# Supplementary material for: An empirical evaluation of two-stage species tree inference strategies using a multilocus dataset from North American pines
Source: BMC Evol Biol. 2014 Mar 29;14:67. doi: 10.1186/1471-2148-14-67 (PMC4021425; doi:10.1186/1471-2148-14-67)
Supplement: Additional file 1 — GenBank accession numbers for sampled sequences. [file 1471-2148-14-67-S1.xlsx]

## Sheet: GenBank
Species	Ingroup/Outgroup	Sample id	Amplicon id	GenBank Acession
Pinus albicaulis	Ingroup	Pial-12	0_10054_01	HQ343461
Pinus albicaulis	Ingroup	Pial-15	0_10054_01	HQ343462
Pinus albicaulis	Ingroup	Pial-17	0_10054_01	HQ343465
Pinus albicaulis	Ingroup	Pial-3	0_10054_01	HQ343463
Pinus albicaulis	Ingroup	Pial-6	0_10054_01	HQ343464
Pinus albicaulis	Ingroup	Pial-9	0_10054_01	HQ343460
Pinus albicaulis	Ingroup	Pial.ao	0_10054_01	HQ343623
Pinus ayacahuite	Ingroup	Piay-10	0_10054_01	HQ343479
Pinus ayacahuite	Ingroup	Piay-13	0_10054_01	HQ343483
Pinus ayacahuite	Ingroup	Piay-14	0_10054_01	HQ343486
Pinus ayacahuite	Ingroup	Piay-15	0_10054_01	HQ343481
Pinus ayacahuite	Ingroup	Piay-16	0_10054_01	HQ343482
Pinus ayacahuite	Ingroup	Piay-17	0_10054_01	HQ343475
Pinus ayacahuite	Ingroup	Piay-18	0_10054_01	HQ343476
Pinus ayacahuite	Ingroup	Piay-19	0_10054_01	HQ343480
Pinus ayacahuite	Ingroup	Piay-4	0_10054_01	HQ343484
Pinus ayacahuite	Ingroup	Piay-5	0_10054_01	HQ343487
Pinus ayacahuite	Ingroup	Piay-7	0_10054_01	HQ343477
Pinus ayacahuite	Ingroup	Piay-8	0_10054_01	HQ343478
Pinus ayacahuite	Ingroup	Piay-9	0_10054_01	HQ343485
Pinus bungeana	Outgroup	Pibu-1	0_10054_01	HQ343606
Pinus chiapensis	Ingroup	Pist-16	0_10054_01	HQ343596
Pinus chiapensis	Ingroup	Pist-17	0_10054_01	HQ343594
Pinus chiapensis	Ingroup	Pist-18	0_10054_01	HQ343600
Pinus flexilis	Ingroup	Pifl-1	0_10054_01	HQ343517
Pinus flexilis	Ingroup	Pifl-10	0_10054_01	HQ343514
Pinus flexilis	Ingroup	Pifl-11	0_10054_01	HQ343512
Pinus flexilis	Ingroup	Pifl-12	0_10054_01	HQ343508
Pinus flexilis	Ingroup	Pifl-13	0_10054_01	HQ343518
Pinus flexilis	Ingroup	Pifl-14	0_10054_01	HQ343516
Pinus flexilis	Ingroup	Pifl-15	0_10054_01	HQ343511
Pinus flexilis	Ingroup	Pifl-16	0_10054_01	HQ343513
Pinus flexilis	Ingroup	Pifl-17	0_10054_01	HQ343509
Pinus flexilis	Ingroup	Pifl-3	0_10054_01	HQ343510
Pinus flexilis	Ingroup	Pifl-4	0_10054_01	HQ343519
Pinus flexilis	Ingroup	Pifl-5	0_10054_01	HQ343515
Pinus gerardiana	Outgroup	Pige-1	0_10054_01	HQ343521
Pinus gerardiana	Outgroup	Pige-2	0_10054_01	HQ343520
Pinus lambertiana	Ingroup	Pila-17	0_10054_01	HQ343614
Pinus lambertiana	Ingroup	Pila-18	0_10054_01	HQ343613
Pinus lambertiana	Ingroup	Pila-19	0_10054_01	HQ343610
Pinus lambertiana	Ingroup	Pila-20	0_10054_01	HQ343612
Pinus lambertiana	Ingroup	Pila-21	0_10054_01	HQ343607
Pinus lambertiana	Ingroup	Pila-22	0_10054_01	HQ343618
Pinus lambertiana	Ingroup	Pila-23	0_10054_01	HQ343616
Pinus lambertiana	Ingroup	Pila-24	0_10054_01	HQ343615
Pinus lambertiana	Ingroup	Pila-26	0_10054_01	HQ343609
Pinus lambertiana	Ingroup	Pila-27	0_10054_01	HQ343608
Pinus lambertiana	Ingroup	Pila-28	0_10054_01	HQ343617
Pinus lambertiana	Ingroup	Pila-29	0_10054_01	HQ343611
Pinus monticola	Ingroup	Pimn-1	0_10054_01	HQ343543
Pinus monticola	Ingroup	Pimn-10	0_10054_01	HQ343542
Pinus monticola	Ingroup	Pimn-11	0_10054_01	HQ343541
Pinus monticola	Ingroup	Pimn-13	0_10054_01	HQ343539
Pinus monticola	Ingroup	Pimn-14	0_10054_01	HQ343550
Pinus monticola	Ingroup	Pimn-15	0_10054_01	HQ343536
Pinus monticola	Ingroup	Pimn-16	0_10054_01	HQ343547
Pinus monticola	Ingroup	Pimn-17	0_10054_01	HQ343551
Pinus monticola	Ingroup	Pimn-18	0_10054_01	HQ343552
Pinus monticola	Ingroup	Pimn-2	0_10054_01	HQ343549
Pinus monticola	Ingroup	Pimn-3	0_10054_01	HQ343538
Pinus monticola	Ingroup	Pimn-4	0_10054_01	HQ343548
Pinus monticola	Ingroup	Pimn-5	0_10054_01	HQ343546
Pinus monticola	Ingroup	Pimn-6	0_10054_01	HQ343540
Pinus monticola	Ingroup	Pimn-7	0_10054_01	HQ343544
Pinus monticola	Ingroup	Pimn-8	0_10054_01	HQ343537
Pinus monticola	Ingroup	Pimn-9	0_10054_01	HQ343545
Pinus squamata	Outgroup	Pisq-1	0_10054_01	HQ343592
Pinus squamata	Outgroup	Pisq-2	0_10054_01	HQ343593
Pinus strobiformis	Ingroup	Pisb-1	0_10054_01	HQ343588
Pinus strobiformis	Ingroup	Pisb-12	0_10054_01	HQ343576
Pinus strobiformis	Ingroup	Pisb-14	0_10054_01	HQ343577
Pinus strobiformis	Ingroup	Pisb-15	0_10054_01	HQ343589
Pinus strobiformis	Ingroup	Pisb-16	0_10054_01	HQ343580
Pinus strobiformis	Ingroup	Pisb-17	0_10054_01	HQ343585
Pinus strobiformis	Ingroup	Pisb-18	0_10054_01	HQ343582
Pinus strobiformis	Ingroup	Pisb-3	0_10054_01	HQ343583
Pinus strobiformis	Ingroup	Pisb-4	0_10054_01	HQ343587
Pinus strobiformis	Ingroup	Pisb-5	0_10054_01	HQ343586
Pinus strobiformis	Ingroup	Pisb-6	0_10054_01	HQ343578
Pinus strobiformis	Ingroup	Pisb-7	0_10054_01	HQ343581
Pinus strobiformis	Ingroup	Pisb-8	0_10054_01	HQ343579
Pinus strobiformis	Ingroup	Pisb-9	0_10054_01	HQ343584
Pinus strobus	Ingroup	Pist-1	0_10054_01	HQ343598
Pinus strobus	Ingroup	Pist-12	0_10054_01	HQ343603
Pinus strobus	Ingroup	Pist-13	0_10054_01	HQ343597
Pinus strobus	Ingroup	Pist-19	0_10054_01	HQ343604
Pinus strobus	Ingroup	Pist-5	0_10054_01	HQ343601
Pinus strobus	Ingroup	Pist-7	0_10054_01	HQ343602
Pinus strobus	Ingroup	Pist-8	0_10054_01	HQ343599
Pinus strobus	Ingroup	Pist-9	0_10054_01	HQ343595
Pinus albicaulis	Ingroup	Pial-10	0_10307_01	HQ343798
Pinus albicaulis	Ingroup	Pial-12	0_10307_01	HQ343797
Pinus albicaulis	Ingroup	Pial-13	0_10307_01	HQ343802
Pinus albicaulis	Ingroup	Pial-15	0_10307_01	HQ343793
Pinus albicaulis	Ingroup	Pial-16	0_10307_01	HQ343800
Pinus albicaulis	Ingroup	Pial-17	0_10307_01	HQ343792
Pinus albicaulis	Ingroup	Pial-2	0_10307_01	HQ343803
Pinus albicaulis	Ingroup	Pial-3	0_10307_01	HQ343791
Pinus albicaulis	Ingroup	Pial-4	0_10307_01	HQ343790
Pinus albicaulis	Ingroup	Pial-5	0_10307_01	HQ343799
Pinus albicaulis	Ingroup	Pial-6	0_10307_01	HQ343794
Pinus albicaulis	Ingroup	Pial-7	0_10307_01	HQ343801
Pinus albicaulis	Ingroup	Pial-8	0_10307_01	HQ343796
Pinus albicaulis	Ingroup	Pial-9	0_10307_01	HQ343795
Pinus albicaulis	Ingroup	Pial.ao	0_10307_01	HQ343978
Pinus ayacahuite	Ingroup	Piay-1	0_10307_01	HQ343815
Pinus ayacahuite	Ingroup	Piay-10	0_10307_01	HQ343819
Pinus ayacahuite	Ingroup	Piay-13	0_10307_01	HQ343817
Pinus ayacahuite	Ingroup	Piay-14	0_10307_01	HQ343823
Pinus ayacahuite	Ingroup	Piay-15	0_10307_01	HQ343820
Pinus ayacahuite	Ingroup	Piay-16	0_10307_01	HQ343826
Pinus ayacahuite	Ingroup	Piay-17	0_10307_01	HQ343814
Pinus ayacahuite	Ingroup	Piay-18	0_10307_01	HQ343825
Pinus ayacahuite	Ingroup	Piay-19	0_10307_01	HQ343822
Pinus ayacahuite	Ingroup	Piay-3	0_10307_01	HQ343818
Pinus ayacahuite	Ingroup	Piay-4	0_10307_01	HQ343824
Pinus ayacahuite	Ingroup	Piay-7	0_10307_01	HQ343816
Pinus ayacahuite	Ingroup	Piay-9	0_10307_01	HQ343821
Pinus bungeana	Outgroup	Pibu-1	0_10307_01	HQ343841
Pinus chiapensis	Ingroup	Pist-16	0_10307_01	HQ343950
Pinus chiapensis	Ingroup	Pist-17	0_10307_01	HQ343960
Pinus chiapensis	Ingroup	Pist-18	0_10307_01	HQ343951
Pinus flexilis	Ingroup	Pifl-1	0_10307_01	HQ343860
Pinus flexilis	Ingroup	Pifl-10	0_10307_01	HQ343862
Pinus flexilis	Ingroup	Pifl-12	0_10307_01	HQ343857
Pinus flexilis	Ingroup	Pifl-13	0_10307_01	HQ343854
Pinus flexilis	Ingroup	Pifl-14	0_10307_01	HQ343853
Pinus flexilis	Ingroup	Pifl-15	0_10307_01	HQ343856
Pinus flexilis	Ingroup	Pifl-16	0_10307_01	HQ343858
Pinus flexilis	Ingroup	Pifl-17	0_10307_01	HQ343864
Pinus flexilis	Ingroup	Pifl-2	0_10307_01	HQ343861
Pinus flexilis	Ingroup	Pifl-3	0_10307_01	HQ343863
Pinus flexilis	Ingroup	Pifl-5	0_10307_01	HQ343865
Pinus flexilis	Ingroup	Pifl-8	0_10307_01	HQ343855
Pinus flexilis	Ingroup	Pifl-9	0_10307_01	HQ343859
Pinus gerardiana	Outgroup	Pige-1	0_10307_01	HQ343866
Pinus gerardiana	Outgroup	Pige-2	0_10307_01	HQ343867
Pinus lambertiana	Ingroup	Pila-19	0_10307_01	HQ343968
Pinus lambertiana	s	Pila-20	0_10307_01	HQ343966
Pinus lambertiana	Ingroup	Pila-21	0_10307_01	HQ343967
Pinus lambertiana	Ingroup	Pila-22	0_10307_01	HQ343971
Pinus lambertiana	Ingroup	Pila-23	0_10307_01	HQ343965
Pinus lambertiana	Ingroup	Pila-24	0_10307_01	HQ343969
Pinus lambertiana	Ingroup	Pila-26	0_10307_01	HQ343970
Pinus lambertiana	Ingroup	Pila-27	0_10307_01	HQ343964
Pinus lambertiana	Ingroup	Pila-28	0_10307_01	HQ343972
Pinus lambertiana	Ingroup	Pila-29	0_10307_01	HQ343973
Pinus monticola	Ingroup	Pimn-1	0_10307_01	HQ343896
Pinus monticola	Ingroup	Pimn-10	0_10307_01	HQ343897
Pinus monticola	Ingroup	Pimn-11	0_10307_01	HQ343891
Pinus monticola	Ingroup	Pimn-12	0_10307_01	HQ343893
Pinus monticola	Ingroup	Pimn-13	0_10307_01	HQ343889
Pinus monticola	Ingroup	Pimn-14	0_10307_01	HQ343900
Pinus monticola	Ingroup	Pimn-15	0_10307_01	HQ343884
Pinus monticola	Ingroup	Pimn-16	0_10307_01	HQ343898
Pinus monticola	Ingroup	Pimn-17	0_10307_01	HQ343886
Pinus monticola	Ingroup	Pimn-18	0_10307_01	HQ343895
Pinus monticola	Ingroup	Pimn-2	0_10307_01	HQ343885
Pinus monticola	Ingroup	Pimn-3	0_10307_01	HQ343901
Pinus monticola	Ingroup	Pimn-4	0_10307_01	HQ343899
Pinus monticola	Ingroup	Pimn-5	0_10307_01	HQ343887
Pinus monticola	Ingroup	Pimn-6	0_10307_01	HQ343894
Pinus monticola	Ingroup	Pimn-7	0_10307_01	HQ343888
Pinus monticola	Ingroup	Pimn-8	0_10307_01	HQ343890
Pinus monticola	Ingroup	Pimn-9	0_10307_01	HQ343892
Pinus squamata	Outgroup	Pisq-1	0_10307_01	HQ343946
Pinus squamata	Outgroup	Pisq-2	0_10307_01	HQ343947
Pinus strobiformis	Ingroup	Pisb-1	0_10307_01	HQ343943
Pinus strobiformis	Ingroup	Pisb-11	0_10307_01	HQ343942
Pinus strobiformis	Ingroup	Pisb-12	0_10307_01	HQ343940
Pinus strobiformis	Ingroup	Pisb-13	0_10307_01	HQ343931
Pinus strobiformis	Ingroup	Pisb-14	0_10307_01	HQ343937
Pinus strobiformis	Ingroup	Pisb-15	0_10307_01	HQ343932
Pinus strobiformis	Ingroup	Pisb-16	0_10307_01	HQ343933
Pinus strobiformis	Ingroup	Pisb-17	0_10307_01	HQ343935
Pinus strobiformis	Ingroup	Pisb-18	0_10307_01	HQ343936
Pinus strobiformis	Ingroup	Pisb-2	0_10307_01	HQ343934
Pinus strobiformis	Ingroup	Pisb-3	0_10307_01	HQ343929
Pinus strobiformis	Ingroup	Pisb-4	0_10307_01	HQ343941
Pinus strobiformis	Ingroup	Pisb-6	0_10307_01	HQ343939
Pinus strobiformis	Ingroup	Pisb-7	0_10307_01	HQ343930
Pinus strobiformis	Ingroup	Pisb-8	0_10307_01	HQ343938
Pinus strobiformis	Ingroup	Pisb-9	0_10307_01	HQ343928
Pinus strobus	Ingroup	Pist-1	0_10307_01	HQ343962
Pinus strobus	Ingroup	Pist-11	0_10307_01	HQ343952
Pinus strobus	Ingroup	Pist-13	0_10307_01	HQ343954
Pinus strobus	Ingroup	Pist-14	0_10307_01	HQ343956
Pinus strobus	Ingroup	Pist-15	0_10307_01	HQ343949
Pinus strobus	Ingroup	Pist-19	0_10307_01	HQ343959
Pinus strobus	Ingroup	Pist-2	0_10307_01	HQ343948
Pinus strobus	Ingroup	Pist-4	0_10307_01	HQ343958
Pinus strobus	Ingroup	Pist-5	0_10307_01	HQ343961
Pinus strobus	Ingroup	Pist-6	0_10307_01	HQ343963
Pinus strobus	Ingroup	Pist-7	0_10307_01	HQ343953
Pinus strobus	Ingroup	Pist-8	0_10307_01	HQ343957
Pinus strobus	Ingroup	Pist-9	0_10307_01	HQ343955
Pinus albicaulis	Ingroup	Pial-10	0_11270_01	HQ344502
Pinus albicaulis	Ingroup	Pial-12	0_11270_01	HQ344499
Pinus albicaulis	Ingroup	Pial-13	0_11270_01	HQ344497
Pinus albicaulis	Ingroup	Pial-15	0_11270_01	HQ344504
Pinus albicaulis	Ingroup	Pial-16	0_11270_01	HQ344500
Pinus albicaulis	Ingroup	Pial-3	0_11270_01	HQ344498
Pinus albicaulis	Ingroup	Pial-5	0_11270_01	HQ344503
Pinus albicaulis	Ingroup	Pial-6	0_11270_01	HQ344501
Pinus albicaulis	Ingroup	Pial-7	0_11270_01	HQ344496
Pinus albicaulis	Ingroup	Pial-8	0_11270_01	HQ344505
Pinus albicaulis	Ingroup	Pial.ao	0_11270_01	HQ344684
Pinus ayacahuite	Ingroup	Piay-10	0_11270_01	HQ344523
Pinus ayacahuite	Ingroup	Piay-13	0_11270_01	HQ344522
Pinus ayacahuite	Ingroup	Piay-14	0_11270_01	HQ344521
Pinus ayacahuite	Ingroup	Piay-15	0_11270_01	HQ344518
Pinus ayacahuite	Ingroup	Piay-16	0_11270_01	HQ344525
Pinus ayacahuite	Ingroup	Piay-17	0_11270_01	HQ344529
Pinus ayacahuite	Ingroup	Piay-18	0_11270_01	HQ344528
Pinus ayacahuite	Ingroup	Piay-19	0_11270_01	HQ344527
Pinus ayacahuite	Ingroup	Piay-3	0_11270_01	HQ344519
Pinus ayacahuite	Ingroup	Piay-5	0_11270_01	HQ344516
Pinus ayacahuite	Ingroup	Piay-6	0_11270_01	HQ344524
Pinus ayacahuite	Ingroup	Piay-7	0_11270_01	HQ344520
Pinus ayacahuite	Ingroup	Piay-8	0_11270_01	HQ344517
Pinus ayacahuite	Ingroup	Piay-9	0_11270_01	HQ344526
Pinus bungeana	Outgroup	Pibu-1	0_11270_01	HQ344543
Pinus chiapensis	Ingroup	Pist-16	0_11270_01	HQ344664
Pinus chiapensis	Ingroup	Pist-17	0_11270_01	HQ344658
Pinus chiapensis	Ingroup	Pist-18	0_11270_01	HQ344655
Pinus flexilis	Ingroup	Pifl-10	0_11270_01	HQ344562
Pinus flexilis	Ingroup	Pifl-12	0_11270_01	HQ344563
Pinus flexilis	Ingroup	Pifl-13	0_11270_01	HQ344566
Pinus flexilis	Ingroup	Pifl-14	0_11270_01	HQ344555
Pinus flexilis	Ingroup	Pifl-15	0_11270_01	HQ344561
Pinus flexilis	Ingroup	Pifl-16	0_11270_01	HQ344564
Pinus flexilis	Ingroup	Pifl-17	0_11270_01	HQ344559
Pinus flexilis	Ingroup	Pifl-2	0_11270_01	HQ344558
Pinus flexilis	Ingroup	Pifl-3	0_11270_01	HQ344557
Pinus flexilis	Ingroup	Pifl-4	0_11270_01	HQ344565
Pinus flexilis	Ingroup	Pifl-5	0_11270_01	HQ344560
Pinus flexilis	Ingroup	Pifl-8	0_11270_01	HQ344556
Pinus gerardiana	Outgroup	Pige-1	0_11270_01	HQ344567
Pinus gerardiana	Outgroup	Pige-2	0_11270_01	HQ344568
Pinus lambertiana	Ingroup	Pila-17	0_11270_01	HQ344676
Pinus lambertiana	Ingroup	Pila-18	0_11270_01	HQ344678
Pinus lambertiana	Ingroup	Pila-19	0_11270_01	HQ344673
Pinus lambertiana	Ingroup	Pila-20	0_11270_01	HQ344674
Pinus lambertiana	Ingroup	Pila-21	0_11270_01	HQ344679
Pinus lambertiana	Ingroup	Pila-22	0_11270_01	HQ344675
Pinus lambertiana	Ingroup	Pila-23	0_11270_01	HQ344670
Pinus lambertiana	Ingroup	Pila-24	0_11270_01	HQ344671
Pinus lambertiana	Ingroup	Pila-26	0_11270_01	HQ344677
Pinus lambertiana	Ingroup	Pila-27	0_11270_01	HQ344668
Pinus lambertiana	Ingroup	Pila-28	0_11270_01	HQ344672
Pinus lambertiana	Ingroup	Pila-29	0_11270_01	HQ344669
Pinus monticola	Ingroup	Pimn-1	0_11270_01	HQ344600
Pinus monticola	Ingroup	Pimn-10	0_11270_01	HQ344597
Pinus monticola	Ingroup	Pimn-11	0_11270_01	HQ344590
Pinus monticola	Ingroup	Pimn-12	0_11270_01	HQ344586
Pinus monticola	Ingroup	Pimn-13	0_11270_01	HQ344602
Pinus monticola	Ingroup	Pimn-14	0_11270_01	HQ344592
Pinus monticola	Ingroup	Pimn-15	0_11270_01	HQ344595
Pinus monticola	Ingroup	Pimn-16	0_11270_01	HQ344594
Pinus monticola	Ingroup	Pimn-17	0_11270_01	HQ344598
Pinus monticola	Ingroup	Pimn-18	0_11270_01	HQ344599
Pinus monticola	Ingroup	Pimn-2	0_11270_01	HQ344593
Pinus monticola	Ingroup	Pimn-3	0_11270_01	HQ344587
Pinus monticola	Ingroup	Pimn-4	0_11270_01	HQ344589
Pinus monticola	Ingroup	Pimn-5	0_11270_01	HQ344596
Pinus monticola	Ingroup	Pimn-6	0_11270_01	HQ344585
Pinus monticola	Ingroup	Pimn-7	0_11270_01	HQ344588
Pinus monticola	Ingroup	Pimn-8	0_11270_01	HQ344601
Pinus monticola	Ingroup	Pimn-9	0_11270_01	HQ344591
Pinus squamata	Outgroup	Pisq-1	0_11270_01	HQ344649
Pinus squamata	Outgroup	Pisq-2	0_11270_01	HQ344648
Pinus strobiformis	Ingroup	Pisb-1	0_11270_01	HQ344645
Pinus strobiformis	Ingroup	Pisb-11	0_11270_01	HQ344640
Pinus strobiformis	Ingroup	Pisb-12	0_11270_01	HQ344638
Pinus strobiformis	Ingroup	Pisb-13	0_11270_01	HQ344631
Pinus strobiformis	Ingroup	Pisb-14	0_11270_01	HQ344634
Pinus strobiformis	Ingroup	Pisb-15	0_11270_01	HQ344635
Pinus strobiformis	Ingroup	Pisb-16	0_11270_01	HQ344644
Pinus strobiformis	Ingroup	Pisb-17	0_11270_01	HQ344642
Pinus strobiformis	Ingroup	Pisb-18	0_11270_01	HQ344633
Pinus strobiformis	Ingroup	Pisb-2	0_11270_01	HQ344643
Pinus strobiformis	Ingroup	Pisb-3	0_11270_01	HQ344637
Pinus strobiformis	Ingroup	Pisb-5	0_11270_01	HQ344632
Pinus strobiformis	Ingroup	Pisb-6	0_11270_01	HQ344639
Pinus strobiformis	Ingroup	Pisb-7	0_11270_01	HQ344641
Pinus strobiformis	Ingroup	Pisb-8	0_11270_01	HQ344636
Pinus strobus	Ingroup	Pist-1	0_11270_01	HQ344663
Pinus strobus	Ingroup	Pist-10	0_11270_01	HQ344665
Pinus strobus	Ingroup	Pist-12	0_11270_01	HQ344660
Pinus strobus	Ingroup	Pist-14	0_11270_01	HQ344656
Pinus strobus	Ingroup	Pist-15	0_11270_01	HQ344657
Pinus strobus	Ingroup	Pist-19	0_11270_01	HQ344659
Pinus strobus	Ingroup	Pist-2	0_11270_01	HQ344650
Pinus strobus	Ingroup	Pist-3	0_11270_01	HQ344661
Pinus strobus	Ingroup	Pist-4	0_11270_01	HQ344651
Pinus strobus	Ingroup	Pist-5	0_11270_01	HQ344666
Pinus strobus	Ingroup	Pist-6	0_11270_01	HQ344662
Pinus strobus	Ingroup	Pist-7	0_11270_01	HQ344653
Pinus strobus	Ingroup	Pist-8	0_11270_01	HQ344652
Pinus strobus	Ingroup	Pist-9	0_11270_01	HQ344654
Pinus albicaulis	Ingroup	Pial-10	0_11324_01	HQ344689
Pinus albicaulis	Ingroup	Pial-12	0_11324_01	HQ344690
Pinus albicaulis	Ingroup	Pial-13	0_11324_01	HQ344696
Pinus albicaulis	Ingroup	Pial-15	0_11324_01	HQ344686
Pinus albicaulis	Ingroup	Pial-16	0_11324_01	HQ344693
Pinus albicaulis	Ingroup	Pial-17	0_11324_01	HQ344688
Pinus albicaulis	Ingroup	Pial-3	0_11324_01	HQ344685
Pinus albicaulis	Ingroup	Pial-4	0_11324_01	HQ344695
Pinus albicaulis	Ingroup	Pial-5	0_11324_01	HQ344691
Pinus albicaulis	Ingroup	Pial-6	0_11324_01	HQ344694
Pinus albicaulis	Ingroup	Pial-8	0_11324_01	HQ344687
Pinus albicaulis	Ingroup	Pial-9	0_11324_01	HQ344692
Pinus albicaulis	Ingroup	Pial.ao	0_11324_01	HQ344878
Pinus ayacahuite	Ingroup	Piay-10	0_11324_01	HQ344708
Pinus ayacahuite	Ingroup	Piay-13	0_11324_01	HQ344714
Pinus ayacahuite	Ingroup	Piay-14	0_11324_01	HQ344715
Pinus ayacahuite	Ingroup	Piay-15	0_11324_01	HQ344718
Pinus ayacahuite	Ingroup	Piay-16	0_11324_01	HQ344720
Pinus ayacahuite	Ingroup	Piay-17	0_11324_01	HQ344717
Pinus ayacahuite	Ingroup	Piay-18	0_11324_01	HQ344710
Pinus ayacahuite	Ingroup	Piay-19	0_11324_01	HQ344713
Pinus ayacahuite	Ingroup	Piay-4	0_11324_01	HQ344709
Pinus ayacahuite	Ingroup	Piay-5	0_11324_01	HQ344711
Pinus ayacahuite	Ingroup	Piay-6	0_11324_01	HQ344712
Pinus ayacahuite	Ingroup	Piay-7	0_11324_01	HQ344716
Pinus ayacahuite	Ingroup	Piay-8	0_11324_01	HQ344719
Pinus ayacahuite	Ingroup	Piay-9	0_11324_01	HQ344707
Pinus bungeana	Outgroup	Pibu-1	0_11324_01	HQ344734
Pinus chiapensis	Ingroup	Pist-16	0_11324_01	HQ344853
Pinus chiapensis	Ingroup	Pist-17	0_11324_01	HQ344851
Pinus chiapensis	Ingroup	Pist-18	0_11324_01	HQ344849
Pinus flexilis	Ingroup	Pifl-1	0_11324_01	HQ344755
Pinus flexilis	Ingroup	Pifl-10	0_11324_01	HQ344747
Pinus flexilis	Ingroup	Pifl-11	0_11324_01	HQ344758
Pinus flexilis	Ingroup	Pifl-12	0_11324_01	HQ344753
Pinus flexilis	Ingroup	Pifl-13	0_11324_01	HQ344751
Pinus flexilis	Ingroup	Pifl-14	0_11324_01	HQ344749
Pinus flexilis	Ingroup	Pifl-15	0_11324_01	HQ344756
Pinus flexilis	Ingroup	Pifl-16	0_11324_01	HQ344754
Pinus flexilis	Ingroup	Pifl-17	0_11324_01	HQ344752
Pinus flexilis	Ingroup	Pifl-2	0_11324_01	HQ344757
Pinus flexilis	Ingroup	Pifl-3	0_11324_01	HQ344750
Pinus flexilis	Ingroup	Pifl-5	0_11324_01	HQ344746
Pinus flexilis	Ingroup	Pifl-8	0_11324_01	HQ344748
Pinus gerardiana	Outgroup	Pige-1	0_11324_01	HQ344760
Pinus gerardiana	Outgroup	Pige-2	0_11324_01	HQ344759
Pinus lambertiana	Ingroup	Pila-17	0_11324_01	HQ344867
Pinus lambertiana	Ingroup	Pila-18	0_11324_01	HQ344871
Pinus lambertiana	Ingroup	Pila-19	0_11324_01	HQ344869
Pinus lambertiana	Ingroup	Pila-20	0_11324_01	HQ344862
Pinus lambertiana	Ingroup	Pila-21	0_11324_01	HQ344864
Pinus lambertiana	Ingroup	Pila-22	0_11324_01	HQ344865
Pinus lambertiana	Ingroup	Pila-23	0_11324_01	HQ344870
Pinus lambertiana	Ingroup	Pila-24	0_11324_01	HQ344873
Pinus lambertiana	Ingroup	Pila-26	0_11324_01	HQ344872
Pinus lambertiana	Ingroup	Pila-27	0_11324_01	HQ344868
Pinus lambertiana	Ingroup	Pila-28	0_11324_01	HQ344863
Pinus lambertiana	Ingroup	Pila-29	0_11324_01	HQ344866
Pinus monticola	Ingroup	Pimn-1	0_11324_01	HQ344778
Pinus monticola	Ingroup	Pimn-10	0_11324_01	HQ344785
Pinus monticola	Ingroup	Pimn-11	0_11324_01	HQ344789
Pinus monticola	Ingroup	Pimn-12	0_11324_01	HQ344780
Pinus monticola	Ingroup	Pimn-13	0_11324_01	HQ344792
Pinus monticola	Ingroup	Pimn-14	0_11324_01	HQ344779
Pinus monticola	Ingroup	Pimn-15	0_11324_01	HQ344791
Pinus monticola	Ingroup	Pimn-16	0_11324_01	HQ344786
Pinus monticola	Ingroup	Pimn-17	0_11324_01	HQ344783
Pinus monticola	Ingroup	Pimn-18	0_11324_01	HQ344781
Pinus monticola	Ingroup	Pimn-2	0_11324_01	HQ344784
Pinus monticola	Ingroup	Pimn-3	0_11324_01	HQ344790
Pinus monticola	Ingroup	Pimn-4	0_11324_01	HQ344776
Pinus monticola	Ingroup	Pimn-5	0_11324_01	HQ344788
Pinus monticola	Ingroup	Pimn-6	0_11324_01	HQ344793
Pinus monticola	Ingroup	Pimn-7	0_11324_01	HQ344777
Pinus monticola	Ingroup	Pimn-8	0_11324_01	HQ344782
Pinus monticola	Ingroup	Pimn-9	0_11324_01	HQ344787
Pinus squamata	Outgroup	Pisq-1	0_11324_01	HQ344840
Pinus squamata	Outgroup	Pisq-2	0_11324_01	HQ344841
Pinus strobiformis	Ingroup	Pisb-1	0_11324_01	HQ344831
Pinus strobiformis	Ingroup	Pisb-11	0_11324_01	HQ344825
Pinus strobiformis	Ingroup	Pisb-12	0_11324_01	HQ344835
Pinus strobiformis	Ingroup	Pisb-13	0_11324_01	HQ344828
Pinus strobiformis	Ingroup	Pisb-14	0_11324_01	HQ344827
Pinus strobiformis	Ingroup	Pisb-15	0_11324_01	HQ344830
Pinus strobiformis	Ingroup	Pisb-16	0_11324_01	HQ344822
Pinus strobiformis	Ingroup	Pisb-17	0_11324_01	HQ344824
Pinus strobiformis	Ingroup	Pisb-18	0_11324_01	HQ344837
Pinus strobiformis	Ingroup	Pisb-2	0_11324_01	HQ344829
Pinus strobiformis	Ingroup	Pisb-3	0_11324_01	HQ344833
Pinus strobiformis	Ingroup	Pisb-4	0_11324_01	HQ344826
Pinus strobiformis	Ingroup	Pisb-5	0_11324_01	HQ344832
Pinus strobiformis	Ingroup	Pisb-6	0_11324_01	HQ344836
Pinus strobiformis	Ingroup	Pisb-7	0_11324_01	HQ344823
Pinus strobiformis	Ingroup	Pisb-8	0_11324_01	HQ344834
Pinus strobiformis	Ingroup	Pisb-9	0_11324_01	HQ344821
Pinus strobus	Ingroup	Pist-1	0_11324_01	HQ344860
Pinus strobus	Ingroup	Pist-10	0_11324_01	HQ344856
Pinus strobus	Ingroup	Pist-11	0_11324_01	HQ344845
Pinus strobus	Ingroup	Pist-12	0_11324_01	HQ344855
Pinus strobus	Ingroup	Pist-13	0_11324_01	HQ344844
Pinus strobus	Ingroup	Pist-14	0_11324_01	HQ344848
Pinus strobus	Ingroup	Pist-15	0_11324_01	HQ344842
Pinus strobus	Ingroup	Pist-19	0_11324_01	HQ344850
Pinus strobus	Ingroup	Pist-2	0_11324_01	HQ344854
Pinus strobus	Ingroup	Pist-3	0_11324_01	HQ344843
Pinus strobus	Ingroup	Pist-4	0_11324_01	HQ344858
Pinus strobus	Ingroup	Pist-5	0_11324_01	HQ344852
Pinus strobus	Ingroup	Pist-6	0_11324_01	HQ344847
Pinus strobus	Ingroup	Pist-7	0_11324_01	HQ344857
Pinus strobus	Ingroup	Pist-8	0_11324_01	HQ344846
Pinus strobus	Ingroup	Pist-9	0_11324_01	HQ344859
Pinus albicaulis	Ingroup	Pial-10	0_11504_01	HQ344880
Pinus albicaulis	Ingroup	Pial-12	0_11504_01	HQ344888
Pinus albicaulis	Ingroup	Pial-15	0_11504_01	HQ344882
Pinus albicaulis	Ingroup	Pial-16	0_11504_01	HQ344884
Pinus albicaulis	Ingroup	Pial-17	0_11504_01	HQ344887
Pinus albicaulis	Ingroup	Pial-3	0_11504_01	HQ344886
Pinus albicaulis	Ingroup	Pial-5	0_11504_01	HQ344881
Pinus albicaulis	Ingroup	Pial-6	0_11504_01	HQ344883
Pinus albicaulis	Ingroup	Pial-7	0_11504_01	HQ344885
Pinus albicaulis	Ingroup	Pial-8	0_11504_01	HQ344879
Pinus albicaulis	Ingroup	Pial.ao	0_11504_01	HQ345038
Pinus ayacahuite	Ingroup	Piay-1	0_11504_01	HQ344906
Pinus ayacahuite	Ingroup	Piay-10	0_11504_01	HQ344907
Pinus ayacahuite	Ingroup	Piay-13	0_11504_01	HQ344909
Pinus ayacahuite	Ingroup	Piay-14	0_11504_01	HQ344903
Pinus ayacahuite	Ingroup	Piay-15	0_11504_01	HQ344899
Pinus ayacahuite	Ingroup	Piay-16	0_11504_01	HQ344904
Pinus ayacahuite	Ingroup	Piay-17	0_11504_01	HQ344897
Pinus ayacahuite	Ingroup	Piay-18	0_11504_01	HQ344908
Pinus ayacahuite	Ingroup	Piay-2	0_11504_01	HQ344898
Pinus ayacahuite	Ingroup	Piay-3	0_11504_01	HQ344900
Pinus ayacahuite	Ingroup	Piay-4	0_11504_01	HQ344905
Pinus ayacahuite	Ingroup	Piay-5	0_11504_01	HQ344901
Pinus ayacahuite	Ingroup	Piay-8	0_11504_01	HQ344902
Pinus ayacahuite	Ingroup	Piay-9	0_11504_01	HQ344910
Pinus bungeana	Outgroup	Pibu-1	0_11504_01	HQ344924
Pinus chiapensis	Ingroup	Pist-16	0_11504_01	HQ345018
Pinus flexilis	Ingroup	Pifl-10	0_11504_01	HQ344940
Pinus flexilis	Ingroup	Pifl-11	0_11504_01	HQ344936
Pinus flexilis	Ingroup	Pifl-12	0_11504_01	HQ344944
Pinus flexilis	Ingroup	Pifl-13	0_11504_01	HQ344935
Pinus flexilis	Ingroup	Pifl-14	0_11504_01	HQ344939
Pinus flexilis	Ingroup	Pifl-15	0_11504_01	HQ344937
Pinus flexilis	Ingroup	Pifl-16	0_11504_01	HQ344938
Pinus flexilis	Ingroup	Pifl-17	0_11504_01	HQ344945
Pinus flexilis	Ingroup	Pifl-2	0_11504_01	HQ344943
Pinus flexilis	Ingroup	Pifl-3	0_11504_01	HQ344942
Pinus flexilis	Ingroup	Pifl-5	0_11504_01	HQ344941
Pinus gerardiana	Outgroup	Pige-1	0_11504_01	HQ344947
Pinus gerardiana	Outgroup	Pige-2	0_11504_01	HQ344946
Pinus lambertiana	Ingroup	Pila-17	0_11504_01	HQ345028
Pinus lambertiana	Ingroup	Pila-18	0_11504_01	HQ345025
Pinus lambertiana	Ingroup	Pila-19	0_11504_01	HQ345034
Pinus lambertiana	Ingroup	Pila-20	0_11504_01	HQ345030
Pinus lambertiana	Ingroup	Pila-21	0_11504_01	HQ345032
Pinus lambertiana	Ingroup	Pila-22	0_11504_01	HQ345033
Pinus lambertiana	Ingroup	Pila-23	0_11504_01	HQ345027
Pinus lambertiana	Ingroup	Pila-24	0_11504_01	HQ345026
Pinus lambertiana	Ingroup	Pila-26	0_11504_01	HQ345024
Pinus lambertiana	Ingroup	Pila-27	0_11504_01	HQ345029
Pinus lambertiana	Ingroup	Pila-28	0_11504_01	HQ345031
Pinus lambertiana	Ingroup	Pila-29	0_11504_01	HQ345023
Pinus monticola	Ingroup	Pimn-1	0_11504_01	HQ344961
Pinus monticola	Ingroup	Pimn-11	0_11504_01	HQ344963
Pinus monticola	Ingroup	Pimn-12	0_11504_01	HQ344956
Pinus monticola	Ingroup	Pimn-13	0_11504_01	HQ344966
Pinus monticola	Ingroup	Pimn-14	0_11504_01	HQ344964
Pinus monticola	Ingroup	Pimn-15	0_11504_01	HQ344960
Pinus monticola	Ingroup	Pimn-16	0_11504_01	HQ344958
Pinus monticola	Ingroup	Pimn-17	0_11504_01	HQ344952
Pinus monticola	Ingroup	Pimn-3	0_11504_01	HQ344955
Pinus monticola	Ingroup	Pimn-4	0_11504_01	HQ344965
Pinus monticola	Ingroup	Pimn-5	0_11504_01	HQ344962
Pinus monticola	Ingroup	Pimn-6	0_11504_01	HQ344959
Pinus monticola	Ingroup	Pimn-7	0_11504_01	HQ344954
Pinus monticola	Ingroup	Pimn-8	0_11504_01	HQ344957
Pinus monticola	Ingroup	Pimn-9	0_11504_01	HQ344953
Pinus squamata	Outgroup	Pisq-1	0_11504_01	HQ345005
Pinus strobiformis	Ingroup	Pisb-1	0_11504_01	HQ345001
Pinus strobiformis	Ingroup	Pisb-10	0_11504_01	HQ344998
Pinus strobiformis	Ingroup	Pisb-12	0_11504_01	HQ344993
Pinus strobiformis	Ingroup	Pisb-13	0_11504_01	HQ344991
Pinus strobiformis	Ingroup	Pisb-14	0_11504_01	HQ344999
Pinus strobiformis	Ingroup	Pisb-15	0_11504_01	HQ344992
Pinus strobiformis	Ingroup	Pisb-17	0_11504_01	HQ345002
Pinus strobiformis	Ingroup	Pisb-2	0_11504_01	HQ345000
Pinus strobiformis	Ingroup	Pisb-3	0_11504_01	HQ344994
Pinus strobiformis	Ingroup	Pisb-4	0_11504_01	HQ344990
Pinus strobiformis	Ingroup	Pisb-5	0_11504_01	HQ344996
Pinus strobiformis	Ingroup	Pisb-6	0_11504_01	HQ344995
Pinus strobiformis	Ingroup	Pisb-7	0_11504_01	HQ344997
Pinus strobus	Ingroup	Pist-1	0_11504_01	HQ345016
Pinus strobus	Ingroup	Pist-10	0_11504_01	HQ345008
Pinus strobus	Ingroup	Pist-11	0_11504_01	HQ345011
Pinus strobus	Ingroup	Pist-12	0_11504_01	HQ345013
Pinus strobus	Ingroup	Pist-13	0_11504_01	HQ345012
Pinus strobus	Ingroup	Pist-14	0_11504_01	HQ345009
Pinus strobus	Ingroup	Pist-15	0_11504_01	HQ345022
Pinus strobus	Ingroup	Pist-19	0_11504_01	HQ345010
Pinus strobus	Ingroup	Pist-2	0_11504_01	HQ345007
Pinus strobus	Ingroup	Pist-3	0_11504_01	HQ345015
Pinus strobus	Ingroup	Pist-4	0_11504_01	HQ345021
Pinus strobus	Ingroup	Pist-5	0_11504_01	HQ345014
Pinus strobus	Ingroup	Pist-6	0_11504_01	HQ345017
Pinus strobus	Ingroup	Pist-7	0_11504_01	HQ345019
Pinus strobus	Ingroup	Pist-8	0_11504_01	HQ345020
Pinus strobus	Ingroup	Pist-9	0_11504_01	HQ345006
Pinus albicaulis	Ingroup	Pial-12	0_11508_01	HQ345164
Pinus albicaulis	Ingroup	Pial-16	0_11508_01	HQ345171
Pinus albicaulis	Ingroup	Pial-17	0_11508_01	HQ345165
Pinus albicaulis	Ingroup	Pial-3	0_11508_01	HQ345167
Pinus albicaulis	Ingroup	Pial-5	0_11508_01	HQ345168
Pinus albicaulis	Ingroup	Pial-6	0_11508_01	HQ345166
Pinus albicaulis	Ingroup	Pial-8	0_11508_01	HQ345170
Pinus albicaulis	Ingroup	Pial-9	0_11508_01	HQ345169
Pinus albicaulis	Ingroup	Pial.ao	0_11508_01	HQ345172
Pinus ayacahuite	Ingroup	Piay-10	0_11508_01	HQ345064
Pinus ayacahuite	Ingroup	Piay-13	0_11508_01	HQ345061
Pinus ayacahuite	Ingroup	Piay-14	0_11508_01	HQ345066
Pinus ayacahuite	Ingroup	Piay-15	0_11508_01	HQ345063
Pinus ayacahuite	Ingroup	Piay-16	0_11508_01	HQ345065
Pinus ayacahuite	Ingroup	Piay-17	0_11508_01	HQ345057
Pinus ayacahuite	Ingroup	Piay-18	0_11508_01	HQ345059
Pinus ayacahuite	Ingroup	Piay-19	0_11508_01	HQ345060
Pinus ayacahuite	Ingroup	Piay-3	0_11508_01	HQ345056
Pinus ayacahuite	Ingroup	Piay-5	0_11508_01	HQ345058
Pinus ayacahuite	Ingroup	Piay-6	0_11508_01	HQ345062
Pinus ayacahuite	Ingroup	Piay-9	0_11508_01	HQ345067
Pinus bungeana	Outgroup	Pibu-1	0_11508_01	HQ345078
Pinus chiapensis	Ingroup	Pist-16	0_11508_01	HQ345197
Pinus chiapensis	Ingroup	Pist-17	0_11508_01	HQ345198
Pinus flexilis	Ingroup	Pifl-12	0_11508_01	HQ345090
Pinus flexilis	Ingroup	Pifl-13	0_11508_01	HQ345092
Pinus flexilis	Ingroup	Pifl-14	0_11508_01	HQ345085
Pinus flexilis	Ingroup	Pifl-15	0_11508_01	HQ345086
Pinus flexilis	Ingroup	Pifl-16	0_11508_01	HQ345087
Pinus flexilis	Ingroup	Pifl-17	0_11508_01	HQ345091
Pinus flexilis	Ingroup	Pifl-2	0_11508_01	HQ345088
Pinus flexilis	Ingroup	Pifl-3	0_11508_01	HQ345089
Pinus gerardiana	Outgroup	Pige-1	0_11508_01	HQ345093
Pinus gerardiana	Outgroup	Pige-2	0_11508_01	HQ345094
Pinus lambertiana	Ingroup	Pila-17	0_11508_01	HQ345155
Pinus lambertiana	Ingroup	Pila-18	0_11508_01	HQ345152
Pinus lambertiana	Ingroup	Pila-19	0_11508_01	HQ345158
Pinus lambertiana	Ingroup	Pila-20	0_11508_01	HQ345159
Pinus lambertiana	Ingroup	Pila-21	0_11508_01	HQ345157
Pinus lambertiana	Ingroup	Pila-22	0_11508_01	HQ345156
Pinus lambertiana	Ingroup	Pila-23	0_11508_01	HQ345153
Pinus lambertiana	Ingroup	Pila-24	0_11508_01	HQ345150
Pinus lambertiana	Ingroup	Pila-26	0_11508_01	HQ345149
Pinus lambertiana	Ingroup	Pila-27	0_11508_01	HQ345151
Pinus lambertiana	Ingroup	Pila-28	0_11508_01	HQ345160
Pinus lambertiana	Ingroup	Pila-29	0_11508_01	HQ345154
Pinus monticola	Ingroup	Pimn-1	0_11508_01	HQ345101
Pinus monticola	Ingroup	Pimn-11	0_11508_01	HQ345104
Pinus monticola	Ingroup	Pimn-12	0_11508_01	HQ345100
Pinus monticola	Ingroup	Pimn-13	0_11508_01	HQ345099
Pinus monticola	Ingroup	Pimn-14	0_11508_01	HQ345110
Pinus monticola	Ingroup	Pimn-15	0_11508_01	HQ345097
Pinus monticola	Ingroup	Pimn-16	0_11508_01	HQ345108
Pinus monticola	Ingroup	Pimn-17	0_11508_01	HQ345105
Pinus monticola	Ingroup	Pimn-18	0_11508_01	HQ345098
Pinus monticola	Ingroup	Pimn-3	0_11508_01	HQ345109
Pinus monticola	Ingroup	Pimn-4	0_11508_01	HQ345112
Pinus monticola	Ingroup	Pimn-5	0_11508_01	HQ345111
Pinus monticola	Ingroup	Pimn-6	0_11508_01	HQ345102
Pinus monticola	Ingroup	Pimn-7	0_11508_01	HQ345107
Pinus monticola	Ingroup	Pimn-8	0_11508_01	HQ345103
Pinus monticola	Ingroup	Pimn-9	0_11508_01	HQ345106
Pinus squamata	Outgroup	Pisq-1	0_11508_01	HQ345148
Pinus squamata	Outgroup	Pisq-2	0_11508_01	HQ345147
Pinus strobiformis	Ingroup	Pisb-1	0_11508_01	HQ345135
Pinus strobiformis	Ingroup	Pisb-13	0_11508_01	HQ345138
Pinus strobiformis	Ingroup	Pisb-14	0_11508_01	HQ345139
Pinus strobiformis	Ingroup	Pisb-16	0_11508_01	HQ345144
Pinus strobiformis	Ingroup	Pisb-17	0_11508_01	HQ345136
Pinus strobiformis	Ingroup	Pisb-18	0_11508_01	HQ345146
Pinus strobiformis	Ingroup	Pisb-3	0_11508_01	HQ345143
Pinus strobiformis	Ingroup	Pisb-4	0_11508_01	HQ345140
Pinus strobiformis	Ingroup	Pisb-5	0_11508_01	HQ345141
Pinus strobiformis	Ingroup	Pisb-6	0_11508_01	HQ345145
Pinus strobiformis	Ingroup	Pisb-7	0_11508_01	HQ345142
Pinus strobiformis	Ingroup	Pisb-8	0_11508_01	HQ345137
Pinus strobus	Ingroup	Pist-1	0_11508_01	HQ345185
Pinus strobus	Ingroup	Pist-10	0_11508_01	HQ345191
Pinus strobus	Ingroup	Pist-13	0_11508_01	HQ345193
Pinus strobus	Ingroup	Pist-14	0_11508_01	HQ345196
Pinus strobus	Ingroup	Pist-15	0_11508_01	HQ345194
Pinus strobus	Ingroup	Pist-19	0_11508_01	HQ345187
Pinus strobus	Ingroup	Pist-2	0_11508_01	HQ345190
Pinus strobus	Ingroup	Pist-3	0_11508_01	HQ345189
Pinus strobus	Ingroup	Pist-6	0_11508_01	HQ345188
Pinus strobus	Ingroup	Pist-7	0_11508_01	HQ345195
Pinus strobus	Ingroup	Pist-8	0_11508_01	HQ345192
Pinus strobus	Ingroup	Pist-9	0_11508_01	HQ345186
Pinus albicaulis	Ingroup	Pial-10	0_11649_03	HQ345204
Pinus albicaulis	Ingroup	Pial-12	0_11649_03	HQ345199
Pinus albicaulis	Ingroup	Pial-13	0_11649_03	HQ345205
Pinus albicaulis	Ingroup	Pial-15	0_11649_03	HQ345209
Pinus albicaulis	Ingroup	Pial-16	0_11649_03	HQ345210
Pinus albicaulis	Ingroup	Pial-17	0_11649_03	HQ345202
Pinus albicaulis	Ingroup	Pial-2	0_11649_03	HQ345201
Pinus albicaulis	Ingroup	Pial-4	0_11649_03	HQ345203
Pinus albicaulis	Ingroup	Pial-5	0_11649_03	HQ345207
Pinus albicaulis	Ingroup	Pial-6	0_11649_03	HQ345208
Pinus albicaulis	Ingroup	Pial-8	0_11649_03	HQ345206
Pinus albicaulis	Ingroup	Pial-9	0_11649_03	HQ345200
Pinus albicaulis	Ingroup	Pial.ao	0_11649_03	HQ345378
Pinus ayacahuite	Ingroup	Piay-1	0_11649_03	HQ345222
Pinus ayacahuite	Ingroup	Piay-10	0_11649_03	HQ345235
Pinus ayacahuite	Ingroup	Piay-13	0_11649_03	HQ345231
Pinus ayacahuite	Ingroup	Piay-14	0_11649_03	HQ345230
Pinus ayacahuite	Ingroup	Piay-15	0_11649_03	HQ345228
Pinus ayacahuite	Ingroup	Piay-16	0_11649_03	HQ345229
Pinus ayacahuite	Ingroup	Piay-18	0_11649_03	HQ345233
Pinus ayacahuite	Ingroup	Piay-19	0_11649_03	HQ345223
Pinus ayacahuite	Ingroup	Piay-2	0_11649_03	HQ345227
Pinus ayacahuite	Ingroup	Piay-3	0_11649_03	HQ345225
Pinus ayacahuite	Ingroup	Piay-5	0_11649_03	HQ345221
Pinus ayacahuite	Ingroup	Piay-6	0_11649_03	HQ345224
Pinus ayacahuite	Ingroup	Piay-7	0_11649_03	HQ345232
Pinus ayacahuite	Ingroup	Piay-8	0_11649_03	HQ345226
Pinus ayacahuite	Ingroup	Piay-9	0_11649_03	HQ345234
Pinus bungeana	Outgroup	Pibu-1	0_11649_03	HQ345247
Pinus chiapensis	Ingroup	Pist-17	0_11649_03	HQ345358
Pinus flexilis	Ingroup	Pifl-10	0_11649_03	HQ345265
Pinus flexilis	Ingroup	Pifl-13	0_11649_03	HQ345261
Pinus flexilis	Ingroup	Pifl-14	0_11649_03	HQ345263
Pinus flexilis	Ingroup	Pifl-15	0_11649_03	HQ345257
Pinus flexilis	Ingroup	Pifl-16	0_11649_03	HQ345264
Pinus flexilis	Ingroup	Pifl-17	0_11649_03	HQ345267
Pinus flexilis	Ingroup	Pifl-2	0_11649_03	HQ345262
Pinus flexilis	Ingroup	Pifl-3	0_11649_03	HQ345258
Pinus flexilis	Ingroup	Pifl-5	0_11649_03	HQ345266
Pinus flexilis	Ingroup	Pifl-8	0_11649_03	HQ345260
Pinus flexilis	Ingroup	Pifl-9	0_11649_03	HQ345259
Pinus gerardiana	Outgroup	Pige-1	0_11649_03	HQ345269
Pinus gerardiana	Outgroup	Pige-2	0_11649_03	HQ345268
Pinus lambertiana	Ingroup	Pila-17	0_11649_03	HQ345362
Pinus lambertiana	Ingroup	Pila-18	0_11649_03	HQ345363
Pinus lambertiana	Ingroup	Pila-19	0_11649_03	HQ345371
Pinus lambertiana	Ingroup	Pila-20	0_11649_03	HQ345367
Pinus lambertiana	Ingroup	Pila-21	0_11649_03	HQ345368
Pinus lambertiana	Ingroup	Pila-22	0_11649_03	HQ345365
Pinus lambertiana	Ingroup	Pila-23	0_11649_03	HQ345372
Pinus lambertiana	Ingroup	Pila-24	0_11649_03	HQ345364
Pinus lambertiana	Ingroup	Pila-26	0_11649_03	HQ345366
Pinus lambertiana	Ingroup	Pila-27	0_11649_03	HQ345369
Pinus lambertiana	Ingroup	Pila-28	0_11649_03	HQ345373
Pinus lambertiana	Ingroup	Pila-29	0_11649_03	HQ345370
Pinus monticola	Ingroup	Pimn-1	0_11649_03	HQ345288
Pinus monticola	Ingroup	Pimn-10	0_11649_03	HQ345287
Pinus monticola	Ingroup	Pimn-11	0_11649_03	HQ345296
Pinus monticola	Ingroup	Pimn-12	0_11649_03	HQ345291
Pinus monticola	Ingroup	Pimn-13	0_11649_03	HQ345282
Pinus monticola	Ingroup	Pimn-14	0_11649_03	HQ345281
Pinus monticola	Ingroup	Pimn-15	0_11649_03	HQ345298
Pinus monticola	Ingroup	Pimn-16	0_11649_03	HQ345294
Pinus monticola	Ingroup	Pimn-17	0_11649_03	HQ345293
Pinus monticola	Ingroup	Pimn-18	0_11649_03	HQ345285
Pinus monticola	Ingroup	Pimn-2	0_11649_03	HQ345297
Pinus monticola	Ingroup	Pimn-3	0_11649_03	HQ345283
Pinus monticola	Ingroup	Pimn-4	0_11649_03	HQ345295
Pinus monticola	Ingroup	Pimn-5	0_11649_03	HQ345290
Pinus monticola	Ingroup	Pimn-6	0_11649_03	HQ345286
Pinus monticola	Ingroup	Pimn-7	0_11649_03	HQ345284
Pinus monticola	Ingroup	Pimn-8	0_11649_03	HQ345289
Pinus monticola	Ingroup	Pimn-9	0_11649_03	HQ345292
Pinus squamata	Outgroup	Pisq-1	0_11649_03	HQ345344
Pinus squamata	Outgroup	Pisq-2	0_11649_03	HQ345343
Pinus strobiformis	Ingroup	Pisb-1	0_11649_03	HQ345326
Pinus strobiformis	Ingroup	Pisb-10	0_11649_03	HQ345333
Pinus strobiformis	Ingroup	Pisb-11	0_11649_03	HQ345334
Pinus strobiformis	Ingroup	Pisb-12	0_11649_03	HQ345329
Pinus strobiformis	Ingroup	Pisb-13	0_11649_03	HQ345330
Pinus strobiformis	Ingroup	Pisb-14	0_11649_03	HQ345324
Pinus strobiformis	Ingroup	Pisb-15	0_11649_03	HQ345340
Pinus strobiformis	Ingroup	Pisb-16	0_11649_03	HQ345339
Pinus strobiformis	Ingroup	Pisb-17	0_11649_03	HQ345337
Pinus strobiformis	Ingroup	Pisb-18	0_11649_03	HQ345327
Pinus strobiformis	Ingroup	Pisb-3	0_11649_03	HQ345338
Pinus strobiformis	Ingroup	Pisb-4	0_11649_03	HQ345332
Pinus strobiformis	Ingroup	Pisb-5	0_11649_03	HQ345328
Pinus strobiformis	Ingroup	Pisb-6	0_11649_03	HQ345335
Pinus strobiformis	Ingroup	Pisb-7	0_11649_03	HQ345325
Pinus strobiformis	Ingroup	Pisb-8	0_11649_03	HQ345336
Pinus strobiformis	Ingroup	Pisb-9	0_11649_03	HQ345331
Pinus strobus	Ingroup	Pist-1	0_11649_03	HQ345349
Pinus strobus	Ingroup	Pist-10	0_11649_03	HQ345348
Pinus strobus	Ingroup	Pist-11	0_11649_03	HQ345350
Pinus strobus	Ingroup	Pist-12	0_11649_03	HQ345351
Pinus strobus	Ingroup	Pist-13	0_11649_03	HQ345356
Pinus strobus	Ingroup	Pist-14	0_11649_03	HQ345347
Pinus strobus	Ingroup	Pist-15	0_11649_03	HQ345360
Pinus strobus	Ingroup	Pist-19	0_11649_03	HQ345355
Pinus strobus	Ingroup	Pist-2	0_11649_03	HQ345357
Pinus strobus	Ingroup	Pist-3	0_11649_03	HQ345346
Pinus strobus	Ingroup	Pist-4	0_11649_03	HQ345359
Pinus strobus	Ingroup	Pist-5	0_11649_03	HQ345345
Pinus strobus	Ingroup	Pist-6	0_11649_03	HQ345354
Pinus strobus	Ingroup	Pist-7	0_11649_03	HQ345353
Pinus strobus	Ingroup	Pist-9	0_11649_03	HQ345352
Pinus albicaulis	Ingroup	Pial-10	0_11980_01	HQ345380
Pinus albicaulis	Ingroup	Pial-12	0_11980_01	HQ345384
Pinus albicaulis	Ingroup	Pial-15	0_11980_01	HQ345382
Pinus albicaulis	Ingroup	Pial-16	0_11980_01	HQ345383
Pinus albicaulis	Ingroup	Pial-17	0_11980_01	HQ345379
Pinus albicaulis	Ingroup	Pial-5	0_11980_01	HQ345381
Pinus albicaulis	Ingroup	Pial.ao	0_11980_01	HQ345520
Pinus ayacahuite	Ingroup	Piay-10	0_11980_01	HQ345402
Pinus ayacahuite	Ingroup	Piay-13	0_11980_01	HQ345395
Pinus ayacahuite	Ingroup	Piay-14	0_11980_01	HQ345403
Pinus ayacahuite	Ingroup	Piay-15	0_11980_01	HQ345404
Pinus ayacahuite	Ingroup	Piay-16	0_11980_01	HQ345400
Pinus ayacahuite	Ingroup	Piay-17	0_11980_01	HQ345401
Pinus ayacahuite	Ingroup	Piay-18	0_11980_01	HQ345397
Pinus ayacahuite	Ingroup	Piay-19	0_11980_01	HQ345398
Pinus ayacahuite	Ingroup	Piay-4	0_11980_01	HQ345394
Pinus ayacahuite	Ingroup	Piay-5	0_11980_01	HQ345399
Pinus ayacahuite	Ingroup	Piay-8	0_11980_01	HQ345405
Pinus ayacahuite	Ingroup	Piay-9	0_11980_01	HQ345396
Pinus bungeana	Outgroup	Pibu-1	0_11980_01	HQ345414
Pinus chiapensis	Ingroup	Pist-16	0_11980_01	HQ345497
Pinus chiapensis	Ingroup	Pist-17	0_11980_01	HQ345499
Pinus chiapensis	Ingroup	Pist-18	0_11980_01	HQ345494
Pinus flexilis	Ingroup	Pifl-12	0_11980_01	HQ345427
Pinus flexilis	Ingroup	Pifl-14	0_11980_01	HQ345425
Pinus flexilis	Ingroup	Pifl-15	0_11980_01	HQ345424
Pinus flexilis	Ingroup	Pifl-16	0_11980_01	HQ345426
Pinus flexilis	Ingroup	Pifl-17	0_11980_01	HQ345430
Pinus flexilis	Ingroup	Pifl-3	0_11980_01	HQ345431
Pinus flexilis	Ingroup	Pifl-4	0_11980_01	HQ345429
Pinus flexilis	Ingroup	Pifl-8	0_11980_01	HQ345428
Pinus gerardiana	Outgroup	Pige-1	0_11980_01	HQ345432
Pinus lambertiana	Ingroup	Pila-17	0_11980_01	HQ345510
Pinus lambertiana	Ingroup	Pila-18	0_11980_01	HQ345516
Pinus lambertiana	Ingroup	Pila-19	0_11980_01	HQ345511
Pinus lambertiana	Ingroup	Pila-20	0_11980_01	HQ345513
Pinus lambertiana	Ingroup	Pila-21	0_11980_01	HQ345515
Pinus lambertiana	Ingroup	Pila-22	0_11980_01	HQ345514
Pinus lambertiana	Ingroup	Pila-23	0_11980_01	HQ345506
Pinus lambertiana	Ingroup	Pila-24	0_11980_01	HQ345509
Pinus lambertiana	Ingroup	Pila-26	0_11980_01	HQ345505
Pinus lambertiana	Ingroup	Pila-27	0_11980_01	HQ345507
Pinus lambertiana	Ingroup	Pila-28	0_11980_01	HQ345508
Pinus lambertiana	Ingroup	Pila-29	0_11980_01	HQ345512
Pinus monticola	Ingroup	Pimn-1	0_11980_01	HQ345451
Pinus monticola	Ingroup	Pimn-11	0_11980_01	HQ345445
Pinus monticola	Ingroup	Pimn-12	0_11980_01	HQ345449
Pinus monticola	Ingroup	Pimn-13	0_11980_01	HQ345454
Pinus monticola	Ingroup	Pimn-14	0_11980_01	HQ345448
Pinus monticola	Ingroup	Pimn-15	0_11980_01	HQ345453
Pinus monticola	Ingroup	Pimn-16	0_11980_01	HQ345447
Pinus monticola	Ingroup	Pimn-17	0_11980_01	HQ345452
Pinus monticola	Ingroup	Pimn-3	0_11980_01	HQ345457
Pinus monticola	Ingroup	Pimn-4	0_11980_01	HQ345444
Pinus monticola	Ingroup	Pimn-5	0_11980_01	HQ345446
Pinus monticola	Ingroup	Pimn-6	0_11980_01	HQ345456
Pinus monticola	Ingroup	Pimn-7	0_11980_01	HQ345458
Pinus monticola	Ingroup	Pimn-8	0_11980_01	HQ345450
Pinus monticola	Ingroup	Pimn-9	0_11980_01	HQ345455
Pinus squamata	Outgroup	Pisq-1	0_11980_01	HQ345493
Pinus squamata	Outgroup	Pisq-2	0_11980_01	HQ345492
Pinus strobiformis	Ingroup	Pisb-1	0_11980_01	HQ345488
Pinus strobiformis	Ingroup	Pisb-13	0_11980_01	HQ345490
Pinus strobiformis	Ingroup	Pisb-14	0_11980_01	HQ345486
Pinus strobiformis	Ingroup	Pisb-15	0_11980_01	HQ345489
Pinus strobiformis	Ingroup	Pisb-16	0_11980_01	HQ345487
Pinus strobiformis	Ingroup	Pisb-2	0_11980_01	HQ345484
Pinus strobiformis	Ingroup	Pisb-4	0_11980_01	HQ345485
Pinus strobiformis	Ingroup	Pisb-5	0_11980_01	HQ345482
Pinus strobiformis	Ingroup	Pisb-6	0_11980_01	HQ345483
Pinus strobiformis	Ingroup	Pisb-8	0_11980_01	HQ345481
Pinus strobus	Ingroup	Pist-1	0_11980_01	HQ345504
Pinus strobus	Ingroup	Pist-10	0_11980_01	HQ345502
Pinus strobus	Ingroup	Pist-11	0_11980_01	HQ345501
Pinus strobus	Ingroup	Pist-13	0_11980_01	HQ345495
Pinus strobus	Ingroup	Pist-14	0_11980_01	HQ345500
Pinus strobus	Ingroup	Pist-19	0_11980_01	HQ345503
Pinus strobus	Ingroup	Pist-5	0_11980_01	HQ345498
Pinus strobus	Ingroup	Pist-7	0_11980_01	HQ345496
Pinus albicaulis	Ingroup	Pial-10	0_12156_02	HQ345527
Pinus albicaulis	Ingroup	Pial-12	0_12156_02	HQ345524
Pinus albicaulis	Ingroup	Pial-13	0_12156_02	HQ345531
Pinus albicaulis	Ingroup	Pial-15	0_12156_02	HQ345523
Pinus albicaulis	Ingroup	Pial-16	0_12156_02	HQ345526
Pinus albicaulis	Ingroup	Pial-17	0_12156_02	HQ345528
Pinus albicaulis	Ingroup	Pial-4	0_12156_02	HQ345530
Pinus albicaulis	Ingroup	Pial-5	0_12156_02	HQ345525
Pinus albicaulis	Ingroup	Pial-7	0_12156_02	HQ345522
Pinus albicaulis	Ingroup	Pial-8	0_12156_02	HQ345529
Pinus albicaulis	Ingroup	Pial.ao	0_12156_02	HQ345696
Pinus ayacahuite	Ingroup	Piay-1	0_12156_02	HQ345552
Pinus ayacahuite	Ingroup	Piay-10	0_12156_02	HQ345553
Pinus ayacahuite	Ingroup	Piay-13	0_12156_02	HQ345548
Pinus ayacahuite	Ingroup	Piay-14	0_12156_02	HQ345555
Pinus ayacahuite	Ingroup	Piay-15	0_12156_02	HQ345547
Pinus ayacahuite	Ingroup	Piay-16	0_12156_02	HQ345546
Pinus ayacahuite	Ingroup	Piay-17	0_12156_02	HQ345556
Pinus ayacahuite	Ingroup	Piay-18	0_12156_02	HQ345549
Pinus ayacahuite	Ingroup	Piay-19	0_12156_02	HQ345542
Pinus ayacahuite	Ingroup	Piay-3	0_12156_02	HQ345550
Pinus ayacahuite	Ingroup	Piay-4	0_12156_02	HQ345551
Pinus ayacahuite	Ingroup	Piay-5	0_12156_02	HQ345543
Pinus ayacahuite	Ingroup	Piay-7	0_12156_02	HQ345545
Pinus ayacahuite	Ingroup	Piay-8	0_12156_02	HQ345544
Pinus ayacahuite	Ingroup	Piay-9	0_12156_02	HQ345554
Pinus bungeana	Outgroup	Pibu-1	0_12156_02	HQ345570
Pinus chiapensis	Ingroup	Pist-16	0_12156_02	HQ345664
Pinus chiapensis	Ingroup	Pist-17	0_12156_02	HQ345674
Pinus chiapensis	Ingroup	Pist-18	0_12156_02	HQ345679
Pinus flexilis	Ingroup	Pifl-10	0_12156_02	HQ345590
Pinus flexilis	Ingroup	Pifl-12	0_12156_02	HQ345580
Pinus flexilis	Ingroup	Pifl-13	0_12156_02	HQ345584
Pinus flexilis	Ingroup	Pifl-14	0_12156_02	HQ345581
Pinus flexilis	Ingroup	Pifl-15	0_12156_02	HQ345589
Pinus flexilis	Ingroup	Pifl-16	0_12156_02	HQ345585
Pinus flexilis	Ingroup	Pifl-17	0_12156_02	HQ345586
Pinus flexilis	Ingroup	Pifl-2	0_12156_02	HQ345588
Pinus flexilis	Ingroup	Pifl-3	0_12156_02	HQ345583
Pinus flexilis	Ingroup	Pifl-4	0_12156_02	HQ345582
Pinus flexilis	Ingroup	Pifl-5	0_12156_02	HQ345587
Pinus gerardiana	Outgroup	Pige-1	0_12156_02	HQ345591
Pinus lambertiana	Ingroup	Pila-17	0_12156_02	HQ345684
Pinus lambertiana	Ingroup	Pila-18	0_12156_02	HQ345689
Pinus lambertiana	Ingroup	Pila-19	0_12156_02	HQ345691
Pinus lambertiana	Ingroup	Pila-20	0_12156_02	HQ345682
Pinus lambertiana	Ingroup	Pila-21	0_12156_02	HQ345685
Pinus lambertiana	Ingroup	Pila-22	0_12156_02	HQ345686
Pinus lambertiana	Ingroup	Pila-23	0_12156_02	HQ345690
Pinus lambertiana	Ingroup	Pila-24	0_12156_02	HQ345681
Pinus lambertiana	Ingroup	Pila-26	0_12156_02	HQ345683
Pinus lambertiana	Ingroup	Pila-27	0_12156_02	HQ345688
Pinus lambertiana	Ingroup	Pila-28	0_12156_02	HQ345687
Pinus lambertiana	Ingroup	Pila-29	0_12156_02	HQ345692
Pinus monticola	Ingroup	Pimn-1	0_12156_02	HQ345615
Pinus monticola	Ingroup	Pimn-10	0_12156_02	HQ345608
Pinus monticola	Ingroup	Pimn-11	0_12156_02	HQ345607
Pinus monticola	Ingroup	Pimn-12	0_12156_02	HQ345610
Pinus monticola	Ingroup	Pimn-13	0_12156_02	HQ345613
Pinus monticola	Ingroup	Pimn-14	0_12156_02	HQ345601
Pinus monticola	Ingroup	Pimn-15	0_12156_02	HQ345604
Pinus monticola	Ingroup	Pimn-16	0_12156_02	HQ345605
Pinus monticola	Ingroup	Pimn-17	0_12156_02	HQ345609
Pinus monticola	Ingroup	Pimn-18	0_12156_02	HQ345616
Pinus monticola	Ingroup	Pimn-2	0_12156_02	HQ345617
Pinus monticola	Ingroup	Pimn-3	0_12156_02	HQ345611
Pinus monticola	Ingroup	Pimn-4	0_12156_02	HQ345614
Pinus monticola	Ingroup	Pimn-5	0_12156_02	HQ345618
Pinus monticola	Ingroup	Pimn-6	0_12156_02	HQ345612
Pinus monticola	Ingroup	Pimn-7	0_12156_02	HQ345606
Pinus monticola	Ingroup	Pimn-8	0_12156_02	HQ345603
Pinus monticola	Ingroup	Pimn-9	0_12156_02	HQ345602
Pinus squamata	Outgroup	Pisq-2	0_12156_02	HQ345662
Pinus strobiformis	Ingroup	Pisb-1	0_12156_02	HQ345651
Pinus strobiformis	Ingroup	Pisb-10	0_12156_02	HQ345647
Pinus strobiformis	Ingroup	Pisb-11	0_12156_02	HQ345654
Pinus strobiformis	Ingroup	Pisb-12	0_12156_02	HQ345649
Pinus strobiformis	Ingroup	Pisb-13	0_12156_02	HQ345648
Pinus strobiformis	Ingroup	Pisb-14	0_12156_02	HQ345659
Pinus strobiformis	Ingroup	Pisb-15	0_12156_02	HQ345656
Pinus strobiformis	Ingroup	Pisb-16	0_12156_02	HQ345650
Pinus strobiformis	Ingroup	Pisb-18	0_12156_02	HQ345652
Pinus strobiformis	Ingroup	Pisb-2	0_12156_02	HQ345658
Pinus strobiformis	Ingroup	Pisb-3	0_12156_02	HQ345646
Pinus strobiformis	Ingroup	Pisb-4	0_12156_02	HQ345657
Pinus strobiformis	Ingroup	Pisb-6	0_12156_02	HQ345655
Pinus strobiformis	Ingroup	Pisb-8	0_12156_02	HQ345645
Pinus strobiformis	Ingroup	Pisb-9	0_12156_02	HQ345653
Pinus strobus	Ingroup	Pist-1	0_12156_02	HQ345677
Pinus strobus	Ingroup	Pist-10	0_12156_02	HQ345669
Pinus strobus	Ingroup	Pist-11	0_12156_02	HQ345672
Pinus strobus	Ingroup	Pist-12	0_12156_02	HQ345667
Pinus strobus	Ingroup	Pist-13	0_12156_02	HQ345675
Pinus strobus	Ingroup	Pist-14	0_12156_02	HQ345673
Pinus strobus	Ingroup	Pist-19	0_12156_02	HQ345676
Pinus strobus	Ingroup	Pist-2	0_12156_02	HQ345671
Pinus strobus	Ingroup	Pist-3	0_12156_02	HQ345666
Pinus strobus	Ingroup	Pist-4	0_12156_02	HQ345665
Pinus strobus	Ingroup	Pist-5	0_12156_02	HQ345663
Pinus strobus	Ingroup	Pist-6	0_12156_02	HQ345668
Pinus strobus	Ingroup	Pist-7	0_12156_02	HQ345670
Pinus strobus	Ingroup	Pist-8	0_12156_02	HQ345678
Pinus albicaulis	Ingroup	Pial-12	0_12216_02	HQ346040
Pinus albicaulis	Ingroup	Pial-13	0_12216_02	HQ346042
Pinus albicaulis	Ingroup	Pial-15	0_12216_02	HQ346044
Pinus albicaulis	Ingroup	Pial-17	0_12216_02	HQ346043
Pinus albicaulis	Ingroup	Pial-3	0_12216_02	HQ346047
Pinus albicaulis	Ingroup	Pial-5	0_12216_02	HQ346048
Pinus albicaulis	Ingroup	Pial-6	0_12216_02	HQ346041
Pinus albicaulis	Ingroup	Pial-7	0_12216_02	HQ346045
Pinus albicaulis	Ingroup	Pial-8	0_12216_02	HQ346046
Pinus albicaulis	Ingroup	Pial-9	0_12216_02	HQ346039
Pinus albicaulis	Ingroup	Pial.ao	0_12216_02	HQ346203
Pinus ayacahuite	Ingroup	Piay-1	0_12216_02	HQ346066
Pinus ayacahuite	Ingroup	Piay-10	0_12216_02	HQ346064
Pinus ayacahuite	Ingroup	Piay-13	0_12216_02	HQ346067
Pinus ayacahuite	Ingroup	Piay-14	0_12216_02	HQ346061
Pinus ayacahuite	Ingroup	Piay-16	0_12216_02	HQ346062
Pinus ayacahuite	Ingroup	Piay-17	0_12216_02	HQ346059
Pinus ayacahuite	Ingroup	Piay-18	0_12216_02	HQ346063
Pinus ayacahuite	Ingroup	Piay-19	0_12216_02	HQ346069
Pinus ayacahuite	Ingroup	Piay-5	0_12216_02	HQ346060
Pinus ayacahuite	Ingroup	Piay-7	0_12216_02	HQ346065
Pinus ayacahuite	Ingroup	Piay-9	0_12216_02	HQ346068
Pinus bungeana	Outgroup	Pibu-1	0_12216_02	HQ346084
Pinus chiapensis	Ingroup	Pist-16	0_12216_02	HQ346177
Pinus chiapensis	Ingroup	Pist-18	0_12216_02	HQ346175
Pinus flexilis	Ingroup	Pifl-10	0_12216_02	HQ346100
Pinus flexilis	Ingroup	Pifl-12	0_12216_02	HQ346099
Pinus flexilis	Ingroup	Pifl-14	0_12216_02	HQ346098
Pinus flexilis	Ingroup	Pifl-16	0_12216_02	HQ346096
Pinus flexilis	Ingroup	Pifl-17	0_12216_02	HQ346095
Pinus flexilis	Ingroup	Pifl-2	0_12216_02	HQ346094
Pinus flexilis	Ingroup	Pifl-3	0_12216_02	HQ346097
Pinus flexilis	Ingroup	Pifl-5	0_12216_02	HQ346093
Pinus gerardiana	Outgroup	Pige-1	0_12216_02	HQ346102
Pinus gerardiana	Outgroup	Pige-2	0_12216_02	HQ346101
Pinus lambertiana	Ingroup	Pila-17	0_12216_02	HQ346196
Pinus lambertiana	Ingroup	Pila-18	0_12216_02	HQ346199
Pinus lambertiana	Ingroup	Pila-19	0_12216_02	HQ346190
Pinus lambertiana	Ingroup	Pila-20	0_12216_02	HQ346192
Pinus lambertiana	Ingroup	Pila-21	0_12216_02	HQ346197
Pinus lambertiana	Ingroup	Pila-22	0_12216_02	HQ346198
Pinus lambertiana	Ingroup	Pila-23	0_12216_02	HQ346195
Pinus lambertiana	Ingroup	Pila-24	0_12216_02	HQ346189
Pinus lambertiana	Ingroup	Pila-26	0_12216_02	HQ346194
Pinus lambertiana	Ingroup	Pila-27	0_12216_02	HQ346193
Pinus lambertiana	Ingroup	Pila-28	0_12216_02	HQ346191
Pinus lambertiana	Ingroup	Pila-29	0_12216_02	HQ346188
Pinus monticola	Ingroup	Pimn-1	0_12216_02	HQ346125
Pinus monticola	Ingroup	Pimn-10	0_12216_02	HQ346124
Pinus monticola	Ingroup	Pimn-12	0_12216_02	HQ346128
Pinus monticola	Ingroup	Pimn-13	0_12216_02	HQ346130
Pinus monticola	Ingroup	Pimn-14	0_12216_02	HQ346123
Pinus monticola	Ingroup	Pimn-15	0_12216_02	HQ346120
Pinus monticola	Ingroup	Pimn-16	0_12216_02	HQ346127
Pinus monticola	Ingroup	Pimn-17	0_12216_02	HQ346122
Pinus monticola	Ingroup	Pimn-18	0_12216_02	HQ346129
Pinus monticola	Ingroup	Pimn-2	0_12216_02	HQ346126
Pinus monticola	Ingroup	Pimn-4	0_12216_02	HQ346115
Pinus monticola	Ingroup	Pimn-5	0_12216_02	HQ346117
Pinus monticola	Ingroup	Pimn-6	0_12216_02	HQ346119
Pinus monticola	Ingroup	Pimn-7	0_12216_02	HQ346118
Pinus monticola	Ingroup	Pimn-8	0_12216_02	HQ346116
Pinus monticola	Ingroup	Pimn-9	0_12216_02	HQ346121
Pinus squamata	Outgroup	Pisq-1	0_12216_02	HQ346170
Pinus squamata	Outgroup	Pisq-2	0_12216_02	HQ346169
Pinus strobiformis	Ingroup	Pisb-1	0_12216_02	HQ346157
Pinus strobiformis	Ingroup	Pisb-10	0_12216_02	HQ346159
Pinus strobiformis	Ingroup	Pisb-11	0_12216_02	HQ346164
Pinus strobiformis	Ingroup	Pisb-12	0_12216_02	HQ346165
Pinus strobiformis	Ingroup	Pisb-13	0_12216_02	HQ346163
Pinus strobiformis	Ingroup	Pisb-14	0_12216_02	HQ346158
Pinus strobiformis	Ingroup	Pisb-16	0_12216_02	HQ346155
Pinus strobiformis	Ingroup	Pisb-17	0_12216_02	HQ346162
Pinus strobiformis	Ingroup	Pisb-3	0_12216_02	HQ346161
Pinus strobiformis	Ingroup	Pisb-6	0_12216_02	HQ346166
Pinus strobiformis	Ingroup	Pisb-7	0_12216_02	HQ346160
Pinus strobiformis	Ingroup	Pisb-8	0_12216_02	HQ346156
Pinus strobus	Ingroup	Pist-10	0_12216_02	HQ346173
Pinus strobus	Ingroup	Pist-12	0_12216_02	HQ346181
Pinus strobus	Ingroup	Pist-13	0_12216_02	HQ346178
Pinus strobus	Ingroup	Pist-14	0_12216_02	HQ346174
Pinus strobus	Ingroup	Pist-15	0_12216_02	HQ346172
Pinus strobus	Ingroup	Pist-19	0_12216_02	HQ346184
Pinus strobus	Ingroup	Pist-2	0_12216_02	HQ346182
Pinus strobus	Ingroup	Pist-3	0_12216_02	HQ346171
Pinus strobus	Ingroup	Pist-4	0_12216_02	HQ346180
Pinus strobus	Ingroup	Pist-5	0_12216_02	HQ346186
Pinus strobus	Ingroup	Pist-6	0_12216_02	HQ346185
Pinus strobus	Ingroup	Pist-7	0_12216_02	HQ346179
Pinus strobus	Ingroup	Pist-8	0_12216_02	HQ346183
Pinus strobus	Ingroup	Pist-9	0_12216_02	HQ346176
Pinus albicaulis	Ingroup	Pial-12	0_12329_02	HQ346207
Pinus albicaulis	Ingroup	Pial-13	0_12329_02	HQ346206
Pinus albicaulis	Ingroup	Pial-15	0_12329_02	HQ346208
Pinus albicaulis	Ingroup	Pial-17	0_12329_02	HQ346209
Pinus albicaulis	Ingroup	Pial-6	0_12329_02	HQ346205
Pinus albicaulis	Ingroup	Pial.ao	0_12329_02	HQ346372
Pinus ayacahuite	Ingroup	Piay-1	0_12329_02	HQ346229
Pinus ayacahuite	Ingroup	Piay-10	0_12329_02	HQ346228
Pinus ayacahuite	Ingroup	Piay-13	0_12329_02	HQ346224
Pinus ayacahuite	Ingroup	Piay-15	0_12329_02	HQ346223
Pinus ayacahuite	Ingroup	Piay-16	0_12329_02	HQ346233
Pinus ayacahuite	Ingroup	Piay-17	0_12329_02	HQ346222
Pinus ayacahuite	Ingroup	Piay-18	0_12329_02	HQ346220
Pinus ayacahuite	Ingroup	Piay-19	0_12329_02	HQ346232
Pinus ayacahuite	Ingroup	Piay-3	0_12329_02	HQ346227
Pinus ayacahuite	Ingroup	Piay-4	0_12329_02	HQ346231
Pinus ayacahuite	Ingroup	Piay-5	0_12329_02	HQ346230
Pinus ayacahuite	Ingroup	Piay-6	0_12329_02	HQ346221
Pinus ayacahuite	Ingroup	Piay-8	0_12329_02	HQ346226
Pinus ayacahuite	Ingroup	Piay-9	0_12329_02	HQ346225
Pinus bungeana	Outgroup	Pibu-1	0_12329_02	HQ346247
Pinus chiapensis	Ingroup	Pist-17	0_12329_02	HQ346355
Pinus chiapensis	Ingroup	Pist-18	0_12329_02	HQ346347
Pinus flexilis	Ingroup	Pifl-1	0_12329_02	HQ346267
Pinus flexilis	Ingroup	Pifl-10	0_12329_02	HQ346259
Pinus flexilis	Ingroup	Pifl-12	0_12329_02	HQ346263
Pinus flexilis	Ingroup	Pifl-13	0_12329_02	HQ346260
Pinus flexilis	Ingroup	Pifl-14	0_12329_02	HQ346269
Pinus flexilis	Ingroup	Pifl-15	0_12329_02	HQ346268
Pinus flexilis	Ingroup	Pifl-16	0_12329_02	HQ346266
Pinus flexilis	Ingroup	Pifl-17	0_12329_02	HQ346264
Pinus flexilis	Ingroup	Pifl-3	0_12329_02	HQ346261
Pinus flexilis	Ingroup	Pifl-5	0_12329_02	HQ346265
Pinus flexilis	Ingroup	Pifl-8	0_12329_02	HQ346258
Pinus flexilis	Ingroup	Pifl-9	0_12329_02	HQ346262
Pinus gerardiana	Outgroup	Pige-1	0_12329_02	HQ346271
Pinus gerardiana	Outgroup	Pige-2	0_12329_02	HQ346270
Pinus lambertiana	Ingroup	Pila-17	0_12329_02	HQ346365
Pinus lambertiana	Ingroup	Pila-18	0_12329_02	HQ346359
Pinus lambertiana	Ingroup	Pila-19	0_12329_02	HQ346357
Pinus lambertiana	Ingroup	Pila-20	0_12329_02	HQ346367
Pinus lambertiana	Ingroup	Pila-21	0_12329_02	HQ346363
Pinus lambertiana	Ingroup	Pila-22	0_12329_02	HQ346364
Pinus lambertiana	Ingroup	Pila-23	0_12329_02	HQ346360
Pinus lambertiana	Ingroup	Pila-24	0_12329_02	HQ346362
Pinus lambertiana	Ingroup	Pila-26	0_12329_02	HQ346361
Pinus lambertiana	Ingroup	Pila-27	0_12329_02	HQ346366
Pinus lambertiana	Ingroup	Pila-28	0_12329_02	HQ346358
Pinus lambertiana	Ingroup	Pila-29	0_12329_02	HQ346368
Pinus monticola	Ingroup	Pimn-1	0_12329_02	HQ346302
Pinus monticola	Ingroup	Pimn-10	0_12329_02	HQ346293
Pinus monticola	Ingroup	Pimn-11	0_12329_02	HQ346298
Pinus monticola	Ingroup	Pimn-12	0_12329_02	HQ346289
Pinus monticola	Ingroup	Pimn-13	0_12329_02	HQ346303
Pinus monticola	Ingroup	Pimn-14	0_12329_02	HQ346300
Pinus monticola	Ingroup	Pimn-15	0_12329_02	HQ346299
Pinus monticola	Ingroup	Pimn-16	0_12329_02	HQ346295
Pinus monticola	Ingroup	Pimn-17	0_12329_02	HQ346287
Pinus monticola	Ingroup	Pimn-18	0_12329_02	HQ346304
Pinus monticola	Ingroup	Pimn-2	0_12329_02	HQ346301
Pinus monticola	Ingroup	Pimn-3	0_12329_02	HQ346290
Pinus monticola	Ingroup	Pimn-4	0_12329_02	HQ346288
Pinus monticola	Ingroup	Pimn-5	0_12329_02	HQ346294
Pinus monticola	Ingroup	Pimn-6	0_12329_02	HQ346297
Pinus monticola	Ingroup	Pimn-7	0_12329_02	HQ346296
Pinus monticola	Ingroup	Pimn-8	0_12329_02	HQ346292
Pinus monticola	Ingroup	Pimn-9	0_12329_02	HQ346291
Pinus squamata	Outgroup	Pisq-1	0_12329_02	HQ346343
Pinus squamata	Outgroup	Pisq-2	0_12329_02	HQ346342
Pinus strobiformis	Ingroup	Pisb-1	0_12329_02	HQ346338
Pinus strobiformis	Ingroup	Pisb-10	0_12329_02	HQ346328
Pinus strobiformis	Ingroup	Pisb-12	0_12329_02	HQ346337
Pinus strobiformis	Ingroup	Pisb-13	0_12329_02	HQ346335
Pinus strobiformis	Ingroup	Pisb-14	0_12329_02	HQ346330
Pinus strobiformis	Ingroup	Pisb-15	0_12329_02	HQ346333
Pinus strobiformis	Ingroup	Pisb-16	0_12329_02	HQ346331
Pinus strobiformis	Ingroup	Pisb-17	0_12329_02	HQ346327
Pinus strobiformis	Ingroup	Pisb-18	0_12329_02	HQ346336
Pinus strobiformis	Ingroup	Pisb-6	0_12329_02	HQ346339
Pinus strobiformis	Ingroup	Pisb-7	0_12329_02	HQ346332
Pinus strobiformis	Ingroup	Pisb-8	0_12329_02	HQ346329
Pinus strobiformis	Ingroup	Pisb-9	0_12329_02	HQ346334
Pinus strobus	Ingroup	Pist-1	0_12329_02	HQ346348
Pinus strobus	Ingroup	Pist-10	0_12329_02	HQ346352
Pinus strobus	Ingroup	Pist-12	0_12329_02	HQ346346
Pinus strobus	Ingroup	Pist-13	0_12329_02	HQ346353
Pinus strobus	Ingroup	Pist-14	0_12329_02	HQ346351
Pinus strobus	Ingroup	Pist-19	0_12329_02	HQ346354
Pinus strobus	Ingroup	Pist-2	0_12329_02	HQ346356
Pinus strobus	Ingroup	Pist-3	0_12329_02	HQ346349
Pinus strobus	Ingroup	Pist-4	0_12329_02	HQ346345
Pinus strobus	Ingroup	Pist-6	0_12329_02	HQ346350
Pinus strobus	Ingroup	Pist-9	0_12329_02	HQ346344
Pinus albicaulis	Ingroup	Pial-12	0_12745_01	HQ346543
Pinus albicaulis	Ingroup	Pial-13	0_12745_01	HQ346551
Pinus albicaulis	Ingroup	Pial-15	0_12745_01	HQ346548
Pinus albicaulis	Ingroup	Pial-16	0_12745_01	HQ346546
Pinus albicaulis	Ingroup	Pial-17	0_12745_01	HQ346545
Pinus albicaulis	Ingroup	Pial-3	0_12745_01	HQ346549
Pinus albicaulis	Ingroup	Pial-6	0_12745_01	HQ346547
Pinus albicaulis	Ingroup	Pial-7	0_12745_01	HQ346550
Pinus albicaulis	Ingroup	Pial-9	0_12745_01	HQ346544
Pinus albicaulis	Ingroup	Pial.ao	0_12745_01	HQ346730
Pinus ayacahuite	Ingroup	Piay-1	0_12745_01	HQ346574
Pinus ayacahuite	Ingroup	Piay-10	0_12745_01	HQ346570
Pinus ayacahuite	Ingroup	Piay-13	0_12745_01	HQ346565
Pinus ayacahuite	Ingroup	Piay-14	0_12745_01	HQ346576
Pinus ayacahuite	Ingroup	Piay-15	0_12745_01	HQ346577
Pinus ayacahuite	Ingroup	Piay-16	0_12745_01	HQ346569
Pinus ayacahuite	Ingroup	Piay-17	0_12745_01	HQ346567
Pinus ayacahuite	Ingroup	Piay-18	0_12745_01	HQ346562
Pinus ayacahuite	Ingroup	Piay-19	0_12745_01	HQ346566
Pinus ayacahuite	Ingroup	Piay-2	0_12745_01	HQ346564
Pinus ayacahuite	Ingroup	Piay-3	0_12745_01	HQ346571
Pinus ayacahuite	Ingroup	Piay-4	0_12745_01	HQ346568
Pinus ayacahuite	Ingroup	Piay-5	0_12745_01	HQ346572
Pinus ayacahuite	Ingroup	Piay-7	0_12745_01	HQ346563
Pinus ayacahuite	Ingroup	Piay-8	0_12745_01	HQ346575
Pinus ayacahuite	Ingroup	Piay-9	0_12745_01	HQ346573
Pinus bungeana	Outgroup	Pibu-1	0_12745_01	HQ346592
Pinus chiapensis	Ingroup	Pist-16	0_12745_01	HQ346710
Pinus chiapensis	Ingroup	Pist-17	0_12745_01	HQ346712
Pinus chiapensis	Ingroup	Pist-18	0_12745_01	HQ346713
Pinus flexilis	Ingroup	Pifl-1	0_12745_01	HQ346615
Pinus flexilis	Ingroup	Pifl-10	0_12745_01	HQ346605
Pinus flexilis	Ingroup	Pifl-11	0_12745_01	HQ346612
Pinus flexilis	Ingroup	Pifl-12	0_12745_01	HQ346609
Pinus flexilis	Ingroup	Pifl-13	0_12745_01	HQ346607
Pinus flexilis	Ingroup	Pifl-14	0_12745_01	HQ346611
Pinus flexilis	Ingroup	Pifl-15	0_12745_01	HQ346608
Pinus flexilis	Ingroup	Pifl-16	0_12745_01	HQ346616
Pinus flexilis	Ingroup	Pifl-17	0_12745_01	HQ346613
Pinus flexilis	Ingroup	Pifl-3	0_12745_01	HQ346604
Pinus flexilis	Ingroup	Pifl-4	0_12745_01	HQ346606
Pinus flexilis	Ingroup	Pifl-5	0_12745_01	HQ346610
Pinus flexilis	Ingroup	Pifl-8	0_12745_01	HQ346614
Pinus gerardiana	Outgroup	Pige-2	0_12745_01	HQ346617
Pinus lambertiana	Ingroup	Pila-17	0_12745_01	HQ346720
Pinus lambertiana	Ingroup	Pila-19	0_12745_01	HQ346723
Pinus lambertiana	Ingroup	Pila-21	0_12745_01	HQ346725
Pinus lambertiana	Ingroup	Pila-22	0_12745_01	HQ346722
Pinus lambertiana	Ingroup	Pila-24	0_12745_01	HQ346726
Pinus lambertiana	Ingroup	Pila-27	0_12745_01	HQ346721
Pinus lambertiana	Ingroup	Pila-28	0_12745_01	HQ346724
Pinus monticola	Ingroup	Pimn-1	0_12745_01	HQ346637
Pinus monticola	Ingroup	Pimn-10	0_12745_01	HQ346651
Pinus monticola	Ingroup	Pimn-11	0_12745_01	HQ346649
Pinus monticola	Ingroup	Pimn-12	0_12745_01	HQ346635
Pinus monticola	Ingroup	Pimn-13	0_12745_01	HQ346645
Pinus monticola	Ingroup	Pimn-14	0_12745_01	HQ346638
Pinus monticola	Ingroup	Pimn-15	0_12745_01	HQ346646
Pinus monticola	Ingroup	Pimn-16	0_12745_01	HQ346643
Pinus monticola	Ingroup	Pimn-17	0_12745_01	HQ346647
Pinus monticola	Ingroup	Pimn-18	0_12745_01	HQ346641
Pinus monticola	Ingroup	Pimn-2	0_12745_01	HQ346636
Pinus monticola	Ingroup	Pimn-3	0_12745_01	HQ346639
Pinus monticola	Ingroup	Pimn-4	0_12745_01	HQ346648
Pinus monticola	Ingroup	Pimn-5	0_12745_01	HQ346650
Pinus monticola	Ingroup	Pimn-6	0_12745_01	HQ346644
Pinus monticola	Ingroup	Pimn-7	0_12745_01	HQ346640
Pinus monticola	Ingroup	Pimn-8	0_12745_01	HQ346652
Pinus monticola	Ingroup	Pimn-9	0_12745_01	HQ346642
Pinus squamata	Outgroup	Pisq-1	0_12745_01	HQ346698
Pinus squamata	Outgroup	Pisq-2	0_12745_01	HQ346699
Pinus strobiformis	Ingroup	Pisb-1	0_12745_01	HQ346695
Pinus strobiformis	Ingroup	Pisb-10	0_12745_01	HQ346694
Pinus strobiformis	Ingroup	Pisb-11	0_12745_01	HQ346692
Pinus strobiformis	Ingroup	Pisb-12	0_12745_01	HQ346684
Pinus strobiformis	Ingroup	Pisb-13	0_12745_01	HQ346689
Pinus strobiformis	Ingroup	Pisb-14	0_12745_01	HQ346688
Pinus strobiformis	Ingroup	Pisb-15	0_12745_01	HQ346690
Pinus strobiformis	Ingroup	Pisb-16	0_12745_01	HQ346686
Pinus strobiformis	Ingroup	Pisb-17	0_12745_01	HQ346685
Pinus strobiformis	Ingroup	Pisb-18	0_12745_01	HQ346681
Pinus strobiformis	Ingroup	Pisb-3	0_12745_01	HQ346683
Pinus strobiformis	Ingroup	Pisb-4	0_12745_01	HQ346682
Pinus strobiformis	Ingroup	Pisb-5	0_12745_01	HQ346693
Pinus strobiformis	Ingroup	Pisb-6	0_12745_01	HQ346687
Pinus strobiformis	Ingroup	Pisb-7	0_12745_01	HQ346691
Pinus strobus	Ingroup	Pist-1	0_12745_01	HQ346709
Pinus strobus	Ingroup	Pist-10	0_12745_01	HQ346711
Pinus strobus	Ingroup	Pist-11	0_12745_01	HQ346703
Pinus strobus	Ingroup	Pist-12	0_12745_01	HQ346716
Pinus strobus	Ingroup	Pist-13	0_12745_01	HQ346702
Pinus strobus	Ingroup	Pist-14	0_12745_01	HQ346714
Pinus strobus	Ingroup	Pist-15	0_12745_01	HQ346706
Pinus strobus	Ingroup	Pist-19	0_12745_01	HQ346707
Pinus strobus	Ingroup	Pist-2	0_12745_01	HQ346700
Pinus strobus	Ingroup	Pist-3	0_12745_01	HQ346715
Pinus strobus	Ingroup	Pist-4	0_12745_01	HQ346717
Pinus strobus	Ingroup	Pist-5	0_12745_01	HQ346704
Pinus strobus	Ingroup	Pist-6	0_12745_01	HQ346708
Pinus strobus	Ingroup	Pist-7	0_12745_01	HQ346701
Pinus strobus	Ingroup	Pist-8	0_12745_01	HQ346718
Pinus strobus	Ingroup	Pist-9	0_12745_01	HQ346705
Pinus albicaulis	Ingroup	Pial-12	0_12929_02	HQ346739
Pinus albicaulis	Ingroup	Pial-13	0_12929_02	HQ346742
Pinus albicaulis	Ingroup	Pial-15	0_12929_02	HQ346741
Pinus albicaulis	Ingroup	Pial-16	0_12929_02	HQ346732
Pinus albicaulis	Ingroup	Pial-17	0_12929_02	HQ346737
Pinus albicaulis	Ingroup	Pial-3	0_12929_02	HQ346736
Pinus albicaulis	Ingroup	Pial-4	0_12929_02	HQ346738
Pinus albicaulis	Ingroup	Pial-5	0_12929_02	HQ346735
Pinus albicaulis	Ingroup	Pial-6	0_12929_02	HQ346740
Pinus albicaulis	Ingroup	Pial-7	0_12929_02	HQ346733
Pinus albicaulis	Ingroup	Pial-8	0_12929_02	HQ346734
Pinus albicaulis	Ingroup	Pial.ao	0_12929_02	HQ346906
Pinus ayacahuite	Ingroup	Piay-1	0_12929_02	HQ346764
Pinus ayacahuite	Ingroup	Piay-13	0_12929_02	HQ346758
Pinus ayacahuite	Ingroup	Piay-14	0_12929_02	HQ346761
Pinus ayacahuite	Ingroup	Piay-15	0_12929_02	HQ346757
Pinus ayacahuite	Ingroup	Piay-16	0_12929_02	HQ346755
Pinus ayacahuite	Ingroup	Piay-17	0_12929_02	HQ346753
Pinus ayacahuite	Ingroup	Piay-18	0_12929_02	HQ346759
Pinus ayacahuite	Ingroup	Piay-19	0_12929_02	HQ346763
Pinus ayacahuite	Ingroup	Piay-3	0_12929_02	HQ346756
Pinus ayacahuite	Ingroup	Piay-5	0_12929_02	HQ346754
Pinus ayacahuite	Ingroup	Piay-7	0_12929_02	HQ346752
Pinus ayacahuite	Ingroup	Piay-8	0_12929_02	HQ346760
Pinus ayacahuite	Ingroup	Piay-9	0_12929_02	HQ346762
Pinus bungeana	Outgroup	Pibu-1	0_12929_02	HQ346778
Pinus chiapensis	Ingroup	Pist-16	0_12929_02	HQ346889
Pinus chiapensis	Ingroup	Pist-17	0_12929_02	HQ346881
Pinus chiapensis	Ingroup	Pist-18	0_12929_02	HQ346887
Pinus flexilis	Ingroup	Pifl-10	0_12929_02	HQ346798
Pinus flexilis	Ingroup	Pifl-11	0_12929_02	HQ346790
Pinus flexilis	Ingroup	Pifl-12	0_12929_02	HQ346795
Pinus flexilis	Ingroup	Pifl-13	0_12929_02	HQ346792
Pinus flexilis	Ingroup	Pifl-14	0_12929_02	HQ346791
Pinus flexilis	Ingroup	Pifl-15	0_12929_02	HQ346797
Pinus flexilis	Ingroup	Pifl-16	0_12929_02	HQ346796
Pinus flexilis	Ingroup	Pifl-17	0_12929_02	HQ346793
Pinus flexilis	Ingroup	Pifl-2	0_12929_02	HQ346794
Pinus flexilis	Ingroup	Pifl-3	0_12929_02	HQ346789
Pinus gerardiana	Outgroup	Pige-1	0_12929_02	HQ346800
Pinus gerardiana	Outgroup	Pige-2	0_12929_02	HQ346799
Pinus lambertiana	Ingroup	Pila-17	0_12929_02	HQ346894
Pinus lambertiana	Ingroup	Pila-18	0_12929_02	HQ346899
Pinus lambertiana	Ingroup	Pila-19	0_12929_02	HQ346896
Pinus lambertiana	Ingroup	Pila-20	0_12929_02	HQ346891
Pinus lambertiana	Ingroup	Pila-21	0_12929_02	HQ346893
Pinus lambertiana	Ingroup	Pila-22	0_12929_02	HQ346900
Pinus lambertiana	Ingroup	Pila-23	0_12929_02	HQ346892
Pinus lambertiana	Ingroup	Pila-24	0_12929_02	HQ346897
Pinus lambertiana	Ingroup	Pila-26	0_12929_02	HQ346902
Pinus lambertiana	Ingroup	Pila-27	0_12929_02	HQ346901
Pinus lambertiana	Ingroup	Pila-28	0_12929_02	HQ346895
Pinus lambertiana	Ingroup	Pila-29	0_12929_02	HQ346898
Pinus monticola	Ingroup	Pimn-1	0_12929_02	HQ346815
Pinus monticola	Ingroup	Pimn-10	0_12929_02	HQ346826
Pinus monticola	Ingroup	Pimn-11	0_12929_02	HQ346822
Pinus monticola	Ingroup	Pimn-12	0_12929_02	HQ346827
Pinus monticola	Ingroup	Pimn-13	0_12929_02	HQ346830
Pinus monticola	Ingroup	Pimn-14	0_12929_02	HQ346814
Pinus monticola	Ingroup	Pimn-15	0_12929_02	HQ346819
Pinus monticola	Ingroup	Pimn-16	0_12929_02	HQ346824
Pinus monticola	Ingroup	Pimn-17	0_12929_02	HQ346825
Pinus monticola	Ingroup	Pimn-18	0_12929_02	HQ346823
Pinus monticola	Ingroup	Pimn-2	0_12929_02	HQ346831
Pinus monticola	Ingroup	Pimn-3	0_12929_02	HQ346821
Pinus monticola	Ingroup	Pimn-4	0_12929_02	HQ346820
Pinus monticola	Ingroup	Pimn-5	0_12929_02	HQ346829
Pinus monticola	Ingroup	Pimn-6	0_12929_02	HQ346828
Pinus monticola	Ingroup	Pimn-7	0_12929_02	HQ346816
Pinus monticola	Ingroup	Pimn-8	0_12929_02	HQ346818
Pinus monticola	Ingroup	Pimn-9	0_12929_02	HQ346817
Pinus squamata	Outgroup	Pisq-1	0_12929_02	HQ346872
Pinus squamata	Outgroup	Pisq-2	0_12929_02	HQ346871
Pinus strobiformis	Ingroup	Pisb-1	0_12929_02	HQ346859
Pinus strobiformis	Ingroup	Pisb-12	0_12929_02	HQ346868
Pinus strobiformis	Ingroup	Pisb-13	0_12929_02	HQ346862
Pinus strobiformis	Ingroup	Pisb-14	0_12929_02	HQ346863
Pinus strobiformis	Ingroup	Pisb-15	0_12929_02	HQ346858
Pinus strobiformis	Ingroup	Pisb-16	0_12929_02	HQ346864
Pinus strobiformis	Ingroup	Pisb-17	0_12929_02	HQ346867
Pinus strobiformis	Ingroup	Pisb-18	0_12929_02	HQ346857
Pinus strobiformis	Ingroup	Pisb-3	0_12929_02	HQ346861
Pinus strobiformis	Ingroup	Pisb-4	0_12929_02	HQ346860
Pinus strobiformis	Ingroup	Pisb-6	0_12929_02	HQ346865
Pinus strobiformis	Ingroup	Pisb-8	0_12929_02	HQ346866
Pinus strobus	Ingroup	Pist-1	0_12929_02	HQ346886
Pinus strobus	Ingroup	Pist-10	0_12929_02	HQ346883
Pinus strobus	Ingroup	Pist-11	0_12929_02	HQ346875
Pinus strobus	Ingroup	Pist-12	0_12929_02	HQ346890
Pinus strobus	Ingroup	Pist-13	0_12929_02	HQ346879
Pinus strobus	Ingroup	Pist-15	0_12929_02	HQ346888
Pinus strobus	Ingroup	Pist-19	0_12929_02	HQ346876
Pinus strobus	Ingroup	Pist-2	0_12929_02	HQ346884
Pinus strobus	Ingroup	Pist-3	0_12929_02	HQ346882
Pinus strobus	Ingroup	Pist-4	0_12929_02	HQ346885
Pinus strobus	Ingroup	Pist-5	0_12929_02	HQ346874
Pinus strobus	Ingroup	Pist-6	0_12929_02	HQ346877
Pinus strobus	Ingroup	Pist-7	0_12929_02	HQ346873
Pinus strobus	Ingroup	Pist-8	0_12929_02	HQ346880
Pinus strobus	Ingroup	Pist-9	0_12929_02	HQ346878
Pinus albicaulis	Ingroup	Pial-10	0_12978_02	HQ346911
Pinus albicaulis	Ingroup	Pial-12	0_12978_02	HQ346913
Pinus albicaulis	Ingroup	Pial-15	0_12978_02	HQ346910
Pinus albicaulis	Ingroup	Pial-17	0_12978_02	HQ346915
Pinus albicaulis	Ingroup	Pial-3	0_12978_02	HQ346914
Pinus albicaulis	Ingroup	Pial-4	0_12978_02	HQ346912
Pinus albicaulis	Ingroup	Pial-5	0_12978_02	HQ346916
Pinus albicaulis	Ingroup	Pial-8	0_12978_02	HQ346908
Pinus albicaulis	Ingroup	Pial-9	0_12978_02	HQ346909
Pinus albicaulis	Ingroup	Pial.ao	0_12978_02	HQ347073
Pinus ayacahuite	Ingroup	Piay-13	0_12978_02	HQ346936
Pinus ayacahuite	Ingroup	Piay-14	0_12978_02	HQ346928
Pinus ayacahuite	Ingroup	Piay-15	0_12978_02	HQ346935
Pinus ayacahuite	Ingroup	Piay-16	0_12978_02	HQ346927
Pinus ayacahuite	Ingroup	Piay-17	0_12978_02	HQ346930
Pinus ayacahuite	Ingroup	Piay-18	0_12978_02	HQ346932
Pinus ayacahuite	Ingroup	Piay-19	0_12978_02	HQ346931
Pinus ayacahuite	Ingroup	Piay-3	0_12978_02	HQ346934
Pinus ayacahuite	Ingroup	Piay-5	0_12978_02	HQ346926
Pinus ayacahuite	Ingroup	Piay-7	0_12978_02	HQ346933
Pinus ayacahuite	Ingroup	Piay-8	0_12978_02	HQ346937
Pinus ayacahuite	Ingroup	Piay-9	0_12978_02	HQ346929
Pinus bungeana	Outgroup	Pibu-1	0_12978_02	HQ346953
Pinus chiapensis	Ingroup	Pist-17	0_12978_02	HQ347052
Pinus chiapensis	Ingroup	Pist-18	0_12978_02	HQ347057
Pinus flexilis	Ingroup	Pifl-12	0_12978_02	HQ346965
Pinus flexilis	Ingroup	Pifl-13	0_12978_02	HQ346970
Pinus flexilis	Ingroup	Pifl-14	0_12978_02	HQ346968
Pinus flexilis	Ingroup	Pifl-15	0_12978_02	HQ346964
Pinus flexilis	Ingroup	Pifl-16	0_12978_02	HQ346967
Pinus flexilis	Ingroup	Pifl-17	0_12978_02	HQ346962
Pinus flexilis	Ingroup	Pifl-2	0_12978_02	HQ346963
Pinus flexilis	Ingroup	Pifl-3	0_12978_02	HQ346966
Pinus flexilis	Ingroup	Pifl-9	0_12978_02	HQ346969
Pinus gerardiana	Outgroup	Pige-1	0_12978_02	HQ346972
Pinus gerardiana	Outgroup	Pige-2	0_12978_02	HQ346971
Pinus lambertiana	Ingroup	Pila-17	0_12978_02	HQ347066
Pinus lambertiana	Ingroup	Pila-18	0_12978_02	HQ347059
Pinus lambertiana	Ingroup	Pila-19	0_12978_02	HQ347064
Pinus lambertiana	Ingroup	Pila-20	0_12978_02	HQ347061
Pinus lambertiana	Ingroup	Pila-21	0_12978_02	HQ347067
Pinus lambertiana	Ingroup	Pila-22	0_12978_02	HQ347068
Pinus lambertiana	Ingroup	Pila-23	0_12978_02	HQ347060
Pinus lambertiana	Ingroup	Pila-24	0_12978_02	HQ347063
Pinus lambertiana	Ingroup	Pila-26	0_12978_02	HQ347058
Pinus lambertiana	Ingroup	Pila-27	0_12978_02	HQ347062
Pinus lambertiana	Ingroup	Pila-28	0_12978_02	HQ347069
Pinus lambertiana	Ingroup	Pila-29	0_12978_02	HQ347065
Pinus monticola	Ingroup	Pimn-1	0_12978_02	HQ347000
Pinus monticola	Ingroup	Pimn-10	0_12978_02	HQ346992
Pinus monticola	Ingroup	Pimn-11	0_12978_02	HQ347002
Pinus monticola	Ingroup	Pimn-12	0_12978_02	HQ346997
Pinus monticola	Ingroup	Pimn-13	0_12978_02	HQ346998
Pinus monticola	Ingroup	Pimn-14	0_12978_02	HQ346995
Pinus monticola	Ingroup	Pimn-15	0_12978_02	HQ346991
Pinus monticola	Ingroup	Pimn-16	0_12978_02	HQ347001
Pinus monticola	Ingroup	Pimn-17	0_12978_02	HQ346999
Pinus monticola	Ingroup	Pimn-2	0_12978_02	HQ346993
Pinus monticola	Ingroup	Pimn-3	0_12978_02	HQ346988
Pinus monticola	Ingroup	Pimn-4	0_12978_02	HQ346996
Pinus monticola	Ingroup	Pimn-6	0_12978_02	HQ346987
Pinus monticola	Ingroup	Pimn-7	0_12978_02	HQ346990
Pinus monticola	Ingroup	Pimn-8	0_12978_02	HQ346989
Pinus monticola	Ingroup	Pimn-9	0_12978_02	HQ346994
Pinus squamata	Outgroup	Pisq-1	0_12978_02	HQ347041
Pinus squamata	Outgroup	Pisq-2	0_12978_02	HQ347040
Pinus strobiformis	Ingroup	Pisb-1	0_12978_02	HQ347036
Pinus strobiformis	Ingroup	Pisb-10	0_12978_02	HQ347035
Pinus strobiformis	Ingroup	Pisb-11	0_12978_02	HQ347034
Pinus strobiformis	Ingroup	Pisb-12	0_12978_02	HQ347033
Pinus strobiformis	Ingroup	Pisb-13	0_12978_02	HQ347030
Pinus strobiformis	Ingroup	Pisb-14	0_12978_02	HQ347024
Pinus strobiformis	Ingroup	Pisb-15	0_12978_02	HQ347027
Pinus strobiformis	Ingroup	Pisb-16	0_12978_02	HQ347031
Pinus strobiformis	Ingroup	Pisb-3	0_12978_02	HQ347028
Pinus strobiformis	Ingroup	Pisb-4	0_12978_02	HQ347026
Pinus strobiformis	Ingroup	Pisb-6	0_12978_02	HQ347037
Pinus strobiformis	Ingroup	Pisb-7	0_12978_02	HQ347032
Pinus strobiformis	Ingroup	Pisb-8	0_12978_02	HQ347029
Pinus strobiformis	Ingroup	Pisb-9	0_12978_02	HQ347025
Pinus strobus	Ingroup	Pist-1	0_12978_02	HQ347043
Pinus strobus	Ingroup	Pist-10	0_12978_02	HQ347046
Pinus strobus	Ingroup	Pist-11	0_12978_02	HQ347044
Pinus strobus	Ingroup	Pist-13	0_12978_02	HQ347051
Pinus strobus	Ingroup	Pist-14	0_12978_02	HQ347054
Pinus strobus	Ingroup	Pist-15	0_12978_02	HQ347050
Pinus strobus	Ingroup	Pist-19	0_12978_02	HQ347049
Pinus strobus	Ingroup	Pist-2	0_12978_02	HQ347055
Pinus strobus	Ingroup	Pist-3	0_12978_02	HQ347056
Pinus strobus	Ingroup	Pist-4	0_12978_02	HQ347047
Pinus strobus	Ingroup	Pist-5	0_12978_02	HQ347048
Pinus strobus	Ingroup	Pist-6	0_12978_02	HQ347045
Pinus strobus	Ingroup	Pist-8	0_12978_02	HQ347053
Pinus strobus	Ingroup	Pist-9	0_12978_02	HQ347042
Pinus albicaulis	Ingroup	Pial-12	0_13058_01	HQ347079
Pinus albicaulis	Ingroup	Pial-13	0_13058_01	HQ347084
Pinus albicaulis	Ingroup	Pial-15	0_13058_01	HQ347077
Pinus albicaulis	Ingroup	Pial-17	0_13058_01	HQ347080
Pinus albicaulis	Ingroup	Pial-3	0_13058_01	HQ347075
Pinus albicaulis	Ingroup	Pial-4	0_13058_01	HQ347085
Pinus albicaulis	Ingroup	Pial-5	0_13058_01	HQ347083
Pinus albicaulis	Ingroup	Pial-6	0_13058_01	HQ347078
Pinus albicaulis	Ingroup	Pial-7	0_13058_01	HQ347076
Pinus albicaulis	Ingroup	Pial-8	0_13058_01	HQ347082
Pinus albicaulis	Ingroup	Pial-9	0_13058_01	HQ347081
Pinus albicaulis	Ingroup	Pial.ao	0_13058_01	HQ347239
Pinus ayacahuite	Ingroup	Piay-1	0_13058_01	HQ347109
Pinus ayacahuite	Ingroup	Piay-10	0_13058_01	HQ347097
Pinus ayacahuite	Ingroup	Piay-13	0_13058_01	HQ347102
Pinus ayacahuite	Ingroup	Piay-14	0_13058_01	HQ347106
Pinus ayacahuite	Ingroup	Piay-15	0_13058_01	HQ347099
Pinus ayacahuite	Ingroup	Piay-16	0_13058_01	HQ347110
Pinus ayacahuite	Ingroup	Piay-17	0_13058_01	HQ347104
Pinus ayacahuite	Ingroup	Piay-18	0_13058_01	HQ347105
Pinus ayacahuite	Ingroup	Piay-19	0_13058_01	HQ347096
Pinus ayacahuite	Ingroup	Piay-2	0_13058_01	HQ347101
Pinus ayacahuite	Ingroup	Piay-3	0_13058_01	HQ347100
Pinus ayacahuite	Ingroup	Piay-4	0_13058_01	HQ347107
Pinus ayacahuite	Ingroup	Piay-7	0_13058_01	HQ347103
Pinus ayacahuite	Ingroup	Piay-8	0_13058_01	HQ347098
Pinus ayacahuite	Ingroup	Piay-9	0_13058_01	HQ347108
Pinus bungeana	Outgroup	Pibu-1	0_13058_01	HQ347125
Pinus chiapensis	Ingroup	Pist-16	0_13058_01	HQ347221
Pinus chiapensis	Ingroup	Pist-17	0_13058_01	HQ347213
Pinus chiapensis	Ingroup	Pist-18	0_13058_01	HQ347208
Pinus flexilis	Ingroup	Pifl-1	0_13058_01	HQ347145
Pinus flexilis	Ingroup	Pifl-10	0_13058_01	HQ347142
Pinus flexilis	Ingroup	Pifl-12	0_13058_01	HQ347143
Pinus flexilis	Ingroup	Pifl-13	0_13058_01	HQ347140
Pinus flexilis	Ingroup	Pifl-14	0_13058_01	HQ347139
Pinus flexilis	Ingroup	Pifl-15	0_13058_01	HQ347141
Pinus flexilis	Ingroup	Pifl-16	0_13058_01	HQ347138
Pinus flexilis	Ingroup	Pifl-17	0_13058_01	HQ347137
Pinus flexilis	Ingroup	Pifl-2	0_13058_01	HQ347135
Pinus flexilis	Ingroup	Pifl-3	0_13058_01	HQ347144
Pinus flexilis	Ingroup	Pifl-5	0_13058_01	HQ347136
Pinus gerardiana	Outgroup	Pige-1	0_13058_01	HQ347147
Pinus gerardiana	Outgroup	Pige-2	0_13058_01	HQ347146
Pinus lambertiana	Ingroup	Pila-17	0_13058_01	HQ347224
Pinus lambertiana	Ingroup	Pila-18	0_13058_01	HQ347234
Pinus lambertiana	Ingroup	Pila-19	0_13058_01	HQ347233
Pinus lambertiana	Ingroup	Pila-20	0_13058_01	HQ347235
Pinus lambertiana	Ingroup	Pila-21	0_13058_01	HQ347227
Pinus lambertiana	Ingroup	Pila-22	0_13058_01	HQ347225
Pinus lambertiana	Ingroup	Pila-23	0_13058_01	HQ347226
Pinus lambertiana	Ingroup	Pila-24	0_13058_01	HQ347231
Pinus lambertiana	Ingroup	Pila-26	0_13058_01	HQ347229
Pinus lambertiana	Ingroup	Pila-27	0_13058_01	HQ347228
Pinus lambertiana	Ingroup	Pila-28	0_13058_01	HQ347230
Pinus lambertiana	Ingroup	Pila-29	0_13058_01	HQ347232
Pinus monticola	Ingroup	Pimn-1	0_13058_01	HQ347160
Pinus monticola	Ingroup	Pimn-10	0_13058_01	HQ347157
Pinus monticola	Ingroup	Pimn-11	0_13058_01	HQ347167
Pinus monticola	Ingroup	Pimn-12	0_13058_01	HQ347151
Pinus monticola	Ingroup	Pimn-13	0_13058_01	HQ347150
Pinus monticola	Ingroup	Pimn-14	0_13058_01	HQ347156
Pinus monticola	Ingroup	Pimn-15	0_13058_01	HQ347153
Pinus monticola	Ingroup	Pimn-16	0_13058_01	HQ347164
Pinus monticola	Ingroup	Pimn-17	0_13058_01	HQ347163
Pinus monticola	Ingroup	Pimn-18	0_13058_01	HQ347155
Pinus monticola	Ingroup	Pimn-2	0_13058_01	HQ347162
Pinus monticola	Ingroup	Pimn-3	0_13058_01	HQ347159
Pinus monticola	Ingroup	Pimn-4	0_13058_01	HQ347152
Pinus monticola	Ingroup	Pimn-5	0_13058_01	HQ347166
Pinus monticola	Ingroup	Pimn-6	0_13058_01	HQ347161
Pinus monticola	Ingroup	Pimn-7	0_13058_01	HQ347158
Pinus monticola	Ingroup	Pimn-8	0_13058_01	HQ347154
Pinus monticola	Ingroup	Pimn-9	0_13058_01	HQ347165
Pinus squamata	Outgroup	Pisq-1	0_13058_01	HQ347204
Pinus squamata	Outgroup	Pisq-2	0_13058_01	HQ347203
Pinus strobiformis	Ingroup	Pisb-1	0_13058_01	HQ347192
Pinus strobiformis	Ingroup	Pisb-11	0_13058_01	HQ347199
Pinus strobiformis	Ingroup	Pisb-12	0_13058_01	HQ347191
Pinus strobiformis	Ingroup	Pisb-13	0_13058_01	HQ347202
Pinus strobiformis	Ingroup	Pisb-14	0_13058_01	HQ347194
Pinus strobiformis	Ingroup	Pisb-15	0_13058_01	HQ347195
Pinus strobiformis	Ingroup	Pisb-16	0_13058_01	HQ347198
Pinus strobiformis	Ingroup	Pisb-2	0_13058_01	HQ347200
Pinus strobiformis	Ingroup	Pisb-3	0_13058_01	HQ347193
Pinus strobiformis	Ingroup	Pisb-4	0_13058_01	HQ347197
Pinus strobiformis	Ingroup	Pisb-5	0_13058_01	HQ347201
Pinus strobiformis	Ingroup	Pisb-6	0_13058_01	HQ347196
Pinus strobus	Ingroup	Pist-1	0_13058_01	HQ347222
Pinus strobus	Ingroup	Pist-10	0_13058_01	HQ347207
Pinus strobus	Ingroup	Pist-11	0_13058_01	HQ347209
Pinus strobus	Ingroup	Pist-12	0_13058_01	HQ347220
Pinus strobus	Ingroup	Pist-13	0_13058_01	HQ347218
Pinus strobus	Ingroup	Pist-14	0_13058_01	HQ347223
Pinus strobus	Ingroup	Pist-15	0_13058_01	HQ347217
Pinus strobus	Ingroup	Pist-19	0_13058_01	HQ347205
Pinus strobus	Ingroup	Pist-2	0_13058_01	HQ347219
Pinus strobus	Ingroup	Pist-3	0_13058_01	HQ347211
Pinus strobus	Ingroup	Pist-4	0_13058_01	HQ347216
Pinus strobus	Ingroup	Pist-5	0_13058_01	HQ347206
Pinus strobus	Ingroup	Pist-6	0_13058_01	HQ347212
Pinus strobus	Ingroup	Pist-7	0_13058_01	HQ347210
Pinus strobus	Ingroup	Pist-8	0_13058_01	HQ347214
Pinus strobus	Ingroup	Pist-9	0_13058_01	HQ347215
Pinus albicaulis	Ingroup	Pial-12	0_13152_03	HQ347252
Pinus albicaulis	Ingroup	Pial-13	0_13152_03	HQ347262
Pinus albicaulis	Ingroup	Pial-15	0_13152_03	HQ347260
Pinus albicaulis	Ingroup	Pial-16	0_13152_03	HQ347255
Pinus albicaulis	Ingroup	Pial-17	0_13152_03	HQ347261
Pinus albicaulis	Ingroup	Pial-3	0_13152_03	HQ347256
Pinus albicaulis	Ingroup	Pial-4	0_13152_03	HQ347254
Pinus albicaulis	Ingroup	Pial-5	0_13152_03	HQ347251
Pinus albicaulis	Ingroup	Pial-6	0_13152_03	HQ347258
Pinus albicaulis	Ingroup	Pial-7	0_13152_03	HQ347253
Pinus albicaulis	Ingroup	Pial-8	0_13152_03	HQ347257
Pinus albicaulis	Ingroup	Pial-9	0_13152_03	HQ347259
Pinus albicaulis	Ingroup	Pial.ao	0_13152_03	HQ347424
Pinus ayacahuite	Ingroup	Piay-1	0_13152_03	HQ347430
Pinus ayacahuite	Ingroup	Piay-10	0_13152_03	HQ347429
Pinus ayacahuite	Ingroup	Piay-13	0_13152_03	HQ347435
Pinus ayacahuite	Ingroup	Piay-14	0_13152_03	HQ347434
Pinus ayacahuite	Ingroup	Piay-15	0_13152_03	HQ347440
Pinus ayacahuite	Ingroup	Piay-16	0_13152_03	HQ347427
Pinus ayacahuite	Ingroup	Piay-17	0_13152_03	HQ347433
Pinus ayacahuite	Ingroup	Piay-18	0_13152_03	HQ347441
Pinus ayacahuite	Ingroup	Piay-19	0_13152_03	HQ347438
Pinus ayacahuite	Ingroup	Piay-2	0_13152_03	HQ347439
Pinus ayacahuite	Ingroup	Piay-3	0_13152_03	HQ347428
Pinus ayacahuite	Ingroup	Piay-4	0_13152_03	HQ347437
Pinus ayacahuite	Ingroup	Piay-5	0_13152_03	HQ347432
Pinus ayacahuite	Ingroup	Piay-7	0_13152_03	HQ347426
Pinus ayacahuite	Ingroup	Piay-8	0_13152_03	HQ347431
Pinus ayacahuite	Ingroup	Piay-9	0_13152_03	HQ347436
Pinus bungeana	Outgroup	Pibu-1	0_13152_03	HQ347288
Pinus chiapensis	Ingroup	Pist-16	0_13152_03	HQ347405
Pinus chiapensis	Ingroup	Pist-17	0_13152_03	HQ347406
Pinus chiapensis	Ingroup	Pist-18	0_13152_03	HQ347400
Pinus flexilis	Ingroup	Pifl-10	0_13152_03	HQ347308
Pinus flexilis	Ingroup	Pifl-12	0_13152_03	HQ347306
Pinus flexilis	Ingroup	Pifl-13	0_13152_03	HQ347303
Pinus flexilis	Ingroup	Pifl-14	0_13152_03	HQ347302
Pinus flexilis	Ingroup	Pifl-15	0_13152_03	HQ347309
Pinus flexilis	Ingroup	Pifl-16	0_13152_03	HQ347304
Pinus flexilis	Ingroup	Pifl-17	0_13152_03	HQ347305
Pinus flexilis	Ingroup	Pifl-3	0_13152_03	HQ347300
Pinus flexilis	Ingroup	Pifl-5	0_13152_03	HQ347307
Pinus flexilis	Ingroup	Pifl-8	0_13152_03	HQ347301
Pinus gerardiana	Outgroup	Pige-1	0_13152_03	HQ347310
Pinus gerardiana	Outgroup	Pige-2	0_13152_03	HQ347311
Pinus lambertiana	Ingroup	Pila-17	0_13152_03	HQ347411
Pinus lambertiana	Ingroup	Pila-18	0_13152_03	HQ347418
Pinus lambertiana	Ingroup	Pila-20	0_13152_03	HQ347412
Pinus lambertiana	Ingroup	Pila-21	0_13152_03	HQ347416
Pinus lambertiana	Ingroup	Pila-22	0_13152_03	HQ347420
Pinus lambertiana	Ingroup	Pila-23	0_13152_03	HQ347414
Pinus lambertiana	Ingroup	Pila-24	0_13152_03	HQ347417
Pinus lambertiana	Ingroup	Pila-26	0_13152_03	HQ347415
Pinus lambertiana	Ingroup	Pila-27	0_13152_03	HQ347413
Pinus lambertiana	Ingroup	Pila-28	0_13152_03	HQ347419
Pinus monticola	Ingroup	Pimn-1	0_13152_03	HQ347328
Pinus monticola	Ingroup	Pimn-10	0_13152_03	HQ347338
Pinus monticola	Ingroup	Pimn-11	0_13152_03	HQ347333
Pinus monticola	Ingroup	Pimn-12	0_13152_03	HQ347327
Pinus monticola	Ingroup	Pimn-13	0_13152_03	HQ347330
Pinus monticola	Ingroup	Pimn-14	0_13152_03	HQ347337
Pinus monticola	Ingroup	Pimn-15	0_13152_03	HQ347340
Pinus monticola	Ingroup	Pimn-16	0_13152_03	HQ347339
Pinus monticola	Ingroup	Pimn-17	0_13152_03	HQ347334
Pinus monticola	Ingroup	Pimn-18	0_13152_03	HQ347332
Pinus monticola	Ingroup	Pimn-2	0_13152_03	HQ347343
Pinus monticola	Ingroup	Pimn-3	0_13152_03	HQ347342
Pinus monticola	Ingroup	Pimn-5	0_13152_03	HQ347336
Pinus monticola	Ingroup	Pimn-6	0_13152_03	HQ347331
Pinus monticola	Ingroup	Pimn-7	0_13152_03	HQ347329
Pinus monticola	Ingroup	Pimn-8	0_13152_03	HQ347335
Pinus monticola	Ingroup	Pimn-9	0_13152_03	HQ347341
Pinus squamata	Outgroup	Pisq-1	0_13152_03	HQ347389
Pinus squamata	Outgroup	Pisq-2	0_13152_03	HQ347390
Pinus strobiformis	Ingroup	Pisb-1	0_13152_03	HQ347376
Pinus strobiformis	Ingroup	Pisb-10	0_13152_03	HQ347381
Pinus strobiformis	Ingroup	Pisb-11	0_13152_03	HQ347379
Pinus strobiformis	Ingroup	Pisb-12	0_13152_03	HQ347377
Pinus strobiformis	Ingroup	Pisb-13	0_13152_03	HQ347374
Pinus strobiformis	Ingroup	Pisb-14	0_13152_03	HQ347380
Pinus strobiformis	Ingroup	Pisb-15	0_13152_03	HQ347382
Pinus strobiformis	Ingroup	Pisb-16	0_13152_03	HQ347373
Pinus strobiformis	Ingroup	Pisb-17	0_13152_03	HQ347375
Pinus strobiformis	Ingroup	Pisb-18	0_13152_03	HQ347383
Pinus strobiformis	Ingroup	Pisb-2	0_13152_03	HQ347384
Pinus strobiformis	Ingroup	Pisb-3	0_13152_03	HQ347378
Pinus strobiformis	Ingroup	Pisb-4	0_13152_03	HQ347388
Pinus strobiformis	Ingroup	Pisb-5	0_13152_03	HQ347385
Pinus strobiformis	Ingroup	Pisb-6	0_13152_03	HQ347372
Pinus strobiformis	Ingroup	Pisb-8	0_13152_03	HQ347386
Pinus strobiformis	Ingroup	Pisb-9	0_13152_03	HQ347387
Pinus strobus	Ingroup	Pist-1	0_13152_03	HQ347404
Pinus strobus	Ingroup	Pist-10	0_13152_03	HQ347391
Pinus strobus	Ingroup	Pist-11	0_13152_03	HQ347397
Pinus strobus	Ingroup	Pist-12	0_13152_03	HQ347392
Pinus strobus	Ingroup	Pist-13	0_13152_03	HQ347399
Pinus strobus	Ingroup	Pist-14	0_13152_03	HQ347407
Pinus strobus	Ingroup	Pist-15	0_13152_03	HQ347395
Pinus strobus	Ingroup	Pist-19	0_13152_03	HQ347401
Pinus strobus	Ingroup	Pist-2	0_13152_03	HQ347396
Pinus strobus	Ingroup	Pist-3	0_13152_03	HQ347402
Pinus strobus	Ingroup	Pist-4	0_13152_03	HQ347408
Pinus strobus	Ingroup	Pist-5	0_13152_03	HQ347393
Pinus strobus	Ingroup	Pist-6	0_13152_03	HQ347403
Pinus strobus	Ingroup	Pist-7	0_13152_03	HQ347394
Pinus strobus	Ingroup	Pist-8	0_13152_03	HQ347398
Pinus strobus	Ingroup	Pist-9	0_13152_03	HQ347409
Pinus albicaulis	Ingroup	Pial-10	0_13237_01	HQ347442
Pinus albicaulis	Ingroup	Pial-12	0_13237_01	HQ347451
Pinus albicaulis	Ingroup	Pial-13	0_13237_01	HQ347444
Pinus albicaulis	Ingroup	Pial-16	0_13237_01	HQ347452
Pinus albicaulis	Ingroup	Pial-17	0_13237_01	HQ347448
Pinus albicaulis	Ingroup	Pial-3	0_13237_01	HQ347453
Pinus albicaulis	Ingroup	Pial-4	0_13237_01	HQ347450
Pinus albicaulis	Ingroup	Pial-5	0_13237_01	HQ347445
Pinus albicaulis	Ingroup	Pial-6	0_13237_01	HQ347449
Pinus albicaulis	Ingroup	Pial-7	0_13237_01	HQ347447
Pinus albicaulis	Ingroup	Pial-8	0_13237_01	HQ347446
Pinus albicaulis	Ingroup	Pial-9	0_13237_01	HQ347443
Pinus albicaulis	Ingroup	pial.ao	0_13237_01	HQ347626
Pinus ayacahuite	Ingroup	Piay-10	0_13237_01	HQ347464
Pinus ayacahuite	Ingroup	Piay-13	0_13237_01	HQ347473
Pinus ayacahuite	Ingroup	Piay-14	0_13237_01	HQ347472
Pinus ayacahuite	Ingroup	Piay-15	0_13237_01	HQ347465
Pinus ayacahuite	Ingroup	Piay-16	0_13237_01	HQ347469
Pinus ayacahuite	Ingroup	Piay-17	0_13237_01	HQ347471
Pinus ayacahuite	Ingroup	Piay-18	0_13237_01	HQ347468
Pinus ayacahuite	Ingroup	Piay-19	0_13237_01	HQ347474
Pinus ayacahuite	Ingroup	Piay-2	0_13237_01	HQ347475
Pinus ayacahuite	Ingroup	Piay-3	0_13237_01	HQ347466
Pinus ayacahuite	Ingroup	Piay-5	0_13237_01	HQ347470
Pinus ayacahuite	Ingroup	Piay-7	0_13237_01	HQ347467
Pinus ayacahuite	Ingroup	Piay-8	0_13237_01	HQ347476
Pinus bungeana	Outgroup	Pibu-1	0_13237_01	HQ347491
Pinus chiapensis	Ingroup	Pist-16	0_13237_01	HQ347610
Pinus chiapensis	Ingroup	Pist-17	0_13237_01	HQ347609
Pinus chiapensis	Ingroup	Pist-18	0_13237_01	HQ347598
Pinus flexilis	Ingroup	Pifl-10	0_13237_01	HQ347514
Pinus flexilis	Ingroup	Pifl-12	0_13237_01	HQ347508
Pinus flexilis	Ingroup	Pifl-13	0_13237_01	HQ347503
Pinus flexilis	Ingroup	Pifl-14	0_13237_01	HQ347507
Pinus flexilis	Ingroup	Pifl-15	0_13237_01	HQ347505
Pinus flexilis	Ingroup	Pifl-16	0_13237_01	HQ347504
Pinus flexilis	Ingroup	Pifl-17	0_13237_01	HQ347513
Pinus flexilis	Ingroup	Pifl-2	0_13237_01	HQ347509
Pinus flexilis	Ingroup	Pifl-3	0_13237_01	HQ347510
Pinus flexilis	Ingroup	Pifl-4	0_13237_01	HQ347506
Pinus flexilis	Ingroup	Pifl-5	0_13237_01	HQ347511
Pinus flexilis	Ingroup	Pifl-8	0_13237_01	HQ347512
Pinus gerardiana	Outgroup	Pige-1	0_13237_01	HQ347516
Pinus gerardiana	Outgroup	Pige-2	0_13237_01	HQ347515
Pinus lambertiana	Ingroup	Pila-17	0_13237_01	HQ347621
Pinus lambertiana	Ingroup	Pila-18	0_13237_01	HQ347612
Pinus lambertiana	Ingroup	Pila-19	0_13237_01	HQ347616
Pinus lambertiana	Ingroup	Pila-20	0_13237_01	HQ347614
Pinus lambertiana	Ingroup	Pila-21	0_13237_01	HQ347618
Pinus lambertiana	Ingroup	Pila-22	0_13237_01	HQ347619
Pinus lambertiana	Ingroup	Pila-23	0_13237_01	HQ347613
Pinus lambertiana	Ingroup	Pila-24	0_13237_01	HQ347623
Pinus lambertiana	Ingroup	Pila-26	0_13237_01	HQ347620
Pinus lambertiana	Ingroup	Pila-27	0_13237_01	HQ347615
Pinus lambertiana	Ingroup	Pila-28	0_13237_01	HQ347622
Pinus lambertiana	Ingroup	Pila-29	0_13237_01	HQ347617
Pinus monticola	Ingroup	Pimn-1	0_13237_01	HQ347535
Pinus monticola	Ingroup	Pimn-10	0_13237_01	HQ347537
Pinus monticola	Ingroup	Pimn-11	0_13237_01	HQ347532
Pinus monticola	Ingroup	Pimn-12	0_13237_01	HQ347533
Pinus monticola	Ingroup	Pimn-13	0_13237_01	HQ347531
Pinus monticola	Ingroup	Pimn-14	0_13237_01	HQ347539
Pinus monticola	Ingroup	Pimn-15	0_13237_01	HQ347545
Pinus monticola	Ingroup	Pimn-16	0_13237_01	HQ347540
Pinus monticola	Ingroup	Pimn-17	0_13237_01	HQ347536
Pinus monticola	Ingroup	Pimn-18	0_13237_01	HQ347534
Pinus monticola	Ingroup	Pimn-2	0_13237_01	HQ347541
Pinus monticola	Ingroup	Pimn-3	0_13237_01	HQ347543
Pinus monticola	Ingroup	Pimn-4	0_13237_01	HQ347530
Pinus monticola	Ingroup	Pimn-5	0_13237_01	HQ347546
Pinus monticola	Ingroup	Pimn-6	0_13237_01	HQ347547
Pinus monticola	Ingroup	Pimn-7	0_13237_01	HQ347542
Pinus monticola	Ingroup	Pimn-8	0_13237_01	HQ347544
Pinus monticola	Ingroup	Pimn-9	0_13237_01	HQ347538
Pinus squamata	Outgroup	Pisq-1	0_13237_01	HQ347592
Pinus squamata	Outgroup	Pisq-2	0_13237_01	HQ347591
Pinus strobiformis	Ingroup	Pisb-10	0_13237_01	HQ347587
Pinus strobiformis	Ingroup	Pisb-11	0_13237_01	HQ347584
Pinus strobiformis	Ingroup	Pisb-12	0_13237_01	HQ347578
Pinus strobiformis	Ingroup	Pisb-13	0_13237_01	HQ347581
Pinus strobiformis	Ingroup	Pisb-14	0_13237_01	HQ347579
Pinus strobiformis	Ingroup	Pisb-15	0_13237_01	HQ347585
Pinus strobiformis	Ingroup	Pisb-16	0_13237_01	HQ347580
Pinus strobiformis	Ingroup	Pisb-17	0_13237_01	HQ347582
Pinus strobiformis	Ingroup	Pisb-18	0_13237_01	HQ347577
Pinus strobiformis	Ingroup	Pisb-2	0_13237_01	HQ347583
Pinus strobiformis	Ingroup	Pisb-3	0_13237_01	HQ347575
Pinus strobiformis	Ingroup	Pisb-5	0_13237_01	HQ347586
Pinus strobiformis	Ingroup	Pisb-6	0_13237_01	HQ347576
Pinus strobiformis	Ingroup	Pisb-8	0_13237_01	HQ347588
Pinus strobus	Ingroup	Pist-1	0_13237_01	HQ347603
Pinus strobus	Ingroup	Pist-11	0_13237_01	HQ347599
Pinus strobus	Ingroup	Pist-12	0_13237_01	HQ347604
Pinus strobus	Ingroup	Pist-13	0_13237_01	HQ347593
Pinus strobus	Ingroup	Pist-14	0_13237_01	HQ347607
Pinus strobus	Ingroup	Pist-15	0_13237_01	HQ347601
Pinus strobus	Ingroup	Pist-19	0_13237_01	HQ347602
Pinus strobus	Ingroup	Pist-2	0_13237_01	HQ347606
Pinus strobus	Ingroup	Pist-3	0_13237_01	HQ347594
Pinus strobus	Ingroup	Pist-4	0_13237_01	HQ347596
Pinus strobus	Ingroup	Pist-5	0_13237_01	HQ347608
Pinus strobus	Ingroup	Pist-6	0_13237_01	HQ347595
Pinus strobus	Ingroup	Pist-7	0_13237_01	HQ347600
Pinus strobus	Ingroup	Pist-8	0_13237_01	HQ347597
Pinus strobus	Ingroup	Pist-9	0_13237_01	HQ347605
Pinus albicaulis	Ingroup	Pial-10	0_13240_01	HQ347629
Pinus albicaulis	Ingroup	Pial-12	0_13240_01	HQ347636
Pinus albicaulis	Ingroup	Pial-13	0_13240_01	HQ347633
Pinus albicaulis	Ingroup	Pial-15	0_13240_01	HQ347635
Pinus albicaulis	Ingroup	Pial-16	0_13240_01	HQ347640
Pinus albicaulis	Ingroup	Pial-17	0_13240_01	HQ347638
Pinus albicaulis	Ingroup	Pial-3	0_13240_01	HQ347641
Pinus albicaulis	Ingroup	Pial-4	0_13240_01	HQ347632
Pinus albicaulis	Ingroup	Pial-5	0_13240_01	HQ347639
Pinus albicaulis	Ingroup	Pial-6	0_13240_01	HQ347634
Pinus albicaulis	Ingroup	Pial-7	0_13240_01	HQ347630
Pinus albicaulis	Ingroup	Pial-8	0_13240_01	HQ347637
Pinus albicaulis	Ingroup	Pial-9	0_13240_01	HQ347631
Pinus albicaulis	Ingroup	pial.ao	0_13240_01	HQ347805
Pinus ayacahuite	Ingroup	Piay-13	0_13240_01	HQ347652
Pinus ayacahuite	Ingroup	Piay-14	0_13240_01	HQ347659
Pinus ayacahuite	Ingroup	Piay-15	0_13240_01	HQ347656
Pinus ayacahuite	Ingroup	Piay-16	0_13240_01	HQ347654
Pinus ayacahuite	Ingroup	Piay-18	0_13240_01	HQ347660
Pinus ayacahuite	Ingroup	Piay-19	0_13240_01	HQ347653
Pinus ayacahuite	Ingroup	Piay-3	0_13240_01	HQ347657
Pinus ayacahuite	Ingroup	Piay-4	0_13240_01	HQ347658
Pinus ayacahuite	Ingroup	Piay-9	0_13240_01	HQ347655
Pinus bungeana	Outgroup	Pibu-1	0_13240_01	HQ347676
Pinus chiapensis	Ingroup	Pist-16	0_13240_01	HQ347778
Pinus chiapensis	Ingroup	Pist-17	0_13240_01	HQ347789
Pinus chiapensis	Ingroup	Pist-18	0_13240_01	HQ347788
Pinus flexilis	Ingroup	Pifl-10	0_13240_01	HQ347690
Pinus flexilis	Ingroup	Pifl-16	0_13240_01	HQ347692
Pinus flexilis	Ingroup	Pifl-17	0_13240_01	HQ347691
Pinus flexilis	Ingroup	Pifl-2	0_13240_01	HQ347689
Pinus flexilis	Ingroup	Pifl-3	0_13240_01	HQ347694
Pinus flexilis	Ingroup	Pifl-4	0_13240_01	HQ347688
Pinus flexilis	Ingroup	Pifl-9	0_13240_01	HQ347693
Pinus gerardiana	Outgroup	Pige-1	0_13240_01	HQ347695
Pinus gerardiana	Outgroup	Pige-2	0_13240_01	HQ347696
Pinus lambertiana	Ingroup	Pila-17	0_13240_01	HQ347791
Pinus lambertiana	Ingroup	Pila-18	0_13240_01	HQ347799
Pinus lambertiana	Ingroup	Pila-19	0_13240_01	HQ347792
Pinus lambertiana	Ingroup	Pila-20	0_13240_01	HQ347797
Pinus lambertiana	Ingroup	Pila-21	0_13240_01	HQ347800
Pinus lambertiana	Ingroup	Pila-22	0_13240_01	HQ347796
Pinus lambertiana	Ingroup	Pila-23	0_13240_01	HQ347795
Pinus lambertiana	Ingroup	Pila-24	0_13240_01	HQ347794
Pinus lambertiana	Ingroup	Pila-26	0_13240_01	HQ347801
Pinus lambertiana	Ingroup	Pila-27	0_13240_01	HQ347802
Pinus lambertiana	Ingroup	Pila-28	0_13240_01	HQ347798
Pinus lambertiana	Ingroup	Pila-29	0_13240_01	HQ347793
Pinus monticola	Ingroup	Pimn-1	0_13240_01	HQ347719
Pinus monticola	Ingroup	Pimn-10	0_13240_01	HQ347722
Pinus monticola	Ingroup	Pimn-11	0_13240_01	HQ347720
Pinus monticola	Ingroup	Pimn-12	0_13240_01	HQ347718
Pinus monticola	Ingroup	Pimn-13	0_13240_01	HQ347723
Pinus monticola	Ingroup	Pimn-14	0_13240_01	HQ347726
Pinus monticola	Ingroup	Pimn-15	0_13240_01	HQ347727
Pinus monticola	Ingroup	Pimn-16	0_13240_01	HQ347721
Pinus monticola	Ingroup	Pimn-17	0_13240_01	HQ347713
Pinus monticola	Ingroup	Pimn-18	0_13240_01	HQ347729
Pinus monticola	Ingroup	Pimn-2	0_13240_01	HQ347724
Pinus monticola	Ingroup	Pimn-3	0_13240_01	HQ347728
Pinus monticola	Ingroup	Pimn-4	0_13240_01	HQ347717
Pinus monticola	Ingroup	Pimn-5	0_13240_01	HQ347715
Pinus monticola	Ingroup	Pimn-6	0_13240_01	HQ347725
Pinus monticola	Ingroup	Pimn-7	0_13240_01	HQ347714
Pinus monticola	Ingroup	Pimn-8	0_13240_01	HQ347712
Pinus monticola	Ingroup	Pimn-9	0_13240_01	HQ347716
Pinus squamata	Outgroup	Pisq-1	0_13240_01	HQ347774
Pinus squamata	Outgroup	Pisq-2	0_13240_01	HQ347773
Pinus strobiformis	Ingroup	Pisb-1	0_13240_01	HQ347757
Pinus strobiformis	Ingroup	Pisb-10	0_13240_01	HQ347761
Pinus strobiformis	Ingroup	Pisb-11	0_13240_01	HQ347770
Pinus strobiformis	Ingroup	Pisb-12	0_13240_01	HQ347764
Pinus strobiformis	Ingroup	Pisb-14	0_13240_01	HQ347767
Pinus strobiformis	Ingroup	Pisb-15	0_13240_01	HQ347760
Pinus strobiformis	Ingroup	Pisb-16	0_13240_01	HQ347762
Pinus strobiformis	Ingroup	Pisb-17	0_13240_01	HQ347759
Pinus strobiformis	Ingroup	Pisb-18	0_13240_01	HQ347758
Pinus strobiformis	Ingroup	Pisb-2	0_13240_01	HQ347763
Pinus strobiformis	Ingroup	Pisb-3	0_13240_01	HQ347769
Pinus strobiformis	Ingroup	Pisb-4	0_13240_01	HQ347768
Pinus strobiformis	Ingroup	Pisb-7	0_13240_01	HQ347765
Pinus strobiformis	Ingroup	Pisb-8	0_13240_01	HQ347766
Pinus strobus	Ingroup	Pist-1	0_13240_01	HQ347786
Pinus strobus	Ingroup	Pist-10	0_13240_01	HQ347783
Pinus strobus	Ingroup	Pist-11	0_13240_01	HQ347785
Pinus strobus	Ingroup	Pist-12	0_13240_01	HQ347775
Pinus strobus	Ingroup	Pist-13	0_13240_01	HQ347784
Pinus strobus	Ingroup	Pist-15	0_13240_01	HQ347781
Pinus strobus	Ingroup	Pist-2	0_13240_01	HQ347776
Pinus strobus	Ingroup	Pist-3	0_13240_01	HQ347787
Pinus strobus	Ingroup	Pist-4	0_13240_01	HQ347777
Pinus strobus	Ingroup	Pist-5	0_13240_01	HQ347779
Pinus strobus	Ingroup	Pist-8	0_13240_01	HQ347782
Pinus strobus	Ingroup	Pist-9	0_13240_01	HQ347780
Pinus albicaulis	Ingroup	Pial-10	0_1347_01	HQ347819
Pinus albicaulis	Ingroup	Pial-12	0_1347_01	HQ347817
Pinus albicaulis	Ingroup	Pial-13	0_1347_01	HQ347809
Pinus albicaulis	Ingroup	Pial-15	0_1347_01	HQ347812
Pinus albicaulis	Ingroup	Pial-16	0_1347_01	HQ347814
Pinus albicaulis	Ingroup	Pial-17	0_1347_01	HQ347821
Pinus albicaulis	Ingroup	Pial-2	0_1347_01	HQ347815
Pinus albicaulis	Ingroup	Pial-3	0_1347_01	HQ347810
Pinus albicaulis	Ingroup	Pial-4	0_1347_01	HQ347811
Pinus albicaulis	Ingroup	Pial-5	0_1347_01	HQ347816
Pinus albicaulis	Ingroup	Pial-6	0_1347_01	HQ347820
Pinus albicaulis	Ingroup	Pial-7	0_1347_01	HQ347813
Pinus albicaulis	Ingroup	Pial-8	0_1347_01	HQ347818
Pinus albicaulis	Ingroup	Pial-9	0_1347_01	HQ347808
Pinus albicaulis	Ingroup	Pial.ao	0_1347_01	HQ347995
Pinus ayacahuite	Ingroup	Piay-1	0_1347_01	HQ347832
Pinus ayacahuite	Ingroup	Piay-10	0_1347_01	HQ347841
Pinus ayacahuite	Ingroup	Piay-13	0_1347_01	HQ347839
Pinus ayacahuite	Ingroup	Piay-14	0_1347_01	HQ347844
Pinus ayacahuite	Ingroup	Piay-15	0_1347_01	HQ347833
Pinus ayacahuite	Ingroup	Piay-16	0_1347_01	HQ347837
Pinus ayacahuite	Ingroup	Piay-17	0_1347_01	HQ347838
Pinus ayacahuite	Ingroup	Piay-18	0_1347_01	HQ347840
Pinus ayacahuite	Ingroup	Piay-19	0_1347_01	HQ347843
Pinus ayacahuite	Ingroup	Piay-2	0_1347_01	HQ347842
Pinus ayacahuite	Ingroup	Piay-3	0_1347_01	HQ347846
Pinus ayacahuite	Ingroup	Piay-4	0_1347_01	HQ347835
Pinus ayacahuite	Ingroup	Piay-5	0_1347_01	HQ347834
Pinus ayacahuite	Ingroup	Piay-7	0_1347_01	HQ347836
Pinus ayacahuite	Ingroup	Piay-8	0_1347_01	HQ347845
Pinus ayacahuite	Ingroup	Piay-9	0_1347_01	HQ347847
Pinus bungeana	Outgroup	Pibu-1	0_1347_01	HQ347975
Pinus chiapensis	Ingroup	Pist-16	0_1347_01	HQ347946
Pinus chiapensis	Ingroup	Pist-17	0_1347_01	HQ347954
Pinus chiapensis	Ingroup	Pist-18	0_1347_01	HQ347948
Pinus flexilis	Ingroup	Pifl-10	0_1347_01	HQ347970
Pinus flexilis	Ingroup	Pifl-12	0_1347_01	HQ347966
Pinus flexilis	Ingroup	Pifl-13	0_1347_01	HQ347961
Pinus flexilis	Ingroup	Pifl-14	0_1347_01	HQ347969
Pinus flexilis	Ingroup	Pifl-16	0_1347_01	HQ347868
Pinus flexilis	Ingroup	Pifl-17	0_1347_01	HQ347967
Pinus flexilis	Ingroup	Pifl-3	0_1347_01	HQ347963
Pinus flexilis	Ingroup	Pifl-5	0_1347_01	HQ347971
Pinus flexilis	Ingroup	Pifl-9	0_1347_01	HQ347968
Pinus gerardiana	Outgroup	Pige-1	0_1347_01	HQ347957
Pinus gerardiana	Outgroup	Pige-2	0_1347_01	HQ347956
Pinus lambertiana	Ingroup	Pila-17	0_1347_01	HQ347984
Pinus lambertiana	Ingroup	Pila-18	0_1347_01	HQ347990
Pinus lambertiana	Ingroup	Pila-19	0_1347_01	HQ347981
Pinus lambertiana	Ingroup	Pila-20	0_1347_01	HQ347980
Pinus lambertiana	Ingroup	Pila-21	0_1347_01	HQ347988
Pinus lambertiana	Ingroup	Pila-22	0_1347_01	HQ347989
Pinus lambertiana	Ingroup	Pila-23	0_1347_01	HQ347987
Pinus lambertiana	Ingroup	Pila-24	0_1347_01	HQ347985
Pinus lambertiana	Ingroup	Pila-26	0_1347_01	HQ347983
Pinus lambertiana	Ingroup	Pila-27	0_1347_01	HQ347991
Pinus lambertiana	Ingroup	Pila-28	0_1347_01	HQ347982
Pinus lambertiana	Ingroup	Pila-29	0_1347_01	HQ347986
Pinus monticola	Ingroup	Pimn-1	0_1347_01	HQ347965
Pinus monticola	Ingroup	Pimn-10	0_1347_01	HQ347974
Pinus monticola	Ingroup	Pimn-11	0_1347_01	HQ347870
Pinus monticola	Ingroup	Pimn-12	0_1347_01	HQ347869
Pinus monticola	Ingroup	Pimn-13	0_1347_01	HQ347883
Pinus monticola	Ingroup	Pimn-14	0_1347_01	HQ347884
Pinus monticola	Ingroup	Pimn-15	0_1347_01	HQ347880
Pinus monticola	Ingroup	Pimn-16	0_1347_01	HQ347876
Pinus monticola	Ingroup	Pimn-17	0_1347_01	HQ347879
Pinus monticola	Ingroup	Pimn-18	0_1347_01	HQ347873
Pinus monticola	Ingroup	Pimn-2	0_1347_01	HQ347881
Pinus monticola	Ingroup	Pimn-3	0_1347_01	HQ347871
Pinus monticola	Ingroup	Pimn-4	0_1347_01	HQ347878
Pinus monticola	Ingroup	Pimn-5	0_1347_01	HQ347877
Pinus monticola	Ingroup	Pimn-6	0_1347_01	HQ347875
Pinus monticola	Ingroup	Pimn-7	0_1347_01	HQ347874
Pinus monticola	Ingroup	Pimn-8	0_1347_01	HQ347872
Pinus monticola	Ingroup	Pimn-9	0_1347_01	HQ347882
Pinus squamata	Outgroup	Pisq-1	0_1347_01	HQ347938
Pinus squamata	Outgroup	Pisq-2	0_1347_01	HQ347939
Pinus strobiformis	Ingroup	Pisb-1	0_1347_01	HQ347917
Pinus strobiformis	Ingroup	Pisb-10	0_1347_01	HQ347919
Pinus strobiformis	Ingroup	Pisb-11	0_1347_01	HQ347935
Pinus strobiformis	Ingroup	Pisb-12	0_1347_01	HQ347912
Pinus strobiformis	Ingroup	Pisb-13	0_1347_01	HQ347923
Pinus strobiformis	Ingroup	Pisb-14	0_1347_01	HQ347922
Pinus strobiformis	Ingroup	Pisb-15	0_1347_01	HQ347918
Pinus strobiformis	Ingroup	Pisb-16	0_1347_01	HQ347914
Pinus strobiformis	Ingroup	Pisb-17	0_1347_01	HQ347921
Pinus strobiformis	Ingroup	Pisb-18	0_1347_01	HQ347913
Pinus strobiformis	Ingroup	Pisb-3	0_1347_01	HQ347915
Pinus strobiformis	Ingroup	Pisb-4	0_1347_01	HQ347920
Pinus strobiformis	Ingroup	Pisb-6	0_1347_01	HQ347916
Pinus strobiformis	Ingroup	Pisb-7	0_1347_01	HQ347910
Pinus strobiformis	Ingroup	Pisb-8	0_1347_01	HQ347911
Pinus strobiformis	Ingroup	Pisb-9	0_1347_01	HQ347960
Pinus strobus	Ingroup	Pist-1	0_1347_01	HQ347958
Pinus strobus	Ingroup	Pist-10	0_1347_01	HQ347952
Pinus strobus	Ingroup	Pist-12	0_1347_01	HQ347959
Pinus strobus	Ingroup	Pist-13	0_1347_01	HQ347944
Pinus strobus	Ingroup	Pist-14	0_1347_01	HQ347941
Pinus strobus	Ingroup	Pist-15	0_1347_01	HQ347942
Pinus strobus	Ingroup	Pist-19	0_1347_01	HQ347955
Pinus strobus	Ingroup	Pist-2	0_1347_01	HQ347951
Pinus strobus	Ingroup	Pist-3	0_1347_01	HQ347940
Pinus strobus	Ingroup	Pist-4	0_1347_01	HQ347947
Pinus strobus	Ingroup	Pist-5	0_1347_01	HQ347950
Pinus strobus	Ingroup	Pist-6	0_1347_01	HQ347953
Pinus strobus	Ingroup	Pist-7	0_1347_01	HQ347945
Pinus strobus	Ingroup	Pist-8	0_1347_01	HQ347949
Pinus strobus	Ingroup	Pist-9	0_1347_01	HQ347943
Pinus albicaulis	Ingroup	Pial-10	0_13680_01	HQ348001
Pinus albicaulis	Ingroup	Pial-12	0_13680_01	HQ348007
Pinus albicaulis	Ingroup	Pial-13	0_13680_01	HQ348002
Pinus albicaulis	Ingroup	Pial-15	0_13680_01	HQ348006
Pinus albicaulis	Ingroup	Pial-16	0_13680_01	HQ347999
Pinus albicaulis	Ingroup	Pial-2	0_13680_01	HQ348005
Pinus albicaulis	Ingroup	Pial-3	0_13680_01	HQ347998
Pinus albicaulis	Ingroup	Pial-4	0_13680_01	HQ348008
Pinus albicaulis	Ingroup	Pial-5	0_13680_01	HQ348004
Pinus albicaulis	Ingroup	Pial-6	0_13680_01	HQ348000
Pinus albicaulis	Ingroup	Pial-8	0_13680_01	HQ348003
Pinus albicaulis	Ingroup	Pial-9	0_13680_01	HQ347997
Pinus albicaulis	Ingroup	pial.ao	0_13680_01	HQ348182
Pinus ayacahuite	Ingroup	Piay-10	0_13680_01	HQ348030
Pinus ayacahuite	Ingroup	Piay-13	0_13680_01	HQ348020
Pinus ayacahuite	Ingroup	Piay-14	0_13680_01	HQ348023
Pinus ayacahuite	Ingroup	Piay-15	0_13680_01	HQ348024
Pinus ayacahuite	Ingroup	Piay-16	0_13680_01	HQ348025
Pinus ayacahuite	Ingroup	Piay-17	0_13680_01	HQ348019
Pinus ayacahuite	Ingroup	Piay-18	0_13680_01	HQ348027
Pinus ayacahuite	Ingroup	Piay-19	0_13680_01	HQ348031
Pinus ayacahuite	Ingroup	Piay-2	0_13680_01	HQ348028
Pinus ayacahuite	Ingroup	Piay-3	0_13680_01	HQ348029
Pinus ayacahuite	Ingroup	Piay-4	0_13680_01	HQ348022
Pinus ayacahuite	Ingroup	Piay-5	0_13680_01	HQ348032
Pinus ayacahuite	Ingroup	Piay-7	0_13680_01	HQ348033
Pinus ayacahuite	Ingroup	Piay-8	0_13680_01	HQ348026
Pinus ayacahuite	Ingroup	Piay-9	0_13680_01	HQ348021
Pinus bungeana	Outgroup	Pibu-1	0_13680_01	HQ348048
Pinus chiapensis	Ingroup	Pist-16	0_13680_01	HQ348149
Pinus chiapensis	Ingroup	Pist-17	0_13680_01	HQ348166
Pinus chiapensis	Ingroup	Pist-18	0_13680_01	HQ348159
Pinus flexilis	Ingroup	Pifl-10	0_13680_01	HQ348066
Pinus flexilis	Ingroup	Pifl-12	0_13680_01	HQ348067
Pinus flexilis	Ingroup	Pifl-13	0_13680_01	HQ348064
Pinus flexilis	Ingroup	Pifl-14	0_13680_01	HQ348060
Pinus flexilis	Ingroup	Pifl-15	0_13680_01	HQ348062
Pinus flexilis	Ingroup	Pifl-16	0_13680_01	HQ348061
Pinus flexilis	Ingroup	Pifl-17	0_13680_01	HQ348063
Pinus flexilis	Ingroup	Pifl-2	0_13680_01	HQ348065
Pinus flexilis	Ingroup	Pifl-3	0_13680_01	HQ348059
Pinus flexilis	Ingroup	Pifl-5	0_13680_01	HQ348068
Pinus flexilis	Ingroup	Pifl-8	0_13680_01	HQ348069
Pinus gerardiana	Outgroup	Pige-1	0_13680_01	HQ348070
Pinus gerardiana	Outgroup	Pige-2	0_13680_01	HQ348071
Pinus lambertiana	Ingroup	Pila-17	0_13680_01	HQ348176
Pinus lambertiana	Ingroup	Pila-18	0_13680_01	HQ348178
Pinus lambertiana	Ingroup	Pila-19	0_13680_01	HQ348175
Pinus lambertiana	Ingroup	Pila-20	0_13680_01	HQ348180
Pinus lambertiana	Ingroup	Pila-21	0_13680_01	HQ348170
Pinus lambertiana	Ingroup	Pila-22	0_13680_01	HQ348179
Pinus lambertiana	Ingroup	Pila-23	0_13680_01	HQ348171
Pinus lambertiana	Ingroup	Pila-24	0_13680_01	HQ348173
Pinus lambertiana	Ingroup	Pila-26	0_13680_01	HQ348177
Pinus lambertiana	Ingroup	Pila-27	0_13680_01	HQ348174
Pinus lambertiana	Ingroup	Pila-28	0_13680_01	HQ348172
Pinus lambertiana	Ingroup	Pila-29	0_13680_01	HQ348169
Pinus monticola	Ingroup	Pimn-1	0_13680_01	HQ348092
Pinus monticola	Ingroup	Pimn-10	0_13680_01	HQ348102
Pinus monticola	Ingroup	Pimn-11	0_13680_01	HQ348094
Pinus monticola	Ingroup	Pimn-12	0_13680_01	HQ348101
Pinus monticola	Ingroup	Pimn-13	0_13680_01	HQ348088
Pinus monticola	Ingroup	Pimn-14	0_13680_01	HQ348100
Pinus monticola	Ingroup	Pimn-15	0_13680_01	HQ348091
Pinus monticola	Ingroup	Pimn-16	0_13680_01	HQ348098
Pinus monticola	Ingroup	Pimn-17	0_13680_01	HQ348103
Pinus monticola	Ingroup	Pimn-18	0_13680_01	HQ348090
Pinus monticola	Ingroup	Pimn-2	0_13680_01	HQ348095
Pinus monticola	Ingroup	Pimn-3	0_13680_01	HQ348089
Pinus monticola	Ingroup	Pimn-4	0_13680_01	HQ348099
Pinus monticola	Ingroup	Pimn-5	0_13680_01	HQ348093
Pinus monticola	Ingroup	Pimn-6	0_13680_01	HQ348096
Pinus monticola	Ingroup	Pimn-7	0_13680_01	HQ348105
Pinus monticola	Ingroup	Pimn-8	0_13680_01	HQ348104
Pinus monticola	Ingroup	Pimn-9	0_13680_01	HQ348097
Pinus squamata	Outgroup	Pisq-1	0_13680_01	HQ348147
Pinus squamata	Outgroup	Pisq-2	0_13680_01	HQ348148
Pinus strobiformis	Ingroup	Pisb-1	0_13680_01	HQ348129
Pinus strobiformis	Ingroup	Pisb-10	0_13680_01	HQ348132
Pinus strobiformis	Ingroup	Pisb-11	0_13680_01	HQ348133
Pinus strobiformis	Ingroup	Pisb-12	0_13680_01	HQ348143
Pinus strobiformis	Ingroup	Pisb-13	0_13680_01	HQ348141
Pinus strobiformis	Ingroup	Pisb-14	0_13680_01	HQ348134
Pinus strobiformis	Ingroup	Pisb-15	0_13680_01	HQ348131
Pinus strobiformis	Ingroup	Pisb-16	0_13680_01	HQ348138
Pinus strobiformis	Ingroup	Pisb-17	0_13680_01	HQ348144
Pinus strobiformis	Ingroup	Pisb-18	0_13680_01	HQ348136
Pinus strobiformis	Ingroup	Pisb-3	0_13680_01	HQ348139
Pinus strobiformis	Ingroup	Pisb-4	0_13680_01	HQ348137
Pinus strobiformis	Ingroup	Pisb-6	0_13680_01	HQ348130
Pinus strobiformis	Ingroup	Pisb-7	0_13680_01	HQ348140
Pinus strobiformis	Ingroup	Pisb-8	0_13680_01	HQ348135
Pinus strobiformis	Ingroup	Pisb-9	0_13680_01	HQ348142
Pinus strobus	Ingroup	Pist-1	0_13680_01	HQ348153
Pinus strobus	Ingroup	Pist-10	0_13680_01	HQ348158
Pinus strobus	Ingroup	Pist-11	0_13680_01	HQ348150
Pinus strobus	Ingroup	Pist-12	0_13680_01	HQ348152
Pinus strobus	Ingroup	Pist-13	0_13680_01	HQ348157
Pinus strobus	Ingroup	Pist-14	0_13680_01	HQ348154
Pinus strobus	Ingroup	Pist-15	0_13680_01	HQ348151
Pinus strobus	Ingroup	Pist-19	0_13680_01	HQ348163
Pinus strobus	Ingroup	Pist-2	0_13680_01	HQ348161
Pinus strobus	Ingroup	Pist-3	0_13680_01	HQ348167
Pinus strobus	Ingroup	Pist-4	0_13680_01	HQ348165
Pinus strobus	Ingroup	Pist-5	0_13680_01	HQ348160
Pinus strobus	Ingroup	Pist-6	0_13680_01	HQ348164
Pinus strobus	Ingroup	Pist-7	0_13680_01	HQ348156
Pinus strobus	Ingroup	Pist-8	0_13680_01	HQ348162
Pinus strobus	Ingroup	Pist-9	0_13680_01	HQ348155
Pinus albicaulis	Ingroup	Pial-10	0_13913_02	HQ348194
Pinus albicaulis	Ingroup	Pial-12	0_13913_02	HQ348189
Pinus albicaulis	Ingroup	Pial-13	0_13913_02	HQ348193
Pinus albicaulis	Ingroup	Pial-15	0_13913_02	HQ348188
Pinus albicaulis	Ingroup	Pial-3	0_13913_02	HQ348190
Pinus albicaulis	Ingroup	Pial-4	0_13913_02	HQ348186
[truncated: 10,704 more rows]

## Sheet: Loci
0_10054_01_final.ckd.ao.fas
0_10307_01_final.ckd.ao.fas
0_11270_01_final.ckd.ao.fas
0_11324_01_final.ckd.ao.fas
0_11508_01_final.ckd.ao.fas
0_11649_03_final.ckd.ao.fas
0_11980_01_final.ckd.ao.fas
0_12156_02_final.ckd.ao.fas
0_12216_02_final.ckd.ao.fas
0_12329_02_final.ckd.ao.fas
0_12745_01_final.ckd.ao.fas
0_12929_02_final.ckd.ao.fas
0_12978_02_final.ckd.ao.fas
0_13058_01_final.ckd.ao.fas
0_13152_03_final.ckd.ao.fas
0_13237_01_final.ckd.ao.fas
0_13240_01_final.ckd.ao.fas
0_1347_01_final.ckd.ao.fas
0_13680_01_final.ckd.ao.fas
0_13913_02_final.ckd.ao.fas
0_13957_02_final.ckd.ao.fas
0_13978_01_final.ckd.ao.fas
0_14122_02_final.ckd.ao.fas
0_14221_01_final.ckd.ao.fas
0_14837_01_final.ckd.ao.fas
0_14976_01_final.ckd.ao.fas
0_14986_01_final.ckd.ao.fas
0_15075_01_final.ckd.ao.fas
0_15187_01_final.ckd.ao.fas
0_15329_01_final.ckd.ao.fas
0_15361_01_final.ckd.ao.fas
0_15762_01_final.ckd.ao.fas
0_15991_01_final.ckd.ao.fas
0_1688_02_final.ckd.ao.fas
0_16889_02_final.ckd.ao.fas
0_17086_02_final.ckd.ao.fas
0_17215_01_final.ckd.ao.fas
0_17247_02_final.ckd.ao.fas
0_18261_01_final.ckd.ao.fas
0_18267_01_final.ckd.ao.fas
0_18290_01_final.ckd.ao.fas
0_18439_02_final.ckd.ao.fas
0_1949_01_final.ckd.ao.fas
0_2354_01_final.ckd.ao.fas
0_2433_01_final.ckd.ao.fas
0_2576_02_final.ckd.ao.fas
0_2885_01_final.ckd.ao.fas
0_3073_01_final.ckd.ao.fas
0_3128_02_final.ckd.ao.fas
0_3192_01_final.ckd.ao.fas
0_350_01_final.ckd.ao.fas
0_4032_02_final.ckd.ao.fas
0_4105_01_final.ckd.ao.fas
0_4541_02_final.ckd.ao.fas
0_5364_02_final.ckd.ao.fas
0_6047_02_final.ckd.ao.fas
0_6465_01_final.ckd.ao.fas
0_6683_01_final.ckd.ao.fas
0_820_02_final.ckd.ao.fas
0_8359_01_final.ckd.ao.fas
0_846_01_final.ckd.ao.fas
0_9063_01_final.ckd.ao.fas
0_9383_01_final.ckd.ao.fas
0_9389_01_final.ckd.ao.fas
2_10155_02_final.chk.ao.fas
2_2501_01_final.chk.ao.fas
2_2799_03_final.chk.ao.fas
2_2960_02_final.chk.ao.fas
2_3726_02_final.chk.ao.fas
2_3867_02_final.chk.ao.fas
2_4107_01_final.chk.ao.fas
2_4183_01_final.chk.ao.fas
2_5483_02_final.chk.ao.fas
2_5724_02_final.chk.ao.fas
2_6052_01_final.chk.ao.fas
2_6313_01_final.chk.ao.fas
2_6457_01_final.chk.ao.fas
2_6491_01_final.chk.ao.fas
2_6731_01_final.chk.ao.fas
2_6906_01_final.chk.ao.fas
2_7182_01_final.chk.ao.fas
2_7189_01_final.chk.ao.fas
2_7213_02_final.chk.ao.fas
2_7532_01_final.chk.ao.fas
2_8011_02_final.chk.ao.fas
2_8852_01_final.chk.ao.fas
2_9466_01_final.chk.ao.fas
2_9542_01_final.chk.ao.fas
2_9603_01_final.chk.ao.fas
CL1213Contig1_01_final.chk.ao.fas
CL1343Contig1_05_final.chk.ao.fas
CL1367Contig1_03_final.chk.ao.fas
CL149Contig3_04_final.chk.ao.fas
CL1521Contig1_01_final.chk.ao.fas
CL1536Contig1_03_final.chk.ao.fas
CL1588Contig1_04_final.chk.ao.fas
CL1646Contig1_01_final.chk.ao.fas
CL1661Contig1_06_final.chk.ao.fas
CL1669Contig1_04_final.chk.ao.fas
CL1692Contig1_05_final.chk.ao.fas
CL1694Contig1_02_final.chk.ao.fas
CL1698Contig1_01_final.chk.ao.fas
CL1767Contig1_02_final.chk.ao.fas
CL1806Contig1_01_final.chk.ao.fas
CL1848Contig1_01_final.chk.ao.fas
CL1879Contig1_02_final.chk.ao.fas
CL1905Contig1_03_final.chk.ao.fas
CL1966Contig1_05_final.chk.ao.fas
CL206Contig1_03_final.chk.ao.fas
CL2332Contig1_01_final.chk.ao.fas
CL2475Contig1_02_final.chk.ao.fas
CL2565Contig1_03_final.chk.ao.fas
CL2637Contig1_04_final.chk.ao.fas
CL3036Contig1_01_final.chk.ao.fas
CL305Contig1_05_final.chk.ao.fas
CL3097Contig1_01_final.chk.ao.fas
CL3271Contig1_02_final.chk.ao.fas
CL3321Contig1_03_final.chk.ao.fas
CL3421Contig1_03_final.chk.ao.fas
CL363Contig1_04_final.chk.ao.fas
CL3672Contig1_01_final.chk.ao.fas
