# Supplementary material for: An empirical evaluation of two-stage species tree inference strategies using a multilocus dataset from North American pines
Source: BMC Evol Biol. 2014 Mar 29;14:67. doi: 10.1186/1471-2148-14-67 (PMC4021425; doi:10.1186/1471-2148-14-67)
Supplement: Additional file 3 — Zip archive containing data filesDp,Dp,0,Ds,Ds,0, and a description of these files. [file 1471-2148-14-67-S3.zip]

Archive with 422 entries (417 files):
- DeGiorgioEtAl_2014_AdditionalFile1/
- DeGiorgioEtAl_2014_AdditionalFile1/Dataset_Dp/
- DeGiorgioEtAl_2014_AdditionalFile1/Dataset_Dp0/
- DeGiorgioEtAl_2014_AdditionalFile1/Dataset_Dp0/0_10054_01.fas
- DeGiorgioEtAl_2014_AdditionalFile1/Dataset_Dp0/0_10307_01.fas
- DeGiorgioEtAl_2014_AdditionalFile1/Dataset_Dp0/0_11270_01.fas
- DeGiorgioEtAl_2014_AdditionalFile1/Dataset_Dp0/0_11324_01.fas
- DeGiorgioEtAl_2014_AdditionalFile1/Dataset_Dp0/0_11508_01.fas
- DeGiorgioEtAl_2014_AdditionalFile1/Dataset_Dp0/0_11649_03.fas
- DeGiorgioEtAl_2014_AdditionalFile1/Dataset_Dp0/0_11980_01.fas
- DeGiorgioEtAl_2014_AdditionalFile1/Dataset_Dp0/0_12156_02.fas
- DeGiorgioEtAl_2014_AdditionalFile1/Dataset_Dp0/0_12216_02.fas
- DeGiorgioEtAl_2014_AdditionalFile1/Dataset_Dp0/0_12329_02.fas
- DeGiorgioEtAl_2014_AdditionalFile1/Dataset_Dp0/0_12929_02.fas
- DeGiorgioEtAl_2014_AdditionalFile1/Dataset_Dp0/0_13058_01.fas
- DeGiorgioEtAl_2014_AdditionalFile1/Dataset_Dp0/0_13152_03.fas
- DeGiorgioEtAl_2014_AdditionalFile1/Dataset_Dp0/0_13237_01.fas
- DeGiorgioEtAl_2014_AdditionalFile1/Dataset_Dp0/0_13240_01.fas
- DeGiorgioEtAl_2014_AdditionalFile1/Dataset_Dp0/0_1347_01.fas
- DeGiorgioEtAl_2014_AdditionalFile1/Dataset_Dp0/0_13913_02.fas
- DeGiorgioEtAl_2014_AdditionalFile1/Dataset_Dp0/0_13957_02.fas
- DeGiorgioEtAl_2014_AdditionalFile1/Dataset_Dp0/0_13978_01.fas
- DeGiorgioEtAl_2014_AdditionalFile1/Dataset_Dp0/0_14837_01.fas
- DeGiorgioEtAl_2014_AdditionalFile1/Dataset_Dp0/0_15075_01.fas
- DeGiorgioEtAl_2014_AdditionalFile1/Dataset_Dp0/0_15187_01.fas
- DeGiorgioEtAl_2014_AdditionalFile1/Dataset_Dp0/0_15329_01.fas
- DeGiorgioEtAl_2014_AdditionalFile1/Dataset_Dp0/0_15361_01.fas
- DeGiorgioEtAl_2014_AdditionalFile1/Dataset_Dp0/0_15762_01.fas
- DeGiorgioEtAl_2014_AdditionalFile1/Dataset_Dp0/0_1688_02.fas
- DeGiorgioEtAl_2014_AdditionalFile1/Dataset_Dp0/0_17247_02.fas
- DeGiorgioEtAl_2014_AdditionalFile1/Dataset_Dp0/0_18261_01.fas
- DeGiorgioEtAl_2014_AdditionalFile1/Dataset_Dp0/0_18267_01.fas
- DeGiorgioEtAl_2014_AdditionalFile1/Dataset_Dp0/0_18290_01.fas
- DeGiorgioEtAl_2014_AdditionalFile1/Dataset_Dp0/0_1949_01.fas
- DeGiorgioEtAl_2014_AdditionalFile1/Dataset_Dp0/0_2433_01.fas
- DeGiorgioEtAl_2014_AdditionalFile1/Dataset_Dp0/0_2576_02.fas
- DeGiorgioEtAl_2014_AdditionalFile1/Dataset_Dp0/0_2885_01.fas
- DeGiorgioEtAl_2014_AdditionalFile1/Dataset_Dp0/0_3073_01.fas
- DeGiorgioEtAl_2014_AdditionalFile1/Dataset_Dp0/0_3128_02.fas
- DeGiorgioEtAl_2014_AdditionalFile1/Dataset_Dp0/0_3192_01.fas
- DeGiorgioEtAl_2014_AdditionalFile1/Dataset_Dp0/0_350_01.fas
- DeGiorgioEtAl_2014_AdditionalFile1/Dataset_Dp0/0_4032_02.fas
- DeGiorgioEtAl_2014_AdditionalFile1/Dataset_Dp0/0_5364_02.fas
- DeGiorgioEtAl_2014_AdditionalFile1/Dataset_Dp0/0_6465_01.fas
- DeGiorgioEtAl_2014_AdditionalFile1/Dataset_Dp0/0_6683_01.fas
- DeGiorgioEtAl_2014_AdditionalFile1/Dataset_Dp0/0_820_02.fas
- DeGiorgioEtAl_2014_AdditionalFile1/Dataset_Dp0/0_8359_01.fas
- DeGiorgioEtAl_2014_AdditionalFile1/Dataset_Dp0/0_846_01.fas
- DeGiorgioEtAl_2014_AdditionalFile1/Dataset_Dp0/0_9063_01.fas
- DeGiorgioEtAl_2014_AdditionalFile1/Dataset_Dp0/0_9383_01.fas
- DeGiorgioEtAl_2014_AdditionalFile1/Dataset_Dp0/0_9389_01.fas
- DeGiorgioEtAl_2014_AdditionalFile1/Dataset_Dp0/2_10155_02.fas
- DeGiorgioEtAl_2014_AdditionalFile1/Dataset_Dp0/2_2501_01.fas
- DeGiorgioEtAl_2014_AdditionalFile1/Dataset_Dp0/2_2799_03.fas
- DeGiorgioEtAl_2014_AdditionalFile1/Dataset_Dp0/2_2960_02.fas
- DeGiorgioEtAl_2014_AdditionalFile1/Dataset_Dp0/2_3726_02.fas
- DeGiorgioEtAl_2014_AdditionalFile1/Dataset_Dp0/2_3867_02.fas
- DeGiorgioEtAl_2014_AdditionalFile1/Dataset_Dp0/2_4183_01.fas
- DeGiorgioEtAl_2014_AdditionalFile1/Dataset_Dp0/2_5483_02.fas
- DeGiorgioEtAl_2014_AdditionalFile1/Dataset_Dp0/2_5724_02.fas
- DeGiorgioEtAl_2014_AdditionalFile1/Dataset_Dp0/2_6052_01.fas
- DeGiorgioEtAl_2014_AdditionalFile1/Dataset_Dp0/2_6313_01.fas
- DeGiorgioEtAl_2014_AdditionalFile1/Dataset_Dp0/2_6457_01.fas
- DeGiorgioEtAl_2014_AdditionalFile1/Dataset_Dp0/2_6491_01.fas
- DeGiorgioEtAl_2014_AdditionalFile1/Dataset_Dp0/2_6731_01.fas
- DeGiorgioEtAl_2014_AdditionalFile1/Dataset_Dp0/2_6906_01.fas
- DeGiorgioEtAl_2014_AdditionalFile1/Dataset_Dp0/2_7182_01.fas
- DeGiorgioEtAl_2014_AdditionalFile1/Dataset_Dp0/2_7189_01.fas
- DeGiorgioEtAl_2014_AdditionalFile1/Dataset_Dp0/2_7213_02.fas
- DeGiorgioEtAl_2014_AdditionalFile1/Dataset_Dp0/2_7532_01.fas
- DeGiorgioEtAl_2014_AdditionalFile1/Dataset_Dp0/2_8011_02.fas
- DeGiorgioEtAl_2014_AdditionalFile1/Dataset_Dp0/2_8852_01.fas
- DeGiorgioEtAl_2014_AdditionalFile1/Dataset_Dp0/2_9466_01.fas
- DeGiorgioEtAl_2014_AdditionalFile1/Dataset_Dp0/2_9542_01.fas
- DeGiorgioEtAl_2014_AdditionalFile1/Dataset_Dp0/2_9603_01.fas
- DeGiorgioEtAl_2014_AdditionalFile1/Dataset_Dp0/CL1213Contig1_01.fas
- DeGiorgioEtAl_2014_AdditionalFile1/Dataset_Dp0/CL1367Contig1_03.fas
- DeGiorgioEtAl_2014_AdditionalFile1/Dataset_Dp0/CL1521Contig1_01.fas
- DeGiorgioEtAl_2014_AdditionalFile1/Dataset_Dp0/CL1536Contig1_03.fas
- DeGiorgioEtAl_2014_AdditionalFile1/Dataset_Dp0/CL1661Contig1_06.fas
- DeGiorgioEtAl_2014_AdditionalFile1/Dataset_Dp0/CL1692Contig1_05.fas
- DeGiorgioEtAl_2014_AdditionalFile1/Dataset_Dp0/CL1694Contig1_02.fas
- DeGiorgioEtAl_2014_AdditionalFile1/Dataset_Dp0/CL1698Contig1_01.fas
- DeGiorgioEtAl_2014_AdditionalFile1/Dataset_Dp0/CL1767Contig1_02.fas
- DeGiorgioEtAl_2014_AdditionalFile1/Dataset_Dp0/CL1806Contig1_01.fas
- DeGiorgioEtAl_2014_AdditionalFile1/Dataset_Dp0/CL1879Contig1_02.fas
- DeGiorgioEtAl_2014_AdditionalFile1/Dataset_Dp0/CL1905Contig1_03.fas
- DeGiorgioEtAl_2014_AdditionalFile1/Dataset_Dp0/CL1966Contig1_05.fas
- DeGiorgioEtAl_2014_AdditionalFile1/Dataset_Dp0/CL206Contig1_03.fas
- DeGiorgioEtAl_2014_AdditionalFile1/Dataset_Dp0/CL2332Contig1_01.fas
- DeGiorgioEtAl_2014_AdditionalFile1/Dataset_Dp0/CL2565Contig1_03.fas
- DeGiorgioEtAl_2014_AdditionalFile1/Dataset_Dp0/CL305Contig1_05.fas
- DeGiorgioEtAl_2014_AdditionalFile1/Dataset_Dp0/CL3097Contig1_01.fas
- DeGiorgioEtAl_2014_AdditionalFile1/Dataset_Dp0/CL3271Contig1_02.fas
- DeGiorgioEtAl_2014_AdditionalFile1/Dataset_Dp0/CL3321Contig1_03.fas
- DeGiorgioEtAl_2014_AdditionalFile1/Dataset_Dp/0_10054_01.fas
- DeGiorgioEtAl_2014_AdditionalFile1/Dataset_Dp/0_10307_01.fas
- DeGiorgioEtAl_2014_AdditionalFile1/Dataset_Dp/0_11270_01.fas
- DeGiorgioEtAl_2014_AdditionalFile1/Dataset_Dp/0_11324_01.fas
- DeGiorgioEtAl_2014_AdditionalFile1/Dataset_Dp/0_11508_01.fas
- DeGiorgioEtAl_2014_AdditionalFile1/Dataset_Dp/0_11649_03.fas
- DeGiorgioEtAl_2014_AdditionalFile1/Dataset_Dp/0_11980_01.fas
- DeGiorgioEtAl_2014_AdditionalFile1/Dataset_Dp/0_12156_02.fas
- DeGiorgioEtAl_2014_AdditionalFile1/Dataset_Dp/0_12216_02.fas
- DeGiorgioEtAl_2014_AdditionalFile1/Dataset_Dp/0_12329_02.fas
- DeGiorgioEtAl_2014_AdditionalFile1/Dataset_Dp/0_12745_01.fas
- DeGiorgioEtAl_2014_AdditionalFile1/Dataset_Dp/0_12929_02.fas
- DeGiorgioEtAl_2014_AdditionalFile1/Dataset_Dp/0_12978_02.fas
- DeGiorgioEtAl_2014_AdditionalFile1/Dataset_Dp/0_13058_01.fas
- DeGiorgioEtAl_2014_AdditionalFile1/Dataset_Dp/0_13152_03.fas
- DeGiorgioEtAl_2014_AdditionalFile1/Dataset_Dp/0_13237_01.fas
- DeGiorgioEtAl_2014_AdditionalFile1/Dataset_Dp/0_13240_01.fas
- DeGiorgioEtAl_2014_AdditionalFile1/Dataset_Dp/0_1347_01.fas
- DeGiorgioEtAl_2014_AdditionalFile1/Dataset_Dp/0_13680_01.fas
- DeGiorgioEtAl_2014_AdditionalFile1/Dataset_Dp/0_13913_02.fas
- DeGiorgioEtAl_2014_AdditionalFile1/Dataset_Dp/0_13957_02.fas
- DeGiorgioEtAl_2014_AdditionalFile1/Dataset_Dp/0_13978_01.fas
- DeGiorgioEtAl_2014_AdditionalFile1/Dataset_Dp/0_14122_02.fas
- DeGiorgioEtAl_2014_AdditionalFile1/Dataset_Dp/0_14221_01.fas
- DeGiorgioEtAl_2014_AdditionalFile1/Dataset_Dp/0_14837_01.fas
- DeGiorgioEtAl_2014_AdditionalFile1/Dataset_Dp/0_14976_01.fas
- DeGiorgioEtAl_2014_AdditionalFile1/Dataset_Dp/0_14986_01.fas
- DeGiorgioEtAl_2014_AdditionalFile1/Dataset_Dp/0_15075_01.fas
- DeGiorgioEtAl_2014_AdditionalFile1/Dataset_Dp/0_15187_01.fas
- DeGiorgioEtAl_2014_AdditionalFile1/Dataset_Dp/0_15329_01.fas
- DeGiorgioEtAl_2014_AdditionalFile1/Dataset_Dp/0_15361_01.fas
- DeGiorgioEtAl_2014_AdditionalFile1/Dataset_Dp/0_15762_01.fas
- DeGiorgioEtAl_2014_AdditionalFile1/Dataset_Dp/0_15991_01.fas
- DeGiorgioEtAl_2014_AdditionalFile1/Dataset_Dp/0_16889_02.fas
- DeGiorgioEtAl_2014_AdditionalFile1/Dataset_Dp/0_1688_02.fas
- DeGiorgioEtAl_2014_AdditionalFile1/Dataset_Dp/0_17086_02.fas
- DeGiorgioEtAl_2014_AdditionalFile1/Dataset_Dp/0_17215_01.fas
- DeGiorgioEtAl_2014_AdditionalFile1/Dataset_Dp/0_17247_02.fas
- DeGiorgioEtAl_2014_AdditionalFile1/Dataset_Dp/0_18261_01.fas
- DeGiorgioEtAl_2014_AdditionalFile1/Dataset_Dp/0_18267_01.fas
- DeGiorgioEtAl_2014_AdditionalFile1/Dataset_Dp/0_18290_01.fas
- DeGiorgioEtAl_2014_AdditionalFile1/Dataset_Dp/0_18439_02.fas
- DeGiorgioEtAl_2014_AdditionalFile1/Dataset_Dp/0_1949_01.fas
- DeGiorgioEtAl_2014_AdditionalFile1/Dataset_Dp/0_2354_01.fas
- DeGiorgioEtAl_2014_AdditionalFile1/Dataset_Dp/0_2433_01.fas
- DeGiorgioEtAl_2014_AdditionalFile1/Dataset_Dp/0_2576_02.fas
- DeGiorgioEtAl_2014_AdditionalFile1/Dataset_Dp/0_2885_01.fas
- DeGiorgioEtAl_2014_AdditionalFile1/Dataset_Dp/0_3073_01.fas
- DeGiorgioEtAl_2014_AdditionalFile1/Dataset_Dp/0_3128_02.fas
- DeGiorgioEtAl_2014_AdditionalFile1/Dataset_Dp/0_3192_01.fas
- DeGiorgioEtAl_2014_AdditionalFile1/Dataset_Dp/0_350_01.fas
- DeGiorgioEtAl_2014_AdditionalFile1/Dataset_Dp/0_4032_02.fas
- DeGiorgioEtAl_2014_AdditionalFile1/Dataset_Dp/0_4105_01.fas
- DeGiorgioEtAl_2014_AdditionalFile1/Dataset_Dp/0_4541_02.fas
- DeGiorgioEtAl_2014_AdditionalFile1/Dataset_Dp/0_5364_02.fas
- DeGiorgioEtAl_2014_AdditionalFile1/Dataset_Dp/0_6047_02.fas
- DeGiorgioEtAl_2014_AdditionalFile1/Dataset_Dp/0_6465_01.fas
- DeGiorgioEtAl_2014_AdditionalFile1/Dataset_Dp/0_6683_01.fas
- DeGiorgioEtAl_2014_AdditionalFile1/Dataset_Dp/0_820_02.fas
- DeGiorgioEtAl_2014_AdditionalFile1/Dataset_Dp/0_8359_01.fas
- DeGiorgioEtAl_2014_AdditionalFile1/Dataset_Dp/0_846_01.fas
- DeGiorgioEtAl_2014_AdditionalFile1/Dataset_Dp/0_9063_01.fas
- DeGiorgioEtAl_2014_AdditionalFile1/Dataset_Dp/0_9383_01.fas
- DeGiorgioEtAl_2014_AdditionalFile1/Dataset_Dp/0_9389_01.fas
- DeGiorgioEtAl_2014_AdditionalFile1/Dataset_Dp/2_10155_02.fas
- DeGiorgioEtAl_2014_AdditionalFile1/Dataset_Dp/2_2501_01.fas
- DeGiorgioEtAl_2014_AdditionalFile1/Dataset_Dp/2_2799_03.fas
- DeGiorgioEtAl_2014_AdditionalFile1/Dataset_Dp/2_2960_02.fas
- DeGiorgioEtAl_2014_AdditionalFile1/Dataset_Dp/2_3726_02.fas
- DeGiorgioEtAl_2014_AdditionalFile1/Dataset_Dp/2_3867_02.fas
- DeGiorgioEtAl_2014_AdditionalFile1/Dataset_Dp/2_4107_01.fas
- DeGiorgioEtAl_2014_AdditionalFile1/Dataset_Dp/2_4183_01.fas
- DeGiorgioEtAl_2014_AdditionalFile1/Dataset_Dp/2_5483_02.fas
- DeGiorgioEtAl_2014_AdditionalFile1/Dataset_Dp/2_5724_02.fas
- DeGiorgioEtAl_2014_AdditionalFile1/Dataset_Dp/2_6052_01.fas
- DeGiorgioEtAl_2014_AdditionalFile1/Dataset_Dp/2_6313_01.fas
- DeGiorgioEtAl_2014_AdditionalFile1/Dataset_Dp/2_6457_01.fas
- DeGiorgioEtAl_2014_AdditionalFile1/Dataset_Dp/2_6491_01.fas
- DeGiorgioEtAl_2014_AdditionalFile1/Dataset_Dp/2_6731_01.fas
- DeGiorgioEtAl_2014_AdditionalFile1/Dataset_Dp/2_6906_01.fas
- DeGiorgioEtAl_2014_AdditionalFile1/Dataset_Dp/2_7182_01.fas
- DeGiorgioEtAl_2014_AdditionalFile1/Dataset_Dp/2_7189_01.fas
- DeGiorgioEtAl_2014_AdditionalFile1/Dataset_Dp/2_7213_02.fas
- DeGiorgioEtAl_2014_AdditionalFile1/Dataset_Dp/2_7532_01.fas
- DeGiorgioEtAl_2014_AdditionalFile1/Dataset_Dp/2_8011_02.fas
- DeGiorgioEtAl_2014_AdditionalFile1/Dataset_Dp/2_8852_01.fas
- DeGiorgioEtAl_2014_AdditionalFile1/Dataset_Dp/2_9466_01.fas
- DeGiorgioEtAl_2014_AdditionalFile1/Dataset_Dp/2_9542_01.fas
- DeGiorgioEtAl_2014_AdditionalFile1/Dataset_Dp/2_9603_01.fas
- DeGiorgioEtAl_2014_AdditionalFile1/Dataset_Dp/CL1213Contig1_01.fas
- DeGiorgioEtAl_2014_AdditionalFile1/Dataset_Dp/CL1343Contig1_05.fas
- DeGiorgioEtAl_2014_AdditionalFile1/Dataset_Dp/CL1367Contig1_03.fas
- DeGiorgioEtAl_2014_AdditionalFile1/Dataset_Dp/CL149Contig3_04.fas
- DeGiorgioEtAl_2014_AdditionalFile1/Dataset_Dp/CL1521Contig1_01.fas
- DeGiorgioEtAl_2014_AdditionalFile1/Dataset_Dp/CL1536Contig1_03.fas
- DeGiorgioEtAl_2014_AdditionalFile1/Dataset_Dp/CL1588Contig1_04.fas
- DeGiorgioEtAl_2014_AdditionalFile1/Dataset_Dp/CL1646Contig1_01.fas
- DeGiorgioEtAl_2014_AdditionalFile1/Dataset_Dp/CL1661Contig1_06.fas
- DeGiorgioEtAl_2014_AdditionalFile1/Dataset_Dp/CL1669Contig1_04.fas
- DeGiorgioEtAl_2014_AdditionalFile1/Dataset_Dp/CL1692Contig1_05.fas
- DeGiorgioEtAl_2014_AdditionalFile1/Dataset_Dp/CL1694Contig1_02.fas
- DeGiorgioEtAl_2014_AdditionalFile1/Dataset_Dp/CL1698Contig1_01.fas
- DeGiorgioEtAl_2014_AdditionalFile1/Dataset_Dp/CL1767Contig1_02.fas
- DeGiorgioEtAl_2014_AdditionalFile1/Dataset_Dp/CL1806Contig1_01.fas
- DeGiorgioEtAl_2014_AdditionalFile1/Dataset_Dp/CL1848Contig1_01.fas
- DeGiorgioEtAl_2014_AdditionalFile1/Dataset_Dp/CL1879Contig1_02.fas
- DeGiorgioEtAl_2014_AdditionalFile1/Dataset_Dp/CL1905Contig1_03.fas
- DeGiorgioEtAl_2014_AdditionalFile1/Dataset_Dp/CL1966Contig1_05.fas
- DeGiorgioEtAl_2014_AdditionalFile1/Dataset_Dp/CL206Contig1_03.fas
- DeGiorgioEtAl_2014_AdditionalFile1/Dataset_Dp/CL2332Contig1_01.fas
- DeGiorgioEtAl_2014_AdditionalFile1/Dataset_Dp/CL2475Contig1_02.fas
- DeGiorgioEtAl_2014_AdditionalFile1/Dataset_Dp/CL2565Contig1_03.fas
- DeGiorgioEtAl_2014_AdditionalFile1/Dataset_Dp/CL2637Contig1_04.fas
- DeGiorgioEtAl_2014_AdditionalFile1/Dataset_Dp/CL3036Contig1_01.fas
- DeGiorgioEtAl_2014_AdditionalFile1/Dataset_Dp/CL305Contig1_05.fas
- DeGiorgioEtAl_2014_AdditionalFile1/Dataset_Dp/CL3097Contig1_01.fas
- DeGiorgioEtAl_2014_AdditionalFile1/Dataset_Dp/CL3271Contig1_02.fas
- DeGiorgioEtAl_2014_AdditionalFile1/Dataset_Dp/CL3321Contig1_03.fas
- DeGiorgioEtAl_2014_AdditionalFile1/Dataset_Dp/CL3421Contig1_03.fas
- DeGiorgioEtAl_2014_AdditionalFile1/Dataset_Dp/CL363Contig1_04.fas
- DeGiorgioEtAl_2014_AdditionalFile1/Dataset_Dp/CL3672Contig1_01.fas
- DeGiorgioEtAl_2014_AdditionalFile1/Dataset_Ds/
- DeGiorgioEtAl_2014_AdditionalFile1/Dataset_Ds0/
- DeGiorgioEtAl_2014_AdditionalFile1/Dataset_Ds0/0_10307_01
- DeGiorgioEtAl_2014_AdditionalFile1/Dataset_Ds0/0_11270_01
- DeGiorgioEtAl_2014_AdditionalFile1/Dataset_Ds0/0_11324_01
- DeGiorgioEtAl_2014_AdditionalFile1/Dataset_Ds0/0_11508_01
- DeGiorgioEtAl_2014_AdditionalFile1/Dataset_Ds0/0_11649_03
- DeGiorgioEtAl_2014_AdditionalFile1/Dataset_Ds0/0_11980_01
- DeGiorgioEtAl_2014_AdditionalFile1/Dataset_Ds0/0_12156_02
- DeGiorgioEtAl_2014_AdditionalFile1/Dataset_Ds0/0_12216_02
- DeGiorgioEtAl_2014_AdditionalFile1/Dataset_Ds0/0_12329_02
- DeGiorgioEtAl_2014_AdditionalFile1/Dataset_Ds0/0_12929_02
- DeGiorgioEtAl_2014_AdditionalFile1/Dataset_Ds0/0_13058_01
- DeGiorgioEtAl_2014_AdditionalFile1/Dataset_Ds0/0_13152_03
- DeGiorgioEtAl_2014_AdditionalFile1/Dataset_Ds0/0_13237_01
- DeGiorgioEtAl_2014_AdditionalFile1/Dataset_Ds0/0_13240_01
- DeGiorgioEtAl_2014_AdditionalFile1/Dataset_Ds0/0_1347_01
- DeGiorgioEtAl_2014_AdditionalFile1/Dataset_Ds0/0_13957_02
- DeGiorgioEtAl_2014_AdditionalFile1/Dataset_Ds0/0_13978_01
- DeGiorgioEtAl_2014_AdditionalFile1/Dataset_Ds0/0_14837_01
- DeGiorgioEtAl_2014_AdditionalFile1/Dataset_Ds0/0_15075_01
- DeGiorgioEtAl_2014_AdditionalFile1/Dataset_Ds0/0_15187_01
- DeGiorgioEtAl_2014_AdditionalFile1/Dataset_Ds0/0_15361_01
- DeGiorgioEtAl_2014_AdditionalFile1/Dataset_Ds0/0_15762_01
- DeGiorgioEtAl_2014_AdditionalFile1/Dataset_Ds0/0_1688_02
- DeGiorgioEtAl_2014_AdditionalFile1/Dataset_Ds0/0_17247_02
- DeGiorgioEtAl_2014_AdditionalFile1/Dataset_Ds0/0_18261_01
- DeGiorgioEtAl_2014_AdditionalFile1/Dataset_Ds0/0_18267_01
- DeGiorgioEtAl_2014_AdditionalFile1/Dataset_Ds0/0_18290_01
- DeGiorgioEtAl_2014_AdditionalFile1/Dataset_Ds0/0_2433_01
- DeGiorgioEtAl_2014_AdditionalFile1/Dataset_Ds0/0_2576_02
- DeGiorgioEtAl_2014_AdditionalFile1/Dataset_Ds0/0_2885_01
- DeGiorgioEtAl_2014_AdditionalFile1/Dataset_Ds0/0_3073_01
- DeGiorgioEtAl_2014_AdditionalFile1/Dataset_Ds0/0_3128_02
- DeGiorgioEtAl_2014_AdditionalFile1/Dataset_Ds0/0_3192_01
- DeGiorgioEtAl_2014_AdditionalFile1/Dataset_Ds0/0_350_01
- DeGiorgioEtAl_2014_AdditionalFile1/Dataset_Ds0/0_4032_02
- DeGiorgioEtAl_2014_AdditionalFile1/Dataset_Ds0/0_5364_02
- DeGiorgioEtAl_2014_AdditionalFile1/Dataset_Ds0/0_6465_01
- DeGiorgioEtAl_2014_AdditionalFile1/Dataset_Ds0/0_6683_01
- DeGiorgioEtAl_2014_AdditionalFile1/Dataset_Ds0/0_820_02
- DeGiorgioEtAl_2014_AdditionalFile1/Dataset_Ds0/0_8359_01
- DeGiorgioEtAl_2014_AdditionalFile1/Dataset_Ds0/0_846_01
- DeGiorgioEtAl_2014_AdditionalFile1/Dataset_Ds0/0_9063_01
- DeGiorgioEtAl_2014_AdditionalFile1/Dataset_Ds0/0_9383_01
- DeGiorgioEtAl_2014_AdditionalFile1/Dataset_Ds0/0_9389_01
- DeGiorgioEtAl_2014_AdditionalFile1/Dataset_Ds0/2_10155_02
- DeGiorgioEtAl_2014_AdditionalFile1/Dataset_Ds0/2_2501_01
- DeGiorgioEtAl_2014_AdditionalFile1/Dataset_Ds0/2_2799_03
- DeGiorgioEtAl_2014_AdditionalFile1/Dataset_Ds0/2_2960_02
- DeGiorgioEtAl_2014_AdditionalFile1/Dataset_Ds0/2_3726_02
- DeGiorgioEtAl_2014_AdditionalFile1/Dataset_Ds0/2_3867_02
- DeGiorgioEtAl_2014_AdditionalFile1/Dataset_Ds0/2_4183_01
- DeGiorgioEtAl_2014_AdditionalFile1/Dataset_Ds0/2_5483_02
- DeGiorgioEtAl_2014_AdditionalFile1/Dataset_Ds0/2_5724_02
- DeGiorgioEtAl_2014_AdditionalFile1/Dataset_Ds0/2_6313_01
- DeGiorgioEtAl_2014_AdditionalFile1/Dataset_Ds0/2_6457_01
- DeGiorgioEtAl_2014_AdditionalFile1/Dataset_Ds0/2_6491_01
- DeGiorgioEtAl_2014_AdditionalFile1/Dataset_Ds0/2_6731_01
- DeGiorgioEtAl_2014_AdditionalFile1/Dataset_Ds0/2_6906_01
- DeGiorgioEtAl_2014_AdditionalFile1/Dataset_Ds0/2_7182_01
- DeGiorgioEtAl_2014_AdditionalFile1/Dataset_Ds0/2_7189_01
- DeGiorgioEtAl_2014_AdditionalFile1/Dataset_Ds0/2_7213_02
- DeGiorgioEtAl_2014_AdditionalFile1/Dataset_Ds0/2_7532_01
- DeGiorgioEtAl_2014_AdditionalFile1/Dataset_Ds0/2_8011_02
- DeGiorgioEtAl_2014_AdditionalFile1/Dataset_Ds0/2_8852_01
- DeGiorgioEtAl_2014_AdditionalFile1/Dataset_Ds0/2_9466_01
- DeGiorgioEtAl_2014_AdditionalFile1/Dataset_Ds0/2_9542_01
- DeGiorgioEtAl_2014_AdditionalFile1/Dataset_Ds0/CL1213Contig1_01
- DeGiorgioEtAl_2014_AdditionalFile1/Dataset_Ds0/CL1367Contig1_03
- DeGiorgioEtAl_2014_AdditionalFile1/Dataset_Ds0/CL1661Contig1_06
- DeGiorgioEtAl_2014_AdditionalFile1/Dataset_Ds0/CL1692Contig1_05
- DeGiorgioEtAl_2014_AdditionalFile1/Dataset_Ds0/CL1694Contig1_02
- DeGiorgioEtAl_2014_AdditionalFile1/Dataset_Ds0/CL1698Contig1_01
- DeGiorgioEtAl_2014_AdditionalFile1/Dataset_Ds0/CL1806Contig1_01
- DeGiorgioEtAl_2014_AdditionalFile1/Dataset_Ds0/CL1879Contig1_02
- DeGiorgioEtAl_2014_AdditionalFile1/Dataset_Ds0/CL1905Contig1_03
- DeGiorgioEtAl_2014_AdditionalFile1/Dataset_Ds0/CL1966Contig1_05
- DeGiorgioEtAl_2014_AdditionalFile1/Dataset_Ds0/CL2332Contig1_01
- DeGiorgioEtAl_2014_AdditionalFile1/Dataset_Ds0/CL2565Contig1_03
- DeGiorgioEtAl_2014_AdditionalFile1/Dataset_Ds0/CL305Contig1_05
- DeGiorgioEtAl_2014_AdditionalFile1/Dataset_Ds0/CL3097Contig1_01
- DeGiorgioEtAl_2014_AdditionalFile1/Dataset_Ds0/CL3271Contig1_02
- DeGiorgioEtAl_2014_AdditionalFile1/Dataset_Ds0/CL3321Contig1_03
[truncated: 122 more entries]
