# Supplementary material for: An empirical evaluation of two-stage species tree inference strategies using a multilocus dataset from North American pines
Source: BMC Evol Biol. 2014 Mar 29;14:67. doi: 10.1186/1471-2148-14-67 (PMC4021425; doi:10.1186/1471-2148-14-67)
Supplement: Additional file 3 — Zip archive containing data filesDp,Dp,0,Ds,Ds,0, and a description of these files. [file 1471-2148-14-67-S3.zip › DeGiorgioEtAl_2014_AdditionalFile1/Dataset_Dp0/0_10054_01.fas]

>PIAL-9
CTTCAGCACCCCCTCAAGGACTGAGGGTTAATAAATCGACCATACACTGCTGCCTACCAAATCCGATGCCTTTAGATGTAATTTATTATGTACATGAAAAGCCAGTTAAAGTTACCATTTGTTCATGTAATTTTTGAGGGAGAGGGCTGTTCATTTTCTTGCAAAGCTCCAGAGATCAACATCACAGTTGGAATTTGAGGCATAATCTGCTTGCTGTTCATGTTTATTAGACTGTCGGAGAAGCACAGTCATATCAGCTATGGGATACATTGTTTCATTAAGAAACCTATCATCCTTTGAGACGTCCTCCTGGCTCAGTTGTGAAG-CTACAAATTTATCCAGAACTCTCCAGTCAGTAACCTGCTCCTCATTGTATGTGTTAACGCCTTGTTGATCTTCTTGGGTAGCTCCTGACTGTGGATTGG
>PIAL-12
CTTCAGCACCCCCTCAAGGACTGAGGGTTAATAAATCGACCATACACTGCTGCCTACCAAATCCGATGCCTTTAGATGTAATTTATTATGTACATGAAAAGCCAGTTAAAGTTACCATTTGTTCATGTAATTTTTGAGGGAGAGGGCTGTTCATTTTCTTGCAAAGCTCCAGAGATCAACATCACAGTTGGAATTTGAGGCATAATCTGCTTGCTGTTCATGTTTATTAGACTGTCGGAGAAGCACAGTCATATCAGCTATGGGATACATTGTTTCATTAAGAAACCTATCATCCTTTGAGACGTCCTCCTGGCTCAGTTGTGAAG-CTACAAATTTATCCAGAACTCTCCAGTCAGTAACCTGCTCCTCATTGTATGTGTTAACGCCTTGTTGATCTTCTTGGGTAGCTCCTGACTGTGGATTGG
>PIAL-15
CTTCAGCACCCCCTCAAGGACTGAGGGTTAATAAATCGACCATACACTGCTGCCTATCAAATCCGATGCCTTTAGATGTAATTTATTATGTACATGAAAAGCCAGTTAAAGTTACCATTTGTTCATGTAATTTTTGAGGGAGAGGGCTGTTCATTTTCCTGCAAAGCTCCAGAGATCAACATCACAGTTGGAATTTGAGGCATAATCTGCTTGCTGCTCATGTTTATTAGACTGTCGGAGAAGCACAGTCATATCAGCTATGGGATACATTGTTTCATTAGGAAACCTAGCATCCTTTGACACGTCCTCCTGGCTCAGTTGTGAAG-CTACAAATTTATCCAGAACTCTCCAGTCAGTAACCTGCTCCTCATTGTATGTGTTAACGCCTTGTTGATCTTCTTGGGTAGCTCCTGACTGTGGATTGG
>PIAL-3
CTTCAGCACCCCCTCAAGGACTGAGGGTTAATAAATCGACCATACACTGCTGCCTATCAAATCCGATGCCTTTAGATGTAATTTATTATGTACATGAAAAGCCAGTTAAAGTTACCATTTGTTCATGTAATTTTTGAGGGAGAGGGCTGTTCATTTTCCTGCAAAGCTCCAGAGATCAACATCACAGTTGGAATTTGAGGCATAATCTGCTTGCTGCTCATGTTTATTAGACTGTCGGAGAAGCACAGTCATATCAGCTATGGGATACATTGTTTCATTAGGAAACCTAGCATCCTTTGACACGTCCTCCTGGCTCAGTTGTGAAG-CTACAAATTTATCCAGAACTCTCCAGTCAGTAACCTGCTCCTCATTGTATGTGTTAACGCCTTGTTGATCTTCTTGGGTAGCTCCTGACTGTGGATTGG
>PIAL-6
CTTCAGCACCCCCTCAAGGACTGAGGGTTAATAAATCGACCATACACTGCTGCCTACCAAATCCGATGCCTTTAGATGTAATTTATTATGTACATGAAAAGCCAGTTAAAGTTACCATTTGTTCATGTAATTTTTGAGGGAGAGGGCTGTTCATTTTCTTGCAAAGCTCCAGAGATCAACATCACAGTTGGAATTTGAGGCATAATCTGCTTGCTGTTCATGTTTATTAGACTGTCGGAGAAGCACAGTCATATCAGCTATGGGATACATTGTTTCATTAAGAAACCTATCATCCTTTGAGACGTCCTCCTGGCTCAGTTGTGAAG-CTACAAATTTATCCAGAACTCTCCAGTCAGTAACCTGCTCCTCATTGTATGTGTTAACGCCTTGTTGATCTTCTTGGGTAGCTCCTGACTGTGGATTGG
>PIAL-17
CTTCAGCACCCCCTCAAGGACTGAGGGTTAATAAATCGACCATACACTGCTGCCTACCAAATCCGATGCCTTTAGATGTAATTTATTATGTACATGAAAAGCCAGTTAAAGTTACCATTTGTTCATGTAATTTTTGAGGGAGAGGGCTGTTCATTTTCCTGCAAAGCTCCAGAGATCAACATCACAGTTGGAATTTGAGGCATAATCTGCTTGCTGCTCATGTTTATTAGACTGTCGGAGAAGCACAGTCATATCAGCTATGGGATACATTGTTTCATTAGGAAACCTAGCATCCTTTGACACGTCCTCCTGGCTCAGTTGTGAAG-CTACAAATTTATCCAGAACTCTCCAGTCAGTAACCTGCTCCTCATTGTATGTGTTAACGCCTTGTTGATCTTCTTGGGTAGCTCCTGACTGTGGATTGG
>PIAY-17
CTTCAGCACCCCCTCAAGAACTGAGGGTTAATAAATCGACCATACACTGCTGCCTACCAAATCCGATGCCTTTAGATGTAATTTATTATGTACATGAAAAGCCAGTTAAAGTTACCATTTGTTCATGTAATTTTTGAGGGAGAGGGCTGTTCATTTTCCTGCAAAGCTCCAGAGATCAACATCACAGTTGGAATTTGAGGCATAATCTGCTTGCTGCTCATGTTTATTAGACTGTCGGAGAAGCACAGTCATATCAGCTATGGGATACATTGTTTCATTAGGAAACCTAGCATCCTTTGACACGTCCTCCTGGCTCAGTTGTGAAG-CTACAAATTTATCCAGAACTCTCCAGTCAGTAACCTGCTCCTCATTGTATGTGTTAACGCCTTGTTGATCTTCTTGGGTAGCTCCTGACTGTGGATTGG
>PIAY-18
CTTCAGCACCCCCTCAAGGACTGAGGGTTAATAAATCGACCATACACTGCTGCCTATCAAATCCGATGCCTTTAGATGTAATTTATTATGTACATGAAAAGCCAGTTAAAGTTACCATTTGTTCATGTAATTTTTGAGGGAGAGGGCTGTTCATTTTCCTGCAAAGCTCCAGAGATCAACATCACAGTTGGAATTTGAGGCATAATCTGCTTGCTGCTCGTGTTTATTAGACTGTCGGAGAAGCACAGTCATATCAGCTATGGGATACATTGTTTCATTAGGAAACCTAGCATCCTTTGACACGTCCTCCTGGCTCAGTTGTGAAG-CTACAAATTTATCCAGAACTCTCCAGTCAGTAACCTGCTCCTCATTGTATGTGTTAACGCCTTGTTGATCTTCTTGGGTAGCTCCTGACTGTGGATTGG
>PIAY-7
CTTCAGCACCCCCTCAAGGACTGAGGGTTAATAAATCGACCATACACTGCTGCCTATCAAATCCGATGCCTTTAGATGTAATTTATTATGTACATGAAAAGCCAGTTAAAGTTACCATTTGTTCATGTAATTTTTGAGGGAGAGGGCTGTTCATTTTCCTGCAAAGCTCCAGAGATCAACATCACAGTTGGAATTTGAGGCATAATCTGCTTGCTGCTCGTGTTTATTAGACTGTCGGAGAAGCACAGTCATATCAGCTATGGGATACATTGTTTCATTAGGAAACCTAGCATCCTTTGACACGTCCTCCTGGCTCAGTTGTGAAG-CTACAAATTTATCCAGAACTCTCCAGTCAGTAACCTGCTCCTCATTGTATGTGTTAACGCCTTGTTGATCTTCTTGGGTAGCTCCTGACTGTGGATTGG
>PIAY-8
CTTCAGCACCCCCTCAATGACTGAGGGTTAATAAATCGACCATACACTGCTGCCTATCAAATCCGATGCCTTTAGATGTAATTTATTATGTACATGAAAAGCCAGTTAAAGTTACCATTTGTTCATGTAATTTTTGAGGGAGAGGGCTGTTCATTTTCCTGCAAAGCTCCAGAGATCAACATCACAGTTGGAATTTGAGGCATAATCTGCTTGCTGCTCGTGTTTATTAGACTGTCGGAGAAGCACAGTCATATCAGCTATGGGATACATTGTTTCATTAGGAAACCTAGCATCCTTTGACACGTCCTCCTGGCTCAGTTGTGAAG-CTACAAATTTATCCAGAACTCTCCAGTCAGTAACCTGCTCCTCATTGTATGTGTTAACGCCTTGTTGATCTTCTTGGGTAGCTCCTGACTGTGGATTGG
>PIAY-10
CTTCAGCACCCCCTCAAGGACTGAGGGTTAATAAATCGACCATACACTGCTGCCTATCAAATCCGATGCCTTTAGATGTAATTTATTATGTACATGAAAAGCCAGTTAAAGTTACCATTTGTTCATGTAATTTTTGAGGGAGAGGGCTGTTCATTTTCCTGCAAAGCTCCAGAGATCAACATCACAGTTGGAATTTGAGGCATAATCTGCTTGCTGCTCGTGTTTATTAGACTGTCGGAGAAGCACAGTCATATCAGCTATGGGATACATTGTTTCATTAGGAAACCTAGCATCCTTTGACACGTCCTCCTGGCTCAGTTGTGAAG-CTACAAATTTATCCAGAACTCTCCAGTCAGTAACCTGCTCCTCATTGTATGTGTTAACGCCTTGTTGATCTTCTTGGGTAGCTCCTGACTGTGGATTGG
>PIAY-19
CTTCAGCACCCCCTCAAGGACTGAGGGTTAATAAATCGACCATACACTGCTGCCTATCAAATCCGATGCCTTTAGATGTAATTTATTATGTACATGAAAAGCCAGTTAAAGTTACCATTTGTTCATGTAATTTTTGAGGGAGAGGGCTGTTCATTTTCCTGCAAAGCTCCAGAGATCAACATCACAGTTGGAATTTGAGGCATAATCTGCTTGCTGCTCGTGTTTATTAGACTGTCGGAGAAGCACAGTCATATCAGCTATGGGATACATTGTTTCATTAGGAAACCTAGCATCCTTTGACACGTCCTCCTGGCTCAGTTGTGAAG-CTACAAATTTATCCAGAACTCTCCAGTCAGTAACCTGCTCCTCATTGTATGTGTTAACGCCTTGTTGATCTTCTTGGGTAGCTCCTGACTGTGGATTGG
>PIAY-15
CTTCAGCACCCCCTCAAGGACTGAGGGTTAATAAATCGACCATACACTGCTGCCTACCAAATCCGATGCCTTTAGATGTAATTTATTATGTACATGAAAAGCCAGTTAAAGTTACCATTTGTTCATGTAATTTTTGAGGGAGAGGGCTGTTCATTTTCCTGCAAAGCTCCAGAGATCAACATCACAGTTGGAATTTGAGGCATAATCTGCTTGCTGCTCATGTTTATTAGACTGTCGGAGAAGCACAGTCATATCAGCTATGGGATACATTGTTTCATTAGGAAACCTAGCATCCTTTGACACGTCCTCCTGGCTCAGTTGTGAAG-CTACAAATTTATCCAGAACTCTCCAGTCAGTAACCTGCTCCTCATTGTATGTGTTAACGCCTTGTTGATCTTCTTGGGTAGCTCCTGACTGTGGATTGG
>PIAY-16
CTTCAGCACCCCCTCAAGGACTGAGGGTTAATAAATCGACCATACACTGCTGCCTATCAAATCCGATGCCTTTAGATGTAATTTATTATGTACATGAAAAGCCAGTTAAAGTTACCATTTGTTCATGTAATTTTTGAGGGAGAGGGCTGTTCATTTTCCTGCAAAGCTCCAGAGATCAACATCACAGTTGGAATTTGAGGCATAATCTGCTTGCTGCTCGTGTTTATTAGACTGTCGGAGAAGCACAGTCATATCAGCTATGGGATACATTGTTTCATTAGGAAACCTAGCATCCTTTGACACGTCCTCCTGGCTCAGTTGTGAAG-CTACAAATTTATCCAGAACTCTCCAGTCAGTAACCTGCTCCTCATTGTATGTGTTAACGCCTTGTTGATCTTCTTGGGTAGCTCCTGACTGTGGATTGG
>PIAY-13
CTTCAGCACCCCCTCAAGGACTGAGGGTTAATAAATCGACCATACACTGCTGCCTATCAAATCCGATGCCTTTAGATGTAATTTATTATGTACATGAAAAGCCAGTTAAAGTTACCATTTGTTCATGTAATTTTTGAGGGAGAGGGCTGTTCATTTTCCTGCAAAGCTCCAGAGATCAACATCACAGTTGGAATTTGAGGCATAATCTGCTTGCTGCTCGTGTTTATTAGACTGTCGGAGAAGCACAGTCATATCAGCTATGGGATACATTGTTTCATTAGGAAACCTAGCATCCTTTGACACGTCCTCCTGGCTCAGTTGTGAAG-CTACAAATTTATCCAGAACTCTCCAGTCAGTAACCTGCTCCTCATTGTATGTGTTAACGCCTTGTTGATCTTCTTGGGTAGCTCCTGACTGTGGATTGG
>PIAY-4
CTTCAGCACCCCCTCAAGGACTGAGGGTTAATAAATCGACCATACACTGCTGCCTATCAAATCCGATGCCTTTAGATGTAATTTATTATGTACATGAAAAGCCAGTTAAAGTTACTATTTGTTCATGTAATTTTTTGGGGGTAGGGCTGCTCATTTTCATGCAAAGCTCCAGAGATCAACATCACAGTTGGAATTTGAGGCATAATCTGCTTGCTGTTCATGTTTATTAGACTGTCGGAGAAGCACAGTCATATCAGGTATGGGATACATTGTTTCATTAGGAAACCTAGCATCCTTTGACACGTCCTCCTGGCTCAGTTGTGAAG-CTACAAATTTATCCAGAACTCTCCAGTCAGTAACCTGCTCCTCATTGTATGTGTTAACGCCTTGTTGATCTTCTTGGGTAGCTCCTGACTGTGGATTGG
>PIAY-9
CTTCAGCACCCCCTCAAGGACTGAGGGTTAATAAATCGACCATACACTGCTGCCTATCAAATCCGATGCCTTTAGATGTAATTTATTATGTACATGAAAAGCCAGTTAAAGTTACCATTTGTTCATGTAATTTTTGAGGGAGAGGGCTGTTCATTTTCCTGCAAAGCTCCAGAGATCAACATCACAGTTGGAATTTGAGGCATAATCTGCTTGCTGCTCGTGTTTATTAGACTGTCGGAGAAGCACAGTCATATCAGCTATGGGATACATTGTTTCATTAGGAAACCTAGCATCCTTTGACACGTCCTCCTGGCTCAGTTGTGAAG-CTACAAATTTATCCAGAACTCTCCAGTCAGTAACCTGCTCCTCATTGTATGTGTTAACGCCTTGTTGATCTTCTTGGGTAGCTCCTGACTGTGGATTGG
>PIAY-14
CTTCAGCACCCCCTCAAGGACTGAGGGTTAATAAATCGACCATACACTGCTGCCTACCAAATCCGATGCCTTTAGATGTAATTTATTATGTACATGAAAAGCCAGTTAAAGTTACCATTTGTTCATGTAATTTTTGAGGGAGAGGGCTGTTCATTTTCCTGCAAAGCTCCAGAGATCAACATCACAGTTGGAATTTGAGGCATAATCTGCTTGCTGCTCATGTTTATTAGACTGTCGGAGAAGCACAGTCATATCAGCTATGGGATACATTGTTTCATTAGGAAACCTAGCATCCTTTGACACGTCCTCCTGGCTCAGTTGTGAAG-CTACAAATTTATCCAGAACTCTCCAGTCAGTAACCTGCTCCTCATTGTATGTGTTAACGCCTTGTTGATCTTCTTGGGTAGCTCCTGACTGTGGATTGG
>PIAY-5
CTTCAGCACCCCCTCAAGGACTGAGGGTTAATAAATCGACCATACACTGCTGCCTATCAAATCCGATGCCTTTAGATGTAATTTATTATGTACATGAAAAGCCAGTTAAAGTTACCATTTGTTCATGTAATTTTTGAGGGAGAGGGCTGTTCATTTTCCTGCAAAGCTCCAGAGATCAACATCACAGTTGGAATTTGAGGCATAATCTGCTTGCTGCTCGTGTTTATTAGACTGTCGGAGAAGCACAGTCATATCAGCTATGGGATACATTGTTTCATTAGGAAACCTAGCATCCTTTGACACGTCCTCCTGGCTCAGTTGTGAAG-CTACAAATTTATCCAGAACTCTCCAGTCAGTAACCTGCTCCTCATTGTATGTGTTAACGCCTTGTTGATCTTCTTGGGTAGCTCCTGACTGTGGATTGG
>PIFL-12
CTTCAGCACCCCCTCAAGGACTGAGGGTTAATAAATCGACCATACACTGCTGCCTACCAAATCCGATGCCTTTAGATGTAATTTATTATGTACATGAAAAGCCAGTTAAAGTTACCATTTGTTCATGTAATTTTTGAGGGAGAGGGCTGTTCATTTTCCTGCAAAGCTCCAGAGATCAACATCACAGTTGGAATTTGAGGCATAATCTGCTTGCTGCTCATGTTTATTAGACTGTCGGAGAAGCACAGTCATATCAGCTATGGGATACATTGTTTCATTAGGAAACCTAGCATCCTTTGACACGTCCTCCTGGCTCAGTTGTGAAG-CTACAAATTTATCCAGAACTCTCCAGTCAGTAACCTGCTCCTCATTGTATGTGTTAACGCCTTGTTGATCTTCTTGGGTAGCTCCTGACTGTGGATTGG
>PIFL-17
CTTCAGCACCCCCTCAAGGACTGAGGGTTAATAAATCGACCATACACTGCTGCCTACCAAATCCGATGCCTTTAGATGTAATTTATTATGTACATGAAAAGCCAGTTAAAGTTACCATTTGTTCATGTAATTTTTGAGGGAGAGGGCTGTTCATTTTCCTGCAAAGCTCCAGAGATCAACATCACAGTTGGAATTTGAGGCATAATCTGCTTGCTGCTCATGTTTATTAGACTGTCGGAGAAGCACAGTCATATCAGCTATGGGATACATTGTTTCATTAGGAAACCTAGCATCCTTTGACACGTCCTCCTGGCTCAGTTGTGAAG-CTACAAATTTATCCAGAACTCTCCAGTCAGTAACCTGCTCCTCATTGTATGTGTTAACGCCTTGTTGATCTTCTTGGGTAGCTCCTGACTGTGGATTGG
>PIFL-3
CTTCAGCACCCCCTCAAGGACTGAGGGTTAATAAATCGACCATACACTGCTGCCTATCAAATCCGATGCCTTTAGATGTAATTTATTATGTACATGAAAAGCCAGTTAAAGTTACCATTTGTTCATGTAATTTTTGAGGGAGAGGGCTGTTCATTTTCCTGCAAAGCTCCAGAGATCAACATCACAGTTGGAATTTGAGGCATAATCTGCTTGCTGCTCGTGTTTATTAGACTGTCGGAGAAGCACAGTCATATCAGCTATGGGATACATTGTTTCATTAGGAAACCTAGCATCCTTTGACACGTCCTCCTGGCTCAGTTGTGAAG-CTACAAATTTATCCAGAACTCTCCAGTCAGTAACCTGCTCCTCATTGTATGTGTTAACGCCTTGTTGATCTTCTTGGGTAGCTCCTGACTGTGGATTGG
>PIFL-15
CTTCAGCACCCCCTCAAGGACTGAGGGTTAATAAATCGACCATACACTGCTGCCTATCAAATCCGATGCCTTTAGATGTAATTTATTATGTACATGAAAAGCCAGTTAAAGTTACCATTTGTTCATGTAATTTTTGAGGGAGAGGGCTGTTCATTTTCCTGCAAAGCTCCAGAGATCAACATCACAGTTGGAATTTGAGGCATAATCTGCTTGCTGCTCGTGTTTATTAGACTGTCGGAGAAGCACAGTCATATCAGCTATGGGATACATTGTTTCATTAGGAAACCTAGCATCCTTTGACACGTCCTCCTGGCTCAGTTGTGAAG-CTACAAATTTATCCAGAACTCTCCAGTCAGTAACCTGCTCCTCATTGTATGTGTTAACGCCTTGTTGATCTTCTTGGGTAGCTCCTGACTGTGGATTGG
>PIFL-11
CTTCAGCACCCCCTCAAGGACTGAGGGTTAATAAATCGACCATACACTGCTGCCTATCAAATCCGATGCCTTTAGATGTAATTTATTATGTACATGAAAAGCCAGTTAAAGTTACCATTTGTTCATGTAATTTTTGAGGGAGAGGGCTGTTCATTTTCCTGCAAAGCTCCAGAGATCAACATCACAGTTGGAATTTGAGGCATAATCTGCTTGCTGCTCGTGTTTATTAGACTGTCGGAGAAGCACAGTCATATCAGCTATGGGATACATTGTTTCATTAGGAAACCTAGCATCCTTTGACACGTCCTCCTGGCTCAGTTGTGAAG-CTACAAATTTATCCAGAACTCTCCAGTCAGTAACCTGCTCCTCATTGTATGTGTTAACGCCTTGTTGATCTTCTTGGGTAGCTCCTGACTGTGGATTGG
>PIFL-16
CTTCAGCACCCCCTCAAGGACTGAGGGTTAATAAATCGACCATACACTGCTGCCTACCAAATCCGATGCCTTTAGATGTAATTTATTATGTACATGAAAAGCCAGTTAAAGTTACCATTTGTTCATGTAATTTTTGAGGGAGAGGGCTGTTCATTTTCCTGCAAAGCTCCAGAGATCAACATCACAGTTGGAATTTGAGGCATAATCTGCTTGCTGCTCATGTTTATTAGACTGTCGGAGAAGCACAGTCATATCAGCTATGGGATACATTGTTTCATTAGGAAACCTAGCATCCTTTGACACGTCCTCCTGGCTCAGTTGTGAAG-CTACAAATTTATCCAGAACTCTCCAGTCAGTAACCTGCTCCTCATTGTATGTGTTAACGCCTTGTTGATCTTCTTGGGTAGCTCCTGACTGTGGATTGG
>PIFL-10
CTTCAGCACCCCCTCAAGGACTGAGGGTTAATAAATCGACCATACACTGCTGCCTATCAAATCCGATGCCTTTAGATGTAATTTATTATGTACATGAAAAGCCAGTTAAAGTTACCATTTGTTCATGTAATTTTTGAGGGAGAGGGCTGTTCATTTTCCTGCAAAGCTCCAGAGATCAACATCACAGTTGGAATTTGAGGCATAATCTGCTTGCTGCTCGTGTTTATTAGACTGTCGGAGAAGCACAGTCATATCAGCTATGGGATACATTGTTTCATTAGGAAACCTAGCATCCTTTGACACGTCCTCCTGGCTCAGTTGTGAAG-CTACAAATTTATCCAGAACTCTCCAGTCAGTAACCTGCTCCTCATTGTATGTGTTAACGCCTTGTTGATCTTCTTGGGTAGCTCCTGACTGTGGATTGG
>PIFL-5
CTTCAGCACCCCCTCAAGGACTGAGGGTTAATAAATCGACCATACACTGCTGCCTATCAAATCCGATGCCTTTAGATGTAATTTATTATGTACATGAAAAGCCAGTTAAAGTTACCATTTGTTCATGTAATTTTTGAGGGAGAGGGCTGTTCATTTTCCTGCAAAGCTCCAGAGATCAACATCACAGTTGGAATTTGAGGCATAATCTGCTTGCTGCTCGTGTTTATTAGACTGTCGGAGAAGCACAGTCATATCAGCTATGGGATACATTGTTTCATTAGGAAACCTAGCATCCTTTGACACGTCCTCCTGGCTCAGTTGTGAAG-CTACAAATTTATCCAGAACTCTCCAGTCAGTAACCTGCTCCTCATTGTATGTGTTAACGCCTTGTTGATCTTCTTGGGTAGCTCCTGACTGTGGATTGG
>PIFL-14
CTTCAGCACCCCCTCAAGGACTGAGGGTTAATAAATCGACCATACACTGCTGCCTATCAAATCCGATGCCTTTAGATGTAATTTATTATGTACATGAAAAGCCAGTTAAAGTTACCATTTGTTCATGTAATTTTTGAGGGAGAGGGCTGTTCATTTTCCTGCAAAGCTCCAGAGATCAACATCACAGTTGGAATTTGAGGCATAATCTGCTTGCTGCTCGTGTTTATTAGACTGTCGGAGAAGCACAGTCATATCAGCTATGGGATACATTGTTTCATTAGGAAACCTAGCATCCTTTGACACGTCCTCCTGGCTCAGTTGTGAAG-CTACAAATTTATCCAGAACTCTCCAGTCAGTAACCTGCTCCTCATTGTATGTGTTAACGCCTTGTTGATCTTCTTGGGTAGCTCCTGACTGTGGATTGG
>PIFL-1
CTTCAGCACCCCCTCAAGGACTGAGGGTTAATAAATCGACCATACACTGCTGCCTATCAAATCCGATGCCTTTAGATGTAATTTATTATGTACATGAAAAGCCAGTTAAAGTTACCATTTGTTCATGTAATTTTTGAGGGAGAGGGCTGTTCATTTTCCTGCAAAGCTCCAGAGATCAACATCACAGTTGGAATTTGAGGCATAATCTGCTTGCTGCTCGTGTTTATTAGACTGTCGGAGAAGCACAGTCATATCAGCTATGGGATACATTGTTTCATTAGGAAACCTAGCATCCTTTGACACGTCCTCCTGGCTCAGTTGTGAAG-CTACAAATTTATCCAGAACTCTCCAGTCAGTAACCTGCTCCTCATTGTATGTGTTAACGCCTTGTTGATCTTCTTGGGTAGCTCCTGACTGTGGATTGG
>PIFL-13
CTTCAGCACCCCCTCAAGGACTGAGGGTTAATAAATCGACCATACACTGCTGCCTATCAAATCCGATGCCTTTAGATGTAATTTATTATGTACATGAAAAGCCAGTTAAAGTTACCATTTGTTCATGTAATTTTTGAGGGAGAGGGCTGTTCATTTTCCTGCAAAGCTCCAGAGATCAACATCACAGTTGGAATTTGAGGCATAATCTGCTTGCTGCTCGTGTTTATTAGACTGTCGGAGAAGCACAGTCATATCAGCTATGGGATACATTGTTTCATTAGGAAACCTAGCATCCTTTGACACGTCCTCCTGGCTCAGTTGTGAAG-CTACAAATTTATCCAGAACTCTCCAGTCAGTAACCTGCTCCTCATTGTATGTGTTAACGCCTTGTTGATCTTCTTGGGTAGCTCCTGACTGTGGATTGG
>PIFL-4
CTTCAGCACCCCCTCAAGGACTGAGGGTTAATAAATCGACCATACACTGCTGCCTATCAAATCCGATGCCTTTAGATGTAATTTATTATGTACATGAAAAGCCAGTTAAAGTTACCATTTGTTCATGTAATTTTTGAGGGAGAGGGCTGTTCATTTTCCTGCAAAGCTCCAGAGATCAACATCACAGTTGGAATTTGAGGCATAATCTGCTTGCTGCTCGTGTTTATTAGACTGTCGGAGAAGCACAGTCATATCAGCTATGGGATACATTGTTTCATTAGGAAACCTAGCATCCTTTGACACGTCCTCCTGGCTCAGTTGTGAAG-CTACAAATTTATCCAGAACTCTCCAGTCAGTAACCTGCTCCTCATTGTATGTGTTAACGCCTTGTTGATCTTCTTGGGTAGCTCCTGACTGTGGATTGG
>PIGE-2
CTTCAGCACCCCCTCAAGGACTGAGGGTTAATAAATCGACCATACACTGCTGCCTATCAAATCCGATGCCTTTAGATGTAATTTATTATGTACATGAAA-GCCAGTTAAAGTTACCATTTGTTCATGTAATTTTTGAGGGAGAGGGCTGTTCATTTTCCTGCAAAGCTCCAGAGATCAACATCACAGTTGGAATTTGAGGCATAATCTGCTTGCTGCTCATGTTTATTAGACTGTCGGAGAAGCGCAGTCATATCAGGTATGGGATACATTGTTTCATTAGGAAACCTAGCATCCTTTGACACGTCCTCCTGGCTCAGTTGTGAAGTCTACAAATTTATCCAACACTCTCCAGTCAGTAACCTGCTCCTCATTGTATGTGTTAACGCCTTGTTGATCTTCTTGGGTAGCTCCTGACTGTGGATTGG
>PIGE-1
CTTCAGCACCCCCTCAAGGACTGAGGGTTAATAAATCGACCATACACTGCTGCCTATCAAATCCGATGCCTTTAGATGTAATTTATTATGTACATGAAA-GCCAGTTAAAGTTACCATTTGTTCATGTAATTTTTGAGGGAGAGGGCTGTTCATTTTCCTGCAAAGCTCCAGAGATCAACATCACAGTTGGAATTTGAGGCATAATCTGCTTGCTGCTCATGTTTATTAGACTGTCGGAGAAGCGCAGTCATATCAGGTATGGGATACATTGTTTCATTAGGAAACCTAGCATCCTTTGACACGTCCTCCTGGCTCAGTTGTGAAGTCTACAAATTTATCCAACACTCTCCAGTCAGTAACCTGCTCCTCATTGTATGTGTTAACGCCTTGTTGATCTTCTTGGGTAGCTCCTGACTGTGGATTGG
>PIMN-15
CTTCAGCACCCCCTCAAGGACTGAGGGTTAATAAATCGACCATACACTGCTGCCTATCAAATCCGATGCCTTTAGATGTAATTTATTATGTACATGAAAAGCCAGTTAAAGTTACCATTTGTTCATGTAATTTTTGAGGGAGAGGGCTGTTCATTTTCCTGCAAAGCTCCAGAGATCAACATCACAGTTGGAATTTGAGGCATAATCTGCTTGCTGCTCATGTTTATTAGACTGTCGGAGAAGCACAGTCATATCAGCTATGGGATACATTGTTTCATTAGGAAACCTAGCATCCTTTGACACGTCCTCCTGGCTCAGTTGTGAAG-CTACAAATTTATCCAGAACTCTCCAGTCAGTAACCTGCTCCTCATTGTATGTGTTAACGCCTTGTTGATCTTCTTGGGTAGCTCCTGACTGTGGATTGG
>PIMN-8
CTTCAGCACCCCCTCAAGGACTGAGGGTTAATAAATCGACCATACACTGCTGCCTATCAAATCCGATGCCTTTAGATGTAATTTATTATGTACATGAAAAGCCAGTTAAAGTTACCATTTGTTCATGTAATTTTTGAGGGAGAGGGCTGTTCATTTTCCTGCAAAGCTCCAGAGATCAACATCACAGTTGGAATTTGAGGCATAATCTGCTTGCTGCTCGTGTTTATTAGACTGTCGGAGAAGCACAGTCATATCAGCTATGGGATACATTGTTTCATTAGGAAACCTAGCATCCTTTGACACGTCCTCCTGGCTCAGTTGTGAAG-CTACAAATTTATCCAGAACTCTCCAGTCAGTAACCTGCTCCTCATTGTATGTGTTAACGCCTTGTTGATCTTCTTGGGTAGCTCCTGACTGTGGATTGG
>PIMN-3
CTTCAGCACCCCCTCAAGGACTGAGGGTTAATAAATCGACCATACACTGCTGCCTATCAAATCCGATGCCTTTAGATGTAATTTATTATGTACATGAAAAGCCAGTTAAAGTTACCATTTGTTCATGTAATTTTTGAGGGAGAGGGCTGTTCATTTTCCTGCAAAGCTCCAGAGATCAACATCACAGTTGGAATTTGAGGCATAATCTGCTTGCTGCTCATGTTTATTAGACTGTCGGAGAAGCACAGTCATATCAGCTATGGGATACATTGTTTCATTAGGAAACCTAGCATCCTTTGACACGTCCTCCTGGCTCAGTTGTGAAG-CTACAAATTTATCCAGAACTCTCCAGTCAGTAACCTGCTCCTCATTGTATGTGTTAACGCCTTGTTGATCTTCTTGGGTAGCTCCTGACTGTGGATTGG
>PIMN-13
CTTCAGCACCCCCTCAAGGACTGAGGGTTAATAAATCGACCATACACTGCTGCCTATCAAATCCGATGCCTTTAGATGTAATTTATTATGTACATGAAAAGCCAGTTAAAGTTACCATTTGTTCATGTAATTTTTGAGGGAGAGGGCTGTTCATTTTCCTGCAAAGCTCCAGAGATCAACATCACAGTTGGAATTTGAGGCATAATCTGCTTGCTGCTCATGTTTATTAGACTGTCGGAGAAGCACAGTCATATCAGCTATGGGATACATTGTTTCATTAGGAAACCTAGCATCCTTTGACACGTCCTCCTGGCTCAGTTGTGAAG-CTACAAATTTATCCAGAACTCTCCAGTCAGTAACCTGCTCCTCATTGTATGTGTTAACGCCTTGTTGATCTTCTTGGGTAGCTCCTGACTGTGGATTGG
>PIMN-6
CTTCAGCACCCCCTCAAGGACTGAGGGTTAATAAATCGACCATACACTGCTGCCTATCAAATCCGATGCCTTTAGATGTAATTTATTATGTACATGAAAAGCCAGTTAAAGTTACCATTTGTTCATGTAATTTTTGAGGGAGAGGGCTGTTCATTTTCCTGCAAAGCTCCAGAGATCAACATCACAGTTGGAATTTGAGGCATAATCTGCTTGCTGCTCATGTTTATTAGACTGTCGGAGAAGCACAGTCATATCAGCTATGGGATACATTGTTTCATTAGGAAACCTAGCATCCTTTGACACGTCCTCCTGGCTCAGTTGTGAAG-CTACAAATTTATCCAGAACTCTCCAGTCAGTAACCTGCTCCTCATTGTATGTGTTAACGCCTTGTTGATCTTCTTGGGTAGCTCCTGACTGTGGATTGG
>PIMN-11
CTTCAGCACCCCCTCAAGGACTGAGGGTTAATAAATCGACCATACACTGCTGCCTATCAAATCCGATGCCTTTAGATGTAATTTATTATGTACATGAAAAGCCAGTTAAAGTTACCATTTGTTCATGTAATTTTTGAGGGAGAGGGCTGTTCATTTTCCTGCAAAGCTCCAGAGATCAACATCACAGTTGGAATTTGAGGCATAATCTGCTTGCTGCTCATGTTTATTAGACTGTCGGAGAAGCACAGTCATATCAGCTATGGGATACATTGTTTCATTAGGAAACCTAGCATCCTTTGACACGTCCTCCTGGCTCAGTTGTGAAG-CTACAAATTTATCCAGAACTCTCCAGTCAGTAACCTGCTCCTCATTGTATGTGTTAACGCCTTGTTGATCTTCTTGGGTAGCTCCTGACTGTGGATTGG
>PIMN-10
CTTCAGCACCCCCTCAAGGACTGAGGGTTAATAAATCGACCATACACTGCTGCCTATCAAATCCGATGCCTTTAGATGTAATTTATTATGTACATGAAAAGCCAGTTAAAGTTACCATTTGTTCATGTAATTTTTGAGGGAGAGGGCTGTTCATTTTCCTGCAAAGCTCCAGAGATCAACATCACAGTTGGAATTTGAGGCATAATCTGCTTGCTGCTCATGTTTATTAGACTGTCGGAGAAGCACAGTCATATCAGCTATGGGATACATTGTTTCATTAGGAAACCTAGCATCCTTTGACACGTCCTCCTGGCTCAGTTGTGAAG-CTACAAATTTATCCAGAACTCTCCAGTCAGTAACCTGCTCCTCATTGTATGTGTTAACGCCTTGTTGATCTTCTTGGGTAGCTCCTGACTGTGGANNNN
>PIMN-1
CTTCAGCACCCCCTCAAGGACTGAGGGTTAATAAATCGACCATACACTGCTGCCTATCAAATCCGATGCCTTTAGATGTAATTTATTATGTACATGAAAAGCCAGTTAAAGTTACCATTTGTTCATGTAATTTTTGAGGGAGAGGGCTGTTCATTTTCCTGCAAAGCTCCAGAGATCAACATCACAGTTGGAATTTGAGGCATAATCTGCTTGCTGCTCATGTTTATTAGACTGTCGGAGAAGCACAGTCATATCAGCTATGGGATACATTGTTTCATTAGGAAACCTAGCATCCTTTGACACGTCCTCCTGGCTCAGTTGTGAAG-CTACAAATTTATCCAGAACTCTCCAGTCAGTAACCTGCTCCTCATTGTATGTGTTAACGCCTTGTTGATCTTCTTGGGTAGCTCCTGACTGTGGATTGG
>PIMN-7
CTTCAGCACCCCCTCAAGGACTGAGGGTTAATAAATCGACCATACACTGCTGCCTATCAAATCCGATGCCTTTAGATGTAATTTATTATGTACATGAAAAGCCAGTTAAAGTTACCATTTGTTCATGTAATTTTTGAGGGAGAGGGCTGTTCATTTTCCTGCAAAGCTCCAGAGATCAACATCACAGTTGGAATTTGAGGCATAATCTGCTTGCTGCTCATGTTTATTAGACTGTCGGAGAAGCACAGTCATATCAGCTATGGGATACATTGTTTCATTAGGAAACCTAGCATCCTTTGACACGTCCTCCTGGCTCAGTTGTGAAG-CTACAAATTTATCCAGAACTCTCCAGTCAGTAACCTGCTCCTCATTGTATGTGTTAACGCCTTGTTGATCTTCTTGGGTAGCTCCTGACTGTGGATTGG
>PIMN-9
CTTCAGCACCCCCTCAAGGACTGAGGGTTAATAAATCGACCATACACTGCTGCCTATCAAATCCGATGCCTTTAGATGTAATTTATTATGTACATGAAAAGCCAGTTAAAGTTACCATTTGTTCATGTAATTTTTGAGGGAGAGGGCTGTTCATTTTCCTGCAAAGCTCCAGAGATCAACATCACAGTTGGAATTTGAGGCATAATCTGCTTGCTGCTCATGTTTATTAGACTGTCGGAGAAGCACAGTCATATCAGCTATGGGATACATTGTTTCATTAGGAAACCTAGCATCCTTTGACACGTCCTCCTGGCTCAGTTGTGAAG-CTACAAATTTATCCAGAACTCTCCAGTCAGTAACCTGCTCCTCATTGTATGTGTTAACGCCTTGTTGATCTTCTTGGGTAGCTCCTGACTGTGGATTGG
>PIMN-5
CTTCAGCACCCCCTCAAGGACTGAGGGTTAATAAATCGACCATACACTGCTGCCTATCAAATCCGATGCCTTTAGATGTAATTTATTATGTACATGAAAAGCCAGTTAAAGTTACCATTTGTTCATGTAATTTTTGAGGGAGAGGGCTGTTCATTTTCCTGCAAAGCTCCAGAGATCAACATCACAGTTGGAATTTGAGGCATAATCTGCTTGCTGCTCGTGTTTATTAGACTGTCGGAGAAGCACAGTCATATCAGCTATGGGATACATTGTTTCATTAGGAAACCTAGCATCCTTTGACACGTCCTCCTGGCTCAGTTGTGAAG-CTACAAATTTATCCAGAACTCTCCAGTCAGTAACCTGCTCCTCATTGTATGTGTTAACGCCTTGTTGATCTTCTTGGGTAGCTCCTGACTGTGGATTGG
>PIMN-16
CTTCAGCACCCCCTCAAGGACTGAGGGTTAATAAATCGACCATACACTGCTGCCTATCAAATCCGATGCCTTTAGATGTAATTTATTATGTACATGAAAAGCCAGTTAAAGTTACCATTTGTTCATGTAATTTTTGAGGGAGAGGGCTGTTCATTTTCCTGCAAAGCTCCAGAGATCAACATCACAGTTGGAATTTGAGGCATAATCTGCTTGCTGCTCATGTTTATTAGACTGTCGGAGAAGCACAGTCATATCAGCTATGGGATACATTGTTTCATTAGGAAACCTAGCATCCTTTGACACGTCCTCCTGGCTCAGTTGTGAAG-CTACAAATTTATCCAGAACTCTCCAGTCAGTAACCTGCTCCTCATTGTATGTGTTAACGCCTTGTTGATCTTCTTGGGTAGCTCCTGACTGTGGATTGG
>PIMN-4
CTTCAGCACCCCCTCAAGGACTGAGGGTTAATAAATCGACCATACACTGCTGCCTATCAAATCCGATGCCTTTAGATGTAATTTATTATGTACATGAAAAGCCAGTTAAAGTTACCATTTGTTCATGTAATTTTTGAGGGAGAGGGCTGTTCATTTTCCTGCAAAGCTCCAGAGATCAACATCACAGTTGGAATTTGAGGCATAATCTGCTTGCTGCTCATGTTTATTAGACTGTCGGAGAAGCACAGTCATATCAGCTATGGGATACATTGTTTCATTAGGAAACCTAGCATCCTTTGACACGTCCTCCTGGCTCAGTTGTGAAG-CTACAAATTTATCCAGAACTCTCCAGTCAGTAACCTGCTCCTCATTGTATGTGTTAACGCCTTGTTGATCTTCTTGGGTAGCTCCTGACTGTGGATTGG
>PIMN-2
CTTCAGCACCCCCTCAAGGACTGAGGGTTAATAAATCGACCATACACTGCTGCCTATCAAATCCGATGCCTTTAGATGTAATTTATTATGTACATGAAAAGCCAGTTAAAGTTACCATTTGTTCATGTAATTTTTGAGGGAGAGGGCTGTTCATTTTCCTGCAAAGCTCCAGAGATCAACATCACAGTTGGAATTTGAGGCATAATCTGCTTGCTGCTCGTGTTTATTAGACTGTCGGAGAAGCACAGTCATATCAGCTATGGGATACATTGTTTCATTAGGAAACCTAGCATCCTTTGACACGTCCTCCTGGCTCAGTTGTGAAG-CTACAAATTTATCCAGAACTCTCCAGTCAGTAACCTGCTCCTCATTGTATGTGTTAACGCCTTGTTGATCTTCTTGGGTAGCTCCTGACTGTGGATTGG
>PIMN-14
CTTCAGCACCCCCTCAAGGACTGAGGGTTAATAAATCGACCATACACTGCTGCCTATCAAATCCGATGCCTTTAGATGTAATTTATTATGTACATGAAAAGCCAGTTAAAGTTACCATTTGTTCATGTAATTTTTGAGGGAGAGGGCTGTTCATTTTCCTGCAAAGCTCCAGAGATCAACATCACAGTTGGAATTTGAGGCATAATCTGCTTGCTGCTCATGTTTATTAGACTGTCGGAGAAGCACAGTCATATCAGCTATGGGATACATTGTTTCATTAGGAAACCTAGCATCCTTTGACACGTCCTCCTGGCTCAGTTGTGAAG-CTACAAATTTATCCAGAACTCTCCAGTCAGTAACCTGCTCCTCATTGTATGTGTTAACGCCTTGTTGATCTTCTTGGGTAGCTCCTGACTGTGGATTGG
>PIMN-17
CTTCAGCACCCCCTCAAGGACTGAGGGTTAATAAATCGACCATACACTGCTGCCTATCAAATCCGATGCCTTTAGATGTAATTTATTATGTACATGAAAAGCCAGTTAAAGTTACCATTTGTTCATGTAATTTTTGAGGGAGAGGGCTGTTCATTTTCCTGCAAAGCTCCAGAGATCAACATCACAGTTGGAATTTGAGGCATAATCTGCTTGCTGCTCATGTTTATTAGACTGTCGGAGAAGCACAGTCATATCAGCTATGGGATACATTGTTTCATTAGGAAACCTAGCATCCTTTGACACGTCCTCCTGGCTCAGTTGTGAAG-CTACAAATTTATCCAGAACTCTCCAGTCAGTAACCTGCTCCTCATTGTATGTGTTAACGCCTTGTTGATCTTCTTGGGTAGCTCCTGACTGTGGATTGG
>PIMN-18
CTTCAGCACCCCCTCAAGGACTGAGGGTTAATAAATCGACCATACACTGCTGCCTATCAAATCCGATGCCTTTAGATGTAATTTATTATGTACATGAAAAGCCAGTTAAAGTTACCATTTGTTCATGTAATTTTTGAGGGAGAGGGCTGTTCATTTTCCTGCAAAGCTCCAGAGATCAACATCACAGTTGGAATTTGAGGCATAATCTGCTTGCTGCTCATGTTTATTAGACTGTCGGAGAAGCACAGTCATATCAGCTATGGGATACATTGTTTCATTAGGAAACCTAGCATCCTTTGACACGTCCTCCTGGCTCAGTTGTGAAG-CTACAAATTTATCCAGAACTCTCCAGTCAGTAACCTGCTCCTCATTGTATGTGTTAACGCCTTGTTGATCTTCTTGGGTAGCTCCTGACTGTGGATTGG
>PISB-12
CTTCAGCACCCCCTCAAGGACTGAGGGTTAATAAATCGACCATACACTGCTGCCTATCAAATCCGATGCCTTTAGATGTAATTTATTATGTACATGAAAAGCCAGTTAAAGTTACCATTTGTTCATGTAATTTTTGAGGGAGAGGGCTGTTCATTTTCCTGCAAAGCTCCAGAGATCAACATCACAGTTGGAATTTGAGGCATAATCTGCTTGCTGCTCGTGTTTATTAGACTGTCGGAGAAGCACAGTCATATCAGCTATGGGATACATTGTTTCATTAGGAAACCTAGCATCCTTTGACACGTCCTCCTGGCTCAGTTGTGAAG-CTACAAATTTATCCAGAACTCTCCAGTCAGTAACCTGCTCCTCATTGTATGTGTTAACGCCTTGTTGATCTTCTTGGGTAGCTCCTGACTGTGGATTGG
>PISB-14
CTTCAGCACCCCCTCAAGGACTGAGGGTTAATAAATCGACCATACACTGCTGCCTATCAAATCCGATGCCTTTAGATGTAATTTATTATGTACATGAAAAGCCAGTTAAAGTTACCATTTGTTCATGTAATTTTTGAGGGAGAGGGCTGTTCATTTTCCTGCAAAGCTCCAGAGATCAACATCACAGTTGGAATTTGAGGCATAATCTGCTTGCTGCTCGTGTTTATTAGACTGTCGGAGAAGCACAGTCATATCAGCTATGGGATACATTGTTTCATTAGGAAACCTAGCATCCTTTGACACGTCCTCCTGGCTCAGTTGTGAAG-CTACAAATTTATCCAGAACTCTCCAGTCAGTAACCTGCTCCTCATTGTATGTGTTAACGCCTTGTTGATCTTCTTGGGTAGCTCCTGACTGTGGATTGG
>PISB-6
CTTCAGCACCCCCTCAAGGACTGAGGGTTAATAAATCGACCATACACTGCTGCCTATCAAATCCGATGCCTTTAGATGTAATTTATTATGTACATGAAAAGCCAGTTAAAGTTACCATTTGTTCATGTAATTTTTGAGGGAGAGGGCTGTTCATTTTCCTGCAAAGCTCCAGAGATCAACATCACAGTTGGAATTTGAGGCATAATCTGCTTGCTGCTCGTGTTTATTAGACTGTCGGAGAAGCACAGTCATATCAGCTATGGGATACATTGTTTCATTAGGAAACCTAGCATCCTTTGACACGTCCTCCTGGCTCAGTTGTGAAG-CTACAAATTTATCCAGAACTCTCCAGTCAGTAACCTGCTCCTCATTGTATGTGTTAACGCCTTGTTGATCTTCTTGGGTAGCTCCTGACTGTGGATTGG
>PISB-8
CTTCAGCACCCCCTCAAGGACTGAGGGTTAATAAATCGACCATACACTGCTGCCTATCAAATCCGATGCCTTTAGATGTAATTTATTATGTACATGAAAAGCCAGTTAAAGTTACCATTTGTTCATGTAATTTTTGAGGGAGAGGGCTGTTCATTTTCCTGCAAAGCTCCAGAGATCAACATCACAGTTGGAATTTGAGGCATAATCTGCTTGCTGCTCGTGTTTATTAGACTGTCGGAGAAGCACAGTCATATCAGCTATGGGATACATTGTTTCATTAGGAAACCTAGCATCCTTTGACACGTCCTCCTGGCTCAGTTGTGAAG-CTACAAATTTATCCAGAACTCTCCAGTCAGTAACCTGCTCCTCATTGTATGTGTTAACGCCTTGTTGATCTTCTTGGGTAGCTCCTGACTGTGGATTGG
>PISB-16
CTTCAGCACCCCCTCAAGGACTGAGGGTTAATAAATCGACCATACACTGCTGCCTATCAAATCCGATGCCTTTAGATGTAATTTATTATGTACATGAAAAGCCAGTTAAAGTTACCATTTGTTCATGTAATTTTTGAGGGAGAGGGCTGTTCATTTTCCTGCAAAGCTCCAGAGATCAACATCACAGTTGGAATTTGAGGCATAATCTGCTTGCTGCTCGTGTTTATTAGACTGTCGGAGAAGCACAGTCATATCAGCTATGGGATACATTGTTTCATTAGGAAACCTAGCATCCTTTGACACGTCCTCCTGGCTCAGTTGTGAAG-CTACAAATTTATCCAGAACTCTCCAGTCAGTAACCTGCTCCTCATTGTATGTGTTAACGCCTTGTTGATCTTCTTGGGTAGCTCCTGACTGTGGATTGG
>PISB-7
CTTCAGCACCCCCTCAAGGACTGAGGGTTAATAAATCGACCATACACTGCTGCCTATCAAATCCGATGCCTTTAGATGTAATTTATTATGTACATGAAAAGCCAGTTAAAGTTACCATTTGTTCATGTAATTTTTGAGGGAGAGGGCTGTTCATTTTCCTGCAAAGCTCCAGAGATCAACATCACAGTTGGAATTTGAGGCATAATCTGCTTGCTGCTCGTGTTTATTAGACTGTCGGAGAAGCACAGTCATATCAGCTATGGGATACATTGTTTCATTAGGAAACCTAGCATCCTTTGACACGTCCTCCTGGCTCAGTTGTGAAG-CTACAAATTTATCCAGAACTCTCCAGTCAGTAACCTGCTCCTCATTGTATGTGTTAACGCCTTGTTGATCTTCTTGGGTAGCTCCTGACTGTGGATTGG
>PISB-18
CTTCAGCACCCCCTCAAGGACTGAGGGTTAATAAATCGACCATACACTGCTGCCTACCAAATCCGATGCCTTTAGATGTAATTTATTATGTACATGAAAAGCCAGTTAAAGTTACCATTTGTTCATGTAATTTTTGAGGGAGAGGGCTGTTCATTTTCCTGCAAAGCTCCAGAGATCAACATCACAGTTGGAATTTGAGGCATAATCTGCTTGCTGCTCATGTTTATTAGACTGTCGGAGAAGCACAGTCATATCAGCTATGGGATACATTGTTTCATTAGGAAACCTAGCATCCTTTGACACGTCCTCCTGGCTCAGTTGTGAAG-CTACAAATTTATCCAGAACTCTCCAGTCAGTAACCTGCTCCTCATTGTATGTGTTAACGCCTTGTTGATCTTCTTGGGTAGCTCCTGACTGTGGATTGG
>PISB-3
CTTCAGCACCCCCTCAAGGACTGAGGGTTAATAAATCGACCATACACTGCTGCCTATCAAATCCGATGCCTTTAGATGTAATTTATTATGTACATGAAAAGCCAGTTAAAGTTACCATTTGTTCATGTAATTTTTGAGGGAGAGGGCTGTTCATTTTCCTGCAAAGCTCCAGAGATCAACATCACAGTTGGAATTTGAGGCATAATCTGCTTGCTGCTCGTGTTTATTAGACTGTCGGAGAAGCACAGTCATATCAGCTATGGGATACATTGTTTCATTAGGAAACCTAGCATCCTTTGACACGTCCTCCTGGCTCAGTTGTGAAG-CTACAAATTTATCCAGAACTCTCCAGTCAGTAACCTGCTCCTCATTGTATGTGTTAACGCCTTGTTGATCTTCTTGGGTAGCTCCTGACTGTGGATTGG
>PISB-9
CTTCAGCACCCCCTCAAGGACTGAGGGTTAATAAATCGACCATACACTGCTGCCTATCAAATCCGATGCCTTTAGATGTAATTTATTATGTACATGAAAAGCCAGTTAAAGTTACCATTTGTTCATGTAATTTTTGAGGGAGAGGGCTGTTCATTTTCCTGCAAAGCTCCAGAGATCAACATCACAGTTGGAATTTGAGGCATAATCTGCTTGCTGCTCGTGTTTATTAGACTGTCGGAGAAGCACAGTCATATCAGCTATGGGATACATTGTTTCATTAGGAAACCTAGCATCCTTTGACACGTCCTCCTGGCTCAGTTGTGAAG-CTACAAATTTATCCAGAACTCTCCAGTCAGTAACCTGCTCCTCATTGTATGTGTTAACGCCTTGTTGATCTTCTTGGGTAGCTCCTGACTGTGGATTGG
>PISB-17
CTTCAGCACCCCCTCAAGGACTGAGGGTTAATAAATCGACCATACACTGCTGCCTATCAAATCCGATGCCTTTAGATGTAATTTATTATGTACATGAAAAGCCAGTTAAAGTTACCATTTGTTCATGTAATTTTTGAGGGAGAGGGCTGTTCATTTTCCTGCAAAGCTCCAGAGATCAACATCACAGTTGGAATTTGAGGCATAATCTGCTTGCTGCTCGTGTTTATTAGACTGTCGGAGAAGCACAGTCATATCAGCTATGGGATACATTGTTTCATTAGGAAACCTAGCATCCTTTGACACGTCCTCCTGGCTCAGTTGTGAAG-CTACAAATTTATCCAGAACTCTCCAGTCAGTAACCTGCTCCTCATTGTATGTGTTAACGCCTTGTTGATCTTCTTGGGTAGCTCCTGACTGTGGATTGG
>PISB-5
CTTCAGCACCCCCTCAAGGACTGAGGGTTAATAAATCGACCATACACTGCTGCCTATCAAATCCGATGCCTTTAGATGTAATTTATTATGTACATGAAAAGCCAGTTAAAGTTACCATTTGTTCATGTAATTTTTGAGGGAGAGGGCTGTTCATTTTCCTGCAAAGCTCCAGAGATCAACATCACAGTTGGAATTTGAGGCATAATCTGCTTGCTGCTCGTGTTTATTAGACTGTCGGAGAAGCACAGTCATATCAGCTATGGGATACATTGTTTCATTAGGAAACCTAGCATCCTTTGACACGTCCTCCTGGCTCAGTTGTGAAG-CTACAAATTTATCCAGAACTCTCCAGTCAGTAACCTGCTCCTCATTGTATGTGTTAACGCCTTGTTGATCTTCTTGGGTAGCTCCTGACTGTGGATTGG
>PISB-4
CTTCAGCACCCCCTCAAGGACTGAGGGTTAATAAATCGACCATACACTGCTGCCTATCAAATCCGATGCCCTTAGATGTAATTTATTATGTACATGAAAAGCCAGTTAAAGTTACCATTTGTTCATGTAATTTTTGAGGGAGAGGGCTGTTCATTTTCCTGCAAAGCTCCAGAGATCAACATCACAGTTGGAATTTGAGGCATAATCTGCTTGCTGCTCGTGTTTATTAGACTGTCGGAGAAGCACAGTCATATCAGCTATGGGATACATTGTTTCATTAGGAAACCTAGCATCCTTTGACACGTCCTCCTGGCTCAGTTGTGAAG-CTACAAATTTATCCAGAACTCTCCAGTCAGTAACCTGCTCCTCATTGTATGTGTTAACGCCTTGTTGATCTTCTTGGGTAGCTCCTGACTGTGGATTGG
>PISB-1
CTTCAGCACCCCCTCAAGGACTGAGGGTTAATAAATCGACCATACACTGCTGCCTACCAAATCCGATGCCTTTAGATGTAATTTATTATGTACATGAAAAGCCAGTTAAAGTTACCATTTGTTCATGTAATTTTTGAGGGAGAGGGCTGTTCATTTTCCTGCAAAGCTCCAGAGATCAACATCACAGTTGGAATTTGAGGCATAATCTGCTTGCTGCTCATGTTTATTAGACTGTCGGAGAAGCACAGTCATATCAGCTATGGGATACATTGTTTCATTAGGAAACCTAGCATCCTTTGACACGTCCTCCTGGCTCAGTTGTGAAG-CTACAAATTTATCCAGAACTCTCCAGTCAGTAACCTGCTCCTCATTGTATGTGTTAACGCCTTGTTGATCTTCTTGGGTAGCTCCTGACTGTGGATTGG
>PISB-15
CTTCAGCACCCCCTCAAGGACTGAGGGTTAATAAATCGACCATACACTGCTGCCTATCAAATCCGATGCCTTTAGATGTAATTTATTATGTACATGAAAAGCCAGTTAAAGTTACCATTTGTTCATGTAATTTTTGAGGGAGAGGGCTGTTCATTTTCCTGCAAAGCTCCAGAGATCAACATCACAGTTGGAATTTGAGGCATAATCTGCTTGCTGCTCGTGTTTATTAGACTGTCGGAGAAGCACAGTCATATCAGCTATGGGATACATTGTTTCATTAGGAAACCTAGCATCCTTTGACACGTCCTCCTGGCTCAGTTGTGAAG-CTACAAATTTATCCAGAACTCTCCAGTCAGTAACCTGCTCCTCATTGTATGTGTTAACGCCTTGTTGATCTTCTTGGGTAGCTCCTGACTGTGGATTGG
>PISQ-1
CTTCAGCACCCCCTCAAGGACTGAGGGTTAATAAATCGACCATACACTGCTGCCTATCAAATCCGATGCCTTTAGATGTAATTTATTATGTACATGAAAAGCCAGTTAAAGTTACCATTTGTTCATGTAATTTTTGAGGGAGAGGGCTGTTCATTTTCCTGCAAAGCTCCAGAGATCAACATCACAGTTGGAATTTGAGGCATAATCTGCTTGCTGCTCATGTTTATTAGACTGTCGGAGAAGCGCAGTCATATCAGGTATGGGATACATTGTTTCATTAGGAAACCTAGCATCCTTTGACACGTCCTCCTGGCTCAGTTGTGAAG-CTACAAATTTATCCAACACTCTCCAGTCAGTAACCTGCTCCTCATTGTATGTGTTAACGCCTTGTTGATCTTCTTGGGTAGCTCCTGACTGTGGATTGG
>PISQ-2
CTTCAGCACCCCCTCAAGGACTGAGGGTTAATAAATCGACCATACACTGCTGCCTATCAAATCCGATGCCTTTAGATGTAATTTATTATGTACATGAAAAGCCAGTTAAAGTTACCATTTGTTCATGTAATTTTTGAGGGAGAGGGCTGTTCATTTTCCTGCAAAGCTCCAGAGATCAACATCACAGTTGGAATTTGAGGCATAATCTGCTTGCTGCTCATGTTTATTAGACTGTCGGAGAAGCGCAGTCATATCAGGTATGGGATACATTGTTTCATTAGGAAACCTAGCATCCTTTGACACGTCCTCCTGGCTCAGTTGTGAAG-CTACAAATTTATCCAACACTCTCCAGTCAGTAACCTGCTCCTCATTGTATGTGTTAACGCCTTGTTGATCTTCTTGGGTAGCTCCTGACTGTGGATTGG
>PICH-X2
CTTCAGCACCCCCTCAAGGACTGAGGGTTAATAAATCGACCATACACTGCTGCCTATCAAATCCGATGCCTTTAGATGTAATTTATTATGTACATGAAAAGCCAGTTAAAGTTACCATTTGTTCATGTAATTTTTGAGGGAGAGGGCTGTTCATTTTCCTGCAAAGCTCCAGAGATCAACATCACAGTTGGAATTTGAGGCATAATCTGCTTGCTGCTCATGTTTATTAGACTGTCGGAGAAGCACAGTCATATCAGCTATGGGATACATTGTTTCATTAGGAAACCTAGCATCCTTTGACACGTCCTCCTGGCTCAGTTGTGAAG-CTACAAATTTATCCAGAACTCTCCAGTCAGTAACCTGCTCCTCATTGTATGTGTTAACGCCTTGTTGATCTTCTTGGGTAGCTCCTGACTGTGGATTGG
>PIST-9
CTTCAGCACCCCCTCAAGGACTGAGGGTTAATAAATCGACCATACACTGCTGCCTATCAAATCCGATGCCTTTAGATGTAATTTATTATGTACATGAAAAGCCAGTTAAAGTTACCATTTGTTCATGTAATTTTTGAGGGAGAGGGCTGTTCATTTTCCTGCAAAGCTCCAGAGATCAACATCACAGTTGGAATTTGAGGCATAATCTGCTTGCTGCTCATGTTTATTAGACTGTCGGAGAAGCACAGTCATATCAGCTATGGGATACATTGTTTCATTAGGAAACCTAGCATCCTTTGACACGTCCTCCTGGCTCAGTTGTGAAG-CTACAAATTTATCCAGAACTCTCCAGTCAGTAACCTGCTCCTCATTGTATGTGTTAACGCCTTGTTGATCTTCTTGGGTAGCTCCTGACTGTGGATTGG
>PICH-X1
CTTCAGCACCCCCTCAAGGACTGAGGGTTAATAAATCGACCATACACTGCTGCCTATCAAATCCGATGCCTTTAGATGTAATTTATTATGTACATGAAAAGCCAGTTAAAGTTACCATTTGTTCATGTAATTTTTGAGGGAGAGGGCTGTTCATTTTCCTGCAAAGCTCCAGAGATCAACATCACAGTTGGAATTTGAGGCATAATCTGCTTGCTGCTCATGTTTATTAGACTGTCGGAGAAGCACAGTCATATCAGCTATGGGATACATTGTTTCATTAGGAAACCTAGCATCCTTTGACACGTCCTCCTGGCTCAGTTGTGAAG-CTACAAATTTATCCAGAACTCTCCAGTCAGTAACCTGCTCCTCATTGTATGTGTTAACGCCTTGTTGATCTTCTTGGGTAGCTCCTGACTGTGGATTGG
>PIST-13
CTTCAGCACCCCCTCAAGGACTGAGGGTTAATAAATCGACCATACACTGCTGCCTATCAAATCCGATGCCTTTAGATGTAATTTATTATGTACATGAAAAGCCAGTTAAAGTTACCATTTGTTCATGTAATTTTTGAGGGAGAGGGCTGTTCATTTTCCTGCAAAGCTCCAGAGATCAACATCACAGTTGGAATTTGAGGCATAATCTGCTTGCTGCTCATGTTTATTAGACTGTCGGAGAAGCACAGTCATATCAGCTATGGGATACATTGTTTCATTAGGAAACCTAGCATCCTTTGACACGTCCTCCTGGCTCAGTTGTGAAG-CTACAAATTTATCCAGAACTCTCCAGTCAGTAACCTGCTCCTCATTGTATGTGTTAACGCCTTGTTGATCTTCTTGGGTAGCTCCTGACTGTGGATTGG
>PIST-1
CTTCAGCACCCCCTCAAGGACTGAGGGTTAATAAATCGACCATACACTGCTGCCTACCAAATCCGATGCCTTTAGATGTAATTTATTATGTACATGAAAAGCCAGTTAAAGTTACCATTTGTTCATGTAATTTTTGAGGGAGAGGGCTGTTCATTTTCCTGCAAAGCTCCAGAGATCAACATCACAGTTGGAATTTGAGGCATAATCTGCTTGCTGCTCATGTTTATTAGACTGTCGGAGAAGCACAGTCATATCAGCTATGGGATACATTGTTTCATTAGGAAACCTAGCATCCTTTGACACGTCCTCCTGGCTCAGTTGTGAAG-CTACAAATTTATCCAGAACTCTCCAGTCAGTAACCTGCTCCTCATTGTATGTGTTAACGCCTTGTTGATCTTCTTGGGTAGCTCCTGACTGTGGATTGG
>PIST-8
CTTCAGCACCCCCTCAAGGACTGAGGGTTAATAAATCGACCATACACTGCTGCCTATCAAATCCGATGCCTTTAGATGTAATTTATTATGTACATGAAAAGCCAGTTAAAGTTACCATTTGTTCATGTAATTTTTGAGGGAGAGGGCTGTTCATTTTCCTGCAAAGCTCCAGAGATCAACATCACAGTTGGAATTTGAGGCATAATCTGCTTGCTGCTCATGTTTATTAGACTGTCGGAGAAGCACAGTCATATCAGCTATGGGATACATTGTTTCATTAGGAAACCTAGCATCCTTTGACACGTCCTCCTGGCTCAGTTGTGAAG-CTACAAATTTATCCAGAACTCTCCAGTCAGTAACCTGCTCCTCATTGTATGTGTTAACGCCTTGTTGATCTTCTTGGGTAGCTCCTGACTGTGGATTGG
>PICH-X3
CTTCAGCACCCCCTCAAGGACTGAGGGTTAATAAATCGACCATACACTGCTGCCTATCAAATCCGATGCCTTTAGATGTAATTTATTATGTACATGAAAAGCCAGTTAAAGTTACCATTTGTTCATGTAATTTTTGAGGGAGAGGGCTGTTCATTTTCCTGCAAAGCTCCAGAGATCAACATCACAGTTGGAATTTGAGGCATAATCTGCTTGCTGCTCATGTTTATTAGACTGTCGGAGAAGCACAGTCATATCAGCTATGGGATACATTGTTTCATTAGGAAACCTAGCATCCTTTGACACGTCCTCCTGGCTCAGTTGTGAAG-CTACAAATTTATCCAGAACTCTCCAGTCAGTAACCTGCTCCTCATTGTATGTGTTAACGCCTTGTTGATCTTCTTGGGTAGCTCCTGACTGTGGATTGG
>PIST-5
CTTCAGCACCCCCTCAAGGACTGAGGGTTAATAAATCGACCATACACTGCTGCCTATCAAATCCGATGCCTTTAGATGTAATTTATTATGTACATGAAAAGCCAGTTAAAGTTACCATTTGTTCATGTAATTTTTGAGGGAGAGGGCTGTTCATTTTCCTGCAAAGCTCCAGAGATCAACATCACAGTTGGAATTTGAGGCATAATCTGCTTGCTGCTCATGTTTATTAGACTGTCGGAGAAGCACAGTCATATCAGCTATGGGATACATTGTTTCATTAGGAAACCTAGCATCCTTTGACACGTCCTCCTGGCTCAGTTGTGAAG-CTACAAATTTATCCAGAACTCTCCAGTCAGTAACCTGCTCCTCATTGTATGTGTTAACGCCTTGTTGATCTTCTTGGGTAGCTCCTGACTGTGGATTGG
>PIST-7
CTTCAGCACCCCCTCAAGGACTGAGGGTTAATAAATCGACCATACACTGCTGCCTATCAAATCCGATGCCTTTAGATGTAATTTATTATGTACATGAAAAGCCAGTTAAAGTTACCATTTGTTCATGTAATTTTTGAGGGAGAGGGCTGTTCATTTTCCTGCAAAGCTCCAGAGATCAACATCACAGTTGGAATTTGAGGCATAATCTGCTTGCTGCTCATGTTTATTAGACTGTCGGAGAAGCACAGTCATATCAGCTATGGGATACATTGTTTCATTAGGAAACCTAGCATCCTTTGACACGTCCTCCTGGCTCAGTTGTGAAG-CTACAAATTTATCCAGAACTCTCCAGTCAGTAACCTGCTCCTCATTGTATGTGTTAACGCCTTGTTGATCTTCTTGGGTAGCTCCTGACTGTGGATTGG
>PIST-12
CTTCAGCACCCCCTCAAGGACTGAGGGTTAATAAATCGACCATACACTGCTGCCTACCAAATCCGATGCCTTTAGATGTAATTTATTATGTACATGAAAAGCCAGTTAAAGTTACCATTTGTTCATGTAATTTTTGAGGGAGAGGGCTGTTCATTTTCCTGCAAAGCTCCAGAGATCAACATCACAGTTGGAATTTGAG---------------------------TTAGACTGTCGGAGAAGCACAGTCATATCAGCTATGGGATACATTGTTTCATTAGGAAACCTAGCATCCTTTGACACGTCCTCCTGGCTCAGTTGTGAAG-CTACAAATTTATCCAGAACTCTCCAGTCAGTAACCTGCTCCTCATTGTATGTGTTAACGCCTTGTTGATCTTCTTGGGTAGCTCCTGACTGTGGATTGG
>PIST-19
CTTCAGCACCCCCTCAAGGACTGAGGGTTAATAAATCGACCATACACTGCTGCCTACCAAATCCGATGCCTTTAGATGTAATTTATTATGTACATGAAAAGCCAGTTAAAGTTACCATTTGTTCATGTAATTTTTGAGGGAGAGGGCTGTTCATTTTCCTGCAAAGCTCCAGAGATCAACATCACAGTTGGAATTTGAGGCATAATCTGCTTGCTGCTCATGTTTATTAGACTGTCGGAGAAGCACAGTCATATCAGCTATGGGATACATTGTTTCATTAGGAAACCTAGCATCCTTTGACACGTCCTCCTGGCTCAGTTGTGAAG-CTACAAATTTATCCAGAACTCTCCAGTCAGTAACCTGCTCCTCATTGTATGTGTTAACGCCTTGTTGATCTTCTTGGGTAGCTCCTGACTGTGGATTGG
>PIBU-1
CTTCAGCACCCCCTCAAGGACTGAGGGTTAATAAATCGACCATACACTGCTGCCTATCAAATCCGATGCCTTTAGATGTAATTTATTATGTACATGAAA-GCCAGTTAAAGTTACCATTTGTTCATGTAATTTTTGAGGGAGAGGGCTGTTCATTTTCCTGCAAAGCTCCAGAGATCAACATCACAGTTGGAATTTGAGGCATAATCTGCTTGCTGCTCATGTTTATTAGACTGTCGGAGAAGCGCAGTCATATCAGGTATGGGATACATTGTTTCATTAGGAAACCTAGCATCCTTTGACACGTCCTCCTGGCTCAGTTGTGAAGTCTACAAATTTATCCAACACTCTCCAGTCAGTAACCTGCTCCTCATTGTATGTGTTAACGCCTTGTTGATCTTCTTGGGTAGCTCCTGACTGTGGATTGG
>PILA-21
CTTCAGCACCCCCTCAAGGACTGAGGGTTAATAAATCGACCATACACTGCTGCCTACCAAATCCGATGCCTTTAGATGTAATTTATTATGTACATGAAAAGCCAGTTAAAGTTACCATTTGTTCATGTAATTTTTGAGGGAGAGGGCTGTTCATTTTCCTGCAAAGCTCCAGAGATCAACATCACAGTTGGAATTTGAGGCATAATCTGCTTGCTGCTCATGTTTATTAGACTGTCGGAGAAGCACAGTCATATCAGCTATGGGATACATTGTTTCATTAGGAAACCTAGCATCCTTTGACACGTCCTCCTGGCTCAGTTGTGAAG-CTACAAATTTATCCAGAACTCTCCAGTCAGTAACCTGCTCCTCATTGTATGTGTTAACGCCTTGTTGATCTTCTTGGGTAGCTCCTGACTGTGGATTGG
>PILA-27
CTTCAGCACCCCCTCAAGGACTGAGGGTTAATAAATCGACCATACACTGCTGCCTACCAAATCCGATGCCTTTAGATGTAATTTATTATGTACATGAAAAGCCAGTTAAAGTTACCATTTGTTCATGTAATTTTTGAGAGAGAGGGCTGTTCATTTTCCTGCAAAGCTCCAGAGATCAACATCACAGTTGGAATTTGAGGCATAATCTGCTTGCTGCTCATGTTTATTAGACTGTCGGAGAAGCACAGTCATATCAGCTATGGGATACATTGTTTCATTAGGAAACCTAGCATCCTTTGACACGTCCTCCTGGCTCAGTTGTGAAG-CTACAAATTTATCCAGAACTCTCCAGTCAGTAACCTGCTCCTCATTGTATGTGTTAACGCCTTGTTGATCTTCTTGGGTAGCTCCTGACTGTGGATTGG
>PILA-26
CTTCAGCACCCCCTCAAGGACTGAGGGTTAATAAATCGACCATACACTGCTGCCTACCAAATCCGATGCCTTTAGATGTAATTTATTATGTACATGAAAAGCCAGTTAAAGTTACCATTTGTTCATGTAATTTTTGAGGGAGAGGGCTGTTCATTTTCCTGCAAAGCTCCAGAGATCAACATCACAGTTGGAATTTGAGGCATAATCTGCTTGCTGCTCATGTTTATTAGACTGTCGGAGAAGCACAGTCATATCAGCTATGGGATACATTGTTTCATTAGGAAACCTAGCATCCTTTGACACGTCCTCCTGGCTCAGTTGTGAAG-CTACAAATTTATCCAGAACTCTCCAGTCAGTAACCTGCTCCTCATTGTATGTGTTAACGCCTTGTTGATCTTCTTGGGTAGCTCCTGACTGTGGATTGG
>PILA-19
CTTCAGCACCCCCTCAAGGACTGAGGGTTAATAAATCGACCATACACTGCTGCCTACCAAATCCGATGCCTTTAGATGTAATTTATTATGTACATGAAAAGCCAGTTAAAGTTACCATTTGTTCATGTAATTTTTGAGGGAGAGGGCTGTTCATTTTCCTGCAAAGCTCCAGAGATCAACATCACAGTTGGAATTTGAGGCATAATCTGCTTGCTGCTCATGTTTATTAGACTGTCGGAGAAGCACAGTCATATCAGCTATGGGATACATTGTTTCATTAGGAAACCTAGCATCCTTTGACACGTCCTCCTGGCTCAGTTGTGAAG-CTACAAATTTATCCAGAACTCTCCAGTCAGTAACCTGCTCCTCATTGTATGTGTTAACGCCTTGTTGATCTTCTTGGGTAGCTCCTGACTGTGGATTGG
>PILA-29
CTTCAGCACCCCCTCAAGGACTGAGGGTTAATAAATCGACCATACACTGCTGCCTACCAAATCCGATGCCTTTAGATGTAATTTATTATGTACATGAAAAGCCAGTTAAAGTTACCATTTGTTCATGTAATTTTTGAGGGAGAGGGCTGTTCATTTTCCTGCAAAGCTCCAGAGATCAACATCACAGTTGGAATTTGAGGCATAATCTGCTTGCTGCTCATGTTTATTAGACTGTCGGAGAAGCACAGTCATATCAGCTATGGGATACATTGTTTCATTAGGAAACCTAGCATCCTTTGACACGTCCTCCTGGCTCAGTTGTGAAG-CTACAAATTTATCCAGAACTCTCCAGTCAGTAACCTGCTCCTCATTGTATGTGTTAACGCCTTGTTGATCTTCTTGGGTAGCTCCTGACTGTGGATTGG
>PILA-20
CTTCAGCACCCCCTCAAGGACTGAGGGTTAATAAATCGACCATACACTGCTGCCTACCAAATCCGATGCCTTTAGATGTAATTTATTATGTACATGAAAAGCCAGTTAAAGTTACCATTTGTTCATGTAATTTTTGAGGGAGAGGGCTGTTCATTTTCCTGCAAAGCTCCAGAGATCAACATCACAGTTGGAATTTGAGGCATAATCTGCTTGCTGCTCATGTTTATTAGACTGTCGGAGAAGCACAGTCATATCAGCTATGGGATACATTGTTTCATTAGGAAACCTAGCATCCTTTGACACGTCCTCCTGGCTCAGTTGTGAAG-CTACAAATTTATCCAGAACTCTCCAGTCAGTAACCTGCTCCTCATTGTATGTGTTAACGCCTTGTTGATCTTCTTGGGTAGCTCCTGACTGTGGATTGG
>PILA-18
CTTCAGCACCCCCTCAAGGACTGAGGGTTAATAAATCGACCATACACTGCTGCCTACCAAATCCGATGCCTTTAGATGTAATTTATTATGTACATGAAAAGCCAGTTAAAGTTACCATTTGTTCATGTAATTTTTGAGGGAGAGGGCTGTTCATTTTCCTGCAAAGCTCCAGAGATCAACATCACAGTTGGAATTTGAGGCATAATCTGCTTGCTGCTCATGTTTATTAGACTGTCGGAGAAGCACAGTCATATCAGCTATGGGATACATTGTTTCATTAGGAAACCTAGCATCCTTTGACACGTCCTCCTGGCTCAGTTGTGAAG-CTACAAATTTATCCAGAACTCTCCAGTCAGTAACCTGCTCCTCATTGTATGTGTTAACGCCTTGTTGATCTTCTTGGGTAGCTCCTGACTGTGGATTGG
>PILA-17
CTTCAGCACCCCCTCAAGGACTGAGGGTTAATAAATCGACCATACACTGCTGCCTACCAAATCCGATGCCTTTAGATGTAATTTATTATGTACATGAAAAGCCAGTTAAAGTTACCATTTGTTCATGTAATTTTTGAGGGAGAGGGCTGTTCATTTTCCTGCAAAGCTCCAGAGATCAACATCACAGTTGGAATTTGAGGCATAATCTGCTTGCTGCTCATGTTTATTAGACTGTCGGAGAAGCACAGTCATATCAGCTATGGGATACATTGTTTCATTAGGAAACCTAGCATCCTTTGACACGTCCTCCTGGCTCAGTTGTGAAG-CTACAAATTTATCCAGAACTCTCCAGTCAGTAACCTGCTCCTCATTGTATGTGTTAACGCCTTGTTGATCTTCTTGGGTAGCTCCTGACTGTGGATTGG
>PILA-24
CTTCAGCACCCCCTCAAGGACTGAGGGTTAATAAATCGACCATACACTGCTGCCTACCAAATCCGATGCCTTTAGATGTAATTTATTATGTACATGAAAAGCCAGTTAAAGTTACCATTTGTTCATGTAATTTTTGAGGGAGAGGGCTGTTCATTTTCCTGCAAAGCTCCAGAGATCAACATCACAGTTGGAATTTGAGGCATAATCTGCTTGCTGCTCATGTTTATTAGACTGTCGGAGAAGCACAGTCATATCAGCTATGGGATACATTGTTTCATTAGGAAACCTAGCATCCTTTGACACGTCCTCCTGGCTCAGTTGTGAAG-CTACAAATTTATCCAGAACTCTCCAGTCAGTAACCTGCTCCTCATTGTATGTGTTAACGCCTTGTTGATCTTCTTGGGTAGCTCCTGACTGTGGATTGG
>PILA-23
CTTCAGCACCCCCTCAAGGACTGAGGGTTAATAAATCGACCATACACTGCTGCCTACCAAATCCGATGCCTTTAGATGTAATTTATTATGTACATGAAAAGCCAGTTAAAGTTACCATTTGTTCATGTAATTTTTGAGGGAGAGGGCTGTTCATTTTCCTGCAAAGCTCCAGAGATCAACATCACAGTTGGAATTTGAGGCATAATCTGCTTGCTGCTCATGTTTATTAGACTGTCGGAGAAGCACAGTCATATCAGCTATGGGATACATTGTTTCATTAGGAAACCTAGCATCCTTTGACACGTCCTCCTGGCTCAGTTGTGAAG-CTACAAATTTATCCAGAACTCTCCAGTCAGTAACCTGCTCCTCATTGTATGTGTTAACGCCTTGTTGATCTTCTTGGGTAGCTCCTGACTGTGGATTGG
>PILA-28
CTTCAGCACCCCCTCAAGGACTGAGGGTTAATAAATCGACCATACACTGCTGCCTACCAAATCCGATGCCTTTAGATGTAATTTATTATGTACATGAAAAGCCAGTTAAAGTTACCATTTGTTCATGTAATTTTTGAGGGAGAGGGCTGTTCATTTTCCTGCAAAGCTCCAGAGATCAACATCACAGTTGGAATTTGAGGCATAATCTGCTTGCTGCTCATGTTTATTAGACTGTCGGAGAAGCACAGTCATATCAGCTATGGGATACATTGTTTCATTAGGAAACCTAGCATCCTTTGACACGTCCTCCTGGCTCAGTTGTGAAG-CTACAAATTTATCCAGAACTCTCCAGTCAGTAACCTGCTCCTCATTGTATGTGTTAACGCCTTGTTGATCTTCTTGGGTAGCTCCTGACTGTGGATTGG
>PILA-22
CTTCAGCACCCCCTCAAGGACTGAGGGTTAATAAATCGACCATACACTGCTGCCTACCAAATCCGATGCCTTTAGATGTAATTTATTATGTACATGAAAAGCCAGTTAAAGTTACCATTTGTTCATGTAATTTTTGAGGGAGAGGGCTGTTCATTTTCCTGCAAAGCTCCAGAGATCAACATCACAGTTGGAATTTGAGGCATAATCTGCTTGCTGCTCATGTTTATTAGACTGTCGGAGAAGCACAGTCATATCAGCTATGGGATACATTGTTTCATTAGGAAACCTAGCATCCTTTGACACGTCCTCCTGGCTCAGTTGTGAAG-CTACAAATTTATCCAGAACTCTCCAGTCAGTAACCTGCTCCTCATTGTATGTGTTAACGCCTTGTTGATCTTCTTGGGTAGCTCCTGACTGTGGATTGG
>PIAL-AO
CTTCAGCACCCCCTCAAGGACTGAGGGTTAATAAATCGACCATACACTGCTGCCTACCAAATCCGATGCCTTTAGATGTAATTTATTATGTACATGAAAAGCCAGTTAAAGTTACCATTTGTTCATGTAATTTTTGAGGGAGAGGGCTGTTCATTTTCCTGCAAAGCTCCAGAGATCAACATCACAGTTGGAATTTGAGGCATAATCTGCTTGCTGCTCATGTTTATTAGACTGTCGGAGAAGCACAGTCATATCAGCTATGGGATACATTGTTTCATTAGGAAACCTAGCATCCTTTGACACGTCCTCCTGGCTCAGTTGTGAAG-CTACAAATTTATCCAGAACTCTCCAGTCAGTAACCTGCTCCTCATTGTATGTGTTAACGCCTTGTTGATCTTCTTGGGTAGCTCCTGACTGTGGATTGG
