# Supplementary material for: An empirical evaluation of two-stage species tree inference strategies using a multilocus dataset from North American pines
Source: BMC Evol Biol. 2014 Mar 29;14:67. doi: 10.1186/1471-2148-14-67 (PMC4021425; doi:10.1186/1471-2148-14-67)
Supplement: Additional file 3 — Zip archive containing data filesDp,Dp,0,Ds,Ds,0, and a description of these files. [file 1471-2148-14-67-S3.zip › DeGiorgioEtAl_2014_AdditionalFile1/Dataset_Dp0/0_10307_01.fas]

>PIAL-4
ACAAGTGCACGAGGGTGTTGATTTTTTCTTTGCTAATAGAAGTCATGCAGTTAGGTTTGTGAGCTTTTTGGGCAATGTGGTGCCCATTTTGGATCGCAATGACAAACAGCTTGTGTCTCAGGATTCAAAGAGCAATACATACAATTATAAGTACACTTTCTCTGTTCAGATTTGCCCTATTTGCAAGGAGGATTTGATTTGCCTCCCTCCAAAGGTTGCGGCAAGCTTGGGTAACTTGGGTCCCCTTGTTCTGTGCACAAAAGTGAGTACCAATATTATGCTGCTTGACCCATTTACTTC
>PIAL-3
ACAAGTGCACGAGGGTGTTGATTTTTTCTTTGCTAATAGAAGTCATGCAGTTAGGTTTGTGAGCTTTTTGGGCAATGTGGTGCCCATTTTGAATCGCAATGACAAACAGCTTGTGTCTCAGGATTCAAAGAGCAATACATACAATTATAAGTACACTTTCTCTGTTCAGATTTGCCCTATTTGCAAGGAGGATTTGATTTGCCTCCCTCCAAAGGTTGCGGCAAGCTTGGGTAACTTGGGTCCCCTTGTTCTGTGCACAAAAGTGAATACCAATATTATGCTGCTTGACCCATTTACTTC
>PIAL-17
ACAAGTGCACGAGGGTGTTGATTTTTTCTTTGCTAATAGAAGTCATGCAGTTAGGTTTGTGAGCTTTTTGGGCAATGTGGTGCCCATTTTGAATCGCAATGACAAACAGCTTGTGTCTCAGGATTCAAAGAGCAATACATACAATTATAAGTACACTTTCTCTGTTCAGATTTGCCCTATTTGCAAGGAGGATTTGATTTGCCTCCCTCCAAAGATTGCGGCAAGCTTGGGTAACTTGGGTTCCCTTGTTCTGTGCACAAAAGTGAGTANNNNNNNNNNNNNNNNNNNNNNNNNNNNNNN
>PIAL-15
ACAAGTGCACGAGGGTGTTGATTTTTTCTTTGCTAATAGAAGTCATGCAGTTAGGTTTGTGAGCTTTTTGGGAAATGTGGTGCCCATTTTGAATCGCAATGACAAACAGCTTGTGTCTCAGGATTCAAAGAGCAATACATACAATTATAAGTACGCTTTCTCTGTTCAGATTTGCCCTGTTTGCAAGGAGGATTTGATTTGCCTCCCTCCAAAGATTGCGGCAAGCTTGGGTAACTTGGGTTCCCTTGTTNNNNNNNNNNNNNNNNNNNNNNNNNNNNNNNNNNNNNNNNNNNNNNNNNN
>PIAL-6
ACAAGTGCACGAGGGTGTTGATTTTTTCTTTGCTAATAGAAGTCATGCAGTTAGGTTTGTGAGCTTTTTGGGCAATGTGGTGCCCATTTTGAATCGCAATGACAAACAGCTTGTGTCTCAGGATTCAAAGAGCAATACATACAATTATAAGTACGCTTTCTCTGTTCAGATTTGCCCTATTTGCAAGGAGGATTTGATTTGCCTCCCNNNNNNNNNNNNNNNNNNNNNNNNNNNNNNNNNNNNNNNNNNNNNNNNNNNNNNNNNNNNNNNNNNNNNNNNNNNNNNNNNNNNNNNNNNNNN
>PIAL-9
ACAAGTGCACGAGGGTGTTGATTTTTTCTTTGCTAATAGAAGTCATGCAGTTAGGTTTGTGAGCTTTTTGGGCAATGTGGTGCCCATTTTGAATCGCAATGACAAACAGCTTGTGTCTCAGGATTCAAAGAGCAATACATACAATTATAAGTACGCTTTCTCTGTTCAGATTTGCCCTATTTGCAAGGAGGATTTGATTTGCCTCCCNNNNNNNNNNNNNNNNNNNNNNNNNNNNNNNNNNNNNNNNNNNNNNNNNNNNNNNNNNNNNNNNNNNNNNNNNNNNNNNNNNNNNNNNNNNNN
>PIAL-8
ACAAGTGCACGAGGGTGTTGATTTTTTCTTTGCTAATAGAAGTCATGCAGTTAGGTTTGTGAGCTTTTTGGGCAATGTGGTGCCCATTTTGGATCGCAATGACAAACAGCTTGTGTCTCAGGATTCAAAGAGCAATACATACAATTATAAGTACACTTTCTCTGTTCAGATTTGCCCTATTTGCAAGGAGGATTTGATTTGCCTCCCTCCAAAGGTTGCGGCAAGCTTGGGTAACTTGGGTCCCCTTGTTCTGTGCACAAAAGTGAGTACCAATATTATGCTGCTTGACCCATTTACTTC
>PIAL-12
ACAAGTGCACGAGGGTGTTGATTTTTTCTTTGCTAATAGAAGTCATGCAGTTAGGTTTGTGAGCTTTTTGGGCAATGTGGTGCCCATTTTGAATCGCAATGACAAACAGCTTGTGTCTCAGGATTCAAAGAGCAATACATACAATTATAAGTACGCTTTCTCTGTTCAGATTTGCCCTATTTGCAAGGAGGATTTGATTTGCCTCCCTCCAAAGATTGCGGCAAGCTTGGGTAACTTGGGTTCCCTTGTTCTGTGCACAAAANNNNNNNNNNNNNNNNNNNNNNNNNNNNNNNNNNNNNN
>PIAL-10
ACAAGTGCACGAGGGTGTTGATTTTTTCTTTGCTAATAGAAGTCATGCAGTTAGGTTTGTGAGCTTTTTGGGCAATGTGGTGCCCATTTTGAATCGCAATGACAAACAGCTTGTGTCTCAGGATTCAAAGAGCAATACATACAATTATAAGTACGCTTTCTCTGTTCAGATTTGCCCTATTTGCAAGGAGGATTTGATTTGCCTCCCNNNNNNNNNNNNNNNNNNNNNNNNNNNNNNNNNNNNNNNNNNNNNNNNNNNNNNNNNNNNNNNNNNNNNNNNNNNNNNNNNNNNNNNNNNNNN
>PIAL-5
ACAAGTGCACGAGGGTGTTGATTTTTTCTTTGCTAATAGAAGTCATGCAGTTAGGTTTGTGAGTTTTTTGGGCAATGTGGTGCCCATTTTGAATCGCAATGACAAACAGCTTGTGTCTCAGGATTCAAAGAGCAATACATACAATTATAAGTACGCTTTCTCTGTTCAGATTTGCCCTATTTGCAAGGAGGATTTGATTTGCCTCCCTCCAAAGATTGCGGCAAGCTTGGGTAACTTGGGTTCCCTTGTTNNNNNNNNNNNNNNNNNNNNNNNNNNNNNNNNNNNNNNNNNNNNNNNNNN
>PIAL-16
ACAAGTGCACGAGGGTGTTGATTTTTTCTTTGCTAATAGAAGTCATGCAGTTAGGTTTGTGAGTTTTTTGGGCAATGTGGTGCCCATTTTGAATCGCAATGACAAACAGCTTGTGTCTCAGGATTCAAAGAGCAATACATACAATTATAAGTACGCTTTCTCTGTTCAGATTTGCCCTATTTGCAAGGAGGATTTGATTTGCCTCCCTCCAAAGATTGCGGCAAGCTTGGGTAACTTGGGTTCCCTTGTTNNNNNNNNNNNNNNNNNNNNNNNNNNNNNNNNNNNNNNNNNNNNNNNNNN
>PIAL-7
ACAAGTGCACGAGGGTGTTGATTTTTTCTTTGCTAATAGAAGTCATGCAGTTAGGTTTGTGAGTTTTTTGGGCAATGTGGTGCCCATTTTGGATCGCAATGACAAACAGCTTGTGTCTCAGGATTCAAAGAGCAATACATACAATTATAAGTACACTTTCTCTGTTCAGATTTGCCCTATTTGCAAGGAGGATTTGATTTGCCTCCCTCCAAAGGTTGCGGCAAGCTTGGGTAACTTGGGTCCCCTTGTTCTGTGCACAAAAGTGAGTACCAATATTATGCTGCTTGACCCATTTACTTN
>PIAL-13
ACAAGTGCAGGAGGGTGTTGATTTTTTCTTTGCTAATAGAAGTCATGCAGTTAGGTTTGTGAGCTTTTTGGGCAATGTGGTGCCCATTTTGGATCGCAATGACAAACAGCTTGTGTCTCAGGATTCAAAGAGCAATACATACAATTATAAGTACACTTTCTCTGTTCAGATTTGCCCTATTTGCAAGGAGGATTTGATTTGCCTCCCTCCAAAGGTTGCGGCAAGCTTGGGTAACTTGGGTCCCCTTGTTCTGTGCACAAAAGTGAGTACCAATATTATGCTGCTTGACCCATTTACTTC
>PIAL-2
ACAAGTGCAGGAGGGTGTTGATTTTTTCTTTGCTAATAGAAGTCATGCAGTTAGGTTTGTGAGCTTTTTGGGCAATGTGGTGCCCATTTTGGATCGCAATGACAAACAGCTTGTGTCTCAGGATTCAAAGAGCAATACATACAATTATAAGTACACTTTCTCTGTTCAGATTTGCCCTATTTGCAAGGAGGATTTGATTTGCCTCCCTCCAAAGGTTGCGGCAAGCTTGGGTAACTTGGGTCCCCTTGTTCTGTGCACAAAAGTGAGTACCAATATTATGCTGCTTGACCCATTTACTTC
>PIAY-17
ACAAGTGAACGAGGGTGTTGATTTTTTCTTTGCTAATAGAAGTCACGCAGTTAGGTTTGTGAGCTTTTTGGGCAATGTGGTGCCCATTTTGGATCGCAATGACAAACAGCTTGTGTCTCAGGATTCAAAGAGCAATACATACAATTATAAGTACACTTTCTCTGTTCAGATTTGCCCTATTTGCAAGGAGGATTTGATTTGCCTCCCTCCAAAGGTTGCGGCAAGCTTGGGTAACTTGGGTCCCCTTGTTCTGTGCACAAAAGTGAGTACCAATATTATGCTGCTTGACCCATTTACTTC
>PIAY-1
ACAAGTGAACGAGGGTGTTGATTTTTTCTTTGCTAATAGAAGTCACGCAGTTAGGTTTGTGAGCTTTTTGGGCAATGTGGTGCCCATTTTGGATCGCAATGACAAACAGCTTGTGTCTCAGGATTCAAAGAGCAATACATACAATTATAAGTACACTTTCTCTGTTCAGATTTGCCCTATTTGCAAGGAGGATTTGATTTGCCTCCCTCCAAAGGTTGCGGCAAGCTTGGGTAACTTGGGTCCCCTTGTTCTGTGCACAAAAGTGAGTACCAATATTATGCTGCTTGACCCATTTACTTC
>PIAY-7
ACAAGTGCACGAGGGTGTTGATTTTTTCTTTGTTAATAGAAGTCACGCAGTTAGGTTTGTGAGCTTTTTGGGCAATGTGGTGCCCATTTTGAATCGCAATGACAAACAGCTTGTGTCTCAGGATTCAAAGAGCAATACATACAATTATAAGTACACTTTCTCTGTTCAGATTTGCCCTATTTGCAAGGAGGATTTGATTTGCCTCCCTCCAAAGGTTGCGGCAAGCTTGGGTAACTTGGGTCCCCTTGTTCTGTGCACAAAAGTGAGTACCAATATTATGCTGCTTGACCCATTTACTTC
>PIAY-13
ACAAGTGCACGAGGGTGTTGATTTTTTCTTTGCTAATAGAAGTCACGCAGTTAGGTTTGTGAGCTTTTTGGGCAATGTGGTGCCCATTTTGAATCGCAATGACAAACAGCTTGTGTCTCAGGATTCAAAGAGCAATACATACAATTATAAGTACACTTTCTCTGTTCAGATTTGCCCTATTTGCAAGGAGGATTTGATTTGCCTCCCTCCAAAGGTTGCGGCAAGCTTGGGTAACTTGGGTCCCCTTGTTCTGTGCACAAAAGTGAGTACCAATATTATGCTGCTTGACCCATTTACTTC
>PIAY-3
ACAAGTGAACGAGGGTGTTGATTTTTTCTTTGCTAATAGAAGTCACGCAGTTAGGTTTGTGAGCTTTTTGGGCAATGTGGTGCCCATTTTGGATCGCAATGACAAACAGCTTGTGTCTCAGGATTCAAAGAGCAATACATACAATTATAAGTACACTTTCTCTGTTCAGATTTGCCCTATTTGCAAGGAGGATTTGATTTGCCTCCCTCCAAAGGTTGCGGCAAGCTTGGGTAACTTGGGTCCCCTTGTTCTGTGCACAAAAGTGAGTACCAATATTATGCTGCTTGACCCATTTACTTC
>PIAY-10
ACAAGTGCACGAGGGTGTTGATTTTTTCTTTGCTAATAGAAGTCACGCAGTTAGGTTTGTGAGCTTTTTGGGCAATGTGGTGCCCATTTTGAATCGCAATGACAAACAGCTTGTGTCTCAGGATTCAAAGAGCAATACATACAATTATAAGTACACTTTCTCTGTTCAGATTTGCCCTATTTGCAAGGAGGATTTGATTTGCCTCCCTCCAAAGGTTGCGGCAAGCTTGGGTAACTTGGGTCCCCTTGTTCTGTGCACAAAAGTGAATACCAATATTATGCTGCTTGACCCATTTACTTC
>PIAY-15
ACAAGTGCACGAGGGTGTTGATTTTTTCTTTGCTAATAGAAGTCACGCAGTTAGGTTTGTGAGCTTTTTGGGCAATGTGGTGCCCATTTTGAATCGCAATGACAAACAGCTTGTGTCTCAGGATTCAAAGAGCAATACATACAATTATAAGTACACTTTCTCTGTTCAGATTTGCCCTATTTGCAAGGAGGATTTGATTTGCCTCCCTCCAAAGGTTGCGGCAAGCTTGGGTAACTTGGGTCCCCTTGTTCTGTGCACAAAAGTGAGTACCAATATTATGCTGCTTGACCCATTTACTTC
>PIAY-9
ACAAGTGCACGAGGGTGTTGATTTTTTCTTTGCTAATAGAAGTCACGCAGTTAGGTTTGTGAGCTTTTTGGGCAATGTGGTGCCCATTTTGAATCGCAATGACAAACAGCTTGTGTCTCAGGATTCAAAGAGCAATACATACAATTATAAGTACACTTTCTCTGTTCAGATTTGCCCTATTTGCAAGGAGGATTTGATTTGCCTCCCCCCAAAGGTTGCGGCAAGCTTGGGTAACTTGGGTCCCCTTGTTCTGTGCACAAAAGTGAATACCAATATTATGCTGCTTGACCCATTTACTTC
>PIAY-19
ACAAGTGCACGAGGGTGTTGATTTTTTCTTTGCTAATAGAAGTCACGCAGTTAGGTTTGTGAGCTTTTTGGGCAATGTGGTGCCCATTTTGAATCGCAATGACAAACAGCTTGTGTCTCAGGATTCAAAGAGCAATACATACAATTATAAGTACACTTTCTCTGTTCAGATTTGCCCTATTTGCAAGGAGGATTTGATTTGCCTCCCTCCAAAGGTTGCGGCAAGCTTGGGTAACTTGGGTCCCCTTGTTCTGTGCACAAAAGTGAGTACCAATATTATGCTGCTTGACCCATTTACTTC
>PIAY-14
ACAAGTGAACGAGGGTGTTGATTTTTTCTTTGCTAATAGAAGTCACGCAGTTAGGTTTGTGAGCTTTTTGGGCAATGTGGTGCCCATTTTGGATCGCAATGACAAACAGCTTGTGTCTCAGGATTCAAAGAGCAATACATACAATTATAAGTACACTTTCTCTGTTCAGATTTGCCCTATTTGCAAGGAGGATTTGATTTGCCTCCCTCCAAAGGTTGCGGCAAGCTTGGGTAACTTGGGTCCCCTTGTTCTGTGCACAAAAGTGAGTACCAATATTATGCTGCTTGACCCATTTACTTC
>PIAY-4
ACAAGTGCACGAGGGTGTTGATTTTTTCTTTGCTAATAGAAGTCACGCAGTTAGGTTTGTGAGCTTTTTGGGCAATGTGGTGCCCATTTTGGATCGCAATGACAAACAGCTTGTGTCTCAGGATTCAAAGAGCAATACATACAATTATAAGTACACTTTCTCTGTTCAGATTTGCCCTATTTGCAAGGAGGATTTGATTTGCCTCCCTCCAAAGGTTGCGGCAAGCTTGGGTAACTTGGGTCCCCTTGTTCTGTGCACAAAAGTGAGTACCAATATTATGCTGCTTGACCCATTTACTTC
>PIAY-18
ACAAGTGCACGAGGGTGTTGATTTTTTCTTTGCTAATAGAAGTCACGCAGTTAGGTTTGTGAGCTTTTTGGGCAATGTGGTGCCCATTTTGAATCGCAATGACAAACAGCTTGTGTCTCAGGATTCAAAGAGCAATACATACAATTATAAGTACACTTTCTCTGTTCAGATTTGCCCTATTTGCAAGGAGGATTTGATTTGCCTCCCTCCAAAGGTTGCGGCAAGCTTGGGTAACTTGGGTCCCCTTGTTCTGTGCACAAAAGTGAGTACCAATATTATGCTGCTTGACCCATTTACTTN
>PIAY-16
ACAAGTGAACGAGGGTGTTGATTTTTTCTTTGCTAATAGAAGTCACGCAGTTAGGTTTGTGAGCTTTTTGGGCAATGTGGTGCCCATTTTGGATCGCAATGACAAACAGCTTGTGTCTCAGGATTCAAAGAGCAATACATACAATTATAAGTACACTTTCTCTGTTCAGATTTGCCCTATTTGCAAGGAGGATTTGATTTGCCTCCCTCCAAAGGTTGCGGCAAGCTTGGGTAACTTGGGTCCCCTTGTTCTGTGCACAAAAGTGAGTACCAATATTATGCTGCTTGACCCATTTACTTC
>PIBU-1
ACAAGTGCACGAGGGTGTTGATTTTTTCTTTGGTAATAGAAGTCATGCAGTTAGGTTTGTGAGCTTTTTGGGCAATGTGGTGCCCATTTTGAATCGCAATGACAAACAGCTTGTGTCTCAGGATTCAAAGAGCAATACATACAATTATAAGTACACTTTCTCTGTTCAGATTTGCCCTATTTGCAAGGAGGATTTGATTTGCCTCCCTCCAAAGGTTGCGGCAAGCTTGGGTAACTTGGGTCCCCTTGTTCTGTGCACAAAAGTGAGTACCAATATTATGCTGCTTGACCCATTTACTTC
>PIFL-14
NNNNNNNNNNNNNNNNNNNNNNNNNNNNNNNNNNNNTAGAAGTCACGCAGTTAGGTTTGTGAGCTTTTTGGGCAATGTGGTGCCCATTTTGAATCGCAATGACAAACAGCTTGTGTCTCAGGATTCAAAGAGCAATACATACAATTATAAGTACACTTTCTCTGTTCAGATTTGCCCTATTTGCAAGGAGGATTTGATTTGCCTCCCTCCATNNNNNNNNNNNNNNNNNNNNNNNNNNNNNNNNNNNNNNNNNNNNNNNNNNNNNNNNNNNNNNNNNNNNNNNNNNNNNNNNNNNNNNNN
>PIFL-13
ACAAGTGCACGAGGGTGTTGATTTTTTCTTTGCTAATAGAAGTCACGCAGTTAGGTTTGTGAGCTTTTTGGGCAATGTGGTGCCCATTTTGAATCGCAATGACAAACAGCTTGTGTCTCAGGATTCAAAGAGCAATACATACAATTATAAGTACACTTTCTCTGTTCAGATTTGCCCTATTTGCAAGGAGGATTTGATTTGCCTCCCTCCAAAGGTTGCGGCAAACTTGGGTAACTTGGGTCCCCTTGTTCTGTGCACAAAAGTGAGTACCAATATTATGCTGCTTGACCCATTTACTTC
>PIFL-8
ACAAGTGCACGAGGGTGTTGATTTTTTTTTTGTTAATAGAAGTCACGCAGTTAGGTTTGTGAGCTTTTTGGGCAATGTGGTGCCCATTTTGAATCGCAATGACAAACAGCTTGTGTCTCAGGATTCAAAGAGCAATACATACAATTATAAGTACACTTTCTCTGTTCAGATTTGCCCTATTTGCAAGGAGGATTTGATTTGCCTCCCTCCAAAGGTTGCGGCAAACTTGGGTAACTTGGGTCCCCTTGTTCTGTGCACAAAAGTGAGTACCAATATTATGCTGCTTGACCCATTTACTTC
>PIFL-15
ACAAGTGCACGAGGGTGTTGATTTTTTTTTTGTTAATAGAAGTCACGCAGTTAGGTTTGTGAGCTTTTTGGGCAATGTGGTGCCCATTTTGAATCGCAATGACAAACAGCTTGTGTCTCAGGATTCAAAGAGCAATACATACAATTATAAGTACACTTTCTCTGTTCAGATTTGCCCTATTTGCAAGGAGGATTTGATTTGCCTCCCTCCAAAGGTTGCGGCAAGCTTGGGTAACTTGGGTCCCCTTGTTCTGTGCACAAAAGTGAGTACCAATATTATGCTGCTTGACCCATTTACTTC
>PIFL-12
ACAAGTGCACGAGGGTGTTGATTTTTTTTTTGTTAATAGAAGTCACGCAGTTAGGTTTGTGAGCTTTTTGGGCAATGTGGTGCCCATTTTGAATCGCAATGACAAGCAGCTTGTGTCTCAGGATTCAAAGAGCAATACATACAATTATAAGTACGCTTTCTCTGTTCAGATTTGCCCCATTTGCAAGGAGGATTTGATTTGCCTCCCTCCAAAGATTGCGGCAAGCTTGGGTAACTTGGGTTCCCTTGTTCTGTGCACAAAAGTGAGNNNNNNNNNNNNNNNNNNNNNNNNNNNNNNNNN
>PIFL-16
ACAAGTGCACGAGGGTGTTGATTTTTTCTTTGCTAATAGAAGTCACGCAGTTAGGTTTGTGAGCTTTTTGGGCAATGTGGTGCCCATTTTGAATCGCAATGACAAACAGCTTGTGTCTCAGGATTCAAAGAGCAATACATACAATTATAAGTACACTTTCTCTGTTCAGATTTGCCCTATTTGCAAGGAGGATTTGATTTGCCTCCCTCCAAAGGTTGCGGCAAACTTGGGTAACTTGGGTCCCCTTGTTCTGTGCACAAAAGTGAGTACCAATATTATGCTGCTTGACCCATTTACTTC
>PIFL-9
ACAAGTGCACGAGGGTGTTGATTTTTTCTTTGCTAATAGAAGTCACGCAGTTAGGTTTGTGAGCTTTTTGGGCAATGTGGTGCCCATTTTGAATCGCAATGACAAACAGCTTGTGTCTCAGGATTCAAAGAGCAATACATACAATTATAAGTACACTTTCTCTGTTCAGATTTGCCCTATTTGCAAGGAGGATTTGATTTGCCTCCCTCCAAANNNNNNNNNNNNNNNNNNNNNNNNNNNNNNNNNNNNNNNNNNNNNNNNNNNNNNNNNNNNNNNNNNNNNNNNNNNNNNNNNNNNNNN
>PIFL-1
ACAAGTGCACGAGGGTGTTGATTTTTTCTTTGCTAATAGAAGTCACGCAGTTAGGTTTGTGAGCTTTTTGGGCAATGTGGTGCCCATTTTGAATCGCAATGACAAACAGCTTGTGTCTCAGGATTCAAAGAGCAATACATACAATTATAAGTACACTTTCTCTGTTCAGATTTGCCCTATTTGCAAGGAGGATTTGATTTGCCTCCCTCCAAAGGTTGCGGCAAACTTGGGTAACTTGGGTCCCCTTGTTCTGTGCACAAAAGTGAGTACCAATATTATGCTGCTTGACCCATTTACTTC
>PIFL-2
ACAAGTGCACGAGGGTGTTGATTTTTTCTTTGCTAATAGAAGTCACGCAGTTAGGTTTGTGAGCTTTTTGGGCAATGTGGTGCCCATTTTGAATCGCAATGACAAACAGCTTGTGTCTCAGGATTCAAAGAGCAATACATACAATTATAAGTACACTTTCTCTGTTCAGATTTGCCCTATTTGCAAGGAGGATTTGATTTGCCTCCCTCCAAAGGTTGCGGCAAACTTGGGTAACTTGGGTCCCCTTGTTCTGTGCACAAAAGTGAGTACCAATATTATGCTGCTTGACCCATTTACTTC
>PIFL-10
ACAAGTGCACGAGGGTGTTGATTTTTTTTTTGCTAATAGAAGTCACGCAGTTAGGTTTGTGAGCTTTTTGGGCAATGTGGTGCCCATTTTGAATCGCAATGACAAACAGCTTGTGTCTCAGGATTCAAAGAGCAATACATACAATTATAAGTACACTTTCTCTGTTCAGATTTGCCCTATTTGCAAGGAGGATTTGATTTGCCTCCCTCCAAAGGTTGCGGCAAACTTGGGTAACTTGGGTCCCCTTGTTCTGTGCACAAAAGTGAGTACCAATATTATGCTGCTTGACCCATTTACTTC
>PIFL-3
ACAAGTGCACGAGGGTGTTGATTTTTTCTTTGCTAATAGAAGTCACGCAGTTAGGTTTGTGAGCTTTTTGGGCAATGTGGTGCCCATTTTGAATCGCAATGACAAACAGCTTGTGTCTCAGGATTCAAAGAGCAATACATACAATTATAAGTACACTTTCTCTGTTCAGATTTGCCCTATTTGCAAGGAGGATTTGATTTGCCTCCCTCCAAAGGTTGCGGCAAGCTTGGGTAACTTGGGTCCCCTTGTTCTGTGCACAAAAGTGAGTACCAATATTATGCTGCTTGACCCATTTACTTC
>PIFL-17
ACAAGTGCACGAGGGTGTTGATTTTTTCTTTGCTAATAGAAGTCACGCAGTTAGGTTTGTGAGCTTTTTGGGCAATGTGGTGCCCATTTTGAATCGCAATGACAAACAGCTTGTGTCTCAGGATTCAAAGAGCAATACATACAATTATAAGTACACTTTCTCTGTTCAAATTTGCCCTATTTGCAAGGAGGATTTGATTTGCCTCCCTCCAAAGGTTGCGGCAAGCTTGGGTAACTTGGGTTCCCTTGTTCTGTGCACAAAANNNNNNNNNNNNNNNNNNNNNNNNNNNNNNNNNNNNNN
>PIFL-5
ACAAGTGCACGAGGGTGTTGATTTTTTCTTTGCTAATAGAAGTCACGCAGTTAGGTTTGTGAGCTTTTTGGGCAATGTGGTGCCCATTTTGAATCGCAATGACAAACAGCTTGTGTCTCAGGATTCAAAGAGCAATACATACAATTATAAGTACACTTTCTCTGTTCAGATTTGCCCTATTTGCAAGGAGGATTTGATTTGCCTCCCTCCAAAGGTTGCGGCAAGCTTGGGTAACTTGGGTCCCCTTGTTCTGTGCACAAAAGTGAGTACCAATATTATGCTGCTTGACCCATTTACTTC
>PIGE-1
ACAAGTGCACGAGGGTGTTGATTTTTTCTTTGCTAATAGAAGTCATGCAGTTAGGTTTGTGAGCTTTTTGGGCAATGTGGTGCCCATTTTGAATCGCAATGACAAACAGCTTGTGTCTCAGGATTCAAAGAGCAATACATACAATTATAAGTACACTTTCTCTGTTCAGATTTGCCCTATTTGCAAGGAGGATTTGATTTGCCTCCCTCCAAAGGTTGCGGCAAGCTTGGGTAACTTGGGTCCCCTTGTTCTGTGCACAAAAGTGAGTACCAATATTATGCTGCTTGACCCATTTACTTC
>PIGE-2
ACAAGTGCACGAGGGTGTTGATTTTTTCTTTGCTAATAGAAGTCATGCAGTTAGGTTTGTGAGCTTTTTGGGCAATGTGGTGCCCATTTTGAATCGCAATGACAAACAGCTTGTGTCTCAGGATTCAAAGAGCAATACATACAATTATAAGTACACTTTCTCTGTTCAGATTTGCCCTATTTGCAAGGAGGATTTGATTTGCCTCCCTCCAAAGGTTGCGGCAAGCTTGGGTAACTTGGGTCCCCTTGTTCTGTGCACAAAAGTGAGTACCAATATTATGCTGCTTGACCCATTTACTTC
>PIMN-15
ACAAGTGCACGAGGGTGTTGATTTTTTCTTTGCTAATAGAAGTCATGCAGTTAGGTTTGTGAGCTTTTTGGGCAATGTGGTGCCCATTTTGGATCGCAATGACAAACAGCTTGTGTCTCAGGATTCAAAGAGCAATACATACAATTATAAGTACACTTTCTCTGTTCAGATTTGCCCTATTTGCAAGGAGGATTTGATTTGCCTCCCTCCAAAGGTTGCGGCAAGCTTGGGTAACTTGGGTCCCCTTGTTCTGTGCACAAAAGTGAGTACCAATATTATGCTGCTTGACCCATTTACTTC
>PIMN-2
ACAAGTGCACGAGGGTGTTGATTTTTTCTTTGCTAATAGAAGTCATGCAGTTAGGTTTGTGAGCTTTTTGGGCAATGTGGTGCCCATTTTGGATCGCAATGACAAACAGCTTGTGTCTCAGGATTCAAAGAGCAATACATACAATTATAAGTACACTTTCTCTGTTCAGATTTGCCCTATTTGCAAGGAGGATTTGATTTGCCTCCCTCCAAAGGTTGCGGCAAGCTTGGGTAACTTGGGTCCCCTTGTTCTGTGCACAAAAGTGAGTACCAATATTATGCTGCTTGACCCATTTACTTC
>PIMN-17
ACAAGTGCACGAGGGTGTTGATTTTTTCTTTGCTAATAGAAGTCATGCAGTTAGGTTTGTGAGCTTTTTGGGCAATGTGGTGCCCATTTTGAATCGCAATGACAAACAGCTTGTGTCTCAGGATTCAAAGAGCAATACATACAATTATAAGTACGCTTTCTCTGTTCAGATTTGCCCTATTTGCAAGGAGGATTTGATTTGCCTCCCTCCAAAGATTGCGGCAAGCTTGGGTAACTTGGGTTCCCTTGTTCTGTGCACAAAAGTNNNNNNNNNNNNNNNNNNNNNNNNNNNNNNNNNNNN
>PIMN-5
ACAAGTGCACGAGGGTGTTGATTTTTTCTTTGCTAATAGAAGTCATGCAGTTAGGTTTGTGAGCTTTTTGGGCAATGTGGTGCCCATTTTGGATCGCAATGACAAACAGCTTGTGTCTCAGGATTCAAAGAGCAATACATACAATTATAAGTACACTTTCTCTGTTCAGATTTGCCCTATTTGCAAGGAGGATTTGATTTGCCTCCCTCCAAAGGTTGCGGCAAGCTTGGGTAACTTGGGTCCCCTTGTTCTGTGCACAAAAGTGAGTACCAATATTATGCTGCTTGACCCATTTACTTC
>PIMN-7
ACAAGTGCACGAGGGTGTTGATTTTTTTTTTGTTAATAGAAGTCATGCAGTTAGGTTTGTGAGCTTTTTGGGCAATGTGGTGCCCATTTTGGATCGCAATGACAAACAGCTTGTGTCTCAGGATTCAAAGAGCAATACATACAATTATAAGTACACTTTCTCTGTTCAGATTTGCCCTATTTGCAAGGAGGATTTGATTTGCCTCCCTCCAAAGGTTGCGGCAAGCTTGGGTAACTTGGGTCCCCTTGTTCTGTGCACAAAAGTGAGTACCAATATTATGCTGCTTGACCCATTTACTTC
>PIMN-13
ACAAGTGCACGAGGGTGTTGATTTTTTCTTTGCTAATAGAAGTCATGCAGTTAGGTTTGTGAGCTTTTTGGGCAATGTGGTGCCCATTTTGGATCGCAATGACAAACAGCTTGTGTCTCAGGATTCAAAGAGCAATACATACAATTATAAGTACACTTTCTCTGTTCAGATTTGCCCTATTTGCAAGGAGGATTTGATTTGCCTCCCTCCAAAGGTTGCGGCAAGCTTGGGTAACTTGGGTCCCCTTGTTCTGTGCACAAAAGTGAGTACCAATATTATGCTGCTTGACCCATTTACTTC
>PIMN-8
ACAAGTGCACGAGGGTGTTGATTTTTTCTTTGCTAATAGAAGTCATGCAGTTAGGTTTGTGAGCTTTTTGGGCAATGTGGTGCCCATTTTGAATCGCAATGACAAACAGCTTGTGTCTCAGGATTCAAAGAGCAATACATACAATTATAAGTACACTTTCTCTGTTCAGATTTGCCCTATTTGCAAGGAGGATTTGATTTGCCTCCCTCCAAAGATTGCGGCAAGCTTGGGTAANNNNNNNNNNNNNNNNNNNNNNNNNNNNNNNNNNNNNNNNNNNNNNNNNNNNNNNNNNNNNNNNNN
>PIMN-11
ACAAGTGCACGAGGGTGTTGATTTTTTCTTTGCTAATAGAAGTCATGCAGTTAGGTTTGTGAGCTTTTTGGGCAATGTGGTGCCCATTTTGAATCGCAATGACAAACAGCTTGTGTCTCAGGATTCAAAGAGCAATACATACAATTATAAGTACACTTTCTCTGTTCAGATTTGCCCTATTTGCAAGGAGGATTTGATTTGCCTCCCTCCAAAGGTTGCGGCAAGCTTGGGTNNNNNNNNNNNNNNNNNNNNNNNNNNNNNNNNNNNNNNNNNNNNNNNNNNNNNNNNNNNNNNNNNNNN
>PIMN-9
ACAAGTGCACGAGGGTGTTGATTTTTTCTTTGCTAATAGAAGTCATGCAGTTAGGTTTGTGAGCTTTTTGGGCAATGTGGTGCCCATTTTGGATCGCAATGACAAACAGCTTGTGTCTCAGGATTCAAAGAGCAATACATACAATTATAAGTACGCTTTCTCTGTTCAGATTTGCCCTATTTGCAAGGAGGATTTGATTTTCCTCCCTCCAAAGGTTGCGGCAAGCTTGGGTAACTTNNNNNNNNNNNNNNNNNNNNNNNNNNNNNNNNNNNNNNNNNNNNNNNNNNNNNNNNNNNNNNN
>PIMN-12
ACAAGTGCACGAGGGTGTTGATTTTTTCTTTGCTAATAGAAGTCATGCAGTTAGGTTTGTGAGCTTTTTGGGCAATGTGGTGCCCATTTTGAATCGCAATGACAAACAGCTTGTGTCTCAGGATTCAAAGAGCAATACATACAATTATAAGTACGCTTTCTCTGTTCAGATTTGCCCTATTTGCAAGGAGGATTTGATTTGCCTCCCTCCAAAGATTGCGGCAAGCTTGGGTAACTTGGGTTCCCTTGTTCTGTGCACAAAANNNNNNNNNNNNNNNNNNNNNNNNNNNNNNNNNNNNNN
>PIMN-6
ACAAGTGCACGAGGGTGTTGATTTTTTCTTTGCTAATAGAAGTCATGCAGTTAGGTTTGTGAGCTTTTTGGGCAATGTGGTGCCCATTTTGAATCGCAATGACAAACAGCTTATGTCTCAGGATTCAAAGATCAATACATACAATTATAAGTACGCTTTCTCTATTCAGATTTGCCCTATTTGCAAGGAGGATTTGATTTGCCTCCCTCCAAATATTGCGGCAAGCTTGGGTAGCTTGGGTTCCCTTGTTCTGTGCACNNNNNNNNNNNNNNNNNNNNNNNNNNNNNNNNNNNNNNNNNN
>PIMN-18
ACAAGTGCACGAGGGTGTTGATTTTTTCTTTGCTAATAGAAGTCATGCAGTTAGGTTTGTGAGCTTTTTGGGCAATGTGGTGCCCATTTTGGATCGCAATGACAAACAGCTTGTGTCTCAGGATTCAAAGAGCAATACATACAATTATAAGTACACTTTCTCTGTTCAGATTTGCCCTATTTGCAAGGAGGATTTGATTTGCCTCCCTCCAAAGGTTGCGGCAAGCTTGGGTAACTTGGGTCCCCTTGTTCTGTGCACAAAAGTGAGTACCAATATTATGCTGCTTGACCCATTTACTTC
>PIMN-1
ACAAGTGCACGAGGGTGTTGATTTTTTCTTTGCTAATAGAAGTCATGCAGTTAGGTTTGTGAGCTTTTTGGGCAATGTGGTGCCCATTTTGAATCGCAATGACAAACAGCTTGTGTCTCAGGATTCAAAGAGCAATACATACAATTATAAGTACGCTTTCTCTGTTCAGATTTGCCCTATTTGCAAGGAGGATTTGATTTGCCTCCCTCCAAAGGTTGCGGCAAGCTTGGGTAACTTGGGTCCCCTTGTTCTGTGCACAAAAGTGAGTACCAATATTATGCTGCTTGACCCATTTACTTC
>PIMN-10
ACAAGTGCACGAGGGTGTTGATTTTTTCTTTGCTAATAGAAGTCATGCAGTTAGGTTTGTGAGCTTTTTGGGCAATGTGGTGCCCATTTTGAATCGCAATGACAAACAGCTTGTGTCTCAGGATTCAAAGAGCAATACATACAATTATAAGTACGCTTTCTCTGTTCAGATTTGCCCTATTTGCAAGGAGGATTTGATTTGCCTCCCTCCAAAGATTGCGGCAAGCTTGGGTAACTTGGGTTCCCTTGTTCTGTGCACAAAAGTGAGNNNNNNNNNNNNNNNNNNNNNNNNNNNNNNNNN
>PIMN-16
ACAAGTGCACGAGGGTGTTGATTTTTTCTTTGCTAATAGAAGTCATGCAGTTAGGTTTGTGAGCTTTTTGGGCAATGTGGTGCCCATTTTGAATCGCAATGACAAACAGCTTGTGTCTCAGGATTCAAAGAGCAATACATACAATTATAAGTACACTTTCTCTGTTCAGATTTGCCCTATTTGCAAGGAGGATTTGATTTGCCTCCCTCCAAAGATTGCGGCAAGCTTGGGTAACTTGGGTTCCCTTGTTCTGTGCNNNNNNNNNNNNNNNNNNNNNNNNNNNNNNNNNNNNNNNNNNNN
>PIMN-4
ACAAGTGCACGAGGGTGTTGATTTTTTCTTTGCTAATAGAAGTCATGCAGTTAGGTTTGTGAGCTTTTTGGGCAATGTGGTGCCCATTTTGAATCGCAATGACAAACAGCTTGTGTCTCAGGATTCAAAGATCAATACATACAATTATAAGTACGCTTTCTCTTTTCAGATTTGCCCTATTTGCAAGGAGGATTTGATTTGCCTCCCTCCAAAGGTTGCGGCAAGCTTGGGTAACTTGGGTCCCCTTGTTCTGTGCACAAAAGTGAGTACCAATATTATGCTGCTTGACCCATTTACTTC
>PIMN-14
ACAAGTGCACGAGGGTGTTGATTTTTTCTTTGCTAATAGAAGTCATGCAGTTAGGTTTGTGAGCTTTTTGGGCAATGTGGTGCCCATTTTGGATCGCAATGACAAACAGCTTGTGTCTCAGGATTCAAAGAGCAATACATACAATTATAAGTACACTTTCTCTGTTCAGATTTGCCCTATTTGCAAGGAGGATTTGATTTTCCTCCCTCCAAAGGTTGCGGCAAGCTTGGGTAACTTGGGTCCCCTTGTTCTGTGCACAAAAGTGAGTACCAATATTATGCTGCTTGACCCATTTACTTC
>PIMN-3
ACAAGTGCACGAGGGTGTTGATTTTTTTTTTGTTAATAGAAGTCATGCAGTTAGGTTTGTGAGCTTTTTGGGCAATGTGGTGCCCATTTTGGATCGCAATGACAAACAGCTTGTGTCTCAGGATTCAAAGAGCAATACATACAATTATAAGTACACTTTCTCTGTTCAGATTTGCCCTATTTGCAAGGAGGATTTGATTTGCCTCCCTCCAAAGGTTGCGGCAAGCTTGGGTAACTTGGGTCCCCTTGTTCTGTGCACAAAAGTGAGTACCAATATTATGCTGCTTGACCCATTTACTTC
>PISB-9
ACAAGTGCACGAGGGTGTTGATTTTTTTTTTGTTAATAGAAGTCACGCAGTTAGGTTTGTGAGCTTTTTGGGCAATGTGGTGCCCATTTTGAATCGCAATGACAAACAGCTTGTGTCTCAGGATTCAAAGAGCAATACATACAATTATAAGTACACTTTCTCTGTTCAGATTTGCCCCATTTGCAAGGAGGATTTGATTTGCCTCCCTCCAAAGATTGCGGCAAGCTTGGGTAACTTGGGNNNNNNNNNNNNNNNNNNNNNNNNNNNNNNNNNNNNNNNNNNNNNNNNNNNNNNNNNNNN
>PISB-3
ACAAGTGCACGAGGGTGTTGATTTTTTCTTTGCTAATAGAAGTCACGCAGTTAGGTTTGTGAGCTTTTTGGGCAATGTGGTGCCCATTTTGAATCGCAATGACAAACAGCTTGTGTCTCAGGATTCAAAGAGCAATACATACAATTATAAGTACACTTTCTCTGTTCAGATTTGCCCTATTTGCAAGGAGGATTTGATTTGCCTCCCTCCAAAGGTTGCGGCAAACTTGGGTAACTTGGGTCCCCTTGTTCTGTGCACAAAAGTGAGTACCAGTATTATGCTGCTTGACCCATTTACTTC
>PISB-7
ACAAGTGAACGAGGGTGTTGATTTTTTCTTTGCTAATAGAAGTCACGCAGTTAGGTTTGTGAGCTTTTTGGGCAATGTGGTGCCCATTTTGGATCGCAATGACAAACAGCTTGTGTCTCAGGATTCAAAGAGCAATACATACAATTATAAGTACACTTTCTCTGTTCAGATTTGCCCTATTTGCAAGGAGGATTTGATTTGCCTCCCTCCAAAGGTTGCGGCAAGCTTGGGTAACTTGGGTCCCCTTGTTCTGTGCACAAAAGTGAGTACCAATATTATGCTGCTTGACCCATTTACTTC
>PISB-13
ACAAGTGCACGAGGGTGTTGATTTTTTTTTTGTTAATAGAAGTCACGCAGTTAGGTTTGTGAGCTTTTTGGGCAATGTGGTGCCCATTTTGAATCGCAATGACAAACAGCTTGTGTCTCAGGATTCAAAGAGCAATACATACAATTATAAGTACGCTTTCTCTGTTCAGATTTGCCCTATTTGCAAGGAGGATTTGATTTGCCTCCCTCCAAAGGTTGCGGCAAGCTTGGGTAACTTGGGTTCCCTTGTTCTGTGCACAAAAGTGAGTANNNNNNNNNNNNNNNNNNNNNNNNNNNNNNN
>PISB-15
ACAAGTGCACGAGGGTGTTGATTTTTTTTTTGTTAATAGAAGTCACGCAGTTAGGTTTGTGAGCTTTTTGGGCAATGTGGTGCCCATTTTGAATCGCAATGACAAACAGCTTGTGTCTCAGGATTCAAAGAGCAATACATACAATTATAAGTACACTTTCTCTGTTCAGATTTGCCCTATTTGCAAGGAGGATTTGATTTGCCTCCCTCCAAAGGTTGCGGCAAGCTTGGGTAACTTGGGTCCCCTTGTTCTGTGCACAAAAGTGAGTACCAATATTATGCTGCTTGACCCATTTACTTC
>PISB-16
ACAAGTGCACGAGGGTGTTGATTTTTTCTTTGCTAATAGAAGTCACGCAGTTAGGTTTGTGAGCTTTTTGGGCAATGTGGTGCCCATTTTGAATCGCAATGACAAACAGCTTGTGTCTCAGGATTCAAAGAGCAATACATACAATTATAAGTACACTTTCTCTGTTCAGATTTGCCCTATTTGCAAGGAGGATTTGATTTGCCTCCCTCCAAAGGTTGCGGCAAACTTGGGTAACTTGGGTCCCCTTGTTCTGTGCACAAAAGTGAGTACCAATATTATGCTGCTTGACCCATTTACTTC
>PISB-2
ACAAGTGCACGAGGGTGTTGATTTTTTCTTTGCTAATAGAAGTCACGCAGTTAGGTTTGTGAGCTTTTTGGGCAATGTGGTGCCCATTTTGAATCGCAATGACAAACAGCTTGTGTCTCAGGATTCAAAGAGCAATACATACAATTATAAGTACACTTTCTCTGTTCAGATTTGCCCTATTTGCAAGGAGGATTTGATTTGCCTCCCTCCAAAGGTTGCGGCAAACTTGGGTAACTTGGGTCCCCTTGTTCTGTGCACAAAAGTGAGTACCAATATTATGCTGCTTGACCCATTTACTTC
>PISB-17
ACAAGTGCAGGAGGGTGTTGATTTTTTTTTTGTTAATAGAAGTCACGCAGTTAGGTTTGTGAGTTTTTTGGGCAATGTGGTGCCCATTTTGAATCGCAATGACAAACAGCTTGTGTCTCAGGATTCAAAGAGCAATACATACAATTATAAGTACACTTTCTCTGTTCAGATTTGCCCTATTTGCAAGGAGGATTTGATTTGCCTCCCTCCAAAGGTTGCGGCAAGCTTGGGTAACTTGGGTCCCCTTGTTCTGTGCACAAAAGTGAGTACCAATATTATGCTGCTTGACCCATTTACTTC
>PISB-18
ACAAGTGCACGAGGGTGTTGATTTTTTCTTTGCTAATAGAAGTCACGCAGTTAGGTTTGTGAGCTTTTTGGGCAATGTGGTGCCCATTTTGAATCGCAATGACAAACAGCTTGTGTCTCAGGATTCAAAGAGCAATACATACAATTATAAGTACACTTTCTCTGTTCAGATTTGCCCTATTTGCAAGGAGGATTTGATTTGCCTCCCTCCAAAGGTTGCGGCAAACTTGGCTAACTTGGGTCCCCTTGTTCTGTGCACAAAAGTGAGTACCAATATTATGCTGCTTGACCCATTTACTTC
>PISB-14
ACAAGTGCACGAGGGTGTTGATTTTTTCTTTGCTAATAGAAGTCACGCAGTTAGGTTTGTGAGCTTTTTGGGCAATGTGGTGCCCATTTTGAATCGCAATGACAAACAGCTTGTGTCTCAGGATTCAAAGAGCAATACATACAATTATAAGTACACTTTCTCTGTTCAGATTTGCCCTATTTGCAAGGAGGATTTGATTTGCCTCCCTCCAAAGGTTGCGGCAAGCTTGGGTAACTTGGGTCCCCTTGTTCTGTGCACAAAAGTGAGTACCAATATTATGCTGCTTGACCCATTTACTTC
>PISB-8
ACAAGTGCACGAGGGTGTTGATTTTTTCTTTGCTAATAGAAGTCACGCAGTTAGGTTTGTGAGCTTTTTGGGCAATGTGGTGCCCATTTTGAATCGCAATGACAAACAGCTTGTGTCTCAGGATTCAAAGAGCAATACATACAATTATAAGTACACTTTCTCTGTTCAGATTTGCCCTATTTGCAAGGAGGATTTGATTTGCCTCCCTCCAAAGGTTGCGGCAAACTTGGGTAACTTGGGTCCCCTTGTTCTGTGCACAAAAGTGAGTACCAATATTATGCTGCTTGACCCATTTACTTC
>PISB-6
ACAAGTGCACGAGGGTGTTGATTTTTTCTTTGCTAATAGAAGTCACGCAGTTAGGTTTGTGAGCTTTTTGGGCAATGTGGTGCCCATTTTGAATCGCAATGACAAACAGCTTGTGTCTCAGGATTCAAAGAGCAATACATACAATTATAAGTACACTTTCTCTGTTCAGATTTGCCCTATTTGCAAGGAGGATTTGATTTGCCTCCCTCCAAAGGTTGCGGCAAACTTGGGTAACTTGGGTCCCCTTGTTCTGTGCACAAAAGTGAGTACCAATATTATGCTGCTTGACCCATTTACTTC
>PISB-12
ACAAGTGCACGAGGGTGTTGATTTTTTCTTTGCTAATAGAAGTCACGCAGTTAGGTTTGTGAGCTTTTTGGGCAATGTGGTGCCCATTTTGAATCGCAATGACAAACAGCTTATGTCTCAGGATTCAAAGATCAATACATACAATTATAAGTACGCTTTCTCTATTCAGATTTGCCCTATTTGCAAGGAGGATTTGATTTGCCTCCCTCCAAAGGTTGCGGCAAACTTGGGTAACTTGGGTCCCCTTGTTCTGTGCACAAAAGTGAGTACCAATATTATGCTGCTTGACCCATTTACTTC
>PISB-4
ACAAGTGCACGAGGGTGTTGATTTTTTCTTTGCTAATAGAAGTCACGCAGTTAGGTTTGTGAGCTTTTTGGGCAATGTGGTGCCCATTTTGAATCGCAATGACAAACAGCTTGTGTCTCAGGATTCAAAGAGCAATACATACAATTATAAGTACGCTTTCTCTGTTCAGATTTGCCCTATTTGCAAGGAGGATTTGATTTGCCTCCCTCCAAAGGTTGCGGCAAGCTTGGGTAACTTGGGTTCCCTTGTTCTGTGCACAAAAGTGAGTANNNNNNNNNNNNNNNNNNNNNNNNNNNNNNN
>PISB-11
ACAAGTGCACGAGGGTGTTGATTTTTTCTTTGCTAATAGAAGTCACGCAGTTAGGTTTGTGAGCTTTTTGGGCAATGTGGTGCCCATTTTGAATCGCAATGACAAACAGCTTGTGTCTCAGGATTCAAAGAGCAATACATACAATTATAAGTACACTTTCTCTGTTCAGATTTGCCCTATTTGCAAGGAGGATTTGATTTGCCTCCCTCCAAAGGTTGCGGCAAACTTGGGTAACTTGGGTCCCCTTGTTCTGTGCACAAAAGTGAGTACCAATATTATGCTGCTTGACCCATTTACTTC
>PISB-1
ACAAGTGCACGAGGGTGTTGATTTTTTCTTTGCTAATAGAAGTCACGCAGTTAGGTTTGTGAGCTTTTTGGGCAATGTGGTGCCCATTTTGAATCGCAATGACAAACAGCTTGTGTCTCAGGATTCAAAGAGCAATACATACAATTATAAGTACACTTTCTCTGTTCAGATTTGCCCTATTTGCAAGGAGGATTTGATTTGCCTCCCTCCAAAGGTTGCGGCAAGCTTGGGTAACTTGGGTCCCCTTGTTCTGTGCACAAAAGTGAGTACCAATATTATGCTGCTTGACCCATTTACTTC
>PISQ-1
ACAAGTGCATGAGGGTGTTGATTTTTTCTTTGCTAATAGAAGTCATGCAGTTAGGTTTGTGAGCTTTTTGGGCAATGTGGTGCCCATTTTGAATCGCAATGACAAACAGCTTGTATCTCAGGATTCAAAGAGCAATACATACAATTATAAGTACACTTTCTCTGTTCAGATTTGCCCTATTTGCAAGGAGGATTTGATTTGCCTCCCTCCAAAGGTTGCGGCAAGCTTGGGTAACTTGGGTCCCCTTGTTCTGTGCACAAAAGTGAGTACCAATATTATGCTGCTTGACCCATTTACTTC
>PISQ-2
ACAAGTGCATGAGGGTGTTGATTTTTTCTTTGCTAATAGAAGTCATGCAGTTAGGTTTGTGAGCTTTTTGGGCAATGTGGTGCCCATTTTGAATCGCAATGACAAACAGCTTGTGTCTCAGGATTCAAAGAGCAATACATACAATTATAAGTACACTTTCTCTGTTCAGATTTGCCCTATTTGCAAGGAGGATTTGATTTGCCTCCCTCCAAAGGTTGCGGCAAGCTTGGGTAACTTGGGTCCCCTTGTTCTGTGCACAAAAGTGAGTACCAATATTATGCTGCTTGACCCATTTACTTC
>PIST-2
ACAAGTGCACGAGGGTGTTGATTTTTTCTTTGCTAATAGAAGTCATGCAGTTAGGTTTGTGAGCTTTTTGGGCAATGTGGTGCCCATTTTGGATCGCAATGACAAACAGCTTGTGTCTCAGGATTCAAAGAGCAATACATACAATTATAAGTACACTTTCTCTGTTCAGATTTGCCCTATTTGCAAGGAGGATTTGATTTGCCTCCCTCCAAAGGTTGCGGCAAGCTTGGGTAACTTGGGTCCCCTTGTTCTGTGCACAAAAGTGAGTACCAATATTATGCTGCTTGACCCATTTACTTC
>PIST-15
ACAAGTGCACGAGGGTGTTGATTTTTTCTTTGCTAATAGAAGTCATGCAGTTAGGTTTGTGAGCTTTTTGGGCAATGTGGTGCCCATTTTGGATCGCAATGACAAACAGCTTGTGTCTCAGGATTCAAAGAGCAATACATACAATTATAAGTACACTTTCTCTGTTCAGATTTGCCCTATTTGCAAGGAGGATTTGATTTGCCTCCCTCCAAAGGTTGCGGCAAACTTGGGTAACTTGGGTCCCCTTGTTCTGTGCACAAAAGTGAGTACCAATATTATGCTGCTTGACCCATTTACTTC
>PICH-X1
ACAAGTGCACGAGGGTGTTGATTTTTTCTTTGCTAATAGAAGTCATGCAGTTAGGTTTGTGAGCTTTTTGGGCAATGTGGTGCCCATTTTGGATCGCAATGACAAACAGCTTGTGTCTCAGGATTCAAAGAGCAATACATACAATTATAAGTACACTTTCTTTGTTCAGATTTTCCCTATTTGCAAGGAGGATTTGATTTGCCTCCCTCCAAAGGTTGCGGCAAGCTTGGGTAACTTGGGTCCCCTTGTTCTGTGCACNNNNNNNNNNNNNNNNNNNNNNNNNNNNNNNNNNNNNNNNNN
>PICH-X3
ACAAGTGCACGAGGGTGTTGATTTTTTCTTTGCTAATAGAAGTCATGCAGTTAGGTTTGTGAGCTTTTTGGGCAATGTGGTGCCCATTTTGGATCGCAATGACAAACAGCTTGTGTCTCAGGATTCAAAGAGCAATACATACAATTATAAGTACACTTTCTCTGTTCAGATTTTCCCTATTTGCAAGGAGGATTTGATTTGCCTCCCTCCAAAGGTTGCGGCAAGCTTGGGTAACTTGGGTCCCCTTGTTCTGTGCACAAAAGTGAGTACCAATANNNNNNNNNNNNNNNNNNNNNNNNN
>PIST-11
ACAAGTGCACGAGGGTGTTGATTTTTTCTTTGCTAATAGAAGTCATGCAGTTAGGTTTGTGAGCTTTTTGGGCAATGTGGTGCCCATTTTGGATCGCAATGACAAACAGCTTGTGTCTCAGGATTCAAAGAGCAATACATACAATTATAAGTACACTTTCTCTGTTCAGATTTGCCCTATTTGCAAGGAGGATTTGATTTGCCTCCCTCCAAAGGTTGCGGCAAACTTGGGTAACTTGGGTCCCCTTGTTCTGTGCACAAAAGTGAGTACCAATATTATGCTGCTTGACCCATTTACTTC
>PIST-7
ACAAGTGCACGAGGGTGTTGATTTTTTCTTTGCTAATAGAAGTCATGCAGTTAGGTTTGTGAGCTTTTTGGGCAATGTGGTGCCCATTTTGGATGGCAATGACAAACAGCTTGTGTCTCAGGATTCAAAGAGCAATACATACAATTATAAGTACACTTTCTCTGTTCAGATTTGCCCTATTTGCAAGGAGGATTTGATTTGCCTCCCTCCAAAGGTTGCGGCAAGCTTGGGTAACTTGGGTCCCCTTGTTCTGTGCACAAAANNNNNNNNNNNNNNNNNNNNNNNNNNNNNNNNNNNNNN
>PIST-13
ACAAGTGCACGAGGGTGTTGATTTTTTCTTTGCTAATAGAAGTCATGCAGTTAGGTTTGTGAGCTTTTTGGGCAATGTGGTGCCCATTTTGGATCGCAATGACAAACAGCTTGTGTCTCAGGATTCAAAGAGCAATACATACAATTATAAGTACACTTTCTCTGTTCAGATTTGCCCTATTTGCAAGGAGGATTTGATTTGCCTCCCTCCAAAGGTTGCGGCAAGCTTGGGTAACTTGGGTCCCCTTGTTCTGTGCACAAAAGTGAGTACCAATATTATGCTGCTTGACCCATTTACTTC
>PIST-9
ACAAGTGCACGAGGGTGTTGATTTTTTCTTTGCTAATAGAAGTCATGCAGTTAGGTTTGTGAGCTTTTTGGGCAATGTGGTGCCCATTTTGGATCGCAATGACAAACAGCTTGTGTCTCAGGATTCAAAGAGCAATACATACAATTATAAGTACACTTTCTCTGTTCAGATTTGCCCTATTTGCAAGGAGGATTTGATTTGCCTCCCTCCAAAGGTTGCGGCAAGCTTGGGTAACTTGGGTCCCCTTGTTCTGTGCACAAAAGTGAGTACCAATATTATGCTGCTTGACCCATTTACTTC
>PIST-14
ACAAGTGCACGAGGGTGTTGATTTTTTCTTTGCTAATAGAAGTCATGCAGTTAGGTTTGTGAGCTTTTTGGGCAATGTGGTGCCCATTTTGGATCGCAATGACAAACAGCTTGTGTCTCAGGATTCAAAGAGCAATACATACAATTATAAGTACACTTTCTCTGTTCAGATTTGCCCTATTTGCAAGGAGGATTTGATTTGCCTCCCTCCAAAGGTTGCGGCAAGCTTGGGTAACTTGGGTCCCCTTGTTCTGTGCACAAAAGTGAGTACCAATATTATGCTGCTTGACCCATTTACTTC
>PIST-8
ACAAGTGCACGAGGGTGTTGATTTTTTCTTTGCTAATAGAAGTCATGCAGTTAGGTTTGTGAGCTTTTTGGGCAATGTGGTGCCCATTTTGGATCGCAATGACAAACAGCTTGTGTCTCAGGATTCAAAGAGCAATACATACAATTATAAGTACACTTTCTCTGTTCAGATTTGCCCTATTTGCAAGGAGGATTTGATTTGCCTCCCTCCAAAGGTTGCGGCAAGCTTGGGTAACTTGGGTCCCCTTGTTCTGTGCACAAAAGTGAGTACCAATATTATGCTGCTTGACCCATTTACTTC
>PIST-4
ACAAGTGCACGAGGGTGTTGATTTTTTTTTTGATAATAGAAGTCATGCAGTTAGGTTTGTGAGCTTTTTGGGCAATGTGGTGCCCATTTTGGATCGCAATGACAAACAGCTTGTGTCTCAGGATTCAAAGAGCAATACATACAATTATAAGTACACTTTCTCTGTTCAGATTTGCCCTATTTGCAAGGAGGATTTGATTTGCCTCCCTCCAAAGGTTGCAGCAAGCTTGGGTAACTTGGGTCCCCTTGTTCTGTGCACAAAAGTGAGTACCAATATTATGCTGCTTGACCCATTTACTTC
>PIST-19
ACAAGTGCACGAGGGTGTTGATTTTTTCTTTGCTAATAGAAGTCATGCAGTTAGGTTTGTGAGCTTTTTGGGCAATGTGGTGCCCATTTTGGATCGCAATGACAAACAGCTTGTGTCTCAGGATTCAAAGAGCAATACATACAATTATAAGTACACTTTCTCTGTTCAGATTTGCCCTATTTGCAAGGAGGATTTGATTTGCCTCCCTCCAAAGGTTGCGGCAAGCTTGGGTAACTTGGGTCCCCTTGTTCTGTGCACAAAAGTGAGTACCAATATTATGCTGCTTGACCCATTTACTTC
>PICH-X2
ACAAGTGCACGAGGGTGTTGATTTTTTCTTTGCTAATAGAAGTCATGCAGTTAGGTTTGTGAGCTTTTTGGGCAATGTGGTGCCCATTTTGGATCGCAATGACAAACAGCTTGTGTCTCAGGATTCAAAGAGCAATACATACAATTATAAGTACACTTTCTCTGTTCAGATTTGCCCTATTTGCAAGGAGGATTTGATTTGCCTCCCTCCAAAGGTTGCGGCAAGCTTGGGTAACTTGGGTCCCCTTGTTCTGTGCACAAAAGTGAGTACCAATATTATGCTGCTTGACCCATTTACTTC
>PIST-5
ACAAGTGCACGAGGGTGTTGATTTTTTCTTTGCTAATAGAAGTCATGCAGTTAGGTTTGTGAGCTTTTTGGGCAATGTGGTGCCCATTTTGGATCGCAATGACAAACAGCTTGTGTCTCAGGATTCAAAGAGCAATACATACAATTATAAGTACACTTTCTCTGTTCAGATTTGCCCTATTTGCAAGGAGGATTTGATTTGCCTCCCTCCAAAGGTTGCGGCAAGCTTGGGTAACTTGGGTCCCCTTGTTCTGTGCACAAAAGTGAGTACCAATATTATGCTGCTTGACCCATTTACTTC
>PIST-1
ACAAGTGCACGAGGGTGTTGATTTTTTCTTTGTTAATAGAAGTCATGCAGTTAGGTTTGTGAGCTTTTTGGGCAATGTGGTGCCCATTTTGGATCGCAATGACAAACAGCTTGTGTCTCAGGATTCAAAGAGCAATACATACAATTATAAGTACACTTTCTCTGTTCAGATTTGCCCTATTTGCAAGGAGGATTTGATTTGCCTCCCTCCAAAGGTTGCGGCAAGCTTGGGTAACTTGGGTCCCCTTGTTCTGTGCACAAAAGTGAGTACCAATATTATGCTGCTTGACCCATTTACTTC
>PIST-6
ACAAGTGCACGAGGGTGTTGATTTTTTCTTTGCTAATAGAAGTCATGCAGTTAGGTTTGTGAGCTTTTTGGGCAATGTGGTGCCCATTTTGGATCGCAATGACAAACAGCTTGTGTCTCAGGATTCAAAGAGCAATACATACAATTATAAGTACACTTTCTCTGTTCAGATTTGCCCTATTTGCAAGGAGGATTTGATTTGCCTCCCTCCAAAGGTTGCGGCAAACTTGGGTAACTTGGGTCCCCTTGTTCTGTGCACAAAAGTGAGTACCAATATTATGCTGCTTGACCCATTTACTTC
>PILA-27
ACAAGTGCACGAGGGTGTTGATTTTTTCTTTGCTAATAGAAGTCATGCAGTTAGGTTTGTGAGCTTTTTGGGCAATGTGGTGCCCATTTTGAATCGCAATGACAAACAGCTTGTGTCTCAGGATTCAAAGAGCAATACATACAATTATAAGTACGCTTTCTCTGTTCAGATTTGCCCTATTTGCAAGGAGGATTTGATTTGCCTCCCTCCAAAGATTGCGGCAAGCTTGGGTAACTTGGGTCCCCTTGTTCTGTGCACAAAAGTGAGTACCAATATTATGCTGCTTGACCCATTTACTTC
>PILA-23
ACAAGTGCACGAGGGTGTTGATTTTTTCTTTGCTAATAGAAGTCATGCAGTTAGGTTTGTGAGCTTTTTGGGCAATGTGGTGCCCATTTTGAATCGCAATGACAAACAGCTTGTGTCTCAGGATTCAAAGAGCAATACATACAATTATAAGTACGCTTTCTCTGTTCAGATTTGCCCTATTTACAAGGAGGATTTGATTTGCCTCCCTCCAAAGATTGCGGCAAGCATGGATAACTTGGGTCCCCTTGTTCTGTGCACAAAAGTGAGTACCAATATTATGCTGCTTGACCCATTTACTTC
>PILA-20
ACAAGTGCACGAGGGTGTTGATTTTTTCTTTGCTAATAGAAGTCATGCAGTTAGGTTTGTGAGCTTTTTGGGCAATGTGGTGCCCATTTTGAATCGCAATGACAAACAGCTTGTGTCTCAGGATTCAAAGAGCAATACATACAATTATAAGTACGCTTTCTCTGTTCAGATTTGCCCTATTTGCAAGGAGGATTTGATTTGCCTCCCTCCAAAGATTGCGGCAAGCTTGGGTAACTTGGGTCCCCTTGTTCTGTGCACAAAAGTGAGTACCAATATTATGCTGCTTGACCCATTTACTTC
>PILA-21
ACAAGTGCACGAGGGTGTTGATTTTTTTTTTGTTAATAGAAGTCATGCAGTTAGGTTTGTGAGCTTTTTGGGCAATGTGGTGCCCATTTTGAATTGCAATGACAAACAGGTTGTGTTTCAGGATTCAAAGAGCAATACATACAATTATAAGTACGCTTTCTCTGTTCAGATTTGCCCTATTTGCAAGGAGGATTTGATTTGCCTCCCTCCAAAGATTGCGGCAAGCTTGGGTAACTTGGGTCCCCTTGTTCTGTGCACAAAAGTGAGTACCAATATTATGCTGCTTGACCCATTTACTTC
>PILA-19
ACAAGTGCACGAGGGTGTTGATTTTTTCTTTGCTAATAGAAGTCATGCAGTTAGGTTTGTGAGCTTTTTGGGCAATGTGGTGCCCATTTTGAATCGCAATGACAAACAGCTTGTGTCTCAGGATTCAAAGAGCAATACATACAATTATAAGTACGCTTTCTCTGTTCAGATTTGCCCTATTTGCAAGGAGGATTTGATTTGCCTCCCTCCAAAGATTGCGGCAAGCTTGGGTAACTTGGGTCCCCTTGTTCTGTGCACAAAAGTGAGTACCAATATTATGCTGCTTGACCCATTTACTTC
>PILA-24
ACAAGTGCACGAGGGTGTTGATTTTTTCTTTGCTAATAGAAGTCATGCAGTTAGGTTTGTGAGCTTTTTGGGCAATGTGGTGCCCATTTTGAATCGCAATGACAAACAGCTTGTGTCTCAGGATTCAAAGATCAATACATACAATTATAAGTACGCTTTCTCTGTTCAGATTTGCCCTATTTGCAAGGAGGATTTGATTTGCCTCCCTCCAAATGTTGCGGCAAGCTTGGGTAACTTGGGTCCCCTTGTTCTGTGCACAAAAGTGAGTACCAATATTATGCTGCTTGACCCATTTACTTC
>PILA-26
ACAAGTGCACGAGGGTGTTGATTTTTTCTTTGCTAATAGAAGTCATGCAGTTAGGTTTGTGAGCTTTTTGGGCAATGTGGTGCCCATTTTGAATCGCAATGACAAACAGCTTGTGTCTCAGGATTCAAAGAGCAATACATACAATTATAAGTACGCTTTCTCTGTTCAGATTTGCCCTATTTGCAAGGAGGATTTGATTTGCCTCCCTCCAAAGATTGCGGCAAGCTTGGGTAACTTGGGTCCCCTTGTTCTGTGCACAAAAGTGAGTACCAATATTATGCTGCTTGACCCATTTACTTC
>PILA-22
ACAAGTGCACGAGGGTGTTGATTTTTTCTTTGCTAATAGAAGTCATGCAGTTAGGTTTGTGAGCTTTTTGGGCAATGTGGTGCCCATTTTGAATCGCAATGACAAACAGCTTGTGTCTCAGGATTCAAAGAGCAATACATACAATTATAAGTACGCTTTCTCTGTTCAGATTTGCCCTATTTGCAAGGAGGATTTGATTTGCCTCCCTCCAAAGATTGCGGCAAGCTTGGGTAACTTGGGTCCCCTTGTTCTGTGCACAAAAGTGAGTACCAATATTATGCTGCTTGACCCATTTACTTC
>PILA-28
ACAAGTGCACGAGGGTGTTGATTTTTTCTTTGCTAATAGAAGTCATGCAGTTAGGTTTGTGAGCTTTTTGGGCAATGTGGTGCCCATTTTGAATCGCAATGACAAACAGCTTGTGTCTCAGGATTCAAAGAGCAATACATACAATTATAAGTACGCTTTCTCTGTTCAGATTTGCCCTATTTGCAAGGAGGATTTGATTTGCCTCCCTCCAAATATTGCGGCAAGCTTGGGTAACTTGGGTCCCCTTGTTCTGTGCACAAAAGTGAGTACCAATATTATGCTGCTTGACCCATTTACTTC
>PILA-29
ACAAGTGCACGAGGGTGTTGATTTTTTCTTTGCTAATAGAAGTCATGCAGTTAGGTTTGTGAGCTTTTTGGGCAATGTGGTGCCCATTTTGAATCGCAATGACAAACAGCTTGTGTCTCAGGATTCAAAGAGCAATACATACAATTATAAGTACGCTTTCTCTGTTCAGATTTGCCCTATTTGCAAGGAGGATTTGATTTGCCTCCCTCCAAAGATTGCGGCAAGCTTGGGTAACTTGGGTCCCCTTGTTCTGTGCACAAAAGTGAGTACCAATATTATGCTGCTTGACCCATTTACTTC
>PIAL-AO
ACAAGTGCACGAGGGTGTTGATTTTTTCTTTGCTAATAGAAGTCATGCAGTTAGGTTTGTGAGCTTTTTGGGCAATGTGGTGCCCATTTTGGATCGCAATGACAAACAGCTTGTGTCTCAGGATTCAAAGAGCAATACATACAATTATAAGTACACTTTCTCTGTTCAGATTTGCCCTATTTGCAAGGAGGATTTGATTTGCCTCCCTCCAAAGGTTGCGGCAAGCTTGGGTAACTTGGGTCCCCTTGTTCTGTGCACAAAAGTGAGTACCAATATTATGCTGCTTGACCCATTTACTTC
