# Supplementary material for: An empirical evaluation of two-stage species tree inference strategies using a multilocus dataset from North American pines
Source: BMC Evol Biol. 2014 Mar 29;14:67. doi: 10.1186/1471-2148-14-67 (PMC4021425; doi:10.1186/1471-2148-14-67)
Supplement: Additional file 3 — Zip archive containing data filesDp,Dp,0,Ds,Ds,0, and a description of these files. [file 1471-2148-14-67-S3.zip › DeGiorgioEtAl_2014_AdditionalFile1/Dataset_Dp0/0_11270_01.fas]

>PIAL-7
TGCAAGCATAAACAAAAGTTCAGTAAAGCAAAGATTCAAAACTCATGTCAGGACGCTTTCAGATTGAGGGTTGAATAACTGAACTCCTCTTCAGCAGTGTCACTCACATTCCCC--TATAGCATAATTTGAGAAAA-CTTTATTTTGAAGGAAGGCTTAGACTCCCCCCC-TTCAAGGAGTCTCTCTACTTTCCATTGGCGATCTAATGAGCTCTAGTATGTGTACGACCTCTGACATGGATGGCCTGTTTGAAGGTACTTGGGAAGTGCAAATCAATCCTAACTTGATCACAGGAATAACCTCATCCTCAGGGTATTCAGATAAACTCGAATCCACACAAGTCAGTGCCTTTCCTTCATCTAGTAATGACCTCACATTGTCACACAGG
>PIAL-13
TGCAAGCATAAACAAAAGTTCAGTAAAGCAAAGATTCAAAACTCATGTCAGGACGCTTTCAGATTGAGGGTTGAATAACTGAACTCCTCTTCAGCAGTGTCACTCACATTCCCC--TATAGCATAATTTGAGAAAA-CTTTATTTTGAAGGAAGGCTTAGACTCCCCCCC-TTCAAGGAGTCTCTCTACTTTCCATTGGCGATCTAATGAGCTCAAGTATGTGTACGACCTCTGACATGGATGGCCTGTTTGAAGGTACTTGGGAAGTGCAAATCAATCCTAACTTGATCACAGGAATAACCTCATCCTCAGGGTATTCAGATAAACTCGAATCCACACAAGTCAGTGCCTTTCCTTCATCTAGTAATGACCTCACATTGTCACACAGG
>PIAL-3
TGCAAGCATAAACAAAAGTTCAGTAAAGCAAAGATTCAAAACTCATGTCAGGACGCTTTCAGATTGAGGGTTGAATAACTGAACTCCTCTTCAGCAGTGTCACTCACATTCCCC--TATAGCATAATTTGAGAAAA-CTTTATTTTGAAGGAAGGCTTAGACTCCCCCCC-TTCAAGGAGTCTCTCTACTTTCCATTGGCGATCTAATGAGCTCAAGTATGTGTACGACCTCTGACATGGATGGCCTGTTTGAAGGTACTTGGGAAGTGCAAATCAATCCTAACTTGATCACAGGAATAACCTCATCCTCAGGGTATTCAGATAAACTCGAATCCACACAAGTCAGTGCCTTTCCTTCATCTAGTAATGACCTCACATTGTCACACAGG
>PIAL-12
TGCAAGCATAAACAAAAGTTCAGTAAAGCAAAGATTCAAAACTCATGTCAGGACGCTTTCAGATTGAGGGTTGAATAACTGAACTCCTCTTCAGCAGTGTCACTCACATTCCCC--TATAGCATAATTTGAGAAAA-CTTTATTTTGAAGGAAGGCTTCGACTCCCCCCC-TTCAAGGAGTCTCTCTACTTTCCATTGGGGATCTAATGAGCTCAAGTATGTGTACGACCTCTGACATGGATGGCCTGTTTGAAGGTACTTGGGAAGTGCAAATCAATCCTAACTTGATCACAGGAATAACCTCATCCTCAGGGTATTCAGATAAACTCGAATCCACACAAGTCAGTGCCTTTCCTTCATCTAGTAATGACCNNNNNNNNNNNNNNNNN
>PIAL-16
TGCAAGCATAAACAAAAGTTCAGTAAAGCAAAGATTCAAAACTCATGTCAGGACGCTTTCAGATTGAGGGTTGAATAACTGAACTCCTCTTCAGCAGTGTCACTCACATTCCCC--TATAGCATAATTTGAGAAAA-CTTTATTTTGAAGGAAGGCTTAGACTCCCCCCC-TTCAAGGAGTCTCTCTACTTTCCATTGGCGATCTAATGAGCTCAAGTATGTGTACGACCTCTGACATGGATGGCCTGTTTGAAGGTACTTGGGAAGTGCAAATCAATCCTAACTTGATCACAGGAATAACCTCATCCTCAGGGTATTCAGATAAACTCGAATCCACACAAGTCAGTGCCTTTCCTTCATCTAGTAATGACCTCACATTGTCACACAGG
>PIAL-6
TGCAAGCATAAACAAAAGTTCAGTAAAGCAAAGATTCAAAACTCATGTCAGGACGCTTTCAGATTGAGGGTTGAATAACTGAACTCCTCTTCAGCAGTGTCACTCACATTCCCC--TATAGCATAATTTGAGAAAA-CTTTATTTTGAAGGAAGGCTTAGACTCCCCCCC-TTCAAGGAGTCTCTCTACTTTCCATTGGCGATCTAATGAGCTCAAGTATGTGTACGACCTCTGACATGGATGGCCTGTTTGAAGGTACTTGGGAAGTGCAAATCAATCCTAACTTGATCACAGGAATAACCTCATCCTCAGGGTATTCAGATAAACTCGAATCCACACAAGTCAGTGCCTTTCCTTCATCTAGTAATGACCTCACATTGTCACACAGG
>PIAL-10
TGCAAGCATAAACAAAAGTTCAGTAAAGCAAAGATTCAAAACTCATGTCAGGACGCTTTCAGATTGAGGGTTGAATAACTGAACTCCTCTTCAGCAGTGTCACTCACATTCCCC--TATAGCATAATTTGAGAAAA-CTTTATTTTGAAGGAAGGCTTAGACTCCCCCCC-TTCAAGGAGTCTCTCTACTTTCCATTGGCGATCTAATGAGCTCAAGTATGTGTACGACCTCTGACATGGATGGCCTGTTTGAAGGTACTTGGGAAGTGCAAATCAATCCTAACTTGATCACAGGAATAACCTCATCCTCAGGGTATTCAGATAAACTCGAATCCACACAAGTCAGTGCCTTTCCTTCATCTAGTAATGACCTCACATTGTCACACAGG
>PIAL-5
TGCAAGCATAAACAAAAGTTCAGTAAAGCAAAGATTCAAAACTCATGTCAGGACGCTTTCAGATTGAGGGTTGAATAACTGAACTCCTCTTCAGCAGTGTCACTCACATTCCCC--TATAGCATAATTTGAGAAAA-CTTTATTTTGAAGGAAGGCTTCGACTCCCCCCC-TTCAAGGAGTCTCTCTACTTTCCATTGGCGATCTAATGAGCTCAAGTATGTGTACGACCTCTGACATGGATGGCCTGTTTGAAGGTACTTGGGAAGTGCAAATCAATCCTAACTTGATCACAGGAATAACCTCATCCTCAGGGTATTCAGATAAACTCGAATCCACACAAGTCAGTGCCTTTCCTTCATCTAGTAATGACCNNNNNNNNNNNNNNNNN
>PIAL-15
TGCAAGCATAAACAAAAGTTCAGTAAAGCAAAGATTCAAAACTCATGTCAGGACGCTTTCAGATTGAGGGTTGAATAACTGAACTCCTCTTCAGCAGTGTCACTCACATTCCCC--TATAGCATAATTTGAGAAAA-CTTTATTTTGAAGGAAGGCTTAGACTCCCCCCC-TTCAAGGAGTCTCTCTACTTTCCATTGGCGATCTAATGAGCTCAAGTATGTGTACGACCTCTGACATGGATGGCCTGTTTGAAGGTACTTGGGAAGTGCAAATCAATCCTAACTTGATCACAGGAATAACCTCATCCTCAGGGTATTCAGATAAACTCGAATCCACACAAGTCAGTGCCTTTCCTTCATCTAGTAATGACCTCACATTGTCACACAGG
>PIAL-8
TGCAAGCATAAACAAAAGTTCAGTAAAGCAAAGATTCAAAACTCATGTCAGGACGCTTTCAGATTGAGGGTTGAATAACTGAACTCCTCTTCAGCAGTGTCACTCACATTCCCC--TATAGCATAATTTGAGAAAA-CTTTATTTTGAAGGAAGGCTTAGACTCCCCCCC-TTCAAGGAGTCTCTCTACTTTCCATTGGCGATCTAATGAGCTCAAGTATGTGTACGACCTCTGACATGGATGGCCTGTTTGAAGGTACTTGGGAAGTGCAAATCAATCCTAACTTGATCACAGGAATAACCTCATCCTCAGGGTATTCAGATAAACTCGAATCCACACAAGTCAGTGCCTTTCCTTCATCTAGTAATGACCTCACATTGTCACACAGG
>PIAY-5
TGCAAGCATAAACAAAAGTTCAGTAAAGCAAAGATTCAAAACTCATGTCAGGACGCTTTCAGATTGAGGGTTGAATAACTGAACTCCTCTTCAGCAGTGTCACTCACATTCCCC--TATAGCATAATTTGAGAAAA-CTTTATTTTGAAGGAAGGCTTCGACTCCCCCCC-TTCAAGGAGTCTCTCTACTTTCCATTGGCGATCTAATGAGCTCAAGTATGTGTACGACCTCTGACATGGATGGCCTGTTTGAAGGTACTTGGGAAGTGCAAATCAATCCTAACTTGATCACAGGAATAACCTCATCCTCAGGGTATTCAGATAAACTCGAATCCACACAAGTCAGTGCCTTTCCTTCATCTAGTAATGACCGCACATTGTCACATNNN
>PIAY-8
TGCAAGCATAAACAAAAGTTCAGTAAAGCAAAGATTCAAAACTCATGTCAGGACGCTTTCAGATTGAGGGTTGAATAACTGAACTCCTCTTCAGCAGTGTCACTCACATTCCCC--TATAGCATAATTTGAGAAAA-CTTTATTTTGAAGGAAGGCTTCGACTCCCCCCC-TTCAAGGAGTCTCTCTACTTTCCATTGGCGATCTAATGAGCTCAAGTATGTGTACGACCTCTGACATGGATGGCCTGTTTGAAGGTACTTGGGAAGTGCAAATCAATCCTAACTTGATCACAGGAATAACCTCATCCTCAGGGTATTCAGATAAACTCGAATCCACACAAGTCAGTGCCTTTCCTTCATCTAGTAATGACCGCACATTGTCACATAGG
>PIAY-15
TGCAAGCATAAACAAAAGTTCAGTAAAGCAAAGATTCAAAACTCATGTCAGGACGCTTTCAGATTGAGGGTTGAATAACTGAACTCCTCTTCAGCAGTGTCACTCACATTCCCC--TATAGCATAATTTGAGAAAA-CTTTATTTTGAAGGAAGGCTTCGACTCCCCCCC-TTCAAGGAGTCTCTCTACTTTCCATTGGCGATCTAATGAGCTCAAGTATGTGTACGACCTCTGACATGGATGGCCTGTTTGAAGGTACTTGGGAAGTGCAAATCAATCCTAACTTGATCACAGGAATAACCTCATCCTCAGGGTATTCAGATAAACTCGAATCCACACAAGTCAGTGCCTTTCCTTCATCTAGTAATGACCGCACATTGTCACATAGG
>PIAY-3
TGCAAGCATAAACAAAAGTTCAGTAAAGCAAAGATTCAAAACTCATGTCAGGACGCTTTCAGATTGAGGGTTGAATAACTGAACTCCTCTTCAGCAGTGTCACTCACATTCCCC--TATAGCATAATTTGAGAAAA-CTTTATTTTGAAGGAAGGCTTCGACTCCCCCCC-TTCAAGGAGTCTCTCTACTTTCCATTGGCGATCTAATGAGCTCAAGTATGTGTACGACCTCTGACATGGATGGCCTGTTTGAAGGTACTTGGGAAGTGCAAATCAATCCTAACTTGATCACAGGAATAACCTCATCCTCAGGGTATTCAGATAAACTCGAATCCACACAAGTCAGTGCCTTTCCTTCATCTAGTAATGACCGCACATTGTCACATAGG
>PIAY-7
TGCAAGCATAAACAAAAGTTCAGTAAAGCAAAGATTCAAAACTCATGTCAGGACGCTTTCAGATTGAGGGTTGAATAACTGAACTCCTCTTCAGCAGTGTCACTCACATTCCCC--TATAGCATAATTTGAGAAAA-CTTTATTTTGAAGGAAGGCTTCGACTCCCCCCC-TTCAAGGAGTCTCTCTACTTTCCATTGGCGATCTAATGAGCTCAAGTATGTGTACGACCTCTGACATGGATGGCCTGTTTGAAGGTACTTGGGAAGTGCAAATCAATCCTAACTTGATCACAGGAATAACCTCATCCTCAGGGTATTCAGATAAACTCGAATCCACACAAGTCAGTGCCTTTCCTTCATCTAGTAATGACCGCACATTGTCACATAGG
>PIAY-14
TGCAAGCATAAACAAAAGTTCAGTAAAGCAAAGATTCAAAACTCATGTCAGGACGCTTTCAGATTGAGGGTTGAATAACTGAACTCCTCTTCAGCAGTGTCACTCACATTCCCC--TATAGCATAATTTGAGAAAA-CTTTATTTTGAAGGAAGGCTTCGACTCCCCCCC-TTCAAGGAGTCTCTCTACTTTCCATTGGCGATCTAATGAGCTCAAGTATGTGTACGACCTCTGACATGGATGGCCTGTTTGAAGGTACTTGGGAAGTGCAAATCAATCCTAACTTGATCACAGGAATAACCTCATCCTCAGGGTATTCAGATAAACTCGAATCCACACAAGTCAGTGCCTTTCCTTCATCTAGTAATGACCGCACATTGTCACATAGG
>PIAY-13
TGCAAGCATAAACAAAAGTTCAGTAAAGCAAAGATTCAAAACTCATGTCAGGACGCTTTCAGATTGAGGGTTGAATAACTGAACTCCTCTTCAGCAGTGTCACTCACATTCCCC--TATAGCATAATTTGAGAAAA-CTTTATTTTGAAGGAAGGCTTCGACTCCCCCCC-TTCAAGGAGTCTCTCTACTTTCCATTGGCGATCTAATGAGCTCAAGTATGTGTACGACCTCTGACATGGATGGCCTGTTTGAAGGTACTTGGGAAGTGCAAATCAATCCTAACTTGATCACAGGAATAACCTCATCCTCAGGGTATTCAGATAAACTCGAATCCACACAAGTCAGTGCCTTTCCTTCATCTAGTAATGACCGCACATTGTCACATAGG
>PIAY-10
TGCAAGCATAAACAAAAGTTCAGTAAAGCAAAGATTCAAAACTCATGTCAGGACGCTTTCAGATTGAGGGTTGAATAACTGAACTCCTCTTCAGCAGTGTCACTCACATTCCCC--TATAGCATAATTTGAGAAAA-CTTTATTTTGAAGGAAGGCTTCGACTCCCCCCC-TTCAAGGAGTCTCTCTACTTTCCATTGGCGATCTAATGAGCTCAAGTATGTGTACGACCTCTGACATGGATGGCCTGTTTGAAGGTACTTGGGAAGTGCAAATCAATCCTAACTTGATCACAGGAATAACCTCATCCTCAGGGTATTCAGATAAACTCGAATCCACACAAGTCAGTGCCTTTCCTTCATCTAGTAATGACCGCACATTGTCACATAGG
>PIAY-6
TGCAAGCATAAACAAAAGTTCAGTAAAGCAAAGATTCAAAACTCATGTCAGGACGCTTTCAGATTGAGGGTTGAATAACTGAACTCCTCTTCAGCAGTGTCACTCACATTCCCC--TATAGCATAATTTGAGAAAA-CTTTATTTTGAAGGAAGGCTTCGACTACCCCCC-TTCAAGGAGTCTCTCTACTTTCCATTGGCGATCTAATGAGCTCAAGTATGTGTACGACCTCTGACATGGATGGCCTGTTTGAAGGTACTTGGGAAGTGCAAATCAATCCTAACTTGATCACAGGAATAACCTCATCCTCAGGGTATTCAGATAAACTCGAATCCACACAAGTCAGTGCCTTTCCTTCATCTAGTAATGACCGCACATTGTCACATAGG
>PIAY-16
TGCAAGCATAAACAAAAGTTCAGTAAAGCAAAGATTCAAAACTCATGTCAGGACGCTTTCAGATTGAGGGTTGAATAACTGAACTCCTCTTCAGCAGTGTCACTCACATTCCCC--TATAGCATAATTTGAGAAAA-CTTTATTTTGAAGGAAGGCTTCGACTCCCCCCC-TTCAAGGAGTCTCTCTACTTTCCATTGGCGATCTAATGAGCTCAAGTATGTGTACGACCTCTGACATGGATGGCCTGTTTGAAGGTACTTGGGAAGTGCAAATCAATCCTAACTTGATCACAGGAATAACCTCATCCTCAGGGTATTCAGATAAACTCGAATCCACACAAGTCAGTGCCTTTCCTTCATCTAGTAATGACCGCACATTGTCACATAGG
>PIAY-9
TGCAAGCATAAACAAAAGTTCAGTAAAGCAAAGATTCAAAACTCATGTCAGGACGCTTTCAGATTGAGGGTTGAATAACTGAACTCCTCTTCAGCAGTGTCACTCACATTCCCC--TATAGCATAATTTGAGAAAA-CTTTATTTTGAAGGAAGGCTTCGACTCCCCCCC-TTCAAGGAGTCTCTCTACTTTCCATTGGCGATCTAATGAGCTCAAGTATGTGTACGACCTCTGACATGGATGGCCTGTTTGAAGGTACTTGGGAAGTGCAAATCAATCCTAACTTGATCACAGGAATAACCTCATCCTCAGGGTATTCAGATAAACTCGAATCCACACAAGTCAGTGCCTTTCCTTCATCTAGTAATGACCGCACATTGTCACATAGG
>PIAY-19
TGCAAGCATAAACAAAAGTTCAGTAAAGCAAAGATTCAAAACTCATGTCAGGACGCTTTCAGATTGAGGGTTGAATAACTGAACTCCTCTTCAGCAGTGTCACTCACATTCCCC--TATAGCATAATTTGAGAAAA-CTTTATTTTGAAGGAAGGCTTCGACTCCCCCCC-TTCAAGGAGTCTCTCTACTTTCCATTGGCGATCTAATGAGCTCAAGTATGTGTACGACCTCTGACATGGATGGCCTGTTTGAAGGTACTTGGGAAGTGCAAATCAATCCTAACTTGATCACAGGAATAACCTCATCCTCAGGGTATTCAGATAAACTCGAATCCACACAAGTCAGTGCCTTTCCTTCATCTAGTAATGACCGCACATTGTCACATAGG
>PIAY-18
TGCAAGCATAAACAAAAGTTCAGTAAAGCAAAGATTCAAAACTCATGTCAGGACGCTTTCAGATTGAGGGTTGAATAACTGAACTCCTCTTCAGCAGTGTCACTCACATTCCCC--TATAGCATAATTTGAGAAAA-CTTTATTTTGAAGGAAGGCTTCGACTCCCCCCC-TTCAAGGAGTCTCTCTACTTTCCATTGGCGATCTAATGAGCTCAAGTATGTGTACGACCTCTGACATGGATGGCCTGTTTGAAGGTACTTGGGAAGTGCAAATCAATCCTAACTTGATCACAGGAATAACCTCATCCTCAGGGTATTCAGATAAACTCGAATCCACACAAGTCAGTGCCTTTCCTTCATCTAGTAATGACCGCACATTGTCACATAGG
>PIAY-17
TGCAAGCATAAACAAAAGTTCAGTAAAGCAAAGATTCAAAACTCATGTCAGGACGCTTTCAGATTGAGGGTTGAATAACTGAACTCCTCTTCAGCAGTGTCACTCACATTCCCC--TATAGCATAATTTGAGAAAA-CTTTATTTTGAAGGAAGGCTTCGACTCCCCCCC-TTCAAGGAGTCTCTCTACTTTCCATTGGCGATCTAATGAGCTCAAGTATGTGTACGACCTCTGACATGGATGGCCTGTTTGAAGGTACTTGGGAAGTGCAAATCAATCCTAACTTGATCACAGGAATAACCTCATCCTCAGGGTATTCAGATAAACTCGAATCCACACAAGTCAGTGCCTTTCCTTCATCTAGTAATGACCGCACATTGTCACATAGG
>PIBU-1
TGCAAGCATAAACAAAAGTTCAGTAAAGCAAAGATTCAAAACTCATGTCAGGACGCTTTCAGATTGAGGGTTGAATAACTGAACTCCTCTTCAGCAGTGTCACTCACATTCCCC--TATAGCATAATTTGAGAAAA-CTTTATTTTT----AAGGCTTTGACTCCCCGCC-TTCAAGGAGTCTCTCTACTTTCCATTGGCGATCTAATGAGCTCAAGTATGTGTACGACCTCTGACATGGATGGCCTGTTTGAAGGTACTTGGGAAGTGCAAATCAATCCTAACTTGATCACAGGAATAACCTCATCCTCAGGGTATTCAGATAAACTCGAATCCACACAAGTCAGTGCCTTTCCTTCATCTAGTAATGACCGCACATTGTCACATAAG
>PIFL-14
TGCAAGCATAAACAAAAGTTCAGTAAAGCAAAGATTCAAAACTCATGTCAGGACGCTTTCAGATTGAGGGTTGAATAACTGAACTCCTCTTCAGCAGTGTCACTCACATTCCCC--TATAGCATAATTTGAGAAAA-CTTTATTTTGAAGGAAGGCTTCGACTCCCCCCC-TTCAAGGAGTCTCTCTACTTTCCATTGGCGATCTAATGAGCTCAAGTATGTGTACGACCTCTGACATGGATGGCCTGTTTGAAGGTACTTGGGAAGTGCAAATCAATCCTAACTTGATCACAGGAATAACCTCATCCTCAGGGTATTCAGATAAACTCGAATCCACACAAGTCAGTGCCTTTCCTTCATCTAGTAATGACCGCACATTGTCACATAGG
>PIFL-8
TGCAAGCATAAACAAAAGTTCAGTAAAGCAAAGATTCAAAACTCATGTCAGGACGCTTTCAGATTGAGGGTTGAATAACTGAACTCCTCTTCAGCAGTGTCACTCACATTCCCC--TATAGCATAATTTGAGAAAA-CTTTATTTTGAAGGAAGGCTTCGACTCCCCCCC-TTCAAGGAGTCTCTCTACTTTCCATTGGCGATCTAATGAGCTCAAGTATGTGTACGACCTCTGACATGGATGGCCTGTTTGAAGGTACTTGGGAAGTGCAAATCAATCCTAACTTGATCACAGGAATAACCTCATCCTCAGGGTATTCAGATAAACTCGAATCCACACAAGTCAGTGCCTTTCCTTCATCTAGTAATGACCGCACATTGTCACATAGG
>PIFL-3
TGCAAGCATAAACAAAAGTTCAGTAAAGCAAAGATTCAAAACTCATGTCAGGACGCTTTCAGATTGAGGGTTGAATAACTGAACTCCTCTTCAGCAGTGTCACTCACATTCCCC--TATAGCATAATTTGAGAAAA-CTTTATTTTGAAGGAAGGCTTCGACTCCCCCCC-TTCAAGGAGTCTCTCTACTTTCCATTGGCGATCTAATGAGCTCAAGTATGTGTACGACCTCTGACATGGATGGCCTGTTTGAAGGTACTTGGGAAGTGCAAATCAATCCTAACTTGATCACAGGAATAACCTCATCCTCAGGGTATTCAGATAAACTCGAATCCACACAAGTCAGTGCCTTTCCTTCATCTAGTAATGACCGCACATTGTCACATAGG
>PIFL-2
TGCAAGCATAAACAAAAGTTCAGTAAAGCAAAGATTCAAAACTCATGTCAGGACGCTTTCAGATTGAGGGTTGAATAACTGAACTCCTCTTCAGCAGTGTCACTCACATTCCCC--TATAGCATAATTTGAGAAAA-CTTTATTTTGAAGGAAGGCTTCGACTCCCCCCC-TTCAAGGAGTCTCTCTACTTTCCATTGGCGATCTAATGAGCTCAAGTATGTGTACGACCTCTGACATGGATGGCCTGTTTGAAGGTACTTGGGAAGTGCAAATCAATCCTAACTTGATCACAGGAATAACCTCATCCTCAGGGTATTCAGATAAACTCGAATCCACACAAGTCAGTGCCTTTCCTTCATCTAGTAATGACCGCACATTGTCACATAGG
>PIFL-17
TGCAAGCATAAACAAAAGTTCAGTAAAGCAAAGATTCAAAACTCATGTCAGGACGCTTTCAGATTGAGGGTTGAATAACTGAACTCCTCTTCAGCAGTGTCACTCACATTCCCC--TATAGCATAATTTGAGAAAA-CTTTATTTTGAAGGAAGGCTTCGACTCCCCCCC-TTCAAGGAGTCTCTCTACTTTCCATTGGCGATCTAATGAGCTCAAGTATGTGTACGACCTCTGACATGGATGGCCTGTTTGAAGGTACTTGGGAAGTGCAAATCAATCCTAACTTGATCACAGGAATAACCTCATCCTCAGGGTATTCAGATAAACTCGAATCCACACAAGTCAGTGCCTTTCCTTCATCTAGTAATGACCGCACATTGTCACATAGG
>PIFL-5
TGCAAGCATAAACAAAAGTTCAGTAAAGCAAAGATTCAAAACTCATGTCAGGACGCTTTCAGATTGAGGGTTGAATAACTGAACTCCTCTTCAGCAGTGTCACTCACATTCCCC--TATAGCATAATTTGAGAAAA-CTTTATTTTGAAGGAAGGCTTCGACTCCCCCCC-TTCAAGGAGTCTCTCTACTTTCCATTGGCGATCTAATGAGCTCAAGTATGTGTACGACCTCTGACATGGATGGCCTGTTTGAAGGTACTTGGGAAGTGCAAATCAATCCTAACTTGATCACAGGAATAACCTCATCCTCAGGGTATTCAGATAAACTCGAATCCACACAAGTCAGTGCCTTTCCTTCATCTAGTAATGACCGCACATTGTCACATAGG
>PIFL-15
TGCAAGCATAAACAAAAGTTCAGTAAAGCAAAGATTCAAAACTCATGTCAGGACGCTTTCAGATTGAGGGTTGAATAACTGAACTCCTCTTCAGCAGTGTCACTCACATTCCCC--TATAGCATAATTTGAGAAAA-CTTTATTTTGAAGGAAGGCTTCGACTCCCCCCC-TTCAAGGAGTCTCTCTACTTTCCATTGGCGATCTAATGAGCTCAAGTATGTGTACGACCTCTGACATGGATGGCCTGTTTGAAGGTACTTGGGAAGTGCAAATCAATCCTAACTTGATCACAGGAATAACCTCATCCTCAGGGTATTCAGATAAACTCGAATCCACACAAGTCAGTGCCTTTCCTTCATCTAGTAATGACCGCACATTGTCACATAGG
>PIFL-10
TGCAAGCATAAACAAAAGTTCAGTAAAGCAAAGATTCAAAACTCATGTCAGGACGCTTTCAGATTGAGGGTTGAATAACTGAACTCCTCTTCAGCAGTGTCACTCACATTCCCC--TATAGCATAATTTGAGAAAA-CTTTATTTTGAAGGAAGGCTTCGACTCCCCCCC-TTCAAGGAGTCTCTCTACTTTCCATTGGCGATCTAATGAGCTCAAGTATGTGTACGACCTCTGACATGGATGGCCTGTTTGAAGGTACTTGGGAAGTGCAAATCAATCCTAACTTGATCACAGGAATAACCTCATCCTCAGGGTATTCAGATAAACTCGAATCCACACAAGTCAGTGCCTTTCCTTCATCTAGTAATGACCGCACATTGTCACATAGG
>PIFL-12
TGCAAGCATAAACAAAAGTTCAGTAAAGCAAAGATTCAAAACTCATGTCAGGACGCTTTCAGATTGAGGGTTGAATAACTGAACTCCTCTTCAGCAGTGTCACTCACATTCCCC--TATAGCATAATTTGAGAAAA-CTTTATTTTGAAGGAAGGCTTCGACTCCCCCCC-TTCAAGGAGTCTCTCTACTTTCCATTGGCGATCTAATGAGCTCAAGTATGTGTACGACCTCTGACATGGATGGCCTGTTTGAAGGTACTTGGGAAGTGCAAATCAATCCTAACTTGATCACAGGAATAACCTCATCCTCAGGGTATTCAGATAAACTCGAATCCACACAAGTCAGTGCCTTTCCTTCATCTAGTAATGACCGCACATTGTCACATAGG
>PIFL-16
TGCAAGCATAAACAAAAGTTCAGTAAAGCAAAGATTCAAAACTCATGTCAGGACGCTTTCAGATTGAGGGTTGAATAACTGAACTCCTCTTCAGCAGTGTCACTCACATTCCCC--TATAGCATAATTTGAGAAAA-CTTTATTTTGAAGGAAGGCTTCGACTCCCCCCC-TTCAAGGAGTCTCTCTACTTTCCATTGGCGATCTAATGAGCTCAAGTATGTGTACGACCTCTGACATGGATGGCCTGTTTGAAGGTACTTGGGAAGTGCAAATCAATCCTAACTTGATCACAGGAATAACCTCATCCTCAGGGTATTCAGATAAACTCGAATCCACACAAGTCAGTGCCTTTCCTTCATCTAGTAATGACCGCACATTGTCACATAGG
>PIFL-4
TGCAAGCATAAACAAAAGTTCAGTAAAGCAAAGATTCAAAACTCATGTCAGGACGCTTTCAGATTGAGGGTTGAATAACTGAACTCCTCTTCAGCAGTGTCACTCACATTCCCC--TATAGCATAATTTGAGAAAA-CTTTATTTTGAAGGAAGGCTTCGACTCCCCCCC-TTCAAGGAGTCTCTCTACTTTCCATTGGCGATCTAATGAGCTCAAGTATGTGTACGACCTCTGACATGGATGGCCTGTTTGAAGGTACTTGGGAAGTGCAAATCAATCCTAACTTGATCACAGGAATAACCTCATCCTCAGGGTATTCAGATAAACTCGAATCCACACAAGTCAGTGCCTTTCCTTCATCTAGTAATGACCGCACATTGTCACATAGG
>PIFL-13
TGCAAGCATAAACAAAAGTTCAGTAAAGCAAAGATTCAAAACTCATGTCAGGACGCTTTCAGATTGAGGGTTGAATAACTGAACTCCTCTTCAGCAGTGTCACTCACATTCCCC--TATAGCATAATTTGAGAAAA-CTTTATTTTGAAGGAAGGCTTCGACTCCCCCCC-TTCAAGGAGTCTCTCTACTTTCCATTGGCGATCTAATGAGCTCAAGTATGTGTACGACCTCTGACATGGATGGCCTGTTTGAAGGTACTTGGGAAGTGCAAATCAATCCTAACTTGATCACAGGAATAACCTCATCCTCAGGGTATTCAGATAAACTCGAATCCACACAAGTCAGTGCCTTTCCTTCATCTAGTAATGACCGCACATTGTCACATAGG
>PIGE-1
TGCAAGCATAAACAAAAGTTCAGTAAAGCAAAGATTCAAAACTCATGTCAGGACGCTTTCAGATTGAGGGTTGAATAACTGAACTCCTCTTCAGCAGTGTCACTCACATTCCCCCCTATAGCATAATTTGAGAAAA-CTTTATTTTT----AAGGCTTTGACTCCCCCCC-TTCAAGGAGTCTCTCTACTTTCCATTGGCGATCTAATGAGCTCAAGTATGTGTACGACCTCTGACATGGATGGCCTGTTTGAAGGTACTTGGGAAGTGCAGATCAATCCTAACTTGATCACAGGAATAACCTCATCCTCAGGGTATTCAGATAAACTCGAATCCACACAAGTCAGTGCCTTTCCTTCATCTAGTAATGACCGCACATTGTCACATAAG
>PIGE-2
TGCAAGCATAAACAAAAGTTCAGTAAAGCAAAGATTCAAAACTCATGTCAGGACGCTTTCAGATTGAGGGTTGAATAACTGAACTCCTCTTCAGCAGTGTCACTCACATTCCCCCCTATAGCATAATTTGAGAAAA-CTTTATTTTT----AAGGCTTTGACTCCCCCCC-TTCAAGGAGTCTCTCTACTTTCCATTGGCGATCTAATGAGCTCAAGTATGTGTACGACCTCTGACATGGATGGCCTGTTTGAAGGTACTTGGGAAGTGCAGATCAATCCTAACTTGATCACAGGAATAACCTCATCCTCAGGGTATTCAGATAAACTCGAATCCACACAAGTCAGTGCCTTTCCTTCATCTAGTAATGACCGCACATTGTCACATAAG
>PIMN-6
TGCAAGCATAAACAAAAGTTCAGTAAAGCAAAGATTCAAAACTCATGTCAGGACGCTTTCAGATTGAGGGTTGAATAACTGAACTCCTCTTCAGCAGTGTCACTCACATTCCCA--TATAGCATAATTTGAGAAAA-CTTTATTTTGAAGGAAGGCTTCGACTCCCCCCC-TTCAAGGAGTCTCTCTACTTTCCATTGGCGATCTAATGAGCTCAAGTATGTGTACGACCTCTGACATGGATGGCCTGTTTGAAGGTACTTGGGAAGTGCAAATCAATCCTAACTTGATCACAGGAATAACCTCATCCTCAGGGTATTCAGATAAACTCGAATCCACACAAGTCAGTGCCTTTCCTTCATCTAGTAATGACCGCACATTGTCACATAGG
>PIMN-12
TGCAAGCATAAACAAAAGTTCAGTAAAGCAAAGATTCAAAACTCATGTCAGGACGCTTTCAGATTGAGGGTTGAATAACTGAACTCCTCTTCAGCAGTGTCACTCACATTCCCA--TATAGCATAATTTGAGAAAA-CTTTATTTTGAAGGAAGGCTTCGACTCCCCCCC-TTCAAGGAGTCTCTCTACTTTCCATTGGCGATCTAATGAGCTCAAGTATGTGTACGACCTCTGACATGGATGGCCTGTTTGAAGGTACTTGGGAAGTGCAAATCAATCCTAACTTGATCACAGGAATAACCTCATCCTCAGGGTATTCAGATAAACTCGAATCCACACAAGTCAGTGCCTTTCCTTCATCTAGTAATGACCGCACATTGTCACATAGG
>PIMN-3
TGCAAGCATAAACAAAAGTTCAGTAAAGCAAAGATTCAAAACTCATGTCAGGACGCTTTCAGATTGAGGGTTGAATAACTGAACTCCTCTTCAGCAGTGTCACTCACATTCCCC--TATAGCATAATTTGAGAAAA-CTTTATTTTGAAGGAAGGCTTCGACTCCCCCCC-TTCAAGGAGTCTCTCTACTTTCCATTGGGGATCTAATGAGCTCAAGTATGTGTACGACCTCTGACATGGATGGCCTGTTTGAAGGTACTTGGGAAGTGCAAATCAATCCTAACTTGATCACAGGAATAACATCATCCTCAGGGTATTCAGATAAACTCGAATCCACACAAGTCAGTGCCTTTCCTTCATCTAGTAATGACCGCACATTGTCACACAGG
>PIMN-7
TGCAAGCATAAACAAAAGTTCAGTAAAGCAAAGATTCAAAACTCATGTCAGGACGCTTTCAGATTGAGGGTTGAATAACTGAACTCCTCTTCAGCAGTGTCACTCACATTCCCA--TATAGCATAATTCGAGAAAA-CTTTATTTTGAAGGAAGGCTTCGACTCCCCCCC-TTCAAGGAGTCTCTCTACTTTCCATTGGCGATCTAATGAGCTCAAGTATGTGTACGACCTCTGACATGGATGGCCTGTTTGAAGGTACTTGGGAAGTGCAAATCAATCCTAACTTGATCACAGGAATAACCTCATCCTCAGGGTATTCAGATAAACTCGAATCCACACAAGTCAGTGCCTTTCCTTCATCTAGTAATGACCGCACATTGTCACATAGG
>PIMN-4
TGCAAGCATAAACAAAAGTTCAGTAAAGCAAAGATTCAAAACTCATGTCAGGACGCTTTCAGATTGAGGGTTGAATAACTGAACTCCTCTTCAGCAGTGTCACTCACATTCCCC--TATAGCATAATTTGAGAAAA-CTTTATTTTGAAGGAAGGCTTCGACTCCCCCCC-TTCAAGGAGTCTCTCTACTTTCCATTGGCGATCTAATGAGCTCAAGTATGTGTACGACCTCTGACATGGATGGCCTGTTTGAAGGTACTTGGGAAGTGCAAATCAATCCTAACTTGATCACAGGAATAACCTCATCCTCAGGGTATTCAGATAAACTCGAATCCACACAAGTCAGTGCCTTTCCTTCATCTAGTAATGACCGCACATTGTCACATAGG
>PIMN-11
TGCAAGCATAAACAAAAGTTCAGTAAAGCAAAGATTCAAAACTCATGTCAGGACGCTTTCAGATTGAGGGTTGAATAACTGAACTCCTCTTCAGCAGTGTCACTCACATTCCCA--TATAGCATAATTTGAGAAAA-CTTTATTTTGAAGGAAGGCTTCGACTCCCCCCC-TTCAAGGAGTCTCTCTACTTTCCATTGGCGATCTAATGAGCTCAAGTATGTGTACGACCTCTGACATGGATGGCCTGTTTGAAGGTACTTGGGAAGTGCAAATCAATCCTAACTTGATCACAGGAATAACCTCATCCTCAGGGTATTCAGATAAACTCGAATCCACACAAGTCAGTGCCTTTCCTTCATCTAGTAATGACCGCACATTGTCACATAGG
>PIMN-9
TGCAAGCATAAACAAAAGTTCAGTAAAGCAAAGATTCAAAACTCATGTCAGGACGCTTTCAGATTGAGGGTTGAATAACTGAACTCCTCTTCAGCAGTGTCACTCACATTCCCC--TATAGCATAATTTGAGAAAA-CTTTATTTTGAAGGAAGGCTTCGACTCCCCCCC-TTCAAGGAGTCTCTCTACTTTCCATTGGCGATCTAATGAGCTCAAGTATGTGTACGACCTCTGACATGGATGGCCTGTTTGAAGGTACTTGGGAAGTGCAAATCAATCCTAACTTGATCACAGGAATAACCTCATCCTCAGGGTATTCAGATAAACTCGAATCCACACAAGTCAGTGCCTTTCCTTCATCTAGTAATGACCGCACATTGTCACATAGG
>PIMN-14
TGCAAGCATAAACAAAAGTTCAGTAAAGCAAAGATTCAAAACTCATGTCAGGACGCTTTCAGATTGAGGGTTGAATAACTGAACTCCTCTTCAGCAGTGTCACTCACATTCCCA--TATAGCATAATTTGAGAAAA-CTTTATTTTGAAGGAAGGCTTCGACTCCCCCCC-TTCAAGGAGTCTCTCTACTTTCCATTGGCGATCTAATGAGCTCAAGTATGTGTACGACCTCTGACATGGATGGCCTGTTTGAAGGTACTTGGGAAGTGCAAATCAATCCTAACTTGATCACAGGAATAACCTCATCCTCAGGGTATTCAGATAAACTCGAATCCACACAAGTCAGTGCCTTTCCTTCATCTAGTAATGACCGCACATTGTCACATAGG
>PIMN-2
TGCAAGCATAAACAAAAGTTCAGTAAAGCAAAGATTCAAAACTCATGTCAGGACGCTTTCAGATTGAGGGTTGAATAACTGAACTCCTCTTCAGCAGTGTCACTCACATTCCCA--TATAGCATAATTTGAGAAAA-CTTTATTTTGAAGGAAGGCTTCGACTCCCCCCC-TTCAAGGAGTCTCTCTACTTTCCATTGGCGATCTAATGAGCTCAAGTATGTGTACGACCTCTGACATGGATGGCCTGTTTGAAGGTACTTGGGAAGTGCAAATCAATCCTAACTTGATCACAGGAATAACCTCATCCTCAGGGTATTCAGATAAACTCGAATCCACACAAGTCAGTGCCTTTCCTTCATCTAGTAATGACCGCACATTGTCACATAGG
>PIMN-16
TGCAAGCATAAACAAAAGTTCAGTAAAGCAAAGATTCAAAACTCATGTCAGGACGCTTTCAGATTGAGGGTTGAATAACTGAACTCCTCTTCAGCAGTGTCACTCACATTCCCA--TATAGCATAATTTGAGAAAA-CTTTATTTTGAAGGAAGGCTTCGACTCCCCCCC-TTCAAGGAGTCTCTCTACTTTCCATTGGCGATCTAATGAGCTCAAGTATGTGTACGACCTCTGACATGGATGGCCTGTTTGAAGGTACTTGGGAAGTGCAAATCAATCCTAACTTGATCACAGGAATAACCTCATCCTCAGGGTATTCAGATAAACTCGAATCCACACAAGTCAGTGCCTTTCCTTCATCTAGTAATGACCGCACATTGTCACATAGG
>PIMN-15
TGCAAGCATAAACAAAAGTTCAGTAAAGCAAAGATTCAAAACTCATGTCAGGACGCTTTCAGATTGAGGGTTGAATAACTGAACTCCTCTTCAGCAGTGTCACTCACATTCCCA--TATAGCATAATTTGAGAAAA-CTTTATTTTGAAGGAAGGCTTCGACTCCCCCCC-TTCAAGGAGTCTCTCTACTTTCCATTGGCGATCTAATGAGCTCAAGTATGTGTACGACCTCTGACATGGATGGCCTGTTTGAAGGTACTTGGGAAGTGCAAATCAATCCTAACTTGATCACAGGAATAACCTCATCCTCAGGGTATTCAGATAAACTCGAATCCACACAAGTCAGTGCCTTTCCTTCATCTAGTAATGACCGCACATTGTCACATAGG
>PIMN-5
TGCAAGCATAAACAAAAGTTCAGTAAAGCAAAGATTCAAAACTCATGTCAGGACGCTTTCAGATTGAGGGTTGAATAACTGAACTCCTCTTCAGCAGTGTCACTCACATTCCCA--TATAGCATAATTTGAGAAAA-CTTTATTTTGAAGGAAGGCTTCGACTCCCCCCC-TTCAAGGAGTCTCTCTACTTTCCATTGGCGATCTAATGAGCTCAAGTATGTGTACGACCTCTGACATGGATGGCCTGTTTGAAGGTACTTGGGAAGTGCAAATCAATCCTAACTTGATCACAGGAATAACCTCATCCTCAGGGTATTCAGATAAACTCGAATCCACACAAGTCAGTGCCTTTCCTTCATCTAGTAATGACCGCACATTGTCACATAGG
>PIMN-10
TGCAAGCATAAACAAAAGTTCAGTAAAGCAAAGATTCAAAACTCATGTCAGGACGCTTTCAGATTGAGGGTTGAATAACTGAACTCCTCTTCAGCAGTGTCACTCACATTCCCC--TATAGCATAATTTGAGAAAA-CTTTATTTTGAAGGAAGGCTTCGACTCCCCCCC-TTCAAGGAGTCTCTCTACTTTCCATTGGCGATCTAATGAGCTCAAGTATGTGTACGACCTCTGACATGGATGGCCTGTTTGAAGGTACTTGGGAAGTGCAAATCAATCCTAACTTGATCACAGGAATAACCTCATCCTCAGGGTATTCAGATAAACTCGAATCCACACAAGTCAGTGCCTTTCCTTCATCTAGTAATGACCGCACATTGTCACATAGG
>PIMN-17
TGCAAGCATAAACAAAAGTTCAGTAAAGCAAAGATTCAAAACTCATGTCAGGACGCTTTCAGATTGAGGGTTGAATAACTGAACTCCTCTTCAGCAGTGTCACTCACATTCCCA--TATAGCATAATTTGAGAAAA-CTTTATTTTGAAGGAAGGCTTCGACTCCCCCCC-TTCAAGGAGTCTCTCTACTTTCCATTGGCGATCTAATGAGCTCAAGTATGTGTACGACCTCTGACATGGATGGCCTGTTTGAAGGTACTTGGGAAGTGCAAATCAATCCTAACTTGATCACAGGAATAACCTCATCCTCAGGGTATTCAGATAAACTCGAATCCACACAAGTCAGTGCCTTTCCTTCATCTAGTAATGACCGCACATTGTCACATAGG
>PIMN-18
TGCAAGCATAAACAAAAGTTCAGTAAAGCAAAGATTCAAAACTCATGTCAGGACGCTTTCAGATTGAGGGTTGAATAACTGAACTCCTCTTCAGCAGTGTCACTCACATTCCCA--TATAGCATAATTTGAGAAAA-CTTTATTTTGAAGGAAGGCTTCGACTCCCCCCC-TTCAAGGAGTCTCTCTACTTTCCATTGGCGATCTAATGAGCTCAAGTATGTGTACGACCTCTGACATGGATGGCCTGTTTGAAGGTACTTGGGAAGTGCAAATCAATCCTAACTTGATCACAGGAATAACCTCATCCTCAGGGTATTCAGATAAACTCGAATCCACACAAGTCAGTGCCTTTCCTTCATCTAGTAATGACCGCACATTGTCACATAGG
>PIMN-1
TGCAAGCATAAACAAAAGTTCAGTAAAGCAAAGATTCAAAACTCATGTCAGGACGCTTTCAGATTGAGGGTTGAATAACTGAACTCCTCTTCAGCAGTGTCACTCACATTCCCC--TATAGCATAATTTGAGAAAA-CTTTATTTTGAAGGAAGGCTTCGACTCCCCCCC-TTCAAGGAGTCTCTCTACTTTCCATTGGGGATCTAATGAGCTCAAGTATGTGTACGACCTCTGACATGGATGGCCTGTTTGAAGGTACTTGGGAAGTGCAAATCAATCCTAACTTGATCACAGGAATAACATCATCCTCAGGGTATTCAGATAAACTCGAATCCACACAAGTCAGTGCCTTTCCTTCATCTAGTAATGACCGCACATTGTCACACAGG
>PIMN-8
TGCAAGCATAAACAAAAGTTCAGTAAAGCAAAGATTCAAAACTCATGTCAGGACGCTTTCAGATTGAGGGTTGAATAACTGAACTCCTCTTCAGCAGTGTCACTCACATTCCCA--TATAGCATAATTTGAGAAAA-CTTTATTTTGAAGGAAGGCTTCGACTCCCCCCC-TTCAAGGAGTCTCTCTACTTTCCATTGGCGATCTAATGAGCTCAAGTATGTGTACGACCTCTGACATGGATGGCCTGTTTGAAGGTACTTGGGAAGTGCAAATCAATCCTAACTTGATCACAGGAATAACCTCATCCTCAGGGTATTCAGATAAACTCGAATCCACACAAGTCAGTGCCTTTCCTTCATCTAGTAATGACCGCACATTGTCACATAGG
>PIMN-13
TGCAAGCATAAACAAAAGTTCAGTAAAGCAAAGATTCAAAACTCATGTCAGGACGCTTTCAGATTGAGGGTTGAATAACTGAACTCCTCTTCAGCAGTGTCACTCACATTCCCA--TATAGCATAATTTGAGAAAA-CTTTATTTTGAAGGAAGGCTTCGACTCCCCCCC-TTCAAGGAGTCTCTCTACTTTCCATTGGCGATCTAATGAGCTCAAGTATGTGTACGACCTCTGACATGGATGGCCTGTTTGAAGGTACTTGGGAAGTGCAAATCAATCCTAACTTGATCACAGGAATAACCTCATCCTCAGGGTATTCAGATAAACTCGAATCCACACAAGTCAGTGCCTTTCCTTCATCTAGTAATGACCGCACATTGTCACATAGG
>PISB-13
TGCAAGCATAAACAAAAGTTCAGTAAAGCAAAGATTCAAAACTCATGTCAGGACGCTTTCAGATTGAGGGTTGAATAACTGAACTCCTCTTCAGCAGTGTCACTCACATTCCCC--TATAGCATAATTTGAGAAAA-CTTTATTTTGAAGGAAGGCTTCGACTCCCCCCC-TTCAAGGAGTCTCTCTACTTTCCATTGGCGATCTAATGAGCTCAAGTATGTGTACGACCTCTGACATGGATGGCCTGTTTGAAGGTACTTGGGAAGTGCAAATCAATCCTAACTTGATCACAGGAATAACCTCATCCTCAGGGTATTCAGATAAACTCGAATCCACACAAGTCAGTGCCTTTCCTTCATCTAGTAATGACCGCACATTGTCACATAGG
>PISB-5
TGCAAGCATAAACAAAAGTTCAGTAAAGCAAAGATTCAAAACTCATGTCAGGACGCTTTCAGATTGAGGGTTGAATAACTGAACTCCTCTTCAGCAGTGTCACTCACATTCCCC--TATAGCATAATTTGAGAAAA-CTTTATTTTGAAGGAAGGCTTCGACTCCCCCCC-TTCAAGGAGTCTCTCTACTTTCCATTGGCGATCTAATGAGCTCAAGTATGTGTACGACCTCTGACATGGATGGCCTGTTTGAAGGTACTTGGGAAGTGCAAATCAATCCTAACTTGATCACAGGAATAACCTCATCCTCAGGGTATTCAGATAAACTCGAATCCACACAAGTCAGTGCCTTTCCTTCATCTAGTAATGACCGNNNNNNNNNNNNNNNN
>PISB-18
TGCAAGCATAAACAAAAGTTCAGTAAAGCAAAGATTCAAAACTCATGTCAGGACGCTTTCAGATTGAGGGTTGAATAACTGAACTCCTCTTCAGCAGTGTCACTCACATTCCCC--TATAGCATAATTTGAGAAAA-CTTTATTTTGAAGGAAGGCTTCGACTTCCCCCC-TTCAAGGAGTCTCTCTACTTTCCATTGGCGATCTAATGAGCTCAAGTATGTGTACGACCTCTGACATGGATGGCCTGTTTGAAGGTACTTGGGAAGTGCAAATCAATCCTAACTTGATCACAGGAATAACCTCATCCTCAGGGTATTCAGATAAACTCGAATCCACACAAGTCAGTGCCTTTCCTTCATCTAGTAATGACCGCACATTGTCACATAGG
>PISB-14
TGCAAGCATAAACAAAAGTTCAGTAAAGCAAAGATTCAAAACTCATGTCAGGACGCTTTCAGATTGAGGGTTGAATAACTGAACTCCTCTTCAGCAGTGTCACTCACATTCCCC--TATAGCATAATTTGAGAAAA-CTTTATTTTGAAGGAAGGCTTCGACTCCCCCCC-TTCAAGGAGTCTCTCTACTTTCCATTGGCGATCTAATGAGCTCAAGTATGTGTACGACCTCTGACATGGATGGCCTGTTTGAAGGTACTTGGGAAGTGCAAATCAATCCTAACTTGATCACAGGAATAACCTCATCCTCAGGGTATTCAGATAAACTCGAATCCACACAAGTCAGTGCCTTTCCTTCATCTAGTAATGACCGNNNNNNNNNNNNNNNN
>PISB-15
NNCAAGCATAAACAAAAGTTCAGTAAAGCAAAGATTCAAAACTCATGTCAGGACGCTTTCAGATTGAGGGTTGAATAACTGAACTCCTCTTCAGCAGTGTCACTCACATTCCCC--TATAGCATAATTTGAGAAAA-CTTTATTTTGAAGGAAGGCTTCGACTCCCCCCC-TTCAAGGAGTCTCTCTACTTTCCATTGGCGATCTAATGAGCTCAAGTATGTGTACGACCTCTGACATGGATGGCCTGTTTGAAGGTACTTGGGAAGTGCAAATCAATCCTAACTTGATCACAGGAATAACCTCATCCTCAGGGTATTCAGATAAACTCGAATCCACACAAGTCAGTGCCTTTCCTTCATCTAGTAATGACCGCACATTGTCACATAGG
>PISB-8
TGCAAGCATAAACAAAAGTTCAGTAAAGCAAAGATTCAAAACTCATGTCAGGACGCTTTCAGATTGAGGGTTGAATAACTGAACTCCTCTTCAGCAGTGTCACTCACATTCCCC--TATAGCATAATTTGAGAAAA-CTTTATTTTGAAGGAAGGCTTCGACTCCCCCCC-TTCAAGGAGTCTCTCTACTTTCCATTGGCGATCTAATGAGCTCAAGTATGTGTACGACCTCTGACATGGATGGCCTGTTTGAAGGTACTTGGGAAGTGCAAATCAATCCTAACTTGATCACAGGAATAACCTCATCCTCAGGGTATTCAGATAAACTCGAATCCACACAAGTCAGTGCCTTTCCTTCATCTAGTAATGACCGCACATTGTCACATAGG
>PISB-3
TGCAAGCATAAACAAAAGTTCAGTAAAGCAAAGATTCAAAACTCATGTCAGGACGCTTTCAGATTGAGGGTTGAATAACTGAACTCCTCTTCAGCAGTGTCACTCACATTCCCC--TATAGCATAATTTGAGAAAA-CTTTATTTTGAAGGAAGGCTTCGACTCCCCCCC-TTCAAGGAGTCTCTCTACTTTCCATTGGCGATCTAATGAGCTCAAGTATGTGTACGACCTCTGACATGGATGGCCTGTTTGAAGGTACTTGGGAAGTGCAAATCAATCCTAACTTGATCACAGGAATAACCTCATCCTCAGGGTATTCAGATAAACTCGAATCCACACAAGTCAGTGCCTTTCNNNNNNNNNNNNNNNNNNNNNNNNNNNNNNNNNNN
>PISB-12
TGCAAGCATAAACAAAAGTTCAGTAAAGCAAAGATTCAAAACTCATGTCAGGACGCTTTCAGATTGAGGGTTGAATAACTGAACTCCTCTTCAGCAGTGTCACTCACATTCCCC--TATAGCATAATTTGAGAAAA-CTTTATTTTGAAGGAAGGCTTCGACTCCCCCCC-TTCAAGGAGTCTCTCTACTTTCCATTGGCGATCTAATGAGCTCAAGTATGTGTACGACCTCTGACATGGATGGCCTGTTTGAAGGTACTTGGGAAGTGCAAATCAATCCTAACTTGATCACAGGAATAACCTCATCCTCAGGGTATTCAGATAAACTCGAATCCACACAAGTCAGTGCCTTTCCTTCATCTAGTAATGACCGCACNNNNNNNNNNNNN
>PISB-6
TGCAAGCATAAACAAAAGTTCAGTAAAGCAAAGATTCAAAACTCATGTCAGGACGCTTTCAGATTGAGGGTTGAATAACTGAACTCCTCTTCAGCAGTGTCACTCACATTCCCC--TATAGCATAATTTGAGAAAA-CTTTATTTTGAAGGAAGGCTTCGACTCCCCCCC-TTCAAGGAGTCTCTCTACTTTCCATTGGCGATCTAATGAGCTCAAGTATGTGTACGACCTCTGACATGGATGGCCTGTTTGAAGGTACTTGGGAAGTGCAAATCAATCCTAACTTGATCACAGGAATAACCTCATCCTCAGGGTATTCAGATAAACTCGAATCCACACAAGTCAGTGCCTTTCCTTCATCTAGTAATGACCGCACATTGTCACATAGG
>PISB-11
TGCAAGCATAAACAAAAGTTCAGTAAAGCAAAGATTCAAAACTCATGTCAGGACGCTTTCAGATTGAGGGTTGAATAACTGAACTCCTCTTCAGCAGTGTCACTCACATTCCCC--TATAGCATAATTTGAGAAAA-CTTTATTTTGAAGGAAGGCTTCGACTCCCCCCC-TTCAAGGAGTCTCTCTACTTTCCATTGGCGATCTAATGAGCTCAAGTATGTGTACGACCTCTGACATGGATGGCCTGTTTGAAGGTACTTGGGAAGTGCAAATCAATCCTAACTTGATCACAGGAATAACCTCATCCTCAGGGTATTCAGATAAACTCGAATCCACACAAGTCAGTGCCTTTCCTTCATCTAGTAATGACCGCACATTGTCACATAGG
>PISB-7
TGCAAGCATAAACAAAAGTTCAGTAAAGCAAAGATTCAAAACTCATGTCAGGACGCTTTCAGATTGAGGGTTGAATAACTGAACTCCTCTTCAGCAGTGTCACTCACATTCCCC--TATAGCATAATTTGAGAAAA-CTTTATTTTGAAGGAAGGCTTCGACTCCCCCCC-TTCAAGGAGTCTCTCTACTTTCCATTGGCGATCTAATGAGCTCAAGTATGTGTACGACCTCTGACATGGATGGCCTGTTTGAAGGTACTTGGGAAGTGCAAATCAATCCTAACTTGATCACAGGAATAACCTCATCCTCAGGGTATTCAGATAAACTCGAATCCACACAAGTCAGTGCCTTTCCTTCATCTAGTAATGACCGCACATTGTCACATAGG
>PISB-17
TGCAAGCATAAACAAAAGTTCAGTAAAGCAAAGATTCAAAACTCATGTCAGGACGCTTTCAGATTGAGGGTTGAATAACTGAACTCCTCTTCAGCAGTGTCACTCACATTCCCC--TATAGCATAATTTGAGAAAA-CTTTATTTTGAAGGAAGGCTTCGACTCCCCCCC-TTCAAGGAGTCTCTCTACTTTCCATTGGCGATCTAATGAGCTCAAGTATGTGTACGACCTCTGACATGGATGGCCTGTTTGAAGGTACTTGGGAAGTGCAAATCAATCCTAACTTGATCACAGGAATAACCTCATCCTCAGGGTATTCAGATAAACTCGAATCCACACAAGTCAGTGCCTTTCCTTCATCTAGTAATGACCGCACATTGTCACATAGG
>PISB-2
TGCAAGCATAAACAAAAGTTCAGTAAAGCAAAGATTCAAAACTCATGTCAGGACGCTTTCAGATTGAGGGTTGAATAACTGAACTCCTCTTCAGCAGTGTCACTCACATTCCCC--TATAGCATAATTTGAGAAAA-CTTTATTTTGAAGGAAGGCTTCGACTCCCCCCC-TTCAAGGAGTCTCTCTACTTTCCATTGGCGATCTAATGAGCTCAAGTATGTGTACGACCTCTGACATGGATGGCCTGTTTGAAGGTACTTGGGAAGTGCAAATCAATCCTAACTTGATCACAGGAATAACCTCATCCTCAGGGTATTCAGATAAACTCGAATCCACACAAGTCAGTGCCTTTCCTTCATCTAGTAATGACCGCACATTGTCACATAGG
>PISB-16
TGCAAGCATAAACAAAAGTTCAGTAAAGCAAAGATTCAAAACTCATGTCAGGACGCTTTCAGATTGAGGGTTGAATAACTGAACTCCTCTTCAGCAGTGTCACTCACATTCCCC--TATAGCATAATTTGAGAAAA-CTTTATTTTGAAGGAAGGCTTCGACTCCCCCCC-TTCAAGGAGTCTCTCTACTTTCCATTGGCGATCTAATGAGCTCAAGTATGTGTACGACCTCTGACATGGATGGCCTGTTTGAAGGTACTTGGGAAGTGCAAATCAATCCTAACTTGATCACAGGAATAACCTCATACTCAGGGTATTCAGATAAACTCGAATCCACACAAGTCAGTGCCTTTCCTTCATCTAGTAATGACCGCACATTGTCACATAGG
>PISB-1
TGCAAGCATAAACAAAAGTTCAGTAAAGCAAAGATTCAAAACTCATGTCAGGACGCTTTCAGATTGAGGGTTGAATAACTGAACTCCTCTTCAGCAGTGTCACTCACATTCCCC--TATAGCATAATTTGAGAAAA-CTTTATTTTGAAGGAAGGCTTCGACTCCCCCCC-TTCAAGGAGTCTCTCTACTTTCCATTGGCGATCTAATGAGCTCAAGTATGTGTACGACCTCTGACATGGATGGCCTGTTTGAAGGTACTTGGGAAGTGCAAATCAATCCTAACTTGATCACAGGAATAACCTCATCCTCAGGGTATTCAGATAAACTCGAATCCACACAAGTCAGTGCCTTTCCTTCATCTAGTAATGACCGCACATTGTCACATAGG
>PISQ-2
TGCAAGCATAAACAAAAGTTCAGTAAAGCAAAGATTCAAAACTCATGTCAGGACGCTTTCAGATTGAGGGTTGAATAACTGAACTCCTCTTCAGCAGTGTCACTCACATTCCCC--TATAGCATAATTTGAGAAAA-CTTTATTTTT----AAGGCTTTGACTCCCCCCA-TTCAAGGAGTCTCTCTACTTTCCATTGGCGATCTAATGAGCTCAAGTATGTGTACGACCTCTGACATGGATGGCCTGTTTGAAGGTACTTGGGAAGTGCAAATCAATCCTAACTTGATCACAGGAATAACCTCATCCTCAGGGTATTCAGATAAACTCGAATCCACACAAGTCAGTGCCTTTCCTTCATCTAGTAATGACCGCACATTGTCACATAAG
>PISQ-1
TGCAAGCATAAACAAAAGTTCAGTAAAGCAAAGATTCAAAACTCATGTCAGGACGCTTTCAGATTGAGGGTTGAATAACTGAACTCCTCTTCAGCAGTGTCACTCACATTCCCC--TATAGCATAATTTGAGAAAA-CTTTATTTTT----AAGGCTTTGACTCCCCCCA-TTCAAGGAGTCTCTCTACTTTCCATTGGCGATCTAATGAGCTCAAGTATGTGTACGACCTCTGACATGGATGGCCTGTTTGAAGGTACTTGGGAAGTGCAAATCAATCCTAACTTGATCACAGGAATAACCTCATCCTCAGGGTATTCAGATAAACTCAAATCCACACAAGTCAGTGCCTTTCCTTCATCTAGTAATGACCGCACATTGTCACATAAG
>PIST-2
TGCAAGCATAAACAAAAGTTCAGTAAAGCAAAGATTCAAAACTCATGTCAGGACGCTTTCAGATTGAGGGTTGAATAACTGAACTCCTCTTCAGCAGTGTCACTCACATTCCCC--TATAGCATAATTTGAGAAAA-CTTTATTTTGAAGGAAGGCTTCGACTCCCCCCC-TTCAAGGAGTCTCTCTACTTTCCATTGGCGATCTAATGAGCTCAAGTATGTGTACGACCTCTGACATGGATGGCCTGTTTGAAGGTACTTGGGAAGTGCAAATCAATCCTAACTTGATCACAGGAATAACGTCATCCTCAGGGTATTCAGATAAACTCGAATCCACACAAGTCAGTGCCTTTCCTTCATCTAGTAATGACCGCACATTGTCACACAGG
>PIST-4
TGCAAGCATAAACAAAAGTTCAGTAAAGCAAAGATTCAAAACTCATGTCAGGACGCTTTCAGATTGAGGGTTGAATAACTGAACTCCTCTTCAGCAGTGTCACTCACATTCCCC--TATAGCATAATTTGAGAAAA-CTTTATTTTGAAGGAAGGCTTCGACTCCCCCCC-TTCAAGGAGTCTCTCTACTTTCCATTGGCGATCTAATGAGCTCAAGTATGTGTACGACCTCTGACATGGATGGCCTGTTTGAAGGTACTTGGGAAGTGCAAATCAATCCTAACTTGATCACAGGAATAACGTCATCCTCAGGGTATTCAGATAAACTCGAATCCACACAAGTCAGTGCCTTTCCTTCATCTAGTAATGACCGCACATTGTCACACAGG
>PIST-8
TGCAAGCATAAACAAAAGTTCAGTAAAGCAAAGATTCAAAACTCATGTCAGGACGCTTTCAGATTGAGGGTTGAATAACTGAACTCCTCTTCAGCAGTGTCACTCACATTCCCC--TATAGCATAATTTGAGAAAA-CTTTATTTTGAAGGAAGGCTTCGACTCCCCCCC-TTCAAGGAGTCTCTCTACTTTCCATTGGCGATCTAATGAGCTCAAGTATGTGTACGACCTCTGACATGGATGGCCTGTTTGAAGGTACTTGGGAAGTGCAAATCAATCCTAACTTGATCACAGGAATAACGTCATCCTCAGGGTATTCAGATAAACTCGAATCCACACAAGTCAGTGCCTTTCCTTCATCTAGTAATGACCGNNNNNNNNNNNNNNNN
>PIST-7
TGCAAGCATAAACAAAAGTTCAGTAAAGCAAAGATTCAAAACTCATGTCAGGACGCTTTCAGATTGAGGGTTGAATAACTGAACTCCTCTTCAGCAGTGTCACTCACATTCCCC--TATAGCATAATTTGAGAAAA-CTTTATTTTGAAGGAAGGCTTCGACTCCCCCCC-TTCAAGGAGTCTCTCTACTTTCCATTGGCGATCTAATGAGCTCAAGTATGTGTACGACCTCTGACATGGATGGCCTGTTTGAAGGTACTTGGGAAGTGCAAATCAATCCTAACTTGATCACAGGAATAACGTCATCCTCAGGGTATTCAGATAAACTCGAATCCACACAAGTCAGTGCCTTTCCTTCATCTAGTAATGACCGNNNNNNNNNNNNNNNN
>PIST-9
TGCAAGCATAAACAAAAGTTCAGTAAAGCAAAGATTCAAAACTCATGTCAGGACGCTTTCAGATTGAGGGTTGAATAACTGAACTCCTCTTCAGCAGTGTCACTCACATTCCCC--TATAGCATAATTTGAGAAAA-CTTTATTTTGAAGGAAGGCTTCGACTCCCCCCC-TTCAAGGAGTCTCTCTACTTTCCATTGGCGATCTAATGAGCTCAAGTATGTGTACGACCTCTGACATGGATGGCCTGTTTGAAGGTACTTGGGAAGTGCAAATCAATCCTAACTTGATCACAGGAATAACGTCATCCTCAGGGTATTCAGATAAACTCGAATCCACACAAGTCAGTGCCTTTCCTTCATCTAGTAATGACCGCACATTGTCACACAGG
>PICH-X3
TGCAAGCATAAACAAAAGTTCAGTAAAGCAAAGATTCAAAACTCATGTCAGGACGCTTTCAGATTGAGGGTTGAATAACTGAACTCCTCTTCAGCAGTGTCACTCACATTCCCC--TATAGCATAATTTGAGAAAA-CTTTATTTTGAAGGAAGGCTTCGACTCCCCCCCCTTCAAGGAGTCTCTCTACTTTCCATTGGGGATCTAATGAGCTCAAGTATGTGTACGACCTCTGACATGGATGGCCTGTTTGAAGGTACTTGGGAAGTGCAAATCAATCCTAACTTGATCACAGGAATAACATCATCCTCAGGGTATTCAGATAAACTCGAATCCACACAAGTCAGTGCCTTTCCTTCATCTAGTAATGACCGCACATTGTCACACAGG
>PIST-14
TGCAAGCATAAACAAAAGTTCAGTAAAGCAAAGATTCAAAACTCATGTCAGGACGCTTTCAGATTGAGGGTTGAATAACTGAACTCCTCTTCAGCAGTGTCACTCACATTCCCC--TATAGCATAATTTGAGAAAA-CTTTATTTTGAAGGAAGGCTTCGACTCCCCCCC-TTCAAGGAGTCTCTCTACTTTCCATTGGCGATCTAATGAGCTCAAGTATGTGTACGACCTCTGACATGGATGGCCTGTTTGAAGGTACTTGGGAAGTGCAAATCAATCCTAACTTGATCACAGGAATAACGTCATCCTCAGGGTATTCAGATAAACTCGAATCCACACAAGTCAGTGCCTTTCCTTCATCTAGTAATGACCGCACATTGTCACACAGG
>PIST-15
TGCAAGCATAAACAAAAGTTCAGTAAAGCAAAGATTCAAAACTCATGTCAGGACGCTTTCAGATTGAGGGTTGAATAACTGAACTCCTCTTCAGCAGTGTCACTCACATTCCCC--TATAGCATAATTTGAGAAAA-CTTTATTTTGAAGGAAGGCTTCGACTCCCCCCC-TTCAAGGAGTCTCTCTACTTTCCATTGGCGATCTAATGAGCTCAAGTATGTGTACGACCTCTGACATGGATGGCCTGTTTGAAGGTACTTGGGAAGTGCAAATCAATCCTAACTTGATCACAGGAATAACGTCATCCTCAGGGTATTCAGATAAACTCGAATCCACACAAGTCAGTGCCTTTCCTTCATCTAGTAATGACCGNNNNNNNNNNNNNNNN
>PICH-X2
TGCAAGCATAAACAAAAGTTCAGTAAAGCAAAGATTCAAAACTCATGTCAGGACGCTTTCAGATTGAGGGTTGAATAACTGAACTCCTCTTCAGCAGTGTCACTCACATTCCCC--TATAGCATAATTTGAGAAAA-CTTTATTTTGAAGGAAGGCTTCGACTCCCCCCCCTTCAAGGAGTCTCTCTACTTTCCATTGGGGATCTAATGAGCTCAAGTATGTGTACGACCTCTGACATGGATGGCCTGTTTGAAGGTACTTGGGAAGTGCAAATCAATCCTAACTTGATCACAGGAATAACATCATCCTCAGGGTATTCAGATAAACTCGAATCCACACAAGTCAGTGCCTTTCCTTCATCTAGTAATGACCGCACATTGTCACACAGG
>PIST-19
TGCAAGCATAAACAAAAGTTCAGTAAAGCAAAGATTCAAAACTCATGTCAGGACGCTTTCAGATTGAGGGTTGAATAACTGAACTCCTCTTCAGCAGTGTCACTCACATTCCCC--TATAGCATAATTTGAGAAAA-CTTTATTTTCAAGGAAGGCTTCGACTCCCCCCC-TTCAAGGAGTCTCTCTACTTTCCATTGGCGATCTAATGAGCTCAAGTATGTGTACGACCTCTGACATGGATGGCCTGTTTGAAGGTACTTGGGAAGTGCAAATCAATCCTAACTTGATCACAGGAATAACGTCATCCTCAGGGTATTCAGATAAACTCGAATCCACACAAGTCAGTGCCTTTCCTTCATCTAGTAATGACCGCACATTGTCACACAGG
>PIST-12
TGCAAGCATAAACAAAAGTTCAGTAAAGCAAAGATTCAAAACTCATGTCAGGACGCTTTCAGATTGAGGGTTGAATAACTGAACTCCTCTTCAGCAGTGTCACTCACATTCCCC--TATAGCATAATTTGAGAAAA-CTTTATTTTGAAGGAAGGCTTCGACTCCCCCCC-TTCAAGGAGTCTCTCTACTTTCCATTGGCGATCTAATGAGCTCAAGTATGTGTACGACCTCTGACATGGATGGCCTGTTTGAAGGTACTTGGGAAGTGCAAATCAATCCTAACTTGATCACAGGAATAACGTCATCCTCAGGGTATTCAGATAAACTCGAATCCACACAAGTCAGTGCCTTTCCTTCATCTAGTAATGACCGCACATTGTCACACAGG
>PIST-3
TGCAAGCATAAACAAAAGTTCAGTAAAGCAAAGATTCAAAACTCATGTCAGGACGCTTTCAGATTGAGGGTTGAATAACTGAACTCCTCTTCAGCAGTGTCACTCACATTCCCC--TATAGCATAATTTGAGAAAA-CTTTATTTTGAAGGAAGGCTTCGACTCCCCCCC-TTCAAGGAGTCTCTCTACTTTCCATTGGCGATCTAATGAGCTCAAGTATGTGTACGACCTCTGACATGGATGGCCTGTTTGAAGGTACTTGGGAAGTGCAAATCAATCCTAACTTGATCACAGGAATAACGTCATCCTCAGGGTATTCAGATAAACTCGAATCCACACAAGTCAGTGCCTTTCCTTCATCTAGTAATGACCGCACATTGTCACACAGG
>PIST-6
TGCAAGCATAAACAAAAGTTCAGTAAAGCAAAGATTCAAAACTCATGTCAGGACGCTTTCAGATTGAGGGTTGAATAACTGAACTCCTCTTCAGCAGTGTCACTCACATTCCCC--TATAGCATAATTTGAGAAAA-CTTTATTTTGAAGGAAGGCTTCGACTCCCCCCC-TTCAAGGAGTCTCTCTACTTTCCATTGGCGATCTAATGAGCTCAAGTATGTGTACGACCTCTGACATGGATGGCCTGTTTGAAGGTACTTGGGAAGTGCAAATCAATCCTAACTTGATCACAGGAATAACGTCATCCTCAGGGTATTCAGATAAACTCGAATCCACACAAGTCAGTGCCTTTCCTTCATCTAGTAATGACCGCACATTGTCACACAGG
>PIST-1
TGCAAGCATAAACAAAAGTTCAGTAAAGCAAAGATTCAAAACTCATGTCAGGACGCTTTCAGATTGAGGGTTGAATAACTGAACTCCTCTTCAGCAGTGTCACTCACATTCCCC--TATAGCATAATTTGAGAAAA-CTTTATTTTGAAGGAAGGCTTCGACTCCCCCCC-TTCAAGGAGTCTCTCTACTTTCCATTGGCGATCTAATGAGCTCAAGTATGTGTACGACCTCTGACATGGATGGCCTGTTTGAAGGTACTTGGGAAGTGCAAATCAATCCTAACTTGATCACAGGAATAACGTCATCCTCAGGGTATTCAGATAAACTCGAATCCACACAAGTCAGTGCCTTTCCTTCANNNNNNNNNNNNNNNNNNNNNNNNNNNNNN
>PICH-X1
TGCAAGCATAAACAAAAGTTCAGTAAAGCAAAGATTCAAAACTCATGTCAGGACGCTTTCAGATTGAGGGTTGAATAACTGAACTCCTCTTCAGCAGTGTCACTCACATTCCCC--TATAGCATAATTTGAGAAAA-CTTTATTTTGAAGGAAGGCTTCGACTCCCCCCC-TTCAAGGAGTCTCTCTACTTTCCATTGGGGATCTAATGAGCTCAAGTATGTGTACGACCTCTGACATGGATGGCCTGTTTGAAGGTACTTGGGAAGTGCAAATCAATCCTAACTTGATCACAGGAATAACATCATCCTCAGGGTATTCAGATAAACTCGAATCCACACAAGTCAGTGCCTTTCCTTCATCTAGTAATGACCGCACATTGTCACACAGG
>PIST-10
TGCAAGCATAAACAAAAGTTCAGTAAAGCAAAGATTCAAAACTCATGTCAGGACGCTTTCAGATTGAGGGTTGAATAACTGAACTCCTCTTCAGCAGTGTCACTCACATTCCCC--TATAGCATAATTTGAGAAAA-CTTTATTTTGAAGGAAGGCTTCGACTCCCCCCC-TTCAAGGAGTCTCTCTACTTTCCATTGGCGATCTAATGAGCTCAAGTATGTGTACGACCTCTGACATGGATGGCCTGTTTGAAGGTACTTGGGAAGTGCAAATCAATCCTAACTTGATCACAGGAATAACGTCATCCTCAGGGTATTCAGATAAACTCGAATCCACACAAGTCAGTGCCTTTCCTTCATCTAGTAATGACCGCACATTGTCACACAGG
>PIST-5
TGCAAGCATAAACAAAAGTTCAGTAAAGCAAAGATTCAAAACTCATGTCAGGACGCTTTCAGATTGAGGGTTGAATAACTGAACTCCTCTTCAGCAGTGTCACTCACATTCCCC--TATAGCATAATTTGAGAAAA-CTTTATTTTGAAGGAAGGCTTCGACTCCCCCCC-TTCAAGGAGTCTCTCTACTTTCCATTGGCGATCTAATGAGCTCAAGTATGTGTACGACCTCTGACATGGATGGCCTGTTTGAAGGTACTTGGGAAGTGCAAATCAATCCTAACTTGATCACAGGAATAACGTCATCCTCAGGGTATTCAGATAAACTCGAATCCACACAAGTCAGTGCCTTTCCTTCATCTAGTAATGACCGNNNNNNNNNNNNNNNN
>PILA-27
TGCAAGCATAAACAAAAGTTCAGTAAAGCAAAGATTCAAAACTCATGTCAGGACGCTTTCAGATTGAGGGTTGAATAACTGAACTCCTCTTCAGCAGTGTCACTCACATTCCCC--TATAGCATAATTTGAGAAAA-CTTTATTTTGAAGGAAGGCTTAGACTCCCCCCC-TTCAAGGAGTCTCTCTACTTTCCATTGGCGATCTAATGAGCTCAAGTATGTGTACGACCTCTGACATGGATGGCCTGTTTGAAGGTACTTGGGAAGTGCAAATCAATCCTAACTTGATCACAGGAATAACCTCATCCTCAGGGTATTCAGATAAACTCGAATCCACACAAGTCAGTGCCTTTCCTTCATCTAGTAACGACCGCACATTGTCACATAGG
>PILA-29
TGCAAGCATAAACAAAAGTTCAGTAAAGCAAAGATTCAAAACTCATGTCAGGACGCTTTCAGATTGAGGGTTGAATAACTGAACTCCTCTTCAGCAGTGTCACTCGCATTCCCC--TATAGCATAATTTGAGAAAA-CTTTATTTTGAAGGAAGGCTTAGACTCCCCCC--TTCAAGGAGTCTCTCTACTTTCCATTGGCGATCTAATGAGCTCAAGTATGTGTACGACCTCTGACATGGATGGCCTGTTTGAAGGTACTTGGGAAGTGCAAATCAATCCTAACTTGATCACAGGAATAACCTCATCCTCAGGGTATTCAGATAAACTCGAATCCACACAAGTCAGTGCCTTTCCTTCATCTAGTAATGACCGCACATTGTCACATAGG
>PILA-23
TGCAAGCATAAACAAAAGTTCAGTAAAGCAAAGATTCAAAACTCATGTCAGGACGCTTTCAGATTGAGGGTTGAATAACTGAACTCCTCTTCAGCAGTGTCACTCACATTCCCC--TATAGCATAATTTGAGAAAA-CTTTATTTTGAAGGAAGGCTTCGACTCCCCCCC-TTCAAGGAGTCTCTCTACTTTCCATTGGCGATCTAATGAGCTCAAGTATGTGTACGACCTCTGACATGGATGGCCTGTTTGAAGGTACTTGGGAAGTGCAAATCAATCCTAACTTGATCACAGGAATAACCTCATCCTCAGGGTATTCAGATAAACTCGAATCCACACAAGTCAGTGCCTTTCCTTCATCTAGTAATGACCGCACATTGTCACATAGG
>PILA-24
TGCAAGCATAAACAAAAGTTCAGTAAAGCAAAGATTCAAAACTCATGTCAGGACGCTTTCAGATTGAGGGTTGAATAACTGAACTCCTCTTCAGCAGTGTCACTCACATTCCCC--TATAGCATAATTTGAGAAAA-CTTTATTTTGAAGGAAGGCTTCGACTCCCCCCC-TTCAAGGAGTCTCTCTACTTTCCATTGGCGATCTAATGAGCTCAAGTATGTGTACGACCTCTGACATGGATGGCCTGTTTGAAGGTACTTGGGAAGTGCAAATCAATCCTAACTTGATCACAGGAATAACCTCATCCTCAGGGTATTCAGATAAACTCGAATCCACACAAGTCAGTGCCTTTCCTTCATCTAGTAATGACCGCACATTGTCACATAGG
>PILA-28
TGCAAGCATAAACAAAAGTTCAGTAAAGCAAAGATTCAAAACTCATGTCAGGACGCTTTCAGATTGAGGGTTGAATAACTGAACTCCTCTTCAGCAGTGTCACTCACATTCCCC--TATAGCATAATTTGAGAAAA-CTTTATTTTGAAGGAAGGCTTAGACTCCCCCC--TTCAAGGAGTCTCTCTACTTTCCATTGGCGATCTAATGAGCTCAAGTATGTGTACGACCTCTGACATGGATGGCCTGTTTGAAGGTACTTGGGAAGTGCAAATCAATCCTAACTTGATCACAGGAATAACCTCATCCTCAGGGTATTCAGATAAACTCGAATCCACACAAGTCAGTGCCTTTCCTTCATCTAGTAACGACCGCACATTGTCACATAGG
>PILA-19
TGCAAGCATAAACAAAAGTTCAGTAAAGCAAAGATTCAAAACTCATGTCAGGACGCTTTCAGATTGAGGGTTGAATAACTGAACTCCTCTTCAGCAGTGTCACTCACATTCCCC--TATAGCATAATTTGAGAAAA-CTTTATTTTGAAGGAAGGCTTCGACTCCCCCCC-TTCAAGGAGTCTCTCTACTTTCCATTGGCGATCTAATGAGCTCAAGTATGTGTACGACCTCTGACATGGATGGCCTGTTTGAAGGTACTTGGGAAGTGCAAATCAATCCTAACTTGATCACAGGAATAACCTCATCCTCAGGGTATTCAGATAAACTCGAATCCACACAAGTCAGTGCCTTTCCTTCATCTAGTAATGACCGCACATTGTCACATAGG
>PILA-20
TGCAAGCATAAACAAAAGTTCAGTAAAGCAAAGATTCAAAACTCATGTCAGGACGCTTTCAGATTGAGGGTTGAATAACTGAACTCCTCTTCAGCAGTGTCACTCACATTCCCC--TATAGCATAATTTGAGAAAA-CTTTATTTTGAAGGAAGGCTTCGACTCCCCCCCCTTCAAGGAGTCTCTCTACTTTCCATTGGCGATCTAATGAGCTCAAGTATGTGTACGACCTCTGACATGGATGGCCTGTTTGAAGGTACTTGGGAAGTGCAAATCAATCCTAACTTGATCACAGGAATAACCTCATCCTCAGGGTATTCAGATAAACTCGAATCCACACAAGTCAGTGCCTTTCCTTCATCTAGTAATGACCGCACATTGTCACATAGG
>PILA-22
TGCAAGCATAAACAAAAGTTCAGTAAAGCAAAGATTCAAAACTCATGTCAGGACGCTTTCAGATTGAGGGTTGAATAACTGAACTCCTCTTCAGCAGTGTCACTCACATTCCCC--TATAGCATAATTTGAGAAAA-CTTTATTTTGAAGGAAGGCTTAGACTCCCCCC--TTCAAGGAGTCTCTCTACTTTCCATTGGCGATCTAATGAGCTCAAGTATGTGTACGACCTCTGACATGGATGGCCTGTTTGAAGGTACTTGGGAAGTGCAAATCAATCCTAACTTGATCACAGGAATAACCTCATCCTCAGGGTATTCAGATAAACTCGAATCCACACAAGTCAGTGCCTTTCCTTCATCTAGTAATGACCGCACATTGTCACATAGG
>PILA-17
TGCAAGCATAAACAAAAGTTCAGTAAAGCAAAGATTCAAAACTCATGTCAGGACGCTTTCAGATTGAGGGTTGAATAACTGAACTCCTCTTCAGCAGTGTCACTCACATTCCCC--TATAGCATAATTTGAGAAAA-CTTTATTTTGAAGGAAGGCTTCGACTCCCCCCC-TTCAAGGAGTCTCTCTACTTTCCATTGGCGATCTAATGAGCTCAAGTATGTGTACGACCTCTGACATGGATGGCCTGTTTGAAGGTACTTGGGAAGTGCAAATCAATCCTAACTTGATCACAGGAATAACCTCATCCTCAGGGTATTCAGATAAACTCGAATCCACACAAGTCAGTGCCTTTCCTTCATCTAGTAATGACCGCACATTGTCACATAGG
>PILA-26
TGCAAGCATAAACAAAAGTTCAGTAAAGCAAAGATTCAAAACTCATGTCAGGACGCTTTCAGATTGAGGGTTGAATAACTGAACTCCTCTTCAGCAGTGTCACTCACATTCCCC--TATAGCATAATTTGAGAAAA-CTTTATTTTGAAGGACGGCTTCGACTCCCCCCC-TTCAAGGAGTCTCTCTACTTTCCATTGGCGATCTAATGAGCTCAAGTATGTGTACGACCTCTGACATGGATGGCCTGTTTGAAGGTACTTGGGAAGTGCAAATCAATCCTAACTTGATCACAGGAATAACCTCATCCTCAGGGTATTCAGATAAACTCGAATCCACACAAGTCAGTGCCTTTCCTTCATCTAGTAATGACCGCACATTGTCACATAGG
>PILA-18
TGCAAGCATAAACAAAAGTTCAGTAAAGCAAAGATTCAAAACTCATGTCAGGACGCTTTCAGATTGAGGGTTGAATAACTGAACTCCTCTTCAGCAGTGTCACTCACATTCCCC--TATAGCATAATTTGAGAAAA-CTTTATTTTGAAGGAAGGCTTAGACTCCCCCC--TTCAAGGAGTCTCTCTACTTTCCATTGGCGATCTAATGAGCTCAAGTATGTGTACGACCTCTGACATGGATGGCCTGTTTGAAGGTACTTGGGAAGTGCAAATCAATCCTAACTTGATCACAGGAATAACCTCATCCTCAGGGTATTCAGATAAACTCGAATCCACACAAGTCAGTGCCTTTCCTTCATCTAGTAACGACCGCACATTGTCACATAGG
>PILA-21
TGCAAGCATAAACAAAAGTTCAGTAAAGCAAAGATTCAAAACTCATGTCAGGACGCTTTCAGATTGAGGGTTGAATAACTGAACTCCTCTTCAGCAGTGTCACTCACATTCCCC--TATAGCATAATTTGAGAAAA-CTTTATTTTGAAGGAAGGCTTCGACTCCCCCCCCTTCAAGGAGTCTCTCTACTTTCCATTGGCGATCTAATGAGCTCAAGTATGTGTACGACCTCTGACATGGATGGCCTGTTTGAAGGTACTTGGGAAGTGCAAATCAATCCTAACTTGATCACAGGAATAACCTCATCCTCAGGGTATTCAGATAAACTCGAATCCACACAAGTCAGTGCCTTTCCTTCATCTAGTAATGACCGCACATTGTCACATAGG
>PIAL-AO
TGCAAGCATAAACAAAAGTTCAGTAAAGCAAAGATTCAAAACTCATGTCAGGACGCTTTCAGATTGAGGGTTGAATAACTGAACTCCTCTTCAGCAGTGTCACTCACATTCCCC--TATAGCATAATTTGAGAAAA-CTTTATTTTGAAGGAAGGCTTCGACTCCCCCCC-TTCAAGGAGTCTCTCTACTTTCCATTGGGGATCTAATGAGCTCAAGTATGTGTACGACCTCTGACATGGATGGCCTGTTTGAAGGTACTTGGGAAGTGCAAATCAATCCTAACTTGATCACAGGAATAACCTCATCCTCAGGGTATTCAGATAAACTCGAATCCACACAAGTCAGTGCCTTTCCTTCATCTAGTAATGACCGCACATTGTCACACAGG
