# Supplementary material for: An empirical evaluation of two-stage species tree inference strategies using a multilocus dataset from North American pines
Source: BMC Evol Biol. 2014 Mar 29;14:67. doi: 10.1186/1471-2148-14-67 (PMC4021425; doi:10.1186/1471-2148-14-67)
Supplement: Additional file 3 — Zip archive containing data filesDp,Dp,0,Ds,Ds,0, and a description of these files. [file 1471-2148-14-67-S3.zip › DeGiorgioEtAl_2014_AdditionalFile1/Dataset_Dp0/0_11324_01.fas]

>PIAL-3
GAAGAAGAGGAGGAACCTCTAGTAGATGGAGTTCAAGAAGAGGATGTTAAAGCAGAGGAGAATGCTTCTGGTTCATCAGGAGAAAGCAATGGTAGCATAGTAGAAGACCCAAGCAAAGAACCTAATAAGCAGGTATCCTTGGAGGAAGCTTGTAAAGACAAAACTGGGGATGAGCTTGAAGGCAAAGAAGTTGAAATTGATGACTGGCTATTTGAATTTGCTCAGTTGTTTCGCACACATGTNNNNNNNNNNNNNNNNNNNNNN
>PIAL-15
GAAGAAGAGGAGGAACCTCTAGTAGATGGAGTTCAAGAAGAGGATGTTAAAGCAGAGGAGAATGCTTCTGGTTCATCAGGAGAAAGCAATGGTAGCATAGTAGAAGACCCAAGCAAAGAACCTAATAAGCAGGTATCCTTGGAGGAAGCTTGTAAAAACAAAACTGGGGATGAGCTTGAAGGCAAAGAAGTTGAAATTGATGACTGGCTATTTGAATTTGCTCAGTTGTTTCGCANNNNNNNNNNNNNNNNNNNNNNNNNNNNN
>PIAL-8
GAAGAAGAGGAGGAACCTCTAGTAGATGGAGTTCAAGAAGAGGATGTTAAAGCAGAGGAGAATGCTTCTGGTTCATCAGGAGAAAGCAATGGTAGCATAGTAGAAGACCCAAGCAAAGAACCTAATAAGCAGGTATCCTTGGAGGAAGCTTGTAAAGACAAAACTGGGGATGAGCTTGAAGGCAAAGAAGTTGAAATTGATGACTGGCTATTTGAATTTGCTCAGTTGTTTCGCACACATGTAGGCATTGATCCAGACGCTCAC
>PIAL-17
GAAGAAGAGGAGGAACCTCTAGTAGATGGAGTTCAAGAAGAGGATGTTAAAGCAGAGGAGAATGCTTCTGGTTCATCAGGAGAAAGCAATGGTAGCATAGTAGAAGACCCAAGCAAAGAACCTAATAAGCAGGTATCCTTGGAGGAAGCTTGTAAAAACAAAACTGGGGATGAGCTTGAAGGCAAAGAAGTTGAAATTGATGACTGGCTATTTGAATTTGCTCAGTTGTTTCGCACACATGTAGGCATTGATCCAGACGCTCAC
>PIAL-10
GAAGAAGAGGAGGAACCTCTAGTAGATGGAGTTCAAGAAGAGGATGTTAAAGCAGAGGAGAATGCTTCTGGTTCATCAGGAGAAAGCAATGGTAGCATAGTAGAAGACCCAAGCAAAGAACCTAATAAGCAGGTATCCTTGGAGGAGGCTTGTAAAGACAAAACTGGGGATGAGCTTGAAGGCAAAGAAGTTGAAATTGATGACTGGCTATTTGAATTTGCTCAGTTGTTTCGCACACATGTAGGCATTGATCCAGACGCTCAC
>PIAL-12
GAAGAAGAGGAGGAACCTCTAGTAGATGGAGTTCAAGAAGAGGATGTTAAAGCAGAGGAGAATGCTTTTGGTTCATCAGGAGAAAGCAATGGTAGCATAGTAGAAGACCCAAGCAAAGAACCTAATAAGCAGGTATCCTTGGAGGAGGCTTGTAAAGACAAAACTGGGGATGAGCTTGAAGGCAAAGAAGTTGAAATTGATGACGGGCTATTTGAATTTGCTCAGTTGTTTCGCACACATGTAGGCATTGATCCAGACGCTCAC
>PIAL-5
GAAGAAGAGGAGGAACCTCTAGTAGATGGAGTTCAAGAAGAGGATGTTAAAGCAGAGGAGAATGCTTCTGGTTCATCAGGAGAAAGCAATGGTAGCATAGTAGAAGACCCAAGCAAAGAACCTAATAAGCAGGTATCCTTGGAGGAAGCTTGTAAAGACAAAACTGGGGATGAGCTTGAAGGCAAAGAAGTTGAAATTGATGACTGGCTATTTGAATTTGCTCAGTTGTTTCGCACACATGTAGGCATTGATCNNNNNNNNNNN
>PIAL-9
GAAGAAGAGGAGGAACCTCTAGTAGATGGAGTTCAAGAAGAGGATGTTAAAGCAGAGGAGAATGCTTCTGGTTCATCAGGAGAAAGCAATGGTAGCATAGTAGAAGACCCAAGCAAAGAACCTAATAAGCAGGTATCCTTGGAGGAAGCTTGTAAAAACAAAACTGGGGATGAGCTTGAAGGCAAAGAAGTTGAAATTGATGACTGGCTATTTGAATTTGCTCAGTTGTTTCGCACACATGTAGGCATTGATCCAGACGCTCAC
>PIAL-16
GAAGAAGAGGAGGAACCTCTAGTAGATGGAGTTCAAGAAGAGGATGTTAAAGCAGAGGAGAATGCTTCTGGTTCATCAGGAGAAAGCAATGGTAGCATAGTAGAAGACCCAAGCAAAGAACCTAATAAGCAGGTATCCTTGGAGGAAGCTTGTAAAGACAAAACTGGGGATGAGCTTGAAGGCAAAGAAGTTGAAATTGATGACTGGCTATTTGAATTTGCTCAGTTGTTTCGNNNNNNNNNNNNNNNNNNNNNNNNNNNNNNN
>PIAL-6
GAAGAAGAGGAGGAACCTCTAGTAGATGGAGTTCAAGAAGAGGATGTTAAAGCAGAGGAGAATGCTTCTGGTTCATCAGGAGAAAGCAATGGTAGCATAGTAGAAGACCCAAGCAAAGAACCTAATAAGCAGGTATCCTTGGAGGAAGCTTGTAAAAACAAAACTGGGGATGAGCTTGAAGGCAAAGAAGTTGAAATTGATGACTGGCTATTTGAATTTGCTCAGTTGTTTCGCANNNNNNNNNNNNNNNNNNNNNNNNNNNNN
>PIAL-4
GAAGAAGAGGAGGAACCTCTAGTAGATGGAGTTCAAGAAGAGGATGTTAAAGCAGAGGAGAATGCTTCTGGTTCATCAGGAGAAAGCAATGGTAGCATAGTAGAAGACCCAAGCAAAGAACCTAATAAGCAGGTATCCTTGGAGGAAGCTTGTAAAAACAAAACTGGGGATGAGCTTGAAGGCAAAGAAATTGAAATTGATGACTGGCTATTTGAATTTGCTCNNNNNNNNNNNNNNNNNNNNNNNNNNNNNNNNNNNNNNNNN
>PIAL-13
GAAGAAGAGGAGGAACCTCTAGTAGATGGAGTTCAAGAAGAGGATGTTAAAGCAGAGGAGAATGCTTCTGGTTCATCAGGAGAAAGCAATGGTAGCATAGTAGAAGACCCAAGCAAAGAACCTAATAAGCAGGTATCCTTGGAGGAGGCTTGTAAAGACAAAACTGGGGATGAGCTTGAAGGCAAAGAAGTTGAAATTGATGACTGGCTATTTGAATTTGCTCAGTTGTTNNNNNNNNNNNNNNNNNNNNNNNNNNNNNNNNNN
>PIAY-9
GAAGAAGAGGAGGAACCTCTAGTAGATGGAGTTCAAGAAGAGGATGTTAAAGCAGAGGAGAATGCTTCTGGTTCATCAGGAGAAAGCAATGGTAGCATAGTAGAAGACCCAAGCAAAGAACCTAATAAGCAGGTATCCTTGGAGGAAGCTTGTAAAGACAAAACTGGGGATGAGCTTGAAGGCAAAGAAGTTGAAATTGATGACTGGCTATTTGAATTTGCTNNNNNNNNNNNNNNNNNNNNNNNNNNNNNNNNNNNNNNNNNN
>PIAY-10
GAAGAAGAGGAGGAACCTCTAGTAGATGGAGTTCAAGAAGAGGATGTTAAAGCAGAGGAGAATGCTTCTGGTTCATCAGGAGAAAGCAATGGTAGCATAGTAGAAGACCCAAGCAAAGAACCTAATAAGCAGGTATCCTTGGAGGAAGCTTGTAAAGACAAAACTGGGGATGAGCTTGAAGGCAAAGAAGTTGAAATTGATGACTGGCTATTTGAATTTGCTCAGTTGTTTCGCACACATGTAGGCATTGATCCAGACGCTCAC
>PIAY-4
GAAGAAGAGGAGGAACCTCTAGTAGATGGAGTTCAAGAAGAGGATGTTAAAGCAGAGGAGAATGCTTCTGGTTCATCAGGAGAAAGCAATGGTAGCATAGTAGAAGACCCAAGCAAAGAACCTAATAAGCAGGTATCCTTGGAGGAAGCTTGTAAAGACAAAACTGGGGATGAGCTTGAAGGCAAAGAAGTTGAAATTGATGACTGGCTATTTGAATTTGCTCAGTTGTTTCGCACACATGTAGGCATTGATCCAGACGCTCAC
>PIAY-18
GAAGAAGAGGAGGAATCTCTAGTAGATGGAGTTCAAGAAGAGGATGTTAAAGCAGAGGAGAATGCTTCTGGTTCATCAGGAGAAAGCAATGGTAGCATAGTAGAAGACCCAAGCAAAGAACCTAATAAGCAGGTATCCTTGGAGGAAGCTTGTAAAGACAAAACTGGGGATGAGCTTGAAGGCAAAGAAGTTGAAATTGATGACTGGCTATTTGAATTTGCTCAGTTGTTTCGCACACATGTAGGCATTGATCCAGACGCTCAC
>PIAY-5
GAAGAAGAGGAGGAACCTCTAGTAGATGGAGTTCAAGAAGAGGATGTTAAAGCAGAGGAGAATGCTTCTGGTTCATCAGGAGAAAGCAATGGTAGCATAGTAGAAGACCCAAGCAAAGAACCTAATAAGCAGGTATCCTTGGAGGAAGCTTGTAAAGACAAAACTGGGGATGAGCTTGAAGGCAAAGAAGTTGAAATTGATGACTGGCTATTTGAATTTGCTCAGTTGTTTCGCACACATGTAGGCATTGATCCAGACGCTCAC
>PIAY-6
GAAGAAGAGGAGGAACCTCTAGTAGATGGAGTTCAAGAAGAGGATGTTAAAGCAGAGGAGAATGCTTCTGGTTCATCAGGAGAAAGCAATGGTAGCATAGTAGAAGACCCAAGCAAAGAACCTAATAAGCAGGTATCCTTGGAGGAAGCTTGTAAAGACAAAACTGGGGATGAGCTTGAAGGCAAAGAAGTTGAAATTGATGACTGGCTATTTGAATTTGCTCAGTTGTTTCGCACACATGTAGGCATTGATCCAGACGCTCAC
>PIAY-19
GAAGAAGAGGAGGAATCTCTAGTAGATGGAGTTCAAGAAGAGGATGTTAAAGCAGAGGAGAATGCTTCTGGTTCATCAGGAGAAAGCAATGGTAGCATAGTAGAAGACCCAAGCAAAGAACCTAATAAGCAGGTATCCTTGGAGGAAGCTTGTAAAGACAAAACTGGGGATGAGCTTGAAGGCAAAGAAGTTGAAATTGATGACTGGCTATTTGAATTTGCTCAGTTGTTTCGCACACATGTAGGCATTGATCCAGACGCTCAC
>PIAY-13
GAAGAAGAGGAGGAATCTCTAGTAGATGGAGTTCAAGAAGAGGATGTTAAAGCAGAGGAGAATGCTTCTGGTTCATCAGGAGAAAGCAATGGTAGCATAGTAGAAGACCCAAGCAAAGAACCTAATAAGCAGGTATCCTTGGAGGAAGCTTGTAAAGACAAAACTGGGGATGAGCTTGAAGGCAAAGAAGTTGAAATTGATGACTGGCTATTTGAATTTGCTCAGTTGTTTCGCACACATGTAGGCATTGATCCAGACGCTCAC
>PIAY-14
GAAGAAGAGGAGGAACCTCTAGTAGATGGAGTTCAAGAAGAGGATGTTAAAGCAGAGGAGAATGCTTCTGGTTCATCAGGAGAAAGCAATGGTAGCATAGTAGAAGACCCAAGCAAAGAACCTAATAAGCAGGTATCCTTGGAGGAAGCTTGTAAAGACAAAACTGGGGATGAGCTTGAAGGCAAAGAAGTTGAAATTGATGACTGGCTATTTGAATTTGCTCAGTTGTTTCGCACACATGTAGGCATTGATCCAGACGCTCAC
>PIAY-7
GAAGAAGAGGAGGAATCTCTAGTAGATGGAGTTCAAGAAGAGGATGTTAAAGCAGAGGAGAATGCTTCTGGTTCATCAGGAGAAAGCAATGGTAGCATAGTAGAAGACCCAAGCAAAGAACCTAATAAGCAGGTATCCTTGGAGGAAGCTTGTAAAGACAAAACTGGGGATGAGCTTGAAGGCAAAGAAGTTGAAATTGATGACTGGCTATTTGAATTTGCTCAGTTGTTTCGCACACATGTAGGCATTGATCCAGACGCTCAC
>PIAY-17
GAAGAAGAGGAGGAACCTCTAGTAGATGGAGTTCAAGAAGAGGATGTTAAAGCAGAGGAGAATGCTTCTGGTTCATCAGGAGAAAGCAATGGTAGCATAGTAGAAGACCCAAGCAAAGAACCTAATAAGCAGGTATCCTTGGAGGAAGCTTGTAAAGACAAAACTGGGGATGAGCTTGAAGGCAAAGAAGTTGAAATTGATGACTGGCTATTTGAATTTGCTCAGTTGTTTCGCACACATGTAGGCATTGATCCAGACGCTCAC
>PIAY-15
GAAGAAGAGGAGGAACCTCTAGTAGATGGAGTTCAAGAAGAGGATGTTAAAGCAGAGGAGAATGCTTCTGGTTCATCAGGAGAAAGCAATGGTAGCATAGTAGAAGACCCAAGCAAAGAACCTAATAAGCAGGTATCCTTGGAGGAAGCTTGTAAAGACAAAACTGGGGATGAGCTTGAAGGCAAAGAAGTTGAAATTGATGACTGGCTATTTGAATTTGCTCAGTTGTTTCGCACACATGTAGGCATTGATCCAGACGCTCAC
>PIAY-8
GAAGAAGAGGAGGAATCTCTAGTAGATGGAGTTCAAGAAGAGGATGTTAAAGCAGAGGAGAATGCTTCTGGTTCATCAGGAGAAAGCAATGGTAGCATAGTAGAAGACCCAAGCAAAGAACCTAATAAGCAGGTATCCTTGGAGGAAGCTTGTAAAGACAAAACTGGGGATGAGCTTGAAGGCAAAGAAGTTGAAATTGATGACTGGCTATTTGAATTTGCTCAGTTGTTTCGCACACATGTAGGCATTGATCCAGACGCTCAC
>PIAY-16
GAAGAAGAGGAGGAACCTCTAGTAGATGGAGTTCAAGAAGAGGATGTTAAAGCAGAGGAGAATGCTTCTGGTTCATCAGGAGAAAGCAATGGTAGCATAGTAGAAGACCCAAGCAAAGAACCTAATAAGCAGGTATCCTTGGAGGAAGCTTGTAAAGACAAAACTGGGGATGAGCTTGAAGGCAAAGAAGTTGAAATTGATGACTGGCTATTTGAATTTGCTCAGTTGTTTCGCACACATGTAGGCATTGATCCAGACGCTCAC
>PIBU-1
GAAGAAGAGGAGGAACCTCTAGTAGATGGAGTTCAAGAAGAGGATGTTAAAGCAGAGGAGAATGCTTCTGGTTCATCAGGAGAAAGCAATGGTAGCATAGTAGAAAACCCAAGCAAAGAACCTAATAAGCAGGTATCCTTGGAGGAAGCTTGTAAAGACAAAAATGGGGATGAGCTTGAAGGCAAAGAAGTTGAAATTGATGACTGGCTATTTGAATTTGCTCAGTTGTTTCGCACACATGTAGGCATTGATCCGGACGCTCAC
>PIFL-5
GAAGAAGAGGAGGAATCTCTAGTAGATGGAGTTCAAGAAGAGGATGTTAAAGCAGAGGAGAATGCTTCTGGTTCATCAGGAGAAAGCAATGGTAGCATAGTAGAAGACCCAAGCAAAGAACCTAATAAGCAGGTATCCTTGGAGGAAGCTTGTAAAGACAAAACTGGGGATGAGCTTGAAGGCAAAGAAGTTGAAATTGATGACTGGCTATTTGAATTTGCTCAGTTGTTTCGCACACATGTAGGCATTGATCCAGACGCTCAC
>PIFL-10
GAAGAAGAGGAGGAACCTCTAGTAGATGGAGTTCAAGAAGAGGATGTTAAAGCAGAGGAAAATGCTTCTGGTTCATCAGGAGAAAGCAATGGTAGCATAGTAGAAGACCCAAGCAAAGAACCTAATAAGCAGGTATCCTTGGAGGAAGCTTGTAAAGACAAAACTGGGGATGAGCTTGAAGGCAAAGAAGTTGAAATTGATGACTGGCTATTTGAATTTGCTCAGTTGTTTCGCACACATGTAGGCATTGATCCAGATGCTCAC
>PIFL-8
GAAGAAGAGGAGGAACCTCTAGTAGATGGAGTTCAAGAAGAGGATGTTAAAGCAGAGGAAAATGCTTCTGGTTCATCAGGAGAAAGCAATGGTAGCATAGTAGAAGACCCAAGCAAAGAACCTAATAAGCAGGTATCCTTGGAGGAAGCTTGTAAAGACAAAACTGGGGATGAGCTTGAAGGCAAAGAAGTTGAAATTGATGACTGGCTATTTGAATTTGCTCAGTTGTTTCGCACACATGTAGGCATTGATCCAGATGCTCAC
>PIFL-14
GAAGAAGAGGAGGAACCTCTAGTAGATGGAGTTCAAGAAGAGGATGTTAAAGCAGAGGAAAATGCTTCTGGTTCATCAGGAGAAAGCAATGGTAGCATAGTAGAAGACCCAAGCAAAGAACCTAATAAGCAGGTATCCTTGGAGGAAGCTTGTAAAGACAAAACTGGGGATGAGCTTGAAGGCAAAGAAGTTGAAATTGATGACTGGCTATTTGAATTTGCTCAGTTGTTTCGCACACATGTAGGCATTGATCCAGATGCTCAC
>PIFL-3
GAAGAAGAGGAGGAACCTCTAGTAGATGGAGTTCAAGAAGAGGATGTTAAAGCAGAGGAAAATGCTTCTGGTTCATCAGGAGAAAGCAATGGTAGCATAGTAGAAGACCCAAGCAAAGAACCTAATAAGCAGGTATCCTTGGAGGAAGCTTGTAAAGACAAAACTGGGGATGAGCTTGAAGGCAAAGAAGTTGAAATTGATGACTGGCTATTTGAATTTGCTCAGTTGTTTCGCACACATGTAGGCATTGATCCAGATGCTCAC
>PIFL-13
GAAGAAGAGGAGGAACCTCTAGTAGATGGAGTTCAAGAAGAGGATGTTAAAGCAGAGGAAAATGCTTCTGGTTCATCAGGAGAAAGCAATGGTAGCATAGTAGAAGACCCAAGCAAAGAACCTAATAAGCAGGTATCCTTGGAGGAAGCTTGTAAAGACAAAACTGGGGATGAGCTTGAAGGCAAAGAAGTTGAAATTGATGACTGGCTATTTGAATTTGCTCAGTTGTTTCGCACACATGTAGGCATTGATCCAGATGCTCAC
>PIFL-17
GAAGAAGAGGAGGAACCTCTAGTAGATGGAGTTCAAGAAGAGGATGTTAAAGCAGAGGAGAATGCTTCTGGTTCATCAGGAGAAAGCAATGGTAGCATAGTAGAAGACCCAAGCAAAGAACCTAATAAGCAGGTATCCTTGGAGGAAGCTTGTAAAGACAAAACTGGGGATGAGCTTGAAGGCAAAGAAGTTGAAATTGATGACTGGCTATTTGAATTTGCTCAGTTGTTTCGCACACATGTAGGCATTGATCCAGACGCTCAC
>PIFL-12
GAAGAAGAGGAGGAACCTCTAGTAGATGGAGTTCAAGAAGAGGATGTTAAAGCAGAGGAGAATGCTTCTGGTTCATCAGGAGAAAGCAATGGTAGCATAGTAGAAGACCCAAGCAAAGAACCTAATAAGCAGGTATCCTTGGAGGAAGCTTGTAAAGACAAAACTGGGGATGAGCTTGAAGGCAAAGAAGTTGAAATTGATGACTGGCTATTTGAATTTGCTCAGTTGTTTCGCACACATGTAGGCATTGATCCAGACGCTCAC
>PIFL-16
GAAGAAGAGGAGGAACCTCTAGTAGATGGAGTTCAAGAAGAGGATGTTAAAGCAGAGGAAAATGCTTCTGGTTCATCAGGAGAAAGCAATGGTAGCATAGTAGAAGACCCAAGCAAAGAACCTAATAAGCAGGTATCCTTGGAGGAAGCTTGTAAAGACAAAACTGGGGATGAGCTTGAAGGCAAAGAAGTTGAAATTGATGACTGGCTATTTGAATTTGCTCAGTTGTTTCGCACACATGTAGGCATTGATCCAGATGCTCAC
>PIFL-1
GAAGAAGAGGAGGAACCTCTAGTAGATGGAGTTCAAGAAGAGGATGTTAAAGCAGAGGAGAATGCTTCTGGTTCATCAGGAGAAAGCAATGGTAGCATAGTAGAAGACCCAAGCAAAGAACCTAATAAGCAGGTATCCTTGGAGGAAGCTTGTAAAGACAAAACTGGGGATGAGCTTGAAGGCAAAGAAGTTGAAATTGATGACTGGCTATTTGAATTTGCTCAGTTGTTTCGCACACATGTAGGCATTGATCCAGACGCTCAC
>PIFL-15
GAAGAAGAGGAGGAACCTCTAGTAGATGGAGTTCAAGAAGAGGATGTTAAAGCAGAGGAGAATGCTTCTGGTTCATCAGGAGAAAGCAATGGTAGCATAGTAGAAGACCCAAGCAAAGAACCTAATAAGCAGGTATCCTTGGAGGAAGCTTGTAAAGACAAAACTGGGGATGAGCTTGAAGGCAAAGAAGTTGAAATTGATGACTGGCTATTTGAATTTGCTCAGTTGTTTCGCACACATGTAGGCATTGATCCAGACGCTCAC
>PIFL-2
GAAGAAGAGGAGGAACCTCTAGTAGATGGAGTTCAAGAAGAGGATGTTAAAGCAGAGGAGAATGCTTCTGGTTCATCAGGAGAAAGCAATGGTAGCATAGTAGAAGACCCAAGCAAAGAACCTAATAAGCAGGTATCCTTGGAGGAAGCTTGTAAAGACAAAACTGGGGATGAGCTTGAAGGCAAAGAAGTTGAAATTGATGACTGGCTATTTGAATTTGCTCAGTTGTTTCGCACACATGTAGGCATTGATCCAGACGCTCAC
>PIFL-11
GAAGAAGAGGAGGAACCTCTAGTAGATGGAGTTCAAGAAGAGGATGTTAAAGCAGAGGAGAATGCTTCTGGTTCATCAGGAGAAAGCAATGGTAGCATAGTAGAAGACCCAAGCAAAGAACCTAATAAGCAGGTATCCTTGGAGGAAGCTTGTAAAGACAAAACTGGGGATGAGCTTGAAGGCAAAGAAGTTGAAATTGATGACTGGCTATTTGAATTTGCTCAGTTGTTTCGCACACATGTAGGCATTGATCCAGACGCTCAC
>PIGE-2
GAAGAAGAGGAGGAACCTCTAGTAGATGGAGTTCAAGAAGAGGATGTTAAAGCAGAGGAGAATGCTTCTGGTTCATCAGGAGAAAGCAATGGTAGCATAGTAGAAGACCCAAGCAAAGAACCTAATAAGCAGGTATCCTTGGAGGAAGCTTGTAAAGACAAAAATGGGGATGAGCTTGAAGGCAAAGAAGTTGAAATTGATGACTGGCTATTTGAATTTGCTCAGTTGTTTCGCACACATGTAGGCATTGATCCGGACGCTCAC
>PIGE-1
GAAGAAGAGGAGGAACCTCTAGTAGATGGAGTTCAAGAAGAGGATGTTAAAGCAGAGGAGAATGCTTCTGGTTCATCAGGAGAAAGCAATGGTAGCATAGTAGAAGACCCAAGCAAAGAACCTAATAAGCAGGTATCCTTGGAGGAAGCTTGTAAAGACAAAAATGGGGATGAGCTTGAAGGCAAAGAAGTTGAAATTGATGACTGGCTATTTGAATTTGCTCAGTTGTTTCGCACACATGTAGGCATTGATCCGGACGCTCAC
>PIMN-4
GAAGAAGAGGAGGAACCTCTAGTAGATGGAGTTCAAGAAGAGGATGTTAAAGCAGAGGAGAATGCTTCTGGTTCATCAGGAGAAAGCAATGGTAGCATAGTAGAAGACCCAAGCAAAGAACCTAATAAGCAGGTATCCTTGGAGGAAGCTTGTAAAGACAAAACTGGGGATGAGCTTGAAGGCAAAGAAGTTGAAATTGATGACTGGCTATTTGAATTTGCTCAGTTGTTTCGCACACATGTAGGCATTGATCCAGACGCTCAC
>PIMN-7
GAAGAAGAGGAGGAACCTCTAGTAGATGGAGTTCAAGAAGAGGATGTTAAAGCAGAGGAGAATGCTTCTGGTTCATCAGGAGAAAGCAATGGTAGCATAGTAGAAGACCCAAGCAAAGAACCTAATAAGCAGGTATCCTTGGAGGAAGCTTGTAAAGACAAAACTGGGGATGAGCTTGAAGGCAAAGAAGTTGAAATTGATGACTGGCTATTTGAATTTGCTCAGTTGTTTCGCACACATGTAGGCATTGATCCAGACGCTCAC
>PIMN-1
GAAGAAGAGGAGGAACCTCTAGTAGATGGAGTTCAAGAAGAGGATGTTAAAGCAGAGGAGAATGCTTCTGGTTCATCGGGAGAAAGCAATGGTAGCATAGTAGAAGACCCAAGCAAAGAACCTAATAAGCAGGTATCCTTGGAGGAAGCTTGTAAAGACAAAACTGGGGATGAGCTTGAAGGCAAAGAAGTTGAAATTGATGACTGGCTATTTGAATTTGCTCAGTTGTTTCGCACACATGTAGGCATTGATCCAGACGCTCAC
>PIMN-14
GAAGAAGAGGAGGAACCTCTAGTAGATGGAGTTCAAGAAGAGGATGTTAAAGCAGAGGAGAATGCTTCTGGTTCATCAGGAGAAAGCAATGGTAGCATAGTAGAAGACCCAAGCAAAGAACCTAATAAGCAGGTATCCTTGGAGGAAGCTTGTAAAGACAAAACTGGGGATGAGCTTGAAGGCAAAGAAGTTGAAATTGATGACTGGCTATTTGAATTTGCTCAGTTGTTTCGCACACATGTAGGCATTGATCCAGACGCTCAC
>PIMN-12
GAAGAAGAGGAGGAACCTCTAGTAGATGGAGTTCAAGAAGAGGATGTTAAAGCAGAGGAGAATGCTTCTGGTTCATCAGGAGAAAGCAATGGTAGCATAGTAGAAGACCCAAGCAAAGAACCTAATAAGCAGGTATCCTTGGAGGAAGCTTGTAAAGACAAAACTGGGGATGAGCTTGAAGGCAAAGAAGTTGAAATTGATGACTGGCTATTTGAATTTGCTCAGTTGTTTCGCACACATGTAGGCATTGATCCAGACGCTCAC
>PIMN-18
GAAGAAGAGGAGGAACCTCTAGTAGATGGAGTTCAAGAAGAGGATGTTAAAGCAGAGGAGAATGCTTCTGGTTCATCAGGAGAAAGCAATGGTAGCATAGTAGAAGACCCAAGCAAAGAACCTAATAAGCAGGTATCCTTGGAGGAAGCTTGTAAAGACAAAACTGGGGATGAGCTTGAAGGCAAAGAAGTTGAAATTGATGACTGGCTATTTGAATTTGCTCAGTTGTTTCGCACACATGTAGGCATTGATCCAGACGCTCAC
>PIMN-8
GAAGAAGAGGAGGAACCTCTAGTAGATGGAGTTCAAGAAGAGGATGTTAAAGCAGAGGAGAATGCTTCTGGTTCATCAGGAGAAAGCAATGGTAGCATAGTAGAAGACCCAAGCAAAGAACCTAATAAGCAGGTATCCTTGGAGGAAGCTTGTAAAGACAAAACTGGGGATGAGCTTGAAGGCAAAGAAGTTGAAATTGATGACTGGCTATTTGAATTTGCTCAGTTGTTTCGCACACATGTAGGCATTGATCCAGACGCTCAC
>PIMN-17
GAAGAAGAGGAGGAACCTCTAGTAGATGGAGTTCAAGAAGAGGATGTTAAAGCAGAGGAGAATGCTTCTGGTTCATCAGGAGAAAGCAATGGTAGCATAGTAGAAGACCCAAGCAAAGAACCTAATAAGCAGGTATCCTTGGAGGAAGCTTGTAAAGACAAAACTGGGGATGAGCTTGAAGGCAAAGAAGTTGAAATTGATGACTGGCTATTTGAATTTGCTCAGTTGTTTCGCACACATGTAGGCATTGATCCAGACGCTCAC
>PIMN-2
GAAGAAGAGGAGGAACCTCTAGTAGATGGAGTTCAAGAAGAGGATGTTAAAGCAGAGGAGAATGCTTCTGGTTCATCGGGAGAAAGCAATGGTAGCATAGTAGAAGACCCAAGCAAAGAACCTAATAAGCAGGTATCCTTGGAGGAAGCTTGTAAAGACAAAACTGGGGATGAGCTTGAAGGCAAAGAAGTTGAAATTGATGACTGGCTATTTGAATTTGCTCAGTTGTTTCGCACACATGTAGGCATTGATCCAGACGCTCAC
>PIMN-10
GAAGAAGAGGAGGAACCTCTAGTAGATGGAGTTCAAGAAGAGGATGTTAAAGCAGAGGAGAATGCTTCTGGTTCATCAGGAGAAAGCAATGGTAGCATAGTAGAAGACCCAAGCAAAGAACCTAATAAGCAGGTATCCTTGGAGGAAGGTTGTAAAGACAAAACTGGGGATGAGCTTGAAGGCAAAGAAGTTGAAATTGATGACTGGCTATTTGAATTTGCTCAGTTGTTTCGCACACATGTAGGCATTGATCCAGACGCTCAC
>PIMN-16
GAAGAAGAGGAGGAACCTCTAGTAGATGGAGTTCAAGAAGAGGATGTTAAAGCAGAGGAGAATGCTTCTGGTTCATCAGGAGAAAGCAATGGTAGCATAGTAGAAGACCCAAGCAAAGAACCTAATAAGCAGGTATCCTTGGAGGAAGCTTGTAAAGACAAAACTGGGGATGAGCTTGAAGGCAAAGAAGTTGAAATTGATGACTGGCTATTTGAATTTGCTCAGTTGTTTCGCACACATGTAGGCATTGATCCAGACGCTCAC
>PIMN-9
GAAGAAGAGGAGGAACCTCTAGTAGATGGAGTTCAAGAAGAGGATGTTAAAGCAGAGGAGAATGCTTCTGGTTCATCAGGAGAAAGCAATGGTAGCATAGTAGAAGACCCAAGCAAAGAACCTAATAAGCAGGTATCCTTGGAGGAAGCTTGTAAAGACAAAACTGGGGATGAGCTTGAAGGCAAAGAAGTTGAAATTGATGACTGGCTATTTGAATTTGCTCAGTTGTTTCGCACACATGTAGGCATTGATCCAGACGCTCAC
>PIMN-5
GAAGAAGAGGAGGAACCTCTAGTAGATGGAGTTCAAGAAGAGGATGTTAAAGCAGAGGAGAATGCTTCTGGTTCATCAGGAGAAAGCAATGGTAGCATAGTAGAAGACCCAAGCAAAGAACCTAATAAGCAGGTATCCTTGGAGGAAGGTTGTAAAGACAAAACTGGGGATGAGCTTGAAGGCAAAGAAGTTGAAATTGATGACTGGCTATTTGAATTTGCTCAGTTGTTTCGCACACATGTAGGCATTGATCCAGACGCTCAC
>PIMN-11
GAAGAAGAGGAGGAACCTCTAGTAGATGGAGTTCAAGAAGAGGATGTTAAAGCAGAGGAGAATGCTTCTGGTTCATCAGGAGAAAGCAATGGTAGCATAGTAGAAGACCCAAGCAAAGAACCTAATAAGCAGGTATCCTTGGAGGAAGCTTGTAAAGACAAAACTGGGGATGAGCTTGAAGGCAAAGAAGTTGAAATTGATGACTGGCTATTTGAATTTGCTCAGTTGTTTCGCACACATGTAGGCATTGATCCAGACGCTCAC
>PIMN-3
GAAGAAGAGGAGGAACCTCTAGTAGATGGAGTTCAAGAAGAGGATGTTAAAGCAGAGGAGAATGCTTCTGGTTCATCAGGAGAAAGCAATGGTAGCATAGTAGAAGACCCAAGCAAAGAACCTAATAAGCAGGTATCCTTGGAGGAAGCTTGTAAAGACAAAACTGGGGATGAGCTTGAAGGCAAAGAAGTTGAAATTGATGACTGGCTATTTGAATTTGCTCAGTTGTTTCGCACACATGTAGGCATTGATCCAGACGCTCAC
>PIMN-15
GAAGAAGAGGAGGAACCTCTAGTAGATGGAGTTCAAGAAGAGGATGTTAAAGCAGAGGAGAATGCTTCTGGTTCATCGGGAGAAAGCAATGGTAGCATAGTAGAAGACCCAAGCAAAGAACCTAATAAGCAGGTATCCTTGGAGGAAGCTTGTAAAGACAAAACTGGGGATGAGCTTGAAGGCAAAGAAGTTGAAATTGATGACTGGCTATTTGAATTTGCTCAGTTGTTTCGCACACATGTAGGCATTGATCCAGACGCTCAC
>PIMN-13
GAAGAAGAGGAGGAACCTCTAGTAGATGGAGTTCAAGAAGAGGATGTTAAAGCAGAGGAGAATGCTTCTGGTTCATCGGGAGAAAGCAATGGTAGCATAGTAGAAGACCCAAGCAAAGAACCTAATAAGCAGGTATCCTTGGAGGAAGCTTGTAAAGACAAAACTGGGGATGAGCTTGAAGGCAAAGAAGTTGAAATTGATGACTGGCTATTTGAATTTGCTCAGTTGTTTCGCACACATGTAGGCATTGATCCAGACGCTCAC
>PIMN-6
GAAGAAGAGGAGGAACCTCTAGTAGATGGAGTTCAAGAAGAGGATGTTAAAGCAGAGGAGAATGCTTCTGGTTCATCAGGAGAAAGCAATGGTAGCATAGTAGAAGACCCAAGCAAAGAACCTAATAAGCAGGTATCCTTGGAGGAAGCTTGTAAAGACAAAACTGGGGATGAGCTTGAAGGCAAAGAAGTTGAAATTGATGACTGGCTATTTGAATTTGCTCAGTTGTTTCGCACACATGTAGGCATTGATCCAGACGCTCAC
>PISB-9
GAAGAAGAGGAGGAACCTCTAGTAGATGGAGTTCAAGAAGAGGATGTTAAAGCAGAGGAGAATGCTTCTGGTTCATCAGGAGAAAGCAATGGTAGCATAGTAGAAGACCCAAGCAAAGAACCTAATAAGCAGGTATCCTTGGAGGAAGCTTGTAAAGACAAAACTGGGGATGAGCTTGAAGGCAAAGAAGTTGAAATTGATGACTGGCTATTTGAATTTGCTCAGTTGTTTCGCACACATGTAGGCATTGATCCAGACGCTCAC
>PISB-16
GAAGAAGAGGAGGAACCTCTAGTAGATGGAGTTCAAGAAGAGGATGTTAAAGCAGAGGAGAATGCTTCTGGTTCATCAGGAGAAAGCAATGGTAGCATAGTAGAAGACCCAAGCAAAGAACCTAATAAGCAGGTATCCTTGGAGGAAGCTTGTAAAGACAAAACTGGGGATGAGCTTGAAGGCAAAGAAGTTGAAATTGATGACTGGCTATTTGAATTTGCTCAGTTGTTTCGCACACATGTAGGCATTGATCCAGACGCTCAC
>PISB-7
GAAGAAGAGGAGGAACCTCTAGTAGATGGAGTTCAAGAAGAGGATGTTAAAGCAGAGGAGAATGCTTCTGGTTCATCAGGAGAAAGCAATGGTAGCATAGTAGAAGACCCAAGCAAAGAACCTAATAAGCAGGTATCCTTGGAGGAAGCTTGTAAAGACAAAACTGGGGATGAGCTTGAAGGCAAAGAAGTTGAAATTGATGACTGGCTATTTGAATTTGCTCAGTNNNNNNNNNNNNNNNNNNNNNNNNNNNNNNNNNNNNNN
>PISB-17
GAAGAAGAGGAGGAACCTCTAGTAGATGGAGTTCAAGAAGAGGATGTTAAAGCAGAGGAGAATGCTTCTGGTTCATCAGGAGAAAGCAATGGTAGCATAGTAGAAGACCCAAGCAAAGAACCTAATAAGCAGGTATCCTTGGAGGAAGCTTGTAAAGACAAAACTGGGGATGAGCTTGAAGGCAAAGAAGTTGAAATTGATGACTGGCTATTTGAATTTGCTCAGTTGTTTCGCACACATGTAGGCATTGATCCAGACGCTCAC
>PISB-11
GAAGAAGAGGAGGAACCTCTAGTAGATGGAGTTCAAGAAGAGGATGTTAAAGCAGAGGAGAATGCTTCTGGTTCATCAGGAGAAAGCAATGGTAGCATAGTAGAAGACCCAAGCAAAGAACCTAATAAGCAGGTATCCTTGGAGGAAGCTTGTAAAGACAAAACTGGGGATGAGCTTGAAGGCAAAGAAGTTGAAATTGATGACTGGCTATTTGAATTTGCTCAGTTGTTTCGCACACATGTAGGCATTGATCCAGACGCTCAC
>PISB-4
GAAGAAGAGGAGGAACCTCTAGTAGATGGAGTTCAAGAAGAGGATGTTAAAGCAGAGGAGAATGCTTCTGGTTCATCAGGAGAAAGCAATGGTAGCATAGTAGAAGACCCAAGCAAAGAACCTAATAAGCAGGTATCCTTGGAGGAAGCTTGTAAAGACAAAACTGGGGATGAGCTTGAAGGCAAAGAAGTTGAAATTGATGACTGGCTATTTGAATTTGCTCAGTTGTTTCGCACACATGTAGGCATTGATCCAGACGCTCAC
>PISB-14
GAAGAAGAGGAGGAATCTCTAGTAGATGGAGTTCAAGAAGAGGATGTTAAAGCAGAGGAGAATGCTTCTGGTTCATCAGGAGAAAGCAATGGTAGCATAGTAGAAGACCCAAGCAAAGAACCTAATAAGCAGGTATCCTTGGAGGAAGCTTGTAAAGACAAAACTGGGGATGAGCTTGAAGGCAAAGAAGTTGAAATTGATGACTGGCTATTTGAATTTGCTCAGTTGTTTCGCACACATGTAGGCATTGATCCAGACGCTCAC
>PISB-13
GAAGAAGAGGAGGAACCTCTAGTAGATGGAGTTCAAGAAGAGGATGTTAAAGCAGAGGAGAATGCTTCTGGTTCATCAGGAGAAAGCAATGGTAGCATAGTAGAAGACCCAAGCAAAGAACCTAATAAGCAGGTATCCTTGGAGGAAGCTTGTAAAGACAAAACTGGGGATGAGCTTGAAGGCAAAGAAGTTGAAATTGATGACTGGCTATTTGAATTTGCTCAGTTGTTTCGCACACATGTAGGCATTGATCCAGACGCTCAC
>PISB-2
GAAGAAGAGGAGGAACCTCTAGTAGATGGAGTTCAAGAAGAGGATGTTAAAGCAGAGGAGAATGCTTCTGGTTCATCAGGAGAAAGCAATGGTAGCATAGTAGAAGACCCAAGCAAAGAACCTAATAAGCAGGTATCCTTGGAGGAAGCTTGTAAAGACAAAACTGGGGATGAGCTTGAAGGCAAAGAAGTTGAAATTGATGACTGGCTATTTGAATTTGCTCAGTTGTTTCGCACACATGTAGGCATTGATCCAGACGCTCAC
>PISB-15
GAAGAAGAGGAGGAACCTCTAGTAGATGGAGTTCAAGAAGAGGATGTTAAAGCAGAGGAGAATGCTTCTGGTTCATCAGGAGAAAGCAATGGTAGCATAGTAGAAGACCCAAGCAAAGAACCTAATAAGCAGGTATCCTTGGAGGAAGCTTGTAAAGACAAAACTGGGGATGAGCTTGAAGGCAAAGAAGTTGAAATTGATGACTGGCTATTTGAATTTGCTCAGTTGTTTCGCACACATGTAGGCATTGATCCAGACGCTCAC
>PISB-1
GAAGAAGAGGAGGAACCTCTAGTAGATGGAGTTCAAGAAGAGGATGTTAAAGCAGAGGAGAATGCTTCTGGTTCATCAGGAGAAAGCAATGGTAGCATAGTAGAAGACCCAAGCAAAGAACCTAATAAGCAGGTATCCTTGGAGGAAGCTTGTAAAGACAAAACTGGGGATGAGCTTGAAGGCAAAGAAGTTGAAATTGATGACTGGCTATTTGAATTTGCTCAGTTGTTTCGCACACATGTAGGCATTGATCCAGACGCTCAC
>PISB-5
GAAGAAGAGGAGGAATCTCTAGTAGATGGAGTTCAAGAAGAGGATGTTAAAGCAGAGGAGAATGCTTCTGGTTCATCAGGAGAAAGCAATGGTAGCATAGTAGAAGACCCAAGCAAAGAACCTAATAAGCAGGTATCCTTGGAGGAAGCTTGTAAAGACAAAACTGGGGATGAGCTTGAAGGCAAAGAAGTTGAAATTGATGACTGGCTATTTGAATTTGCTCAGTTGTTTCGCACACATGTAGGCATTGATCCAGACGCTCAC
>PISB-3
GAAGAAGAGGAGGAACCTCTAGTAGATGGAGTTCAAGAAGAGGATGTTAAAGCAGAGGAGAATGCTTCTGGTTCATCAGGAGAAAGCAATGGTAGCATAGTAGAAGACCCAAGCAAAGAACCTAATAAGCAGGTATCCTTGGAGGAAGCTTGTAAAGACAAAACTGGGGATGAGCTTGAAGGCAAAGAAGTTGAAATTGATGACTGGCTATTTGAATTTGNNNNNNNNNNNNNNNNNNNNNNNNNNNNNNNNNNNNNNNNNNNN
>PISB-8
GAAGAAGAGGAGGAACCTCTAGTAGATGGAGTTCAAGAAGAGGATGTTAAAGCAGAGGAGAATGCTTCTGGTTCATCAGGAGAAAGCAATGGTAGCATAGTAGAAGACCCAAGCAAAGAACCTAATAAGCAGGTATCCTTGGAGGAAGCTTGTAAAGACAAAACTGGGGATGAGCTTGAAGGCAAAGAAGTTGAAATTGATGACTGGCTATTTGAATTTGCTCAGTTGTTTCGCACACATGTAGGCATTGATCCAGACGCTCAC
>PISB-12
GAAGAAGAGGAGGAACCTCTAGTAGATGGAGTTCAAGAAGAGGATGTTAAAGCAGAGGAGAATGCTTCTGGTTCATCAGGAGAAAGCAATGGTAGCATAGTAGAAGACCCAAGCAAAGAACCTAATAAGCAGGTATCCTTGGAGGAAGCTTGTAAAGACAAAACTGGGGATGAGCTTGAAGGCAAAGAAGTTGAAATTGATGACTGGCTATTTGAATTTGCTCAGTTGTTTCGCACACATGTAGGCATTGATCCAGACGCTCAC
>PISB-6
GAAGAAGAGGAGGAACCTCTAGTAGATGGAGTTCAAGAAGAGGATGTTAAAGCAGAGGAGAATGCTTCTGGTTCATCAGGAGAAAGCAATGGTAGCATAGTAGAAGACCCAAGCAAAGAACCTAATAAGCAGGTATCCTTGGAGGAAGCTTGTAAAGACAAAACTGGGGATGAGCTTGAAGGCAAAGAAGTTGAAATTGATGACTGGCTATTTGAATTTGCTCAGTTGTTTCGCANNNNNNNNNNNNNNNNNNNNNNNNNNNNN
>PISB-18
GAAGAAGAGGAGGAACCTCTAGTAGATGGAGTTCAAGAAGAGGATGTTAAAGCAGAGGAAAATGCTTCTGGTTCATCAGGAGAAAGCAATGGTAGCATAGTAGAAGACCCAAGCAAAGAACCTAATAAGCAGGTATCCTTGGAGGAAGCTTGTAAAGACAAAACTGGGGATGAGCTTGAAGGCAAAGAAGTTGAAATTGATGACTGGCTATTTGAATTTGCTCAGTTGTTTCGCACACATGTAGGCATTGATCCAGATGCTCAC
>PISQ-1
GAAGAAGAGGAGGAACCTCTAGTAGATGGAGTTCAAGAAGAGGATGTTAAAGCAGAGGAGAATGCTTCTGGTTCATCAGGAGAAAGCAATGGTAGCATAGTAGAAGACCCAAGCAAAGAACCTAATAAGCAGGTATCCTTGGAGGAAGCTTGTAAAGACAAAAATGGGGATGAGCTTGAAGGCAAAGAAGTTGAAATTGATGACTGGCTATTTGAATTTGCTCAGTTGTTTCGCACACATGTAGGCATTGATCCGGACGCTCAC
>PISQ-2
GAAGAAGAGGAGGAACCTCTAGTAGATGGAGTTCAAGAAGAGGATGTTAAAGCAGAGGAGAATGCTTCTGGTTCATCAGGAGAAAGCAATGGTAGCATAGTAGAAGACCCAAGCAAAGAACCTAATAAGCAGGTATCCTTGGAGGAAGCTTGTAAAGACAAAAATGGGGATGAGCTTGAAGGCAAAGAAGTTGAAATTGATGACTGGCTATTTGAATTTGCTCAGTTGTTTCGCACACATGTAGGCATTGATCCGGACGCTCAC
>PIST-15
GAAGAAGAGGAGGAACCTCTAGTAGATGGAGTTCAAGAAGAGGATGTTAAAGCAGAGGAGAATGCTTCTGGTTCATCAGGAGAAAGCAATGGTAGCGTTGTAGAAGACCCAAGCAAAGAACCTAATAAGCAGGTATCCTTGGAGGAAGCTTGTAAAGACAAAACTGGGGATGAGCTTGAAGGCAAAGAAGTTGAAATTGATGACTGGCTATTTGAATTTGCTCAGTTGTTTCGCACACATGTAGGCATTGATCCAGACGCTCAC
>PIST-3
GAAGAAGAGGAGGAACCTCTAGTAGATGGAGTTCAAGAAGAGGATGTTAAAGCAGAGGAGAATGCTTTTGGTTCATCAGGAGAAAGCAATGGTAGCGTTGTAGAAGACCCAAGCAAAGAACCTAATAAGCAGGTATCCTTGGAGGAAGCTTGTAAAGACAAAACTGGGGATGAGCTTGAAGGCAAAGAAGTTGAAATTGATGACTGGCTATTTGAATTTGCTCAGTTGTTTCGCACACATGTAGGCATTGATCCAGACGCTCAC
>PIST-13
GAAGAAGAGGAGGAACCTCTAGTAGATGGAGTTCAAGAAGAGGATGTTAAAGCAGAGGAGAATGCTTCTGGTTCATCAGGAGAAAGCAATGGTAGCGTTGTAGAAGACCCAAGCAAAGAACCTAATAAGCAGGTATCCTTGGAGGAAGCTTGTAAAGACAAAACTGGGGATGAGCTTGAAGGCAAAGAAGTTGAAATTGATGACTGGCTATTTGAATTTGCTCAGTTGTTTCGCACACATGTAGGCATTGATCCAGACGCTCAC
>PIST-11
GAAGAAGAGGAGGAACCTCTAGTAGATGGAGTTCAAGAAGAGGATGTTAAAGCAGAGGAGAATGCTTCTGGTTCATCAGGAGAAAGCAATGGTAGCGTTGTAGAAGACCCAAGCAAAGAACCTAATAAGCAGGTATCCTTGGAGGAAGCTTGTAAAGACAAAACTGGGGATGAGCTTGAAGGCAAAGAAGTTGAAATTGATGACTGGCTATTTGAATTTGCTCANNNNNNNNNNNNNNNNNNNNNNNNNNNNNNNNNNNNNNNN
>PIST-8
GAAGAAGAGGAGGAACCTCTAGTAGATGGAGTTCAAGAAGAGGATGTTAAAGCAGAGGAGAATGCTTCTGGTTCATCAGGAGAAAGCAATGGTAGCGTTGTAGAAGACCCAAGCAAAGAACCTAATATGCAGGTATCCTTGGAGGAAGCTTGTAAAGACAAAACTGGGGATGAGCTTGAAGGCAAAGAAGTTGAAATTGATGACTGGCTATTTGAATTTGCTCA-TTGTTTNNNNNNNNNNNNNNNNNNNNNNNNNNNNNNNNN
>PIST-6
GAAGAAGAGGAGGAACCTCTAGTAGATGGAGTTCAAGAAGAGGATGTTAAAGCAGAGGAGAATGCTTCTGGTTCATCAGGAGAAAGCAATGGTAGCGTTGTAGAAGACCCAAGCAAAGAACCTAATAAGCAGGTATCCTTGGAGGAAGCTTGTAAAGACAAAACTGGGGATGAGCTTGAAGGCAAAGAAGTTGAAATTGATGACTGGCTATTTGAATTTGCTCAGTTGTTTCGCANNNNNNNNNNNNNNNNNNNNNNNNNNNNN
>PIST-14
GAAGAAGAGGAGGAACCTCTAGTAGATGGAGTTCAAGAAGAGGATGTTAAAGCAGAGGAGAATGCTTCTGGTTCATCAGGAGAAAGCAATGGTAGCGTTGTAGAAGACCCAAGCAAAGAACCTAATAAGCAGGTATCCTTGGAGGAAGCTTGTAAAGACAAAACTGGGGATGAGCTTGAAGGCAAAGAAGTTGAAATTGATGACTGGCTATTTGAATTTGCTCAGTTGTTTCGCACACATGTANNNNNNNNNNNNNNNNNNNNN
>PICH-X3
GAAGAAGAGGAGGAACCTCTAGTAGATGGAGTTCAAGAAGAGGATGTTAATGCAGAGGAAAATGCTTCTGGTTCATCAGGAGAAAGCAATGGTAGCATAGTAGAAGACCCAAGCAAAGAACCTAATAAGCAGGTATCCTTGGAGGAAGCTTGTAAAGACAAAACTGGGGATGAGCTTGAAGGCAAAGAAGTTGAAATTGATGACTGGCTATTTGAATTTGGTCAGTTGTTTCGCACACATGTAGGCATTGATCCAGACGCTCAC
>PIST-19
GAAGAAGAGGAGGAAGCTCTAGTAGATGGAGTTCAAGAAGAGGATGTTAAAGCAGAGGAGAATGCTTCTGGTTCATCAGGAGAAAGCAATGGTAGCGTTGTAGAAGACCCAAGCAAAGAACCTAATAAGCAGGTATCCTTGGAGGAAGCTTGTAAAGACAAAACTGGGGATGAGCTTGAAGGCAAAGAAGTTGAAATTGATGACTGGCTATTTGAATTTGCTCAGTTGTTTCGCACACATGTAGGCATTGATCCAGACGCTCAC
>PICH-X2
GAAGAAGAGGAGGAACCTCTAGTAGATGGAGTTCAAGAAGAGGATGTTAAAGCAGAGGAAAATGCTTCTGGTTCATCAGGAGAAAGCAATGGTAGCATAGTAGAAGACCCAAGCAAAGAACCTAATAAGCAGGTATCCTTGGAGGAAGCTTGTAAAGACAAAACTGGGGATGAGCTTGAAGGCAAAGAAGTTGAAATTGATGACTGGCTATTTGAATTTGCTCAGTTGTTTCGCACACATGTAGGCATTGATCCAGACGCTCAC
>PIST-5
GAAGAAGAGGAGGAACCTCTAGTAGATGGAGTTCAAGAAGAGGATGTTAAAGCAGAGGAGAATGCTTCTGGTTCATCAGGAGAAAGCAATGGTAGCGTTGTAGAAGACCCAAGCAAAGAACCTAATAAGCAGGTATCCTTGGAGGAAGCTTGTAAAGACAAAACTGGGGATGAGCTTGAAGGCAAAGAAGTTGAAATTGATGACTGGCTATTTGAATTTGCTCAGTTGTTTCGCACNNNNNNNNNNNNNNNNNNNNNNNNNNNN
>PICH-X1
GAAGAAGAGGAGGAACCTCTAGTAGATGGAGTTCAAGAAGAGGATGTTAAAGCAGAGGAAAATGCTTCTGGTTCATCAGGAGAAAGCAATGGTAGCATAGTAGAAGACCCAAGCAAAGAACCTAATAAGCAGGTATCCTTGGAGGAAGCTTGTAAAGACAAAACTGGGGATGAGCTTGAAGGCAAAGAAGTTGAAATTGATGACTGGCTATTTGAATTTGCTCAGTTGTTTCGCACACATGTAGGCATTGATCCAGACGCTCAC
>PIST-2
GAAGAAGAGGAGGAACCTCTAGTAGATGGAGTTCAAGAAGAGGATGTTAAAGCAGAGGAGAATGCTTCTGGTTCATCAGGAGAAAGCAATGGTAGCGTTGTAGAAGACCCAAGCAAAGAACCTAATAAGCAGGTATCCTTGGAGGAAGCTTGTAAAGACAAAACTGGGGATGAGCTTGAAGGCAAAGAAGTTGAAATTGATGACTGGCTATTTGAATTTGCTCANNNNNNNNNNNNNNNNNNNNNNNNNNNNNNNNNNNNNNNN
>PIST-12
GAAGAAGAGGAGGAACCTCTAGTAGATGGAGTTCAAGAAGAGGATGTTAAAGCAGAGGAGAATGCTTCTGGTTCATCAGGAGAAAGCAATGGTAGCGTTGTAGAAGACCCAAGCAAAGAACCTAATAAGCAGGTATCCTTGGAGGAAGCTTGTAAAGACAAAACTGGGGATGAGCTTGAAGGCAAAGAAGTTGAAATTGATGACTGGCTATTTGAATTTGCTCAGTTGTTTCGCACACATGTAGGCATTGATCCAGACGCTCAC
>PIST-10
GAAGAAGAGGAGGAACCTCTAGTAGATGGAGTTCAAGAAGAGGATGTTAAAGCAGAGGAGAATGCTTCTGGTTCATCAGGAGAAAGCAATGGTAGCGTTGTAGAAGACCCAAGCAAAGAACCTAATAAGCAGGTATCCTTGGAGGAAGCTTGTAAAGACAAAACTGGGGATGAGCTTGAAGGCAAAGAAGTTGAAATTGATGACTGGCTATTTGAATTTGCTCAGTTGTTTCGCANNNNNNNNNNNNNNNNNNNNNNNNNNNNN
>PIST-7
GAAGAAGAGGAGGAACCTCTAGTAGATGGAGTTCAAGAAGAGGATGTTAAAGCAGAGGAGAATGCTTCTGGTTCATCAGGAGAAAGCAATGGTAGCGTTGTAGAAGACCCAAGCAAAGAACCTAATAAGCAGGTATCCTTGGAGGAAGCTTGTAAAGACAAAACTGGGGATGAGCTTGAAGGCAAAGAAGTTGAAATTGATGACTGGCTATTTGAATTTGCTCANNNNNNNNNNNNNNNNNNNNNNNNNNNNNNNNNNNNNNNN
>PIST-4
GAAGAAGAGGAGGAACCTCTAGTAGATGGAGTTCAAGAAGAGGATGTTAAAGCAGAGGAGAATGCTTCTGGTTCATCAGGAGAAAGCAATGGTAGCGTTGTAGAAGACCCAAGCAAAGAACCTAATAAGCAGGTATCCTTGGAGGAAGCTTGTAAAGACAAAACTGGGGATGAGCTTGAAGGCAAAGAAGTTGAAATTGATGACTGGCTATTTGAATTTGCTCAGTTGTTTCGCANNNNNNNNNNNNNNNNNNNNNNNNNNNNN
>PIST-9
GAAGAAGAGGAGGAACCTCTAGTAGATGGAGTTCAAGAAGAGGATGTTAAAGCAGAGGAGAATGCTTCTGGTTCATCAGGAGAAAGCAATGGTAGCGTTGTAGAAGACCCAAGCAAAGAACCTAATAAGCAGGTATCCTTGGAGGAAGCTTGTAAAGACAAAACTGGGGATGAGCTTGAAGGCAAAGAAGTTGAAATTGATGACTGGCTATTTGAATTTGCTCAGTTGTTTCGCACACATGTAGGCATTGATCCAGACGCTCAC
>PIST-1
GAAGAAGAGGAGGAACCTCTAGTAGATGGAGTTCAAGAAGAGGATGTTAAAGCAGAGGAGAATGCTTCTGGTTCATCAGGAGAAAGCAATGGTAGCGTTGTAGAAGACCCAAGCAAAGAACCTAATAAGCAGGTATCCTTGGAGGAAGCTTGTAAAGACAAAACTGGGGATGAGCTTGAAGGCAAAGAAGTTGAAATTGATGACTGGCTATTTGAATTTGCTCAGTTGTTTCGCACACATGTAGGCATTGATCCAGACGCTCAC
>PILA-20
GAAGAAGAGGAGGAACCTCTAGTAGATGGAGTTCAAGAAGAGGATGTTAAAGCAGAGGAGAATGCTTCTGGTTCATCAGGAGAAAGCAATGGTAGCATAGTAGAAGACCCAAGCAAAGAACCTAATAAGCAGGTATCCTTGGAGGAAGGTTGTAAAGACAAAACTGGGGATGAGCTTGAAGGCAAAGAAGTTGAAATTGATGACTGGCTATTTGAATTTGCTCAGTTGTTTCGCACACATGTAGGCATTGATCCAGACGCTCAC
>PILA-28
GAAGAAGAGGAGGAACCTCTAGTAGATGGAGTTCAAGAAGAGGATGTTAAAGCAGAGGAGAATGCTTCTGGTTCATCAGGAGAAAGCAATGGTAGCATAGTAGAAGACCCAAGCAAAGAACCTAATAAGCAGGTATCCTTGGAGGAAGCTTGTAAAGACAAAACTGGGGATGAGCTTGAAGGCAAAGAAGTTGAAATTGATGACTGGCTATTTGAATTTGCTCAGTTGTTTCGCACACATGTAGGCATTGATCCAGACGCTCAC
>PILA-21
GAAGAAGAGGAGGAACCTCTAGTAGATGGAGTTCAAGAAGAGGATGTTAAAGCAGAGGAGAATGCTTCTGGTTCATCAGGAGAAAGCAATGGTAGCATAGTAGAAGACCCAAGCAAAGAACCTAATAAGCAGGTATCCTTGGAGGAAGCTTGTAAAGACAAAACTGGGGATGAGCTTGAAGGCAAAGAAGTTGAAATTGATGACTGGCTATTTGAATTTGCTCAGTTGTTTCGCACACATGTAGGCATTGATCCAGACGCTCAC
>PILA-22
GAAGAAGAGGAGGAACCTCTAGTAGATGGAGTTCAAGAAGAGGATGTTAAAGCAGAGGAGAATGCTTCTGGTTCATCAGGAGAAAGCAATGGTAGCATAGTAGAAGACCCAAGCAAAGAACCTAATAAGCAGGTATCCTTGGAGGAAGCTTGTAAAGACAAAACTGGGGATGAGCTTGAAGGCAAAGAAGTTGAAATTGATGACTGGCTATTTGAATTTGCTCAGTTGTTTCGCACACATGTAGGCATTGATCCAGACGCTCAC
>PILA-29
GAAGAAGAGGAGGAACCTCTAGTAGATGGAGTTCAAGAAGAGGATGTTAAAGCAGAGGAGAATGCTTCTGGTTCATCAGGAGAAAGCAATGGTAGCATAGTAGAAGACCCAAGCAAAGAACCTAATAAGCAGGTATCCTTGGAGGAAGGTTGTAAAGACAAAACTGGGGATGAGCTTGAAGGCAAAGAAGTTGAAATTGATGACTGGCTATTTGAATTTGCTCAGTTGTTTCGCACACATGTAGGCATTGATCCAGACGCTCAC
>PILA-17
GAAGAAGAGGAGGAACCTCTAGTAGATGGAGTTCAAGAAGAGGATGTTAAAGCAGAGGAGAATGCTTCTGGTTCATCAGGAGAAAGCAATGGTAGCATAGTAGAAGACCCAAGCAAAGAACCTAATAAGCAGGTATCCTTGGAGGAAGGTTGTAAAGACAAAACTGGGGATGAGCTTGAAGGCAAAGAAGTTGAAATTGATGACTGGCTATTTGAATTTGCTCAGTTGTTTCGCACACATGTAGGCATTGATCCAGACGCTCAC
>PILA-27
GAAGAAGAGGAGGAACCTCTAGTAGATGGAGTTCAAGAAGAGGATGTTAAAGCAGAGGAGAATGCTTCTGGTTCATCAGGAGAAAGCAATGGTAGCATAGTAGAAGACCCAAGCAAAGAACCTAATAAGCAGGTATCCTTGGAGGAAGCTTGTAAAGACAAAACTGGGGATGAGCTTGAAGGCAAAGAAGTTGAAATTGATGACTGGCTATTTGAATTTGCTCAGTTGTTTCGCACACATGTAGGCATTGATCCAGACGCTCAC
>PILA-19
GAAGAAGAGGAGGAACCTCTAGTAGATGGAGTTCAAGAAGAGGATGTTAAAGCAGAGGAGAATGCTTCTGGTTCATCAGGAGAAAGCAATGGTAGCATAGTAGAAGACCCAAGCAAAGAACCTAATAAGCAGGTATCCTTGGAGGAAGGTTGTAAAGACAAAACTGGGGATGAGCTTGAAGGCAAAGAAGTTGAAATTGATGACTGGCTATTTGAATTTGCTCAGTTGTTTCGCACACATGTAGGCATTGATCCAGACGCTCAC
>PILA-23
GAAGAAGAGGAGGAACCTCTAGTAGATGGAGTTCAAGAAGAGGATGTTAAAGCAGAGGAGAATGCTTCTGGTTCATCAGGAGAAAGCAATGGTAGCATAGTAGAAGACCCAAGCAAAGAACCTAATAAGCAGGTATCCTTGGAGGAAGCTTGTAAAGACAAAACTGGGGATGAGCTTGAAGGCAAAGAAGTTGAAATTGATGACTGGCTATTTGAATTTGCTCAGTTGTTTCGCACACATGTAGGCATTGATCCAGACGCTCAC
>PILA-18
GAAGAAGAGGAGGAACCTCTAGTAGATGGAGTTCAAGAAGAGGATGTTAAAGCAGAGGAGAATGCTTCTGGTTCATCAGGAGAAAGCAATGGTAGCATAGTAGAAGACCCAAGCAAAGAACCTAATAAGCAGGTATCCTTGGAGGAAGCTTGTAAAGACAAAACTGGGGATGAGCTTGAAGGCAAAGAAGTTGAAATTGATGACTGGCTATTTGAATTTGCTCAGTTGTTTCGCACACATGTAGGCATTGATCCAGACGCTCAC
>PILA-26
GAAGAAGAGGAGGAACCTCTAGTAGATGGAGTTCAAGAAGAGGATGTTAAAGCAGAGGAGAATGCTTCTGGTTCATCAGGAGAAAGCAATGGTAGCATAGTAGAAGACCCAAGCAAAGAACCTAATAAGCAGGTATCCTTGGAGGAAGCTTGTAAAGACAAAACTGGGGATGAGCTTGAAGGCAAAGAAGTTGAAATTGATGACTGGCTATTTGAATTTGCTCAGTTGTTTCGCACACATGTAGGCATTGATCCAGACGCTCAC
>PILA-24
GAAGAAGAGGAGGAACCTCTAGTAGATGGAGTTCAAGAAGAGGATGTTAAAGCAGAGGAGAATGCTTCTGGTTCATCAGGAGAAAGCAATGGTAGCATAGTAGAAGACCCAAGCAAAGAACCTAATAAGCAGGTATCCTTGGAGGAAGGTTGTAAAGACAAAACTGGGGATGAGCTTGAAGGCAAAGAAGTTGAAATTGATGACTGGCTATTTGAATTTGCTCAGTTGTTTCGCACACATGTAGGCATTGATCCAGACGCTCAC
>PIAL-AO
GAAGAAGAGGAGGAACCTCTAGTAGATGGAGTTCAAGAAGAGGATGTTAAAGCAGAGGAGAATGCTTCTGGTTCATCAGGAGAAAGCAATGGTAGCATAGTAGAAGACCCAAGCAAAGAACCTAATAAGCAGGTATCCTTGGAGGAAGCTTGTAAAAACAAAACTGGGGATGAGCTTGAAGGCAAAGAAGTTGAAATTGATGACTGGCTATTTGAATTTGCTCAGTTGTTTCGCACACATGTAGGCATTGATCCAGACGCTCAC
