# Supplementary material for: An empirical evaluation of two-stage species tree inference strategies using a multilocus dataset from North American pines
Source: BMC Evol Biol. 2014 Mar 29;14:67. doi: 10.1186/1471-2148-14-67 (PMC4021425; doi:10.1186/1471-2148-14-67)
Supplement: Additional file 3 — Zip archive containing data filesDp,Dp,0,Ds,Ds,0, and a description of these files. [file 1471-2148-14-67-S3.zip › DeGiorgioEtAl_2014_AdditionalFile1/Dataset_Dp0/0_11508_01.fas]

>PIAL-12
GAGATCCCAAAACAAAATGAACCATTCTGTGTGCCAGAGGCAACCCAAGGCAAATCCTTCTTCCTGCGCCAAATGGTATCAATTCAAAATCCTGGCCTCTGTAGTCTGTATTACACTCTAAAAACCTTTCCGGTTTGAATTTCAGAGGTTCCTTCCAAACGTTGGGATCTCTTCCGATGCCCCAGACATTTACAAACACCTGTGTGTTCTCTGGGACAACATATCCACCAATCTCGGAAGAGTTATCTGCTCTTCGAGGAATTATCAGTGGAGCTGCTGGGTGCAATCTGAGTGCCTCCTTCACTACTGCTTGTAGATATGGTAATTTTGCTATGTCTGATTCCTCCATTTTCTTCTCTCGACCAACAACTTCATCCAGCTCTGCTTGGGCTTTTTTCAGTAGTGCTGGTTTTCTGAGAAGC
>PIAL-17
GAGATCCCAAAACAAAATGAACCATTCTGTGTGCCAGAGGCAACCCAAGGCAAATCCTTCTTCCTGCGCCAAATGGTATCAATTCAAAATCCTGGCCTCTGTAGTCTGTATTACACTCTAAAAACCTTTCCGGTTTGAATTTCAGAGGTTCCTTCCAAACGTTGGGATCTCTTCCGATGCCCCAGACATTTACAAACACCTGTGTGTTCTCTGGGACAACATATCCACCAATCTCGGAAGAGTTATCTGCTCTTCGAGGAATTATCAGTGGAGCTGCTGGGTGCAATCTGAGTGCCTCCTTCACTACTGCTTGTAGATATGGTAATTTTGCTATGTCTGATTCCTCCATTTTCTTCTCTCGACCAACAACTTCATCCAGCTCTGCTTGGGCTTTTTTCAGTAGTGCTGGTTTTCTGAGAAGC
>PIAL-6
GAGATCCCAAAACAAAATGAACCATTCTGTGTGCCAGAGGCAACCCAAGGCAAATCCTTCTTCCTGCGCCAAATGGTATCAATTCAAAATCCTGGCCTCTGTAGTCTGTATTACACTCTAAAAACCTTTCCGGCTTGAATTTCAGAGGTTCCTTCCAAACGTTGGGATCTCTTCCGATGCCCCAGACATTTACAAACACCTGTGTGTTCTCTGGGACAACATATCCACCAATCTCGGAAGAGTTATCTGCTCTTCGAGGAATTATCAGTGGAGCTGCTGGGTGCAATCTGAGTACCTCCTTCACTACTGCTTGTAGATATGGTAATTTTGCTATGTCTGATTCCTCCATTTTCTTCTCTCGACCAACAACTTCATCCAGCTCTGCTTGGGCTTTTTTCAGTAGTGCTGGTTTTCTGAGAAGC
>PIAL-3
GAGATCCCAAAACAAAATGAACCATTCTGTGTGCCAGAGGCAACCCAAGGCAAATCCTTCTTCCTGCGCCAAATGGTATCAATTCAAAATCCTGGCCTCTGTAGTCTGTATTACACTCTAAAAACCTTTCCGGTTTGAATTTCAGAGGTTCCTTCCAAACGTTGGGATCTCTTCCGATGCCCCAGACATTTACAAACACCTGTGTGTTCTCTGGGACAACATATCCACCAATCTCGGAAGAGTTATCTGCTCTTCGAGGAATTATCAGTGGAGCTGCTGGGTGCAATCTGAGTGCCTCCTTCACTACTGCTTGTAGATATGGTAATTTTGCTATGTCTGATTCCTCCATTTTCTTCTCTCGACCAACAACTTCATCCAGCTCTGCTTGGGCTTTTTTCAGTAGTGCTGGTTTTCTGAGAAGC
>PIAL-5
GAGATCCCAAAACAAAATGAACCATTCTGTGTGCCAGAGGCAACCCAAGGCAAATCCTTCTTCCTGCGCCAAATGGTATCAATTCAAAATCCTGGCCTCTGTAGTCTGTATTACACTCTAAAAACCTTTCCGGTTTGAATTTCAGAGGTTCCTTCCAAACGTTGGGATCTCTTCCGATGCCCCAGACATTTACAAACACCTGTGTGTTCTCTGGGACAACATATCCACCAATCTCGGAAGAGTTATCTGCTCTTCGAGGAATTATCAGTGGAGCTGCTGGGTGCAATCTGAGTGCCTCCTTCACTACTGCTTGTAGATATGGTAATTTTGCTATGTCTGATTCCTCCATTTTCTTCTCTCGACCAACAACTTCATCCAGCTCTGCTTGGGCTTTTTTCAGTAGTGCTGGTTTTCTGAGAAGC
>PIAL-9
GAGATCCCAAAACAAAATGAACCATTCTGTGTGCCAGAGGCAACCCAAGGCAAATCCTTCTTCATGCGCCAAATGGTATCAATTCAAAATCCTAGCCTCTGTAGTCTGTATTACACTCTAAAAACCTTTCCGGTTTGAATTTCAGAGGTTCCTTCCAAACGTTGGGATCTCTTCCGATGCCCCAGACATTTACAAACACCTGTGTGTGATCTGGGACAACATATCCACCAATCTCGGAAGAGTTATCTGCTCTTCGAGGAACTATCAGTGGAGCTGCTGGGTGCAATCTGAGTACCTCCTTCACTACTGCTTGTAGATATGGTAATTTTGCTATGTCTGATTCCTCCATTTTCTTCTCTCGACCAACAACTTCATCCAGCTCTGCTTGGGCTTTTTTCAGTAGTGCTGGTTTTCTGAGAAGC
>PIAL-8
GAGATCCCAAAACAAAATGAACCATTCTGTGTGCCAGAGGCAACCCAAGGCAAATCCTTCTTCCTGCGCCAAATGGTATCAATTCAAAATCCTGGCCTCTGTAGTCTGTATTACACTCTAAAAACCTTTCCGGTTTGAATTTCAGAGGTTCCTTCCAAACGTTGGGATCTCTTCCGATGCCCCAGACATTTACAAACACCTGTGTGTTCTCTGGGACAACATATCCACCAATCTCGGAAGAGTTATCTGCTCTTCAAGGAATTATCAGTGGAGCTGCTGGGTGCAATCTGAGTACCTCCTTCACTACTGCTTGTAGATATGGTAATTTTGCTATGTCTGATTCCTCCATTTTCTTCTCTCGACCAACAACTTCATCCAGCTCTGCTTGGGCTTTTTTCAGTAGTGCTGGTTTTCTGAGAAGC
>PIAL-16
GAGATCCCAAAACAAAATGAACCATTCTGTGTGCCAGAGGCAACCCAAGGCAAATCCTTCTTCCTGCGCCAAATGGTATCAATTCAAAATCCTGGCCTCTGTAGTCTGTATTACACTCTAAAAACCTTTCCGGTTTGAATTTCAGAGGTTCCTTCCAAACGTTGGGATCTCTTCCGATGCCCCAGACATTTACAAACACCTGTGTGTTCTCTGGGACAACATATCCACCAATCTCGGAAGAGTTATCTGCTCTTCGAGGAATTATCAGTGGAGCTGCTGGGTGCAATCTGAGTGCCTCCTTCACTACTGCTTGTAGATATGGTAATTTTGCTATGTCTGATTCCTCCATTTTCTTCTCTCGACCAACAACTTCATCCAGCTCTGCTTGGGCTTTTTTCAGTAGTGCTGGTTTTCTGAGAAGC
>PIAY-3
GAGATCCCAAAACAAAATGAACCATTCTGTGTGCCAGAGGCAACCCAAGGCAAATCCTTCTTCCTGCGCCAAATGGTATCAATTCAAAATCCTGGCCTCTGTAGTCTGTATTACACTCTAAAAACCTTTCAGGTTTGAATTTCAGAGGTTCCTTCCAAACGTTGGGATCTCTTCCGATGCCCCAGACATTTACAAACACCTGTGTGTTCTCTGGGACAACATATCCACCAATCTCGGAAGAGTTATCTGCTCTTCGAGGAACTATCAGTGGAGCTGCTGGGTGCAATCTGAGTACCTCCTTCACTACTGCTTGTAGATATGGTAATTTTGCTATGTCTGATTCCTCCATTTTCTTCTCTCGACCAACAACTTCATCCAGCTCTGCTTGGGCTTTTTTCAGTAGTGCTGGTTTTCTGAGAAGC
>PIAY-17
GAGATCCCAAAACAAAATGAACCATTCTGTGTGCCAGAGGCAACCCAAGGCAAATCCTTCTTCCTGCGCCAAATGGTATCAATTCAAAATCCTGGCCTCTGTAGTCTGTATTACACTCTAAAAACCTTTCAGGTTTGAATTTCAGAGGTTCCTTCCAAACGTTGGGATCTCTTCCGATGCCCCAGACATTTACAAACACCTGTGTGTTCTCTGGGACAACATATCCACCAATCTCGGAAGAGTTATCTGCTCTTCGAGGAACTATCAGTGGAGCTGCTGGGTGCAATCTGAGTACCTCCTTCACTACTGCTTGTAGATATGGTAATTTTGCTATGTCTGATTCCTCCATTTTCTTCTCTCGACCAACAACTTCATCCAGCTCTGCTTGGGCTTTTTTCAGTAGTGCTGGTTTTCTGAGAAGC
>PIAY-5
GAGATCCCAAAACAAAATGAACCATTCTGTGTGCCAGAGGCAACCCAAGGCAAATCCTTCTTCCTGCGCCAAATGGTATCAATTCAAAATCCTGGCCTCTGTAGTCTGTATTACACTCTAAAAACCTTTCAGGTTTGAATTTCAGAGGTTCCTTCCAAACGTTGGGATCTCTTCCGATGCCCCAGACATTTACAAACACCTGTGTGTTCTCTGGGACAACATATCCACCAATCTCGGAAGAGTTATCTGCTCTTCGAGGAACTATCAGTGGAGCTGCTGGGTGCAATCTGAGTACCTCCTTCACTACTGCTTGTAGATATGGTAATTTTGCTATGTCTGATTCCTCCATTTTCTTCTCTCGACCAACAACTTCATCCAGCTCTGCTTGGGCTTTTTTCAGTAGTGCTGGTTTTCTGAGAAGC
>PIAY-18
GAGATCCCAAAACAAAATGAACCATTCTGTGTGCCAGAGGCAACCCAAGGCAAATCCTTCTTCCTGCGCCAAATGGTATCAATTCAAAATCCTGGCCTCTGTAGTCTGTATTACACTCTAAAAACCTTTCAGGTTTGAATTTCAGAGGTTCCTTCCAAACGTTGGGATCTCTTCCGATGCCCCAGACATTTACAAACACCTGTGTGTTCTCTGGGACAACATATCCACCAATCTCGGAAGAGTTATCTGCTCTTCGAGGAACTATCAGTGGAGCTGCTGGGTGCAATCTGAGTACCTCCTTCACTACTGCTTGTAGATATGGTAATTTTGCTATGTCTGATTCCTCCATTTTCTTCTCTCGACCAACAACTTCATCCAGCTCTGCTTGGGCTTTTTTCAGTAGTGCTGGTTTTCTGAGAAGC
>PIAY-19
GAGATCCCAAAACAAAATGAACCATTCTGTGTGCCAGAGGCAACCCAAGGCAAATCCTTCTTCCTGCGCCAAATGGTATCAATTCAAAATCCTGGCCTCTGTAGTCTGTATTACACTCTAAAAACCTTTCCGGTTTGAATTTCAGAGGTTCCTTCCAAACGTTGGGATCTCTTCCGATGCCCCAGACATTTACAAACACCTGTGTGTTCTCTGGGACAACATATCCACCAATCTCGGAAGAGTTATCTGCTCTTCGAGGAACTATCAGTGGAGCTGCTGGGTGCAATCTGAGTACCTCCTTCACTACTGCTTGTAGATATGGTAATTTTGCTATGTCTGATTCCTCCATTTTCTTCTCTCGACCAACAACTTCATCCAGCTCTGCTTGGGCTTTTTTCAGTAGTGCTGGTTTTCTGAGAAGC
>PIAY-13
GAGATCCCAAAACAAAATGAACCATTCTGTGTGCCAGAGGCAACCCAAGGCAAATCCTTCTTCCTGCGCCAAATGGTATCAATTCAAAATCCTGGCCTCTGTAGTCTGTATTACACTCTAAAAACCTTTCAGGTTTGAATTTCAGAGGTTCCTTCCAAACGTTGGGATCTCTTCCGATGCCCCAGACATTTACAAACACCTGTGTGTTCTCTGGGACAACATATCCACCAATCTCGGAAGAGTTATCTGCTCTTCGAGGAACTATCAGTGGAGCTGCTGGGTGCAATCTGAGTACCTCCTTCACTACTGCTTGTAGATATGGTAATTTTGCTATGTCTGATTCCTCCATTTTCTTCTCTCGACCAACAACTTCATCCAGCTCTGCTTGGGCTTTTTTCAGTAGTGCTGGTTTTCTGAGAAGC
>PIAY-6
GAGATCCCAAAACAAAATGAACCATTCTGTGTGCCAGAGGCAACCCAAGGCAAATCCTTCTTCCTGCGCCAAATGGTATCAATTCAAAATCCTGGCCTCTGTAGTCTGTATTACACTCTAAAAACCTTTCAGGTTTGAATTTCAGAGGTTCCTTCCAAACGTTGGGATCTCTTCCGATGCCCCAGACATTTACAAACACCTGTGTGTTCTCTGGGACAACATATCCACCAATCTCGGAAGAGTTATCTGCTCTTCGAGGAACTATCAGTGGAGCTGCTGGGTGCAATCTGAGTACCTCCTTCACTACTGCTTGTAGATATGGTAATTTTGCTATGTCTGATTCCTCCATTTTCTTCTCTCGACCAACAACTTCATCCAGCTCTGCTTGGGCTTTTTTCAGTAGTGCTGGTTTTCTGAGAAGC
>PIAY-15
GAGATCCCAAAACAAAATGAACCATTCTGTGTGCCAGAGGCAACCCAAGGCAAATCCTTCTTCCTGCGCCAAATGGTATCAATTCAAAATCCTGGCCTCTGTAGTCTGTATTACACTCTAAAAACCTTTCAGGTTTGAATTTCAGAGGTTCCTTCCAAACGTTGGGATCTCTTCCGATGCCCCAGACATTTACAAACACCTGTGTGTTCTCTGGGACAACATATCCACCAATCTCGGAAGAGTTATCTGCTCTTCGAGGAACTATCAGTGGAGCTGCTGGGTGCAATCTGAGTACCTCCTTCACTACTGCTTGTAGATATGGTAATTTTGCTATGTCTGATTCCTCCATTTTCTTCTCTCGACCAACAACTTCATCCAGCTCTGCTTGGGCTTTTTTCAGTAGTGCTGGTTTTCTGAGAAGC
>PIAY-10
GAGATCCCAAAACAAAATGAACCATTCTGTGTGCCAGAGGCAACCCAAGGCAAATCCTTCTTCCTGCGCCAAATGGTATCAATTCAAAATCCTGGCCTCTGTAGTCTGTATTACACTCTAAAAACCTTTCAGGTTTGAATTTCAGAGGTTCCTTCCAAACGTTGGGATCTCTTCCGATGCCCCAGACATTTACAAACACCTGTGTGTTCTCTGGGACAACATATCCACCAATCTCGGAAGAGTTATCTGCTCTTCGAGGAACTATCAGTGGAGCTGCTGGGTGCAATCTGAGTACCTCCTTCACTACTGCTTGTAGATATGGTAATTTTGCTATGTCTGATTCCTCCATTTTCTTCTCTCGACCAACAACTTCATCCAGCTCTGCTTGGGCTTTTTTCAGTAGTGCTGGTTTTCTGAGAAGC
>PIAY-16
GAGATCCCAAAACAAAATGAACCATTCTGTGTGCCAGAGGCAACCCAAGGCAAATCCTTCTTCCTGCGCCAAATGGTATCAATTCAAAATCCTGGCCTCTGTAGTCTGTATTACACTCTAAAAACCTTTCCGGTTTGAATTTCAGAGGTTCCTTCCAAACGTTGGGATCTCTTCCGATGCCCCAGACATTTACAAACACCTGTGTGTTCTCTGGGACAACATATCCACCAATCTCGGAAGAGTTATCTGCTCTTCGAGGAACTATCAGTGGAGCTGCTGGGTGCAATCTGAGTACCTCCTTCACTACTGCTTGTAGATATGGTAATTTTGCTATGTCTGATTCCTCCATTTTCTTCTCTCGACCAACAACTTCATCCAGCTCTGCTTGGGCTTTTTTCAGTAGTGCTGGTTTTCTGAGAAGC
>PIAY-14
GAGATCCCAAAACAAAATGAACCATTCTGTGTGCCAGAGGCAACCCAAGGCAAATCCTTCTTCCTGCGCCAAATGGTATCAATTCAAAATCCTGGCCTCTGTAGTCTGTATTACACTCTAAAAACCTTTCAGGTTTGAATTTCAGAGGTTCCTTCCAAACGTTGGGATCTCTTCCGATGCCCCAGACATTTACAAACACCTGTGTGTTCTCTGGGACAACATATCCACCAATCTCGGAAGAGTTATCTGCTCTTCGAGGAACTATCAGTGGAGCTGCTGGGTGCAATCTGAGTACCTCCTTCACTACTGCTTGTAGATATGGTAATTTTGCTATGTCTGATTCCTCCATTTTCTTCTCTCGACCAACAACTTCATCCAGCTCTGCTTGGGCTTTTTTCAGTAGTGCTGGTTTTCTGAGAAGC
>PIAY-9
GAGATCCCAAAACAAAATGAACCATTCTGTGTGCCAGAGGCAACCCAAGGCAAATCCTTCTTCCTGCGCCAAATGGTATCAATTCAAAATCCTGGCCTCTGTAGTCTGTATTACACTCTAAAAACCTTTCAGGTTTGAATTTCAGAGGTTCCTTCCAAACGTTGGGATCTCTTCCGATGCCCCAGACATTTACAAACACCTGTGTGTTCTCTGGGACAACATATCCACCAATCTCGGAAGAGTTATCTGCTCTTCGAGGAACTATCAGTGGAGCTGCTGGGTGCAATCTGAGTACCTCCTTCACTACTGCTTGTAGATATGGTAATTTTGCTATGTCTGATTCCTCCATTTTCTTCTCTCGACCAACAACTTCATCCAGCTCTGCTTGGGCTTTTTTCAGTAGTGCTGGTTTTCTGAGAAGC
>PIBU-1
GAGATCCCAAAACAAAATGAACCATTCTGTGTGCCAGAGGCAACCCAAGGCAAATCCTTCTTCCTGCGCCAAATGGTATCAATTCAAAATCCTGGCCTCTGTAGTCTGTATTACACTCTATAAACCTTTCCGGTTTGAATTTCAGAGGTTCCTTCCAAACGTTGGGATCTCTTCCGATGCCCCAGATATTTACAAACACCTGTGTGTTCTCTGGGACAACATATCCACCAATCTCGGCAGAGTTATCTGCTCTTCGAGGAATTATCAGTGGAGCTGCTGGGTGCAATCTCAGTACCTCCTTCACTACTGCTTGTAGATATGGTAATTTTGCTATGTCCGATTCCTCCATTTTCTTCTCTCGACCAACAACTTCATCCAGCTCTGCTTGGGCTTTTTTCAGTAGTGCTGGTTTTCTGAGAAGC
>PIFL-14
GAGATCCCAAAACAAAATGAACCATTCTGTGTGCCAGAGGCAACCCAAGGCAAATCCTTCTTCCTGCGCCAAATGGTATCAATTCAAAATCCTGGCCTCTGTAGTCTGTATTACACTCTAAAAACCTTTCCGGTTTGAATTTCAGAGGTTCCTTCCAAACGTTGGGATCTCTTCCGATGCCCCAGACATTTACAAACACCTGTGTGTTCTCTGGGACAACATATCCACCAATCTCGGAAGAGTTATCTGCTCTTCGAGGAACTATCAGTGGAGCTGCTGGGTGCAATCTGAGTACCTCCTTCACTACTGCTTGTAGATATGGTAATTTTGCTATGTCTGATTCCTCCATTTTCTTCTCTCGACCAACAACTTCATCCAGCTCTGCTTGGGCTTTTTTCAGTAGTGCTGGTTTTCTGAGAAGC
>PIFL-15
GAGATCCCAAAACAAAATGAACCATTCTGTGTGCCAGAGGCAACCCAAGGCAAATCCTTCTTCCTGCGCCAAATGGTATCAATTCAAAATCCTGGCCTCTGTAGTCTGTATTACACTCTAAAAACCTTTCCGGTTTGAATTTCAGAGGTTCCTTCCAAACGTTGGGATCTCTTCCGATGCCCCAGACATTTACAAACACCTGTGTGTTCTCTGGGACAACATATCCACCAATCTCGGAAGAGTTATCTGCTCTTCGAGGAATTATCAGTGGAGCTGCTGGGTGCAATCTGAGTGCCTCCTTCACTACTGCTTGTAGATATGGTAATTTTGCTATGTCTGATTCCTCCATTTTCTTCTCTCGACCAACAACTTCATCCAGCTCTGCTTGGGCTTTTTTCAGTAGTGCTGGTTTTCTGAGAAGC
>PIFL-16
GAGATCCCAAAACAAAATGAACCATTCTGTGTGCCAGAGGCAACCCAAGGCAAATCCTTCTTCCTGCGCCAAATGGTATCAATTCAAAATCCTGGCCTCTGTAGTCTGTATTACACTCTAAAAACCTTTCCGGTTTGAATTTCAGAGGTTCCTTCCAAACGTTGGGATCTCTTCCGATGCCCCAGACATTTACAAACACCTGTGTGTTCTCTGGGACAACATATCCACCAATCTCGGAAGAGTTATCTGCTCTTCGAGGAATTATCAGTGGAGCTGCTGGGTGCAATCTGAGTACCTCCTTCACTACTGCTTGTAGATATGGTAATTTTGCTATGTCTGATTCCTCCATTTTCTTCTCTCGACCAACAACTTCATCCAGCTCTGCTTGGGCTTTTTTCAGTAGTGCTGGTTTTCTGAGAAGC
>PIFL-2
GAGATCCCAAAACAAAATGAACCATTCTGTGTGCCAGAGGCAACCCAAGGCAAATCCTTCTTCCTGCGCCAAATGGTATCAATTCAAAATCCTGGCCTCTGTAGTCTGTATTACACTCTAAAAACCTTTCAGGTTTGAATTTCAGAGGTTCCTTCCAAACGTTGGGATCTCTTCCGATGCCCCAGACATTTACAAACACCTGTGTGTTCTCTGGGACAACATATCCACCAATCTCGGAAGAGTTATCTGCTCTTCGAGGAACTATCAGTGGAGCTGCTGGGTGCAATCTGAGTACCTCCTTCACTACTGCTTGTAGATATGGTAATTTTGCTATGTCTGATTCCTCCATTTTCTTCTCTCGACCAACAACTTCATCCAGCTCTGCTTGGGCTTTTTTCAGTAGTGCTGGTTTTCTGAGAAGC
>PIFL-3
GAGATCCCAAAACAAAATGAACCATTCTGTGTGCCAGAGGCAACCCAAGGCAAATCCTTCTTCCTGCGCCAAATGGTATCAATTCAAAATCCTGGCCTCTGTAGTCTGTATTACACTCTAAAAACCTTTCCGGTTTGAATTTCAGAGGTTCCTTCCAAACGTTGGGATCTCTTCCGATGCCCCAGACATTTACAAACACCTGTGTGTTCTCTGGGACAACATATCCACCAATCTCGGAAGAGTTATCTGCTCTTCGAGGAACTATCAGTGGAGCTGCTGGGTGCAATCTGAGTACCTCCGTCACTACTGCTTGTAGATATGGTAATTTTGCTATGTCTGATTCCTCCATTTTCTTCTCTCGACCAACAACTTCATCCAGCTCTGCTTGGGCTTTTTTCAGTAGTGCTGGTTTTCTGAGAAGC
>PIFL-12
GAGATCCCAAAACAAAATGAACCATTCTGTGTGCCAGAGGCAACCCAAGGCAAATCCTTCTTCCTGCGCCAAATGGTATCAATTCAAAATCCTGGCCTCTGTAGTCTGTATTACACTCTAAAAACCTTTCCGGTTTGAATTTCAGAGGTTCCTTCCAAACGTTGGGATCTCTTCCGATGCCCCAGACATTTACAAACACCTGTGTATTCTCTGGGACAACATATCCACCAATCTCGGAAGAGTTATCTGCTCTTCGAGGAACTATCAGTGGAGCTGCTGGGTGCAATCTGAGTACCTCCTTCACTACTGCTTGTAGATATGGTAATTTTGCTATGTCTGATTCCTCCATTTTCTTCTCTCGACCAACAACTTCATCCAGCTCTGCTTGGGCTTTTTTCAGTAGTGCTGGTTTTCTGAGAAGC
>PIFL-17
GAGATCCCAAAACAAAATGAACCATTCTGTGTGCCAGAGGCAACCCAAGGCAAATCCTTCTTCCTGCGCCAAATGGTATCAATTCAAAATCCTGGCCTCTGTAGTCTGTATTACACTCTAAAAACCTTTCCGGTTTGAATTTCAGAGGTTCCTTCCAAACGTTGGGATCTCTTCCGATGCCCCAGACATTTACAAACACCTGTGTGTTCTCTGGGACAACATATCCACCAATCTCGGAAGAGTTATCTGCTCTTCGAGGAATTATCAGTGGAGCTGCTGGGTGCAATCTGAGTACCTCCTTCACTACTGCTTGTAGATACGGTAATTTTGCTATGTCTGATTCCTCCATTTTCTTCTCTCGACCAACAACTTCATCCAGCTCTGCTTGGGCTTTTTTCAGTAGTGCTGGTTTTCTGAGAAGC
>PIFL-13
GAGATCCCAAAACAAAATGAACCATTCTGTGTGCCAGAGGCAACCCAAGGCAAATCCTTCTTCCTGCGCCAAATGGTATCAATTCAAAATCCTGGCCTCTGTAGTCTGTATTACACTCTAAAAACCTTTCCGGTTTGAATTTCAGAGGTTCCTTCCAAACGTTGGGATCTCTTCCGATGCCCCAGACATTTACAAACACCTGTGTGTTCTCTGGGACAACATATCCACCAATCTCGGAAGAGTTATCTGCTCTTCGAGGAATTATCAGTGGAGCTGCTGGGTGCAATCTGAGTGCCTCCTTCACTACTGCTTGTAGATATGGTAATTTTGCTATGTCTGATTCCTCCATTTTCTTCTCTCGACCAACAACTTCATCCAGCTCTGCTTGGGCTTTTTTCAGTAGTGCTGGTTTTCTGAGAAGC
>PIGE-1
GAGATCCCAAAACAAAATGAACCATTCTGTGTGCCAGAGGCAACCCAAGGCAAATCCTTCTTCCTGCGCCAAATGGTATCAATTCAAAATCCTGGCCTCTGTAGTCTGTATTACACTCTATAAACCTTTCCGGTTTGAATTTCAGAGGTTCCTTCCAAACGTTGGGATCTCTTCCGATGCCCCAGATATTTACAAACACCTGTGTGTTCTCTGGGACAACATATCCACCAATCTCGGCAGAGTTATCTGCTCTTCGAGGAATTATCAGTGGAGCTGCTGGGTGCAATCTCAGTACCTCCTTCACTACTGCTTGTAGATATGGTAATTTTGCTATGTCCGATTCCTCCATTTTCTTCTCTCGACCAACAACTTCATCCAGCTCTGCTTGGGCTTTTTTCAGTAGTGCTGGTTTTCTGAGAAGC
>PIGE-2
GAGATCCCAAAACAAAATGAACCATTCTGTGTGCCAGAGGCAACCCAAGGCAAATCCTTCTTCCTGCGCCAAATGGTATCAATTCAAAATCCTGGCCTCTGTAGTCTGTATTACACTCTATAAACCTTTCCGGTTTGAATTTCAGAGGTTCCTTCCAAACGTTGGGATCTCTTCCGATGCCCCAGATATTTACAAACACCTGTGTGTTCTCTGGGACAACATATCCACCAATCTCGGCAGAGTTATCTGCTCTTCGAGGAATTATCAGTGGAGCTGCTGGGTGCAATCTCAGTACCTCCTTCACTACTGCTTGTAGATATGGTAATTTTGCTATGTCCGATTCCTCCATTTTCTTCTCTCGACCAACAACTTCATCCAGCTCTGCTTGGGCTTTTTTCAGTAGTGCTGGTTTTCTGAGAAGC
>PIMN-15
GAGATCCCAAAACAAAATGAACCATTCTGTGTGCCAGAGGCAACCCAAGGCAAATCCTTCTTCCTGCGCCAAATGGTATCAATTCAAAATCCTGGCCTCTGTAGTCTGTATTACACTCTAAAAACCTTTCCGGTTTGAATTTCAGAGGTTCCTGCCAAACGTTGGGATCTCTTCCGATGCCCCAGACATTTACAAACACCTGTGTGTTCTCTGGGACAACATATCCACCAATCTCGGAAGAGTTATCTGCTCTTCGAGGAATTATCAGTGGAGCTGCTGGGTGCAATCTGAGTACCTCCTTCACTACTGCTTGTAGATATGGTAATTTTGCTATGTCTGATTCCTCCATTTTCTTCTCTCGACCAACAACTTCATCCAGCTCTGCTTGGGCTTTTTTCAGTAGTGCTGGTTTTCTGAGAAGC
>PIMN-18
GAGATCCCAAAACAAAATGAACCATTCTGTGTGCCAGAGGCAACCCAAGGCAAATCCTTCTTCCTGCGCCAAATGGTATCAATTCAAAATCCTGGCCTCTGTAGTCTGTATTACACTCTAAAAACCTTTCCGGTTTGAATTTCAGAGGTTCCTTCCAAACGTTGGGATCTCTTCCGATGCCCCAGACATTTACAAACACCTGTGTGTTCTCTGGGACAACATATCCACCAATCTCGGCAGAGTTATCTGCTCTTCGAGGAATTATCAGTGGAGCTGCTGGGTGCAATCTCAGTACCTCCTTCACTACTGCTTGTAGATATGGTAATTTTGCTATGTCTGATTNNNNNNNNNNNNNNNNNNNNNNNNNNNNNNNNNNNNNNNNNNNNNNNNNNNNNNNNNNNNNNNNNNNNNNNNNNNNNNNN
>PIMN-13
GAGATCCCAAAACAAAATGAACCATTCTGTGTGCCAGAGGCAACCCAAGGCAAATCCTTCTTCCTGCGCCAAATGGTATCAATTCAAAATCCTGGCCTCTGTAGTCTGTATTACACTCTAAAAACCTTTCCGGTTTGAATTTCAGAGGTTCCTTCCAAACGTTGGGATCTCTTCCGATGCCCCAGACATTTACAAACACCTGTGTGTTCTCTGGGACAACATATCCACCAATCTCGGCAGAGTTATCTGCTCTTCGAGGAATTATCAGTGGAGCTGCTGGGTGCAATCTCAGTACCTCCTTCACTACTGCTTGTAGATATGGTAATTTTGCTATGTCTGATTNNNNNNNNNNNNNNNNNNNNNNNNNNNNNNNNNNNNNNNNNNNNNNNNNNNNNNNNNNNNNNNNNNNNNNNNNNNNNNNN
>PIMN-12
GAGATCCCAAAACAAAATGAACCATTCTGTGTGCCAGAGGCAACCCAAGGCAAATCCTTCTTCCTGCGCCAAATGGTATCAATTCAAAATCCTGGCCTCTGTAGTCTGTATTACACTCTAAAAACCTTTCCGGTTTGAATTTCAGAGGTTCCTTCCAAACGTTGGGATCTCTTCCGATGCCCCAGACATTTACAAACACCTGTGTGTTCTCTGGGACAACATATCCACCAATCTCGGCAGAGTTATCTGCTCTTCGAGGAATTATCAGTGGAGCTGCTGGGTGCAATCTCAGTACCTCCTTCACTACTGCTTGTAGATATGGTAATTTTGCTATGTCTGATTCCTCCATTTTCTTCTCTCGACCAACAACTTCATCCAGCTCTGCTTGGGCTTTTTTCAGTAGTGCTGGTTTTCTGAGAAGC
>PIMN-1
GAGATCCCAAAACAAAATGAACCATTCTGTGTGCCAGAGGCAACCCAAGGCAAATCCTTCTTCCTGCGCCAAATGGTATCAATTCAAAATCCTGGCCTCTGTAGTCTGTATTACACTCTAAAAACCTTTCCGGTTTGAATTTCAGAGGTTCCTTCCAAACGTTGGGATCTCTTCCGATGCCCCAGACATTTACAAACACCTGTGTGTTCTCTGGGACAACATATCCACCAATCTCGGCAGAGTTATCTGCTCTTCGAGGAATTATCAGTGGAGCTGCTGGGTGCAATCTCAGTACCTCCTTCACTACTGCTTGTAGATATGGTAATTTTGCTATGTCTGATTNNNNNNNNNNNNNNNNNNNNNNNNNNNNNNNNNNNNNNNNNNNNNNNNNNNNNNNNNNNNNNNNNNNNNNNNNNNNNNNN
>PIMN-6
GAGATCCCAAAACAAAATGAACCATTCTGTGTGCCAGAGGCAACCCAAGGCAAATCCTTCTTCCTGCGCCAAATGGTATCAATTCAAAATCCTGGCCTCTGTAGTCTGTATTACACTCTAAAAACCTTTCCGGTTTGAATTTCAGAGGTTCCTGCCAAACGTTGGGATCTCTTCCGATGCCCCAGACATTTACAAACACCTGTGTGTTCTCTGGGACAACATATCCACCAATCTCGGAAGAGTTATCTGCTCTTCGAGGAATTATCAGTGGAGCTGCTGGGTGCAATCTGAGTACCTCCTTCACTACTGCTTGTAGATATGGTAATTTTGCTATGTCTGATTCCTCCATTTTCTTCTCTCGACCAACAACTTCATCCAGCTCTGCTTGGGCTTTTTTCAGTAGTGCTGGTTTTCTGAGAAGC
>PIMN-8
GAGATCCCAAAACAAAATGAACCATTCTGTGTGCCAGAGGCAACCCAAGGCAAATCCTTCTTCCTGCGCCAAATGGTATCAATTCAAAATCCTGGCCTCTGTAGTCTGTATTACACTCTAAAAACCTTTCCGGTTTGAATTTCAGAGGTTCCTTCCAAACGTTGGGATCTCTTCCGATGCCCCAGACATTTACAAACACCTGTGTGTTCTCTGGGACAACATATCCACCAATCTCGGAAGAGTTATCTGCTCTTCGAGGAATTATCAGTGGAGCTGCTGGGTGCAATCTGAGTGCCTCCTTCACTACTGCTTGTAGATATGGTAATTTTGCTATGTCTGATTCCTCCATTTTCTTCTCTCGACCAACAACTTCATCCAGCTCTGCTTGGGCTTTTTTCAGTAGTGCTGGTTTTCTGAGAAGC
>PIMN-11
GAGATCCCAAAACAAAATGAACCATTCTGTGTGCCAGAGGCAACCCAAGGCAAATCCTTCTTCCTGCGCCAAATGGTATCAATTCAAAATCCTGGCCTCTGTAGTCTGTATTACACTCTAAAAACCTTTCCGGTTTGAATTTCAGAGGTTCCTGCCAAACGTTGGGATCTCTTCCGATGCCCCAGACATTTACAAACACCTGTGTGTTCTCTGGGACAACATATCCACCAATCTCGGAAGAGTTATCTGCTCTTCGAGGAATTATCAGTGGAGCTGCTGGGTGCAATCTGAGTACCTCCTTCACTACTGCTTGTAGATATGGTAATTTTGCTATGTCTGATTCCTCCATTTTCTTCTCTCGACCAACAACTTCATCCAGCTCTGCTTGGGCTTTTTTCAGTAGTGCTGGTTTTCTGAGAAGC
>PIMN-17
GAGATCCCAAAACAAAATGAACCATTCTGTGTGCCAGAGGCAACCCAAGGCAAATCCTTCTTCCTGCGCCAAATGGTATCAATTCAAAATCCTGGCCTCTGTAGTCTGTATTACACTCTAAAAACCTTTCCGGTTTGAATTTCAGAGGTTCCTGCCAAACGTTGGGATCTCTTCCGATGCCCCAGACATTTACAAACACCTGTGTGTTCTCTGGGACAACATATCCACCAATCTCGGAAGAGTTATCTGCTCTTCGAGGAATTATCAGTGGAGCTGCTGGGTGCAATCTGAGTACCTCCTTCACTACTGCTTGTAGATATGGTAATTTTGCTATGTCTGATTCCTCCATTTTCTTCTCTCGACCAACAACTTCATCCAGCTCTGCTTGGGCTTTTTTCAGTAGTGCTGGTTTTCTGAGAAGC
>PIMN-9
GAGATCCCAAAACAAAATGAACCATTCTGTGTGCCAGAGGCAACCCAAGGCAAATCCTTCTTCCTGCGCCAAATGGTATCAATTCAAAATCCTGGCCTCTGTAGTCTGTATTACACTCTAAAAACCTTTCCGGTTTGAATTTCAGAGGTTCCTGCCAAACGTTGGGATCTCTTCCGATGCCCCAGACATTTACAAACACCTGTGTGTTCTCTGGGACAACATATCCACCAATCTCGGAAGAGTTATCTGCTCTTCGAGGAATTATCAGTGGAGCTGCTGGGTGCAATCTGAGTACCTCCTTCACTACTGCTTGTAGATATGGTAATTTTGCTATGTCTGATTCCTCCATTTTCTTCTCTCGACCAACAACTTCATCCAGCTCTGCTTGGGCTTTTTTCAGTAGTGCTGGTTTTCTGAGAAGC
>PIMN-7
GAGATCCCAAAACAAAATGAACCATTCTGTGTGCCAGAGGCAACCCAAGGCAAATCCTTCTTCCTGCGCCAAATGGTATCAATTCAAAATCCTGGCCTCTGTAGTCTGTATTACACTCTAAAAACCTTTCCGGTTTGAATTTCAGAGGTTCCTGCCAAACGTTGGGATCTCTTCCGATGCCCCAGACATTTACAAACACCTGTGTGTTCTCTGGGACAACATATCCACCAATCTCGGAAGAGTTATCTGCTCTTCGAGGAATTATCAGTGGAGCTGCTGGGTGCAATCTGAGTACCTCCTTCACTACTGCTTGTAGATATGGTAATTTTGCTATGTCTGATTCCTCCATTTTCTTCTCTCGACCAACAACTTCATCCAGCTCTGCTTGGGCTTTTTTCAGTAGTGCTGGTTTTCTGAGAAGC
>PIMN-16
GAGATCCCAAAACAAAATGAACCATTCTGTGTGCCAGAGGCAACCCAAGGCAAATCCTTCTTCCTGCGCCAAATGGTATCAATTCAAAATCCTGGCCTCTGTAGTCTGTATTACACTCTAAAAACCTTTCCGGTTTGAATTTCAGAGGTTCCTTCCAAACGTTGGGATCTCTTCCGATGCCCCAGACATTTACAAACACCTGTGTGTTCTCTGGGACAACATATCCACCAATCTCGGCAGAGTTATCTGCTCTTCGAGGAATTATCAGTGGAGCTGCTGGGTGCAATCTCAGTACCTCCTTCACTACTGCTTGTAGATATGGTAATTTTGCTATGTCTGATTCCTCCATTTTCTTCTCTCGACCAACAACTTCATCCAGCTCTGCTTGGGCTTTTTTCAGTAGTGCTGGTTTTCTGAGAAGC
>PIMN-3
GAGATCCCAAAACAAAATGAACCATTCTGTGTGCCAGAGGCAACCCAAGGCAAATCCTTCTTCCTGCGCCAAATGGTATCAATTCAAAATCCTGGCCTCTGTAGTCTGTATTACACTCTAAAAACCTTTCCGGTTTGAATTTCAGAGGTTCCTTCCAAACGTTGGGATCTCTTCCGATGCCCCAGACATTTACAAACACCTGTGTGTTCTCTGGGACAACATATCCACCAATCTCGGAAGAGTTATCTGCTCTTCGAGGAATTATCAGTGGAGCTGCTGGGTGCAATCTGAGTACCTCCTTCACTACTGCTTGTAGATACGGTAATTTTGCTATGTCTGATTCCTCCATTTTCTTCTCTCGACCAACAACTTCATCCAGCTCTGCTTGGGCTTTTTTCAGTAGTGCTGGTTTTCTGAGAAGC
>PIMN-14
GAGATCCCAAAACAAAATGAACCATTCTGTGTGCCAGAGGCAACCCAAGGCAAATCCTTCTTCCTGCGCCAAATGGTATCAATTCAAAATCCTGGCCTCTGTAGTCTGTATTACACTCTAAAAACCTTTCCGGTTTGAATTTCAGAGGTTCCTTCCAAACGTTGGGATCTCTTCCGATGCCCCAGACATTTACAAACACCTGTGTGTTCTCTGGGACAACATATCCACCAATCTCGGCAGAGTTATCTGCTCTTCGAGGAATTATCAGTGGAGCTGCTGGGTGCAATCTCAGTACCTCCTTCACTACTGCTTGTAGATATGGTAATTTTGCTATGTCTGATTCCTCCATTTTCTTCTCTCGACCAACAACTTCATCCAGCTCTGCTTGGGCTTTTTTCAGTAGTGCTGGTTTTCTGAGAAGC
>PIMN-5
GAGATCCCAAAACAAAATGAACCATTCTGTGTGCCAGAGGCAACCCAAGGCAAATCCTTCTTCCTGCGCCAAATGGTATCAATTCAAAATCCTGGCCTCTGTAGTCTGTATTACACTCTAAAAACCTTTCCGGTTTGAATTTCAGAGGTTCCTTCCAAACGTTGGGATCTCTTCCGATGCCCCAGACATTTACAAACACCTGTGTGTTCTCTGGGACAACATATCCACCAATCTCGGAAGAGTTATCTGCTCTTCGAGGAACTATCAGTGGAGCTGCTGGGTGCAATCTGAGTACCTCCTTCACTACTGCTTGTAGATATGGTAATTTTGCTATGTCTGATTCCTCCATTTTCTTCTCTCGACCAACAACTTCATCCAGCTCTGCTTGGGCTTTTTTCAGTAGTGCTGGTTTTCTGAGAAGC
>PIMN-4
GAGATCCCAAAACAAAATGAACCATTCTGTGTGCCAGAGGCAACCCAAGGCAAATCCTTCTTCCTGCGCCAAATGGTATCAATTCAAAATCCTGGCCTCTGTAGTCTGTATTACACTCTAAAAACCTTTCCGGTTTGAATTTCAGAGGTTCCTTCCAAACGTTGGGATCTCTTCCGATGCCCCAGACATTTACAAACACCTGTGTGTTCTCTGGGACAACATATCCACCAATCTCGGAAGAGTTATCTGCTCTTCGAGGAATTATCAGTGGAGCTGCTGGGTGCAATCTGAGTACCTCCTTCACTACTGCTTGTAGATACGGTAATTTTGCTATGTCTGATTCCTCCATTTTCTTCTCTCGACCAACAACTTCATCCAGCTCTGCTTGGGCTTTTTTCAGTAGTGCTGGTTTTCTGAGAAGC
>PISB-1
GAGATCCCAAAACAAAATGAACCATTCTGTGTGCCAGAGGCAACCCAAGGCAAATCCTTCTTCCTGCGCCAAATGGTATCAATTCAAAATCCTGGCCTCAGTAGTTTGTATTACACTCTAAAAACCTTTCAGGTTTGAATTTCAGAGGTTCCTTCCAAACGTTGGGATCTCTTCCGATGCCCCAGACATTTACAAACACCTGTGTGTTCTCTGGGACAACATATCCACCAATCTCGGAAGAGTTATCTGCTCTTCGAGGAACTATCAGTGGAGCTGCTGGGTGCAATCTGAGTACCTCCTTCACTACTGCTTGTAGATATGGTAATTTTGCTATGTCTGATTCCTCCATTTTCTTCTCTCGACCAACAACTTNNNNNNNNNNNNNNNNNNNNNNNNNNNNNNNNNNNNNNNNNNNNNNNNNN
>PISB-17
GAGATCCCAAAACAAAATGAACCATTCTGTGTGCCAGAGGCAACCCAAGGCAAATCCTTCTTCCTGCGCCAAATGGTATCAATTCAAAATCCTGGCCTCTGTAGTCTGTATTACACTCTAAAAACCTTTCAGGTTTGAATTTCAGAGGTTCCTTCCAAACGTTGGGATCTCTTCCGATGCCCCAGACATTTACAAACACCTGTGTGTTCTCTGGGACAACATATCCACCAATCTCGGAAGAGTTATCTGCTCTTCGAGGAACTATCAGTGGAGCTGCTGGGTGCAATCTGAGTACCTCCTTCACTACTGCTTGTAGATATGGTAATTTTGCTATGTCTGATTCCTCCATTTTCTTCTCTCGACCAACAACTTCATCCAGCTCTGCTTGGGCTTTTTTCAGTAGTGCTGGTTTTCTGAGAAGC
>PISB-8
GAGATCCCAAAACAAAATGAACCATTCTGTGTGCCAGAGGCAACCCAAGGCAAATCCTTCTTCCTGCGCCAAATGGTATCAATTCAAAATCCTGGCCTCTGTAGTCTGTATTACACTCTAAAAACCTTTCCGGTTTGAATTTCAGAGGTTCCTTCCAAACGTTGGGATCTCTTCCGATGCCCCAGACATTTACAAACACCTGTGTGTTCTCTGGGACAACATATCCACCAATCTCGGAAGAGTTATCTGCTCTTCGAGGAATTATCAGTGGAGCTGCTGGGTGCAATCTGAGTACCTCCTTCACTACTGCTTGTAGATATGGTAATTTTGCTATGTCTGATTCCTCCATTTTCTTCTCTCGACCAACAACTTCATCCAGCTCTGCTTGGGCTTTTTTCAGTAGTGCTGGTTTTCTGAGAAGC
>PISB-13
GAGATCCCAAAACAAAATGAACCATTCTGTGTGCCAGAGGCAACCCAAGGCAAATCCTTCTTCCTGCGCCAAATGGTATCAATTCAAAATCCTGGCCTCTGTAGTCTGTATTACACTCTAAAAACCTTTCAGGTTTGAATTTCAGAGGTTCCTTCCAAACGTTGGGATCTCTTCCGATGCCCCAGACATTTACAAACACCTGTGTGTTCTCTGGGACAACATATCCACCAATCTCGGAAGAGTTATCTGCTCTTCGAGGAACTATCAGTGGAGCTGCTGGGTGCAATCTGAGTACCTCCTTCACTACTGCTTGTAGATATGGTAATTTTGCTATGTCTGATTCCTCCATTTTCTTCTCTCGACCAACAACTTCATCCAGCTCTGCTTGGGCTTTTTTCAGTAGTGCTGGTTTTCTGAGAAGC
>PISB-14
GAGATCCCAAAACAAAATGAACCATTCTGTGTGCCAGAGGCAACCCAAGGCAAATCCTTCTTCCTGCGCCAAATGGTATCAATTCAAAATCCTGGCCTCTGTAGTCTGTATTACACTCTAAAAACCTTTCCGGTTTGAATTTCAGAGGTTCCTTCCAAACGTTGGGATCTCTTCCGATGCCCCAGACATTTACAAACACCTGTGTGTTCTCTGGGACAACATATCCACCAATCTCGGAAGAGTTATCTGCTCTTCGAGGAACTATCAGTGGAGCTGCTGGGTGCAATCTGAGTACCTCCTTCACTACTGCTTGTAGATATGGTAATTTTGCTATGTCTGATTCCTCCATTTTCTTCTCTCGACCAACAACTTCATCCAGCTCTGCTTGGGCTTTTTTCAGTAGTGCTGGTTTTCTGAGAAGC
>PISB-4
GAGATCCCAAAACAAAATGAACCATTCTGTGTGCCAGAGGCAACCCAAGGCAAATCCTTCTTCCTGCGCCAAATGGTATCAATTCAAAATCCTGGCCTCTGTAGTCTGTATTACACTCTAAAAACCTTTCAGGTTTGAATTTCAGAGGTTCCTTCCAAACGTTGGGATCTCTTCCGATGCCCCAGACATTTACAAACACCTGTGTGTTCTCTGGGACAACATATCCACCAATCTCGGAAGAGTTATCTGCTCTTCGAGGAACTATCAGTGGAGCTGCTGGGTGCAATCTGAGTACCTCCTTCACTACTGCTTGTAGATATGGTAATTTTGCTATGTCTGATTCCTCCATTTTCTTCTCTCGACCAACAACTTCATCCAGCTCTGCTTGGGCTTTTTTCAGTAGTGCTGGTTTTCTGAGAAGC
>PISB-5
GAGATCCCAAAACAAAATGAACCATTCTGTGTGCCAGAGGCAACCCAAGGCAAATCCTTCTTCCTGCGCCAAATGGTATCAATTCAAAATCCTGGCCTCTGTAGTCTGTATTACACTCTAAAAACCTTTCAGGTTTGAATTTCAGAGGTTCCTTCCAAACGTTGGGATCTCTTCCGATGCCCCAGACATTTACAAACACCTGTGTGTTCTCTGGGACAACATATCCACCAATCTCGGAAGAGTTATCTGCTCTTCGAGGAACTATCAGTGGAGCTGCTGGGTGCAATCTGAGTACCTCCTTCACTACTGCTTGTAGATATGGTAATTTTGCTATGTCTGATTCCTCCATTTTCTTCTCTCGACCAACAACTTCATCCAGCTCTGCTTGGGCTTTTTTCAGTAGTGCTGGTTTTCTGAGAAGC
>PISB-7
GAGATCCCAAAACAAAATGAACCATTCTGTGTGCCAGAGGCAACCCAAGGCAAATCCTTCTTCCTGCGCCAAATGGTATCAATTCAAAATCCTGGCCTCTGTAGTCTGTATTACACTCTAAAAACCTTTCAGGTTTGAATTTCAGAGGTTCCTTCCAAACGTTGGGATCTCTTCCGATGCCCCAGACATTTACAAACACCTGTGTGTTCTCTGGGACAACATATCCACCAATCTCGGAAGAGTTATCTGCTCTTCGAGGAACTATCAGTGGAGCTGCTGGGTGCAATCTGAGTACCTCCTTCACTACTGCTTGTAGATATGGTAATTTTGCTATGTCTGATTCCTCCATTTTCTTCTCTCGACCAACAACTTCATCCAGCTCTGCTTGGGCTTTTTTCAGTAGTGCTGGTTTTCTGAGAAGC
>PISB-3
GAGATCCCAAAACAAAATGAACCATTCTGTGTGCCAGAGGCAACCCAAGGCAAATCCTTCTTCCTGCGCCAAATGGTATCAATTCAAAATCCTGGCCTCTGTAGTCTGTATTACACTCTAAAAACCTTTCCGGTTTGAATTTCAGAGGTTCCTTCCAAACGTTGGGATCTCTTCCGATGCCCCAGACATTTACAAACACCTGTGTATTCTCTGGGACAACATATCCACCAATCTCGGAAGAGTTATCTGCTCTTCGAGGAACTATCAGTGGAGCTGCTGGGTGCAATCTGAGTACCTCCTTCACTACTGCTTGTAGATATGGTAATTTTGCTATGTCTGATTCCTCCATTTTCTTCTCTCGACCAACAACTTCATCCAGCTCTGCTTGGGCTTTTTTCAGTAGTGCTGGTTTTCTGAGAAGC
>PISB-16
GAGATCCCAAAACAAAATGAACCATTCTGTGTGCCAGAGGCAACCCAAGGCAAATCCTTCTTCCTGCGCCAAATGGTATCAATTCAAAATCCTGGCCTCTGTAGTCTGTATTACACTCTAAAAACCTTTCCGGTTTGAATTTCAGAGGTTCCTTCCAAACGTTGGGATCTCTTCCGATGCCCCAGACATTTACAAACACCTGTGTGTTCTCTGGGACAACATATCCACCAATCTCGGAAGAGTTATCTGCTCTTCGAGGAACTATCAGTGGAGCTGCTGGGTGCAATCTGAGTACCTCCTTCACTACTGCTTGTAGATATGGTAATTTTGCTATGTCTGATTCCTCCATTTTCTTCTCTCGACCAACAACTTCATCCAGCTCTGCTTGGGCTTTTTTCAGTAGTGCTGGTTTTCTGAGAAGC
>PISB-6
GAGATCCCAAAACAAAATGAACCATTCTGTGTGCCAGAGGCAACCCAAGGCAAATCCTTCTTCCTGTGCCAAATGGTATCAATTCAAAATCCTGGCCTCTGTAGTCTGTATTACACTCTAAAAACCTTTCAGGTTTGAATTTCAGAGGTTCCTTCCAAACGTTGGGATCTCTTCCGATGCCCCAGACATTTACAAACACCTGTGTGTTCTCTGGGACAACATATCCACCAATCTCGGAAGAGTTATCTGCTCTTCGAGGAACTATCAGTGGAGCTGCTGGGTGCAATCTGAGTACCTCCTTCACTACTGCTTGTAGATATGGTAATTTTGCTATGTCTGATTCCTCCATTTTCTTCTCTCGACCAACAACTTCATCCAGCTCTGCTTGGGCTTTTTTCAGTAGTGCTGGTTTTCTGAGAAGC
>PISB-18
GAGATCCCAAAACAAAATGAACCATTCTGTGTGCCAGAGGCAACCCAAGGCAAATCCTTCTTCCTGCGCCAAATGGTATCAATTCAAAATCCTGGCCTCTGTAGTCTGTATTACACTCTAAAAACCTTTCCGGTTTGAATTTCAGAGGTTCCTTCCAAACGTTGGGATCTCTTCCGATGCCCCAGACATTTACAAACACCTGTGTGTTCTCTGGGACAACATATCCACCAATCTCGGAAGAGTTATCTGCTCTTCGAGGAATTATCAGTGGAGCTGCTGGGTGCAATCTGAGTACCTCCTTCACTACTGCTTGTAGATACGGTAATTTTGCTATGTCTGATTCCTCCATTTTCTTCTCTCGACCAACAACTTCATCCAGCTCTGCTTGGGCTTTTTTCAGTAGTGCTGGTTTTCTGAGAAGC
>PISQ-2
GAGATCCCAAAACAAAATGAACCATTCTGTGTGCCAGAGGCAACCCAAGGCAAATCCTTCTTCCTGCGCCAAATGGTATCAATTCAAAATCCTGGCCTCTGTAGTCTGTATTACACTCTAAAAACCTTTCCGGTTTGAATTTCAGAGGTTCCTTCCAAACGTTGGGATCTCTTCCGATGCCCCAGATATTTACAAACACCTGTGTGTTCTCTGGGACAACATATCCACCAATCTCGGCAGAGTTATCTGCTCTTCGAGGAATTATCAGTGGAGCTGCTGGGTGCAATCTCATTACCTCCTTCACTACTGCTTGTAGATATGGTAATTTTGCTATGTCCGATTCCTCCATTTTCTTCTCTCGACCAACAACTTCATCCAGCTCTGCTTGGGCTTTTTTCAGTAGTGCTGGTTTTCTGAGAAGC
>PISQ-1
GAGATCCCAAAACAAAATGAACCATTCTGTGTGCCAGAGGCAACCCAAGGCAAATCCTTCTTCCTGCGCCAAATGGTATCAATTCAAAATCCTGGCCTCTGTAGTCTGTATTACACTCTAAAAACCTTTCCGGTTTGAATTTCAGAGGTTCCTTCCAAACGTTGGGATCTCTTCCGATGCCCCAGATATTTACAAACACCTGTGTGTTCTCTGGGACAACATATCCACCAATCTCGGCAGAGTTATCTGCTCTTCGAGGAATTATCAGTGGAGCTGCTGGGTGCAATCTCATTACCTCCTTCACTACTGCTTGTAGATATGGTAATTTTGCTATGTCCGATTCCTCCATTTTCTTCTCTCGACCAACAACTTCATCCAGCTCTGCTTGGGCTTTTTTCAGTAGTGCTGGTTTTCTGAGAAGC
>PIST-1
GAGATCCCAAAACAAAATGAACCATTCTGTGTGCCAGAGGCAACCCAAGGCAAATCCTTCTTCCTGCGCCAAATGGTATCAATTCAAAATCCTGGCCTCTGTAGTCTGTATTACACTCTAAAAACCTTTCCGGTTTGAATTTCAGAGGTTCCTTCCAAACGTTGGGATCTCTTCCAATGCCCCAGACATTTACAAACACCTGTGTGTTCTCTGGGACAACATATCCACCAATCTCGGAAGAGTTATCTGCTCTTCGAGGAATTATCAGTGGAGCTGCTGGGTGCAATCTGAGTACCTCCTTCACTACTGCTTGTAGAAATGGTAATTTTGCTATGTCTGATTCCTCCATTTTCTTCTCTCGACCAACAACTTCATCCAGCTCTGCTTGGGCTTTTTTCAGTAGTGCTGGTTTTCTGAGAAGC
>PIST-9
GAGATCCCAAAACAAAATGAACCATTCTGTGTGCCAGAGGCAACCCAAGGCAAATCCTTCTTCCTGCGCCAAATGGTATCAATTCAAAATCCTGGCCTCTGTAGTCTGTATTACACTCTAAAAACCTTTCCGGTTTGAATTTCAGAGGTTCCTTCCAAACGTTGGGATCTCTTCCAATGCCCCAGACATTTACAAACACCTGTGTGTTCTCTGGGACAACATATCCACCAATCTCGGAAGAGTTATCTGCTCTTCGAGGAATTATCAGTGGAGCTGCTGGGTGCAATCTGAGTACCTCCTTCACTACTGCTTGTAGAAATGGTAATTTTGCTATGTCTGATTCCTCCATTTTCTTCTCTCGACCAACAACTTCATCCAGCTCTGCTTGGGCTTTTTTCAGTAGTGCTGGTTTTCTGAGAAGC
>PIST-19
GAGATCCCAAAACAAAATGAACCATTCTGTGTGCCAGAGGCAACCCAAGGCAAATCCTTCTTCCTGCGCCAAATGGTATCAATTCAAAATCCTGGCCTCTGTAGTCTGTATTACACTCTAAAAACCTTTCCGGTTTGAATTTCAGAGGTTCCTTCCAAACGTTGGGATCTCTTCCAATGCCCCAGACATTTACAAACACCTGTGTGTTCTCTGGGACAACATATCCACCAATCTCGGAAGAGTTATCTGCTCTTCGAGGAATTATCAGTGGAGCTGCTGGGTGCAATCTGAGTACCTCCTTCACTACTGCTTGTAGAAATGGTAATTTTGCTATGTCTGATTCCTCCATTTTCTTCTCTCGACCAACAACTTCATCCAGCTCTGCTTGGGCTTTTTTCAGTAGTGCTGGTTTTCTGAGAAGC
>PIST-6
GAGATCCCAAAACAAAATGAACCATTCTGTGTGCCAGAGGCAACCCAAGGCAAATCCTTCTTCCTGCGCCAAATGGTATCAATTCAAAATCCTGGCCTCTGTAGTCTGTATTACACTCTAAAAACCTTTCCGGTTTGAATTTCAGAGGTTCCTTCCAAACGTTGGGATCTCTTCCAATGCCCCAGACATTTACAAACACCTGTGTGTTCTCTGGGACAACATATCCACCAATCTCGGAAGAGTTATCTGCTCTTCGAGGAATTATCAGTGGAGCTGCTGGGTGCAATCTGAGTACCTCCTTCACTACTGCTTGTAGAAATGGTAATTTTGCTATGTCTGATTCCTCCATTTTCTTCTCTCGACCAACAACTTCATCCAGCTCTGCTTGGGCTTTTTTCAGTAGTGCTGGTTTTCTGAGAAGC
>PIST-3
GAGATCCCAAAACAAAATGAACCATTCTGTGTGCCAGAGGCAACCCAAGGCAAATCCTTCTTCCTGCGCCAAATGGTATCAATTCAAAATCCTGGCCTCTGTAGTCTGTATTACACTCTAAAAACCTTTCCGGTTTGAATTTCAGAGGTTCCTTCCAAACGTTGGGATCTCTTCCAATGCCCCAGACATTTACAAACACCTGTGTGTTCTCTGGGACAACATATCCACCAATCTCGGAAGAGTTATCTGCTCTTCGAGGAATTATCAGTGGAGCTGCTGGGTGCAATCTGAGTACCTCCTTCACTACTGCTTGTAGAAATGGTAATTTTGCTATGTCTGATTCCTCCATTTTCTTCTCTCGACCAACAACTTCATCCAGCTCTGCTTGGGCTTTTTTCAGTAGTGCTGGTTTTCTGAGAAGC
>PIST-2
GAGATCCCAAAACAAAATGAACCATTCTGTGTGCCAGAGGCAACCCAAGGCAAATCCTTCTTCCTGCGCCAAATGGTATCAATTCAAAATCCTGGCCTCTGTAGTCTGTATTACACTCTAAAAACCTTTCCGGTTTGAATTTCAGAGGTTCCTTCCAAACGTTGGGATCTCTTCCAATGCCCCAGACATTTACAAACACCTGTGTGTTCTCTGGGACAACATATCCACCAATCTCTGAAGAGTTATCGGCTCTTCAAGGAATTATCAGTGGAGCTGCTGGGTGCAATCTGAGTACCTCCTTCACTACTGCTTGTAGAAATGGTAATTTTGCTATGTCTGATTCCTCCATTTTCTTCTCTCGACCAACAACTTCATCCAGCTCTGCTTGGGCTTTTTTCAGTAGTGCTGGTTTTCTGAGAAGC
>PIST-10
GAGATCCCAAAACAAAATGAACCATTCTGTGTGCCAGAGGCAACCCAAGGCAAATCCTTCTTCCTGCGCCAAATGGTATCAATTCAAAATCCTGGCCTCTGTAGTCTGTATTACACTCTAAAAACCTTTCCGGTTTGAATTTCAGAGGTTCCTTCCAAACGTTGGGATCTCTTCCAATGCCCCAGACATTTACAAACACCTGTGTGTTCTCTGGGACAACATATCCACCAATCTCGGAAGAGTTATCTGCTCTTCGAGGAATTATCAGTGGAGCTGCTGGGTGCAATCTGAGTACCTCCTTCACTACTGCTTGTAGAAATGGTAATTTTGCTATGTCTGATTCCTCCATTTTCTTCTCTCGACCAACAACTTCATCCAGCTCTGCTTGGGCTTTTTTCAGTAGTGCTGGTTTTCTGAGAAGC
>PIST-8
GAGATCCCAAAACAAAATGAACCATTCTGTGTGCCAGAGGCAACCCAAGGCAAATCCTTCTTCCTGCGCCAAATGGTATCAATTCAAAATCCTGGCCTCTGTAGTCTGTATTACACTCTAAAAACCTTTCCGGTTTGAATTTCAGAGGTTCCTTCCAAACGTTGGGATCTCTTCCAATGCCCCAGACATTTACAAACACCTGTGTGTTCTCTGGGACAACATATCCACCAATCTCGGAAGAGTTATCTGCTCTTCGAGGAATTATCAGTGGAGCTGCTGGGTGCAATCTGAGTACCTCCTTCACTACTGCTTGTAGAAATGGTAATTTTGCTATGTCTGATTCCTCCATTTTCTTCTCTCGACCAACAACTTCATCCAGCTCTGCTTGGGCTTTTTTCAGTAGTGCTGGTTTTCTGAGAAGC
>PIST-13
GAGATCCCAAAACAAAATGAACCATTCTGTGTGCCAGAGGCAACCCAAGGCAAATCCTTCTTCCTGCGCCAAATGGTATCAATTCAAAATCCTGGCCTCTGTAGTCTGTATTACACTCTAAAAACCTTTCCGGTTTGAATTTCAGAGGTTCCTTCCAAACGTTGGGATCTCTTCCAATGCCCCAGACATTTACAAACACCTGTGTGTTCTCTGGGACAACATATCCACCAATCTCGGAAGAGTTATCTGCTCTTCGAGGAATTATCAGTGGAGCTGCTGGGTGCAATCTGAGTACCTCCTTCACTACTGCTTGTAGAAATGGTAATTTTGCTATGTCTGATTCCTCCATTTTCTTCTCTCGACCAACAACTTCATCCAGCTCTGCTTGGGCTTTTTTCAGTAGTGCTGGTTTTCTGAGAAGC
>PIST-15
GAGATCCCAAAACAAAATGAACCATTCTGTGTGCCAGAGGCAACCCAAGGCAAATCCTTCTTCCTGCGCCAAATGGTATCAATTCAAAATCCTGGCCTCTGTAGTCTGTATTACACTCTAAAAACCTTTCCGGTTTGAATTTCAGAGGTTCCTTCCAAACGTTGGGATCTCTTCCAATGCCCCAGACATTTACAAACACCTGTGTGTTCTCTGGGACAACATATCCACCAATCTCGGAAGAGTTATCTGCTCTTCGAGGAATTATCAGTGGAGCTGCTGGGTGCAATCTGAGTACCTCCTTCACTACTGCTTGTAGAAATGGTAATTTTGCTATGTCTGATTCCTCCATTTTCTTCTCTCGACCAACAACTTCATCCAGCTCTGCTTGGGCTTTTTTCAGTAGTGCTGGTTTTCTGAGAAGC
>PIST-7
GAGATCCCAAAACAAAATGAACCATTCTGTGTGCCAGAGGCAACCCAAGGCAAATCCTTCTTCCTGCGTCAAATGGTATCAATTCAAAATCCTGGCCTCTGTAGTCTGTATTACACTCTAAAAACCTTTCCGGTTTGAATTTCAGAGGTTCCTTCCAAACGTTGGGATCTCTTCCAATGCCCCAGACATTTACAAACACCTGTGTGTTCTCTGGGACAACATATCCACCAATCTCGGAAGAGTTATCTGCTCTTCGAGGAATTATCAATGGAGCTGCTGGGTGCAATCTGAGTACCTCCTTCACTACTGCTTGTAGAAATGGTAATTTTGCTATGTCTGATTCCTCCATTTTCTTCGCTCGACCAACAACTTCATCCAGCTCTGCTTGGGCTTTTTTCAATAGTGCTGGTTTTCTGAGNNNN
>PIST-14
GAGATCCCAAAACAAAATGAACCATTCTGTGTGCCAGAGGCAACCCAAGGCAAATCCTTCTTCCTGCGCCAAATGGTATCAATTCAAAATCCTGGCCTCTGTAGTCTGTATTACACTCTAAAAACCTTTCCGGTTTGAATTTCAGAGGTTCCTTCCAAACGTTGGGATCTCTTCCAATGCCCCAGACATTTACAAACACCTGTGTGTTCTCTGGGACAACATATCCACCAATCTCGGAAGAGTTATCTGCTCTTCGAGGAATTATCAGTGGAGCTGCTGGGTGCAATCTGAGTACCTCCTTCACTACTGCTTGTAGAAATGGTAATTTTGCTATGTCTGATTCCTCCATTTTCTTCTCTCGACCAACAACTTCATCCAGCTCTGCTTGGGCTTTTTTCAGTAGTGCTGGTTTTCTGAGAAGC
>PICH-X1
GAGAGCCCAAAACAAAATGAACCATTCTGTGTGCCAGAGGCAACCCAAGGCAAATCCTTCTTCCTGCGCCAAATGGTATCAATTCAAAATCCTGGCCTCTGTAGTCTGTATTACACTCTAAAAACCTTTCCGGTTTGAATTTCAGAGGTTCCTTCCAAACGTTGGGATCTCTTCCGATGCCCCAGACATTTACAAACACCTGTGTGTTCTCTGGGACAACATATCCACCAATCTCGGAAGAGTTATCTGCTCTTCGAGGAATTATCAGTGGAGCTGCTGGGTGCAATCTGAGTACCTCCTTCACTACTGCTTGTAGATATGGTAATTTTGCTATGTCTGATTCCTCCATTTTCTTCTCTCGACCAACAACTTCATCCAGCTCTGCTTGGGCTTTTTTCAGTAGTGCTGGTTTTCTGAGAAGC
>PICH-X2
GAGATCCCAAAACAAAATGAACCATTCTGTGTGCCAGAGGCAACCCAAGGCAAATCCTTCTTCCTGCGCCAAATGGTATCAATTCAAAATCCTGGCCTCTGTAGTCTGTATTACACTCTAAAAACCTTTCCGGTTTGAATTTCAGAGGTTCCTTCCAAACGTTGGGATCTCTTCCAATGCCCCAGACATTTACAAACACCTGTGTGTTCTCTGGGACAACATATCCACCAATCTCGGAAGAGTTATCTGCTCTTCGAGGAATTATCAGTGGAGCTGCTGGGTGCAATCTGAGTACCTCCTTCACTACTGCTTGTAGAAATGGTAATTTTGCTATGTCTGATTCCTCCATTTTCTTCTCTCGACCAACAACTTCATCCAGCTCTGCTTGGGCTTTTTTCAGTAGTGCTGGTTTTCTGAGAAGC
>PILA-26
GAGATCCCAAAACAAAATGAACCATTCTGTGTGCCAGAGGCAACCCAAGGCAAATCCTTCTTCCTGCGCCAAATGGTATCAATTCAAAATCCTGGCCTCTGTAGTCTGTATTACACTCTAAAAACCTTTCCGGTTTGAATTTCAGAGGTTCCTTCCAAACGTTGGGATCTCTTCCAATGCCCCAGACATTTACAAACACCTGTGTGTTCTCTGGGACAACATATCCACCAATCTCGGAAGAGTTATCTGCTCTTCGAGGAATTATCAGTGGAGCTGCTGGGTGCAATCTGAGTACCTCCTTCACTACTGCTTGTAGATATGGTAATTTTGCTATGTCTGATTCCTCCATTTTCTTCTCTCGACCAACAACTTCATCCAGCTCTGCTTGGGCTTTTTTCAGTAGTGCTGGTTTTCTGAGAAGC
>PILA-24
GAGATCCCAAAACAAAATGAACCATTCTGTGTGCCAGAGGCAACCCAAGGCAAATCCTTCTTCCTGCGCCAAATGGTATCAATTCAAAATCCTGGCCTCTGTAGTCTGTATTACACTCTAAAAACCTTTCCGGTTTGAATTTCAGAGGTTCCTTCCAAACGTTGGGATCTCTTCCGATGCCCCAGACATTTACAAACACCTGTGTGTTCTCTGGGACAACATATCCACCAATCTCGGAAGAGTTATCTGCTCTTCGAGGAATTATCAGTGGAGCTGCTGGGTGCAATCTGAGTACCTCCTTCACTACTGCTTGTAGATATGGTAATTTTGCTATGTCTGATTCCTCCATTTTCTTCTCTCGACCAACAACTTCATCCAGCTCTGCTTGGGCTTTTTTCAGTAGTGCTGGTTTTCTGAGAAGC
>PILA-27
GAGATCCCAAAACAAAATGAACCATTCTGTGTGCCAGAGGCAACCCAAGGCAAATCCTTCTTCCTGCGCCAAATGGTATCAATTCAAAATCCTGGCCTCTGTAGTCTGTATTACACTCTAAAAACCTTTCCGGTTTGAATTTCAGAGGTTCCTTCCAAACGTTGGGATCTCTTCCGATGCCCCAGACATTTACAAACACCTGTGTGTTCTCTGGGACAACATATCCACCAATCTCGGAAGAGTTATCTGCTCTTCGAGGAATTATCAGTGGAGCTGCTGGGTGCAATCTGAGTACCTCCTTCACTACTGCTTGTAGATATGGTAATTTTGCTATGTCTGATTCCTCCATTTTCTTCTCTCGACCAACAACTTCATCCAGCTCTGCTTGGGCTTTTTTCAGTAGTGCTGGTTTTCTGAGAAGC
>PILA-18
GAGATCCCAAAACAAAATGAACCATTCTGTGTGCCAGAGGCAACCCAAGGCAAATCCTTCTTCCTGCGCCAAATGGTATCAATTCAAAATCCTGGCCTCTGTAGTCTGTATTACACTCTAAAAACCTTTCCGGTTTGAATTTCAGAGGTTCCTTCCAAACGTTGGGATCTCTTCCGATGCCCCAGACATTTACAAACACCTGTGTGTTCTCTGGGACAACATATCCACCAATCTCGGAAGAGTTATCTGCTCTTCGAGGAATTATCAGTGGAGCTGCTGGGTGCAATCTGAGTACCTCCTTCACTACTGCTTGTAGATATGGTAATTTTGCTATGTCTGATTCCTCCATTTTCTTCTCTCGACCAACAACTTCATCCAGCTCTGCTTGGGCTTTTTTCAGTAGTGCTGGTTTTCTGAGAAGC
>PILA-23
GAGATCCCAAAACAAAATGAACCATTCTGTGTGCCAGAGGCAACCCAAGGCAAATCCTTCTTCCTGCGCCAAATGGTATCAATTCAAAATCCTGGCCTCTGTAGTCTGTATTACACTCTAAAAACCTTTCCGGTTTGAATTTCAGAGGTTCCTTCCAAACGTTGGGATCTCTTCCGATGCCCCAGACATTTACAAACACCTGTGTGTTCTCTGGGACAACATATCCACCAATCTCGGAAGAGTTATCTGCTCTTCGAGGAATTATCAGTGGAGCTGCTGGGTGCAATCTGAGTACCTCCTTCACTACTGCTTGTAGATATGGTAATTTTGCTATGTCTGATTCCTCCATTTTCTTCTCTCGACCAACAACGTCATCCAGCTCTGCTTGGGCTTTTTTCAGTAGTGCTGGTTTTCTGAGAAGC
>PILA-29
GAGATCCCAAAACAAAATGAACCATTCTGTGTGCCAGAGGCAACCCAAGGCAAATCCTTCTTCCTGCGCCAAATGGTATCAATTCAAAATCCTGGCCTCTGTAGTCTGTATTACACTCTAAAAACCTTTCCGGTTTGAATTTCAGAGGTTCCTTCCAAACGTTGGGATCTCTTCCGATGCCCCAGACATTTACAAACACCTGTGTGTTCTCTGGGACAACATATCCACCAATCTCGGAAGAGTTATCTGCTCTTCGAGGAATTATCAGTGGAGCTGCTGGGTGCAATCTGAGTACCTCCTTCACTACTGCTTGTAGATATGGTAATTTTGCTATGTCTGATTCCTCCATTTTCTTCTCTCGACCAACAACGTCATCCAGCTCTGCTTGGGCTTTTTTCAGTAGTGCTGGTTTTCTGAGAAGC
>PILA-17
GAGATCCCAAAACAAAATGAACCATTCTGTGTGCCAGAGGCAACCCAAGGCAAATCCTTCTTCCTGCGCCAAATGGTATCAATTCAAAATCCTGGCCTCTGTAGTCTGTATTACACTCTAAAAACCTTTCCGGTTTGAATTTCAGAGGTTCCTTCCAAACGTTGGGATCTCTTCCGATGCCCCAGACATTTACAAACACCTGTGTGTTCTCTGGGACAACATATCCACCAATCTCGGAAGAGTTATCTGCTCTTCGAGGAATTATCAGTGGAGCTGCTGGGTGCAATCTGAGTACCTCCTTCACTACTGCTTGTAGATATGGTAATTTTGCTATGTCTGATTCCTCCATTTTCTTCTCTCGACCAACAACTTCATCCAGCTCTGCTTGGGCTTTTTTCAGTAGTGCTGGTTTTCTGAGAAGC
>PILA-22
GAGATCCCAAAACAAAATGAACCATTCTGTGTGCCAGAGGCAACCCAAGGCAAATCCTTCTTCCTGCGCCAAATGGTATCAATTCAAAATCCTGGCCTCTGTAGTCTGTATTACACTCTAAAAACCTTTCCGGTTTGAATTTCAGAGGTTCCTTCCAAACGTTGGGATCTCTTCCGATGCCCCAGACATTTACAAACACCTGTGTGTTCTCTGGGACAACATATCCACCAATCTCGGAAGAGTTATCTGCTCTTCGAGGAATTATCAGTGGAGCTGCTGGGTGCAATCTGAGTACCTCCTTCACTACTGCTTGTAGATATGGTAATTTTGCTATGTCTGATTCCTCCATTTTCTTCTCTCGACCAACAACTTCATCCAGCTCTGCTTGGGCTTTTTTCAGTAGTGCTGGTTTTCTGAGAAGC
>PILA-21
GAGATCCCAAAACAAAATGAACCATTCTGTGTGCCAGAGGCAACCCAAGGCAAATCCTTCTTCCTGCGCCAAATGGTATCAATTCAAAATCCTGGCCTCTGTAGTCTGTATTACACTCTAAAAACCTTTCCGGTTTGAATTTCAGAGGTTCCTTCCAAACGTTGGGATCTCTTCCGATGCCCCAGACATTTACAAACACCTGTGTGTTCTCTGGGACAACATATCCACCAATCTCGGAAGAGTTATCTGCTCTTCGAGGAATTATCAGTGGAGCTGCTGGGTGCAATCTGAGTACCTCCTTCACTACTGCTTGTAGATATGGTAATTTTGCTATGTCTGATTCCTCCATTTTCTTCTCTCGACCAACAACTTCATCCAGCTCTGCTTGGGCTTTTTTCAGTAGTGCTGGTTTTCTGAGAAGC
>PILA-19
GAGATCCCAAAACAAAATGAACCATTCTGTGTGCCAGAGGCAACCCAAGGCAAATCCTTCTTCCTGCGCCAAATGGTATCAATTCAAAATCCTGGCCTCTGTAGTCTGTATTACACTCTAAAAACCTTTCCGGTTTGAATTTCAGAGGTTCCTTCCAAACGTTGGGATCTCTTCCGATGCCCCAGACATTTACAAACACCTGTGTGTTCTCTGGGACAACATATCCACCAATCTCGGAAGAGTTATCTGCTCTTCGAGGAATTATCAGTGGAGCTGCTGGGTGCAATCTGAGTACCTCCTTCACTACTGCTTGTAGATATGGTAATTTTGCTATGTCTGATTCCTCCATTTTCTTCTCTCGACCAACAACTTCATCCAGCTCTGCTTGGGCTTTTTTCAGTAGTGCTGGTTTTCTGAGAAGC
>PILA-20
GAGATCCCAAAACAAAATGAACCATTCTGTGTGCCAGAGGCAACCCAAGGCAAATCCTTCTTCCTGCGCCAAATGGTATCAATTCAAAATCCTGGCCTCTGTAGTCTGTATTACACTCTAAAAACCTTTCCGGTTTGAATTTCAGAGGTTCCTTCCAAACGTTGGGATCTCTTCCGATGCCCCAGACATTTACAAACACCTGTGTGTTCTCTGGGACAACATATCCACCAATCTCGGAAGAGTTATCTGCTCTTCGAGGAATTATCAGTGGAGCTGCTGGGTGCAATCTGAGTACCTCCTTCACTACTGCTTGTAGATATGGTAATTTTGCTATGTCTGATTCCTCCATTTTCTTCTCTCGACCAACAACTTCATCCAGCTCTGCTTGGGCTTTTTTCAGTAGTGCTGGTTTTCTGAGAAGC
>PILA-28
GAGATCCCAAAACAAAATGAACCATTCTGTGTGCCAGAGGCAACCCAAGGCAAATCCTTCTTCCTGCGCCAAATGGTATCAATTCAAAATCCTGGCCTCTGTAGTCTGTATTACACTCTAAAAACCTTTCCGGTTTGAATTTCAGAGGTTCCTTCCAAACGTTGGGATCTCTTCCGATGCCCCAGACATTTACAAACACCTGTGTGTTCTCTGGGACAACATATCCACCAATCTCGGAAGAGTTATCTGCTCTTCGAGGAATTATCAGTGGAGCTGCTGGGTGCAATCTGAGTACCTCCTTCACTACTGCTTGTAGATATGGTAATTTTGCTATGTCTGATTCCTCCATTTTCTTCTCTCGACCAACAACTTCATCCAGCTCTGCTTGGGCTTTTTTCAGTAGTGCTGGTTTTCTGAGAAGC
>PIAL-AO
GAGATCCCAAAACAAAATGAACCATTCTGTGTGCCAGAGGCAACCCAAGGCAAATCCTTCTTCCTGCGCCAAATGGTATCAATTCAAAATCCTGGCCTCTGTAGTCTGTATTACACTCTAAAAACCTTTCCGGTTTGAATTTCAGAGGTTCCTTCCAAACGTTGGGATCTCTTCCGATGCCCCAGACATTTACAAACACTTGTGTGTTCTCTGGGACAACATATCCACCAATCTCGGAAGAGTTATCTGCTCTTCGAGGAATTATCAGTGGAGCTGCTGGGTGCAATCTGAGTACCTCCTTCACTACTGCTTGTAGATATGGTAATTTTGCTATGTCTGATTCCTCCATTTTCTTCTCTCGACCAACAACATCATCCAGCTCTGCTTGGGCTTTTTTCAGTAGTGCTGGTTTTCTGAGAAGC
