# Supplementary material for: An empirical evaluation of two-stage species tree inference strategies using a multilocus dataset from North American pines
Source: BMC Evol Biol. 2014 Mar 29;14:67. doi: 10.1186/1471-2148-14-67 (PMC4021425; doi:10.1186/1471-2148-14-67)
Supplement: Additional file 3 — Zip archive containing data filesDp,Dp,0,Ds,Ds,0, and a description of these files. [file 1471-2148-14-67-S3.zip › DeGiorgioEtAl_2014_AdditionalFile1/Dataset_Dp0/0_11649_03.fas]

>PIAL-12
TTCTGCACATCCAAGGGGGGCAGTGTGGGAATCAGATTGGAGCAAAGTTCTGGGAAGTTATATGTGACGAGCATGGGATCGATCCCACTGGGAGGTATCAGGGAGGTTCCCCTGGTGGTGGCCTTCAGTTGGAGAGGATAAATGTGTACTACAATGAGGCCAGCTGTGGAAGATTTGTCCCCCGGGCAGTGCTCATGGATCTCGAACCCGGAACCATGGACAGTGTGAGGGCAGGGCCTTATGGCCAGATCTTCAGGCCTGATAACTTTGTGTTCGGCCAGTCTGGGGCCGGGAACAACTGGGCCAAGGGTCATTACACCGAA
>PIAL-9
TTCTGCACATCCAAGGGGGGCAGTGTGGGAATCAGATTGGAGCAAAGTTCTGGGAAGTTATATGTGACGAGCATGGGATCGATCCCACTGGGAGGTATCAGGGAGGTTCCCCTGGTGGTGGCCTTCAGTTGGAGAGGATAAATGTGTACTACAATGAGGCCAGCTGTGGAAGATTTGTCCCCCGGGCAGTGCTCATGGATCTCGAACCCGGAACCATGGACAGTGTGAGGGCAGGGCCTTATGGCCAGATCTTCAGGCCTGATAACTTTGTGTTCGGCCAGTCTGGGGCCGGGAACAACTGGGCCAAGGGTCATTACACCGAA
>PIAL-2
TTCTGCACATCCAAGGGGGGCAGTGTGGGAATCAGATTGGAGCAAAGTTCTGGGAAGTTATATGTGACGAGCATGGGATCGATCCCACTGGGAGGTATCAGGGTGGTTCCCCTGGTGGTGGCCTTCAGTTGGAGAGGATAAATGTGTACTACAATGAGGCCAGCTGTGGAAGATTTGTCCCCCGGGCAGTGCTCATGGATCTCGAACCCGGAACCATGGACAGTGTGAGGGCAGGGCCTTATGGCCAGATCTTCAGGCCTGATAACTTTGTGTTCGGCCAGTCTGGGGCCGGGAACAACTGGGCCAAGGGTCATTACACCGAA
>PIAL-17
TTCTGCACATCCAAGGGGGGCAGTGTGGGAATCAGATTGGAGCAAAGTTCTGGGAAGTTATATGTGACGAGCATGGGATCGATCCCACTGGGAGGTATCAGGGTGGTTCCCCTGGTGGTGGCCTTCAGTTGGAGAGGATAAATGTGTACTACAATGAGGCCAGCTGTGGAAGATTTGTCCCCCGGGCAGTGCTCATGGATCTCGAACCCGGAACCATGGACAGTGTGAGGGCAGGGCCTTATGGCCAGATCTTCAGGCCTGATAACTTTGTGTTCGGCCAGTCTGGGGCCGGGAACAACTGGGCCAAGGGTCATTACACCGAA
>PIAL-4
TTCTGCACATCCAAGGGGGGCAGTGTGGGAATCAGATTGGAGCAAAGTTCTGGGAAGTTATATGTGACGAGCATGGGATCGATCCCACTGGGAGGTATCAGGGTGGTTCCCCTGGTGGTGGCCTTCAGTTGGAGAGGATAAATGTGTACTACAATGAGGCCAGCTGTGGAAGATTTGTCCCCCGGGCAGTGCTCATGGATCTCGAACCCGGAACCATGGACAGTGTGAGGGCAGGGCCTTATGGCCAGATCTTCAGGCCTGATAACTTTGTGTTCGGCCAGTCTGGGGCCGGGAACAACTGGGCCAAGGGTCATTACACCGAA
>PIAL-10
TTCTGCACATCCAAGGGGGGCAGTGTGGGAATCAGATTGGAGCAAAGTTCTGGGAAGTTATATGTGACGAGCATGGGATCGATCCCACTGGGAGGTATCAGGGTGGTTCCCCTGGTGGTGGCCTTCAGTTGGAGAGGATAAATGTGTACTACAATGAGGCCAGCTGTGGAAGATTTGTCCCCCGGGCAGTGCTCATGGATCTCGAACCCGGAACCATGGACAGTGTGAGGGCAGGGCCTTATGGCCAGATCTTCAGGCCTGATAACTTTGTGTTCGGCCAGTCTGGGGCCGGGAACAACTGGGCCAAGGGTCATTACACCGAA
>PIAL-13
TTCTGCACATCCAAGGGGGGCAGTGTGGGAATCAGATTGGAGCAAAGTTCTGGGAAGTTATATGTGACGAGCATGGGATCGATCCCACTGGGAGGTATCAGGGTGGTTCCCCTGGTGGTGGCCTTCAGTTGGAGAGGATAAATGTGTACTACAATGAGGCCAGCTGTGGAAGATTTGTCCCCCGGGCAGTGCTCATGGATCTCGAACCCGGAACCATGGACAGTGTGAGGGCAGGGCCTTATGGCCAGATCTTCAGGCCTGATAACTTTGTGTTCGGCCAGTCTGGGGCCGGGAACAACTGGGCCAAGGGTCATTACACCGAA
>PIAL-8
TTCTGCACATCCAAGGGGGGCAGTGTGGGAATCAGATTGGAGCAAAGTTCTGGGAAGTTATATGTGACGAGCATGGGATCGATCCCACTGGGAGGTATCAGGGTGGTTCCCCTGGTGGTGGCCTTCAGTTGGAGAGGATAAATGTGTACTACAATGAGGCCAGCTGTGGAAGATTTGTCCCCCGGGCAGTGCTCATGGATCTCGAACCCGGAACCATGGACAGTGTGAGGGCAGGGCCTTATGGCCAGATCTTCAGGCCTGATAACTTTGTGTTCGGCCAGTCTGGGGCCGGGAACAACTGGGCCAAGGGTCATTACACCGAA
>PIAL-5
TTCTGCACATCCAAGGGGGGCAGTGTGGGAATCAGATTGGAGCAAAGTTCTGGGAAGTTATATGTGACGAGCATGGGATCGATCCCACTGGGAGGTATCAGGGTGGTTCCCCTGGTGGTGGCCTTCAGTTGGAGAGGATAAATGTGTACTACAATGAGGCCAGCTGTGGAAGATTTGTCCCCCGGGCAGTGCTCATGGATCTCGAACCCGGAACCATGGACAGTGTGAGGGCAGGGCCTTATGGCCAGATCTTCAGGCCTGATAACTTTGTGTTCGGCCAGTCTGGGGCCGGGAACAACTGGGCCAAGGGTCATTACACCGAA
>PIAL-6
TTCTGCACATCCAAGGGGGGCAGTGTGGGAATCAGATTGGAGCAAAGTTCTGGGAAGTTATATGTGACGAGCATGGGATCGATCCCACTGGGAGGTATCAGGGTGGTTCCCCTGGTGGTGGCCTTCAGTTGGAGAGGATAAATGTGTACTACAATGAGGCCAGCTGTGGAAGATTTGTCCCCCGGGCAGTGCTCATGGATCTCGAACCCGGAACCATGGACAGTGTGAGGGCAGGGCCTTATGGCCAGATCTTCAGGCCTGATAACTTTGTGTTCGGCCAGTCTGGGGCCGGGAACAACTGGGCCAAGGGTCATTACACCGAA
>PIAL-15
TTCTGCACATCCAAGGGGGGCAGTGTGGGAATCAGATTGGAGCAAAGTTCTGGGAAGTTATATGTGACGAGCATGGGATCGATCCCACTGGGAGGTATCAGGGAGGTTCCCCTGGTGGTGGCCTTCAGTTGGAGAGGATAAATGTGTACTACAATGAGGCCAGCTGTGGAAGATTTGTCCCCCGGGCAGTGCTCATGGATCTCGAACCCGGAACCATGGACAGTGTGAGGGCAGGGCCTTATGGCCAGATCTTCAGGCCTGATAACTTTGTGTTCGGCCAGTCTGGGGCCGGGAACAACTGGGCCAAGGGTCATTACACCGAA
>PIAL-16
TTCTGCACATCCAAGGGGGGCAGTGTGGGAATCAGATTGGAGCAAAGTTCTGGGAAGTTATATGTGACGAGCATGGGATCGATCCCACTGGGAGGTATCAGGGAGGTTCCCCTGGTGGTGGCCTTCAGTTGGAGAGGATAAATGTGTACTACAATGAGGCCAGCTGTGGAAGATTTGTCCCCCGGGCAGTGCTCATGGATCTCGAACCCGGAACCATGGACAGTGTGAGGGCAGGGCCTTATGGCCAGATCTTCAGGCCTGATAACTTTGTGTTCGGCCAGTCTGGGGCCGGGAACAACTGGGCCAAGGGTCATTACACCGAA
>PIAY-5
TTCTGCACATCCAAGGGGGGCAGTGTGGGAATCAGATTGGAGCAAAGTTCTGGGAAGTTATATGTGACGAGCATGGGATCGATCCCACTGGGAGGTATCAGGGTGGTTCCCCTGGTGGTGGCCTTCAGTTGGAGAGGATAAATGTGTACTACAATGAGGCCAGCTGTGGAAGATTTGTCCCCCGGGCAGTGCTCATGGATCTCGAACCCGGAACCATGGACAGTGTGAGGGCAGGGCCTTATGGTCAGATCTTCAGGCCTGATAACTTTGTGTTCGGCCAGTCTGGGGCCGGGAACAACTGGGCCAAGGGTCATTACACCGAA
>PIAY-1
TTCTGCACATCCAAGGGGGGCAGTGTGGGAATCAGATTGGAGCAAAGTTCTGGGAAGTTATATGTGACGAGCATGGGATCGATCCCACTGGGAGGTATCAGGGTGGTTCCCCTGGTGGTGGCCTTCAGTTGGAGAGGATAAATGTGTACTACAATGAGGCCAGCTGTGGAAGATTTGTTCCCCGGGCAGTGCTCATGGATCTCGAACCCGGAACCATGGACAGTGTGAGGGCAGGGCCTTATGGTCAGATCTTCAGGCCTGATAACTTTGTGTTCGGCCAGTCTGGGGCCGGGAACAACTGGGCCAAGGGTCATTACACCGAA
>PIAY-19
TTCTGCACATCCAAGGGGGGCAGTGTGGGAATCAGATTGGAGCAAAGTTCTGGGAAGTTATATGTGACGAGCATGGGATCGATCCCACTGGGAGGTATCAGGGTGGTTCCCCTGGTGGTGGCCTTCAGTTGGAGAGGATAAATGTGTACTACAATGAGGCCAGCTGTGGAAGATTTGTCCCCCGGGCAGTGCTCATGGATCTCGAACCCGGAACCATGGACAGTGTGAGGGCAGGGCCTTATGGTCAGATCTTCAGGCCTGATAACTTTGTGTTCGGCCAGTCTGGGGCCGGGAACAACTGGGCCAAGGGTCATTACACCGAA
>PIAY-6
TTCTGCACATCCAAGGGGGGCAGTGTGGGAATCAGATTGGAGCAAAGTTCTGGGAAGTTATATGTGACGAGCATGGGATCGATCCCACTGGGAGGTATCAGGGTGGTTCCCCTGGTGGTGGCCTTCAGTTGGAGAGGATAAATGTGTACTACAATGAGGCCAGCTGTGGAAGATTTGTTCCCCGGGCAGTGCTCATGGATCTCGAACCCGGAACCATGGACAGTGTGAGGGCAGGGCCTTATGGTCAGATCTTCAGGCCTGATAACTTTGTGTTCGGCCAGTCTGGGGCCGGGAACAACTGGGCCAAGGGTCATTACACCGAA
>PIAY-3
TTCTGCACATCCAAGGGGGGCAGTGTGGGAATCAGATTGGAGCAAAGTTCTGGGAAGTTATATGTGACGAGCATGGGATCGATCCCACTGGGAGGTATCAGGGTGGTTCCCCTGGTGGTGGCCTTCAGTTGGAGAGGATAAATGTGTACTACAATGAGGCCAGCTGTGGAAGATTTGTCCCCCGGGCAGTGCTCATGGATCTCGAACCCGGAACCATGGACAGTGTGAGGGCAGGGCCTTATGGTCAGATCTTCAGGCCTGATAACTTTGTGTTCGGCCAGTCTGGGGCCGGGAACAACTGGGCCAAGGGTCATTACACCGAA
>PIAY-8
TTCTGCACATCCAAGGGGGGCAGTGTGGGAATCAGATTGGAGCAAAGTTCTGGGAAGTTATATGTGACGAGCATGGGATCGATCCCACTGGGAGGTATCAGGGTGGTTCCCCTGGTGGTGGCCTTCAGTTGGAGAGGATAAATGTGTACTACAATGAGGCCAGCTGTGGAAGATTTGTCCCCCGGGCAGTGCTCATGGATCTCGAACCCGGAACCATGGACAGTGTGAGGGCAGGGCCTTATGGCCAGATCTTCAGGCCTGATAACTTTGTGTTTGGCCAGTCTGGGGCCGGGAACAACTGGGCCAAGGGTCATTACACCGAA
>PIAY-2
TTCTGCACATCCAAGGGGGGCAGTGTGGGAATCAGATTGGAGCAAAGTTCTGGGAAGTTATATGTGACGAGCATGGGATCGATCCCACTGGGAGGTATCAGGGTGGTTCCCCTGGTGGTGGCCTTCAGTTGGAGAGGATAAATGTGTACTACAATGAGGCCAGCTGTGGAAGATTTGTTCCCCGGGCAGTGCTCATGGATCTCGAACCCGGAACCATGGACAGTGTGAGGGCAGGGCCTTATGGTCAGATCTTCAGGCCTGATAACTTTGTGTTCGGCCAGTCTGGGGCCGGGAACAACTGGGCCAAGGGTCATTACACCGAA
>PIAY-15
TTCTGCACATCCAAGGGGGGCAGTGTGGGAATCAGATTGGAGCAAAGTTCTGGGAAGTTATATGTGACGAGCATGGGATCGATCCCACTGGGAGGTATCAGGGTGGTTCCCCTGGTGGTGGCCTTCAGTTGGAGAGGATAAATGTGTACTACAATGAGGCCAGCTGTGGAAGATTTGTTCCCCGGGCAGTGCTCATGGATCTCGAACCCGGAACCATGGACAGTGTGAGGGCAGGGCCTTATGGTCAGATCTTCAGGCCTGATAACTTTGTGTTCGGCCAGTCTGGGGCCGGGAACAACTGGGCCAAGGGTCATTACACCGAA
>PIAY-16
TTCTGCACATCCAAGGGGGGCAGTGTGGGAATCAGATTGGAGCAAAGTTCTGGGAAGTTATATGTGACGAGCATGGGATCGATCCCACTGGGAGGTATCAGGGTGGTTCCCCTGGTGGTGGCCTTCAGTTGGAGAGGATAAATGTGTACTACAATGAGGCCAGCTGTGGAAGATTTGTTCCCCGGGCAGTGCTCATGGATCTCGAACCCGGAACCATGGACAGTGTGAGGGCAGGGCCTTATGGTCAGATCTTCAGGCCTGATAACTTTGTGTTCGGCCAGTCTGGGGCCGGGAACAACTGGGCCAAGGGTCATTACACCGAA
>PIAY-14
TTCTGCACATCCAAGGGGGGCAGTGTGGGAATCAGATTGGAGCAAAGTTCTGGGAAGTTATATGTGACGAGCATGGGATCGATCCCACTGGGAGGTATCAGGGTGGTTCCCCTGGTGGTGGCCTTCAGTTGGAGAGGATAAATGTGTACTACAATGAGGCCAGCTGTGGAAGATTTGTCCCCCGGGCAGTGCTCATGGATCTCGAACCCGGAACCATGGACAGTGTGAGGGCAGGGCCTTATGGTCAGATCTTCAGGCCTGATAACTTTGTGTTCGGCCAGTCTGGGGCCGGGAACAACTGGGCCAAGGGTCATTACACCGAA
>PIAY-13
TTCTGCACATCCAAGGGGGGCAGTGTGGGAATCAGATTGGAGCAAAGTTCTGGGAAGTTATATGTGACGAGCATGGGATCGATCCCACTGGGAGGTATCAGGGTGGTTCCCCTGGTGGTGGCCTTCAGTTGGAGAGGATAAATGTGTACTACAATGAGGCCAGCTGTGGAAGATTTGTCCCCCGGGCAGTGCTCATGGATCTCGAACCCGGAACCATGGACAGTGTGAGGGCAGGGCCTTATGGTCAGATCTTCAGGCCTGATAACTTTGTGTTCGGCCAGTCTGGGGCCGGGAACAACTGGGCCAAGGGTCATTACACCGAA
>PIAY-7
TTCTGCACATCCAAGGGGGGCAGTGTGGGAATCAGATTGGAGCAAAGTTCTGGGAAGTTATATGTGACGAGCATGGGATCGATCCCACTGGGAGGTATCAGGGTGGTTCCCCTGGTGGTGGCCTTCAGTTGGAGAGGATAAATGTGTACTACAATGAGGCCAGCTGTGGAAGATTTGTCCCCCGGGCAGTGCTCATGGATCTCGAACCCGGAACCATGGACAGTGTGAGGGCAGGGCCTTATGGTCAGATCTTCAGGCCTGATAACTTTGTGTTCGGCCAGTCTGGGGCCGGGAACAACTGGGCCAAGGGTCATTACACCGAA
>PIAY-18
TTCTGCACATCCAAGGGGGGCAGTGTGGGAATCAGATTGGAGCAAAGTTCTGGGAAGTTATATGTGACGAGCATGGGATCGATCCCACTGGGAGGTATCAGGGTGGTTCCCCTGGTGGTGGCCTTCAGTTGGAGAGGATAAATGTGTACTACAATGAGGCCAGCTGTGGAAGATTTGTCCCCCGGGCAGTGCTCATGGATCTCGAACCCGGAACCATGGACAGTGTGAGGGCAGGGCCTTATGGTCAGATCTTCAGGCCTGATAACTTTGTGTTCGGCCAGTCTGGGGCCGGGAACAACTGGGCCAAGGGTCATTACACCGAA
>PIAY-9
TTCTGCACATCCAAGGGGGGCAGTGTGGGAATCAGATTGGAGCAAAGTTCTGGGAAGTTATATGTGACGAGCATGGGATCGATCCCACTGGGAGGTATCAGGGTGGTTCCCCTGGTGGTGGCCTTCAGTTGGAGAGGATAAATGTGTACTACAATGAGGCCAGCTGTGGAAGATTTGTTCCCCGGGCAGTGCTCATGGATCTCGAACCCGGAACCATGGACAGTGTGAGGGCAGGGCCTTATGGTCAGATCTTCAGGCCTGATAACTTTGTGTTCGGCCAGTCTGGGGCCGGGAACAACTGGGCCAAGGGTCATTACACCGAA
>PIAY-10
TTCTGCACATCCAAGGGGGGCAGTGTGGGAATCAGATTGGAGCAAAGTTCTGGGAAGTTATATGTGACGAGCATGGGATCGATCCCACTGGGAGGTATCAGGGTGGTTCCCCTGGTGGTGGCCTTCAGTTGGAGAGGATAAATGTGTACTACAATGAGGCCAGCTGTGGAAGATTTGTTCCCCGGGCAGTGCTCATGGATCTCGAACCCGGAACCATGGACAGTGTGAGGGCAGGGCCTTATGGTCAGATCTTCAGGCCTGATAACTTTGTGTTCGGCCAGTCTGGGGCCGGGAACAACTGGGCCAAGGGTCATTACACCGAA
>PIBU-1
TTCTGCACATCCAAGGGGGGCAGTGTGGGAATCAGATTGGAGCAAAGTTCTGGGAAGTCATATGTGACGAGCATGGGATCGATCCCACTGGGAGGTATCAGGGTGGTTCCCCTGGTGGTGGCCTTCAGTTGGAGAGGATAAATGTGTACTACAATGAGGCCAGCTGTGGAAGATTTGTCCCCCGGGCAGTGCTCATGGATCTCGAACCCGGAACCATGGACAGTGTGAGGGCAGGGCCTTATGGCCAGATCTTCAGGCCTGATAACTTTGTGTTCGGCCAGTCTGGAGCCGGGAACAACTGGGCCAAGGGTCATTACACCGAA
>PIFL-15
TTCTGCACATCCAAGGGGGGCAGTGTGGGAATCAGATTGGAGCAAAGTTCTGGGAAGTTATATGTGACGAGCATGGGATCGATCCCACTGGGAGGTATCAGGGTGGTTCCCCTGGTGGTGGCCTTCAGTTGGAGAGGATAAATGTGTACTACAATGAGGCCAGCTGTGGAAGATTTGTCCCCCGGGCAGTGCTCATGGATCTCGAACCCGGAACCATGGACAGTGTGAGGGCAGGGCCTTATGGTCAGATCTTCAGGCCTGATAACTTTGTGTTCGGCCAGTCTGGGGCCGGGAACAACTGGGCCAAGGGTCATTACACCGAA
>PIFL-3
TTCTGCACATCCAAGGGGGGCAGTGTGGGAATCAGATTGGAGCAAAGTTCTGGGAAGTTATATGTGACGAGCATGGGATCGATCCCACTGGGAGGTATCAGGGTGGTTCCCCTGGTGGTGGCCTTCAGTTGGAGAGGATAAATGTGTACTACAATGAGGCCAGCTGTGGAAGATTTGTCCCCCGGGCAGTGCTCATGGATCTCGAACCCGGAACCATGGACAGTGTGAGGGCAGGGCCTTATGGTCAGATCTTCAGGCCTGATAACTTTGTGTTCGGCCAGTCTGGGGCCGGGAACAACTGGGCCAAGGGTCATTACACCGAA
>PIFL-9
TTCTGCACATCCAAGGGGGGCAGTGTGGGAATCAGATTGGAGCAAAGTTCTGGGAAGTTATATGTGACGAGCATGGGATCGATCCCACTGGGAGGTATCAGGGTGGTTCCCCTGGTGGTGGCCTTCAGTTGGAGAGGATAAATGTGTACTACAATGAGGCCAGCTGTGGAAGATTTGTCCCCCGGGCAGTGCTCATGGATCTCGAACCCGGAACCATGGACAGTGTGAGGGCAGGGCCTTATGGTCAGATCTTCAGGCCTGATAACTTTGTGTTCGGCCAGTCTGGGGCCGGGAACAACTGGGCCAAGGGTCATTACACCGAA
>PIFL-8
TTCTGCACATCCAAGGGGGGCAGTGTGGGAATCAGATTGGAGCAAAGTTCTGGGAAGTTATATGTGACGAGCATGGGATCGATCCCACTGGGAGGTATCAGGGTGGTTCCCCTGGTGGTGGCCTTCAGTTGGAGAGGATAAATGTGTACTACAATGAGGCCAGCTGTGGAAGATTTGTCCCCCGGGCAGTGCTCATGGATCTCGAACCCGGAACCATGGACAGTGTGAGGGCAGGGCCTTATGGTCAGATCTTCAGGCCTGATAACTTTGTGTTCGGCCAGTCTGGGGCCGGGAACAACTGGGCCAAGGGTCATTACACCGAA
>PIFL-13
TTCTGCACATCCAAGGGGGGCAGTGTGGGAATCAGATTGGAGCAAAGTTCTGGGAAGTTATATGTGACGAGCATGGGATCGATCCCACTGGGAGGTATCAGGGTGGTTCCCCTGGTGGTGGCCTTCAGTTGGAGAGGATAAATGTGTACTACAATGAGGCCAGCTGTGGAAGATTTGTCCCCCGGGCAGTGCTCATGGATCTCGAACCCGGAACCATGGACAGTGTGAGGGCAGGGCCTTATGGCCAGATCTTCAGGCCTGATAACTTTGTGTTCGGCCAGTCTGGGGCCGGGAACAACTGGGCCAAGGGTCATTACACCGAA
>PIFL-2
TTCTGCACATCCAAGGGGGGCAGTGTGGGAATCAGATTGGAGCAAAGTTCTGGGAAGTTATATGTGACGAGCATGGGATCGATCCCACTGGGAGGTATCAGGGTGGTTCCCCTGGTGGTGGCCTTCAGTTGGAGAGGATAAATGTGTACTACAATGAGGCCAGCTGTGGAAGATTTGTCCCCCGGGCAGTGCTCATGGATCTCGAACCCGGAACCATGGACAGTGTGAGGGCAGGGCCTTATGGCCAGATCTTCAGGCCTGATAACTTTGTGTTTGGCCAGTCTGGGGCCGGGAACAACTGGGCCAAGGGTCATTACACCGAA
>PIFL-14
TTCTGCACATCCAAGGGGGGCAGTGTGGGAATCAGATTGGAGCAAAGTTCTGGGAAGTTATATGTGACGAGCATGGGATCGATCCCACTGGGAGGTATCAGGGTGGTTCCCCTGGTGGTGGCCTTCAGTTGGAGAGGATAAATGTGTACTACAATGAGGCCAGCTGTGGAAGATTTGTCCCCCGGGCAGTGCTCATGGATCTCGAACCCGGAACCATGGACAGTGTGAGGGCAGGGCCTTATGGTCAGATCTTCAGGCCTGATAACTTTGTGTTCGGCCAGTCTGGGGCCGGGAACAACTGGGCCAAGGGTCATTACACCGAA
>PIFL-16
TTCTGCACATCCAAGGGGGGCAGTGTGGGAATCAGATTGGAGCAAAGTTCTGGGAAGTTATATGTGACGAACATGGGATCGATCCCACTGGGAGGTATCAGGGTGGTTCCCCTGGTGGTGGCCTTCAGTTGGAGAGGATAAATGTGTACTACAATGAGGCCAGCTGTGGAAGATTTGTCCCCCGGGCAGTGCTCATGGATCTCGAACCCGGAACCATGGACAGTGTGAGGGCAGGGCCTTATGGCCAGATCTTCAGGCCTGATAACTTTGTGTTCGGCCAGTCTGGGGCCGGGAACAACTGGGCCAAGGGTCATTACACCGAA
>PIFL-10
TTCTGCACATCCAAGGGGGGCAGTGTGGGAATCAGATTGGAGCAAAGTTCTGGGAAGTTATATGTGACGAGCATGGGATCGATCCCACTGGGAGGTATCAGGGTGGTTCCCCTGGTGGTGGCCTTCAGTTGGAGAGGATAAATGTGTACTACAATGAGGCCAGCTGTGGAAGATTTGTCCCCCGGGCAGTGCTCATGGATCTCGAACCCGGAACCATGGACAGTGTGAGGGCAGGGCCTTATGGCCAGATCTTCAGGCCTGATAACTTTGTGTTTGGCCAGTCTGGGGCCGGGAACAACTGGGCCAAGGGTCATTACACCGAA
>PIFL-5
TTCTGCACATCCAAGGGGGGCAGTGTGGGAATCAGATTGGAGCAAAGTTCTGGGAAGTTATATGTGACGAGCATGGGATCGATCCCACTGGGAGGTATCAGGGTGGTTCCCCTGGTGGTGGCCTTCAGTTGGAGAGGATAAATGTGTACTACAATGAGGCCAGCTGTGGAAGATTTGTCCCCCGGGCAGTGCTCATGGATCTCGAACCCGGAACCATGGACAGTGTGAGGGCAGGGCCTTATGGTCAGATCTTCAGGCCTGATAACTTTGTGTTCGGCCAGTCTGGGGCCGGGAACAACTGGGCCAAGGGTCATTACACCGAA
>PIFL-17
TTCTGCACATCCAAGGGGGGCAGTGTGGGAATCAGATTGGAGCAAAGTTCTGGGAAGTTATATGTGACGAGCATGGGATCGATCCCACTGGGAGGTATCAGGGTGGTTCCCCTGGTGGTGGCCTTCAGTTGGAGAGGATAAATGTGTACTACAATGAGGCCAGCTGTGGAAGATTTGTCCCCCGGGCAGTGCTCATGGATCTCGAACCCGGAACCATGGACAGTGTGAGGGCAGGGCCTTATGGCCAGATCTTCAGGCCTGATAACTTTGTGTTCGGCCAGTCTGGGGCCGGGAACAACTGGGCCAAGGGTCATTACACCGAA
>PIGE-2
TTCTGCACATCCAAGGGGGGCAGTGTGGGAATCAGATTGGAGCAAAGTTCTGGGAAGTTATATGTGACGAGCATGGGATCGATCCCACTGGGAGGTATCAGGGTGGTTGCCCTGGGGGTGGCCTTCAGTTGGAGAGGATAAATGTGTACTACAATGAGGCCAGCTGTGGAAGATTTGTCCCCCGGGCAGTGCTCATGGATCTCGAACCCGGAACCATGGACAGTGTGAGGGCAGGGCCATATGGCCAGATCTTCAGGCCTGATAACTTTGTGTTCGGCCAGTCTGGGGCCGGGAACAACTGGGCCAAGGGTCATTACACCGAA
>PIGE-1
TTCTGCACATCCAAGGGGGGCAGTGTGGGAATCAGATTGGAGCAAAGTTCTGGGAAGTTATATGTGACGAGCATGGGATCGATCCCACTGGGAGGTATCAGGGTGGTTGCCCTGGGGGTGGCCTTCAGTTGGAGAGGATAAATGTGTACTACAATGAGGCCAGCTGTGGAAGATTTGTCCCCCGGGCAGTGCTCATGGATCTCGAACCCGGAACCATGGACAGTGTGAGGGCAGGGCCATATGGCCAGATCTTCAGGCCTGATAACTTTGTGTTCGGCCAGTCTGGGGCCGGGAACAACTGGGCCAAGGGTCATTACACCGAA
>PIMN-14
TTCTGCACATCCAAGGGGGGCAGTGTGGGAATCAGATTGGAGCAAAGTTCTGGGAAGTTATATGTGACGAGCATGGGATCGATCCCACTGGGAGGTATCAGGGTGGTTCCCCTGGTGGTGGCCTTCAGTTGGAGAGGATAAATGTGTACTACAATGAGGCCAGCTGTGGAAGATTTGTCCCCCGGGCAGTGCTCATGGATCTCGAACCCGGAACCATGGACAGTGTGAGGGCAGGGCCTTATGGCCAGATCTTCAGGCCTGATAACTTTGTGTTCGGCCAGTCTGGGGCCGGGAACAACTGGGCCAAGGGTCATTACACCGAA
>PIMN-13
TTCTGCACATCCAAGGGGGGCAGTGTGGGAATCAGATTGGAGCAAAGTTCTGGGAAGTTATATGTGACGAGCATGGGATCGATCCCACTGGGAGGTATCAGGGTGGTTCCCCTGGTGGTGGCCTTCAGTTGGAGAGGATAAATGTGTACTACAATGAGGCCAGCTGTGGAAGATTTGTCCCCCGGGCAGTGCTCATGGATCTCGAACCCGGAACCATGGACAGTGTGAGGGCAGGGCCTTATGGCCAGATCTTCAGGCCTGATAACTTTGTGTTCGGCCAGTCTGGGGCCGGGAACAACTGGGCCAAGGGTCATTACACCGAA
>PIMN-3
TTCTGCACATCCAAGGGGGGCAGTGTGGGAATCAGATTGGAGCAAAGTTCTGGGAAGTTATATGTGACGAGCATGGGATCGATCCCACTGGGAGGTATCAGGGTGGTTCCCCTGGTGGTGGCCTTCAGTTGGAGAGGATAAATGTGTACTACAATGAGGCCAGCTGTGGAAGATTTGTCCCCCGGGCAGTGCTCATGGATCTCGAACCCGGAACCATGGACAGTGTGAGGGCAGGGCCTTATGGCCAGATCTTCAGGCCTGATAACTTTGTGTTCGGCCAGTCTGGGGCCGGGAACAACTGGGCCAAGGGTCATTACACCGAA
>PIMN-7
TTCTGCACATCCAAGGGGGGCAGTGTGGGAATCAGATTGGAGCAAAGTTCTGGGAAGTTATATGTGACGAGCATGGGATCGATCCCACTGGGAGGTATCAGGGTGGTTCCCCTGGTGGTGGCCTTCAGTTGGAGAGGATAAATGTGTACTACAATGAGGCCAGCTGTGGAAGATTTGTCCCCCGGGCAGTGCTCATGGATCTCGAACCCGGAACCATGGACAGTGTGAGGGCAGGGCCTTATGGCCAGATCTTCAGGCCTGATAACTTTGTGTTCGGCCAGTCTGGGGCCGGGAACAACTGGGCCAAGGGTCATTACACCGAA
>PIMN-18
TTCTGCACATCCAAGGGGGGCAGTGTGGGAATCAGATTGGAGCAAAGTTCTGGGAAGTTATATGTGACGAGCATGGGATCGATCCCACTGGGAGGTATCAGGGTGGTTCCCCTGGTGGTGGCCTTCAGTTGGAGAG-------------------------------------TTTGGCCCCCGGGCAGTGCTCATGGATCTCGAACCCGGAACCATGGACAGTGTGAGGGCAGGGCCTTATGGCCAGATCTTCAGGCCTGATAACTTTGTGTTCGGCCAGTCTGGGGCCGGGAACAACTGGGCCAAGGGTCATTACACCGAA
>PIMN-6
TTCTGCACATCCAAGGGGGGCAGTGTGGGAATCAGATTGGAGCAAAGTTCTGGGAAGTTATATGTGACGAGCATGGGATCGATCCCACTGGGAGGTATCAGGGTGGTTCCCCTGGTGGTGGCCTTCAGTTGGAGAGGATAAATGTGTACTACAATGAGGCCAGCTGTGGAAGATTTGTCCCCCGGGCAGTGCTCATGGATCTCGAACCCGGAACCATGGACAGTGTGAGGGCAGGGCCTTATGGCCAGATCTTCAGGCCTGATAACTTTGTGTTCGGCCAGTCTGGGGCCGGGAACAACTGGGCCAAGGGTCATTACACCGAA
>PIMN-10
TTCTGCACATCCAAGGGGGGCAGTGTGGGAATCAGATTGGAGCAAAGTTCTGGGAAGTTATATGTGACGAGCATGGGATCGATCCCACTGGGAGGTATCAGGGTGGTTCCCCTGGTGGTGGCCTTCAGTTGGAGAGGATAAATGTGTACTACAATGAGGCCAGCTGTGGAAGATTTGTCCCCCGGGCAGTGCTCATGGATCTCGAACCCGGAACCATGGACAGTGTGAGGGCAGGGCCTTATGGCCAGATCTTCAGGCCTGATAACTTTGTGTTCGGCCAGTCTGGGGCCGGGAACAACTGGGCCAAGGGTCATTACACCGAA
>PIMN-1
TTCTGCACATCCAAGGGGGGCAGTGTGGGAATCAGATTGGAGCAAAGTTCTGGGAAGTTATATGTGACGAGCATGGGATCGATCCCACTGGGAGGTATCAGGGTGGTTCCCCTGGTGGTGGCCTTCAGTTGGAGAGGATAAATGTGTACTACAATGAGGCCAGCTGTGGAAGATTTGTCCCCCGGGCAGTGCTCATGGATCTCGAACCCGGAACCATGGACAGTGTGAGGGCAGGGCCTTATGGCCAGATCTTCAGGCCTGATAACTTTGTGTTCGGCCAGTCTGGGGCCGGGAACAACTGGGCCAAGGGTCATTACACCGAA
>PIMN-8
TTCTGCACATCCAAGGGGGGCAGTGTGGGAATCAGATTGGAGCAAAGTTCTGGGAAGTTATATGTGACGAGCATGGGATCGATCCCACTGGGAGGTATCAGGGTGGTTCCCCTGGTGGTGGCCTTCAGTTGGAGAGGATAAATGTGTACTACAATGAGGCCAGCTGTGGAAGATTTGTCCCCCGGGCAGTGCTCATGGATCTCGAACCCGGAACCATGGACAGTGTGAGGGCAGGGCCTTATGGCCAGATCTTCAGGCCTGATAACTTTGTGTTCGGCCAGTCTGGGGCCGGGAACAACTGGGCCAAGGGTCATTACACCGAA
>PIMN-5
TTCTGCACATCCAAGGGGGGCAGTGTGGGAATCAGATTGGAGCAAAGTTCTGGGAAGTTATATGTGACGAGCATGGGATCGATCCCACTGGGAGGTATCAGGGTGGTTCCCCTGGTGGTGGCCTTCAGTTGGAGAGGATAAATGTGTACTACAATGAGGCCAGCTGTGGAAGATTTGTCCCCCGGGCAGTGCTCATGGATCTCGAACCCGGAACCATGGACAGTGTGAGGGCAGGGCCTTATGGCCAGATCTTCAGGCCTGATAACTTTGTGTTCGGCCAGTCTGGGGCCGGGAACAACTGGGCCAAGGGTCATTACACCGAA
>PIMN-12
TTCTGCACATCCAAGGGGGGCAGTGTGGGAATCAGATTGGAGCAAAGTTCTGGGAAGTTATATGTGACGAGCATGGGATCGATCCCACTGGGAGGTATCAGGGTGGTTCCCCTGGTGGTGGCCTTCAGTTGGAGAGGATAAATGTGTACTACAATGAGGCCAGCTGTGGAAGATTTGTCCCCCGGGCAGTGCTCATGGATCTCGAACCCGGAACCATGGACAGTGTGAGGGCAGGGCCTTATGGCCAGATCTTCAGGCCTGATAACTTTGTGTTCGGCCAGTCTGGGGCCGGGAACAACTGGGCCAAGGGTCATTACACCGAA
>PIMN-9
TTCTGCACATCCAAGGGGGGCAGTGTGGGAATCAGATTGGAGCAAAGTTCTGGGAAGTTATATGTGACGAGCATGGGATCGATCCCACTGGGAGGTATCAGGGTGGTTCCCCTGGTGGTGGCCTTCAGTTGGAGAGGATAAATGTGTACTACAATGAGGCCAGCTGTGGAAGATTTGTCCCCCGGGCAGTGCTCATGGATCTCGAACCCGGAACCATGGACAGTGTGAGGGCAGGGCCTTATGGCCAGATCTTCAGGCCTGATAACTTTGTGTTCGGCCAGTCTGGGGCCGGGAACAACTGGGCCAAGGGTCATTACACCGAA
>PIMN-17
TTCTGCACATCCAAGGGGGGCAGTGTGGGAATCAGATTGGAGCAAAGTTCTGGGAAGTTATATGTGACGAGCATGGGATCGATCCCACTGGGAGGTATCAGGGTGGTTCCCCTGGTGGTGGCCTTCAGTTGGAGAGGATAAATGTGTACTACAATGAGGCCAGCTGTGGAAGATTTGTCCCCCGGGCAGTGCTCATGGATCTCGAACCCGGAACCATGGACAGTGTGAGGGCAGGGCCTTATGGCCAGATCTTCAGGCCTGATAACTTTGTGTTCGGCCAGTCTGGGGCCGGGAACAACTGGGCCAAGGGTCATTACACCGAA
>PIMN-16
TTCTGCACATCCAAGGGGGGCAGTGTGGGAATCAGATTGGAGCAAAGTTCTGGGAAGTTATATGTGACGAGCATGGGATCGATCCCACTGGGAGGTATCAGGGTGGTTCCCCTGGTGGTGGCCTTCAGTTGGAGAGGATAAATGTGTACTACAATGAGGCCAGCTGTGGAAGATTTGTCCCCCGGGCAGTGCTCATGGATCTCGAACCCGGAACCATGGACAGTGTGAGGGCAGGGCCTTATGGCCAGATCTTCAGGCCTGATAACTTTGTGTTCGGCCAGTCTGGGGCCGGGAACAACTGGGCCAAGGGTCATTACACCGAA
>PIMN-4
TTCTGCACATCCAAGGGGGGCAGTGTGGGAATCAGATTGGAGCAAAGTTCTGGGAAGTTATATGTGACGAGCATGGGATCGATCCCACTGGGAGGTATCAGGGTGGTTCCCCTGGTGGTGGCCTTCAGTTGGAGAGGATAAATGTGTACTACAATGAGGCCAGCTGTGGAAGATTTGTCCCCCGGGCAGTGCTCATGGATCTCGAACCCGGAACCATGGACAGTGTGAGGGCAGGGCCTTATGGCCAGATCTTCAGGCCTGATAACTTTGTGTTCGGCCAGTCTGGGGCCGGGAACAACTGGGCCAAGGGTCATTACACCGAA
>PIMN-11
TTCTGCACATCCAAGGGGGGCAGTGTGGGAATCAGATTGGAGCAAAGTTCTGGGAAGTTATATGTGACGAGCATGGGATCGATCCCACTGGGAGGTATCAGGGTGGTTCCCCTGGTGGTGGCCTTCAGTTGGAGAGGATAAATGTGTACTACAATGAGGCCAGCTGTGGAAGATTTGTCCCCCGGGCAGTGCTCATGGATCTCGAACCCGGAACCATGGACAGTGTGAGGGCAGGGCCTTATGGCCAGATCTTCAGGCCTGATAACTTTGTGTTCGGCCAGTCTGGGGCCGGGAACAACTGGGCCAAGGGTCATTACACCGAA
>PIMN-2
TTCTGCACATCCAAGGGGGGCAGTGTGGGAATCAGATTGGAGCAAAGTTCTGGGAAGTTATATGTGACGAGCATGGGATCGATCCCACTGGGAGGTATCAGGGTGGTTCCCCTGGTGGTGGCCTTCAGTTGGAGAGGATAAATGTGTACTACAATGAGGCCAGCTGTGGAAGATTTGTCCCCCGGGCAGTGCTCATGGATCTCGAACCCGGAACCATGGACAGTGTGAGGGCAGGGCCTTATGGCCAGATCTTCAGGCCTGATAACTTTGTGTTCGGCCAGTCTGGGGCCGGGAACAACTGGGCCAAGGGTCATTACACCGAA
>PIMN-15
TTCTGCACATCCAAGGGGGGCAGTGTGGGAATCAGATTGGAGCAAAGTTCTGGGAAGTTATATGTGACGAGCATGGGATCGATCCCACTGGGAGGTATCAGGGTGGTTCCCCTGGTGGTGGCCTTCAGTTGGAGAGGATAAATGTGTACTACAATGAGGCCAGCTGTGGAAGATTTGTCCCCCGGGCAGTGCTCATGGATCTCGAACCCGGAACCATGGACAGTGTGAGGGCAGGGCCTTATGGCCAGATCTTCAGGCCTGATAACTTTGTGTTCGGCCAGTCTGGGGCCGGGAACAACTGGGCCAAGGGTCATTACACCGAA
>PISB-14
TTCTGCACATCCAAGGGGGGCAGTGTGGGAATCAGATTGGAGCAAAGTTCTGGGAAGTTATATGTGACGAGCATGGGATCGATCCCACTGGGAGGTATCAGGGTGGTTCCCCTGGTGGTGGCCTTCAGTTGGAGAGGATAAATGTGTACTACAATGAGGCCAGCTGTGGAAGATTTGTCCCCCGGGCAGTGCTCATGGATCTCGAACCCGGAACCATGGACAGTGTGAGGGCAGGGCCTTATGGTCAGATCTTCAGGCCTGATAACTTTGTGTTCGGCCAGTCTGGGGCCGGGAACAACTGGGCCAAGGGTCATTACACCGAA
>PISB-7
TTCTGCACATCCAAGGGGGGCAGTGTGGGAATCAGATTGGAGCAAAGTTCTGGGAAGTTATATGTGACGAGCATGGGATCGATCCCACTGGGAGGTATCAGGGTGGTTCCCCTGGTGGTGGCCTTCAGTTGGAGAGGATAAATGTGTACTACAATGAGGCCAGCTGTGGAAGATTTGTCCCCCGGGCAGTGCTCATGGATCTCGAACCCGGAACCATGGACAGTGTGAGGGCAGGGCCTTATGGTCAGATCTTCAGGCCTGATAACTTTGTGTTCGGCCAGTCTGGGGCCGGGAACAACTGGGCCAAGGGTCATTACACCGAA
>PISB-1
TTCTGCACATCCAAGGGGGGCAGTGTGGGAATCAGATTGGAGCAAAGTTCTGGGAAGTTATATGTGACGAGCATGGGATCGATCCCACTGGGAGGTATCAGGGTGGTTCCCCTGGTGGTGGCCTTCAGTTGGAGAGGATAAATGTGTACTACAATGAGGCCAGCTGTGGAAGATTTGTTCCCCGGGCAGTGCTCATGGATCTCGAACCCGGAACCATGGACAGTGTGAGGGCAGGGCCTTATGGTCAGATCTTCAGGCCTGATAACTTTGTGTTCGGCCAGTCTGGGGCCGGGAACAACTGGGCCAAGGGTCATTACACCGAA
>PISB-18
TTCTGCACATCCAAGGGGGGCAGTGTGGGAATCAGATTGGAGCAAAGTTCTGGGAAGTTATATGTGACGAGCATGGGATCGATCCCACTGGGAGGTATCAGGGTGGTTCCCCTGGTGGTGGCCTTCAGTTGGAGAGGATAAATGTGTACTACAATGAGGCCAGCTGTGGAAGATTTGTCCCCCGGGCAGTGCTCATGGATCTCGAACCCGGAACCATGGACAGTGTGAGGGCAGGGCCTTATGGCCAGATCTTCAGGCCTGATAACTTTGTGTTTGGCCAGTCTGGGGCCGGGAACAACTGGGCCAAGGGTCATTACACCGAA
>PISB-5
TTCTGCACATCCAAGGGGGGCAGTGTGGGAATCAGATTGGAGCAAAGTTCTGGGAAGTTATATGTGACGAGCATGGGATCGATCCCACTGGGAGGTATCAGGGTGGTTCCCCTGGTGGTGGCCTTCAGTTGGAGAGGATAAATGTGTACTACAATGAGGCCAGCTGTGGAAGATTTGTCCCCCGGGCAGTGCTCATGGATCTCGAACCCGGAACCATGGACAGTGTGAGGGCAGGGCCTTATGGTCAGATCTTCAGGCCTGATAACTTTGTGTTCGGCCAGTCTGGGGCCGGGAACAACTGGGCCAAGGGTCATTACACCGAA
>PISB-12
TTCTGCACATCCAAGGGGGGCAGTGTGGGAATCAGATTGGAGCAAAGTTCTGGGAAGTTATATGTGACGAACATGGGATCGATCCCACTGGGAGGTATCAGGGTGGTTCCCCTGGTGGTGGCCTTCAGTTGGAGAGGATAAATGTGTACTACAATGAGGCCAGCTGTGGAAGATTTGTCCCCCGGGCAGTGCTCATGGATCTCGAACCCGGAACCATGGACAGTGTGAGGGCAGGGCCTTATGGCCAGATCTTCAGGCCTGATAACTTTGTGTTCGGCCAGTCTGGGGCCGGGAACAACTGGGCCAAGGGTCATTACACCGAA
>PISB-13
TTCTGCACATCCAAGGGGGGCAGTGTGGGAATCAGATTGGAGCAAAGTTCTGGGAAGTTATATGTGACGAGCATGGGATCGATCCCACTGGGAGGTATCAGGGTGGTTCCCCTGGTGGTGGCCTTCAGTTGGAGAGGATAAATGTGTACTACAATGAGGCCAGCTGTGGAAGATTTGTCCCCCGGGCAGTGCTCATGGATCTCGAACCCGGAACCATGGACAGTGTGAGGGCAGGGCCTTATGGTCAGATCTTCAGGCCTGATAACTTTGTGTTCGGCCAGTCTGGGGCCGGGAACAACTGGGCCAAGGGTCATTACACCGAA
>PISB-9
TTCTGCACATCCAAGGGGGGCAGTGTGGGAATCAGATTGGAGCAAAGTTCTGGGAAGTTATATGTGACGAGCATGGGATCGATCCCACTGGGAGGTATCAGGGTGGTTCCCCTGGTGGTGGCCTTCAGTTGGAGAGGATAAATGTGTACTACAATGAGGCCAGCTGTGGAAGATTTGTCCCCCGGGCAGTGCTCATGGATCTCGAACCCGGAACCATGGACAGTGTGAGGGCAGGGCCTTATGGTCAGATCTTCAGGCCTGATAACTTTGTGTTCGGCCAGTCTGGGGCCGGGAACAACTGGGCCAAGGGTCATTACACCGAA
>PISB-4
TTCTGCACATCCAAGGGGGGCAGTGTGGGAATCAGATTGGAGCAAAGTTCTGGGAAGTTATATGTGACGAGCATGGGATCGATCCCACTGGGAGGTATCAGGGTGGTTCCCCTGGTGGTGGCCTTCAGTTGGAGAGGATAAATGTGTACTACAATGAGGCCAGCTGTGGAAGATTTGTCCCCCGGGCAGTGCTCATGGATCTCGAACCCGGAACCATGGACAGTGTGAGGGCAGGGCCTTATGGTCAGATCTTCAGGCCTGATAACTTTGTGTTCGGCCAGTCTGGGGCCGGGAACAACTGGGCCAAGGGTCATTACACCGAA
>PISB-10
TTCTGCACATCCAAGGGGGGCAGTGTGGGAATCAGATTGGAGCAAAGTTCTGGGAAGTTATATGTGACGAGCATGGGATCGATCCCACTGGGAGGTATCAGGGTGGTTCCCCTGGTGGTGGCCTTCAGTTGGAGAGGATAAATGTGTACTACAATGAGGCCAGCTGTGGAAGATTTGTCCCCCGGGCAGTGCTCATGGATCTCGAACCCGGAACCATGGACAGTGTGAGGGCAGGGCCTTATGGCCAGATCTTCAGGCCTGATAACTTTGTGTTTGGCCAGTCTGGGGCCGGGAACAACTGGGCCAAGGGTCATTACACCGAA
>PISB-11
TTCTGCACATCCAAGGGGGGCAGTGTGGGAATCAGATTGGAGCAAAGTTCTGGGAAGTTATATGTGACGAGCATGGGATCGATCCCACTGGGAGGTATCAGGGTGGTTCCCCTGGTGGTGGCCTTCAGTTGGAGAGGATAAATGTGTAC------------------------TTTGTCCCCCGGGCAGTGCTCATGGATCTCGAACCCGGAACCATGGACAGTGTGAGGGCAGGGCCTTATGGTCAGATCTTCAGGCCTGATAACTTTGTGTTCGGCCAGTCTGGGGCCGGGAACAACTGGGCCAAGGGTCATTACACCGAA
>PISB-6
TTCTGCACATCCAAGGGGGGCAGTGTGGGAATCAGATTGGAGCAAAGTTCTGGGAAGTTATATGTGACGAGCATGGGATCGATCCCACTGGGAGGTATCAGGGTGGTTCCCCTGGTGGTGGCCTTCAGTTGGAGAGGATAAATGTGTACTACAATGAGGCCAGCTGTGGAAGATTTGTCCCCCGGGCAGTGCTCATGGATCTCGAACCCGGAACCATGGACAGTGTGAGGGCAGGGCCTTATGGTCAGATCTTCAGGCCTGATAACTTTGTGTTCGGCCAGTCTGGGGCCGGGAACAACTGGGCCAAGGGTCATTACACCGAA
>PISB-8
TTCTGCACATCCAAGGGGGGCAGTGTGGGAATCAGATTGGAGCAAAGTTCTGGGAAGTTATATGTGACGAGCATGGGATCGATCCCACTGGGAGGTATCAGGGTGGTTCCCCTGGTGGTGGCCTTCAGTTGGAGAGGATAAATGTGTACTACAATGAGGCCAGCTGTGGAAGATTTGTCCCCCGGGCAGTGCTCATGGATCTCGAACCCGGAACCATGGACAGTGTGAGGGCAGGGCCTTATGGTCAGATCTTCAGGCCTGATAACTTTGTGTTCGGCCAGTCTGGGGCCGGGAACAACTGGGCCAAGGGTCATTACACCGAA
>PISB-17
TTCTGCACATCCAAGGGGGGCAGTGTGGGAATCAGATTGGAGCAAAGTTCTGGGAAGTTATATGTGACGAGCATGGGATCGATCCCACTGGGAGGTATCAGGGTGGTTCCCCTGGTGGTGGCCTTCAGTTGGAGAGGATAAATGTGTACTACAATGAGGCCAGCTGTGGAAGATTTGTCCCCCGGGCAGTGCTCATGGATCTCGAACCCGGAACCATGGACAGTGTGAGGGCAGGGCCTTATGGTCAGATCTTCAGGCCTGATAACTTTGTGTTCGGCCAGTCTGGGGCCGGGAACAACTGGGCCAAGGGTCATTACACCGAA
>PISB-3
TTCTGCACATCCAAGGGGGGCAGTGTGGGAATCAGATTGGAGCAAAGTTCTGGGAAGTTATATGTGACGAGCATGGGATCGATCCCACTGGGAGGTATCAGGGTGGTTCCCCTGGTGGTGGCCTTCAGTTGGAGAGGATAAATGTGTACTACAATGAGGCCAGCTGTGGAAGATTTGTCCCCCGGGCAGTGCTCATGGATCTCGAACCCGGAACCATGGACAGTGTGAGGGCAGGGCCTTATGGTCAGATCTTCAGGCCTGATAACTTTGTGTTCGGCCAGTCTGGGGCCGGGAACAACTGGGCCAAGGGTCATTACACCGAA
>PISB-16
TTCTGCACATCCAAGGGGGGCAGTGTGGGAATCAGATTGGAGCAAAGTTCTGGGAAGTTATATGTGACGAGCATGGGATCGATCCCACTGGGAGGTATCAGGGTGGTTCCCCTGGTGGTGGCCTTCAGTTGGAGAGGATAAATGTGTACTACAATGAGGCCAGCTGTGGAAGATTTGTCCCCCGGGCAGTGCTCATGGATCTCGAACCCGGAACCATGGACAGTGTGAGGGCAGGGCCTTATGGTCAGATCTTCAGGCCTGATAACTTTGTGTTCGGCCAGTCTGGGGCCGGGAACAACTGGGCCAAGGGTCATTACACCGAA
>PISB-15
TTCTGCACATCCAAGGGGGGCAGTGTGGGAATCAGATTGGAGCAAAGTTCTGGGAAGTTATATGTGACGAGCATGGGATCGATCCCACTGGGAGGTATCAGGGTGGTTCCCCTGGTGGTGGCCTTCAGTTGGAGAGGATAAATGTGTACTACAATGAGGCCAGCTGTGGAAGATTTGTCCCCCGGGCAGTGCTCATGGATCTCGAACCCGGAACCATGGACAGTGTGAGGGCAGGGCCTTATGGTCAGATCTTCAGGCCTGATAACTTTGTGTTCGGCCAGTCTGGGGCCGGGAACAACTGGGCCAAGGGTCATTACACCGAA
>PISQ-2
TTCTGCACATCCAAGGGGGGCAGTGTGGGAATCAGATTGGAGCAAAGTTCTGGGAAGTTATATGTGACGAGCATGGGATCGATCCCACTGGGAGGTATCAGGGTGGTTCCCCTGGTGGTGGCCTTCAGTTGGAGAGGATAAATGTGTACTACAATGAGGCCAGCTGTGGAAGATTTGTCCCCCGGGCAGTGCTCATGGATCTTGAACCCGGAACCATGGACAGTGTGAGGGCAGGGCCTTATGGCCAGATCTTCAGGCCTGATAACTTTGTGTTCGGCCAGTCTGGGGCCGGGAACAACTGGGCCAAGGGTCATTACACCGAA
>PISQ-1
TTCTGCACATCCAAGGGGGGCAGTGTGGGAATCAGATTGGAGCAAAGTTCTGGGAAGTTATATGTGACGAGCATGGGATCGATCCCACTGGGAGGTATCAGGGTGGTTCCCCTGGTGGTGGCCTTCAGTTGGAGAGGATAAATGTGTACTACAATGAGGCCAGCTGTGGAAGATTTGTCCCCCGGGCAGTGCTCATGGATCTTGAACCCGGAACCATGGACAGTGTGAGGGCAGGGCCTTATGGCCAGATCTTCAGGCCTGATAACTTTGTGTTCGGCCAGTCTGGGGCCGGGAACAACTGGGCCAAGGGTCATTACACCGAA
>PIST-5
TTCTGCACATCCAAGGGGGGCAGTGTGGGAATCAGATTGGAGCAAAGTTCTGGGAAGTTATATGTGACGAACATGGGATCGATCCCACTGGGAGGTATCAGGGTGGTTCCCCTGGTGGTGGCCTTCAGTTGGAGAGGATAAATGTGTACTACAATGAGGCCAGCTGTGGAAGATTTGTCCCCCGGGCAGTGCTCATGGATCTCGAACCCGGAACCATGGACAGTGTGAGGGCAGGGCCTTATGGCCAGATCTTCAGGCCTGATAACTTTGTGTTCGGCCAGTCTGGGGCCGGGAACAACTGGGCCAAGGGTCATTACACCGAA
>PIST-3
TTCTGCACATCCAAGGGGGGCAGTGTGGGAATCAGATTGGAGCAAAGTTCTGGGAAGTTATATGTGACGAACATGGGATCGATCCCACTGGGAGGTATCAGGGTGGTTCCCCTGGTGGTGGCCTTCAGTTGGAGAGGATAAATGTGTACTACAATGAGGCCAGCTGTGGAAGATTTGTCCCCCGGGCAGTGCTCATGGATCTCGAACCCGGAACCATGGACAGTGTGAGGGCAGGGCCTTATGGCCAGATCTTCAGGCCTGATAACTTTGTGTTCGGCCAGTCTGGGGCCGGGAACAACTGGGCCAAGGGTCATTACACCGAA
>PIST-14
TTCTGCACATCCAAGGGGGGCAGTGTGGGAATCAGATTGGAGCAAAGTTCTGGGAAGTTATATGTGACGAACATGGGATCGATCCCACTGGGAGGTATCAGGGTGGTTCCCCTGGTGGTGGCCTTCAGTTGGAGAGGATAAATGTGTACTACAATGAGGCCAGCTGTGGAAGATTTGTCCCCCGGGCAGTGCTCATGGATCTCGAACCCGGAACCATGGATAGTGTGAGGGCAGGGCCTTATGGTCAGATCTTCAGGCCTGATAACTTTGTGTTCGGCCAGTCTGGGGCCGGGAACAACTGGGCCAAGGGTCATTACACCGAA
>PIST-10
TTCTGCACATCCAAGGGGGGCAGTGTGGGAATCAGATTGGAGCAAAGTTCTGGGAAGTTATATGTGACGAACATGGGATCGATCCCACTGGGAGGTATCAGGGTGGTTCCCCTGGTGGTGGCCTTCAGTTGGAGAGGATAAATGTGTACTACAATGAGGCCAGCTGTGGAAGATTTGTCCCCCGGGCAGTGCTCATGGATCTCGAACCCGGAACCATGGACAGTGTGAGGGCAGGGCCTTATGGCCAGATCTTCAGGCCTGATAACTTTGTGTTCGGCCAGTCTGGGGCCGGGAACAACTGGGCCAAGGGTCATTACACCGAA
>PIST-1
TTCTGCACATCCAAGGGGGGCAGTGTGGGAATCAGATTGGAGCAAAGTTCTGGGAAGTTATATGTGACGAACATGGGATCGATCCCACTGGGAGGTATCAGGGTGGTTCCCCTGGTGGTGGCCTTCAGTTGGAGAGGATAAATGTGTACTACAATGAGGCCAGCTGTGGAAGATTTGTCCCCCGGGCAGTGCTCATGGATCTCGAACCCGGAACCATGGACAGTGTGAGGGCAGGGCCTTATGGCCAGATCTTCAGGCCTGATAACTTTGTGTTCGGCCAGTCTGGGGCCGGGAACAACTGGGCCAAGGGTCATTACACCGAA
>PIST-11
TTCTGCACATCCAAGGGGGGCAGTGTGGGAATCAGATTGGAGCAAAGTTCTGGGAAGTTATATGTGACGAACATGGGATCGATCCCACTGGGAGGTATCAGGGTGGTTCCCCTGGTGGTGGCCTTCAGTTGGAGAGGATAAATGTGTACTACAATGAGGCCAGCTGTGGAAGATTTGTCCCCCGGGCAGTGCTCATGGATCTCGAACCCGGAACCATGGACAGTGTGAGGGCAGGGCCTTATGGCCAGATCTTCAGGCCTGATAACTTTGTGTTCGGCCAGTCTGGGGCCGGGAACAACTGGGCCAAGGGTCATTACACCGAA
>PIST-12
TTCTGCACATCCAAGGGGGGCAGTGTGGGAATCAGATTGGAGCAAAGTTCTGGGAAGTTATATGTGACGAACATGGGATCGATCCCACTGGGAGGTATCAGGGTGGTTCCCCTGGTGGTGGCCTTCAGTTGGAGAGGATAAATGTGTACTACAATGAGGCCAGCTGTGGAAGATTTGTCCCCCGGGCAGTGCTCATGGATCTCGAACCCGGAACCATGGACAGTGTGAGGGCAGGGCCTTATGGCCAGATCTTCAGGCCTGATAACTTTGTGTTCGGCCAGTCTGGGGCCGGGAACAACTGGGCCAAGGGTCATTACACCGAA
>PIST-9
TTCTGCACATCCAAGGGGGGCAGTGTGGGAATCAGATTGGAGCAAAGTTCTGGGAAGTTATATGTGACGAGCATGGGATCGATCCCACTGGGAGGTATCAGGGTGGTTCCCCTGGTGGTGGCCTTCAGTTGGAGAGGATAAATGTGTACTACAATGAGGCCAGCTGTGGAAGATTTGTCCCCCGGGCAGTGCTCATGGATCTCGAACCCGGAACCATGGATAGTGTGAGGGCAGGGCCTTATGGTCAGATCTTCAGGCCTGATAACTTTGTGTTCGGCCAGTCTGGGGCCGGGAACAACTGGGCCAAGGGTCATTACACCGAA
>PIST-7
TTCTGCACATCCAAGGGGGGCAGTGTGGGAATCAGATTGGAGCAAAGTTCTGGGAAGTTATATGTGACGAACATGGGATCGATCCCACTGGGAGGTATCAGGGTGGTTCCCCTGGTGGTGGCCTTCAGTTGGAGAGGATAAATGTGTACTACAATGAGGCCAGCTGTGGAAGATTTGTCCCCCGGGCAGTGCTCATGGATCTCGAACCCGGAACCATGGACAGTGTGAGGGCAGGGCCTTATGGCCAGATCTTCAGGCCTGATAACTTTGTGTTCGGCCAGTCTGGGGCCGGGAACAACTGGGCCAAGGGTCATTACACCGAA
>PIST-6
TTCTGCACATCCAAGGGGGGCAGTGTGGGAATCAGATTGGAGCAAAGTTCTGGGAAGTTATATGTGACGAACATGGGATCGATCCCACTGGGAGGTATCAGGGTGGTTCCCCTGGTGGTGGCCTTCAGTTGGAGAGGATAAATGTGTACTACAATGAGGCCAGCTGTGGAAGATTTGTCCCCCGGGCAGTGCTCATGGATCTCGAACCCGGAACCATGGATAGTGTGAGGGCAGGGCCTTATGGTCAGATCTTCAGGCCTGATAACTTTGTGTTCGGCCAGTCTGGGGCCGGGAACAACTGGGCCAAGGGTCATTACACCGAA
>PIST-19
TTCTGCACATCCAAGGGGGGCAGTGTGGGAATCAGATTGGAGCAAAGTTCTGGGAAGTTATATGTGACGAACATGGGATCGATCCCACTGGGAGGTATCAGGGTGGTTCCCCTGGTGGTGGCCTTCAGTTGGAGAGGATAAATGTGTACTACAATGAGGCCAGCTGTGGAAGATTTGTCCCCCGGGCAGTGCTCATGGATCTCGAACCCGGAACCATGGACAGTGTGAGGGCAGGGCCTTATGGCCAGATCTTCAGGCCTGATAACTTTGTGTTCGGCCAGTCTGGGGCCGGGAACAACTGGGCCAAGGGTCATTACACCGAA
>PIST-13
TTCTGCACATCCAAGGGGGGCAGTGTGGGAATCAGATTGGAGCAAAGTTCTGGGAAGTTATATGTGACGAACATGGGATCGATCCCACTGGGAGGTATCAGGGTGGTTCCCCTGGTGGTGGCCTTCAGTTGGAGAGGATAAATGTGTACTACAATGAGGCCAGCTGTGGAAGATTTGTCCCCCGGGCAGTGCTCATGGATCTCGAACCCGGAACCATGGACAGTGTGAGGGCAGGGCCTTATGGCCAGATCTTCAGGCCTGATAACTTTGTGTTCGGCCAGTCTGGGGCCGGGAACAACTGGGCCAAGGGTCATTACACCGAA
>PIST-2
TTCTGCACATCCAAGGGGGGCAGTGTGGGAATCAGATTGGAGCAAAGTTCTGGGAAGTTATATGTGACGAACATGGGATCGATCCCACTGGGAGGTATCAGGGTGGTTCCCCTGGTGGTGGCCTTCAGTTGGAGAGGATAAATGTGTACTACAATGAGGCCAGCTGTGGAAGATTTGTCCCCCGGGCAGTGCTCATGGATCTCGAACCCGGAACCATGGACAGTGTGAGGGCAGGGCCTTATGGCCAGATCTTCAGGCCTGATAACTTTGTGTTCGGCCAGTCTGGGGCCGGGAACAACTGGGCCAAGGGTCATTACACCGAA
>PICH-X2
TTCTGCACATCCAAGGGGGGCAGTGTGGGAATCAGATTGGAGCAAAGTTCTGGGAAGTTATATGTGACGAGCATGGGATCGATCCCACTGGGAGGTATCAGGGTGGTTCCCCTGGTGGTGGCCTTCAGTTGGAGAGGATAAATGTGTACTACAATGAGGCCAGCTGTGGAAGATTTGTCCCCCGGGCAGTGCTCATGGATCTCGAACCCGGAACCATGGACAGTGTGAGGGCAGGGCCTTATGGCCAGATCTTCAGGCCTGATAACTTTGTGTTCGGCCAGTCTGGGGCCGGGAACAACTGGGCCAAGGGTCATTACACCGAA
>PIST-4
TTCTGCACATCCAAGGGGGGCAGTGTGGGAATCAGATTGGAGCAAAGTTCTGGGAAGTTATATGTGACGAACATGGGATCGATCCCACTGGGAGGTATCAGGGTGGTTCCCCTGGTGGTGGCCTTCAGTTGGAGAGGATAAATGTGTACTACAATGAGGCCAGCTGTGGAAGATTTGTCCCCCGGGCAGTGCTCATGGATCTCGAACCCGGAACCATGGACAGTGTGAGGGCAGGGCCTTATGGCCAGATCTTCAGGCCTGATAACTTTGTGTTCGGCCAGTCTGGGGCCGGGAACAACTGGGCCAAGGGTCATTACACCGAA
>PIST-15
TTCTGCACATCCAAGGGGGGCAGTGTGGGAATCAGATTGGAGCAAAGTTCTGGGAAGTTATATGTGACGAGCATGGGATCGATCCCACTGGGAGGTATCAGGGTGGTTCCCCTGGTGGTGGCCTTCAGTTGGAGAGGATAAATGTGTACTACAATGAGGCCAGCTGTGGAAGATTTGTCCCCCGAGCAGTGCTCATGGATCTCGAACCCGGAACCATGGACAGTGTGAGGGCAGGGCCTTATGGCCAGATCTTCAGGCCTGATAACTTTGTGTTCGGCCAGTCTGGGGCCGGGAACAACTGGGCCAAGGGTCATTACACCGAA
>PILA-17
TTCTGCACATCCAAGGGGGGCAGTGTGGGAATCAGATTGGAGCAAAGTTCTGGGAAGTTATATGTGACGAGCATGGGATCGATCCCACTGGGAGGTATCAGGGTGGTTCCCCTGGTGGTGGCCTTCAGTTGGAGAGGATAAATGTGTACTACAATGAGGCCAGCTGTGGAAGATTTGTCCCCCGGGCAGTGCTCATGGATCTCGAACCCGGAACCATGGACAGTGTGAGGGCAGGGCCTTATGGCCAGATCTTCAGGCCTGATAACTTTGTGTTCGGCCAGTCTGGGGCCGGGAACAACTGGGCCAAGGGTCATTACACCGAA
>PILA-18
TTCTGCACATCCAAGGGGGGCAGTGTGGGAATCAGATTGGAGCAAAGTTCTGGGAAGTTATATGTGACGAGCATGGGATCGATCCCACTGGGAGGTATCAGGGTGGTTCCCCTGGTGGTGGCCTTCAGTTGGAGAGGATAAATGTGTACTACAATGAGGCCAGCTGTGGAAGATTTGTCCCCCGGGCAGTGCTCATGGATCTCGAACCCGGAACCATGGACAGTGTGAGGGCAGGGCCTTATGGCCAGATCTTCAGGCCTGATAACTTTGTGTTCGGCCAGTCTGGGGCCGGGAACAACTGGGCCAAGGGTCATTACACCGAA
>PILA-24
TTCTGCACATCCAAGGGGGGCAGTGTGGGAATCAGATTGGAGCAAAGTTCTGGGAAGTTATATGTGACGAGCATGGGATCGATCCCACTGGGAGGTATCAGGGTGGTTCCCCTGGTGGTGGCCTTCAGTTGGAGAGGATAAATGTGTACTACAATGAGGCCAGCTGTGGAAGATTTGTCCCCCGGGCAGTGCTCATGGATCTCGAACCCGGAACCATGGACAGTGTGAGGGCAGGGCCTTATGGCCAGATCTTCAGGCCTGATAACTTTGTGTTCGGCCAGTCTGGGGCCGGGAACAANNNNNNNNNNNNNNNNNNNNNNNNN
>PILA-22
TTCTGCACATCCAAGGGGGGCAGTGTGGGAATCAGATTGGAGCAAAGTTCTGGGAAGTTATATGTGACGAGCATGGGATCGATCCCACTGGGAGGTATCAGGGTGGTTCCCCTGGTGGTGGCCTTCAGTTGGAGAGGATAAATGTGTACTACAATGAGGCCAGCTGTGGAAGATTTGTTCCCCGGGCAGTGCTCATGGATCTCGAACCCGGAACCATGGACAGTGTGAGGGCAGGGCCTTATGGTCAGATCTTCAGGCCTGATAACTTTGTGTTCGGCCAGTCTGGGGCCGGGAACAACTGGGCCAAGGGTCATTACACCGAA
>PILA-26
TTCTGCACATCCAAGGGGGGCAGTGTGGGAATCAGATTGGAGCAAAGTTCTGGGAAGTTATATGTGACGAGCATGGGATCGATCCCACTGGGAGGTATCAGGGTGGTTCCCCTGGTGGTGGCCTTCAGTTGGAGAGGATAAATGTGTACTACAATGAGGCCAGCTGTGGAAGATTTGTCCCCCGGGCAGTGCTCATGGATCTCGAACCCGGAACCATGGACAGTGTGAGGGCAGGGCCTTATGGCCAGATCTTCAGGCCTGATAACTTTGTGTTCGGCCAGTCTGGGGCCGGGAACAANNNNNNNNNNNNNNNNNNNNNNNNN
>PILA-20
TTCTGCACATCCAAGGGGGGCAGTGTGGGAATCAGATTGGAGCAAAGTTCTGGGAAGTTATATGTGACGAGCATGGGATCGATCCCACTGGGAGGTATCAGGGTGGTTCCCCTGGTGGTGGCCTTCAGTTGGAGAGGATAAATGTGTACTACAATGAGGCCAGCTGTGGAAGATTTGTCCCCCGGGCAGTGCTCATGGATCTCGAACCCGGAACCATGGACAGTGTGAGGGCAGGGCCTTATGGCCAGATCTTCAGGCCTGATAACTTTGTGTTCGGCCAGTCTGGGGCTGGGAACAACTGGGCCAAGGGTCATTACACCGAA
>PILA-21
TTCTGCACATCCAAGGGGGGCAGTGTGGGAATCAGATTGGAGCAAAGTTCTGGGAAGTTATATGTGACGAGCATGGGATCGATCCCACTGGGAGGTATCAGGGTGGTTCCCCTGGTGGTGGCCTTCAGTTGGAGAGGATAAATGTGTACTACAATGAGGCCAGCTGTGGAAGATTTGTCCCCCGGGCAGTGCTCATGGATCTCGAACCCGGAACCATGGACAGTGTGAGGGCAGGGCCTTATGGCCAGATCTTCAGGCCTGATAACTTTGTGTTCGGCCAGTCTGGGGCCGGGAACAACTGGGCCAAGGGTCATTACACCGAA
>PILA-27
TTCTGCACATCCAAGGGGGGCAGTGTGGGAATCAGATTGGAGCAAAGTTCTGGGAAGTTATATGTGACGAGCATGGGATCGATCCCACTGGGAGGTATCAGGGTGGTTCCCCTGGTGGTGGCCTTCAGTTGGAGAGGATAAATGTGTACTACAATGAGGCCAGCTGTGGAAGATTTGTCCCCCGGGCAGTGCTCATGGATCTCGAACCCGGAACCATGGACAGTGTGAGGGCAGGGCCTTATGGCCAGATCTTCAGGCCTGATAACTTTGTGTTCGGCCAGTCTGGGGCNNNNNNNNNNNNNNNNNNNNNNNNNNNNNNNNNN
>PILA-29
TTCTGCACATCCAAGGGGGGCAGTGTGGGAATCAGATTGGAGCAAAGTTCTGGGAAGTTATATGTGACGAGCATGGGATCGATCCCACTGGGAGGTATCAGGGTGGTTCCCCTGGTGGTGGCCTTCAGTTGGAGAGGATAAATGTGTACTACAATGAGGCCAGCTGTGGAAGATTTGTCCCCCGGGCAGTGCTCATGGATCTCGAACCCGGAACCATGGACAGTGTGAGGGCAGGGCCTTATGGCCAGATCTTCAGGCCTGATAACTTTGTGTTCGGCCAGTCTGGGGCCGGGAACAACTGGGCCAAGGGTCATTACACCGAA
>PILA-19
TTCTGCACATCCAAGGGGGGCAGTGTGGGAATCAGATTGGAGCAAAGTTCTGGGAAGTTATATGTGACGAGCATGGGATCGATCCCACTGGGAGGTATCAGGGTGGTTCCCCTGGTGGTGGCCTTCAGTTGGAGAGGATAAATGTGTACTACAATGAGGCCAGCTGTGGAAGATTTGTCCCCCGGGCAGTGCTCATGGATCTCGAACCCGGAACCATGGACAGTGTGAGGGCAGGGCCTTATGGCCAGATCTTCAGGCCTGATAACTTTGTGTTCGGCCAGTCTGGGGCCGGGAACAACTGGGCCAAGGGTCATTACACCGAA
>PILA-23
TTCTGCACATCCAAGGGGGGCAGTGTGGGAATCAGATTGGAGCAAAGTTCTGGGAAGTTATATGTGACGAGCATGGGATCGATCCCACTGGGAGGTATCAGGGTGGTTCCCCTGGTGGTGGCCTTCAGTTGGAGAGGATAAATGTGTACTACAATGAGGCCAGCTGTGGAAGATTTGTCCCCCGGGCAGTGCTCATGGATCTCGAACCCGGAACCATGGACAGTGTGAGGGCAGGGCCTTATGGCCAGATCTTCAGGCCTGATAACTTTGTGTTCGGCCAGTCTGGGGCCGGGAACAACTGGGCCAAGGGTCATTACACCGAA
>PILA-28
TTCTGCACATCCAAGGGGGGCAGTGTGGGAATCAGATTGGAGCAAAGTTCTGGGAAGTTATATGTGACGAGCATGGGATCGATCCCACTGGGAGGTATCAGGGTGGTTCCCCTGGTGGTGGCCTTCAGTTGGAGAGGATAAATGTGTACTACAATGAGGCCAGCTGTGGAAGATTTGTCCCCCGGGCAGTGCTCATGGATCTCGAACCCGGAACCATGGACAGTGTGAGGGCAGGGCCTTATGGCCAGATCTTCAGGCCTGATAACTTTGTGTTCGGCCAGTCTGGGGCCGGGAACAACTGGGCCAAGGGNNNNNNNNNNNNN
>PIAL-AO
TTCTGCACATCCAAGGGGGGCAGTGTGGGAATCAGATTGGAGCAAAGTTCTGGGAAGTTATATGTGACGAGCATGGGATCGATCCCACTGGGAGGTATCAGGGAGGTTCCCCTGGTGGTGGCCTTCAGTTGGAGAGGATAAATGTGTACTACAATGAGGCCAGCTGTGGAAGATTTGTCCCCCGGGCAGTGCTCATGGATCTCGAACCCGGAACCATGGACAGTGTGAGGGCAGGGCCTTATGGCCAGATCTTCAGGCCTGATAACTTTGTGTTCGGCCAGTCTGGGGCCGGGAACAACTGGGCCAAGGGTCATTACACCGAA
