# Supplementary material for: An empirical evaluation of two-stage species tree inference strategies using a multilocus dataset from North American pines
Source: BMC Evol Biol. 2014 Mar 29;14:67. doi: 10.1186/1471-2148-14-67 (PMC4021425; doi:10.1186/1471-2148-14-67)
Supplement: Additional file 3 — Zip archive containing data filesDp,Dp,0,Ds,Ds,0, and a description of these files. [file 1471-2148-14-67-S3.zip › DeGiorgioEtAl_2014_AdditionalFile1/Dataset_Dp0/0_11980_01.fas]

>PIAL-17
GGAAGCACTTTCTGTACATATGAAGCCTAAACCACACCATTATTTTTATTGTAAAGATTGTCCTCAGGAGAGAACGAAGAATGAGTATAAGCCTGATTCCTGCAAGGGGCATTTGATCAGAAAATTTGTCAAGGAATGCTGGAGCAAATGTGCCTGCAGTAAGCACTGTGGGAACCGAGTTGTACAAAGAGGAATAA-TTCGCAAATTACAGGTAAGCCTAACAAGTAAATTAGGGCAATCATCTTAGAGCCAGCTTTT----GTGTGTGTGTGT------TTCCATCTGTGAGAGAGATGGAGAGAGAGTTAGAGCCAGCTTGTGTGTGTGTGT--TTGTGTCTGTGAGAGAGATGGAGAGAGAGAG--GGCAGTCACGAACTTCAAGATTTTACTTACATATGTCTTGCTGCTTTATCATTTATGTTCACAAGCTAGGGCCTTCTGCATTAGAGAGTACTGATATTAAGACATCGGAATATTCTGAGAATATGCAGGTCTTCTTTACTTCAGAAGGAAAAGGATGGGGTGTTCGTACACTTGAAGATATACCCAGAGGTGCTTTTGTGTGCGAGTATGTGGGTGAAATTTTGACAAACACGGAG
>PIAL-10
GGAAGCACTTTCTGTACATATGAAGCCTAAACCACACCATTATTTTTATTGTAAAGATTGTCCTCAGGAGAGAACGAAGAATGAGTATAAGCGTGATTCCTGCAAGGGGCATTTGATCAGAAAATTTGTCAAGGAATGCTGGAGCAAATGTGCCTGCAGTAAGCACTGTGGGAACCGAGTTGTACAAAGAGGAATAA-TTCGCAAATTACAGGTAAGCCTAACAAGTAAATTAGGTCAATCATCTTAGAGCCAGCTTTT----GTGTGTGTGTGT------TTCCATCTGTGAGAGAGATGGAGAGAGAGTTAGAGCCAGATTGTGTGTGTGTGT--TTGTGTCTGTGAGAGAGATGGAGAGAGAGAG--GGCAGTCACGAACTTCAAGATTTTACTTACATATGGCTTGCTGCTTTATCATTTATGTTCACAAGCTAGGGCCTTCTGCATTAGAGAGTACTGATATTAAGACATCGGAATATTCTGAGAATATGCAGGTCTTCTTTACTTCAGAAGGAAAAGGATGGGGTGTTCGTACACTTGAAGATATACCCAGAGGTGCTTTTGTGTGCGAGTATGTGGGTGAAATTTTGACAAACACGGAG
>PIAL-5
GGAAGCACTTTCTGTACATATGAAGCCTAAACCACACCATTATTTTTATTGTAAAGATTGTCCTCAGGAGAGAACGAAGAATGAGTATAAGCCTGATTCCTGCAAGGGGCATTTGATCAGAAAATTTGTCAAGGAATGCTGGAGCAAATGTGCCTGCAGTAAGCACTGTGGGAACCGAGTTGTACAAAGAGGAATAA-TTCGCAAATTACAGGTAAGCCTAACAAGTAAATTAGGGCAATCATCTTAGAGCCAGCTTTT----GTGTGTGTGTGT------TTCCATCTGTGAGAGAGATGGAGAGAGAGTTAGAGCCAGCTTGTGTGTGTGTGT--TTGTGTCTGTGAGAGAGATGGAGAGAGAGAG--GGCAGTCACGAACTTCAAGATTTTACTTACATATGTCTTGCTGCTTTATCATTTATGTTCACAAGCTAGGGCCTTCTGCATTAGAGAGTACTGATATTAAGACATCGGAATATTCTGAGAATATGCAGGTCTTCTTTACTTCAGAAGGAAAAGGATGGGGTGTTCGTACACTTGAAGATATACCCAGAGGTGCTTTTGTGTGCGAGTATGTGGGTGAAATTTTGACAAACACGGAG
>PIAL-15
GGAAGCACTTTCTGTACATATGAAGCCTAAACCACACCATTATTTTTATTGTAAAGATTGTCCTCAGGAGAGAACGAAGAATGAGTATAAGCCTGATTCCTGCAAGGGGCATTTGATCAGAAAATTTGTCAAGGAATGCTGGAGCAAATGTGCGTGCAGTAAGCACTGTGGGAACCGAGTTGTACAAAGAGGAATAA-TTCGCAAATTACAGGTAAGCGTAACAAGTAAATTAGGGCAATCATCTTAGAGCCAGCTTTT----GTGTGTGTGTGT------TTCCATCTGTGAGAGAGATGGAGAGAGAGTTAGAGCCAGCTTGTGTGTGTGTGT--TTGTGTCTGTGAGAGAGATGGACAGAGAGAG--GGCAGTCACGAACTTCAAGATTTTACTTACATATGTCTTGCTGCTTTATCATTTATGTTCACAAGCTAGGGCCTTCTGCATTAGAGAGTACTGATATTAAGACATCGGAATATTCTGAGAATATGCAGGTCTTCTTTACTTCAGAAGGAAAAGGATGGGGTGTTCGTACACTTGAAGATATACCCAGAGGTGCTTTTGTGTGCGAGTATGTGGGTGAAATTTTGACAAACACGGAG
>PIAL-16
GGAAGCACTTTCTGTACATATGAAGCCTAAACCACACCATTATTTTTATTGTAAAGATTGTCCTCAGGAGAGAACGAAGAATGAGTATAAGCCTGATTCCTGCAAGGGGCATTTGATCAGAAAATTTGTCAAGGAATGCTGGAGCAAATGTGCCTGCAGTAAGCACTGTGGGAACCGAGTTGTACAAAGAGGAATAA-TTCGCAAATTACAGGTAAGCCTAACAAGTAAATTAGGGCAATCATCTTAGAGCCAGCTTTT----GTGTGTGTGTGT------TTCCATCTGTGAGAGAGATGGAGAGAGAGTTAGAGCCAGCTTGTGTGTGTGTGT--TTGTGTCTGTGAGAGAGATGGAGAGAGAGAG--GGCAGTCACGAACTTCAAGATTTTACTTACATATGTCTTGCTGCTTTATCATTTATGTTCACAAGCTAGGGCCTTCTGCATTAGAGAGTACTGATATTAAGACATCGGAATATTCTGAGAATATGCAGGTCTTCTTTACTTCAGAAGGAAAAGGATGGGGTGTTCGTACACTTGAAGATATACCCAGAGGTGCTTTTGTGTGCGAGTATGTGGGTGAAATTTTGACAAACACGGAG
>PIAL-12
GGAAGCACTTTCTGTACATATGAAGCCTAAACCACACCATTATTTTTATTGTAAAGATTGTCCTCAGGAGAGAACGAAGAATGAGTATAAGCCTGATTCTTGCAAGGGGCATTTGATCAGAAAATTTGTCAAGGAATGCTGGAGCAAATGTGCCTGCAGTAAGCACTGTGGGAACCGAGTTGTACAAAGAGGAATAA-TTCGCAAATTACAGGTAAGCCTAACAAGTAAATTAGGGCAATCATCTTAGAGCCAGCTTTT----GTGTGTGTGTGT------TTCCATC-------------------GAGTTAGAGCCAGCTTGTGTGTGTGTGT--TTGTGTCTGTGAGAGAGATGGAGAGAGAGAG--GGCAGTCACGAACTTCAAGATTTTACTTACATATGTCTTGCTGCTTTATCATTTATGTTCACAAGCTAGGGCCTTCTGCATTAGAGAGTACTGATATTAAGACATCGGAATATTCTGAGAATATGCAGGTCTTCTTTACTTCAGAAGGAAAAGGATGGGGTGTTCGTACACTTGAAGATATACCCAGAGGTGCTTTTGTGTGCGAGTATGTGGGTGAAATTTTGACAAACACNNNN
>PIAY-4
GGAAGCACTTTCTGTACATATGAAGCCTAAACCACACCATTATTTTTATTGTAAAGATTGTCCTCAGGAGAGAACGAAGAATGAGTATAAGCCTGATTCCTGCAAGGGGCATTTGATCAGAAAATTTGTCAAGGAATGCTGGAGCAAATGTGCCTGCAGTAAGCACTGTGGGAACCGAGTTGTACAAAGAGGAATAA-TTCGCAAATTACAGGTAAGCCTAACAAGTAAAT--------------------------------GTGT--------------------CTGTGAGAGAGATGGAGAGAGAGTTAGAGCCAGATTGTGTGTGTGTGT--TTGTGTCTGTGAGAGAGATGGAGAGAGAGAG--GGCAGTCACGAACTTCAAGATTTTACTTACATATGTCTTGCTGCTTTATCATTTATGTTCACAAGCTAGGGCCTTCTGCATTAGAGAGTACTGATATTAAGACATCGGAATATTCTGAGAATATGCAGGTCTTCTTTACTTCAGAAGGAAAAGGATGGGGTGTTCGTACACTTGAAGATATACCCAGAGGTGCTTTTGTGTGCGAGTATGTGGGTGAAATTTTGACAAACACGGAG
>PIAY-13
GGAAGCACTTTCTGTACATATGAAGCCTAAACCACACCATTATTTTTATTGTAAAGATTGTCCTCAGGAGAGAACGAAGAATGAGTATAAGCCTGATTCCTGCAAGGGGCATTTGATCAGAAAATTTGTCAAGGAATGCTGGAGCAAATGTGCCTGCAGTAAGCACTGTGGGAACCGAGTTGTACAAAGAGGAATAA-TTCGCAAATTACAGGTAAGCCTAACAAGTAAAT--------------------------------GTGT--------------------CTGTGAGAGAGATGGAGAGAGAGTTAGAGCCAGCTTGTGTGTGTGTGT--TTGTGTCTGTGAGAGAGATGGAGAGAGAGAG--GGCAGTCACGAACTTCAAGATTTTACTTACATATGTCTTGCTGCTTTATCATTTATGTTCACAAGCTAGGGCCTTCTGCATTAGAGAGTACTGATATTAAGACATCGGAATATTCTGAGAATATGCAGGTCTTCTTTACTTCAGAAGGAAAAGGATGGGGTGTTCGTACACTTGAAGATATACCCAGAGGTGCTTTTGTGTGCGAGTATGTGGGTGAAATTTTGACAAACACGGAG
>PIAY-9
GGAAGCACTTTCTGTACATATGAAGCCTAAACCACACCATTATTTTTATTGTAAAGATTGTCCTCAGGAGAGAACGAAGAATGAGTATAAGCCTGATTCCTGCAAGGGGCATTTGATCAGAAAATTTGTCAAGGAATGCTGGAGCAAATGTGCCTGCAGTAAGCACTGTGGGAACCGAGTTGTACAAAGAGGAATAA-TTCGCAAATTACAGGTAAGCCTAACAAGTAAAT--------------------------------GTGT--------------------CTGTGAGAGAGATGGAGAGAGAGTTAGAGCCAGATTGTGTGTGTGTGT--TTGTGTCTGTGAGAGAGATGGAGAGAGAGAG--GGCAGTCACGAACTTCAAGATTTTACTTACATATGTCTTGCTGCTTTATCATTTATGTTCACAAGCTAGGGCCTTCTGCATTAGAGAGTACTGATATTAAGACATCGGAATATTCTGAGAATATGCAGGTCTTCTTTACTTCAGAAGGAAAAGGATGGGGTGTTCGTACACTTGAAGATATACCCAGAGGTGCTTTTGTGTGCGAGTATGTGGGTGAAATTTTGACAAACACGGAG
>PIAY-18
GGAAGCACTTTCTGTACATATGAAGCCTAAACCACACCATTATTTTTATTGTAAAGATTGTCCTCAGGAGAGAACGAAGAATGAGTATAAGCCTGATTCCTGCAAGGGGCATTTGATCAGAAAATTTGTCAAGGAATGCTGGAGCAAATGTGCCTGCAGTAAGCACTGTGGGAACCGAGTTGTACAAAGAGGAATAA-TTCGCAAATTACAGGTAAGCCTAACAAGTAAAT--------------------------------GTGT--------------------CTGTGAGAGAGATGGAGAGAGAGTTAGAGCCAGCTTGTGTGTGTGTGT--TTGTGTCTGTGAGAGAGATGGAGAGAGAGAG--GGCAGTCACGAACTTCAAGATTTTACTTACATATGTCTTGCTGCTTTATCATTTATGTTCACAAGCTAGGGCCTTCTGCATTAGAGAGTACTGATATTAAGACATCGGAATATTCTGAGAATATGCAGGTCTTCTTTACTTCAGAAGGAAAAGGATGGGGTGTTCGTACACTTGAAGATATACCCAGAGGTGCTTTTGTGTGCGAGTATGTGGGTGAAATTTTGACAAACACGGAG
>PIAY-19
GGAAGCACTTTCTGTACATATGAAGCCTAAACCACACCATTATTTTTATTGTAAAGATTGTCCTCAGGAGAGAACGAAGAATGAGTATAAGCCTGATTCCTGCAAGGGGCATTTGATCAGAAAATTTGTCAAGGAATGCTGGAGCAAATGTGCCTGCAGTAAGCACTGTGGGAACCGAGTTGTACAAAGAGGAATAA-TTCGCAAATTACAGGTAAGCCTAACAAGTAAAT--------------------------------GTGT--------------------CTGTGAGAGAGATGGAGAGAGAGTTAGAGCCAGCTTGTGTGTGTGTGT--TTGTGTCTGTGAGAGAGATGGAGAGAGAGAG--GGCAGTCACGAACTTCAAGATTTTACTTACATATGTCTTGCTGCTTTATCATTTATGTTCACAAGCTAGGGCCTTCTGCATTAGAGAGTACTGATATTAAGACATCGGAATATTCTGAGAATATGCAGGTCTTCTTTACTTCAGAAGGAAAAGGATGGGGTGTTCGTACACTTGAAGATATACCCAGAGGTGCTTTTGTGTGCGAGTATGTGGGTGAAATTTTGACAAACACGGAG
>PIAY-5
GGAAGCACTTTCTGTACATATGAAGCCTAAACCACACCATTATTTTTATTGTAAAGATTGTCCTCAGGAGAGAACGAAGAATGAGTATAAGCCTGATTCCTGCAAGGGGCATTTGATCAGAAAATTTGTCAAGGAATGCTGGAGCAAATGTGCCTGCAGTAAGCACTGTGGGAACCGAGTTGTACAAAGAGGAATAA-TTCGCAAATTACAGGTAAGCCTAACAAGTAAAT--------------------------------GTGT--------------------CTGTGAGAGAGATGGAGAGAGAGTTAGAGCCAGATTGTGTGTGTGTGT--TTGTGTCTGTGAGAGAGATGGAGAGAGAGAG--GGCAGTCACGAACTTCAAGATTTTACTTACATATGTCTTGCTGCTTTATCATTTATGTTCACAAGCTAGGGCCTTCTGCATTAGAGAGTACTGATATTAAGACATCGGAATATTCTGAGAATATGCAGGTCTTCTTTACTTCAGAAGGAAAAGGATGGGGTGTTCGTACACTTGAAGATATACCCAGAGGTGCTTTTGTGTGCGAGTATGTGGGTGAAATTTTGACAAACACGGAG
>PIAY-16
GGAAGCACTTTCTGTACATATGAAGCCTAAACCACACCATTATTTTTATTGTAAAGATTGTCCTCAGGAGAGAACGAAGAATGAGTATAAGCCTGATTCCTGCAAGGGGCATTTGATCAGAAAATTTGTCAAGGAATGCTGGAGCAAATGTGCCTGCAGTAAGCACTGTGGGAACCGAGTTGTACAAAGAGGAATAA-TTCGCAAATTACAGGTAAGCCTAACAAGTAAAT--------------------------------GTGT--------------------CTGTGAGAGAGATGGAGAGAGAGTTAGAGCCAGCTTGTGTGTGTGTGT--TTGTGTCTGTGAGAGAGATGGAGAGAGAGAG--GGCAGTCACGAACTTCAAGATTTTACTTACATATGTCTTGCTGCTTTATCATTTATGTTCACAAGCTAGGGCCTTCTGCATTAGAGAGTACTGATATTAAGACATCGGAATATTCTGAGAATATGCAGGTCTTCTTTACTTCAGAAGGAAAAGGATGGGGTGTTCGTACAATTGAAGATATACCCAGAGGTGCTTTTGTGTGCGAGTATGTGGGTGAAATTTTGACAAACACGGAG
>PIAY-17
GGAAGCACTTTCTGTACATATGAAGCCTAAACCACACCATTATTTTTATTGTAAAGATTGTCCTCAGGAGAGAACGAAGAATGAGTATAAGCCTGATTCCTGCAAGGGGCATTTGATCAGAAAATTTGTCAAGGAATGCTGGAGCAAATGTGCCTGCAGTAAGCACTGTGGGAACCGAGTTGTACAAAGAGGAATAA-TTCGCAAATTACAGGTAAGCCTAACAAGTAAAT--------------------------------GTGT--------------------CTGTGAGAGAGATGGAGAGAGAGTTAGAGCCAGCTTGTGTGTGTGTGT--TTGTGTCTGTGAGAGAGATGGAGAGAGAGAG--GGCAGTCACGAACTTCAAGATTTTACTTACATATGTCTTGCTGCTTTATCATTTATGTTCACAAGCTAGGGCCTTCTGCATTAGAGAGTACTGATATTAAGACATCGGAATATTCTGAGAATATGCAGGTCTTCTTTACTTCAGAAGGAAAAGGATGGGGTGTTCGTACACTTGAAGATATACCCAGAGGTGCTTTTGTGTGCGAGTATGTGGGTGAAATTTTGACAAACACGGAG
>PIAY-10
GGAAGCACTTTCTGTACATATGAAGCCTAAACCACACCATTATTTTTATTGTAAAGATTGTCCTCAGGAGAGAACGAAGAATGAGTATAAGCCTGATTCCTGCAAGGGGCATTTGATCAGAAAATTTGTCAAGGAATGCTGGAGCAAATGTGCCTGCAGTAAGCACTGTGGGAACCGAGTTGTACAAAGAGGAATAA-TTCGCAAATTACAGGTAAGCCTAACAAGTAAAT--------------------------------GTGT--------------------CTGTGAGAGAGATGGAGAGAGAGTTAGAGCCAGCTTGTGTGTGTGTGT--TTGTGTCTGTGAGAGAGATGGAGAGAGAGAG--GGCAGTCACGAACTTCAAGATTTTACTTACATATGTCTTGCTGCTTTATCATTTATGTTCACAAGCTAGGGCCTTCTGCATTAGAGAGTACTGATATTAAGACATCGGAATATTCTGAGAATATGCAGGTCTTCTTTACTTCAGAAGGAAAAGGATGGGGTGTTCGTACACTTGAAGATATACCCAGAGGTGCTTTTGTGTGCGAGTATGTGGGTGAAATTTTGACAAACACGGAG
>PIAY-14
GGAAGCACTTTCTGTACATATGAAGCCTAAACCACACCATTATTTTTATTGTAAAGATTGTCCTCAGGAGAGAACGAAGAATGAGTATAAGCCTGATTCCTGCAAGGGGCATTTGATCAGAAAATTTGTCAAGGAATGCTGGAGCAAATGTGCCTGCAGTAAGCACTGTGGGAACCGAGTTGTACAAAGAGGAATAA-TTCGCAAATTACAGGTAAGCCTAACAAGTAAAT--------------------------------GTGT--------------------CTGTGAGAGAGATGGAGAGAGAGTTAGAGCCAGCTTGTGTGTGTGTGT--TTGTGTCTGTGAGAGAGATGGAGAGAGAGAG--GGCAGTCACGAACTTCAAGATTTTACTTACATATGTCTTGCTGCTTTATCATTTATGTTCACAAGCTAGGGCCTTCTGCATTAGAGAGTACTGATATTAAGACATCGGAATATTCTGAGAATATGCAGGTCTTCTTTACTTCAGAAGGAAAAGGATGGGGTGTTCGTACACTTGAAGATATACCCAGAGGTGCTTTTGTGTGCGAGTATGTGGGTGAAATTTTGACAAACACGGAG
>PIAY-15
GGAAGCACTTTCTGTACATATGAAGCCTAAACCACACCATTATTTTTATTGTAAAGATTGTCCTCAGGAGAGAACGAAGAATGAGTATAAGCCTGATTCCTGCAAGGGGCATTTGATCAGAAAATTTGTCAAGGAATGCTGGAGCAAATGTGCCTGCAGTAAGCACTGTGGGAACCGAGTTGTACAAAGAGGAATAA-TTCGCAAATTACAGGTAAGCCTAACAAGTAAAT--------------------------------GTGT--------------------CTGTGAGAGAGATGGAGAGAGAGTTAGAGCCAGCTTGTGTGTGTGTGT--TTGTGTCTGTGAGAGAGATGGAGAGAGAGAG--GGCAGTCACGAACTTCAAGATTTTACTTACATATGTCTTGCTGCTTTATCATTTATGTTCACAAGCTAGGGCCTTCTGCATTAGAGAGTACTGATATTAAGACATCGGAATATTCTGAGAATATGCAGGTCTTCTTTACTTCAGAAGGAAAAGGATGGGGTGTTCGTACACTTGAAGATATACCCAGAGGTGCTTTTGTGTGCGAGTATGTGGGTGAAATTTTGACAAACACGGAG
>PIAY-8
GGAAGCACTTTCTGTACATATGAAGCCTAAACCACACCATTATTTTTATTGTAAAGATTGTCCTCAGGAGAGAACGAAGAATGAGTATAAGCCTGATTCCTGCAAGGGGCATTTGATCAGAAAATTTGTCAAGGAATGCTGGAGCAAATGTGCCTGCAGTAAGCACTGTGGGAACCGAGTTGTACAAAGAGGAATAA-TTCGCAAATTACAGGTAAGCCTAACAAGTAAAT--------------------------------GTGT--------------------CTGTGAGAGAGATGGAGAGAGAGTTAGAGCCAGCTTGTGTGTGTGTGT--TTGTGTCTGTGAGAGAGATGGAGAGAGAGAG--GGCAGTCACGAACTTCAAGATTTTACTTACATATGTCTTGCTGCTTTATCATTTATGTTCACAAGCTAGGGCCTTCTGCATTAGAGAGTACTGATATTAAGACATCGGAATATTCTGAGAATATGCAGGTCTTCTTTACTTCAGAAGGAAAAGGATGGGGTGTTCGTACACTTGAAGATATACCCAGAGGTGCTTTTGTGTGCGAGTATGTGGGTGAAATTTTGACAAACACGGAG
>PIBU-1
GGAAGCACTTTCTGTACATATGAAGCCTAAACCACACCATTATTTTTATTGTAAAGATTGTCCTCAGGAGAGAACGAAGAATGAGTATAAGCCTGATTCCTGCAAGGGGCATTTGATCAGAAAATTTGTCAAGGAATGCTGGAGCAAATGTGCCTGCAGTAAGCACTGTGGGAACCGAGTTGTACAAAGAGGAATAA-TTCGCAAATTACAGGTAAGCCTAACAAGTAAATTAGGGCAATCATCTTAGAGCCAGATTTT----GTGTGTGTGTGTGTGTGTTTCCATCTGTTAGAGAGATGGAGAGAGAGTTAGAGCCAGCTTGTGTGTGTGT----TTGTGTCTGTGAGAGAGATGGAGAAAGAGAG--GGCAGTCACGAACTTCAAGATTTTACTTACATATGTCTTGTTGCTTTATCATTTATGTCCACAAGCTAGGGCCGTCTGCAATAGAGAGTACTGATATTAAGACATCGGAATATTCTGAGAATATGCAGGTCTTCTTTACTTCAGAAGGAAAAGGATGGGGTGTTCGTACACTTGAAGATATACCCAGAGGTGCTTTTGTGTGCGAGTATGTGGGTGAAATTTTGACAAACACGGAG
>PIFL-15
GGAAGCACTTTCTGTACATATGAAGCCTAAACCACACCATTATTTTTATTGTAAAGATTGTCCTCAGGAGAGAACGAAGAATGAGTATAAGCCTGATTCCTGCAAGGGGCATTTGATCAGAAAATTTGTCAAGGAATGCTGGAGCAAATGTGCCTGCAGTAAGCACTGTGGGAACCGAGTTGTACAAAGAGGAATAA-TTCGCAAATTACAGGTAAGCCTAACAAGTAAAT--------------------------------GTGT--------------------CTGTGAGAGAGATGGAGAGAGAGTTAGAGCCAGCTTGTGTGTGTGTGT--TTGTGTCTGTGAGAGAGATGGAGAGAGAGAG--GGCAGTCACGAACTTCAAGATTTTACTTACATATGTCTTGCTGCTTTATCATTTATGTTCACAAGCTAGGGCCTTCTGCATTAGAGAGTACTGATATTAAGACATCGGAATATTCTGAGAATATGCAGGTCTTCTTTACTTCAGAAGGAAAAGGATGGGGTGTTCGTACACTTGAAGATATACCCAGAGGTGCTTTTGTGTGCGAGTATGTGGGTGAAATTTTGACAAACACGGAG
>PIFL-14
NNNNNNNNNNNNNNNNNNTATGAAGCCTAAACCACACCATTATTTTTATTGTAAAGATTGTCCTCAGGAGAGAACGAAGAATGAGTATAAGCCTGATTCCTGCAAGGGGCATTTGATCAGAAAATTTGTCAAGGAATGCTGGAGCAAATGTGCCTGCAGTAAGCACTGTGGGAACCGAGTTGTACAAAGAGGAATAA-TTCGCAAATTACAGGTAAGCCTAACAAGTAAAT--------------------------------GTGT--------------------CTGTGAGAGAGATGGAGAGAGAGTTAGAGCCAGCTTGTGTGTGTGTGT--TTGTGTCTGTGAGAGAGATGGAGAGAGAGAG--GGCAGCCACGAACTTCAAGATTTTACTTACATATGTCTTGCTGCTTTATCATTTATGTTCACAAGCTAGGGCCTTCTGCATTAGAGAGTACTGATATTAAGACATCGGAATATTCTGAGAATATGCAGGTCTTCTTTACTTCAGAAGGAAAAGGATGGGGTGTTCGTACACTTGAAGATATACCCAGAGGTGCTTTTGTGTGCGAGTATGTGGGTGAAATTTTGACAAACACGGAG
>PIFL-16
GGAAGCACTTTCTGTACATATGAAGCCTAAACCACACCATTATTTTTATTGTAAAGATTGTCCTCAGGAGAGAACGAAGAATGAGTATAAGCCTGATTCCTGCAAGGGGCATTTGATCAGAAAATTTGTCAAGGAATGCTGGAGCAAATGTGCCTGCAGTAAGCACTGTGGGAACCGAGTTGTACAAAGAGGAATAA-TTCGCAAATTACAGGTAAGCCTAACAAGTAAAT--------------------------------GTGT--------------------CTGTGAGAGAGATGGAGAGAGAGTTAGAGCCAGCTTGTGTGTGTGTGT--TTGTGTCTGTGAGAGAGATGGAGAGAGAGAG--GGCAGTCACGAACTTCAAGATTTTACTTACATATGTCTTGCTGCTTTATCATTTATGTTCACAAGCTAGGGCCTTCTGCATTAGAGAGTACTGATATTAAGACATCGGAATATTCTGAGAATATGCAGGTCTTCTTTACTTCAGAAGGAAAAGGATGGGGTGTTCGTACACTTGAAGATATACCCAGAGGTGCTTTTGTGTGCGAGTATGTGGGTGAAATTTTGACAAACACGGAG
>PIFL-12
NNNNNNNNNNNNNNNNNNNNNNNNNNNNNAACCACACCATTATTTTTATTGTAAAGATTGTCCTCAGGAGAGAACGAAGAATGAGTATAAGCCTGATTCCTGCAAGGGGCATTTGATCAGAAAATTTGTCAAGGAATGCTGGAGCAAATGTGCCTGCAGTAAGCACTGTGGGAACCGAGTTGTACAAAGAGGAATAA-TTCGCAAATTACAGGTAAGCCTAACAAGTAAAT--------------------------------GTGT--------------------CTGTGAGAGAGATGGAGAGAGAGTTAGAGCCAGCTTGTGTGTGTGTGT--TTGTGTCTGTGAGAGAGATGGAGAGAGAGAG--GGCAGTCACGAACTTCAAGATTTTACTTACATATGTCTTGCTGCTTTATCATTTATGTTCACAAGCTAGGGCCTTCTGCATTAGAGAGTACTGATATTAAGACATCGGAATATTCTGAGAATATGCAGGTCTTCTTTACTTCAGAAGGAAAAGGATGGGGTGTTCGTACACTTGAAGATATACCCAGAGGTGCTTTTGTGTGCGAGTATGTGGGTGAAATTTTGACAAACACGGAG
>PIFL-8
GGAAGCACTTTCTGTACATATGAAGCCTAAACCACACCATTATTTTTATTGTAAAGATTGTCCTCAGGAGAGAACGAAGAATGAGTATAAGCCTGATTCCTGCAAGGGGCATTTGATCAGAAAATTTGTCAAGGAATGCTGGAGCAAATGTGCCTGCAGTAAGCACTGTGGGAACCGAGTTGTACAAAGAGGAATAA-TTCGCAAATTACAGGTAAGCCTAACAAGTAAAT--------------------------------GTGT--------------------CTGTGAGAGAGATGGAGAGAGAGTTAGAGCCAGCTTGTGTGTGTGTGT--TTGTGTCTGTGAGAGAGATGGAGAGAGAGAG--GGCAGTCACGAACTTCAAGATTTTACTTACATATGTCTTGCTGCTTTATCATTTATGTTCACAAGCTAGGGCCTTCTGCATTAGAGAGTACTGATATTAAGACATCGGAATATTCTGAGAATATGCAGGTCTTCTTTACTTCAGAAGGAAAAGGATGGGGTGTTCGTACACTTGAAGATATACCCAGAGGTGCTTTTGTGTGCGAGTATGTGGGTGAAATTTTGACAAACACGGAG
>PIFL-4
GGAAGCACTTTCTGTACATATGAAGCCTAAACCACACCATTATTTTTATTGTAAAGATTGTCCTCAGGAGAGAACGAAGAATGAGTATAAGCCTGATTCCTGCAAGGGGCATTTGATCAGAAAATTTGTCAAGGAATGCTGGAGCAAATGTGCCTGCAGTAAGCACTGTGGGAACCGAGTTGTACAAAGAGGAATAA-TTCGCAAATTACAGGTAAGCCTAACAAGTAAAT--------------------------------GTGT--------------------CTGTGAGAGAGATGGAGAGAGAGTTAGAGCCAGCTTGTGTGTGTGTGT--TTGTGTCTGTGAGAGAGATGGAGAGAGAGAG--GGCAGTCACGAACTTCAAGATTTTACTTACATATGTCTTGCTGCTTTATCATTTATGTTCACAAGCTAGGGCCTTCTGCATTAGAGAGTACTGATATTAAGACATCGGAATATTCTGAGAATATGCAGGTCTTCTTTACTTCAGAAGGAAAAGGATGGGGTGTTCGTACACTTGAAGATATACCCAGAGGTGCTTTTGTGTGCGAGTATGTGGGTGAAATTTTGACAAACACGGAG
>PIFL-17
GGAAGCACTTTCTGTACATATGAAGCCTAAACCACACCATTATTTTTATTGTAAAGATTGTCCTCAGGAGAGAACGAAGAATGAGTATAAGCCTGATTCCTGCAAGGGGCATTTGATCAGAAAATTTGTCAAGGAATGCTGGAGCAAATGTGCCTGCAGTAAGCACTGTGGGAACCGAGTTGTACAAAGAGGAATAA-TTCGCAAATTACAGGTAAGCCTAACAAGTAAAT--------------------------------GTGT--------------------CTGTGAGAGAGATGGAGAGAGAGTTAGAGCCAGCTTGTGTGTGTGTGT--TTGTGTCTGTGAGAGAGATGGAGAGAGAGAG--GGCAGTCACGAACTTCAAGATTTTACTTACATATGTCTTGCTGCTTTATCATTTATGTTCACAAGCTAGGGCCTTCTGCATTAGAGAGTACTGATATTAAGACATCGGAATATTCTGAGAATATGCAGGTCTTCTTTACTTCAGAAGGAAAAGGATGGGGTGTTCGTACACTTGAAGATATACCCAGAGGTGCTTTTGTGTGCGAGTATGTGGGTGAAATTTTGACAAACACGGAG
>PIFL-3
GGAAGCACTTTCTGTACATATGAAGCCTAAACCACACCATTATTTTTATTGTAAAGATTGTCCTCAGGAGAGAACGAAGAATGAGTATAAGCCTGATTCCTGCAAGGGGCATTTGATCAGAAAATTTGTCAAGGAATGCTGGAGCAAATGTGCCTGCAGTAAGCACTGTGGGAACCGAGTTGTACAAAGAGGAATAA-TTCGCAAATTACAGGTAAGCCTAACAAGTAAAT--------------------------------GTGT--------------------CTGTGAGAGAGATGGAGAGAGAGTTAGAGCCAGCTTGTGTGTGTGTGT--TTGTGTCTGTGAGAGAGATGGAGAGAGAGAG--GGCAGTCACGAACTTCAAGATTTTACTTACATATGTCTTGCTGCTTTATCATTTATGTTCACAAGCTAGGGCCTTCTGCATTAGAGAGTACTGATATTAAGACATCGGAATATTCTGAGAATATGCAGGTCTTCTTTACTTCAGAAGGAAAAGGATGGGGTGTTCGTACACTTGAAGATATACCCAGAGGTGCTTTTGTGTGCGAGTATGTGGGTGAAATTTTGACAAACACGGAG
>PIGE-1
GGAAGCACTTTCTGTACATATGAAGCCTAAACCACACCATTATTTTTATTGTAAAGATTGTCCTCAGGAGAGAACGAAGAATGAGTATAAGCCTGATTCCTGCAAGGGGCACTTGATCAGAAAATTTGTCAAGGAATGCTGGAGCAAATGTGCCTGCAGTAAGCACTGTGGGAACCGAGTTGTACAAAGAGGAATAA-TTCGCAAATTACAGGTAAGCCTAACAAGTAAATTAGGGCAATCATCTTAGAGCCAGCTTTT----GTGTGTGTGTGT------TTCCATCTGTGAGAGAGATGGAGAGAGAGTTAGAGCCAGCTTGTGTGTGTGT----TTGTGTCTGTGAGAGAGATGGAGAAAGAGAG--GGCAGTCACGAACTTCAAGATTTTACTTACATATGTCTTGCTGCTTTATCATTTATGTCCACAAGCTAGGGCCGTCTCCAATAGAGAGTACTGATATTAAGACATCGGAATATTCTGAGAATATGCAGGTCTTCTTTACTTCAGAAGGAAAAGGATGGGGTGTTCGTACACTTGAAGATATACCCAGAGGTGCTTTTGTGTGCGAGTATGTGGGTGAAATTTTGACAAACACGGAG
>PIMN-4
GGAAGCACTTTCTGTACATATGAAGCCTAAACCACACCATTATTTTTATTGTAAAGATTGTCCTCAGGAGAGAACGAAGAATGAGTATAAGCCTGATTCCTGCAAGGGGCATTTGATCAGAAAATTTGTCAAGGAATGCTGGAGCAAATGTGCCTGCAGTAAGCACTGTGGGAATCGAGTTGTACAAAGAGGAATAA-TTCGCAAATTACAGGTAAGCCTAACAAGTAAATTAGGGCAATCATCTTAGAGCCAGCTTTT----GTGTGTGTGTGT------TTCCATCTGTGAGAGAGATGGAGAGAGAGTTAGAGCCAGCTTGTGTGTGTGTGT--TTGTGTCTGTGAGCGAGATGGAGAGAGAGAG--GGCAGTCACGAACTTCAAGATTTTACTTACATATGTCTTGCTGCTTTATCATTTATGTTCACAAGCTAGGGCCTTCTGCATTAGAGAGTACTGATATTAAGACATCGGAATATTCTGAGAATATGCAGGTCTTCTTTACTTCAGAAGGAAAAGGATGGGGTGTTCGTACACTTGAAGACATACCCAGAGGTGCTTTTGTGTGCGAGTATGTGGGTGAAATTTTGACAAANNNNNNN
>PIMN-11
GGAAGCACTTTCTGTACATATGAAGCCTAAACCACACCATTATTTTTATTGTAAAGATTGTCCTCAGGAGAGAACGAAGAATGAGTATAAGCCTGATTCCTGCAAGGGGCATTTGATCAGAAAATTTGTCAAGGAATGCTGGAGCAAATGTGCCTGCAGTAAGCACTGTGGGAACCGAGTTGTACAAAGAGGAATAA-TTCGCAAATTACAGGTAAGCCTAACAAGTAAATTAGGGCAATCATCTTAGAGCCAGCTTTT----GTGTGTGTGTGTGT----TTCCATCTGTGAGAGAGATGGAGAGAGAGTTAGAGCCAGCTTGTGTTTGTGTGT--TTGTGTCTGTGAGAGAGATGGAGAGAGAGAG--GGCAGTCACGAACTTCAAGATTTTACTTACATATGTCTTGCTGCTTTATCATTTATGTTCACAAGCTAGGGCCTTCTGCATTAGAGAGTACTGATATTAAGACATCGGAATATTCTGAGAATATGCAGGTCTTCTTTACTTCAGAAGGAAAAGGATGGGGTGTTCGTACACTTGAAGATATACCCAGAGGTGCTTTTGTGTGCGAGTATGTGGGTGAAATTTTGACAAACACGGAG
>PIMN-5
GGAAGCACTTTCTGTACATATGAAGCCTAAACCACACCATTATTTTTATTGTAAAGATTGTCCTCAGGAGAGAACGAAGAATGAGTATAAGCCTGATTCCTGCAAGGGGCATTTGATCAGAAAATTTGTCAAGGAATGCTGGAGCAAATGTGCCTGCAGTAAGCACTGTGGGAACCGAGTTGTACAAAGAGGAATAA-TTCGCAAATTACAGGTAAGCCTAACAAGTAAATTAGGGCAATCATCTTAGAGCCAGCTTTT----GTGTGTGTGTGT------TTCCATCTGTGAGAGAGATGGAGAGAGAGTTAGAGCCAGCTTGTGTGTGTGTGT--TTGTGTCTGTGAGAGAGATGGAGAGAGAGAG--GGCAGTCACGAACTTCAAGATTTTACTTACATATGTCTTGCTGCTTTATCATTTATGTTCACAAGCTAGGGCCTTCTGCATTAGAGAGTACTGATATTAAGACATCGGAATATTCTGAGAATATGCAGGTCTTCTTTACTTCAGAAGGAAAAGGATGGGGTGTTCGTACACTTGAAGATATACCCAGAGGTGCTTTTGTGTGCGAGTATGTGGGTGAAATTTTGACAAACACGGAG
>PIMN-16
GGAAGCACTTTCTGTACATATGAAGCCTAAACCACACCATTATTTTTATTGTAAAGATTGTCCTCAGGAGAGAACGAAGAATGAGTATAAGCCTGATTCCTGCAAGGGGCATTTGATCAGAAAATTTGTCAAGGAATGCTGGAGCAAATGTGCCTGCAGTAAGCACTGTGGGAACCGAGTTGTACAAAGAGGAATAA-TTCGCAAATTACAGGTAAGCCTAACAAGTAAATTAGGGCAATCATCTTAGAGCCAGCTTTT----GTGTGTGTGTGT------TTCCATCTGTGAGAGAGATGGAGAGAGAGTTAGAGCCAGCTTGTGTGTGTGTGT--TTGTGTCTGTGAGAGAGATGGAGAGAGAGAG--GGCAGTCACGAACTTCAAGATTTTACTTACATATGTCTTGCTGCTTTATCATTTATGTTCACAAGCTAGGGCCTTCTGCATTAGAGAGTACTGATATTAAGACATCGGAATATTCTGAGAATATGCAGGTCTTCTTTACTTCAGAAGGAAAAGGATGGGGTGTTCGTACACTTGAAGATATACCCAGAGGTGCTTTTGTGTGCGAGTATGTGGGTGAAATTTTGACAAACACGGAG
>PIMN-14
GGAAGCACTTTCTGTACATATGAAGCCTAAACCACACCATTATTTTTATTGTAAAGATTGTCCTCAGGAGAGAACGAAGAATGAGTATAAGCCTGATTCCTGCAAGGGGCATTTGATCAGAAAATTTGTCAAGGAATGCTGGAGCAAATGTGCCTGCAGTAAGCACTGTGGGAACCGAGTTGTACAAAGAGGAATAA-TTCGCAAATTACAGGTAAGCCTAACAAGTAAATTAGGGCAATCATCTTAGAGCCAGCTTTT----GTGTGTGTGTGTGT----TTCCATCTGTGAGAGAGATGGAGAGAGAGTTAGAGCCAGCTTGTGTTTGTGTGT--TTGTGTCTGTGAGAGAGATGGAGAGAGAGAG--GGCAGTCACGAACTTCAAGATTTTACTTACATATGTCTTGCTGCTTTATCATTTATGTTCACAAGCTAGGGCCTTCTGCATTAGAGAGTACTGATATTAAGACATCGGAATATTCTGAGAATATGCAGGTCTTCTTTACTTCAGAAGGAAAAGGATGGGGTGTTCGTACACTTGAAGATATACCCAGAGGTGCTTTTGTGTGCGAGTATGTGGGTGAAATTTTGACAAACACGGAG
>PIMN-12
GGAAGCACTTTCTGTACATATGAAGCCTAAACCACACCATTATTTTTATTGTAAAGATTGTCCTCAGGAGAGAACGAAGAATGAGTATAAGCCTGATTCCTGCAAGGGGCATTTGATCAGAAAATTTGTCAAGGAATGCTGGAGCAAATGTGCCTGCAGTAAGCACTGTGGGAACCGAGTTGTACAAAGAGGAATAA-TTCGCAAATTACAGGTAAGCCTAACAAGTAAATTAGGGCAATCATCTTAGAGCCAGCTTTT----GTGTGTGTGTGT------TTCCATCTGTGAGAGAGATGGAGAGAGAGTTAGAGCCAGCTTGTGTGTGTGTGT--TTGTGTCTGTGAGAGAGATGGAGAGAGAGAG--GGCAGTCACGAACTTCAAGATTTTACTTACATATGTCTTGCTGCTTTATCATTTATGTTCACAAGCTAGGGCCTTCTGCATTAGAGAGTACTGATATTAAGACATCGGAATATTCTGAGAATATGCAGGTCTTCTTTACTTCAGAAGGAAAAGGATGGGGTGTTCGTACACTTGAAGATATACCCAGAGGTGCTTTTGTGTGCGAGTATGTGGGTGAAATTTTGACAAACACGGAG
>PIMN-8
GGAAGCACTTTCTGTACATATGAAGCCTAAACCACACCATTATTTTTATTGTAAAGATTGTCCTCAGGAGAGAACGAAGAATGAGTATAAGCCTGATTCCTGCAAGGGGCATTTGATCAGAAAATTTGTCAAGGAATGCTGGAGCAAATGTGCCTGCAGTAAGCACTGTGGGAACCGAGTTGTACAAAGAGGAATAA-TTCGCAAATTACAGGTAAGCCTAACAAGTAAATTAGGGCAATCATCTTAGAGCCAGCTTTT----GTGTGTGTGTGT------TTCCATCTGTGAGAGAGATGGAGAGAGAGTTAGAGCCAGCTTGTGTGTGTGTGT--TTGTGTCTGTGAGAGAGATGGAGAGAGAGAG--GGCAGTCACGAACTTCAAGATTTTACTTACATATGTCTTGCTGCTTTATCATTTATGTTCACAAGCTAGGGCCTTCTGCATTAGAGAGTACTGATATTAAGACATCGGAATATTCTGAGAATATGCAGGTCTTCTTTACTTCAGAAGGAAAAGGATGGGGTGTTCGTACACTTGAAGATATACCCAGAGGTGCTTTTGTGTGCGAGTATGTGGGTGAAATTTTGACAAACACGGAG
>PIMN-1
GGAAGCACTTTCTGTACATATGAAGCCTAAACCACACCATTATTTTTATTGTAAAGATTGTCCTCAGGAGAGAACGAAGAATGAGTATAAGCCTGATTCCTGCAAGGGGCATTTGATCAGAAAATTTGTCAAGGAATGCTGGAGCAAATGTGCCTGCAGTAAGCACTGTGGGAACCGAGTTGTACAAAGAGGAATAA-TTCGCAAATTACAGGTAAGCCTAACAAGTAAATTAGGGCAATCATCTTAGAACCAGCTTTT----GTGTGTGTGTGT------TTCCATCTGTGAGAGAGATGGAGAGAGAGTTAGAGCCAGCTTGTGTGTGTGTGT--TTGTGTCTGTGAGAGAGATGGAGAGAGAGAG--GGCAGTCACGAACTTCAAGATTTTTCTTACATATGTCTTGCTGCTTTATCATTTATGTTCACAAGCTAGGGCCTTCTGCATTAGAGAGTACTGATATTAAGACATCGGAATATTCTGAGAATATGCAGGTCTTCTTTACTTCAGAAGGAAAAGGATGGGGTGTTCGTACACTTGAAGATATACCCAGAGGTGCTTTTGTGTGCGAGTATGTGGGTGAAATTTTGACAAACACGGAG
>PIMN-17
GGAAGCACTTTCTGTACATATGAAGCCTAAACCACACCATTATTTTTATTGTAAAGATTGTCCTCAGGAGAGAACGAAGAATGAGTATAAGCCTGATTCCTGCAAGGGGCATTTGATCAGAAAATTTGTCAAGGAATGCTGGAGCAAATGTGCCTGCAGTAAGCACTGTGGGAACCGAGTTGTACAAAGAGGAATAA-TTCGCAAATTACAGGTAAGCCTAACAAGTAAATTAGGGCAATCATCTTAGAGCCAGCTTTT----GTGTGTGTGTGTGT----TTCCATCTGTGAGAGAGATGGAGAGAGAGTTAGAGCCAGCTTGTGTTTGTGTGT--TTGTGTCTGTGAGAGAGATGGAGAGAGAGAG--GGCAGTCACGAACTTCAAGATTTTACTTACATATGTCTTGCTGCTTTATCATTTATGTTCACAAGCTAGGGCCTTCTGCATTAGAGAGTACTGATATTAAGACATCGGAATATTCTGAGAATATGCAGGTCTTCTTTACTTCAGAAGGAAAAGGATGGGGTGTTCGTACACTTGAAGATATACCCAGAGGTGCTTTTGTGTGCGAGTATGTGGGTGAAATTTTGACAAACACGGAG
>PIMN-15
GGAAGCACTTTCTGTACATATGAAGCCTAAACCACACCATTATTTTTATTGTAAAGATTGTCCTCAGGAGAGAACGAAGAATGAGTATAAGCCTGATTCCTGCAAGGGGCATTTGATCAGAAAATTTGTCAAGGAATGCTGGAGCAAATGTGCCTGCAGTAAGCACTGTGGGAACCGAGTTGTACAAAGAGGAATAA-TTCGCAAATTACAGGTAAGCCTAACAAGTAAATTAGGGCAATCATCTTAGAGCCAGCTTTT----GTGTGTGTGTGTGT----TTCCATCTGTGAGAGAGATGGAGAGAGAGTTAGAGCCAGCTTGTGTTTGTGTGT--TTGTGTCTGTGAGAGAGATGGAGAGAGAGAG--GGCAGTCACGAACTTCAAGATTTTACTTACATATGTCTTGCTGCTTTATCATTTATGTTCACAAGCTAGGGCCTTCTGCATTAGAGAGTACTGATATTAAGACATCGGAATATTCTGAGAATATGCAGGTCTTCTTTACTTCAGAAGGAAAAGGATGGGGTGTTCGTACACTTGAAGATATACCCAGAGGTGCTTTTGTGTGCGAGTATGTGGGTGAAATTTTGACAAACACGGAG
>PIMN-13
GGAAGCACTTTCTGTACATATGAAGCCTAAACCACACCATTATTTTTATTGTAAAGATTGTCCTCAGGAGAGAACGAAGAATGAGTATAAGCCTGATTCCTGCAAGGGGCATTTGATCAGAAAATTTGTCAAGGAATGCTGGAGCAAATGTGCCTGCAGTAAGCACTGTGGGAACCGAGTTGTACAAAGAGGAATAA-TTCGCAAATTACAGGTAAGCCTAACAAGTAAATTAGGGCAATCATCTTAGAGCCAGCTTTT----GTGTGTGTGTGT------TTCCATCTGTGAGAGAGATGGAGAGAGAGTTAGAGCCAGCTTGTGTGTGTGTGT--TTGTGTCTGTGAGAGAGATGGAGAGAGAGAG--GGCAGTCACGAACTTCAAGATTTTACTTACATATGTCTTGCTGCTTTATCATTTATGTTCACAAGCTAGGGCCTTCTGCATTAGAGAGTACTGATATTAAGACATCGGAATATTCTGAGAATATGCAGGTCTTCTTTACTTCAGAAGGAAAAGGATGGGGTGTTCGTACACTTGAAGATATACCCAGAGGTGCTTTTGTGTGCGAGTATGTGGGTGAAATTTTGACAAACACGGAG
>PIMN-9
GGAAGCACTTTCTGTACATATGAAGCCTAAACCACACCATTATTTTTATTGTAAAGATTGTCCTCAGGAGAGAACGAAGAATGAGTATAAGCCTGATTCCTGCAAGGGGCATTTGATCAGAAAATTTGTCAAGGAATGCTGGAGCAAATGTGCCTGCAGTAAGCACTGTGGGAACCGAGTTGTACAAAGAGGAATAA-TTCGCAAATTACAGGTAAGCCTAACAAGTAAATTAGGGCAATCATCTTAGAGCCAGCTTTT----GTGTGTGTGTGT------TTCCATCTGTGAGAGAGATGGAGAGAGAGTTAGAGCCAGCTTGTGTGTGTGTGT--TTGTGTCTGTGAGAGAGATGGAGAGAGAGAG--GGCAGTCACGAACTTCAAGATTTTACTTACATATGTCTTGCTGCTTTATCATTTATGTTCACAAGCTAGGGCCTTCTGCATTAGAGAGTACTGATATTAAGACATCGGAATATTCTGAGAATATGCAGGTCTTCTTTACTTCAGAAGGAAAAGGATGGGGTGTTCGTACACTTGAAGATATACCCAGAGGTGCTTTTGTGTGCGAGTATGTGGGTGAAATTTTGACAAACACGGAG
>PIMN-6
GGAAGCACTTTCTGTACATATGAAGCCTAAACCACACCATTATTTTTATTGTAAAGATTGTCCTCAGGAGAGAACGAAGAATGAGTATAAGCCTGATTCCTGCAAGGGGCATTTGATCAGAAAATTTGTCAAGGAATGCTGGAGCAAATGTGCCTGCAGTAAGCACTGTGGGAACCGAGTTGTACAAAGAGGAATAA-TTCGCAAATTACAGGTAAGCCTAACAAGTAAATTAGGGCAATCATCTTAGAGCCAGCTTTT----GTGTGTGTGTGT------TTCCATCTGTGAGAGAGATGGAGAGAGAGTTAGAGCCAGCTTGTGTGTGTGTGT--TTGTGTCTGTGAGAGAGATGGAGAGAGAGAG--GGCAGTCACGAACTTCAAGATTTTACTTACATATGTCTTGCTGCTTTATCATTTATGTTCACAAGCTAGGGCCTTCTGCATTAGAGAGTACTGATATTAAGACATCGGAATATTCTGAGAATATGCAGGTCTTCTTTACTTCAGAAGGAAAAGGATGGGGTGTTCGTACACTTGAAGATATACCCAGAGGTGCTTTTGTGTGCGAGTATGTGGGTGAAATTTTGACAAACACGGAG
>PIMN-3
GGAAGCACTTTCTGTACATATGAAGCCTAAACCACACCATTATTTTTATTGTAAAGATTGTCCTCAGGAGAGAACGAAGAATGAGTATAAGCCTGATTCCTGCAAGGGGCATTTGATCAGAAAATTTGTCAAGGAATGCTGGAGCAAATGTGCCTGCAGTAAGCACTGTGGGAACCGAGTTGTACAAAGAGGAATAA-TTCGCAAATTACAGGTAAGCCTAACAAGTAAATTAGGGCAATCATCTTAGAGCCAGCTTTT----GTGTGTGTGTGT------TTCCATCTGTGAGAGAGATGGAGAGAGAGTTAGAGCCAGCTTGTGTGTGTGTGT--TTGTGTCTGTGAGAGAGATGGAGAGAGAGAG--GGCAGTCACGAACTTCAAGATTTTACTTACATATGTCTTGCTGCTTTATCATTTATGTTCACAAGCTAGGGCCTTCTGCATTAGAGAGTACTGATATTAAGACATCGGAATATTCTGAGAATATGCAGGTCTTCTTTACTTCAGAAGGAAAAGGATGGGGTGTTCGTACACTTGAAGATATACCCAGAGGTGCTTTTGTGTGCGAGTATGTGGGTGAAATTTTGACAAACACGGAG
>PIMN-7
GGAAGCACTTTCTGTACATATGAAGCCTAAACCACACCATTATTTTTATTGTAAAGATTGTCCTCAGGAGAGAACGAAGAATGAGTATAAGCCTGATTCCTGCAAGGGGCATTTGATCAGAAAATTTGTCAAGGAATGCTGGAGCAAATGTGCCTGCAGTAAGCACTGTGGGAACCGAGTTGTACAAAGAGGAATAA-TTCGCAAATTACAGGTAAGCCTAACAAGTAAATTAGGGCAATCATCTTAGAGCCAGCTTTT----GTGTGTGTGTGT------TTCCATCTGTGAGAGAGATGGAGAGAGAGTTAGAGCCAGCTTGTGTGTGTGTGT--TTGTGTCTGTGAGAGAGATGGAGAGAGAGAG--GGCAGTCACGAACTTCAAGATTTTACTTACATATGTCTTGCTGCTTTATCATTTATGTTCACAAGCTAGGGCCTTCTGCATTAGAGAGTACTGATATTAAGACATCGGAATATTCTGAGAATATGCAGGTCTTCTTTACTTCAGAAGGAAAAGGATGGGGTGTTCGTACACTTGAAGATATACCCAGAGGTGCTTTTGTGTGCGAGTATGTGGGTGAAATTTTGACAAACACGGAG
>PISB-8
GGAAGCACTTTCTGTACATATGAAGCCTAAACCACACCATTATTTTTATTGTAAAGATTGTCCTCAGGAGAGAACGAAGAATGCGTATAAGCCTGATTCCTGCAAGGGGCATTTGATCAGAAAATTTGTCAAGGAATGCTGGAGCAAATGTGCCTGCAGTAAGCACTGTGGGAACCGAGTTGTACAAAGAGGAATAA-TTCGCAAATTACAGGTAAGCCTAACAAGTAAATTAGGGCAATCATCTTAGAGCCAGCTTTT----GTGTGTGTGTGTGT----TTCCATCTGTGAGAGAGATGGAGAGAGAGTTAGAGCCAGCTTGTGTGTGTGTGT--TTGTGTCTGTGAGAGAGATGGAGAGAGAGAG--GGCAGTCACGAACTTCAAGATTTTACTTACATATGTCTTGCTGCTTTATCATTTATGTTCACAAGCTAGGGCCTTCTGCATTAGAGAGTACTGATATTAAGACATCGGAATATTCTGAGAATATGCAGGTCTTCTTTACTTCAGAAGGAAAAGGATGGGGTGTTCGTACACTTGAAGATATACCCAGAGGTGCTTTTGTGTGCGAGTATGTGGGTGAAATTTTGACAANNNNNNNN
>PISB-5
GGAAGCACTTTCTGTACATATGAAGCCTAAACCACACCATTATTTTTATTGTAAAGATTGTCCTCAGGAGAGAACGAAGAATGAGTATAAGCCTGATTCCTGCAAGGGGCATTTGATCAGAAAATTTGTCAAGGAATGCTGGAGCAAATGTGCCTGCAGTAAGCACTGTGGGAACCGAGTTGTACAAAGAGGAATAA-TTCGCAAATTACAGGTAAGCCTAACAAGTAAAT--------------------------------GTGT--------------------CTGTGAGAGAGATGGAGAGAGAGTTAGAGCCAGCTTGTGTGTGTGTGT--TTGTGTCTGTGAGAGAGATGGAGAGAGAGAG--GGCAGTCACGAACTTCAAGATTTTACTTACATATGTCTTGCTGCTTTATCATTTATGTTCACAAGCTAGGGCCTTCTGCATTAGAGAGTACTGATATTAAGACATCGGAATATTCTGAGAATATGCAGGTCTTCTTTACTTCAGAAGGAAAAGGATGGGGTGTTCGTACACTTGAAGATATACCCAGAGGTGCTTTTGTGTGCGAGTATGTGGGTGAAATTTTGACAAACACGGAG
>PISB-6
GGAAGCACTTTCTGTACATATGAAGCCTAAACCACACCATTATTTTTATTGTAAAGATTGTCCTCAGGAGAGAACGAAGAATGAGTATAAGCCTGATTCCTGCAAGGGGCATTTGATCAGAAAATTTGTCAAGGAATGCTGGAGCAAATGTGCCTGCAGTAAGCACTGTGGGAACCGAGTTGTACAAAGAGGAATAA-TTCGCAAATTACAGGTAAGCCTAACAAGTAAAT--------------------------------GTGT--------------------CTGTGAGAGAGATGGAGAGAGAGTTAGAGCCAGCTTGTGTGTGTGTGT--TTGTGTCTGTGAGAGATATGGAGAGAGAGAG--GGCAGTCACAAACTTCAAGATTTTACTTACATATGTCTTGCTGCTTTATCATTTATGTTCACAAGCTAGGGCCTTCTGCATTAAAGAGTACTGATATTAAGACATCGGAATATTCTGAGAATATGCAGGTCTTCTTTACTTCATAAGGAAAAGGATGGGGTGTTCGTACACTTGAAGATATACCCAGAGGTGCTTTTGTTTGCGAGTATGTGGGTGAAATTTTGACAAACACGGAG
>PISB-2
GGAAGCACTTTCTGTACATATGAAGCCTAAACCACACCATTATTTTTATTGTAAAGATTGTCCTCAGGAGAGAACGAAGAATGAGTATAAGCCTGATTCCTGCAAGGGGCATTTGATCAGAAAATTTGTCAAGGAATGCTGGAGCAAATGTGCCTGCAGTAAGCACTGTGGGAACCGAGTTGTACAAAGAGGAATAA-TTCGCAAATTACAGGTAAGCCTAACAAGTAAAT--------------------------------GTGT--------------------CTGTGAGAGAGATGGAGAGAGAGTTAGAGCCAGCTTGTGTGTGTGTGT--TTGTGTCTGTGAGAGAGATGGAGAGAGAGAG--GGCAGTCACGAACTTCAAGATTTTACTTACATATGTCTTGCTGCTTTATCATTTATGTTCACAAGCTAGGGCCTTCTGCATTAGAGAGTACTGATATTAAGACATCGGAATATTCTGAGAATATGCAGGTCTTCTTTACTTCAGAAGGAAAAGGATGGGGTGTTCGTACACTTGAAGATATACCCAGAGGTGCTTTTGTGTGCGAGTATGTGGGTGAAATTTTGACAAACACGGAG
>PISB-4
GGAAGCACTTTCTGTACATATGAAGCCTAAACCACACCATTATTTTTATTGTAAAGATTGTCCTCAGGAGAGAACGAAGAATGAGTATAAGCCTGATTCCTGCAAGGGGCATTTGATCAGAAAATTTGTCAAGGAATGCTGGAGCAAATGTGCCTGCAGTAAGCACTGTGGGAACCGAGTTGTACAAAGAGGAATAA-TTCGCAAATTACAGGTAAGCCTAACAAGTAAAT--------------------------------GTGT--------------------CTGTGAGAGAGATGGAGAGAGAGTTAGAGCCAGCTTGTGTGTGTGTGT--TTGTGTCTGTGAGAGAGATGGAGAGAGAGAG--GGCAGTCACGAACTTCAAGATTTTACTTACATATGTCTTGCTGCTTTATCATTTATGTTCACAAGCTAGGGCCTTCTGCATTAGAGAGTACTGATATTAAGACATCGGAATATTCTGAGAATATGCAGGTCTTCTTTACTTCAGAAGGAAAAGGATGGGGTGTTCGTACACTTGAAGATATACCCAGAGGTGCTTTTGTGTGCGAGTATGTGGGTGAAATTTTGACAAACACGGAG
>PISB-14
GGAAGCACTTTCTGTACATATGAAGCCTAAACCACACCATTATTTTTATTGTAAAGATTGTCCTCAGGAGAGAACGAAGAATGAGTATAAGCCTGATTCCTGCAAGGGGCATTTGATCAGAAAATTTGTCAAGGAATGCTGGAGCAAATGTGCCTGCAGTAAGCACTGTGGGAACCGAGTTGTACAAAGAGGAATAA-TTCGCAAATTACAGGTAAGCCTAACAAGTAAAT--------------------------------GTGT--------------------CTGTGAGAGAGATGGAGAGAGAGTTAGAGCCAGCTTGTGTGTGTGTGT--TTGTGTCTGTGAGAGAGATGGAGAGAGAGAG--GGCAGTCACGAACTTCAAGATTTTACTTACATATGTCTTGCTGCTTTATCATTTATGTTCACAAGCTAGGGCCTTCTGCATTAGAGAGTACTGATATTAAGACATCGGAATATTCTGAGAATATGCAGGTCTTCTTTACTTCAGAAGGAAAAGGATGGGGTGTTCGTACACTTGAAGATATACCCAGAGGTGCTTTTGTGTGCGAGTATGTGGGTGAAATTTTGACAAACACGGAG
>PISB-16
GGAAGCACTTTCTGTACATATGAAGCCTAAACCACACCATTATTTTTATTGTAAAGATTGTCCTCAGGAGAGAACGAAGAATGAGTATAAGCCTGATTCCTGCAAGGGGCATTTGATCAGAAAATTTGTCAAGGAATGCTGGAGCAAATGTGCCTGCAGTAAGCACTGTGGGAACCGAGTTGTACAAAGAGGAATAA-TTCGCAAATTACAGGTAAGCCTAACAAGTAAAT--------------------------------GTGT--------------------CTGTGAGAGAGATGGAGAGAGAGTTAGAGCCAGCTTGTGTGTGTGTGT--TTGTGTCTGTGAGAGAGATGGAGAGAGAGAG--GGCAGTCACGAACTTCAAGATTTTACTTACATATGTCTTGCTGCTTTATCATTTATGTTCACAAGCTAGGGCCTTCTGCATTAGAGAGTACTGATATTAAGACATCGGAATATTCTGAGAATATGCAGGTCTTCTTTACTTCAGAAGGAAAAGGATGGGGTGTTCGTACACTTGAAGATATACCCAGAGGTGCTTTTGTGTGCGAGTATGTGGGTGAAATTTTGACAAACACGGAG
>PISB-1
GGAAGCACTTTCTGTACATATGAAGCCTAAACCACACCATTATTTCTATTGTAAAGATTGTCCTCAGGAGAGAACGAAGAATGAGTATAAGCCTGATTCCTGCAAGGGGCATTTGATCAGAAAATTTGTCAAGGAATGCTGGAGCAAATGTGCCTGCAGTAAGGACTGTGGGAACCGAGTTGTACAAAGAGGAATAA-TTCGCAAATTACAGGTAAGCCTAACAAGTAAAT--------------------------------GTGT--------------------CTGTGAGAGAGATGGAGAGAGAGTTAGAGCCAGCTTGTGTGTGTGTGT--TTGTGTCTGTGAGAGAGATGGAGAGAGAGAG--GGCAGTCACGAACTTCAAGATTTTACTTACATATGTCTTGCTGCTTTATCATTTATGTTCACAAGCTAGGGCCTTCTGCATTAGAGAGTACTGATATTAAGACATCGGAATATTCTGAGAATATGCAGGTCTTCTTTACTTCAGAAGGAAAAGGATGGGGTGTTCGTACACTTGAAGATATACCCAGAGGTGCTTTTGTGTGCGAGTATGTGGGTGAAATTTTGACAAACACGGAG
>PISB-15
GGAAGCACTTTCTGTACATATGAAGCCTAAACCACACCATTATTTTTATTGTAAAGATTGTCCTCAGGAGAGAACGAAGAATGAGTATAAGCCTGATTCCTGCAAGGGGCATTTGATCAGAAAATTTGTCAAGGAATGCTGGAGCAAATGTGCCTGCAGTAAGCACTGTGGGAACCGAGTTGTACAAAGAGGAATAA-TTCGCAAATTACAGGTAAGCCTAACAAGTAAAT--------------------------------GTGT--------------------CTGTGAGAGAGATGGAGAGAGAGTTAGAGCCAGCTTGTGTGTGTGTGT--TTGTGTCTGTGAGAGAGATGGAGAGAGAGAG--GGCAGTCACGAACTTCAAGATTTTACTTACATATGTCTTGCTGCTTTATCATTTATGTTCACAAGCTAGGGCCTTCTGCATTAGAGAGTACTGATATTAAGACATCGGAATATTCTGAGAATATGCAGGTCTTCTTTACTTCAGAAGGAAAAGGATGGGGTGTTCGTACACTTGAAGATATACCCAGAGGTGCTTTTGTGTGCGAGTATGTGGGTGAAATTTTGACAAACACGGAG
>PISB-13
GGAAGCACTTTCTGTACATATGAAGCCTAAACCACACCATTATTTTTATTGTAAAGATTGTCCTCAGGAGAGAACGAAGAATGAGTATAAGCCTGATTCCTGCAAGGGGCATTTGATCAGAAAATTAGTCAAGGAATGCTGGAGCAAATGTGCATGCAGTAAGCACTGTGGGAACCGAGTTGTACAAAGAGGAATAA-TTCGCAAATTACAGGTAAGCCTAACAAGTAAAT--------------------------------GTGT--------------------CTGTGAGAGAGATGGAGAGAGAGTTAGAGCCAGCTTGTGTGTGTGTGT--TTGTGTCTGTGAGAGAGATGGAGAGAGAGAG--GGCAGTCACGAACTTCAAGATTTTACTTACATATGTCTTGCTGCTTTATCATTTATGTTCACAAGCTAGGGCCTTCTGCATTAGAGAGTACTGATATTAAGACATCGGAATATTCTGAGAATATGCAGGTCTTCTTTACTTCAGAAGGAAAAGGATGGGGTGTTCGTACACTTGAAGATATACCCAGAGGTGCTTTTGTGTGCGAGTATGTGGGTGAAATTTTGACAAACACGGAG
>PISQ-2
GGAAGCACTTTCCGTACATATGAAGCCTAAACCACACCATTATTTTTATTGTAAAGATTGTCCTCAGGAGAGAACGAAGAATGAGTATAAGCCTGATTCCTGCAAGGGGCATTTGATCAGAAAATTTGTCAAGGAATGCTGGAGCAAATGTGCCTGCAGTAAGCACTGTGGGAACCGAGTTGTACAAAGAGGAATAA-TTCGCAAATTACAGGTAAGCCTAACAAGTAAATTAGGGCAATCATCTTAGAGCCAGCTTTT----GTGTGTGTGTGTGT----TTCCATCTGTGAGAGAGATGGAGAGAGAGTTAGAGCCAGCTTGTGTATGTGT----TTGTGTCTGTGAGAGAGATGGAGAAAGAGAG--GGCAGTCACGAACTTCCAGATTTTACTTACATATGTCTTGCTGCTTTATCATTTATGTCCACAAGCTAGGGCCGTCTGCAATAGAGAGTACTGATATTAAGACATCGGAATATTCTGAGAATATGCAGGTCTTCTTTACTTCAGAAGGAAAAGGATGGGGTGTTCGTACACTTGAAGATATACCCAGAGGTGCTTTTGTGTGCGAGTATGTGGGTGAAATTTTGACAAACACGGAG
>PISQ-1
GGAAGCACTTTCCGTACATATGAAGCCTAAACCACACCATTATTTTTATTGTAAAGATTGTCCTCAGGAGAGAACGAAGAATGAGTATAAGCCTGATTCCTGCAAGGGGCATTTGATCAGAAAATTTGTCAAGGAATGCTGGAGCAAATGTGCCTGCAGTAAGCACTGTGGGAACCGAGTTGTACAAAGAGGAATAA-TTCGCAAATTACAGGTAAGCCTAACAAGTAAATTAGGGCAATCATCTTAGAGCCAGCTTTT----GTGTGTGTGTGTGT----TTCCATCTGTGAGAGAGATGGAGAGAGAGTTAGAGCCAGCTTGTGTATGTGT----TTGTGTCTGTGAGAGAGATGGAGAAAGAGAG--GGCAGTCACGAACTTCCAGATTTTACTTACATATGTCTTGCTGCTTTATCATTTATGTCCACAAGCTAGGGCCGTCTGCAATAGAGAGTACTGATATTAAGACATCGGAATATTCTGAGAATATGCAGGTCTTCTTTACTTCAGAAGGAAAAGGATGGGGTGTTCGTACACTTGAAGATATACCCAGAGGTGCTTTTGTGTGCGAGTATGTGGGTGAAATTTTGACAAACACGGAG
>PICH-X3
GGAAGCACTTTCTGTACATATGAAGCCTAAACCACACCATTATTTTTATTGTAAAGATTGTCCTCAGGAGAGAACGAAGAATGAGTATAAGCCTGATTCCTGCAAGGGGCATTTGATCAGAAAATTTGTCAAGGAATGCTGGAGCAAATGTGCCTGCAGTAAGCACTGTGGGAACCGAGTTGTACAAAGAGGAATAA-TTCGCAAATTACAGGTAAGCCTAACAAGTAAATTAGGGCAATCATCTTAGAGCCAGCTTTT----GTGTGTGTGTGT------TTCCATCTGTTAGAGAGATGCAGAGAGAGTTAGAGCCAGCTTGTGTGTGTGTGT--TTGTGTCTGTGAGAGAGATGGAGAGAGAGAG--GGCAGTCACGAACTTCAAGATTTTACTTACATATGTCTTGCTGCTTTATCATTTATGTTCACAAGCTAGGGCCTTCTGCATTAGAGAGTACTGATATTAACACATCGGAATATTCTGAGAATATGCAGGTCTTCTTTACTTCAGAAGGAAAAGGATGGGGTGTTCGTACACTTGAAGATATACCCAGAGGTGCTTTTGTGTGTGAGTATGTGGGTGAAATTTTGACAAACACGGAG
>PIST-13
GGAAGCACTTTCTGTACATATGAAGCCTAAACCACACCATTATTTTTATTGTAAAGATTGTCCTCAGGAGAGAACGAAGAATGAGTATAAGCCTGATTCCTGCAAGGGGCATTTGATCAGAAAATTTGTCAAGGAATGCTGGAGCAAATGTGCCTGCAGTAAGCACTGTGGGAACCGAGTTGTACAAAGAGGAATAA-TTCGCAAATTACAGGTAAGCCTAACAAGTAAATTAGGGCAATCATCTTAGAGCCAGCTTTT----GTGTGTGTGTGT------TTCCATCTGTGAGAGAGATGGAGAGAGAGTTAGAGCCAGCTTGTGTGTGTGTGT--TTGTGTCTGTGAGAGAGATGGAGAGAGAGAG--GGCAGTCACGAACTTCAAGATTTTACTTACATATGTCTTGCTGCTTTATCATTTATGTTCACAAGCTAGGGCCTTCTGCATTAGAGAGTACTGATATTAAGACATCGGAATATTCTGAGAATATGCAGGTCTTCTTTACTTCAGAAGGAAAAGGATGGGGTGTTCGTACACTTGAAGATATACCCAGAGGTGCTTTTGTGTGCGAGTATGTGGGTGAAATTTTGACAAACACGGAG
>PIST-7
GGAAGCACTTTCTGTACATATGAAGCCTAAACCACACCATTATTTTTATTGTAAAGATTGTCCTCAGGAGAGAACGAAGAATGAGTATAAGCCTGATTCTTGCAAGGGGCATTTGATCAGAAAATTTGTCAAGGAATGCTGGAGCAAATGTGCCTGCAGTAAGCACTGTGGGAACCGAGTTGTACAAAGAGGAATAA-TTCGCAAATTACAGGTAAGCCTAACAAGTAAATTAGGGCAATCATCTTAGAGCCAGCTTTT----GTGTGTGTGTGT------TTCCATCTGTGAGAGAGATGGAGAGAGAGTTAGAGCCAGCTTGTGTGTGTGTGT--TTGTGTCTGTGAGAGAGATGGAGAGAGAGAG--GGCAGTCACGAACTTCAAGATTTTACTTACATATGTCTTGCTGCTTTATCATTTATGTTCACAAGCTAGGGCCTTCTGCATTAGAGAGTACTGATATTAAGACATCGGAATATTCTGAGAATATGCAGGTCTTCTTTACTTCAGAAGGAAAAGGATGGGGTGTTCGTACACTTGAAGATATACCCAGAGGTGCTTTTGTGTGCGAGTATGTGGGTGAAATTTTGACAAACACGGAG
>PICH-X1
GGAAGCACTTTCTGTACATATGAAGCCTAAACCACACCATTATTTTTATTGTAAAGATTGTCCTCAGGAGAGAACGAAGAATGAGTATAAGCCTGATTCTTGCAAGGGGCATTTGATCAGAAAATTTGTCAAGGAATGCTGGAGCAAATGTGCCTGCAGTAAGCACTGTGGGAACCGAGTTGTACAAAGAGGAATAA-TTCGCAAATTACAGGTAAGCCTAACAAGTAAATTAGGGCAATCATCTTAGAGCCAGCTTTT----GTGTGTGTGTGT------TTCCATCTGTGAGAGAGATGGAGAGAGAGTTAGAGCCAGCTTGTGTGTGTGTGT--TTGTGTCTGTGAGAGAGATGGAGAGAGAGAG--GGCAGTCACGAACTTCAAGATTTTACTTACATATGTCTTGCTGCTTTATCATTTATGTTCACAAGCTAGGGCCTTCTGCATTAGAGAGTACTGATATTAAGACATCGGAATATTCTGAGAATATGCAGGTCTTCTTTACTTCAGAAGGAAAAGGATGGGGTGTTCGTACACTTGAAGATATACCCAGAGGTGCTTTTGTGTGCGAGTATGTGGGTGAAATTTTGACAAACACGGAG
>PIST-5
GGAAGCACTTTCTGTACATATGAAGCCTAAACCACACCATTATTTTTATTGTAAAGATTGTCCTCAGGAGAGAACGAAGAATGAGTATAAGCCTGATTCTTGCAAGGGGCATTTGATCAGAAAATTTGTCAAGGAATGCTGGAGCAAATGTGCCTGCAGTAAGCACTGTGGGAACCGAGTTGTACAAAGAGGAATAA-TTCGCAAATTACAGGTAAGCCTAACAAGTAAATTAGGGCAATCATCTTAGAGCCAGCTTTT----GTGTGTGTGTGT------TTCCATCTGTGAGAGAGATGGAGAGAGAGTTAGAGCCAGCTTGTGTGTGTGTGT--TTGTGTCTGTGAGAGAGATGGAGAGAGAGAG--GGCAGTCACGAACTTCAAGATTTTACTTACATATGTCTTGCTGCTTTATCATTTATGTTCACAAGCTAGGGCCTTCTGCATTAGAGAGTACTGATATTAAGACATCGGAATATTCTGAGAATATGCAGGTCTTCTTTACTTCAGAAGGAAAAGGATGGGGTGTTCGTACACTTGAAGATATACCCAGAGGTGCTTTTGTGTGCGAGTATGTGGGTGAAATTTTGACAAACACGGAG
>PICH-X2
GGAAGCACTTTCTGTACATATGAAGCCTAAACCACACCATTATTTTTATTGTAAAGATTGTCCTCAGGAGAGAACGAAGAATGAGTATAAGCCTGATTCTTGCAAGGGGCATTTGATCAGAAAATTTGTCAAGGAATGCTGGAGCAAATGTGCCTGCAGTAAGCACTGTGGGAACCGAGTTGTACAAAGAGGAATAA-TTCGCAAATTACAGGTAAGCCTAACAAGTAAATTAGGGCAATCATCTTAGAGCCAGCTTTT----GTGTGTGTGTGT------TTCCATCTGTGAGAGAGATGGAGAGAGAGTTAGAGCCAGCTTGTGTGTGTGTGT--TTGTGTCTGTGAGAGAGATGGAGAGAGAGAG--GGCAGTCACGAACTTCAAGATTTTACTTACATATGTCTTGCTGCTTTATCATTTATGTTCACAAGCTAGGGCCTTCTGCATTAGAGAGTACTGATATTAAGACATCGGAATATTCTGAGAATATGCAGGTCTTCTTTACTTCAGAAGGAAAAGGATGGGGTGTTCGTACACTTGAAGATATACCCAGAGGTGCTTTTGTGTGCGAGTATGTGGGTGAAATTTTGACAAACACGGAG
>PIST-14
NNNNNNNNNNNNNNTACATATGAAGCCTAAACCACACCATTATTTTTATTGTAAAGATTGTCCTCAGGAGAGAACGAAGAATGAGTATAAGCCTGATTCCTGCAAGGGGCATTTGATCAGAAAATTTGTCAAGGAATGCTGGAGCAAATGTGCCTGCAGTAAGCACTGTGGGAACCGAGTTGTACAAAGAGGAATAA-TTCGCAAATTACAGGTAAGCCTAACAAGTAAATTAGGGCAATCATCTTAGAGCCAGCTTTT----GTGTGTGTGTGT------TTCCATCTGTGAGAGAGATGGAGAGAGAGTTAGAGCCAGCTTGTGTGTGTGTGT--TTGTGTCTGTGAGAGAGATGGAGAGAGAGAG--GGCAGTCACGAACTTCAAGATTTTACTTACATATGTCTTGCTGCTTTATCATTTATGTTCACAAGCTAGGGCCTTCTGCATTAGAGAGTACTGATATTAAGACATCGGAATATTCTGAGAATATGCAGGTCTTCTTTACTTCAGAAGGAAAAGGATGGGGTGTTCGTACACTTGAAGATATACCCAGAGGTGCTTTTGTGTGCGAGTATGTGGGTGAAATTTTGACAAACACGGAG
>PIST-11
GGAAGCACTTTCTGTACATATGAAGCCTAAACCACACCATTATTTTTATTGTAAAGATTGTCCTCAGGAGAGAACGAAGAATGAGTATAAGCCTGATTCTTGCAAGGGGCATTTGATCAGAAAATTTGTCAAGGAATGCTGGAGCAAATGTGCCTGCAGTAAGCACTGTGGGAACCGAGTTGTACAAAGAGGAATAA-TTCGCAAATTACAGGTAAGCCTAACAAGTAAATTAGGGCAATCATCTTAGAGCCAGCTTTT----GTGTGTGTGTGT------TTCCATCTGTGAGAGAGATGGAGAGAGAGTTAGAGCCAGCTTGTGTGTGTGTGT--TTGTGTCTGTGAGAGAGATGGAGAGAGAGAG--GGCAGTCACGAACTTCAAGATTTTACTTACATATGTCTTGCTGCTTTATCATTTATGTTCACAAGCTAGGGCCTTCTGCATTAGAGAGTACTGATATTAAGACATCGGAATATTCTGAGAATATGCAGGTCTTCTTTACTTCAGAAGGAAAAGGATGGGGTGTTCGTACACTTGAAGATATACCCAGAGGTGCTTTTGTGTGCGAGTATGTGGGTGAAATTTTGACAAACACGGAG
>PIST-10
GGAAGCACTTTCTGTACATATGAAGCCTAAACCACACCATTATTTTTATTGTAAAGATTGTCCTCAGGAGAGAACGAAGAATGAGTATAAGCCTGATTCTTGCAAGGGGCATTTGATCAGAAAATTTGTCAAGGAATGCTGGAGCAAATGTGCCTGCAGTAAGCACTGTGGGAACCGAGTTGTACAAAGAGGAATAA-TTCGCAAATTACAGGTAAGCCTAACAAGTAAATTAGGGCAATCATCTTAGAGCCAGCTTTT----GTGTGTGTGTGT------TTCCATCTGTGAGAGAGATGGAGAGAGAGTTAGAGCCAGCTTGTGTGTGTGTGT--TTGTGTCTGTGAGAGAGATGGAGAGAGAGAG--GGCAGTCACGAACTTCAAGATTTTACTTACATATGTCTTGCTGCTTTATCATTTATGTTCACAAGCTAGGGCCTTCTGCATTAGAGAGTACTGATATTAAGACATCGGAATATTCTGAGAATATGCAGGTCTTCTTTACTTCAGAAGGAAAAGGATGGGGTGTTCGTACACTTGAAGATATACCCAGAGGTGCTTTTGTGTGCGAGTATGTGGGTGAAATTTTGACAAACACGGAG
>PIST-19
GGAAGCACTTTCTGTACATATGAAGCCTAAACCACACCATTATTTTTATTGTAAAGATTGTCCTCAGGAGAGAACGAAGAATGAGTATAAGCCTGATTCCTGCAAGGGGCATTTGATCAGAAAATTTGTCAAGGAATGCTGGAGCAAATGTGCCTGCAGTAAGCACTGTGGGAACCGAGTTGTACAAAGAGGAATAA-TTCGCAAATTACAGGTAAGCCTAACAAGTAAATTAGGGCAATCATCTTAGAGCCAGCTTTT----GTGTGTGTGTGT------TTCCATCTGTGAGAGAGATGGAGAGAGAGTTAGAGCCAGCTTGTGTGTGTGTGT--TTGTGTCTGTGAGAGAGATGGAGAGAGAGAG--GGCAGTCACGAACTTCAAGATTTTACTTACATATGTCTTGCTGCTTTATCATTTATGTTCACAAGCTAGGGCCTTCTGCATTAGAGAGTACTGATATTAAGACATCGGAATATTCTGAGAATATGCAGGTCTTCTTTACTTCAGAAGGAAAAGGATGGGGTGTTCGTACACTTGAAGATATACCCAGAGGTGCTTTTGTGTGCGAGTATGTGGGTGAAATTTTGACAAACACGGAG
>PIST-1
GGAAGCACTTTCTGTACATATGAAGCCTAAACCACACCATTATTTTTATTGTAAAGATTGTCCTCAGGAGAGAACGAAGAATGAGTATAAGCCTGATTCTTGCAAGGGGCATTTGATCAGAAAATTTGTCAAGGAATGCTGGAGCAAATGTGCCTGCAGTAAGCACTGTGGGAACCGAGTTGTACAAAGAGGAATAA-TTCGCAAATTACAGGTAAGCCTAACAAGTAAATTAGGGCAATCATCTTAGAGCCAGCTTTT----GTGTGTGTGTGT------TTCCATCTGTGAGAGAGATGGAGAGAGAGTTAGAGCCAGCTTGTGTGTGTGTGT--TTGTGTCTGTGAGAGAGATGGAGAGAGAGAG--GGCAGTCACGAACTTCAAGATTTTACTTACATATGTCTTGCTGCTTTATCATTTATGTTCACAAGCTAGGGCCTTCTGCATTAGAGAGTACTGATATTAAGACATCGGAATATTCTGAGAATATGCAGGTCTTCTTTACTTCAGAAGGAAAAGGATGGGGTGTTCGTACACTTGAAGATATACCCAGAGGTGCTTTTGTGTGCGAGTATGTGGGTGAAATTTTGACAAACACGGAG
>PILA-26
GGAAGCACTTTCTGTACATATGAAGCCTAAACCACACCATTATTTTTATTGTAAAGATTGTCCTCAGGAGAGAACGAAGAATGAGTATAAGCCTGATTCCTGCAAGGGGCATTTGATCAGAAAATTTGTCAAGGAATGCTGGAGCAAATGTGCCTGCAGTAAGCACTGTGGGAACCGAGTTGTACAAAGAGGAATAA-TTCGCAAATTACAGGTAAGCCTAACAAGTAAAT--------------------------------GTGT--------------------CTGTGAGAGAGATGGAGAGAGAGTTAGAGCCAGCTTGTGTGTGTGTGT--TTGTGTCTGTGAGAGAGATGGAGAGAGAGAG--GGCAGTCACGAACTTCAAGATTTTACTTACATATGTCTTGCTGCTTTATCATTTATGTTCACAAGCTAGGGCCTTCTGCATTAGAGAGTACTGATATTAAGACATCGGAATATTCTGAGAATATGCAGGTCTTCTTTACTTCAGAAGGAAAAGGATGGGGTGTTCGTACACTTGAAGATATACCCAGAGGTGCTTTTGTGTGCGAGTATGTGGGTGAAATTTTGACAAACACGGAG
>PILA-23
GGAAGCACTTTCTGTACATATGAAGCCTAAACCACACCATTATTTTTATTGTAAAGATTGTCCTCAGGAGAGAACGAAGAATGAGTATAAGCCTGATTCCTGCAAGGGGCATTTGATCAGAAAATTTGTCAAGGAATGCTGGAGCAAATGTGCCTGCAGTAAGCACTGTGGGAACCGAGTTGTACAAAGAGGAATAA-TTCGCAAATTACAGGTAAGCCTAACAAGTAAAT--------------------------------GTGT--------------------CTGTGAGAGAGATGGAGAGAGAGTTAGAGCCAGCTTGTGTGTGTGTGT--TTGTGTCTGTGAGAGAGATGGAGAGAGAGAG--GGCAGTCACGAACTTCAAGATTTTACTTACATATGTCTTGCTGCTTTATCATTTATGTTCACAAGCTAGGGCCTTCTGCATTAGAGAGTACTGATATTAAGACATCGGAATATTCTGAGAATATGCAGGTCTTCTTTACTTCAGAAGGAAAAGGATGGGGTGTTCGTACACTTGAAGATATACCCAGAGGTGCTTTTGTGTGCGAGTATGTGGGTGAAATTTTGACAAACACGGAG
>PILA-27
GGAAGCACTTTCTGTACATATGAAGCCTAAACCACACCATTATTTTTATTGTAAAGATTGTCCTCAGGAGAGAACGAAGAATGAGTATAAGCCTGATTCCTGCAAGGGGCATTTGATCAGAAAATTTGTCAAGGAATGCTGGAGCAAATGTGCCTGCAGTAAGCACTGTGGGAACCGAGTTGTACAAAGAGGAATAA-TTCGCAAATTACAGGTAAGCCTAACAAGTAAAT--------------------------------GTGT--------------------CTGTGAGAGAGATGGAGAGAGAGTTAGAGCCAGCTTGTGTGTGTGTGT--TTGTGTCTGTGAGAGAGATGGAGAGAGAGAG--GGCAGTCACGAACTTCAAGATTTTACTTACATATGTCTTGCTGCTTTATCATTTATGTTCACAAGCTAGGGCCTTCTGCATTAGAGAGTACTGATATTAAGACATCGGAATATTCTGAGAATATGCAGGTCTTCTTTACTTCAGAAGGAAAAGGATGGGGTGTTCGTACACTTGAAGATATACCCAGAGGTGCTTTTGTGTGCGAGTATGTGGGTGAAATTTTGACAAACACGGAG
>PILA-28
GGAAGCACTTTCTGTACATATGAAGCCTAAACCACACCATTATTTTTATTGTAAAGATTGTCCTCAGGAGAGAACGAAGAATGAGTATAAGCCTGATTCCTGCAAGGGGCATTTGATCAGAAAATTTGTCAAGGAATGCTGGAGCAAATGTGCCTGCAGTAAGCACTGTGGGAACCGAGTTGTACAAAGAGGAATAA-TTCGCAAATTACAGGTAAGCCTAACAAGTAAAT--------------------------------GTGT--------------------CTGTGAGAGAGATGGAGAGAGAGTTAGAGCCAGCTTGTGTGTGTGTGT--TTGTGTCTGTGAGAGAGATGGAGAGAGAGAG--GGCAGTCACGAACTTCAAGATTTTACTTACATATGTCTTGCTGCTTTATCATTTATGTTCACAAGCTAGGGCCTTCTGCATTAGAGAGTACTGATATTAAGACATCGGAATATTCTGAGAATATGCAGGTCTTCTTTACTTCAGAAGGAAAAGGATGGGGTGTTCGTACACTTGAAGATATACCCAGAGGTGCTTTTGTGTGCGAGTATGTGGGTGAAATTTTGACAAACACGGAG
>PILA-24
GGAAGCACTTTCTGTACATATGAAGCCTAAACCACACCATTATTTTCATTGTAAAGATTGTCCTCAGGAGAGAACGAAGAATGAGTATAAGCCTGATTCCTGCAAGGGGCATTTGATCAGAAAATTTGTCAAGGAATGCTGGAGCAAATGTGCCTGCAGTAAGCACTGTGGGAACCGAGTTGTACAAAGAGGAATAA-TTCGCAAATTACAGGTAAGCCTAACAAGTAAATTAGGGCAATCGTCTTAGAGCCAGCTTTT----GTGTGTGTGTGT------TTCCATCTGTGAGAGAGATGGAGAGAGAGTTAGAGCCAGCTTGTGTGTGTGTGT--TTGTGTTTGTGAGAGAGATGGAGAGAGAGAG--GGCAGTCACAAACTTCAAGATTTTACTTACATATGTCTTGCTGCTTTATCATTTATGTTCACAAGCTAGGGCCTTCTGCATTAGAGAGTACTGATATTAAGACATCGGAATATTCTGAGAATATGCAGGTCTTCTTTACTTCAGAAGGAAAAGGATGGGGTGTTCGTACACTTGAAGATATACCCAGAGGTGCTTTTGTGTGCGAGTATGTGGGTGAAATTTTGACAAACACGGAG
>PILA-17
GGAAGCACTTTCTGTACATATGAAGCCTAAACCACACCATTATTTTTATTGTAAAGATTGTCCTCAGGAGAGAACGAAGAATGAGTATAAGCCTGATTCCTGCAAGGGGCATTTGATCAGAAAATTTGTCAAGGAATGCTGGAGCAAATGTGCCTGCAGTAAGCACTGTGGGAACCGAGTTGTACAAAGAGGAATAA-TTCGCAAATTACAGGTAAGCCTAACAAGTAAAT--------------------------------GTGT--------------------CTGTGAGAGAGATGGAGAGAGAGTTAGAGCCAGCTTGTGTGTGTGTGT--TTGTGTCTGTGAGAGAGATGGAGAGAGAGAG--GGCAGTCACGAACTTCAAGATTTTACTTACATATGTCTTGCTGCTTTATCATTTATGTTCACAAGCTAGGGCCTTCTGCATTAGAGAGTACTGATATTAAGACATCGGAATATTCTGAGAATATGCAGGTCTTCTTTACTTCAGAAGGAAAAGGATGGGGTGTTCGTACACTTGAAGATATACCCAGAGGTGCTTTTGTGTGCGAGTATGTGGGTGAAATTTTGACAAACACGGAG
>PILA-19
GGAAGCACTTTCTGTACATATGAAGCCTAAACCACACCATTATTTTCATTGTAAAGATTGTCCTCAGGAGAGAACGAAGAATGAGTATAAGCCTGATTCCTGCAAGGGGCATTTGATCAGAAAATTTGTCAAGGAATGCTGGAGCAAATGTGCCTGCAGTAAGCACTGTGGGAACCGAGTTGTACAAAGAGGAATAA-TTCGCAAATTACAGGTAAGCCTAACAAGTAAATTAGGGCAATCGTCTTAGAGCCAGCTTTT----GTGTGTGTGTGT------TTCCATCTGTGAGAGAGATGGAGAGAGAGTTAGAGCCAGCTTGTGTGTGTGTGT--TTGTGTTTGTGAGAGAGATGGAGAGAGAGAG--GGCAGTCACAAACTTCAAGATTTTACTTACATATGTCTTGCTGCTTTATCATTTATGTTCACAAGCTAGGGCCTTCTGCATTAGAGAGTACTGATATTAAGACATCGGAATATTCTGAGAATATGCAGGTCTTCTTTACTTCAGAAGGAAAAGGATGGGGTGTTCGTACACTTGAAGATATACCCAGAGGTGCTTTTGTGTGCGAGTATGTGGGTGAAATTTTGACAAACACGGAG
>PILA-29
GGAAGCACTTTCTGTACATATGAAGCCTAAACCACACCATTATTTTTATTGTAAAGATTGTCCTCAGGAGAGAACGAAGAATGAGTATAAGCCTGATTCCTGCAAGGGGCATTTGATCAGAAAATTTGTCAAGGAATGCTGGAGCAAATGTGCCTGCAGTAAGCACTGTGGGAACCGAGTTGTACAGAGAGGAATAA-TTCGCAAATTACAGGTAAGCCTAACAAGTAAAT--------------------------------GTGT--------------------CTGTGAGAGAGATGGAGAGAGAGTTAGAGCCAGCTTGTGTGTGTGTGT--TTGTGTCTGTGAGAGAGATGGAGAGAGAGAG--GGCAGTCACGAACTTCAAGATTTTACTTACATATGTCTTGCTGCTTTATCATTTATGTTCACAAGCTAGGGCCTTCTGCATTAGAGAGTACTGATATTAAGACATCGGAATATTCTGAGAATATGCAGGTCTTCTTTACTTCAGAAGGAAAAGGATGGGGTGTTCGTACACTTGAAGATATACCCAGAGGTGCTTTTGTGTGCGAGTATGTGGGTGAAATTTTGACAAACACGGAG
>PILA-20
GGAAGCACTTTCTGTACATATGAAGCCTAAACCACACCATTATTTTTATTGTAAAGATTGTCCTCAGGAGAGAACGAAGAATGAGTATAAGCCTGATTCCTGCAAGGGGCATTTGATCAGAAAATTTGTCAAGGAATGCTGGAGCAAATGTGCCTGCAGTAAGCACTGTGGGAACCGAGTTGTACAAAGAGGAATAA-TTCGCAAATTACAGGTAAGCCTAACAAGTAAAT--------------------------------GTGT--------------------CTGTGAGAGAGATGGAGAGAGAGTTAGAGCCAGCTTGTGTGTGTGTGT--TTGTGTCTGTGAGAGAGATGGAGAGAGAGAG--GGCAGTCACGAACTTCAAGATTTTACTTACATATGTCTTGCTGCTTTATCATTTATGTTCACAAGCTAGGGCCTTCTGCATTAGAGAGTACTGATATTAAGACATCGGAATATTCTGAGAATATGCAGGTCTTCTTTACTTCAGAAGGAAAAGGATGGGGTGTTCGTACACTTGAAGATATACCCAGAGGTGCTTTTGTGTGCGAGTATGTGGGTGAAATTTTGACAAACACGGAG
>PILA-22
GGAAGCACTTTCTGTACATATGAAGCCTAAACCACACCATTATTTTCATTGTAAAGATTGTCCTCAGGAGAGAACGAAGAATGAGTATAAGCCTGATTCCTGCAAGGGGCATTTGATCAGAAAATTTGTCAAGGAATGCTGGAGCAAATGTGCCTGCAGTAAGCACTGTGGGAACCGAGTTGTACAAAGAGGAATAA-TTCGCAAATTACAGGTAAGCCTAACAAGTAAATTAGGGCAATCATCTTAGAGCCAGCTTTT----GTGTGTGTGTGT------TTCCATCTGTGAGAGAGATGGAGAGAGAGTTAGAGCCAGCTTGTGTGTGTGTGT--TTGTGTCTGTGAGAGAGATGGAGAGAGAGAG--GGCAGTCACGAACTTCAAGATTTTACTTACATATGTCTTGCTGCTTTATCATTTATGTTCACAAGCTAGGGCCTTCTGCATTAGAGAGTACTGATATTAAGACATCGGAATATTCTGAGAATATGCAGGTCTTCTTTACTTCAGAAGGAAAAGGATGGGGTGTTCGTACACTTGAAGATATACCCAGAGGTGCTTTTGTGTGCGAGTATGTGGGTGAAATTTTGACAAACACGGAG
>PILA-21
GGAAGCACTTTCTGTACATATGAAGCCTAAACCACACCATTATTTTTATTGTAAAGATTGTCCTCAGGAGAGAACGAAGAATGAGTATAAGCCTGATTCCTGCAAGGGGCATTTGATCAGAAAATTTGTCAAGGAATGCTGGAGCAAATGTGCCTGCAGTAAGCACTGTGGGAACCGAGTTGTACAAAGAGGAATAA-TTCGCAAATTACAGGTAAGCCTAACAAGTAAAT--------------------------------GTGT--------------------CTGTGAGAGAGATGGAGAGAGAGTTAGAGCCAGCTTGTGTGTGTGTGT--TTGTGTCTGTGAGAGAGATGGAGAGAGAGAG--GGCAGTCACGAACTTCAAGATTTTACTTACATATGTCTTGCTGCTTTATCATTTATGTTCACAAGCTAGGGCCTTCTGCATTAGAGAGTACTGATATTAAGACATCGGAATATTCTGAGAATATGCAGGTCTTCTTTACTTCAGAAGGAAAAGGATGGGGTGTTCGTACACTTGAAGATATACCCAGAGGTGCTTTTGTGTGCGAGTATGTGGGTGAAATTTTGACAAACACGGAG
>PILA-18
GGAAGCACTTTCTGTACATATGAAGCCTAAACCACACCATTATTTTTATTGTAAAGATTGTCCTCAGGAGAGAACGAAGAATGAGTATAAGCCTGATTCCTGCAAGGGGCATTTGATCAGAAAATTTGTCAAGGAATGCTGGAGCAAATGTGCCTGCAGTAAGCACTGTGGGAACCGAGTTGTACAAAGAGGAATAA-TTCGCAAATTACAGGTAAGCCTAACAAGTAAAT--------------------------------GTGT--------------------CTGTGAGAGAGATGGAGAGAGAGTTAGAGCCAGCTTGTGTGTGTGTGT--TTGTGTCTGTGAGAGAGATGGAGAGAGAGAG--GGCAGTCACGAACTTCAAGATTTTACTTACATATGTCTTGCTGCTTTATCATTTATGTTCACAAGCTAGGGCCTTCTGCATTAGAGAGTACTGATATTAAGACATCGGAATATTCTGAGAATATGCAGGTCTTCTTTACTTCAGAAGGAAAAGGATGGGGTGTTCGTACACTTGAAGATATACCCAGAGGTGCTTTTGTGTGCGAGTATGTGGGTGAAATTTTGACAAACACGGAG
>PIAL-AO
GGAAGCACTTTCTGTACATATGAAGCCTAAACCACACCATTATTTTTATTGTAAAGATTGTCCTCAGGAGAGAACGAAGAATGAGTATAAGCCTGATTCCTGCAAGGGGCATTTGATCAGAAAATTTGTCAAGGAATGCTGGAGCAAATGTGCCTGCAGTAAGCACTGTGGGAACCGAGTTGTACAAAGAGGAATAA-TTCGCAAATTACAGGTAAGCCTAACAAGTAAATTAGGGCAATCATCTTAGAGCCAGCTTTTGTGTGTGTGTGT----------TTCCATCTGTGAGAGAGATGGAGAGAGAGTTAGAGCCAGCTTGTGTGTGTGTGT--TTGTGTCTGTGAGAGAGATGGAGAGAGAGAG--GGCAGTCACGAACTTCAAGATTTTACTTACATATGTCTTGCTGCTTTATCATTTATGTTCACAAGCTAGGGCCTTCTGCATTAGAGAGTACTGATATTAAGACATCGGAATATTCTGAGAATATGCAGGTCTTCTTTACTTCAGAAGGAAAAGGATGGGGTGTTCGTACACTTGAAGATATACCCAGAGGTGCTTTTGTGTGCGAGTATGTGGGTGAAATTTTGACAAACACGGAG
