# Supplementary material for: An empirical evaluation of two-stage species tree inference strategies using a multilocus dataset from North American pines
Source: BMC Evol Biol. 2014 Mar 29;14:67. doi: 10.1186/1471-2148-14-67 (PMC4021425; doi:10.1186/1471-2148-14-67)
Supplement: Additional file 3 — Zip archive containing data filesDp,Dp,0,Ds,Ds,0, and a description of these files. [file 1471-2148-14-67-S3.zip › DeGiorgioEtAl_2014_AdditionalFile1/Dataset_Dp0/0_12156_02.fas]

>PIAL-7
AGAGTTGTCTGGATGAAGCAGACCTTGTTGGGGTCGGTCCCAATGGAAGGGTTTACAGGGCCAATCTGGATAATGGAATGACTGTTGCCGTAAAAAGGATCAATGCTGTGGAATCTTATGAAATGATGAGTACTTCTGTCAAGAGACAGATTCAGGAGGAGTTGGAGGTTACAGGCAGAGTGAGGCATAGAAATCTTGTCGCATTGCAAGCTTATGTTCGACAACCCAATGCCCATTTATTAGTTTATGACCTCATTTCCAATGGGAGCCTTGCAGACGCTCTGAAGAAAATCAAGGATAACCAGCTGCAGCTGAGCTGGCCAATGCGGCATAAAATTGCAGTTGGTACAATAGCGGGTCTTGAGTATCTTCATTTCCAGTGCAATCCCCGTGTTGTACACTGTGATCTCAAGCCTGCAAAT
>PIAL-15
AGAGTTGTCTGGATGAAGCAGACCTTGTTGGGGTCGGTCCCAATGGAAGGGTTTACAGGGCCAATCTGGATAATGGAATGACTGTTGCCGTAAAAAGGATCAATGCTGTGGAATCTTATGAAATGATGAGTACTTCTGTCAAGAGACAGATTCAGGAGGAGTTGGAGGTTACAGGCAGAGTGAGGCATAGAAATCTTGTCGCATTGCAAGCTTATGTTCGACAACCCAATGCCCATTTATTAGTTTATGACCTCATTTCCAATGGGAGCCTTGCAGACGCTCTGAAGAAAATCAAGGATAACCAGCTGCAGCTGAGCTGGCCAATGCGGCATAAAATTGCAGTTGGTACAATAGCGGGTCTTGAGTATCTTCATTTCCAGTGCAATCCCCGTGTTGTACACTGTGATCTCAAGCCTGCAAAT
>PIAL-12
AGAGTTGTCTGGATGAAGCAGACCTTGTTGGGGTCGGTCCCAATGGAAGGGTTTACAGGGCCAATCTGGATAATGGAATGACTGTTGCCGTAAAAAGGATCAATGCTGTGGAATCTTATGAAATGATGAGTACTTCTGTCAAGAGACAGATTCAGGAGGAGTTGGAGGTTACAGGCAGAGTGAGGCATAGAAATCTTGTCGCATTGCAAGCTTATGTTCGACAACCCAATGCCCATTTATTAGTTTATGACCTCATTTCCAATGGGAGCCTTGCAGACGCTCTGAAGAAAATCAAGGATAACCAGCTGCAGCTGAGCTGGCCAATGCGGCATAAAATTGCAGTTGGTACAATAGCGGGTCTTGAGTATCTTCATTTCCAGTGCAATCCCCGTGTTGTACACTGTGATCTCAAGCCTGCAAAT
>PIAL-5
AGAGTTGTCTGGATGAAGCAGACCTTGTTGGGGTCGGTCCCAATGGAAGGGTTTACAGGGCCAATCTGGATAATGGAATGACTGTTGCCGTAAAAAGGATCAATGCTGTGGAATCTTATGAAATGATGAGTACTTCTGTCAAGAGACAGATTCAGGAGGAGTTGGAGGTCACAGGCAGAGTGAGGCATAGAAATCTTGTCGCATTGCAAGCTTATGTTCGACAACCCAATGCCCATTTATTAGTTTATGACCTCATTTCCAATGGGAGCCTTGCAGACGCTCTGAAGAAAATCAAGGATAACCAGCTGCAGCTGAGCTGGCCAATGCGGCATAAAATTGCAGTTGGTACAATAGCGGGTCTTGAGTATCTTCATTTCCAGTGCAATCCCCGTGTTGTACACTGTGATCTCAAGCCTGCAAAT
>PIAL-16
AGAGTTGTCTGGATGAAGCAGACCTTGTTGGGGTCGGTCCCAATGGAAGGGTTTACAGGGCCAATCTGGATAATGGAATGACTGTTGCCGTAAAAAGGATCAATGCTGTGGAATCTTATGAAATGATGAGTACTTCTGTCAAGAGACAGATTCAGGAGGAGTTGGAGGTCACAGGCAGAGTGAGGCATAGAAATCTTGTCGCATTGCAAGCTTATGTTCGACAACCCAATGCCCATTTATTAGTTTATGACCTCATTTCCAATGGGAGCCTTGCAGACGCTCTGAAGAAAATCAAGGATAACCAGCTGCAGCTGAGCTGGCCAATGCGGCATAAAATTGCAGTTGGTACAATAGCGGGTCTTGAGTATCTTCATTTCCAGTGCAATCCCCGTGTTGTACACTGTGATCTCAAGCCTGCAAAT
>PIAL-10
AGAGTTGTCTGGATGAAGCAGACCTTGTTGGGGTCGGTCCCAATGGAAGGGTTTACAGGGCCAATCTGGATAATGGAATGACTGTTGCCGTAAAAAGGATCAATGCTGTGGAATCTTATGAAATGATGAGTACTTCTGTCAAGAGACAGATTCAGGAGGAGTTGGAGGTTACAGGCAGAGTGAGGCATAGAAATCTTGTCGCATTGCAAGCTTATGTTCGACAACCCAATGCCCATTTATTAGTTTATGACCTCATTTCCAATGGGAGCCTTGCAGACGCTCTGAAGAAAATCAAGGATAACCAGCTGCAGCTGAGCTGGCCAATGCGGCATAAAATTGCAGTTGGTACAATAGCGGGTCTTGAGTATCTTCATTTCCAGTGCAATCCCCGTGTTGTACACTGTGATCTCAAGCCTGCAAAT
>PIAL-17
AGAGTTGTCTGGATGAAGCAGACCTTGTTGGGGTCGGTCCCAATGGAAGGGTTTACAGGGCCAATCTGGATAATGGAATGACTGTTGCCGTAAAAAGGATCAATGCTGTGGAATCTTATGAAATGATGAGTACTTCTGTCAAGAGACAGATTCAGGAGGAGTTGGAGGTTACAGGCAGAGTGAGGCATAGAAATCTTGTCGCATTGCAAGCTTATGTTCGACAACCCAATGCCCATTTATTAGTTTATGACCTCATTTCCAATGGGAGCCTTGCAGACGCTCTGAAGAAAATCAAGGATAACCAGCTGCAGCTGAGCTGGCCAATGCGGCATAAAATTGCAGTTGGTACAATAGCGGGTCTTGAGTATCTTCATTTCCAGTGCAATCCCCGTGTTGTACACTGTGATCTCAAGCCTGCAAAT
>PIAL-8
AGAGTTGTCTGGATGAAGCAGACCTTGTTGGGGTCGGTCCCAATGGAAGGGTTTACAGGGCCAATCTGGATAATGGAATGATTGTTGCCGTTAAAAGGATCAATGTTGTGGAATCTTATGAAATGATGAGTACTTATGTCAAGAGACAGATTCAGGAGGAGTTGGAGGTTACAGGCAGAGTGAGGCATAGAAATCTTGTCGCATTGCAAGCTTATGTTTGACAACCCAATGCCCATTTATTAGTTTATGACCTCATTTCCAATGGGAGCCTTGCAGACGCTCTGAAGAAAATCAAGGATAACCAGCTGCAGCTGAGCTGGCCAATGCGGCATAAAATTGCAGTTGGTACAATAGCGGGTCTTGAGTATCTTCATTTCCAGTGCAATCCCCGTGTTGTACACTGTGATCTCAAGCCTGCAAAT
>PIAL-4
AGAGTTGTCTGGATGAAGCAGACCTTGTTGGGGTCGGTCCCAATGGAAGGGTTTACAGGGCCAATCTGGATAATGGAATGACTGTTGCCGTAAAAAGGATCAATGCTGTGGAATCTTATGAAATGATGAGTACTTCTGTCAAGAGACAGATTCAGGAGGAGTTGGAGGTTACAGGCAGAGTGAGGCATAGAAATCTTGTCGCATTGCAAGCTTATGTTCGACAACCCAATGCCCATTTATTAGTTTATGACCTCATTTCCAATGGGAGCCTTGCAGACGCTCTGAAGAAAATCAAGGATAACCAGCTGCAGCTGAGCTGGCCAATGCGGCATAAAATTGCAGTTGGTACAATAGCGGGTCTTGAGTATCTTCATTTCCAGTGCAATCCCCGTGTTGTACACTGTGATCTCAAGCCTGCAAAT
>PIAL-13
AGAGTTGTCTGGATGAAGCAGACCTTGTTGGGGTCGGTCCCAATGGAAGGGTTTACAGGGCCAATCTGGATAATGGAATGACTGTTGCCGTAAAAAGGATCAATGCTGTGGAATCTTATGAAATGATGAGTACTTCTGTCAAGAGACAGATTCAGGAGGAGTTGGAGGTCACAGGCAGAGTGAGGCATAGAAATCTTGTCGCATTGCAAGCTTATGTTCGACAACCCAATGCCCATTTATTAGTTTATGACCTCATTTCCAATGGGAGCCTTGCAGACGCTCTGAAGAAAATCAAGGATAACCAGCTGCAGCTGAGCTGGCCAATGCGGCATAAAATTGCAGTTGGTACAATAGCGGGTCTTGAGTATCTTCATTTCCAGTGCAATCCCCGTGTTGTACACTGTGATCTCAAGCCTGCAAAT
>PIAY-19
AGAGTTGTCTGGATGAAGCAGACCTTGTTGGGGTCGGTCCCAATGGAAGGGTTTACAGGGCCAATCTTGATAATGGAATGACTGTTGCCGTAAAAAGGATCAATGCTGTGGAATCTTATGAAATGATGAGTACTTCTGTCAAGAGACAGATTCAGGAGGAGTTGGAGGTTACAGGCAGAGTGAGGCATAGAAATCTTGTCGCATTGCAAGCTTATGTTCGACAACCCAATGCCCATTTATTAGTTTATGACCTCATTTCCAATGGGAGCCTTGCAGACGCTCTGAAGAAAATCAAGGATAACCAGCTGCAGCTGAGCTGGCCAATGCGGCATAAAATTGCAGTTGGTACAATAGCGGGTCTTGAGTATCTTCATTTCCAGTGCAATCCCCGTGTTGTACACTGTGATCTCAAGCCTGCAAAT
>PIAY-5
AGAGTTGTCTGGATGAAGCAGACCTTGTTGGGGTCGGTCCCAATGGAAGGGTTTACAGGGCCAATCTTGATAATGGAATGACTGTTGCCGTAAAAAGGATCAATGCTGTGGAATCTTATGAAATGATGAGTACTTCTGTCAAGAGACAGATTCAGGAGGAGTTGGAGGTTACAGGCAGAGTGAGGCATAGAAATCTTGTCGCATTGCAAGCTTATGTTCGACAACCCAATGCCCATTTATTAGTTTATGACCTCATTTCCAATGGGAGCCTTGCAGACGCTCTGAAGAAAATCAAGGATAACCAGCTGCAGCTGAGCTGGCCAATGCGGCATAAAATTGCAGTTGGTACAATAGCGGGTCTTGAGTATCTTCATTTCCAGTGCAATCCCCGTGTTGTACACTGTGATCTCAAGCCTGCAAAT
>PIAY-8
AGAGTTGTCTGGATGAAGCAGACCTTGTTGGGGTCGGTCCCAATGGAAGGGTTTACAGGGCCAATCTTGATAATGGAATGACTGTTGCCGTAAAAAGGATCAATGCTGTGGAATCTTATGAAATGATGAGTACTTCTGTCAAGAGACAGATTCAGGAGGAGTTGGAGGTTACAGGCAGAGTGAGGCATAGAAATCTTGTCGCATTGCAAGCCTATGTTCGACAACCCAATGCCCATTTATTAGTTTATGACCTCATTTCCAATGGGAGCCTTGCAGACGCTCTGAAGAAAATCAAGGATAACCAGCTGCAGCTGAGCTGGCCAATGCGGCATAAAATTGCAGTTGGTACAATAGCGGGTCTTGAGTATCTTCATTTCCAGTGCAATCCCCGTGTTGTACACTGTGATCTCAAGCCTGCAAAT
>PIAY-7
AGAGTTGTCTGGATGAAGCAGACCTTGTTGGGGTCGGTCCCAATGGAAGGGTTTACAGGGCCAATCTTGATAATGGAATGACTGTTGCCGTAAAAAGGATCAATGCTGTGGAATCTTATGAAATGATGAGTACTTCTGTCAAGAGACAGATTCAGGAGGAGTTGGAGGTTACAGGCAGAGTGAGGCATAGAAATCTTGTCGCATTGCAAGCTTATGTTCGACAACCCAATGCCCATTTATTAGTTTATGACCTCATTTCCAATGGGAGCCTTGCAGACGCTCTGAAGAAAATCAAGGATAACCAGCTGCAGCTGAGCTGGCCAATGCGGCATAAAATTGCAGTTGGTACAATAGCGGGTCTTGAGTATCTTCATTTCCAGTGCAATCCCCGTGTTGTACACTGTGATCTCAAGCCTGCAAAT
>PIAY-16
AGAGTTGTCTGGATGAAGCAGACCTTGTTGGGGTCGGTCCCAATGGAAGGGTTTACAGGGCCAATCTGGATAATGGAATGACTGTTGCCGTAAAAAGGATCAATGCTGTGGAATCTTATGAAATGATGAGTACTTCTGTCAAGAGACAGATTCAGGAGGAGTTGGAGGTTACAGGCAGAGTGAGGCATAGAAATCTTGTCGCATTGCAAGCTTATGTTCGACAACCCAATGCCCATTTATTAGTTTATGACCTCATTTCCAATGGGAGCCTTGCAGACGCTCTGAAGAAAATCAAGGATAACCAGCTGCAGCTGAGCTGGCCAATGCGGCATAAAATTGCAGTTGGTACAATAGCGGGTCTTGAGTATCTTCATTTCCAGTGCAATCCCCGTGTTGTACACTGTGATCTCAAGCCTGCAAAT
>PIAY-15
AGAGTTGTCTGGATGAAGCAGACCTTGTTGGGGTCGGTCCCAATGGAAGGGTTTACAGGGCCAATCTGGATAATGGAATGACTGTTGCCGTAAAAAGGATCAATGCTGTGGAATCTTATGAAATGATGAGTACTTCTGTCAAGAGACAGATTCAGGAGGAGTTGGAGGTTACAGGCAGAGTGAGGCATAGAAATCTTGTCGCATTGCAAGCTTATGTTCGACAACCCAATGCCCATTTATTAGTTTATGACCTCATTTCCAATGGGAGCCTTGCAGACGCTCTGAAGAAAATCAAGGATAACCAGCTGCAGCTGAGCTGGCCAATGCGGCATAAAATTGCAGTTGGTACAATAGCGGGTCTTGAGTATCTTCATTTCCAGTGCAATCCCCGTGTTGTACACTGTGATCTCAAGCCTGCAAAT
>PIAY-13
AGAGTTGTCTGGATGAAGCAGACCTTGTTGGGGTCGGTCCCAATGGAAGGGTTTACAGGGCCAATCTTGATAATGGAATGACTGTTGCCGTAAAAAGGATCAATGCTGTGGAATCTTATGAAATGATGAGTACTTCTGTCAAGAGACAGATTCAGGAGGAGTTGGAGGTTACAGGCAGAGTGAGGCATAGAAATCTTGTCGCATTGCAAGCTTATGTTCGACAACCCAATGCCCATTTATTAGTTTATGACCTCATTTCCAATGGGAGCCTTGCAGACGCTCTGAAGAAAATCAAGGATAACCAGCTGCAGCTGAGCTGGCCAATGCGGCATAAAATTGCAGTTGGTACAATAGCGGGTCTTGAGTATCTTCATTTCCAGTGCAATCCCCGTGTTGTACACTGTGATCTCAAGCCTGCAAAT
>PIAY-18
AGAGTTGTCTGGATGAAGCAGACCTTGTTGGGGTCGGTCCCAATGGAAGGGTTTACAGGGCCAATCTTGATAATGGAATGACTGTTGCCGTAAAAAGGATCAATGCTGTGGAATCTTATGAAATGATGAGTACTTCTGTCAAGAGACAGATTCAGGAGGAGTTGGAGGTTACAGGCAGAGTGAGGCATAGAAATCTTGTCGCATTGCAAGCTTATGTTCGACAACCCAATGCCCATTTATTAGTTTATGACCTCATTTCCAATGGGAGCCTTGCAGACGCTCTGAAGAAAATCAAGGATAACCAGCTGCAGCTGAGCTGGCCAATGCGGCATAAAATTGCAGTTGGTACAATAGCGGGTCTTGAGTATCTTCATTTCCAGTGCAATCCCCGTGTTGTACACTGTGATCTCAAGCCTGCAAAT
>PIAY-3
AGAGTTGTCTGGATGAAGCAGACCTTGTTGGGGTCGGTCCCAATGGAAGGGTTTACAGGGCCAATCTGGATAATGGAATGACTGTTGCCGTAAAAAGGATCAATGCTGTGGAATCTTATGAAATGATGAGTACTTCTGTCAAGAGACAGATTCAGGAGGAGTTGGAGGTTACAGGCAGAGTGAGGCATAGAAATCTTGTCGCATTGCAAGCTTATGTTCGACAACCCAATGCCCATTTATTAGTTTATGACCTCATTTCCAATGGGAGCCTTGCAGACGCTCTGAAGAAAATCAAGGATAACCAGCTGCAGCTGAGCTGGCCAATGCGGCATAAAATTGCAGTTGGTACAATAGCGGGTCTTGAGTATCTTCATTTCCAGTGCAATCCCCGTGTTGTACACTGTGATCTCAAGCCTGCAAAT
>PIAY-4
AGAGTTGTCTGGATGAAGCAGACCTTGTTGGGGTCGGTCCCAATGGAAGGGTTTACAGGGCCAATATGGATAATGGAATGACTGTTGCCGTAAAAAGGATCAATGCTGTGGAATCTTATGAAATGATGAGTACTTCTGTCAAGAGACAGATTCAGGAGGAGTTGGAGGTTACAGGCAGAGTGAGGCATAGAAATCTTGTCGCATTGCAAGCTTATGTTCGACAACCCAATGCCCATTTATTAGTTTATGACCTCATTTCCAATGGGAGCCTTGCAGACGCTCTGAAGAAAATCAAGGATAACCAGCTGCAGCTGAGCTGGCCAATGCGGCATAAAATTGCAGTTGGTACAATAGCGGGTCTTGAGTATCTTCATTTCCAGTGCAATCCCCGTGTTGTACACTGTGATCTCAAGCCTGCAAAT
>PIAY-1
AGAGTTGTCTGGATGAAGCAGACCTTGTTGGGGTCGGTCCCAATGGAAGGGTTTACAGGGCCAATCTGGATAATGGAATGACTGTTGCCGTAAAAAGGATCAATGCTGTGGAATCTTATGAAATGATGAGTACTTCTGTCAAGAGACAGATTCAGGAGGAGTTGGAGGTTACAGGCAGAGTGAGGCATAGAAATCTTGTCGCATTGCAAGCTTATGTTCGACAACCCAATGCCCATTTATTAGTTTATGACCTCATTTCCAATGGGAGCCTTGCAGACGCTCTGAAGAAAATCAAGGATAACCAGCTGCAGCTGAGCTGGCCAATGCGGCATAAAATTGCAGTTGGTACAATAGCGGGTCTTGAGTATCTTCATTTCCAGTGCAATCCCCGTGTTGTACACTGTGATCTCAAGCCTGCAAAT
>PIAY-10
AGAGTTGTCTGGATGAAGCAGACCTTGTTGGGGTCGGTCCCAATGGAAGGGTTTACAGGGCCAATCTGGATAATGGAATGACTGTTGCCGTAAAAAGGATCAATGCTGTGGAATCTTATGAAATGATGAGTACTTCTGTCAAGAGACAGATTCAGGAGGAGTTGGATGTTACAGGCAGAGTGAGGCATATAAATCTTGTCGCATTGCAACCTTATGTTCGACAACCCAATGCCCATTTATTAGTTTATGACCTCATTTCCAATGGGAGCCTTGCAGACGCTCTGAAGAAAATCAAGGATAACCAGCTGCAGCTGAGCTGGCCAATGCGGCATAAAATTGCAGTTGGTACAATAGCGGGTCTTGAGTATCTTCATTTCCAGTGCAATCCCCGTGTTGTACACTGTGATCTCAAGCCTGCAAAT
>PIAY-9
AGAGTTGTCTGGATGAAGCAGACCTTGTTGGGGTCGGTCCCAATGGAAGGGTTTACAGGGCCAATCTTGATAATGGAATGACTGTTGCCGTAAAAAGGATCAATGCTGTGGAATCTTATGAAATGATGAGTACTTCTGTCAAGAGACAGATTCAGGAGGAGTTGGAGGTTACAGGCAGAGTGAGGCATAGAAATCTTGTCGCATTGCAAGCTTATGTTCGACAACCCAATGCCCATTTATTAGTTTATGACCTCATTTCCAATGGGAGCCTTGCAGACGCTCTGAAGAAAATCAAGGATAACCAGCTGCAGCTGAGCTGGCCAATGCGGCATAAAATTGCAGTTGGTACAATAGCGGGTCTTGAGTATCTTCATTTCCAGTGCAATCCCCGTGTTGTACACTGTGATCTCAAGCCTGCAAAT
>PIAY-14
AGAGTTGTCTGGATGAAGCAGACCTTGTTGGGGTCGGTCCCAATGGAAGGGTTTACAGGGCCAATCTGGATAATGGAATGACTGTTGCCGTAAAAAGGATCAATGCTGTGGAATCTTATGAAATGATGAGTACTTCTGTCAAGAGACAGATTCAGGAGGAGTTGGAGGTTACAGGCAGAGTGAGGCATAGAAATCTTGTCGCATTGCAAGCTTATGTTCGACAACCCAATGCCCATTTATTAGTTTATGACCTCATTTCCAATGGGAGCCTTGCAGACGCTCTGAAGAAAATCAAGGATAACCAGCTGCAGCTGAGCTGGCCAATGCGGCATAAAATTGCAGTTGGTACAATAGCGGGTCTTGAGTATCTTCATTTCCAGTGCAATCCCCGTGTTGTACACTGTGATCTCAAGCCTGCAAAT
>PIAY-17
AGAGTTGTCTGGATGAAGCAGACCTTGTTGGGGTCGGTCCCAATGGAAGGGTTTACAGGGCCAATCTGGATAATGGAATGACTGTTGCCGTAAAAAGGATCAATGCTGTGGAATCTTATGAAATGATGAGTACTTCTGTCAAGAGACAGATTCAGGAGGAGTTGGAGGTTACAGGCAGAGTGAGGCATAGAAATCTTGTCGCATTGCAAGCTTATGTTCGACAACCCAATGCCCATTTATTAGTTTATGACCTCATTTCCAATGGGAGCCTTGCAGACGCTCTGAAGAAAATCAAGGATAACCAGCTGCAGCTGAGCTGGCCAATGCGGCATAAAATTGCAGTTGGTACAATAGCGGGTCTTGAGTATCTTCATTTCCAGTGCAATCCCCGTGTTGTACACTGTGATCTCAAGCCTGCAAAT
>PIBU-1
AGAGTTGTCTGGATGAAGCAGACCTTGTTGGGGTCGGTCCCAATGGAAGGGTTTACAGGGCCAATCTGGATAATGGAATGATTGTTTCCGTAAAAAGGATCAATGTTGTGGAATGTTATGAAATGATGAGTACTTATGTCAAGAGACAGATTCAGGAGGAGTTGGAGGTTACAGGCAGAGTGAGGCATAGAAATCTTGTCGCATTGCAAGCTTATGTTTGACAACCCAATTCCCATTTATTAGTTTATGACCTTATTTCCAATGGGAGCCTTGCAGATGCTCTGAAGAAAATCAAGGATAACCAGCTGCAGCTGAGCTGGCCAATGCGGCATAAAATTGCAGTTGGTACAATAGCGGGTCTTGAATATCTTCATTTCCAGTGCAATCCCCGTGTTGTACACTGTGATCTCAAGCCTGCAAAT
>PIFL-12
AGAGTTGTCTGGATGAAGCAGACCTTGTTGGGGTCGGTCCCAATGGAAGGGTTTACAGGGCCAATCTTGATAATGGAATGACTGTTGCCGTAAAAAGGATCAATGCTGTGGAATCTTATGAAATGATGAGTACTTCTGTCAAGAGACAGATTCAGGAGGAGTTGGAGGTTACAGGCAGAGTGAGGCATAGAAATCTTGTCGCATTGCAAGCTTATGTTCGACAACCCAATGCCCATTTATTAGTTTATGACCTCATTTCCAATGGGAGCCTTGCAGACGCTCTGAAGAAAATCAAGGATAACCAGCTGCAGCTGAGCTGGCCAATGCGGCATAAAATTGCAGTTGGTACAATAGCGGGTCTTGAGTATCTTCATTTCCAGTGCAATCCCCGTGTTGTACACTGTGATCTCAAGCCTGCAAAT
>PIFL-14
AGAGTTGTCTGGATGAAGCAGACCTTGTTGGGGTCGGTCCCAATGGAAGGGTTTACAGGGCCAATCTTGATAATGGAATGACTGTTGCCGTAAAAAGGATCAATGCTGTGGAATCTTATGAAATGATGAGTACTTCTGTCAAGAGACAGATTCAGGAGGAGTTGGAGGTTACAGGCAGAGTGAGGCATAGAAATCTTGTCGCATTGCAAGCTTATGTTCGACAACCCAATGCCCATTTATTAGTTTATGACCTCATTTCCAATGGGAGCCTTGCAGACGCTCTGAAGAAAATCAAGGATAACCAGCTGCAGCTGAGCTGGCCAATGCGGCATAAAATTGCAGTTGGTACAATAGCGGGTCTTGAGTATCTTCATTTCCAGTGCAATCCCCGTGTTGTACACTGTGATCTCAAGCCTGCAAAT
>PIFL-4
AGAGTTGTCTGGATGAAGCAGACCTTGTTGGGGTCGGTCCCAATGGAAGGGTTTACAGGGCCAATCTTGATAATGGAATGACTGTTGCCGTAAAAAGGATCAATGCTGTGGAATCTTATGAAATGATGAGTACTTCTGTCAAGAGACAGATTCAGGAGGAGTTGGAGGTTACAGGCAGAGTGAGGCATAGAAATCTTGTCGCATTGCAAGCTTATGTTCGACAACCCAATGCCCATTTATTAGTTTATGACCTCATTTCCAATGGGAGCCTTGCAGACGCTCTGAAGAAAATCAAGGATAACCAGCTGCAGCTGAGCTGGCCAATGCGGCATAAAATTGCAGTTGGTACAATAGCGGGTCTTGAGTATCTTCATTTCCAGTGCAATCCCCGTGTTGTACACTGTGATCTCAAGCCTGCAAAT
>PIFL-3
AGAGTTGTCTGGATGAAGCAGACCTTGTTGGGGTCGGTCCCAATGGAAGGGTTTACAGGGCCAATCTTGATAATGGAATGACTGTTGCCGTAAAAAGGATCAATGCTGTGGAATCTTATGAAATGATGAGTACTTCTGTCAAGAGACAGATTCAGGAGGAGTTGGAGGTTACAGGCAGAGTGAGGCATAGAAATCTTGTCGCATTGCAAGCTTATGTTCGACAACCCAATGCCCATTTATTAGTTTATGACCTCATTTCCAATGGGAGCCTTGCAGACGCTCTGAAGAAAATCAAGGATAACCAGCTGCAGCTGAGCTGGCCAATGCGGCATAAAATTGCAGTTGGTACAATAGCGGGTCTTGAGTATCTTCATTTCCAGTGCAATCCCCGTGTTGTACACTGTGATCTCAAGCCTGCAAAT
>PIFL-13
AGAGTTGTCTGGATGAAGCAGACCTTGTTGGGGTCGGTCCCAATGGAAGGGTTTACAGGGCCAATCTTGATAATGGAATGACTGTTGCCGTAAAAAGGATCAATGCTGTGGAATCTTATGAAATGATGAGTACTTCTGTCAAGAGACAGATTCAGGAGGAGTTGGAGGTTACAGGCAGAGTGAGGCATAGAAATCTTGTCGCATTGCAAGCTTATGTTCGACAACCCAATGCCCATTTATTAGTTTATGACCTCATTTCCAATGGGAGCCTTGCAGACGCTCTGAAGAAAATCAAGGATAACCAGCTGCAGCTGAGCTGGCCAATGCGGCATAAAATTGCAGTTGGTACAATAGCGGGTCTTGAGTATCTTCATTTCCAGTGCAATCCCCGTGTTGTACACTGTGATCTCAAGCCTGCAAAT
>PIFL-16
AGAGTTGTCTGGATGAAGCAGACCTTGTTGGGGTCGGTCCCAATGGAAGGGTTTACAGGGCCAATCTTGATAATGGAATGACTGTTGCCGTAAAAAGGATCAATGCTGTGGAATCTTATGAAATGATGAGTACTTCTGTCAAGAGACAGATTCAGGAGGAGTTGGAGGTTACAGGCAGAGTGAGGCATAGAAATCTTGTCGCATTGCAAGCTTATGTTCGACAACCCAATGCCCATTTATTAGTTTATGACCTCATTTCCAATGGGAGCCTTGCAGACGCTCTGAAGAAAATCAAGGATAACCAGCTGCAGCTGAGCTGGCCAATGCGGCATAAAATTGCAGTTGGTACAATAGCGGGTCTTGAGTATCTTCATTTCCAGTGCAATCCCCGTGTTGTACACTGTGATCTCAAGCCTGCAAAT
>PIFL-17
AGAGTTGTCTGGATGAAGCAGACCTTGTTGGGGTCGGTCCCAATGGAAGGGTTTACAGGGCCAATCTGGATAATGGAATGACTGTTGCCGTAAAAAGGATCAATGCTGTGGAATCTTATGAAATGATGAGTACTTCTGTCAAGAGACAGATTCAGGAGGAGTTGGAGGTTACAGGCAGAGTGAGGCATAGAAATCTTGTCGCATTGCAAGCTTATGTTCGACAACCCAATGCCCATTTATTAGTTTATGACCTCATTTCCAATGGGAGCCTTGCAGACGCTCTGAAGAAAATCAAGGATAACCAGCTGCAGCTGAGCTGGCCAATGCGGCATAAAATTGCAGTTGGTACAATAGCGGGTCTTGAGTATCTTCATTTCCAGTGCAATCCCCGTGTTGTACACTGTGATCTCAAGCCTGCAAAT
>PIFL-5
AGAGTTGTCTGGATGAAGCAGACCTTGTTGGGGTCGGTCCCAATGGAAGGGTTTACAGGGCCAATCTGGATAATGGAATGACTGTTGCCGTAAAAAGGATCAATGCTGTGGAATCTTATGAAATGATGAGTACTTCTGTCAAGAGACAGATTCAGGAGGAGTTGGAGGTTACAGGCAGAGTGAGGCATAGAAATCTTGTCGCATTGCAAGCTTATGTTCGACAACCCAATGCCCATTTATTAGTTTATGACCTCATTTCCAATGGGAGCCTTGCAGACGCTCTGAAGAAAATCAAGGATAACCAGCTGCAGCTGAGCTGGCCAATGCGGCATAAAATTGCAGTTGGTACAATAGCGGGTCTTGAGTATCTTCATTTCCAGTGCAATCCCCGTGTTGTACACTGTGATCTCAAGCCTGCAAAT
>PIFL-2
AGAGTTGTCTGGATGAAGCAGACCTTGTTGGGGTCGGTCCCAATGGAAGGGTTTACAGGGCCAATCTTGATAATGGAATGACTGTTGCCGTAAAAAGGATCAATGCTGTGGAATCTTATGAAATGATGAGTACTTCTGTCAAGAGACAGATTCAGGAGGAGTTGGAGGTTACAGGCAGAGTGAGGCATAGAAATCTTGTCGCATTGCAAGCTTATGTTCGACAACCCAATGCCCATTTATTAGTTTATGACCTCATTTCCAATGGGAGCCTTGCAGACGCTCTGAAGAAAATCAAGGATAACCAGCTGCAGCTGAGCTGGCCAATGCGGCATAAAATTGCAGTTGGTACAATAGCGGGTCTTGAGTATCTTCATTTCCAGTGCAATCCCCGTGTTGTACACTGTGATCTCAAGCCTGCAAAT
>PIFL-15
AGAGTTGTCTGGATGAAGCAGACCTTGTTGGGGTCGGTCCCAATGGAAGGGTTTACAGGGCCAATCTGGATAATGGAATGACTGTTGCCGTAAAAAGGATCAATGCTGTGGAATCTTATGAAATGATGAGTACTTCTGTCAAGAGACAGATTCAGGAGGAGTTGGAGGTTACAGGCAGAGTGAGGCATAGAAATCTTGTCGCATTGCAAGCTTATGTTCGACAACCCAATGCCCATTTATTAGTTTATGACCTCATTTCCAATGGGAGCCTTGCAGACGCTCTGAAGAAAATCAAGGATAACCAGCTGCAGCTGAGCTGGCCAATGCGGCATAAAATTGCAGTTGGTACAATAGCGGGTCTTGAGTATCTTCATTTCCAGTGCAATCCCCGTGTTGTACACTGTGATCTCAAGCCTGCAAAT
>PIFL-10
AGAGTTGTCTGGATGAAGCAGACCTTGTTGGGGTCGGTCCCAATGGAAGGGTTTACAGGGCCAATCTTGATAATGGAATGATTGTTGCCGTTAAAAGGATCAATGTTGTGGAATCTTATGAAATGATGAGTACTTATGTCAAGAGACAGATTCAAGAGGAGTTGGAGGTTACAGGCAGAGTGAGGCATAAAAATCTTGTCACATTGCAAGCTTATGTCCGACAACCCAATGCCCATTTATTAGTTTATGACCTCATTTCCAATGGGAGCCTTGCAGACACTCTGAATAAAATCAAGGATAACCAACTGCAACTGAGCTGGCCAATGCGACATAAAATTGCAGTTGGTACAATAGCGCGTCTTGAGTATCTTCATTTCCAGTGCAATCCCCGTGTTGTACACTGTGATCTCAAGCCTGCAAAT
>PIGE-1
AGAGTTGTCTGGATGAAGCAGACCTTGTTGGGGTCGGTCCCAATGGAAGGGTTTACAGGGCCAATCTGGATAATGGAATGACTGTGGCCGTAAAAATGATCAATGCTGTGGAATCTTATGAAATGATGAGTACTTCTGTCAAGAGACAGATTCAGGAGGAGTTGGAGGTTACAGGCAGAGTGAGGCATAGAAATCTTGTCGCATTGCAAGCTTATGTTCGACAACCCAATGCCCATTTATTAGTTTATGACCTCATTTCCAATGGGAGCCTTGCAGACGCTCTGAAGAAAATCAAGGATAACCAGCTGCAGCTGAGCTGGCCAATGCGGCATAAAATTGCAGTTGGTACAATAGCGGGTCTTGAGTATCTTCATTTTCAGTGCAATCCCCGTGTTGTACACTGTGATCTCAAGCCTGCAAAT
>PIMN-14
AGAGTTGTCTGGATGAAGCAGACCTTGTTGGGGTCGGTCCCAATGGAAGGGTTTACAGGGCCAATCTGGATAATGGAATGACTGTTGCCGTAAAAAGGATCAATGCTGTGGAATCTTATGAAATGATGAGTACTTCTGTCAAGAGACAGATTCAGGAGGAGTTGGAGGTTACAGGCAGAGTGAGGCATAGAAATCTTGTCGCATTGCAAGCTTATGTTCGACAACCCAATGCCCATTTATTAGTTTATGACCTCATTTCCAATGGGAGCCTTGCAGACGCTCTGAAGAAAATCAAGGATAACCAGCTGCAGCTGAGCTGGCCAATGCGGCATAAAATTGCAGTTGGTACAGTAGCGGGTCTTGAGTATCTTCATTTCCAGTGCAATCCCCGTGTTGTACACTGTGATCTCAAGCCTGCAAAT
>PIMN-9
AGAGTTGTCTGGATGAAGCAGACCTTGTTGGGGTCGGTCCCAATGGAAGGGTTTACAGGGCCAATCTGGATAATGGAATGACTGTTGCCGTAAAAAGGATCAATGCTGTGGAATCTTATGAAATGATGAGTACTTCTGTCAAGAGACAGATTCAGGAGGAGTTGGAGGTTACAGGCAGAGTGAGGCATAGAAATCTTGTCGCATTGCAAGCTTATGTTCGACAACCCAATGCCCATTTATTAGTTTATGACCTCATTTCCAATGGGAGCCTTGCAGACGCTCTGAAGAAAATCAAGGATAACCAGCTGCAGCTGAGCTGGCCAATGCGGCATAAAATTGCAGTTGGTACAATAGCGGGTCTTGAGTATCTTCATTTCCAGTGCAATCCCCGTGTTGTACACTGTGATCTCAAGCCTGCAAAT
>PIMN-8
AGAGTTGTCTGGATGAAGCAGACCTTGTTGGGGTCGGTCCCAATGGAAGGGTTTACAGGGCCAATCTGGATAATGGAATGACTGTTGCCGTAAAAAGGATCAATGCTGTGGAATCTTATGAAATGATGAGTACTTCTGTCAAGAGACAGATTCAGGAGGAGTTGGAGGTTACAGGCAGAGTGAGGCATAGAAATCTTGTCGCATTGCAAGCTTATGTTCGACAACCCAATGCCCATTTATTAGTTTATGACCTCATTTCCAATGGGAGCCTTGCAGACGCTCTGAAGAAAATCAAGGATAACCAGCTGCAGCTGAGCTGGCCAATGCGGCATAAAATTGCAGTTGGTACAGTAGCGGGTCTTGAGTATCTTCATTTCCAGTGCAATCCCCGTGTTGTACACTGTGATCTCAAGCCTGCAAAT
>PIMN-15
AGAGTTGTCTGGATGAAGCAGACCTTGTTGGGGTCGGTCCCAATGGAAGGGTTTACAGGGCCAATCTGGATAATGGAATGACTGTTGCCGTAAAAAGGATCAATGCTGTGGAATCTTATGAAATGATGAGTACTTCTGTCAAGAGACAGATTCAGGAGGAGTTGGAGGTTACAGGCAGAGTGAGGCATAGAAATCTTGTCGCATTGCAAGCTTATGTTCGACAACCCAATGCCCATTTATTAGTTTATGACCTCATTTCCAATGGGAGCCTTGCAGACGCTCTGAAGAAAATCAAGGATAACCAGCTGCAGCTGAGCTGGCCAATGCGGCATAAAATTGCAGTTGGTACAGTAGCGGGTCTTGAGTATCTTCATTTCCAGTGCAATCCCCGTGTTGTACACTGTGATCTCAAGCCTGCAAAT
>PIMN-16
AGAGTTGTCTGGATGAAGCAGACCTTGTTGGGGTCGGTCCCAATGGAAGGGTTTACAGGGCCAATCTGGATAATGGAATGACTGTTGCCGTAAAAAGGATCAATGCTGTGGAATCTTATGAAATGATGAGTACTTCTGTCAAGAGACAGATTCAGGAGGAGTTGGAGGTTACAGGCAGAGTGAGGCATAGAAATCTTGTCGCATTGCAAGCTTATGTTCGACAACCCAATGCCCATTTATTAGTTTATGACCTCATTTCCAATGGGAGCCTTGCAGACGCTCTGAAGAAAATCAAGGATAACCAGCTGCAGCTGAGCTGGCCAATGCGGCATAAAATTGCAGTTGGTACAGTAGCGGGTCTTGAGTATCTTCATTTCCAGTGCAATCCCCGTGTTGTACACTGTGATCTCAAGCCTGCAAAT
>PIMN-7
AGAGTTGTCTGGATGAAGCAGACCTTGTTGGGGTCGGTCCCAATGGAAGGGTTTACAGGGCCAATCTGGATAATGGAATGACTGTTGCCGTAAAAAGGATCAATGCTGTGGAATCTTATGAAATGATGAGTACTTCTGTCAAGAGACAGATTCAGGAGGAGTTGGAGGTTACAGGCAGAGTGAGGCATAGAAATCTTGTCGCATTGCAAGCTTATGTTCGACAACCCAATGCCCATTTATTAGTTTATGACCTCATTTCCAATGGGAGCCTTGCAGACGCTCTGAAGAAAATCAAGGATAACCAGCTGCAGCTGAGCTGGCCAATGCGGCATAAAATTGCAGTTGGTACAGTAGCGGGTCTTGAGTATCTTCATTTCCAGTGCAATCCCCGTGTTGTACACTGTGATCTCAAGCCTGCAAAT
>PIMN-11
AGAGTTGTCTGGATGAAGCAGACCTTGTTGGGGTCGGTCCCAATGGAAGGGTTTACAGGGCCAATCTGGATAATGGAATGACTGTTGCCGTAAAAAGGATCAATGCTGTGGAATCTTATGAAATGATGAGTACTTCTGTCAAGAGACAGATTCAGGAGGAGTTGGAGGTTACAGGCAGAGTGAGGCATAGAAATCTTGTCGCATTGCAAGCTTATGTTCGACAACCCAATGCCCATTTATTAGTTTATGACCTCATTTCCAATGGGAGCCTTGCAGACGCTCTGAAGAAAATCAAGGATAACCAGCTGCAGCTGAGCTGGCCAATGCGGCATAAAATTGCAGTTGGTACAGTAGCGGGTCTTGAGTATCTTCATTTCCAGTGCAATCCCCGTGTTGTACACTGTGATCTCAAGCCTGCAAAT
>PIMN-10
AGAGTTGTCTGGATGAAGCAGACCTTGTTGGGGTCGGTCCCAATGGAAGGGTTTACAGGGCCAATCTGGATAATGGAATGACTGTTGCCGTAAAAAGGATCAATGCTGTGGAATCTTATGAAATGATGAGTACTTCTGTCAAGAGACAGATTCAGGAGGAGTTGGAGGTTACAGGCAGAGTGAGGCATAGAAATCTTGTCGCATTGCAAGCTTATGTTCGACAACCCAATGCCCATTTATTAGTTTATGACCTCATTTCCAATGGGAGCCTTGCAGACGCTCTGAAGAAAATCAAGGATAACCAGCTGCAGCTGAGCTGGCCAATGCGGCATAAAATTGCAGTTGGTACAGTAGCGGGTCTTGAGTATCTTCATTTCCAGTGCAATCCCCGTGTTGTACACTGTGATCTCAAGCCTGCAAAT
>PIMN-17
AGAGTTGTCTGGATGAAGCAGACCTTGTTGGGGTCGGTCCCAATGGAAGGGTTTACAGGGCCAATCTGGATAATGGAATGACTGTTGCCGTAAAAAGGATCAATGCTGTGGAATCTTATGAAATGATGAGTACTTCTGTCAAGAGACAGATTCAGGAGGAGTTGGAGGTTACAGGCAGAGTGAGGCATAGAAATCTTGTCGCATTGCAAGCTTATGTTCGACAACCCAATGCCCATTTATTAGTTTATGACCTCATTTCCAATGGGAGCCTTGCAGACGCTCTGAAGAAAATCAAGGATAACCAGCTGCAGCTGAGCTGGCCAATGCGGCATAAAATTGCAGTTGGTACAGTAGCGGGTCTTGAGTATCTTCATTTCCAGTGCAATCCCCGTGTTGTACACTGTGATCTCAAGCCTGCAAAT
>PIMN-12
AGAGTTGTCTGGATGAAGCAGACCTTGTTGGGGTCGGTCCCAATGGAAGGGTTTACAGGGCCAATCTGGATAATGGAATGACTGTTGCCGTAAAAAGGATCAATGCTGTGGAATCTTATGAAATGATGAGTACTTCTGTCAAGAGACAGATTCAGGAGGAGTTGGAGGTTACAGGCAGAGTGAGGCATAGAAATCTTGTCGCATTGCAAGCTTATGTTCGACAACCCAATGCCCATTTATTAGTTTATGACCTCATTTCCAATGGGAGCCTTGCAGACGCTCTGAAGAAAATCAAGGATAACCAGCTGCAGCTGAGCTGGCCAATGCGGCATAAAATTGCAGTTGGTACAATAGCGGGTCTTGAGTATCTTCATTTCCAGTGCAATCCCCGTGTTGTACACTGTGATCTCAAGCCTGCAAAT
>PIMN-3
AGAGTTGTCTGGATGAAGCAGACCTTGTTGGGGTCGGTCCCAATGGAAGGGTTTACAGGGCCAATCTGGATAATGGAATGACTGTTGCCGTGAAAAGGATCAATGCTGTGGAATCTTATGAAATGATGAGTACTTCTGTCAAGAGACAGATTCAGGAGGAGTTGGAGGTTACAGGCAGAGTGAGGCATAGAAATCTTGTCGCATTGCAAGCCTATGTTCGACAACCCAATGCCCATTTATTAGTTTATGACCTCATTTCCAATGGGAGCCTTGCAGACGCTCTGAAGAAAATCAAGGATAACCAGCTGCAGCTGAGCTGGCCAATGCGGCATAAAATTGCAGTTGGTACAATAGCGGGTCTTGAGTATCTTCATTTCCAGTGCAATCCCCGTGTTGTACACTGTGATCTCAAGCCTGCAAAT
>PIMN-6
AGAGTTGTCTGGATGAAGCAGACCTTGTTGGGGTCGGTCCCAATGGAAGGGTTTACAGGGCCAATCTGGATAATGGAATGACTGTTGCCGTAAAAAGGATCAATGCTGTGGAATCTTATGAAATGATGAGTACTTCTGTCAAGAGACAGATTCAGGAGGAGTTGGAGGTTACAGGCAGAGTGAGGCATAGAAATCTTGTCGCATTGCAAGCTTATGTTCGACAACCCAATGCCCATTTATTAGTTTATGACCTCATTTCCAATGGGAGCCTTGCAGACGCTCTGAAGAAAATCAAGGATAACCAGCTGCAGCTGAGCTGGCCAATGCGGCATAAAATTGCAGTTGGTACAGTAGCGGGTCTTGAGTATCTTCATTTCCAGTGCAATCCCCGTGTTGTACACTGTGATCTCAAGCCTGCAAAT
>PIMN-13
AGAGTTGTCTGGATGAAGCAGACCTTGTTGGGGTCGGTCCCAATGGAAGGGTTTACAGGGCCAATCTGGATAATGGAATGACTGTTGCCGTAAAAAGGATCAATGCTGTGGAATCTTATGAAATGATGAGTACTTCTGTCAAGAGACAGATTCAGGAGGAGTTGGAGGTTACAGGCAGAGTGAGGCATAGAAATCTTGTCGCATTGCAAGCTTATGTTCGACAACCCAATGCCCATTTATTAGTTTATGACCTCATTTCCAATGGGAGCCTTGCAGACGCTCTGAAGAAAATCAAGGATAACCAGCTGCAGCTGAGCTGGCCAATGCGGCATAAAATTGCAGTTGGTACAGTAGCGGGTCTTGAGTATCTTCATTTCCAGTGCAATCCCCGTGTTGTACACTGTGATCTCAAGCCTGCAAAT
>PIMN-4
AGAGTTGTCTGGATGAAGCAGACCTTGTTGGGGTCGGTCCCAATGGAAGGGTTTACAGGGCCAATCTGGATAATGGAATGACTGTTGCCGTAAAAAGGATCAATGCTGTGGAATCTTATGAAATGATGAGTACTTCTGTCAAGAGACAGATTCAGGAGGAGTTGGAGGTTACAGGCAGAGTGAGGCATAGAAATCTTGTCGCATTGCAAGCTTATGTTCGACAACCCAATGCCCATTTATTAGTTTATGACCTCATTTCCAATGGGAGCCTTGCAGACGCTCTGAAGAAAATCAAGGATAACCAGCTGCAGCTGAGCTGGCCAATGCGGCATAAAATTGCAGTTGGTACAGTAGCGGGTCTTGAGTATCTTCATTTCCAGTGCAATCCCCGTGTTGTACACTGTGATCTCAAGCCTGCAAAT
>PIMN-1
AGAGTTGTCTGGATGAAGCAGACCTTGTTGGGGTCGGTCCCAATGGAAGGGTTTACAGGGCCAATCTGGATAATGGAATGACTGTTGCCGTAAAAAGGATCAATGCTGTGGAATCTTATGAAATGATGAGTACTTCTGTCAAGAGACAGATTCAGGAGGAGTTGGAGGTTACAGGCAGAGTGAGGCATAGAAATCTTGTCGCATTGCAAGCTTATGTTCGACAACCCAATGCCCATTTATTAGTTTATGACCTCATTTCCAATGGGAGCCTTGCAGACGCTCTGAAGAAAATCAAGGATAACCAGCTGCAGCTGAGCTGGCCAATGCGGCATAAAATTGCAGTTGGTACAATAGCGGGTCTTGAGTATCTTCATTTCCAGTGCAATCCCCGTGTTGTACACTGTGATCTCAAGCCTGCAAAT
>PIMN-18
AGAGTTGTCTGGATGAAGCAGACCTTGTTGGGGTCGGTCCCAATGGAAGGGTTTACAGGGCCAATCTGGATAATGGAATGACTGTTGCCGTAAAAAGGATCAATGCTGTGGAATCTTATGAAATGATGAGTACTTCTGTCAAGAGACAGATTCAGGAGGAGTTGGAGGTTACAGGCAGAGTGAGGCATAGAAATCTTGTCGCATTGCAAGCTTATGTTCGACAACCCAATGCCCATTTATTAGTTTATGACCTCATTTCCAATGGGAGCCTTGCAGACGCTCTGAAGAAAATCAAGGATAACCAGCTGCAGCTGAGCTGGCCAATGCGGCATAAAATTGCAGTTGGTACAATAGCGGGTCTTGAGTATCTTCATTTCCAGTGCAATCCCCGTGTTGTACACTGTGATCTCAAGCCTGCAAAT
>PIMN-2
NNNNNNNNNNNNNNNNNNNNNNNNNNNNNNNNNNNNNNNNNNNNNNNNNNNNNNNNAGGGCCAATCTGGATAATGGAATGACTGTTGCCGTAAAAAGGATCAATGCTGTGGAATCTTATGAAATGATGAGTACTTCTGCCAAGAGACAGATTCAGGAGGAGTTGGAGGTTACAGGCAGAGTGAGGCATAGAAA------CGCATTGCAAGCTTATGTTCGACAACCCAATGCCCATTTATTAGTTTATGACCTCATTTCCAATGGGAGCCTTGCAGACGCTCTGAAGAAAATCAAGGATAACCAGCTGCAGCTGAGCTGGCCAATGCGGCATAAAATTGCAGTTGGTACAGTAGCGGGTCTTGAGTATCTTCATTTCCAGTGCAATCCCCGTGTTGTACACTGTGATCTCAAGCCTGCAAAT
>PIMN-5
AGAGTTGTCTGGATGAAGCAGACCTTGTTGGGGTCGGTCCCAATGGAAGGGTTTACAGGGCCAATCTGGATAATGGAATGACTGTTGCCGTAAAAAGGATCAATGCTGTGGAATCTTATGAAATGATGAGTACTTCTGTCAAGAGACAGATTCAGGAGGAGTTGGAGGTTACAGGCAGAGTGAGGCATAGAAATCTTGTCGCATTGCAAGCTTATGTTCGACAACCCAATGCCCATTTATTAGTTTATGACCTCATTTCCAATGGGAGCCTTGCAGACGCTCTGAAGAAAATCAAGGATAACCAGCTGCAGCTGAGCTGGCCAATGCGGCATAAAATTGCAGTTGGTACAATAGCGGGTCTTGAGTATCTTCATTTCCAGTGCAATCCCCGTGTTGTACACTGTGATCTCAAGCCTGCAAAT
>PISB-8
AGAGTTGTCTGGATGAAGCAGACCTTGTTGGGGTCGGTCCCAATGGAAGGGTTTACAGGGCCAATCTTGATAATGGAATGACTGTTGCCGTAAAAAGGATCAATGCTGTGGAATCTTATGAAATGATGAGTACTTCTGTCAAGAGACAGATTCAGGAGGAGTTGGAGGTTACAGGCAGAGTGAGGCATAGAAATCTTGTCGCATTGCAAGCTTATGTTCGACAACCCAATGCCCATTTATTAGTTTATGACCTCATTTCCAATGGGAGCCTTGCAGACGCTCTGAAGAAAATCAAGGATAACCAGCTGCAGCTGAGCTGGCCAATGCGGCATAAAATTGCAGTTGGTACAATAGCGGGTCTTGAGTATCTTCATTTCCAGTGCAATCCCCGTGTTGTACACTGTGATCTCAAGCCTGCAAAT
>PISB-3
AGAGTTGTCTGGATGAAGCAGACCTTGTTGGGGTCGGTCCCAATGGAAGGGTTTACAGGGCCAATCTTGATAATGGAATGACTGTTGCCGTAAAAAGGATCAATGCTGTGGAATCTTATGAAATGATGAGTACTTCTGTCAAGAGACAGATTCAGGAGGAGTTGGAGGTTACAGGCAGAGTGAGGCATAGAAATCTTGTCGCATTGCAAGCTTATGTTCGACAACCCAATGCCCATTTATTAGTTTATGACCTCATTTCCAATGGGAGCCTTGCAGACGCTCTGAAGAAAATCAAGGATAACCAGCTGCAGCTGAGCTGGCCAATGCGGCATAAAATTGCAGTTGGTACAATAGCGGGTCTTGAGTATCTTCATTTCCAGTGCAATCCCCGTGTTGTACACTGTGATCTCAAGCCTGCAAAT
>PISB-10
AGAGTTGTCTGGATGAAGCAGACCTTGTTGGGGTCGGTCCCAATGGAAGGGTTTACAGGGCCAATCTTGATAATGGAATGACTGTTGCCGTAAAAAGGATCAATGCTGTGGAATCTTATGAAATGATGAGTACTTCTGTCAAGAGACAGATTCAGGAGGAGTTGGAGGTTACAGGCAGAGTGAGGCATAGAAATCTTGTCGCATTGCAAGCTTATGTTCGACAACCCAATGCCCATTTATTAGTTTATGACCTCATTTCCAATGGGAGCCTTGCAGACGCTCTGAAGAAAATCAAGGATAACCAGCTGCAGCTGAGCTGGCCAATGCGGCATAAAATTGCAGTTGGTACAATAGCGGGTCTTGAGTATCTTCATTTCCAGTGCAATCCCCGTGTTGTACACTGTGATCTCAAGCCTGCAAAT
>PISB-13
AGAGTTGTCTGGATGAAGCAGACCTTGTTGGGGTCGGTCCCAATGGAAGGGTTTACAGGGCCAATCTGGATAATGGAATGACTGTTGCCGTAAAAAGGATCAATGCTGTGGAATCTTATGAAATGATGAGTACTTCTGTCAAGAGACAGATTCAGGAGGAGTTGGAGGTTACAGGCAGAGTGAGGCATAGAAATCTTGTCGCATTGCAAGCTTATGTTCGACAACCCAATGCCCATTTATTAGTTTATGACCTCATTTCCAATGGGAGCCTTGCAGACGCTCTGAAGAAAATCAAGGATAACCAGCTGCAGCTGAGCTGGCCAATGCGGCATAAAATTGCAGTTGGTACAATAGCGGGTCTTGAGTATCTTCATTTCCAGTGCAATCCCCGTGTTGTACACTGTGATCTCAAGCCTGCAAAT
>PISB-12
NNNNNNNNNNNNATGAAGCAGACCTTGTTGGGGTCGGTCCCAATGGAAGGGTTTACAGGGCCAATCTGGATAATGGAATGACTGTTGCCGTAAAAAGGATCAATGCTGTGGAATCTTATGAAATGATGAGTACTTCTGTCAAGAGACAGATTCAGGAGGAGTTGGAGGTTACAGGCAGAGTGAGGCATAGAAATCTTGTCGCATTGCAAGCTTATGTTCGACAACCCAATGCCCATTTATTAGTTTATGACCTCATTTCCAATGGGAGCCTTGCAGACGCTCTGAAGAAAATCAAGGATAACCAGCTGCAGCTGAGCTGGCCAATGCGGCATAAAATTGCAGTTGGTACAATAGCGGGTCTTGAGTATCTTCATTTCCAGTGCAATCCCCGTGTTGTACACTGTGATCTCAAGCCTGCAAAT
>PISB-16
AGAGTTGTCTGGATGAAGCAGACCTTGTTGGGGTCGGTCCCAATGGAAGGGTTTACAGGGCCAATCTTGATAATGGAATGACTGTTGCCGTAAAAAGGATCAATGCTGTGGAATCTTATGAAATGATGAGTACTTCTGTCAAGAGACAGATTCAGGAGGAGTTGGAGGTTACAGGCAGAGTGAGGCATAGAAATCTTGTCGCATTGCAAGCTTATGTTCGACAACCCAATGCCCATTTATTAGTTTATGACCTCATTTCCAATGGGAGCCTTGCAGACGCTCTGAAGAAAATCAAGGATAACCAGCTGCAGCTGAGCTGGCCAATGCGGCATAAAATTGCAGTTGGTACAATAGCGGGTCTTGAGTATCTTCATTTCCAGTGCAATCCCCGTGTTGTACACTGTGATCTCAAGCCTGCAAAT
>PISB-1
AGAGTTGTCTGGATGAAGCAGACCTTGTTGGGGTCGGTCCCAATGGAAGGGTTTACAGGGCCAATCTTGATAATGGAATGACTGTTGCCGTAAAAAGGATCAATGCTGTGGAATCTTATGAAATGATGAGTACTTCTGTCAAGAGACAGATTCAGGAGGAGTTGGAGGTTACAGGCAGAGTGAGGCATAGAAATCTTGTCGCATTGCAAGCTTATGTTCGACAACCCAATGCCCATTTATTAGTTTATGACCTCATTTCCAATGGGAGCCTTGCAGACGCTCTGAAGAAAATCAAGGATAACCAGCTGCAGCTGAGCTGGCCAATGCGGCATAAAATTGCAGTTGGTACAATAGCGGGTCTTGAGTATCTTCATTTCCAGTGCAATCCCCGTGTTGTACACTGTGATCTCAAGCCTGCAAAT
>PISB-18
AGAGTTGTCTGGATGAAGCAGACCTTGTTGGGGTCGGTCCCAATGGAAGGGTTTACAGGGCCAATCTTGATAATGGAATGACTGTTGCCGTAAAAAGGATCAATGCTGTGGAATCTTATGAAATGATGAGTACTTCTGTCAAGAGACAGATTCAGGAGGAGTTGGAGGTTACAGGCAGAGTGAGGCATAGAAATCTTGTCGCATTGCAAGCTTATGTTCGACAACCCAATGCCCATTTATTAGTTTATGACCTCATTTCCAATGGGAGCCTTGCAGACGCTCTGAAGAAAATCAAGGATAACCAGCTGCAGCTGAGCTGGCCAATGCGGCATAAAATTGCAGTTGGTACAATAGCGGGTCTTGAGTATCTTCATTTCCAGTGCAATCCCCGTGTTGTACACTGTGATCTCAAGCCTGCAAAT
>PISB-9
AGAGTTGTCTGGATGAAGCAGACCTTGTTGGGGTCGGTCCCAATGGAAGGGTTTACAGGGCCAATCTTGATAATGGAATGACTGTTGCCGTAAAAAGGATCAATGCTGTGGAATCTTATGAAATGATGAGTACTTCTGTCAAGAGACAGATTCAGGAGGAGTTGGAGGTTACAGGCAGAGTGAGGCATAGAAATCTTGTCGCATTGCAAGCTTATGTTCGACAACCCAATGCCCATTTATTAGTTTATGACCTCATTTCCAATGGGAGCCTTGCAGACGCTCTGAAGAAAATCAAGGATAACCAGCTGCAGCTGAGCTGGCCAATGCGGCATAAAATTGCAGTTGGTACAATAGCGGGTCTTGAGTATCTTCATTTCCAGTGCAATCCCCGTGTTGTACACTGTGATCTCAAGCCTGCAAAT
>PISB-11
AGAGTTGTCTGGATGAAGCAGACCTTGTTGGGGTCGGTCCCAATGGAAGGGTTTACAGGGCCAATCTTGATAATGGAATGACTGTTGCCGTAAAAAGGATCAATGCTGTGGAATCTTATGAAATGATGAGTACTTCTGTCAAGAGACAGATTCAGGAGGAGTTGGAGGTTACAGGCAGAGTGAGGCATAGAAATCTTGTCGCATTGCAAGCTTATGTTCGACAACCCAATGCCCATTTATTAGTTTATGACCTCATTTCCAATGGGAGCCTTGCAGACGCTCTGAAGAAAATCAAGGATAACCAGCTGCAGCTGAGCTGGCCAATGCGGCATAAAATTGCAGTTGGTACAATAGCGGGTCTTGAGTATCTTCATTTCCAGTGCAATCCCCGTGTTGTACACTGTGATCTCAAGCCTGCAAAT
>PISB-6
AGAGTTGTCTGGATGAAGCAGACCTTGTTGGGGTCGGTCCCAATGGAAGGGTTTACAGGGCCAATCTTGATAATGGAATGACTGTTGCCGTAAAAAGGATCAATGCTGTGGAATCTTATGAAATGATGAGTACTTCTGTCAAGAGACAGATTCAGGAGGAGTTGGAGGTTACAGGCAGAGTGAGGCATAGAAATCTTGTCGCATTGCAAGCTTATGTTCGACAACCCAATGCCCATTTATTAGTTTATGACCTCATTTCCAATGGGAGCCTTGCAGACGCTCTGAAGAAAATCAAGGATAACCAGCTGCAGCTGAGCTGGCCAATGCGGCATAAAATTGCAGTTGGTACAATAGCGGGTCTTGAGTATCTTCATTTCCAGTGCAATCCCCGTGTTGTACACTGTGATCTCAAGCCTGCAAAT
>PISB-15
AGAGTTGTCTGGATGAAGCAGACCTTGTTGGGGTCGGTCCCAATGGAAGGGTTTACAGGGCCAATCTTGATAATGGAATGACTGTTGCCGTAAAAAGGATCAATGCTGTGGAATCTTATGAAATGATGAGTACTTCTGTCAAGAGACAGATTCAGGAGGAGTTGGAGGTTACAGGCAGAGTGAGGCATAGAAATCTTGTCGCATTGCAAGCTTATGTTCGACAACCCAATGCCCATTTATTAGTTTATGACCTCATTTCCAATGGGAGCCTTGCAGACGCTCTGAAGAAAATCAAGGATAACCAGCTGCAGCTGAGCTGGCCAATGCGGCATAAAATTGCAGTTGGTACAATAGCGGGTCTTGAGTATCTTCATTTCCAGTGCAATCCCCGTGTTGTACACTGTGATCTCAAGCCTGCAAAT
>PISB-4
AGAGTTGTCTGGATGAAGCAGACCTTGTTGGGGTCGGTCCCAATGGAAGGGTTTACAGGGCCAATCTTGATAATGGAATGACTGTTGCCGTAAAAAGGATCAATGCTGTGGAATCTTATGAAATGATGAGTACTTCTGTCAAGAGACAGATTCAGGAGGAGTTGGAGGTTACAGGCAGAGTGAGGCATAGAAATCTTGTCGCATTGCAAGCTTATGTTCGACAACCCAATGCCCATTTATTAGTTTATGACCTCATTTCCAATGGGAGCCTTGCAGACGCTCTGAAGAAAATCAAGGATAACCAGCTGCAGCTGAGCTGGCCAATGCGGCATAAAATTGCAGTTGGTACAATAGCGGGTCTTGAGTATCTTCATTTCCAGTGCAATCCCCGTGTTGTACACTGTGATCTCAAGCCTGCAAAT
>PISB-2
AGAGTTGTCTGGATGAAGCAGACCTTGTTGGGGTCGGTCCCAATGGAAGGGTTTACAGGGCCAATCTTGATAATGGAATGACTGTTGCCGTAAAAAGGATCAATGCTGTGGAATCTTATGAAATGATGAGTACTTCTGTCAAGAGACAGATTCAGGAGGAGTTGGAGGTTACAGGCAGAGTGAGGCATAGAAATCTTGTCGCATTGCAAGCTTATGTTCGACAACCCAATGCCCATTTATTAGTTTATGACCTCATTTCCAATGGGAGCCTTGCAGACGCTCTGAAGAAAATCAAGGATAACCAGCTGCAGCTGAGCTGGCCAATGCGGCATAAAATTGCAGTTGGTACAATAGCGGGTCTTGAGTATCTTCATTTCCAGTGCAATCCCCGTGTTGTACACTGTGATCTCAAGCCTGCAAAT
>PISB-14
AGAGTTGTCTGGATGAAGCAGACCTTGTTGGGGTCGGTCCCAATGGAAGGGTTTACAGGGCCAATCTTGATAATGGAATGACTGTTGCCGTAAAAAGGATCAATGCTGTGGAATCTTATGAAATGATGAGTACTTCTGTCAAGAGACAGATTCAGGAGGAGTTGGAGGTTACAGGCAGAGTGAGGCATAGAAATCTTGTCGCATTGCAAGCTTATGTTCGACAACCCAATGCCCATTTATTAGTTTATGACCTCATTTCCAATGGGAGCCTTGCAGACGCTCTGAAGAAAATCAAGGATAACCAGCTGCAGCTGAGCTGGCCAATGCGGCATAAAATTGCAGTTGGTACAATAGCGGGTCTTGAGTATCTTCATTTCCAGTGCAATCCCCGTGTTGTACACTGTGATCTCAAGCCTGCAAAT
>PISQ-2
AGAGTTGTCTGGATGAAGCAGACCTTGTTGGGGTCGGTCCCAATGGAAGGGTTTACAGGGCCAATCTGGATAATGGAATGACTGTTGCCGTAAAAAGGATCAATGCTGTGGAATCTTATGAAATGATGAGTACTTCTGTCAAGAGACAGATTCAGGAGGAGTTGGAGGTTACAGGCAGAGTGAGGCATAGAAATCTTGTCGCATTGCAAGCTTATGTTCGACAACCCAATGCCCATTTATTAGTTTATGACCTCATTTCCAATGGGAGCCTTGCAGACGCTCTGAAGAAAATCAAGGATAACCAGCTGCAGCTGAGCTGGCCAATGCGGCATAAAATTGCAGTTGGTACAATAGCGGGTCTTGAGTATCTTCATTTCCAGTGCAATCCCCGTGTTGTACACTGTGATCTCAAGCCTGCAAAT
>PIST-5
AGAGTTGTCTGGATGAAGCAGACCTTGTTGGGGTCGGTCCCAATGGAAGGGTTTACAGGGCCAATCTCGATAATGGAATGACTGTTGCCGTAAAAAGGATCAATGCTGTGGAATCTAATGAAATGATGAGTACTTCTGTCAAGAGACAGATTCAGGAGGAGTTGGAGGTTACAGGCAGAGTGAGGCATAGAAATCTTGTCGCATTGCAAGCTTATGTTCGACAACCCAATGCCCATTTATTAGTTTATGACCTCATTTCCAATGGGAGCCTTGCAGACGCTCTGAAGAAAATCAAGGATAACCAGCTGCAGCTGAGCTGGCCAATGCGGCATAAAATTGCAGTTGGTACAATAGCGGGTCTTGAGTATCTTCATTTCCAGTGCAATCCCCGTGTTGTACACTGTGATCTCAAGCCTGCAAAT
>PICH-X1
AGAGTTGTCTGGATGAAGCAGACCTTGTTGGGGTCGGTCCCAATGGAAGGGTTTACAGGGCCAATCTGGATAATGGAATGACTGTTGCCGTGAAAAGGATCAATGCTGTGGAATCTTATGAAATGATGAGTACTTCTGTCAAGAGACAGATTCAGGAGGAGTTGGAGGTTACAGGCAGAGTGAGGCATAGAAATCTTGTCGCATTGCAAGCCTATGTTCGACAACCCAATGCCCATTTATTAGTTTATGACCTCATTTCCAATGGGAGCCTTGCAGACGCTCTGAAGAAAATCAAGGATAAACAGCTGCAGCTGAGCTGGCCAATGCGGCATAAAATTGCAGTTGGTACAATAGCGGGTCTTGAGTATCTTCATTTCCAGTGCAATCCCCGTGTTGTACACTGTGATCTCAAGCCTGCAAAT
>PIST-4
AGAGTTGTCTGGATGAAGCAGACCTTGTTGGGGTCGGTCCCAATGGAAGGGTTTACAGGGCCAATCTCGATAATGGAATGACTGTTGCCGTAAAAAGGATCAATGCTGTGGAATCTAATGAAATGATGAGTACTTCTGTCAAGAGACAGATTCAGGAGGAGTTGGAGGTTACAGGCAGAGTGAGGCATAGAAATCTTGTCGCATTGCAAGCTTATGTTCGACAACCCAATGCCCATTTATTAGTTTATGACCTCATTTCCAATGGGAGCCTTGCAGACGCTCTGAAGAAAATCAAGGATAACCAGCTGCAGCTGAGCTGGCCAATGCGGCATAAAATTGCAGTTGGTACAATAGCGGGTCTTGAGTATCTTCATTTCCAGTGCAATCCCCGTGTTGTACACTGTGATCTCAAGCCTGCAAAT
>PIST-3
AGAGTTGTCTGGATGAAGCAGACCTTGTTGGGGTCGGTCCCAATGGAAGGGTTTACAGGGCCAATCTCGATAATGGAATGACTGTTGCCGTAAAAAGGATCAATGCTGTGGAATCTAATGAAATGATGAGTACTTCTGTCAAGAGACAGATTCAGGAGGAGTTGGAGGTTACAGGCAGAGTGAGGCATAGAAATCTTGTCGCATTGCAAGCTTATGTTCGACAACCCAATGCCCATTTATTAGTTTATGACCTCATTTCCAATGGGAGCCTTGCAGACGCTCTGAAGAAAATCAAGGATAACCAGCTGCAGCTGAGCTGGCCAATGCGGCATAAAATTGCAGTTGGTACAATAGCGGGTCTTGAGTATCTTCATTTCCAGTGCAATCCCCGTGTTGTACACTGTGATCTCAAGCCTGCAAAT
>PIST-12
AGAGTTGTCTGGATGAAGCAGACCTTGTTGGGGTCGGTCCCAATGGAAGGGTTTACAGGGCCAATCTCGATAATGGAATGACTGTTGCCGTAAAAAGGATCAATGCTGTGGAATCTAATGAAATGATGAGTACTTCTGTCAAGAGACAGATTCAGGAGGAGTTGGAGGTTACAGGCAGAGTGAGGCATAGAAATCTTGTCGCATTGCAAGCTTATGTTCGACAACCCAATGCCCATTTATTAGTTTATGACCTCATTTCCAATGGGAGCCTTGCAGACGCTCTGAAGAAAATCAAGGATAACCAGCTGCAGCTGAGCTGGCCAATGCGGCATAAAATTGCAGTTGGTACAATAGCGGGTCTTGAGTATCTTCATTTCCAGTGCAATCCCCGTGTTGTACACTGTGATCTCAAGCCTGCAAAT
>PIST-6
AGAGTTGTCTGGATGAAGCAGACCTTGTTGGGGTCGGTCCCAATGGAAGGGTTTACAGGGCCAATCTCGATAATGGAATGACTGTTGCCGTAAAAAGGATCAATGCTGTGGAATCTAATGAAATGATGAGTACTTCTGTCAAGAGACAGATTCAGGAGGAGTTGGAGGTTACAGGCAGAGTGAGGCATAGAAATCTTGTCGCATTGCAAGCTTATGTTCGACAACCCAATGCCCATTTATTAGTTTATGACCTCATTTCCAATGGGAGCCTTGCAGACGCTCTGAAGAAAATCAAGGATAACCAGCTGCAGCTGAGCTGGCCAATGCGGCATAAAATTGCAGTTGGTACAATAGCGGGTCTTGAGTATCTTCATTTCCAGTGCAATCCCCGTGTTGTACACTGTGATCTCAAGCCTGCAAAT
>PIST-10
AGAGTTGTCTGGATGAAGCAGACCTTGTTGGGGTCGGTCCCAATGGAAGGGTTTACAGGGCCAATCTCGATAATGGAATGACTGTTGCCGTAAAAAGGATCAATGCTGTGGAATCTAATGAAATGATGAGTACTTCTGTCAAGAGACAGATTCAGGAGGAGTTGGGGGTTACAGGCAGAGTGAGGCATAGAAATCTTGTCGCATTGCAAGCTTATGTTCGACAACCCAATGCCCATTTATTAGTTTATGACCTCATTTCCAATGGGAGCCTTGCAGACGCTCTGAAGAAAATCAAGGATAACCAGCTGCAGCTGAGCTGGCCAATGCGGCATAAAATTGCAGTTGGTACAATAGCGGGTCTTGAGTATCTTCATTTCCAGTGCAATCCCCGTGTTGTACACTGTGATCTCAAGCCTGCAAAT
>PIST-7
AGAGTTGTCTGGATGAAGCAGACCTTGTTGGGGTCGGTCCCAATGGAAGGGTTTACAGGGCCAATCTCGATAATGGAATGACTGTTGCCGTAAAAAGGATCAATGCTGTGGAATCTAATGAAATGATGAGTACTTCTGTCAAGAGACAGATTCAGGAGGAGTTGGAGGTTACAGGCAGAGTGAGGCATAGAAATCTTGTCGCATTGCAAGCTTATGTTCGACAACCCAATGCCCATTTATTAGTTTATGACCTCATTTCCAATGGGAGCCTTGCAGACGCTCTGAAGAAAATCAAGGATAACCAGCTGCAGCTGAGCTGGCCAATGCGGCATAAAATTGCAGTTGGTACAATAGCGGGTCTTGAGTATCTTCATTTCCAGTGCAATCCCCGTGTTGTACACTGTGATCTCAAGCCTGCAAAT
>PIST-9
AGAGTTATCCGGATGAAGCAGACCTTGTTGGGGTCGGTCCCAATGGAAGGGTTTACAAGGCCAATCTAGATAATGGAATGATTGTTGTTGTTAAAAGGATCAATGTTGTGGAATCTTATGAAATGATGAGTACTTATGTCAAGAGGTAGATTCAAAAGGAGTTGGAGGTTACAGGCAGAGTGAGGCATAAAAATCTTATCGCGTTGCAAGCTTATGTTTGAAAACCCAATGCCCATTTATTAGTTTATGACCTCATTTCTAATGGGAGCCTTGCAGACAATTTGAATAAAATCAAGGACAACCAACTGCAACTGAGCTGGCCAATGCGACATAAAATTGAAGTTGGTACAATAGTGCGTCTTGAGTATCTTCATTTCCAGTGCAATCCCTGTGTTGTACGCTGTGATCTCAAGCCTGCAAAT
>PIST-2
AGAGTTGTCTGGATGAAGCAGACCTTGTTGGGGTCGGTCCCAATGGAAGGGTTTACAGGGCCAATCTCGATAATGGAATGACTGTTGCCGTAAAAAGGATCAATGCTGTGGAATCTAATGAAATGATGAGTACTTCTGTCAAGAGACAGATTCAGGAGGAGTTGGAGGTTACAGGCAGAGTGAGGCATAGAAATCTTGTCGCATTGCAAGCTTATGTTCGACAACCCAATGCCCATTTATTAGTTTATGACCTCATTTCCAATGGGAGCCTTGCAGACGCTCTGAAGAAAATCAAGGATAACCAGCTGCAGCTGAGCTGGCCAATGCGGCATAAAATTGCAGTTGGTACAATAGCGGGTCTTGAGTATCTTCATTTCCAGTGCAATCCCCGTGTNNNNNNNNNNNNNNNNNNNNNNNNNNNN
>PIST-11
AGAGTTGTCTGGATGAAGCAGACCTTGTTGGGGTCGGTCCCAATGGAAGGGTTTACAGGGCCAATCTCGATAATGGAATGACTGTTGCCGTAAAAAGGATCAATGCTGTGGAATCTAATGAAATGATGAGTACTTCTGTCAAGAGACAGATTCAGGAGGAGTTGGAGGTTACAGGCAGAGTGAGGCATAGAAATCTTGTCGCATTGCAAGCTTATGTTCGACAACCCAATGCCCATTTATTAGTTTATGACCTCATTTCCAATGGGAGCCTTGCAGACGCTCTGAAGAAAATCAAGGATAACCAGCTGCAGCTGAGCTGGCCAATGCGGCATAAAATTGCAGTTGGTACAATAGCGGGTCTTGAGTATCTTCATTTCCAGTGCAATCCCCGTGTTGTACACTGTGATCTCAAGCCTGCAAAT
>PIST-14
AGAGTTGTCTGGATGAAGCAGACCTTGTTGGGGTCGGTCCCAATGGAAGGGTTTACAGGGCCAATCTCGATAATGGAATGACTGTTGCCGTAAAAAGGATCAATGCTGTGGAATCTAATGAAATGATGAGTACTTCTGTCAAGAGACAGATTCAGGAGGAGTTGGAGGTTACAGGCAGAGTGAGGCATAGAAATCTTGTCGCATTGCAAGCTTATGTTCGACAACCCAATGCCCATTTATTAGTTTATGACCTCATTTCCAATGGGAGCCTTGCAGACGCTCTGAAGAAAATCAAGGATAACCAGCTGCAGCTGAGCTGGCCAATGCGGCATAAAATTGCAGTTGGTACAATAGCGGGTCTTGAGTATCTTCATTTCCAGTGCAATCCCCGTGTTGTACACTGTGATCTCAAGCCTGCAAAT
>PICH-X2
AGAGTTGTCTGGATGAAGCAGACCTTGTTGGGGTCGGTCCCAATGGAAGGGTTTACAGGGCCAATCTGGATAATGGAATGACTGTTGCCGTGAAAAGGATCAATGCTGTGGAATCTTATGAAATGATGAGTACTTCTGTCAAGAGACAGATTCAGGAGGAGTTGGAGGTTACAGGCAGAGTGAGGCATAGAAATCTTGTCGCATTGCAAGCCTATGTTCGACAACCCAATGCCCATTTATTAGTTTATGACCTCATTTCCAATGGGAGCCTTGCAGACGCTCTGAAGAAAATCAAGGATAAACAGCTGCAGCTGAGCTGGCCAATGCGGCATAAAATTGCAGTTGGTACAATAGCGGGTCTTGAGTATCTTCATTTCCAGTGCAATCCCCGTGTTGTACACTGTGATCTCAAGCCTGCAAAT
>PIST-13
AGAGTTGTCTGGATGAAGCAGACCTTGTTGGGGTCGGTCCCAATGGAAGGGTTTACAGGGCCAATCTCGATAATGGAATGACTGTTGCCGTAAAAAGGATCAATGCTGTGGAATCTAATGAAATGATGAGTACTTCTGTCAAGAGACAGATTCAGGAGGAGTTGGAGGTTACAGGCAGAGTGAGGCATAGAAATCTTGTCGCATTGCAAGCTTATGTTCGACAACCCAATGCCCATTTATTAGTTTATGACCTCATTTCCAATGGGAGCCTTGCAGACGCTCTGAAGAAAATCAAGGATAACCAGCTGCAGCTGAGCTGGCCAATGCGGCATAAAATTGCAGTTGGTACAATAGCGGGTCTTGAGTATCTTCATTTCCAGTGCAATCCCCGTGTTGTACACTGTGATCTCAAGCCTGCAAAT
>PIST-19
AGAGTTGTCTGGATGAAGCAGACCTTGTTGGGGTCGGTCCCAATGGAAGGGTTTACAGGGCCAATCTCGATAATGGAATGACTGTTGCCGTAAAAAGGATCAATGCTGTGGAATCTAATGAAATGATGAGTACTTCTGTCAAGAGACAGATTCAGGAGGAGTTGGAGGTTACAGGCAGAGTGAGGCATAGAAATCTTGTCGCATTGCAAGCTTATGTTCGACAACCCAATGCCCATTTATTAGTTTATGACCTCATTTCCAATGGGAGCCTTGCAGACGCTCTGAAGAAAATCAAGGATAACCAGCTGCAGCTGAGCTGGCCAATGCGGCATAAAATTGCAGTTGGTACAATAGCGGGTCTTGAGTATCTTCATTTCCAGTGCAATCCCCGTGTTGTACACTGTGATCTCAAGCCTGCAAAT
>PIST-1
AGAGTTGTCTGGATGAAGCAGACCTTGTTGGGGTCGGTCCCAATGGAAGGGTTTACAGGGCCAATCTCGATAATGGAATGACTGTTGCCGTAAAAAGGATCAATGCTGTGGAATCTAATGAAATGATGAGTACTTCTGTCAAGAGACAGATTCAGGAGGAGTTGGAGGTTACAGGCAGAGTGAGGCATAGAAATCTTGTCGCATTGCAAGCTTATGTTCGACAACCCAATGCCCATTTATTAGTTTATGACCTCATTTCCAATGGGAGCCTTGCAGACGCTCTGAAGAAAATCAAGGATAACCAGCTGCAGCTGAGCTGGCCAATGCGGCATAAAATTGCAGTTGGTACAATAGCGGGTCTTGAGTATCTTCATTTCCAGTGCAATCCCCGTGTTGTACACTGTGATCTCAAGCCTGCAAAT
>PIST-8
AGAGTTGTCTGGATGAAGCAGACCTTGTTGGGGTCGGTCCCAATGGAAGGGTTTACAGGGCCAATCTCGATAATGGAATGACTGTTGCCGTAAAAAGGATCAATGCTGTGGAATCTAATGAAATGATGAGTACTTCTGTCAAGAGACAGATTCAGGAGGAGTTGGAGGTTACAGGCAGAGTGAGGCATAGAAATCTTGTCGCATTGCAAGCTTATGTTCGACAACCCAATGCCCATTTATTAGTTTATGACCTCATTTCCAATGGGAGCCTTGCAGACGCTCTGAAGAAAATCAAGGATAACCAGCTGCAGCTGAGCTGGCCAATGCGGCATAAAATTGCAGTTGGTACAATAGCGGGTCTTGAGTATCTTCATTTCCAGTGCAATCCCCGTGTTGTACACTGTGATCTCAAGCCTGCAAAT
>PICH-X3
AGAGTTGTCTGGATGAAGCAGACCTTGTTGGGGTCGGTCCCAATGGAAGGGTTTACAGGGCCAATCTGGATAATGGAATGACTGTTGCCGTGAAAAGGATCAATGCTGTGGAATCTTATGAAATGATGAGTACTTCTGTCAAGAGACAGATTCAGGAGGAGTTGGAGGTTACAGGCAGAGTGAGGCATAGAAATCTTGTCGCATTGCAAGCCTATGTTCGACAACCCAATGCCCATTTATTAGTTTATGACCTCATTTCCAATGGGAGCCTTGCAGACGCTCTGAAGAAAATCAAGGATAAACAGCTGCAGCTGAGCTGGCCAATGCGGCATAAAATTGCAGTTGGTACAATAGCGGGTCTTGAGTATCTTCATTTCCAGTGCAATCCCCGTGTTGTACACTGTGATCTCAAGCCTGCAAAT
>PILA-24
AGAGTTGTCTGGATGAAGCAGACCTTGTTGGGGTCGGTCCCAATGGAAGGGTTTACAGGGCCAATCTGGATAATGGAATGACTGTTGCCGTAAAAAGGATCAATGCTGTGGAATCTTATGAAATGATGAGTACTTCTGTCAAGAGACAGATTCAGGAGGAGTTGGAGGTTACAGGCAGAGTGAGGCATAGAAATCTTGTCGCATTGCAAGCTTATGTTCGACAACCCAATGCCCATTTATTAGTTTATGACCTCATTTCCAATGGGAGCCTTGCAGACGCTCTGAAGAAAATCAAGGATAACCAGCTGCAGCTGAGCTGGCCAATGCGGCATAAAATTGCAGTTGGTACAGTAGCGGGTCTTGAGTATCTTCATTTCCAGTGCAATCCCCGTGTTGTACACTGTGATCTCAAGCCTGCAAAT
>PILA-20
AGAGTTGTCTGGATGAAGCAGACCTTGTTGGGGTCGGTCCCAATGGAAGGGTTTACAGGGCCAATCTGGATAATGGAATGACTGTTGCCGTAAAAAGGATCAATGCTGTGGAATCTTATGAAATGATGAGTACTTCTGTCAAGAGACAGATTCAGGAGGAGTTGGAGGTTACAGGCAGAGTGAGGCATAGAAATCTTGTCGCATTGCAAGCTTATGTTCGACAACCCAATGCCCATTTATTAGTTTATGACCTCATTTCCAATGGGAGCCTTGCAGACGCTCTGAAGAAAATCAAGGATAACCAGCTGCAGCTGAGCTGGCCAATGCGGCATAAAATTGCAGTTGGTACAGTAGCGGGTCTTGAGTATCTTCATTTCCAGTGCAATCCCCGTGTTGTACACTGTGATCTCAAGCCTGCAAAT
>PILA-26
AGAGTTGTCTGGATGAAGCAGACCTTGTTGGGGTCGGTCCCAATGGAAGGGTTTACAGGGCCAATCTGGATAATGGAATGACTGTTGCCGTAAAAAGGATCAATGCTGTGGAATCTTATGAAATGATGAGTACTTCTGTCAAGAGACAGATTCAGGAGGAGTTGGAGGTTACAGGCAGAGTGAGGCATAGAAATCTTGTCGCATTGCAAGCTTATGTTCGACAACCCAATGCCCATTTATTAGTTTATGACCTCATTTCCAATGGCAGCCTTGCAGACGCTCTGAAGAAAATCAAGGATAACCAGCTGCAGCTGAGCTGGCCAATGCGGCATAAAATTGCAGTTGGTACAGTAGCGGGTCTTGAGTATCTTCATTTCCAGTGCAATCCCCGTGTTGTACACTGTGATCTCAAGCCTGCAAAT
>PILA-17
AGAGTTGTCTGGATGAAGCAGACCTTGTTGGGGTCGGTCCCAATGGAAGGGTTTACAGGGCCAATCTGGATAATGGAATGACTGTTGCCGTAAAAAGGATCAATGCTGTGGAATCTTATGAAATGATGAGTACTTCTGTCAAGAGACAGATTCAGGAGGAGTTGGAGGTGACAGGCAGAGTGAGGCATAGAAATCTTGTCGCATTGCAAGCTTATGTTCGACAACCCAATGCCCATTTATTAGTTTATGACCTCATTTCCAATGGGAGCCTTGCAGACGCTCTGAAGAAAATCAAGGATAACCAGCTGCAGCTGAGCTGGCCAATGCGGCATAAAATTGCGGTTGGTACAGTAGCGGGTCTTGAGTATCTTCATTTCCAGTGCAATCCCCGTGTTGTACACTGTGATCTCAAGCCTGCAAAT
>PILA-21
AGAGTTGTCTGGATGAAGCAGACCTTGTTGGGGTCGGTCCCAATGGAAGGGTTTACAGGGCCAATCTGGATAATGGAATGACTGTTGCCGTAAAAAGGATCAATGCTGTGGAATCTTATGAAATGATGAGTACTTCTGTCAAGAGACAGATTCAGGAGGAGTTGGAGGTTACAGGCAGAGTGAGGCATAGAAATCTTGTCGCATTGCAAGCTTATGTTCGACAACCCAATGCCCATTTATTAGTTTATGACCTCATTTCCAATGGGAGCCTTGCAGACGCTCTGAAGAAAATCAAGGATAACCAGCTGCAGCTGAGCTGGCCAATGCGGCATAAAATTGCAGTTGGTACAATAGCGGGTCTTGAGTATCTTCATTTCCAGTGCAATCCCCGTGTTGTACACTGTGATCTCAAGCCTGCAAAT
>PILA-22
AGAGTTGTCTGGATGAAGCAGACCTTGTTGGGGTCGGTCCCAATGGAAGGGTTTACAGGGCCAATCTGGATAATGGAATGACTGTTGCCGTAAAAAGGATCAATGCTGTGGAATCTTATGAAATGATGAGTACTTCTGTCAAGAGACAGATTCAGGAGGAGTTGGAGGTTACAGGCAGAGTGAGGCATAGAAATCTTGTCGCATTGCAAGCTTATGTTCGACAACCCAATGCCCATTTATTAGTTTATGACCTCATTTCCAATGGGAGCCTTGCAGACGCTCTGAAGAAAATCAAGGATAACCAGCTGCAGCTGAGCTGGCCAATGCGGCATAAAATTGCAGTTGGTACAGTAGCGGGTCTTGAGTATCTTCATTTCCAGTGCAATCCCCGTGTTGTACACTGTGATCTCAAGCCTGCAAAT
>PILA-28
AGAGTTGTCTGGATGAAGCAGACCTTGTTGGGGTCGGTCCCAATGGAAGGGTTTACAGGGCCAATCTGGATAATGGAATGACTGTTGCCGTAAAAAGGATCAATGCTGTGGAATCTTATGAAATGATGAGTACTTCTGTCAAGAGACAGATTCAGGAGGAGTTGGAGGTTACAGGCAGAGTGAGGCATAGAAATCTTGTCGCATTGCAAGCTTATGTTCGACAACCCAATGCCCATTTATTAGTTTATGACCTCATTTCCAATGGGAGCCTTGCAGACGCTCTGAAGAAAATCAAGGATAACCAGCTGCAGCTGAGCTGGCCAATGCGGCATAAAATTGCAGTTGGTACAGTAGCGGGTCTTGAGTATCTTCATTTCCAGTGCAATCCCCGTGTTGTACACTGTGATCTCAAGCCTGCAAAT
>PILA-27
AGAGTTGTCTGGATGAAGCAGACCTTGTTGGGGTCGGTCCCAATGGAAGGGTTTACAGGGCCAATCTGGATAATGGAATGACTGTTGCCGTAAAAAGGATCAATGCTGTGGAATCTTATGAAATGATGAGTACTTCTGTCAAGAGACAGATTCAGGAGGAGTTGGAGGTTACAGGCAGAGTGAGGCATAGAAATCTTGTCGCATTGCAAGCTTATGTTCGACAACCCAATGCCCATTTATTAGTTTATGACCTCATTTCCAATGGGAGCCTTGCAGACGCTCTGAAGAAAATCAAGGATAACCAGCTGCAGCTGAGCTGGCCAATGCGGCATAAAATTGCAGTTGGTACAGTAGCGGGTCTTGAGTATCTTCATTTCCAGTGCAATCCCCGTGTTGTACACTGTGATCTCAAGCCTGCAAAT
>PILA-18
AGAGTTGTCTGGATGAAGCAGACCTTGTTGGGGTCGGTCCCAATGGAAGGGTTTACAGGGCCAATCTGGATAATGGAATGACTGTTGCCGTAAAAAGGATCAATGCTGTGGAATCTTATGAAATGATGAGTACTTCTGTCAAGAGACAGATTCAGGAGGAGTTGGAGGTTACAGGCAGAGTGAGGCATAGAAATCTTGTCGCATTGCAAGCTTATGTTCGACAACCCAATGCCCATTTATTAGTTTATGACCTCATTTCCAATGGGAGCCTTGCAGACGCTCTGAAGAAAATCAAGGATAACCAGCTGCAGCTGAGCTGGCCAATGCGGCATAAAATTGCAGTTGGTACAGTAGCGGGTCTTGAGTATCTTCATTTCCAGTGCAATCCCCGTGTTGTACACTGTGATCTCAAGCCTGCAAAT
>PILA-23
AGAGTTGTCTGGATGAAGCAGACCTTGTTGGGGTCGGTCCCAATGGAAGGGTTTACAGGGCCAATCTGGATAATGGAATGACTGTTGCCGTAAAAAGGATCAATGCTGTGGAATCTTATGAAATGATGAGTACTTCTGTCAAGAGACAGATTCAGGAGGAGTTGGAGGTTACAGGCAGAGTGAGGCATAGAAATCTTGTCGCATTGCAAGCTTATGTTCGACAACCCAATGCCCATTTATTAGTTTATGACCTCATTTCCAATGGGAGCCTTGCAGACGCTCTGAAGAAAATCAAGGATAACCAGCTGCAGCTGAGCTGGCCAATGCGGCATAAAATTGCAGTTGGTACAGTAGCGGGTCTTGAGTATCTTNNNNNNNNNNNNNNNNNNNNNNNNNNNNNNNNNNNNNNNNNNNNNNNNNNN
>PILA-19
AGAGTTGTCTGGATGAAGCAGACCTTGTTGGGGTCGGTCCCAATGGAAGGGTTTACAGGGCCAATCTGGATAATGGAATGACTGTTGCCGTAAAAAGGATCAATGCTGTGGAATCTTATGAAATGATGAGTACTTCTGTCAAGAGACAGATTCAGGAGGAGTTGGAGGTTACAGGCAGAGTGAGGCATAGAAATCTTGTCGCATTGCAAGCTTATGTTCGACAACCCAATGCCCATTTATTAGTTTATGACCTCATTTCCAATGGGAGCCTTGCAGACGCTCTGAAGAAAATCAAGGATAACCAGCTGCAGCTGAGCTGGCCAATGCGGCATAAAATTGCAGTTGGTACAGTAGCGGGTCTTGAGTATCTTCATTTCCAGTGCAATCCCCGTGTTGTACACTGTGATCTCAAGCCTGCAAAT
>PILA-29
AGAGTTGTCTGGATGAAGCAGACCTTGTTGGGGTCGGTCCCAATGGAAGGGTTTACAGGGCCAATCTGGATAATGGAATGACTGTTGCCGTAAAAAGGATCAATGCTGTGGAATCTTATGAAATGATGAGTACTTCTGTCAAGAGACAGATTCAGGAGGAGTTGGAGGTTACAGGCAGAGTGAGGCATAGAAATCTTGTCGCATTGCAAGCTTATGTTCGACAACCCAATGCCCATTTATTAGTTTATGACCTCATTTCCAATGGGAGCCTTGCAGACGCTCTGAAGAAAATCAAGGATAACCAGCTGCAGCTGAGCTGGCCAATGCGGCATAAAATTGCAGTTGGTACAATAGCGGGTCTTGAGTATCTTCATTTCCAGTGCAATCCCCGTGTTGTACACTGTGATCTCAAGCCTGCAAAT
>PIAL-AO
AGAGTTGTCTGGATGAAGCAGACCTTGTTGGGGTCGGTCCCAATGGAAGGGTTTACAGGGCCAATCTGGATAATGGAATGACTGTTGCCGTAAAAAGGATCAATGCTGTGGAATCTTATGAAATGATGAGTACTTCTGTCAAGAGACAGATTCAGGAGGAGTTGGAGGTCACAGGCAGAGTGAGGCATAGAAATCTTGTCGCATTGCAAGCTTATGTTCGACAACCCAATGCCCATTTATTAGTTTATGACCTCATTTCCAATGGGAGCCTTGCAGACGCTCTGAAGAAAATCAAGGATAACCAGCTGCAGCTGAGCTGGCCAATGCGGCATAAAATTGCAGTTGGTACAATAGCGGGTCTTGAGTATCTTCATTTCCAGTGCAATCCCCGTGTTGTACACTGTGATCTCAAGCCTGCAAAT
