# Supplementary material for: An empirical evaluation of two-stage species tree inference strategies using a multilocus dataset from North American pines
Source: BMC Evol Biol. 2014 Mar 29;14:67. doi: 10.1186/1471-2148-14-67 (PMC4021425; doi:10.1186/1471-2148-14-67)
Supplement: Additional file 3 — Zip archive containing data filesDp,Dp,0,Ds,Ds,0, and a description of these files. [file 1471-2148-14-67-S3.zip › DeGiorgioEtAl_2014_AdditionalFile1/Dataset_Dp0/0_12216_02.fas]

>PIAL-9
NNNNNNNNNNNNNNNNNNNNNNNNNNNNNNNNNNNNNNNACTCCTTATATTGTTCTCAGTGGTCAAATTAAACCAGGGTGTGCTTATCTTCTTTGTAGTTCAATCATGAGTACTTTTAATTTGAGCATTATTTCACTGACATTGGCTTATTTTAATGCACTGCCTTGTCCATGCTGTAGGCAAACAAGTGACCCACGAAGTGGTTTTGCTACTGTTGAAAAGGAGGTTCCAGGAAGCTTGACTCCAATGCTTGGCGACAGGAAGGTTGGTAGCATTGAACTGAATA--TAATTTTCTTCTTGTCTTTCTTTAGATAAAAATTATTCAGCACAGTTCTGTTGTACATTGTAATATGTATGCTGTGTCTTGTAGTTTTGCATATATGTGACATGTTTGTTCTCATTGTAGGTTGAGCATTTCTTAGGAATCAAGCGTAAACCTGAAGCTGGGACAATGGGTCCTCCGAAAAAACCAAAGACGTGATATTGTTAGACTTGGCATTTCCCCGCATGAAGATTACGAGTCTTTTAGGGCCATGAAT---------GCCAAAGGTGTTTGCAGTCGTCATCTATGATATGGTCCTTAAGGTTCTTAGTGTTGCTGCCAATAGCAAGCTCGAAATTCAAGAATAATA
>PIAL-12
NNNNNNNNNNNNNNNNNTGACATCCAGGCCAAACTGCATACTCCTTATATTGTTCTCAGTGGTCAAATTAAACCAGGGTGTGCTTATCTTCTTTGTAGTTCAATCATGAGTACTTTTAATTTGAGCATTATTTCACTGACATTGGCTTATTTTAATGCACTGCCTTGTCCATGCTGTAGGCAAACAAGTGACCCACGAAGTGGTTTTGCTACTGTTGAAAAGGAGGTTCCAGGAAGCTTGACTCCAATGCTTGGCGACAGGAAGGTTGGTAGCATTGAACTGAATA--TAATTTTCTTCTTGTCTTTCTTTAGATGAAATTTATTCAGCACAGTTCTGTTGTACATTGTAATATGTATGCTGTGTCTTGTAGTTTTGCATATATGTGACATGTTTGTTCTCATTGTAGGTTGAGCATTTCTTAGGAATCAAGCGTAAACCTGAAGCTGGGACAATGGGTCCTCCGAAAAAACCAAAGACGTGATATTGTTAGACTTGGCATTTCCCCGCATGAAGATTACGAGTCTTTTAGGGCCATGAAT---------GCCAAAGGTGTTTGCAGTCGTCATCTATGATATGGTCCTTAAGGTTCTTAGTGTTGCTGCCAATAGCAAGCTCGAAATTCAAGAATAATA
>PIAL-6
NNNNNNNNNNNNNNNNGTGACATCCAGGCCAAACTGCATACTCCTTATATTGTTCTCAGTGGTCAAATTAAACCAGGGTGTGCTTATCTTCTTTGTAGTTCAATCATGAGTACTTTTAATTTGAGCATTATTTCACTGACATTGGCTTATTTTAATGCACTGCCTTGTCCATGCTGTAGGCAAACAAGTGACCCACGAAGTGGTTTTGCTACTGTTGAAAAGGAGGTTCCAGGAAGCTTGACTCCAATGCTTGGCGACAGGAAGGTTGGTAGCATTGAACTGAATA--TAATTTTCTTCTTGTCTTTCTTTAGATAAAAATTATTCAGCACAGTTCTGTTGTACATTGTAATATGTATGCTGTGTCTTGTAGTTTTGCATATATGTGACATGTTTGTTCTCATTGTAGGTTGAGCATTTCTTAGGAATCAAGCGTAAACCTGAAGCTGGGACAATGGGTCCTCCGAAAAAACCAAAGACGTGATATTGTTAGACTTGGCATTTCCCCGCATGAAGATTACGAGTCTTTTAGGGCCATGAAT---------GCCAAAGGTGTTTGCAGTCGTCATCTATGATATGGTCCTTAAGGTTCTTAGTGTTGCTGCCAATAGCAAGCTCGAAATTCAAGAATAATA
>PIAL-13
NNNNNNNNNNNNNNNNGTGACATCCAGGCCAAACTGCATACTCCTTATATTGTTCTCAGTGGTCAAATTAAACCAGGGTGTGCTTATCTTCTTTGTAGTTCAATCATGAGTACTTTTAATTTGAGCATTATTTCACTGACATTGGCTTATTTTAATGCACTGCCTTGTCCATGCTGTAGGCAAACAAGTGACCCACGAAGTGGTTTTGCTACTGTTGAAAAGGAGGTTCCAGGAAGCTTGACTCCAATGCTTGGCGACAGGAAGGTTGGTAGCATTGAACTGAATA--TAATTTTCTTCTTGTCTTTCTTTAGATGAAATTTATTCAGCACAGTTCTGTTGTACATTGTAATATGTATGCTGTGTCTTGTAGTTTTGCATATATGTGACATGTTTGTTCTCATTGTAGGTTGAGCATTTCTTAGGAATCAAGCGTAAACCTGAAGCTGGGACAATGGGTCCTCCGAAAAAACCAAAGACGTGATATTGTTAGACTTGGCATTTCCCCGCATGAAGATTACGAGTCTTTTAGGGCCATGAAT---------GCCAAAGGTGTTTGCAGTCGTCATCTATGATATGGTCCTTAAGGTTCTTAGTGTTGCTGCCAATAGCAAGCTCGAAATTCAAGAATAATA
>PIAL-17
NNNNNNNNNNNNNNNNGTGACATCCAGGCCAAACTGCATACTCCTTATATTGTTCTCAGTGGTCAAATTAAACCAGGGTGTGCTTATCTTCTTTGTAGTTCAATCATGAGTACTTTTAATTTGAGCATTATTTCACTGACATTGGCTTATTTTAATGCACTGCCTTGTCCATGCTGTAGGCAAACAAGTGACCCACGAAGTGGTTTTGCTACTGTTGAAAAGGAGGTTCCAGGAAGCTTGACTCCAATGCTTGGCGACAGGAAGGTTGGTAGCATTGAACTGAATA--TAATTTTCTTCTTGTCTTTCTTTAGATAAAAATTATTCAGCACAGTTCTGTTGTACATTGTAATATGTATGCTGTGTCTTGTAGTTTTGCATATATGTGACATGTTTGTTCTCATTGTAGGTTGAGCATTTCTTAGGAATCAAGCGTAAACCTGAAGCTGGGACAATGGGTCCTCCGAAAAAACCAAAGACGTGATATTGTTAGACTTGGCATTTCCCCGCATGAAGATTACGAGTCTTTTAGGGCCATGAAT---------GCCAAAGGTGTTTGCAGTCGTCATCTATGATATGGTCCTTAAGGTTCTTAGTGTTGCTGCCAATAGCAAGCTCGAAATTCAAGAATAATA
>PIAL-15
NNNNNNNNNNNNNNNNGTGACATCCAGGCCAAACTGCATACTCCTTATATTGTTCTCAGTGGTCAAATTAAACCAGGGTGTGCTTATCTTCTTTGTAGTTCAATCATGAGTACTTTTAATTTGAGCATTATTTCACTGACATTGGCTTATTTTAATGCACTGCCTTGTCCATGCTGTAGGCAAACAAGTGACCCACGAAGTGGTTTTGCTACTGTTGAAAAGGAGGTTCCAGGAAGCTTGACTCCAATGCTTGGCGACAGGAAGGTTGGTAGCATTGAACTGAATA--TAATTTTCTTCTTGTCTTTCTTTAGATAAAAATTATTCAGCACAGTTCTGTTGTACATTGTAATATGTATGCTGTGTCTTGTAGTTTTGCATATATGTGACATGTTTGTTCTCATTGTAGGTTGAGCATTTCTTAGGAATCAAGCGTAAACCTGAAGCTGGGACAATGGGTCCTCCGAAAAAACCAAAGACGTGATATTGTTAGACTTGGCATTTCCCCGCATGAAGATTACGAGTCTTTTAGGGCCATGAAT---------GCCAAAGGTGTTTGCAGTCGTCATCTATGATATGGTCCTTAAGGTTCTTAGTGTTGCTGCCAATAGCAAGCTCGAAATTCAAGAATAATA
>PIAL-7
NNNNNNNNNNNNNNNNGTGACATCCAGGCCAAACTGCATACTCCTTATATTGTTCTCAGTGGTCAAATTAAACCAGGGTGTGCTTATCTTCTTTGTAGTTCAATCATGAGTACTTTTAATTTGAGCATTATTTCACTGACATTGGCTTATTTTAATGCACTGCCTTGTCCATGCTGTAGGCAAACAAGTGACCCACGAAGTGGTTTTGCTACTGTTGAAAAGGAGGTTCCAGGAAGCTTGACTCCAATGCTTGGCGACAGGAAGGTTGGTAGCATTGAACTGAATA--TAATTTTCTTCTTGTCTTTCTTTAGATAAAAATTATTCAGCACAGTTCTGTTGTACATTGTAATATGTATGCTGTGTCTTGTAGTTTTGCATATATGTGACATGTTTGTTCTCATTGTAGGTTGAGCATTTCTTAGGAATCAAGCGTAAACCTGAAGCTGGGACAATGGGTCCTCCGAAAAAACCAAAGACGTGATATTGTTAGACTTGGCATTTCCCCGCATGAAGATTACGAGTCTTTTAGGGCCATGAAT---------GCCAAAGGTGTTTGCAGTCGTCATCTATGATATGGTCCTTAAGGTTCTTAGTGTTGCTGCCAATAGCAAGCTCGAAATTCAAGAATAATA
>PIAL-8
NNNNNNNNNNNNNNNNNNNNNNNNNNNNNNNNNNNNNNNACTCCTTATATTGTTCTCAGTGGTCAAATTAAACCAGGGTGTGCTTATCTTCTTTGTAGTTCAATCATGAGTACTTTTAATTTGAGCATTATTTCACTGACATTGGCTTATTTTAATGCACTGCCTTGTCCATGCTGTAGGCAAACAAGTGACCCACGAAGTGGTTTTGCTACTGTTGAAAAGGAGGTTCCAGGAAGCTTGACTCCAATGCTTGGCGACAGGAAGGTTGGTAGCATTGAACTGAATA--TAATTTTCTTCTTGTCTTTCTTTAGATAAAAATTATTCAGCACAGTTCTGTTGTACATTGTAATATGTATGCTGTGTCTTGTAGTTTTGCATATATGTGACATGTTTGTTCTCATTGTAGGTTGAGCATTTCTTAGGAATCAAGCGTAAACCTGAAGCTGGGACAATGGGTCCTCCGAAAAAACCAAAGACGTGATATTGTTAGACTTGGCATTTCCCCGCATGAAGATTACGAGTCTTTTAGGGCCATGAAT---------GCCAAAGGTGTTTGCAGTCGTCATCTATGATATGGTCCTTAAGGTTCTTAGTGTTGCTGCCAATAGCAAGCTCGAAATTCAAGAATAATA
>PIAL-3
NNNNNNNNNNNNNNNNNNNNNNNNNNNNNNNNNNNNNNNACTCCTTATATTGTTCTCAGTGGTCAAATTAAACCAGGGTGTGCTTATCTTCTTTGTAGTTCAATCATGAGTACTTTTAATTTGAGCATTATTTCACTGACATTGGCTTATTTTAATGCACTGCCTTGTCCATGCTGTAGGCAAACAAGTGACCCACGAAGTGGTTTTGCTACTGTTGAAAAGGAGGTTCCAGGAAGCTTGACTCCAATGCTTGGCGACAGGAAGGTTGGTAGCATTGAACTGAATA--TAATTTTCTTCTTGTCTTTCTTTAGATAAAAATTATTCAGCACAGTTCTGTTGTACATTGTAATATGTATGCTGTGTCTTGTAGTTTTGCATATATGTGACATGTTTGTTCTCATTGTAGGTTGAGCATTTCTTAGGAATCAAGCGTAAACCTGAAGCTGGGACAATGGGTCCTCCGAAAAAACCAAAGACGTGATATTGTTAGACTTGGCATTTCCCCGCATGAAGATTACGAGTCTTTTAGGGCCATGAAT---------GCCAAAGGTGTTTGCAGTCGTCATCTATGATATGGTCCTTAAGGTTCTTAGTGTTGCTGCCAATAGCAAGCTCGAAATTCAAGAATAATA
>PIAL-5
NNNNNNNNNNNNNNNNNNNNNNNNNNNNNCAAACTGCATACTCCTTATATTGTTCTCAGTGGTCAAATTAAACCAGGGTGTGCTTATCTTCTTTGTAGTTCAATCATGAGTACTTTTAATTTGAGCATTATTTCACTGACATTGGCTTATTTTAATGCACTGCCTTGTCCATGCTGTAGGCAAACAAGTGACCCACGAAGTGGTTTTGCTACTGTTGAAAAGGAGGTTCCAGGAAGCTTGACTCCAATGCTTGGCGACAGGAAGGTTGGTAGCATTGAACTGAATA--TAATTTTCTTCTTGTCTTTCTTTAGATGAAATTTATTCAGCACAGTTCTGTTGTACATTGTAATATGTATGCTGTGTCTTGTAGTTTTGCATATATGTGACATGTTTGTTCTCATTGTAGGTTGAGCATTTCTTAGGAATCAAGCGTAAACCTGAAGCTGGGACAATGGGTCCTCCGAAAAAACCAAAGACGTGATATTGTTAGACTTGGCATTTCCCCGCATGAAGATTACGAGTCTTTTAGGGCCATGAAT---------GCCAAAGGTGTTTGCAGTCGTCATCTATGATATGGTCCTTAAGGTTCTTAGTGTTGCTGCCAATAGCAAGCTCGAAATTCAAGAATAATA
>PIAY-17
TCCATGGAAAAAATGCGTGACATCCAGGCCAAACTGCATACTCCTTATATTGTTCTCAGTGGTCAAATTAAACCAGGGTGTGCTTATCTTCTTTGTAGTTCAATCATGAGTACTTTTAATTTGAGCATTATTTCACTGACATTGGCTTATTTTAATGCACTGCCTTGTCCATGCTGTAGGCAAACAAGTGACCCACGAAGTGGTTTTGCTACTGTTGAAAAGGAGGTTCCAGGAAGCTTGACTCCAATGCTTGGCGACAGGAAGGTTGGTAGCATTGAACTAAATA--TAATTTTCTTCTTGTCTTTCTTTAGATGAAATTTATTCAGCACAGTTGTGTTGTACATTGTAATATGTATGCTGTGTCTTGTAGTTTTGCATATATGTGACATGTTTGTTCTCATTGTAGGTTGAGCATTTCTTAGGAATCAAGCGTAAACCTGAAGCTGGGACAATGGGTCCTCCGAAAAAACCAAAGACGTGATATTGTTAGACTTGGCATTTCCCCGCATGAAGATTACGAGTCTTTTAGGGCCATGAAT---------GCCAAAGGTGTTTGCAGTCGTCATCTATGATATGGTCCTTAAGGTTCTTAGTGTTGCTGCCAATAGCAAGCTCGAAATTCAAGAATAATA
>PIAY-5
NNNNNNNNNNNNNNNCGTGACATCCAGGCCAAACTGCATACTCCTTATATTGTTCTCAGTGGTCAAATTAAACCAGGGTGTGCTTATCTTCTTTGTAGTTCAATCATGAGTACTTTTAATTTGAGCATTATTTCAGTGACATTGGCTTATTTTAATGCACTGCCTTGTCCATGCTGTAGGCAAACAAGTGACCCACGAAGTGGTTTTGCTACTGTTGAAAAGGAGGTTCCAGGAAGCTTGACTCCAATGCTTGGCGACAGGAAGGTTGGTAGCATTGAACTAAATA--TAATTTTCTTCTTGTCTTTCTTTAGATGAAATTTATTCAGCACAGTTGTGTTGTACATTGTAATATGTATGCTGTGTCTTGTAGTTTTGCATATATGTGACATGTTTGTTCTCATTGTAGGTTGAGCATTTCTTAGGAATCAAGCGTAAACCTGAAGCTGGGACAATGGGTCCTCCGAAAAAACCAAAGACGTGATATTGTTAGACTTGGCATTTCCCCGCATGAAGATTACGAGTCTTTTAGGGCCATGAAT---------GCCAAAGGTGTTTGCAGTCGTCATCTATGATATGGTCCTTAAGGTTCTTAGTGTTGCTGCCAATAGCAAGCTCGAAATTCAAGAATAATA
>PIAY-14
TCCATGGAAAAAATGCGTGACATCCAGGCCAAACTGCATACTCCTTATATTGTTCTCAGTGGTCAAATTAAACCAGGGTGTGCTTATCTTCTTTGTAGTTCAATCATGAGTACTTTTAATTTGAGCATTATTTCACTGACATTGGCTTATTTTAATGCACTGCCTTGTCCATGCTGTAGGCAAACAAGTGACCCACGAAGTGGTTTTGCTACTGTTGAAAAGGAGGTTCCAGGAAGCTTGACTCCAATGCTTGGCGACAGGAAGGTTGGTAGCATTGAACTAAATA--TAATTTTCTTCTTGTCTTTCTTTAGATGAAATTTATTCAGCACAGTTGTGTTGTACATTGTAATATGTATGCTGTGTCTTGTAGTTTTGCATATATGTGACATGTTTGTTCTCATTGTAGGTTGAGCATTTCTTAGGAATCAAGCGTAAACCTGAAGCTGGGACAATGGGTCCTCCGAAAAAACCAAAGACGTGATATTGTTAGACTTGGCATTTCCCCGCATGAAGATTACGAGTCTTTTAGGGCCATGAAT---------GCCAAAGGTGTTTGCAGTCGTCATCTATGATATGGTCCTTAAGGTTCTTAGTGTTGCTGCCNNNNNNNNNNNNNNNNNNNNNNNNNNNNN
>PIAY-16
TCCATGGAAAAAATGCGTGACATCCAGGCCAAACTGCATACTCCTTATATTGTTCTCAGTGGTCAAATTAAACCAGGGTGTGCTTATCTTCTTTGTAGTTCAATCATGAGTACTTTTAATTTGAGCATTATTTCACTGACATTGGCTTATTTTAATGCACTGCCTTGTCCATGCTGTAGGCAAACAAGTGACCCACGAAGTGGTTTTGCTACTGTTGAAAAGGAGGTTCCAGGAAGCTTGACTCCAATGCTTGGCGACAGGAAGGTTGGTAGCATTGAACTAAATA--TAATTTTCTTCTTGTCTTTCTTTAGATGAAATTTATTCAGCACAGTTGTGTTGTACATTGTAATATGTATGCTGTGTCTTGTAGTTTTGCATATATGTGACATGTTTGTTCTCATTGTAGGTTGAGCATTTCTTAGGAATCAAGCGTAAACCTGAAGCTGGGACAATGGGTCCTCCGAAAAAACCAAAGACGTGATATTGTTAGACTTGGCATTTCCCCGCATGAAGATTACGAGTCTTTTAGGGCCATGAAT---------GCCAAAGGTGTTTGCAGTCGTCATCTATGATATGGTCCTTAAGGTTCTTAGTGTTGCTGCCNNNNNNNNNNNNNNNNNNNNNNNNNNNNN
>PIAY-18
TCCATGGAAAAAATGCGTGACATCCAGGCCAAACTGCATACTCCTTATATTGTTCTCAGTGGTCAAATTAAACCAGGGTGTGCTTATCTTCTTTGTAGTTCAATCATGAGTACTTTTAATTTGAGCATTATTTCACTGACATTGGCTTATTTTAATGCACTGCCTTGTCCATGCTGTAGGCAAACAAGTGACCCACGAAGTGGTTTTGCTACTGTTGAAAAGGAGGTTCCAGGAAGCTTGACTCCAATGCTTGGCGACAGGAAGGTTGGTAGCATTGAACTAAATA--TAATTTTCTTCTTGTCTTTCTTTAGATGAAATTTATTCAGCACAGTTGTGTTGTACATTGTAATATGTATGCTGTGTCTTGTAGTTTTGCATATATGTGACATGTTTGTTCTCATTGTAGGTTGAGCATTTCTTAGGAATCAAGCGTAAACCTGAAGCTGGGACAATGGGTCCTCCGAAAAAACCAAAGACGTGATATTGTTAGACTTGGCATTTCCCCGCATGAAGATTACGAGTCTTTTAGGGCCATGAAT---------GCCAAAGGTGTTTGCAGTCGTCATCTATGATATGGTCCTTAAGGTTCTTAGTGTTGCTGCCAATAGCAAGCTCGAAATTCAAGAATAATA
>PIAY-10
TCCATGGAAAAAATGCGTGACATCCAGGCCAAACTGCATACTCCTTATATTGTTCTCAGTGGTCAAATTAAACCAGGGTGTGCTTATCTTCTTTGTAGTTCAATCATGAGTACTTTTAATTTGAGCATTAGTTCACTGACATTGGCTTATTTTAATGCACTGCCTTGTCCATGCTGTAGGCAAACAAGTGACCCACGAAGTGGTTTTGCTACTGTTGAAAAGGAGGTTCCAGGAAGCTTGACTCCAATGCTTGGCGACAGGAAGGTTGGTAGCATTGAACTAAATA--TAATTTTCTTCTTGTCTTTCTTTAGATGAAATTTATTCAGCACAGTTGTGTTGTACATTGTAATATGTATGCTGTGTCTTGTAGTTTTGCATATATGTGACATGTTTGTTCTCATTGTAGGTTGAGCATTTCTTAGGAATCAAGCGTAAACCTGAAGCTGGGACAATGGGTCCTCCGAAAAAACCAAAGACGTGATATTGTTAGACTTGGCATTTCCCCGCATGAAGATTACGAGTCTTTTAGGGCCATGAAT---------GCCAAAGGTGTTTGCAGTCGTCATCTATGATATGGTCCTTAAGGTTCTTAGTGTTGCTGCCAATAGCAAGCTCGNNNNNNNNNNNNNNNN
>PIAY-7
TCCATGGAAAAAATGCGTGACATCCAGGCCAAACTGCATACTCCTTATATTGTTCTCAGTGGTCAAATTAAACCAGGGTGTGCTTATCTTCTTTGTAGTTCAATCATGAGTACTTTTAATTTGAGCATTATTTCACTGACATTGGCTTATTTTAATGCACTGCCTTGTCCATGCTGTAGGCAAACAAGTGACCCACGAAGTGGTTTTGCTACTGTTGAAAAGGAGGTTCCAGGAAGCTTGACTCCAATGCTTGGCGACAGGAAGGTTGGTAGCATTGAACTAAATA--TAATTTTCTTCTTGTCTTTCTTTAGATGAAATTTATTCAGCACAGTTGTGTTGTACATTGTAATATGTATGCTGTGTCTTGTAGTTTTGCATATATGTGACATGTTTGTTCTCATTGTAGGTTGAGCATTTCTTAGGAATCAAGCGTAAACCTGAAGCTGGGACAATGGGTCCTCCGAAAAAACCAAAGACGTGATATTGTTAGACTTGGCATTTCCCCGCATGAAGATTACGAGTCTTTTAGGGCCATGAAT---------GCCAAAGGTGTTTGCAGTCGTCATCTATGATATGGTCCTTAAGGTTCTTAGTGTTGCTGCCAATAGCAAGCTCGAAATTCAAGAATAATA
>PIAY-1
TCCATGGAAAAAATGCGTGACATCCAGGCCAAACTGCATACTCCTTATATTGTTCTCAGTGGTCAAATTAAACCAGGGTGTGCTTATCTTCTTTGTAGTTCAATCATGAGTACTTTTAATTTGAGCATTATTTCACTGACATTGGCTTATTTTAATGCACTGCCTTGTCCATGCTGTAGGCAAACAAGTGACCCACGAAGTGGTTTTGCTACTGTTGAAAAGGAGGTTCCAGGAAGCTTGACTCCAATGCTTGGCGACAGGAAGGTTGGTAGCATTGAACTAAATA--TAATTTTCTTCTTGTCTTTCTTTAGATGAAATTTATTCAGCACAGTTGTGTTGTACATTGTAATATGTATGCTGTGTCTTGTAGTTTTGCATATATGTGACATGTTTGTTCTCATTGTAGGTTGAGCATTTCTTAGGAATCAAGCGTAAACCTGAAGCTGGGACAATGGGTCCTCCGAAAAAACCAAAGACGTGATATTGTTAGACTTGGCATTTCCCCGCATGAAGATTACGAGTCTTTTAGGGCCATGAAT---------GCCAAAGGTGTTTGCAGTCGTCATCTATGATATGGTCCTTAAGGTTCTTAGTGTTGCTGCCAATAGCAAGCTCGAAATTCAAGAATAATA
>PIAY-13
NNNNNNNNAAAAATGCGTGACATCCAGGCCAAACTGCATACTCCTTATATTGTTCTCAGTGGTCAAATTAAACCAGGGTGTGCTTATCTTCTTTGTAGTTCAATCATGAGTACTTTTAATTTGAGCATTATTTCACTGACATTGGCTTATTTTAATGCACTGCCTTGTCCATGCTGTAGGCAAACAAGTGACCCACGAAGTGGTTTTGCTACTGTTGAAAAGGAGGTTCCAGGAAGCTTGACTCCAATGCTTGGCGACAGGAAGGTTGGTAGCATTGAACTAAATA--TAATTTTCTTCTTGTCTTTCTTTAGATGAAATTTATTCAGCACAGTTGTGTTGTACATTGTAATATGTATGCCGTGTCTTGTAGTTTTGCATATATGTGACATGTTTGTTCTCATTGTAGGTTGAGCATTTCTTAGGAATCAAGCGTAAACCTGAAGCTGGGACAATGGGTCCTCCGAAAAAACCAAAGACGTGATATTGTTAGACTTGGCATTTCCCCGCATGAAGATTACGAGTCTTTTAGGGCCATGAAT---------GCCAAAGGTGTTTGCAGTCGTCATCTATGATATGGTCCTTAANNNNNNNNNNNNNNNNNNNNNNNNNNNNNNNNNNNNNNNNNNNNNNNN
>PIAY-9
NNNNNNNNNNNNNNNNGTGACATCCAGGCCAAACTGCATACTCCTTATATTGTTCTCAGTGGTCAAATTAAACCAGGGTGTGCTTATCTTCTTTGTAGTTCAATCATGAGTACTTTTAATTTGAGCATTATTTCACTGACATTGGCTTATTTTAATGCACGGCCTTGTCCATGCTGTAGGCAAACAAGTGACCCACGAAGTGGTTTTGCTACTGTTGAAAAGGAGGTTCCAGGAAGCTTGACTCCAATGCTTGGCGACAGGAAGGTTGGTAGCATTGAACTGAATA--TAATTTTCTTCTTGTCTTTCTTTAGATGAAATTTATTCAGCACAGTTGTGTTGTACATTGTAATATGTATGCTGTGTCTTGTAGTTTTGCATATATGTGACATGTTTGTTCTCATTGTAGGTTGAGCATTTCTTAGGAATCAAGCGTAAACCTGAAGCTGGGACAATGGGTCCTCCGAAAAAACCAAAGACGTGATATTGTTAGACTTGGCATTTCCCCGCATGAAGATTACGAGTCTTTTAGGGCCATGAAT---------GTCAAAGTTGTTTGCAGTCGTCATCTATGATATGGTCCTTAAGGTTCTTAGTGTTGCTGCCAATAGCAAGCTCGAAATTCAAGAATAATA
>PIAY-19
TCCATGGAAAAAATGCGTGACATCCAGGCCAAACTGCATACTCCTTATATTGTTCTCAGTGGTCAAATTAAACCAGGGTGTGCTTATCTTCTTTGTAGTTCAATCATGAGTACTTTTAATTTGAGCATTATTTCACTGACATTGGCTTATTTTAATGCACTGCCTTGTCCATGCTGTAGGCAAACAAGTGACCCACGAAGTGGTTTTGCTACTGTTGAAAAGGAGGTTCCAGGAAGCTTGACTCCAATGCTTGGCGACAGGAAGGTTGGTAGCATTGAACTAAATA--TAATTTTCTTCTTGTCTTTCTTTAGATGAAATTTATTCAGCACAGTTGTGTTGTACATTGTAATATGTATGCTGTGTCTTGTAGTTTTGCATATATGTGACATGTTTGTTCTCATTGTAGGTTGAGCATTTCTTAGGAATCAAGCGTAAACCTGAAGCTGGGACAATGGGTCCTCCGAAAAAACCAAAGACGTGATATTGTTAGACTTGGCATTTCCCCGCATGAAGATTACGAGTCTTTTAGGGCCATGAAT---------GCCAAAGGTGTTTGCAGTCGTCATCTATGATATGGTCCTTAAGGTTCTTAGTGTTGCTGCCAATAGCAAGCTCGAAATTCAAGAATAATA
>PIBU-1
TCCATGGAAAAAATGCGTGACATCCAGGCCAAACTGCATACTCCTTATATTGTTCTCAGTGGTCAAATTAAACCAGGGTGTGCTTATCTTCTTTGTAGTTCAATCATGAGTACTTTTAATTTGAGGATTATCTCACTGATATTGGCTTATTTTAATGCATTGCCTTGTCCATGCTGTAGGCAAACAAGTGACCCACGAAGTGGTTTTGCTACTGTTGAAAAGGAGGTTCCAGGAAGCTTGACTCCAATGCTTGGTGACAGGAAGGTTGGTAGCATTGAACTGAATA--TAATTTTCTTCTTGTCTTTCTTTAGATGAAATTTATTCAGCACAGTTGTGTAGTACATTGTA-------TGCTGTGTCGTGTAGTTTTGCATATATGTGACATGTTTGTTCTCATTATAGGTTGAGCATTTCTTAGGAATCAAGCGTAAACCTGAAGCTGGGACAATGGGTCCTCCGAAAAAACCAAAGACATGATATTGTTAGACTTGGCACTTCCCCGCATGAAGATTACGAGTCTTTTAGGGCCATGAATACTATTGATGTCAAAGGTGTTTGCAGTCGTCATCTATGATATGGTCCTTAAGGTTCTTAGCTTTGCTGCCAATAGCAAGCTCGAAATTCAAGAATAATA
>PIFL-5
NNNNNNGAAAAAATGCGTGACATCCAGGCCAAACTGCATACTCCTTATATTGTTCTCAGTGGTCAAATTAAACCAGGGTGTGCTTATCTTCTTTGTAGTTCAATCATGAGTACTTTTAATTTGAGCATTATTTCACTGACATTGGCATATTTTAATGCACTGCCTTGTCCATGCTGTAGGCAAACAAGTGACCCACGAAGTGGTTTTGCTACTGTTGAAAAGGAGGTTCCAGGAAGCTTGACTCCAATGCTTGGCGACAGGAAGGTTGGTAGCATTGAACTGAATA--TAATTTTCTTCTTGTCTTTCTTTAGATGAAATTTATTCAGCACAGTTGTGTTGTACATTGTAATATGTATGCTGTGTCTTGTAGTTTTGCATATATGTGACATGTTTGTTCTCATTGTAGGTTGAGCATTTCTTAGGAATCAAGCGTAAACCTGAAGCTGGGACAATGGGTCCTCCGAAAAAACCAAAGACGTGATATTGTTAGACTTGGCATTTCCCCGCATGAAGATTACGAGTCTTTTAGGGCCATGAAT---------GCCAAAGGTGTTTGCAGTCGTCATCTATGATATGGTCCTTAAGGTTCTTAGTGTTGCTGCCAATAGCAAGCTCGAAANNNNNNNNNNNNN
>PIFL-2
TCCATGGAAAAAATGCGTGACATCCAGGCCAAACTGCATACTCCTTATATTGTTCTCAGTGGTCAAATTAAACCAGGGTGTGCTTATCTTCTTTGTAGTTCAATCATGAGTACTTTTAATTTGAGCATTATTTCACTGATATTGGCTTATTTTAATGCACTGCCTTGTCCATGCTGTAGGCAAACAAGTGACCCACGAAGTGGTTTTGCTACTGTTGAAAAGGAGGTTCCAGGAAGCTTGACTCCAATGCTTGGTGACAGGAAGGTTGGTAGCATTGAACTGAATA--TAATTTTCTTCTTGTCTTTCTTTCTATGAAATTTATTCAGCACAGTTGTGTTGTACATTGTAATATGTATGCTGTGTCTTGTAGTTTTGCATATATGTGACATGTTTGTTCTCATTGTAGGTTGAGCATTTCTTAGGAATCAAGCGTAAACCTGAAGCTGGGACAATGGGTCCTCCGAAAAAACCAAAGACGTGATATTGTTAGACTTGGTATTTCCCTGCATGAAGATTACGAGTCTTTTAGGGCCATGAATACTATTGATGCCAAAGGTGTTTGCAGTCGTCATCTATGATATGGTCCTTAAGGTTCTTAGTGTTGCTGCCAATAGCAAGCTCGAAATTCAAGAATAATA
>PIFL-17
TCCATGGAAAAAATGCGTGACATCCAGGCCAAACTGCATACTCCTTATATTGTTCTCAGTGGTCAAATTAAACCAGGGTGTGCTTATCTTCTTTGTAGTTCAATCATGAGTACTTTTAATTTGAGCATTATTTCACTGATATTGGCTTATTTTAATGCACTGCCTTGTCCATGCTGTAGGCAAACAAGTGACCCACGAAGTGGTTTTGCTACTGTTGAAAAGGAGGTTCCAGGAAGCTTGACTCCAATGCTTGGTGACAGGAAGGTTGGTAGCATTGAACTGAATA--TAATTTTCTTCTTGTCTTTCTTTCTATGAAATTTATTCAGCACAGTTGTGTTGTACATTGTAATATGTATGCTGTGTCTTGTAGTTTTGCATATATGTGACATGTTTGTTCTCATTGTAGGTTGAGCATTTCTTAGGAATCAAGCGTAAACCTGAAGCTGGGACAATGGGTCCTCCGAAAAAACCAAAGACGTGATATTGTTAGACTTGGTATTTCCCTGCATGAAGATTACGAGTCTTTTAGGGCCATGAATACTATTGATGCCAAAGGTGTTTGCAGTCGTCATCTATGATATGGTCCTTAAGGTTCTTAGTGTTGCTGCCAATAGCAAGCTCGAAATTCAAGAATAATA
>PIFL-16
TCCATGGAAAAAATGCGTGACATCCAGGCCAAACTGCATACTCCTTATATTGTTCTCAGTGGTCAAATTAAACCAGGGTGTGCTTATCTTCTTTGTAGTTCAATCATGAGTACTTTTAATTTGAGCATTATTTCACTGACATTGGCTTATTTTAATGCACTGCCTTGTCCATGCTGTAGGCAAACAAGTGACCCACGAAGTGGTTTTGCTACTGTTGAAAAGGAGGTTCCAGGAAGCTTGACTCCAATGCTTGGCGACAGGAAGGTTGGTAGCATTGAACTAAATA--TAATTTTCTTCTTGTCTTTCTTTAGATGAAATTTATTCAGCACAGTTGTGTTGTACATTGTAATATGTATGCTGTGTCTTGTAGTTTTGCATATATGTGACATGTTTGTTCTCATTGTAGGTTGAGCATTTCTTAGGAATCAAGCGTAAACCTGAAGCTGGGACAATGGGTCCTCCGAAAAAACCAAAGACGTGATATTGTTAGACTTGGCATTTCCCCGCATGAAGATTACGAGTCTTTTAGGGCCATGAAT---------GCCAAAGGTGTTTGCAGTCGTCATCTATGATATGGTCCTTAAGGTTCTTAGTGTTGCTGCCAATAGCAAGCTCGAAATTCAAGAATAATA
>PIFL-3
TCCATGGAAAAAATGCGTGACATCCAGGCCAAACTGCATACTCCTTATATTGTTCTCAGTGGTCAAATTAAACCAGGGTGTGCTTATCTTCTTTGTAGTTCAATCATGAGTACTTTTAATTTGAGCATTATTTCACTGATATTGGCTTATTTTAATGCACTGCCTTGTCCATGCTGTAGGCAAACAAGTGACCCACGAAGTGGTTTTGCTACTGTTGAAAAGGAGGTTCCAGGAAGCTTGACTCCAATGCTTGGTGACAGGAAGGTTGGTAGCATTGAACTGAATA--TAATTTTCTTCTTGTCTTTCTTTCTATGAAATTTATTCAGCACAGTTGTGTTGTACATTGTAATATGTATGCTGTGTCTTGTAGTTTTGCATATATGTGACATGTTTGTTCTCATTGTAGGTTGAGCATTTCTTAGGAATCAAGCGTAAACCTGAAGCTGGGACAATGGGTCCTCCGAAAAAACCAAAGACGTGATATTGTTAGACTTGGTATTTCCCTGCATGAAGATTACGAGTCTTTTAGGGCCATGAATACTATTGATGCCAAAGGTGTTTGCAGTCGTCATCTATGATATGGTCCTTAAGGTTCTTAGTGTTGCTGCCAATAGCAAGCTCGAAATTCAAGAATAATA
>PIFL-14
TCCATGGAAAAAATGCGTGACATCCAGGCCAAACTGCATACTCCTTATATTGTTCTCAGTGGTCAAATTAAACCAGGGTGTGCTTATCTTCTTTGTAGTTCAATCATGAGTACTTTTAATTTGAGCATTATTTCACTGATATTGGCTTATTTTAATGCACTGCCTTGTCCATGCTGTAGGCAAACAAGTGACCCACGAAGTGGTTTTGCTACTGTTGAAAAGGAGGTTCCAGGAAGCTTGACTCCAATGCTTGGTGACAGGAAGGTTGGTAGCATTGAACTGAATA--TAATTTTCTTCTTGTCTTTCTTTCTATGAAATTTATTCAGCACAGTTGTGTTGTACATTGTAATATGTATGCTGTGTCTTGTAGTTTTGCATATATGTGACATGTTTGTTCTCATTGTAGGTTGAGCATTTCTTAGGAATCAAGCGTAAACCTGAAGCTGGGACAATGGGTCCTCCGAAAAAACCAAAGACGTGATATTGTTAGACTTGGTATTTCCCTGCATGAAGATTACGAGTCTTTTAGGGCCATGAATACTATTGATGCCAAAGGTGTTTGCAGTCGTCATCTATGATATGGTCCTTAAGGTTCTTAGTGTTGCTGCCAATAGCAAGCTCGNNNNNNNNNNNNNNNN
>PIFL-12
TCCATGGAAAAAATGCGTGACATCCAGGCCAAACTGCATACTCCTTATATTGTTCTCAGTGGTCAAATTAAACCAGGGTGTGCTTATCTTCTTTGTAGTTCAATCATGAGTACTTTTAATTTGAGCATTATTTCACTGATATTGGCTTATTTTAATGCACTGCCTTGTCCATGCTGTAGGCAAACAAGTGACCCACGAAGTGGTTTTGCTACTGTTGAAAAGGAGGTTCCAGGAAGCTTGACTCCAATGCTTGGTGACAGGAAGGTTGGTAGCATTGAACTGAATA--TAATTTTCTTCTTGTCTTTCTTTCTATGAAATTTATTCAGCACAGTTGTGTTGTACATTGTAATATGTATGCTGTGTCTTGTAGTTTTGCATATATGTGACATGTTTGTTCTCATTGTAGGTTGAGCATTTCTTAGGAATCAAGCGTAAACCTGAAGCTGGGACAATGGGTCCTCCGAAAAAACCAAAGACGTGATATTGTTAGACTTGGTATTTCCCTGCATGAAGATTACGAGTCTTTTAGGGCCATGAATACTATTGATGCCAAAGGTGTTTGCAGTCGTCATCTATGATATGGTCCTTAAGGTTCTTAGTGTTGCTGCCAATAGCAAGCTCGAAATTCAAGAATAATA
>PIFL-10
TCCATGGAAAAAATGCGTGACATCCAGGCCAAACTGCATACTCCTTATATTGTTCTCAGTGGTCAAATTAAACCAGGGTGTGCTTATCTTCTTTGTAGTTCAATCATGAGTACTTTTAATTTGAGCATTATTTCACTGATATTGGCTTATTTTAATGCACTGCCTTGTCCATGCTGTAGGCAAACAAGTGACCCACGAAGTGGTTTTGCTACTGTTGAAAAGGAGGTTCCAGGAAGCTTGACTCCAATGCTTGGTGACAGGAAGGTTGGTAGCATTGAACTGAATA--TAATTTTCTTCTTGTCTTTCTTTCTATGAAATTTATTCAGCACAGTTGTGTTGTACATTGTAATATGTATGCTGTGTCTTGTAGTTTTGCATATATGTGACATGTTTGTTCTCATTGTAGGTTGAGCATTTCTTAGGAATCAAGCGTAAACCTGAAGCTGGGACAATGGGTCCTCCGAAAAAACCAAAGACGTGATATTGTTAGACTTGGTATTTCCCTGCATGAAGATTACGAGTCTTTTAGGGCCATGAATACTATTGATGCCAAAGGTGTTTGCAGTCGTCATCTATGATATGGTCCTTAAGGTTCTTAGTGTTGCTGCCAATAGCAAGCTCGAAATTCAAGAATAATA
>PIGE-2
TCCATGGAAAAAATGCGTGACATCCAGGCCAAACTGCATACTCCTTATATTGTTCTCAGTGGTCAAATTAAACCAGGGTGTGCTTATCTTCTTTGTAGTTCAATCATGAGTACTTTTAATTTGAGCATTATCTCACTGATATTGGCTTATTTTAATGCATTGCCTTGTCCATGCTATAGGCAAACAAGTGACCCACGAAGTGGTTTTGCTACTGTTGAAAAGGAGGTTCCAGGAAGCTTGACTCCAATGCTTGGTGACAGGAAGGTTGGTAGCATTGAACTGAATA--TAATTTTCTTCTTGTCTTTCTTTAGATGAAATTTATTCAGCACAGTTGTGTAGTACATTGTA-------TGCTGTGTCTTGTAGTTTTGCATATATGTGACGTGTTTGTTCTCATTGTAGGTTGAGCATTTCTTAGGAATCAAGCGTAAACCTGAAGCTGGGACAATGGGTCCTCCAAAAAAACCAAAGACATGATATTGTTAGACTTGGCACTTCCCCGCATGAAGATTACAAGTCTTTTAGGGCCATGAATACTATTGATGTCAAAGGTGTTTGTAGTCGTCATCTATGCTATGGTCCTTAAGGTTCTTAGCTTTGNNNNNNNNNNNNNNNNNNNNNNNNNNNNNNNNNN
>PIGE-1
TCCATGGAAAAAATGCGTGACATCCAGGCCAAACTGCATACTCCTTATATTGTTCTCAGTGGTCAAATTAAACCAGGGTGTGCTTATCTTCTTTGTAGTTCAATCATGAGTACTTTTAATTTGAGCATTATCTCACTGATATTGGCTTATTTTAATGCATTGCCTTGTCCATGCTATAGGCAAACAAGTGACCCACGAAGTGGTTTTGCTACTGTTGAAAAGGAGGTTCCAGGAAGCTTGACTCCAATGCTTGGTGACAGGAAGGTTGGTAGCATTGAACTGAATA--TAATTTTCTTCTTGTCTTTCTTTAGATGAAATTTATTCAGCACAGTTGTGTAGTACATTGTA-------TGCTGTGTCTTGTAGTTTTGCATATATGTGACGTGTTTGTTCTCATTGTAGGTTGAGCATTTCTTAGGAATCAAGCGTAAACCTGAAGCTGGGACAATGGGTCCTCCAAAAAAACCAAAGACATGATATTGTTAGACTTGGCACTTCCCCGCATGAAGATTACAAGTCTTTTAGGGCCATGAATACTATTGATGTCAAAGGTGTTTGTAGTCGTCATCTATGCTATGGTCCTTAAGGTTCTTAGCTTTGNNNNNNNNNNNNNNNNNNNNNNNNNNNNNNNNNN
>PIMN-4
TCCATGGAAAAAATGCGTGACATCCAGGCCAAACTGCATACTCCTTATATTGTTCTCAGTGGTCAAATTAAACCAGGGTGTGCTTATCTTCTTTGTAGTTCAATCATGAGTACTTTTAATTTGAGCATTATTTCACTGACATTGGCTTATTTTAATGCACTGCCTTGTCCATGCTGTAGGCAAACAAGTGACCCACGAAGTGGTTTTGCTACTGTTGAAAAGGAGGTTCCAGGAAGCTTGACTCCAATGCTTGGCGACAGGAAGGTTGGTAGCATTGAACTGAATA--TAATTTTCTTCTTGTCTTTCTTTAGATGAAATTTATTCAGCACAGTTGTGTTGTACATTGTAATATGTATGCTGTGTCTTGTAGTTTTGCATATATGTGACATGTTTGTTCTCATTGTAGGTTGAGCATTTCTTAGGAATCAAGCGTAAACCTGAAGCTGGGACAATGGGTCCTCCGAAAAAACCAAAGACGTGATATTGTTAGACTTGGCATTTCCCCGCATGAAGATTACGAGTCTTTTAGGGCCATGAAT---------GCCAAAGGTGTTTGCAGTCGTCATCTATGATATGGTCCTTAAGGTTCTTAGTGTTGCTGCCAATAGCAAGCTCGAAATTCAAGAATAATA
>PIMN-8
TCCATGGAAAAAATGCGTGACATCCAGGCCAAACTGCATACTCCTTATATTGTTCTCAGTGGTCAAATTAAACCAGGGTGTGCTTATCTTCTTTGTAGTTCAATCATGAGTACTTTTAATTTGAGCATTATTTCACTGACATTGGCTTATTTTAATGCACTGCCTTGTCCATGCTGTAGGCAAACAAGTGACCCACGAAGTGGTTTTGCTACTGTTGAAAAGGAGGTTCCAGGAAGCTTGACTCCAATGCTTGGCGACAGGAAGGTTGGTAGCATTGAACTGAATA--TAATTTTCTTCTTGTCTTTCTTTAGATGAAATTTATTCAGCACAGTTGTGTTGTACATTGTAATATGTATGCTGTGTCTTGTAGTTTTGCATATATGTGACATGTTTGTTCTCATTGTAGGTTGAGCATTTCTTAGGAATCAAGCGTAAACCTGAAGCTGGGACAATGGGTCCTCCGAAAAAACCAAAGACGTGATATTGTTAGACTTGGCATTTCCCCGCATGAAGATTACGAGTCTTTTAGGGCCATGAAT---------GCCAAAGGTGTTTGCAGTCGTCATCTATGATATGGTCCTTAAGGTTCTTAGTGTTGCTGCCAATAGCAAGCTCGAAATTCAAGAATAATA
>PIMN-5
TCCATGGAAAAAATGCGTGACATCCAGGCCAAACTGCATACTCCTTATATTGTTCTCAGTGGTCAAATTAAACCAGGGTGTGCTTATCTTCTTTGTAGTTCAATCATGAGTACTTTTAATTTGAGCATTATTTCACTGACATTGGCATATTTTAATGCACTGCCTTGTCCATGCTGTAGGCAAACAAGTGACCCACGAAGTGGTTTTGCTACTGTTGAAAAGGAGGTTCCAGGAAGCTTGACTCCAATGCTTGGCGACAGGAAGGTTGGTAGCATTGAACTGAATA--TAATTTTCTTCTTGTCTTTCTTTAGATGAAATTTATTCAGCACAGTTGTGTTGTACATTGTAATATGTATGCTGTGTCTTGTAGTTTTGCATATATGTGACATGTTTGTTCTCATTGTAGGTTGAGCATTTCTTAGGAATCAAGCGTAAACCTGAAGCTGGGACAATGGGTCCTCCGAAAAAACCAAAGACGTGATATTGTTAGACTTGGCATTTCCCCGCATGAAGATTACGAGTCTTTTAGGGCCATGAAT---------GCCAAAGGTGTTTGCAGTCGTCATCTATGATATGGTCCTTAAGGTTCTTAGTGTTGCTGCCAATAGCAAGCTCGAAATTCAAGAATAATA
>PIMN-7
TCCATGGAAAAAATGCGTGACATCCAGGCCAAACTGCATACTCCTTATATTGTTCTCAGTGGTCAAATTAAACCAGGGTGTGCTTATCTTCTTTGTAGTTCAATCATGAGTACTTTTAATTTGAGCATTATTTCACTGACATTGGCATATTTTAATGCACTGCCTTGTCCATGCTGTAGGCAAACAAGTGACCCACGAAGTGGTTTTGCTACTGTTGAAAAGGAGGTTCCAGGAAGCTTGACTCCAATGCTTGGCGACAGGAAGGTTGGTAGCATTGAACTGAATA--TAATTTTCTTCTTGTCTTTCTTTAGATGAAATTTATTCAGCACAGTTGTGTTGTACATTGTAATATGTATGCTGTGTCTTGTAGTTTTGCATATATGTGACATGTTTGTTCTCATTGTAGGTTGAGCATTTCTTAGGAATCAAGCGTAAACCTGAAGCTGGGACAATGGGTCCTCCGAAAAAACCAAAGACGTGATATTGTTAGACTTGGCATTTCCCCGCATGAAGATTACGAGTCTTTTAGGGCCATGAAT---------GCCAAAGGTGTTTGCAGTCGTCATCTATGATATGGTCCTTAAGGTTCTTAGTGTTGCTGCCAATAGCAAGCTCGAAATTCAAGAATAATA
>PIMN-6
TCCATGGAAAAAATGCGTGACATCCAGGCCAAACTGCATACTCCTTATATTGTTCTCAGTGGTCAAATTAAACCAGGGTGTGCTTATCTTCTTTGTAGTTCAATCATGAGTACTTTTAATTTGAGCATTATTTCACTGACATTGGCATATTTTAATGCACTGCCTTGTCCATGCTGTAGGCAAACAAGTGACCCACGAAGTGGTTTTGCTACTGTTGAAAAGGAGGTTCCAGGAAGCTTGACTCCAATGCTTGGCGACAGGAAGGTTGGTAGCATTGAACTGAATA--TAATTTTCTTCTTGTCTTTCTTTAGATGAAATTTATTCAGCACAGTTGTGTTGTACATTGTAATATGTATGCTGTGTCTTGTAGTTTTGCATATATGTGACATGTTTGTTCTCATTGTAGGTTGAGCATTTCTTAGGAATCAAGCGTAAACCTGAAGCTGGGACAATGGGTCCTCCGAAAAAACCAAAGACGTGATATTGTTAGACTTGGCATTTCCCCGCATGAAGATTACGAGTCTTTTAGGGCCATGAAT---------GCCAAAGGTGTTTGCAGTCGTCATCTATGATATGGTCCTTAAGGTTCTTAGTGTTGCTGCCAATAGCAAGCTCGAAATTCAAGAATAATA
>PIMN-15
TCCATGGAAAAAATGCGTGACATCCAGGCCAAACTGCATACTCCTTATATTGTTCTCAGTGGTCAAATTAAACCAGGGTGTGCTTATCTTCTTTGTAGTTCAATCATGAGTACTTTTAATTTGAGCATTATTTCACTGACATTGGCATATTTTAATGCACTGCCTTGTCCATGCTGTAGGCAAACAAGTGACCCACGAAGTGGTTTTGCTACTGTTGAAAAGGAGGTTCCAGGAAGCTTGACTCCAATGCTTGGCGACAGGAAGGTTGGTAGCATTGAACTGAATA--TAATTTTCTTCTTGTCTTTCTTTAGATGAAATTTATTCAGCACAGTTGTGTTGTACATTGTAATATGTATGCTGTGTCTTGTAGTTTTGCATATATGTGACATGTTTGTTCTCATTGTAGGTTGAGCATTTCTTAGGAATCAAGCGTAAACCTGAAGCTGGGACAATGGGTCCTCCGAAAAAACCAAAGACGTGATATTGTTAGACTTGGCATTTCCCCGCATGAAGATTACGAGTCTTTTAGGGCCATGAAT---------GCCAAAGGTGTTTGCAGTCGTCATCTATGATATGGTCCTTAAGGTTCTTAGTGTTGCTGCCAATAGCAAGCTCGAAATTCAAGAATAATA
>PIMN-9
TCCATGGAAAAAATGCGTGACATCCAGGCCAAACTGCATACTCCTTATATTGTTCTCAGTGGTCAAATTAAACCAGGGTGTGCTTATCTTCTTTGTAGTTCAATCATGAGTACTTTTAATTTGAGCATTATTTCACTGACATTGGCATATTTTAATGCACTGCCTTGTCCATGCTGTAGGCAAACAAGTGACCCACGAAGTGGTTTTGCTACTGTTGAAAAGGAGGTTCCAGGAAGCTTGACTCCAATGCTTGGCGACAGGAAGGTTGGTAGCATTGAACTGAATA--TAATTTTCTTCTTGTCTTTCTTTAGATGAAATTTATTCAGCACAGTTGTGTTGTACATTGTAATATGTATGCTGTGTCTTGTAGTTTTGCATATATGTGACATGTTTGTTCTCATTGTAGGTTGAGCATTTCTTAGGAATCAAGCGTAAACCTGAAGCTGGGACAATGGGTCCTCCGAAAAAACCAAAGACGTGATATTGTTAGACTTGGCATTTCCCCGCATGAAGATTACGAGTCTTTTAGGGCCATGAAT---------GCCAAAGGTGTTTGCAGTCGTCATCTATGATATGGTCCTTAAGGTTCTTAGTGTTGCTGCCAATAGCAAGCTCGAAATTCAAGAATAATA
>PIMN-17
TCCATGGAAAAAATGCGTGACATCCAGGCCAAACTGCATACTCCTTATATTGTTCTCAGTGGTCAAATTAAACCAGGGTGTGCTTATCTTCTTTGTAGTTCAATCATGAGTACTTTTAATTTGAGCATTATTTCACTGACATTGGCTTATTTTAATGCACTGCCTTGTCCATGCTGTAGGCAAACAAGTGACCCACGAAGTGGTTTTGCTACTGTTGAAAAGGAGGTTCCAGGAAGCTTGACTCCAATGCTTGGCGACAGGAAGGTTGGTAGCATTGAACTGAATA--TAATTTTCTTCTTGTCTTTCTTTAGATGAAATTTATTCAGCACAGTTGTGTTGTACATTGTAATATGTATGCTGTGTCTTGTAGTTTTGCATATATGTGACATGTTTGTTCTCATTGTAGGTTGAGCATTTCTTAGGAATCAAGCGTAAACCTGAAGCTGGGACAATGGGTCCTCCGAAAAAACCAAAGACGTGATATTGTTAGACTTGGCATTTCCCCGCATGAAGATTACGAGTCTTTTAGGGCCATGAAT---------GCCAAAGGTGTTTGCAGTCGTCATCTATGATATGGTCCTTAAGGTTCTTAGTGTTGCTGCCAATAGCAAGCTCGAAATTCAAGAATAATA
>PIMN-14
TCCATGGAAAAAATGCGTGACATCCAGGCCAAACTGCATACTCCTTATATTGTTCTCAGTGGTCAAATTAAACCAGGGTGTGCTTATCTTCTTTGTAGTTCAATCATGAGTACTTTTAATTTGAGCATTATTTCACTGACATTGGCATATTTTAATGCACTGCCTTGTCCATGCTGTAGGCAAACAAGTGACCCACGAAGTGGTTTTGCTACTGTTGAAAAGGAGGTTCCAGGAAGCTTGACTCCAATGCTTGGCGACAGGAAGGTTGGTAGCATTGAACTGAATA--TAATTTTCTTCTTGTCTTTCTTTAGATGAAATTTATTCAGCACAGTTGTGTTGTACATTGTAATATGTATGCTGTGTCTTGTAGTTTTGCATATATGTGACATGTTTGTTCTCATTGTAGGTTGAGCATTTCTTAGGAATCAAGCGTAAACCTGAAGCTGGGACAATGGGTCCTCCGAAAAAACCAAAGACGTGATATTGTTAGACTTGGCATTTCCCCGCATGAAGATTACGAGTCTTTTAGGGCCATGAAT---------GCCAAAGGTGTTTGCAGTCGTCATCTATGATATGGTCCTTAAGGTTCTTAGTGTTGCTGCCAATAGCAAGCTCGAAATTCAAGAATAATA
>PIMN-10
TCCATGGAAAAAATGCGTGACATCCAGGCCAAACTGCATACTCCTTATATTGTTCTCAGTGGTCAAATTAAACCAGGGTGTGCTTATCTTCTTTGTAGTTCAATCATGAGTACTTTTAATTTGAGCATTATTTCACTGACATTGGCTTATTTTAATGCACTGCCTTGTCCATGCTGTAGGCAAACAAGTGACCCACGAAGTGGTTTTGCTACTGTTGAAAAGGAGGTTCCAGGAAGCTTGACTCCAATGCTTGGCGACAGGAAGGTTGGTAGCATTGAACTAAATA--TAATTTTCTTCTTGTCTTTCTTTAGATGAAATTTATTCAGCACAGTTGTGTTGTACATTGTAATATGTATGCTGTGTCTTGTAGTTTTGCATATATGTGACATGTTTGTTCTCATTGTAGGTTGAGCATTTCTTAGGAATCAAGCGTAAACCTGAAGCTGGGACAATGGGTCCTCCGAAAAAACCAAAGACGTGATATTGTTAGACTTGGCATTTCCCCGCATGAAGATTACGAGTCTTTTAGGGCCATGAAT---------GCCAAAGGTGTTTGCAGTCGTCATCTATGATATGGTCCTTAAGGTTCTTAGTGTTGCTGCCAATAGCAAGCTCGAAATTCAAGAATAATA
>PIMN-1
TCCATGGAAAAAATGCGTGACATCCAGGCCAAACTGCATACTCCTTATATTGTTCTCAGTGGTCAAATTAAACCAGGGTGTGCTTATCTTCTTTGTAGTTCAATCATGAGTACTTTTAATTTGAGCATTATTTCACTGACATTGGCTTATTTTAATGCACTGCCTTGTCCATGCTGTAGGCAAACAAGTGACCCACGAAGTGGTTTTGCTACTGTTGAAAAGGAGGTTCCAGGAAGCTTGACTCCAATGCTTGGCGACAGGAAGGTTGGTAGCATTGAACTGAATA--TAATTTTCTTCTTGTCTTTCTTTAGATGAAATTTATTCAGCACAGTTGTGTTGTACATTGTAATATGTATGCTGTGTCTTGTAGTTTTGCATATATGTGACATGTTTGTTCTCATTGTAGGTTGAGCATTTCTTAGGAATCAAGCGTAAACCTGAAGCTGGGACAATGGGTCCTCCGAAAAAACCAAAGACGTGATATTGTTAGACTTGGCATTTCCCCGCATGAAGATTACGAGTCTTTTAGGGCCATGAAT---------GCCAAAGGTGTTTGCAGTCGTCATCTATGATATGGTCCTTAAGGTTCTTAGTGTTGCTGCCAATAGCAAGCTCGAAATTCAAGAATAATA
>PIMN-2
TCCATGGAAAAAATGCGTGACATCCAGGCCAAACTGCATACTCCTTATATTGTTCTCAGTGGTCAAATTAAACCAGGGTGTGCTTATCTTCTTTGTAGTTCAATCATGAGTACTTTTAATTTGAGCATTATTTCACTGACATTGGCATATTTTAATGCACTGCCTTGTCCATGCTGTAGGCAAACAAGTGACCCACGAAGTGGTTTTGCTACTGTTGAAAAGGAGGTTCCAGGAAGCTTGACTCCAATGCTTGGCGACAGGAAGGTTGGTAGCATTGAACTGAATA--TAATTTTCTTCTTGTCTTTCTTTAGATGAAATTTATTCAGCACAGTTGTGTTGTACATTGTAATATGTATGCTGTGTCTTGTAGTTTTGCATATATGTGACATGTTTGTTCTCATTGTAGGTTGAGCATTTCTTAGGAATCAAGCGTAAACCTGAAGCTGGGACAATGGGTCCTCCGAAAAAACCAAAGACGTGATATTGTTAGACTTGGCATTTCCCCGCATGAAGATTACGAGTCTTTTAGGGCCATGAAT---------GCCAAAGGTGTTTGCAGTCGTCATCTATGATATGGTCCTTAAGGTTCTTAGTGTTGCTGCCAATAGCAAGCTCGAAATTCAAGAATAATA
>PIMN-16
TCCATGGAAAAAATGCGTGACATCCAGGCCAAACTGCATACTCCTTATATTGTTCTCAGTGGTCAAATTAAACCAGGGTGTGCTTATCTTCTTTGTAGTTCAATCATGAGTACTTTTAATTTGAGCATTATTTCACTGACATTGGCATATTTTAATGCACTGCCTTGTCCATGCTGTAGGCAAACAAGTGACCCACGAAGTGGTTTTGCTACTGTTGAAAAGGAGGTTCCAGGAAGCTTGACTCCAATGCTTGGCGACAGGAAGGTTGGTAGCATTGAACTGAATA--TAATTTTCTTCTTGTCTTTCTTTAGATGAAATTTATTCAGCACAGTTGTGTTGTACATTGTAATATGTATGCTGTGTCTTGTAGTTTTGCATATATGTGACATGTTTGTTCTCATTGTAGGTTGAGCATTTCTTAGGAATCAAGCGTAAACCTGAAGCTGGGACAATGGGTCCTCCGAAAAAACCAAAGACGTGATATTGTTAGACTTGGCATTTCCCCGCATGAAGATTACGAGTCTTTTAGGGCCATGAAT---------GCCAAAGGTGTTTGCAGTCGTCATCTATGATATGGTCCTTAAGGTTCTTAGTGTTGCTGCCAATAGCAAGCTCGAAATTCAAGNNNNNNN
>PIMN-12
TCCATGGAAAAAATGCGTGACATCCAGGCCAAACTGCATACTCCTTATATTGTTCTCAGTGGTCAAATTAAACCAGGGTGTGCTTATCTTCTTTGTAGTTCAATCATGAGTACTTTTAATTTGAGCATTATTTCACTGACATTGGCATATTTTAATGCACTGCCTTGTCCATGCTGTAGGCAAACAAGTGACCCACGAAGTGGTTTTGCTACTGTTGAAAAGGAGGTTCCAGGAAGCTTGACTCCAATGCTTGGCGACAGGAAGGTTGGTAGCATTGAACTGAATA--TAATTTTCTTCTTGTCTTTCTTTAGATGAAATTTATTCAGCACAGTTGTGTTGTACATTGTAATATGTATGCTGTGTCTTGTAGTTTTGCATATATGTGACATGTTTGTTCTCATTGTAGGTTGAGCATTTCTTAGGAATCAAGCGTAAACCTGAAGCTGGGACAATGGGTCCTCCGAAAAAACCAAAGACGTGATATTGTTAGACTTGGCATTTCCCCGCATGAAGATTACGAGTCTTTTAGGGCCATGAAT---------GCCAAAGGTGTTTGCAGTCGTCATCTATGATATGGTCCTTAAGGTTCTTAGTGTTGCTGCCAATAGCAAGCTCGAAATTCAAGAATAATA
>PIMN-18
TCCATGGAAAAAATGCGTGACATCCAGGCCAAACTGCATACTCCTTATATTGTTCTCAGTGGTCAAATTAAACCAGGGTGTGCTTATCTTCTTTGTAGTTCAATCATGAGTACTTTTAATTTGAGCATTATTTCACTGACATTGGCATATTTTAATGCACTGCCTTGTCCATGCTGTAGGCAAACAAGTGACCCACGAAGTGGTTTTGCTACTGTTGAAAAGGAGGTTCCAGGAAGCTTGACTCCAATGCTTGGCGACAGGAAGGTTGGTAGCATTGAACTGAATA--TAATTTTCTTCTTGTCTTTCTTTAGATGAAATTTATTCAGCACAGTTGTGTTGTACATTGTAATATGTATGCTGTGTCTTGTAGTTTTGCATATATGTGACATGTTTGTTCTCATTGTAGGTTGAGCATTTCTTAGGAATCAAGCGTAAACCTGAAGCTGGGACAATGGGTCCTCCGAAAAAACCAAAGACGTGATATTGTTAGACTTGGCATTTCCCCGCATGAAGATTACGAGTCTTTTAGGGCCATGAAT---------GCCAAAGGTGTTTGCAGTCGTCATCTATGATATGGTCCTTAAGGTTCTTAGTGTTGCTGCCAATAGCAAGCTCGAAATTCAAGAATAATA
>PIMN-13
TCCATGGAAAAAATGCGTGACATCCAGGCCAAACTGCATACTCCTTATATTGTTCTCAGTGGTCAAATTAAACCAGGGTGTGCTTATCTTCTTTGTAGTTCAATCATGAGTACTTTTAATTTGAGCATTATTTCACTGACATTGGCATATTTTAATGCACTGCCTTGTCCATGCTGTAGGCAAACAAGTGACCCACGAAGTGGTTTTGCTACTGTTGAAAAGGAGGTTCCAGGAAGCTTGACTCCAATGCTTGGCGACAGGAAGGTTGGTAGCATTGAACTGAATA--TAATTTTCTTCTTGTCTTTCTTTAGATGAAATTTATTCAGCACAGTTGTGTTGTACATTGTAATATGTATGCTGTGTCTTGTAGTTTTGCATATATGTGACATGTTTGTTCTCATTGTAGGTTGAGCATTTCTTAGGAATCAAGCGTAAACCTGAAGCTGGGACAATGGGTCCTCCGAAAAAACCAAAGACGTGATATTGTTAGACTTGGCATTTCCCCGCATGAAGATTACGAGTCTTTTAGGGCCATGAAT---------GCCAAAGGTGTTTGCAGTCGTCATCTATGATATGGTCCTTAAGGTTCTTAGTGTTGCTGCCAATAGCAAGCTCGAAATTCAAGAATAATA
>PISB-16
TCCATGGAAAAAATGCGTGACATCCAGGCCAAACTGCATACTCCTTATATTGTTCTCAGTGGTCAAATTAAACCAGGGTGTGCTTATCTTCTTTGTAGTTCAATCATGAGTACTTTTAATTTGAGCATTATTTCACTGACATTGGCTTATTTTAATGCACTGCCTTGTCCATGCTGTAGGCAAACAAGTGACCCACGAAGTGGTTTTGCTACTGTTGAAAAGGAGGTTCCAGGAAGCTTGACTCCAATGCTTGGCGACAGGAAGGTTGGTAGCATTGAACTAAATA--TAATTTTCTTCTTGTCTTTCTTTAGATGAAATTTATTCAGCACAGTTGTGTTGTACATTGTAATATGTATGCTGTGTCTTGTAGTTTTGCATATATGTGACATGTTTGTTCTCATTGTAGGTTGAGCATTTCTTAGGAATCAAGCGTAAACCTGAAGCTGGGACAATGGGTCCTCCGAAAAAACCAAAGACGTGATATTGTTAGACTTGGCATTTCCCCGCATGAAGATTACGAGTCTTTTAGGGCCATGAAT---------GCCAAAGGTGTTTGCAGTCGTCATCTATGATATGGTCCTTAAGGTTCTTAGTGTTGCTGCCAATAGCAAGCTCGAAATTCANNNNNNNNN
>PISB-8
NNNNNNNNNNNNNNNNGTGACATCCAGGCCAAACTGCATACTCCTTATATTGTTCTCAGTGGTCAAATTAAACCAGGGTGTGCTTATCTTCTTTGTAGTTCAATCATGAGTACTTTTAATTTGAGCATTATTTCACTGACATTGGCTTATTTTAATGCACTGCCTTGTCCATGCTGTAGGCAAACAAGTGACCCACGAAGTGGTTTTGCTACTGTTGAAAAGGAGGTTCCAGGAAGCTTGACTCCAATGCTTGGCGACAGGAAGGTTGGTAGCATTGAACTAAATA--TAATTTTCTTCTTGTCTTTCTTTAGATGAAATTTATTCAGCACAGTTGTGTTGTACATTGTAATATGTATGCTGTGTCTTGTAGTTTTGCATATATGTGACATGTTTGTTCTCATTGTAGGTTGAGCATTTCTTAGGAATCAAGCGTAAACCTGAAGCTGGGACAATGGGTCCTCCGAAAAAACCAAAGACGTGATATTGTTAGACTTGGCATTTCCCCGCATGAAGATTACGAGTCTTTTAGGGCCATGAAT---------GCCAAAGGTGTTTGCAGTCGTCATCTATGATATGGTCCTTAAGGTTCTTAGTGTTGCTGCCAATAGCAAGCTCGAAATTCAAGAATAATA
>PISB-1
NNNNNNNNNNNNNNNNGTGACATCCAGGCCAAACTGCATACTCCTTATATTGTTCTCAGTGGTCAAATTAAACCAGGGTGTGCTTATCTTCTTTGTAGTTCAATCATGAGTACTTTTAATTTGAGCATTATTTCACTGACATTGGCTTATTTTAATGCACTGCCTTGTCCATGCTGTAGGCAAACAAGTGACCCACGAAGTGGTTTTGCTACTGTTGAAAAGGAGGTTCCAGGAAGCTTGACTCCAATGCTTGGCGACAGGAAGGTTGGTAGCATTGAACTAAATA--TAATTTTCTTCTTGTCTTTCTTTAGATGAAATTTATTCAGCACAGTTGTGTTGTACATTGTAATATGTATGCTGTGTCTTGTAGTTTTGCATATATGTGACATGTTTGTTCTCATTGTAGGTTGAGCATTTCTTAGGAATCAAGCGTAAACCTGAAGCTGGGACAATGGGTCCTCCGAAAAAACCAAAGACGTGATATTGTTAGACTTGGCATTTCCCCGCATGAAGATTACGAGTCTTTTAGGGCCATGAAT---------GCCAAAGGTGTTTGCAGTCGTCATCTATGATATGGTCCTTAAGGTTCTTAGTGTTGCTGCCAATAGCAAGCTCGAAATTCAAGAATAATA
>PISB-14
NNNNNNNNNNNNNNNNNNNNNNNNNNNNNNNNNNNNNNNNNNNNNNNNNNNNNNNNNNNNNNNNNNNNNNNNNNNNGGTGTGCTTATCTTCTTTGTAGTTCAATCATGAGTACTTTTAATTTGAGCATTATTTCACTGACATTGGCTTATTTTAATGCACGGCCTTGTCCATGCTGTAGGCAAACAAGTGACCCACGAAGTGGTTTTGCTACTGTTGAAAAGGAGGTTCCAGGAAGCTTGACTCCAATGCTTGGCGACAGGAAGGTTGGTAGCATTGAACTGAATA--TAATTTTCTTCTTGTCTTTCTTTAGATGAAATTTATTCAGCACAGTTGTGTTGTACATTGTAATATGTATGCTGTGTCTTGTAGTTTTGCATATATGTGACATGTTTGTTCTCATTGTAGGTTGAGCATTTCTTAGGAATCAAGCGTAAACCTGAAGCTGGGACAATGGGTCCTCCGAAAAAACCAAAGACGTGATATTGTTAGACTTGGCATTTCCCCGCATGAAGATTACGAGTCTTTTAGGGCCATGAAT---------GTCAAAGTTGTTTGCAGTCGTCATCTATGATATGGTCCTTAAGGTTCTTAGTGTTGCTGCCAATAGCAAGCTCGAAATTCAAGAATAATA
>PISB-10
NNNNNNNNNNNNNNNNNNNNNNNNNNNNNNNNNNNNNNNACTCCTTATATTGTTCTCAGTGGTCAAATTAAACCAGGGTGTGCTTATCTTCTTTGTAGTTCAATCATGAGTACTTTTAATTTGAGCATTATTTCACTGACATTGGCTTATTTTAATGCACTGCCTTGTCCATGCTGTAGGCAAACAAGTGACCCACGAAGTGGTTTTGCTACTGTTGAAAAGGAGGTTCCAGGAAGCTTGACTCCAATGCTTGGCGACAGGAAGGTTGGTAGCATTGAACTAAATA--TAATTTTCTTCTTGTCTTTCTTTAGATGAAATTTATTCAGCACAGTTGTGTTGTACATTGTAATATGTATGCTGTGTCTTGTAGTTTTGCATATATGTGACATGTTTGTTCTCATTGTAGGTTGAGCATTTCTTAGGAATCAAGCGTAAACCTGAAGCTGGGACAATGGGTCCTCCGAAAAAACCAAAGACGTGATATTGTTAGACTTGGCATTTCCCCGCATGAAGATTACGAGTCTTTTAGGGCCATGAAT---------GCCAAAGGTGTTTGCAGTCGTCATCTATGATATGGTCCTTAAGGTTCTTAGTGTTGCTGCCAATAGCAAGCTCGAAATTCAAGAATAATA
>PISB-7
NNNNNNNNNNNNNNNNGTGACATCCAGGCCAAACTGCATACTCCTTATATTGTTCTCAGTGGTCAAATTAAACCAGGGTGTGCTTATCTTCTTTGTAGTTCAATCATGAGTACTTTTAATTTGAGCATTATTTCACTGACATTGGCTTATTTTAATGCACTGCCTTGTCCATGCTGTAGGCAAACAAGTGACCCACGAAGTGGTTTTGCTACTGTTGAAAAGGAGGTTCCAGGAAGCTTGACTCCAATGCTTGGCGACAGGAAGGTTGGTAGCATTGAACTAAATA--TAATTTTCTTCTTGTCTTTCTTTAGATGAAATTTATTCAGCACAGTTGTGTTGTACATTGTAATATGTATGCTGTGTCTTGTAGTTTTGCATATATGTGACATGTTTGTTCTCATTGTAGGTTGAGCATTTCTTAGGAATCAAGCGTAAACCTGAAGCTGGGACAATGGGTCCTCCGAAAAAACCAAAGACGTGATATTGTTAGACTTGGCATTTCCCCGCATGAAGATTACGAGTCTTTTAGGGCCATGAAT---------GCCAAAGGTGTTTGCAGTCGTCATCTATGATATGGTCCTTAAGGTTCTTAGTGTTGCTGCCAATAGCAAGCTCGAAATTCAAGAATAATA
>PISB-3
NNNNNNNNNNNNNNNNGTGACATCCAGGCCAAACTGCATACTCCTTATATTGTTCTCAGTGGTCAAATTAAACCAGGGTGTGCTTATCTTCTTTGTAGTTCAATCATGAGTACTTTTAATTTGAGCATTATTTCACTGACATTGGCTTATTTTAATGCACTGCCTTGTCCATGCTGTAGGCAAACAAGTGACCCACGAAGTGGTTTTGCTACTGTTGAAAAGGAGGTTCCAGGAAGCTTGACTCCAATGCTTGGCGACAGGAAGGTTGGTAGCATTGAACTAAATA--TAATTTTCTTCTTGTCTTTCTTTAGATGAAATTTATTCAGCACAGTTGTGTTGTACATTGTAATATGTATGCCGTGTCTTGTAGTTTTGCATATATGTGACATGTTTGTTCTCATTGTAGGTTGAGCATTTCTTAGGAATCAAGCGTAAACCTGAAGCTGGGACAATGGGTCCTCCGAAAAAACCAAAGACGTGATATTGTTAGACTTGGCATTTCCCCGCATGAAGATTACGAGTCTTTTAGGGCCATGAAT---------GCCAAAGGTGTTTGCAGTCGTCATCTATGATATGGTCCTTAAGGTTCTTAGTGTTGCTGCCAATAGCAAGCTCGAAATTCAAGAATAATA
>PISB-17
TCCATGGAAAAAATGCGTGACATCCAGGCCAAACTGCATACTCCTTATATTGTTCTCAGTGGTCAAATTAAACCAGGGTGTGCTTATCTTCTTTGTAGTTCAATCATGAGTACTTTTAATTTGAGCATTATTTCACTGACATTGGCTTATTTTAATGCACGGCCTTGTCCATGCTGTAGGCAAACAAGTGACCCACGAAGTGGTTTTGCTACTGTTGAAAAGGAGGTTCCAGGAAGCTTGACTCCAATGCTTGGCGACAGGAAGGTTGGTAGCATTGAACTGAATA--TAATTTTCTTCTTGTCTTTCTTTAGATGAAATTTATTCAGCACAGTTGTGTTGTACATTGTAATATGTATGCTGTGTCTTGTAGTTTTGCATATATGTGACATGTTTGTTCTCATTGTAGGTTGAGCATTTCTTAGGAATCAAGCGTAAACCTGAAGCTGGGACAATGGGTCCTCCGAAAAAACCAAAGACGTGATATTGTTAGACTTGGCATTTCCCCGCATGAAGATTACGAGTCTTTTAGGGCCATGAAT---------GTCAAAGTTGTTTGCAGTCGTCATCTATGATATGGTCCTTAAGGTTCTTAGTGTTGCTGCCAATAGCAAGCTCGAAATTCAAGAATAATA
>PISB-13
NNNNNNNNNNNNNTGCGTGACATCCAGGCCAAACTGCATACTCCTTATATTGTTCTCAGTGGTCAAATTAAACCAGGGTGTGCTTATCTTCTTTGTAGTTCAATCATGAGTACTTTTAATTTGAGCATTATTTCACTGACATTGGCTTATTTTAATGCACTGCCTTGTCCATGCTGTAGGCAAACAAGTGACCCACGAAGTGGTTTTGCTACTGTTGAAAAGGAGGTTCCAGGAAGCTTGACTCCAATGCTTGGCGACAGGAAGGTTGGTAGCATTGAACTAAATA--TAATTTTCTTCTTGTCTTTCTTTAGATGAAATTTATTCAGCACAGTTGTGTTGTACATTGTAATATGTATGCTGTGTCTTGTAGTTTTGCATATATGTGACATGTTTGTTCTCATTGTAGGTTGAGCATTTCTTAGGAATCAAGCGTAAACCTGAAGCTGGGACAATGGGTCCTCCGAAAAAACCAAAGACGTGATATTGTTAGACTTGGCATTTCCCCGCATGAAGATTACGAGTCTTTTAGGGCCATGAAT---------GCCAAAGGTGTTTGCAGTCGTCATCTATGATATGGTCCTTAAGGTTCTTAGTGTTGCTGCCAATAGCAAGCTCGAAATTNNNNNNNNNNN
>PISB-11
NNNNNNNNNNNNNNNNNNNNNNNNNNNNNNNNNNNNNNNNNNNNNNNNNNNNNNNNNNNNNNNNNNNNNNAACCAGGGTGTGCTTATCTTCTTTGTAGTTCAATCATGAGTACTTTTAATTTGAGCATTATTTCACTGACATTGGCTTATTTTAATGCACTGCCTTGTCCATGCTGTAGGCAAACAAGTGACCCACGAAGTGGTTTTGCTACTGTTGAAAAGGAGGTTCCAGGAAGCTTGACTCCAATGCTTGGCGACAGGAAGGTTGGTAGCATTGAACTAAATA--TAATTTTCTTCTTGTCTTTCTTTAGATGAAATTTATTCAGCACAGTTGTGTTGTACATTGTAATATGTATGCTGTGTCTTGTAGTTTTGCATATATGTGACATGTTTGTTCTCATTGTAGGTTGAGCATTTCTTAGGAATCAAGCGTAAACCTGAAGCTGGGACAATGGGTCCTCCGAAAAAACCAAAGACGTGATATTGTTAGACTTGGCATTTCCCCGCATGAAGATTACGAGTCTTTTAGGGCCATGAAT---------GCCAAAGGTGTTTGCAGTCGTCATCTATGATATGGTCCTTAAGGTTCTTAGTGTTGCTGCCAATAGCAAGCTCGAAATTCAAGAATAATA
>PISB-12
NNNNNNNNGAAAATGCGTGACATCCAGGCCAAACTGCATACTCCTTATATTGTTCTCAGTGGTCAAATTAAACCAGGGTGTGCTTATCTTCTTTGTAGTTCAATCATGAGTACTTTTAATTTGAGCGTTATTTCACTGACATTGGCTTATTTTAATGCACTGCCTTGTCCATGCTGTAGGCAAACAAGTGACCCACGAAGTGGTTTTGCTACTGTTGAAAAGGAGGTTCCAGGAAGCTTGACTCCAATGCTTGGCGACAGGAAGGTTGGTAGCATTGAACTAAATA--TAATTTTCTTCTTGTCTTTCTTTAGATGAAATTTATTCAGCACAGTTGTGTTGTACATTGTAATATGTATGCTGTGTCTTGTAGTTTTGCATATATGTGACATGTTTGTTCTCATTGTAGGTTGAGCATTTCTTAGGAATCAAGCGTAAACCTGAAGCTGGGACAATGGGTCCTCCGAAAAAACCAAAGACGTGATATTGTTAGACTTGGCATTTCCCCGCATGAAGATTACGAGTCTTTTAGGGCCATGAAT---------GCCAAAGGTGTTTGCAGTCGTCATCTATGATATGGTCCTTAAGGTTCTTAGTGTTGCTGCCAATAGCAAGCTCGAAATTCAAGAATAATA
>PISB-6
NNNNNNNNNNNNNNNCGTGACATCCAGGCCAAACTGCATACTCCTTATATTGTTCTCAGTGGTCAAATTAAACCAGGGTGTGCTTATCTTCTTTGTAGTTCAATCATGAGTACTTTTAATTTGAGCATTATTTCACTGACATTGGCTTATTTTAATGCACTGCCTTGTCCATGCTGTAGGCAAACAAGTGACCCACGAAGTGGTTTTGCTACTGTTGAAAAGGAGGTTCCAGGAAGCTTGACTCCAATGCTTGGCGACAGGAAGGTTGGTAGCATTGAACTAAATA--TAATTTTCTTCTTGTCTTTCTTTAGATGAAATTTATTCAGCACAGTTGTGTTGTACATTGTAATATGTATGCTGTGTCTTGTAGTTTTGCATATATGTGACATGTTTGTTCTCATTGTAGGTTGAGCATTTCTTAGGAATCAAGCGTAAACCTGAAGCTGGGACAATGGGTCCTCCGAAAAAACCAAAGACGTGATATTGTTAGACTTGGCATTTCCCCGCATGAAGATTACGAGTCTTTTAGGGCCATGAAT---------GCCAAAGGTGTTTGCAGTCGTCATCTATGATATGGTCCTTAAGGTTCTTAGTGTTGCTGCCAATAGCAAGCTCGAAATTCAAGAATAATA
>PISQ-2
TCCATGGAAAAAATGCGTGACATCCAGGCCAAACTGCATACTCCTTATATTGTTCTCAGTGGTCAAATTAAACCAGGGTGTGCTTATCTTCTTTGTAGTTCAATCATGAGTACTTTTAATTTGAGCATTATCTCACTGATATTGGCTTATTTTAATGCATTGCCTTGTCCATGCTGTAGGCAAACAAGTGACCCACAAAGTGGTTTTGCTACTGTTGAAAAGGAGGTTCCAGGAAGCTTGACTCCAATGCTTGGTGACAGGAAGGTTGGTAGCATTGAACTGAATA--TAATTTTCTTCTTGTCTTTCTTTAGATGAAATTTATTCAGCACAGTTGTGTAGTACATTGTA-------TGCTGTGTCTTGTAGTTTTGCATATATGTGACATGTTTGTTCTCATTGTAGGTTGAGCATTTCTTAGGCTTCAAGCGTAAACCTGAAGCTGGGACAATGGGTCCTCCAAAAAAACCAAAGACATGATATTGTTAGACTTGGCACTTCCCCGCATGAAGATTACAAGTCTTTTAGGGCCATGAATACTATTGATGTCAAAGGTGTTTGCAGTCGTCATCTATGATATGGTCCTTAAGGTTCTTAGCTTTGCTGCCAATAGCAAGCNNNNNNNNNNNNNNNNNNN
>PISQ-1
TCCATGGAAAAAATGCGTGACATCCAGGCCAAACTGCATACTCCTTATATTGTTCTCAGTGGTCAAATTAAACCAGGGTGTGCTTATCTTCTTTGTAGTTCAATCATGAGTACTTTTAATTTGAGCATTATCTCACTGATATTGGCTTATTTTAATGCATTGCCTTGTCCATGCTGTAGGCAAACAAGTGACCCACAAAGTGGTTTTGCTACTGTTGAAAAGGAGGTTCCAGGAAGCTTGACTCCAATGCTTGGTGACAGGAAGGTTGGTAGCATTGAACTGAATA--TAATTTTCTTCTTGTCTTTCTTTAGATGAAATTTATTCAGCACAGTTGTGTAGTACATTGTA-------TGCTGTGTCTTGTAGTTTTGCATATATGTGACATGTTTGTTCTCATTGTAGGTTGAGCATTTCTTAGGCTTCAAGCGTAAACCTGAAGCTGGGACAATGGGTCCTCCAAAAAAACCAAAGACATGATATTGTTAGACTTGGCACTTCCCCGCATGAAGATTACAAGTCTTTTAGGGCCATGAATACTATTGATGTCAAAGGTGTTTGCAGTCGTCATCTATGATATGGTCCTTAAGGTTCTTAGCTTTGCTGCCAATAGCAAGCNNNNNNNNNNNNNNNNNNN
>PIST-3
NNNNNNNNNNNNNNNNNNNNNNNNNNNNNNNNNNNNNNNNNNNNNNNNNNNNNNNNNNNNNNNNNNNNNNNNNNNNNNNNNNCTTATCTTCTTTGTAGTTCAATCATGAGTACTTTTAATTTGAGCATTATTTCACTGACATTGGCTTATTTTAATGCACTGCCTTGTCCATGCTGTAGGCAAACAAGTGACCCACGAAGTGGTTTTGCTACTGTTGAAAAGGAGGTTCCAGGAAGCTTGACTCCAATGCTTGGCGACAGGAAGGTTGGTAGCATTGAACTGAATA--TAATTTTCTTCTTGTCTTTCTTTAGATGAAATTTATTCAGCACAGTTGTGTTGTACATTGTAATATGTATGCTGTGTCTTGTAGTTTTGCATATATGTGACATGTTTGTTCTCATTGTAGGTTGAGCATTTCTTAGGAATCAAGCGTAAACCTGAAGCTGGGACAATGGGTCCTCCGAAAAAACCAAAGACGTGATATTGTTAGACTTGGCATTTCCCCGCATGAAGATTACGAGTCTTTTAGGGCCATGAAT---------GCCAAAGGTGTTTGCAGTCGTCATCTATGATATGGTCCTTAAGGTTCTTAGTGTTGCTGCCAATAGCAAGCTCGAAATTCAAGAATAATA
>PIST-15
NNNNNNNNNNNNNNNNNTGACATCCAGGCCAAACTGCATACTCCTTATATTGTTCTCAGTGGTCAAATTAAACCAGGGTGTGCTTATCTTCTTTGTAGTTCAATCATGAGTACTTTTAATTTGAGCATTATTTCACTGACATTGGCTTATTTTAATGCACTGCCTTGTCCATGCTGTAGGCAAACAAGTGACCCACGAAGTGGTTTTGCTACTGTTGAAAAGGAGGTTCCAGGAAGCTTGACTCCAATGCTTGGCGACAGGAAGGTTGGTAGCATTGAACTGAATA--TAATTTTCTTCTTGTCTTTCTTTAGATGAAATTTATTCAGCACAGTTGTGTTGTACATTGTAATATGTATGCTGTGTCTTGTAGTTTTGCATATATGTGACATGTTTGTTCTCATTGTAGGTTGAGCATTTCTTAGGAATCAAGCGTAAACCTGAAGCTGGGACAATGGGTCCTCCGAAAAAACCAAAGACGTGATATTGTTAGACTTGGCATTTCCCCGCATGAAGATTACGAGTCTTTTAGGGCCATGAAT---------GCCAAAGGTGTTTGCAGTCGTCATCTATGATATGGTCCTTAAGGTTCTTAGTGTTGCTGCCAATAGCAAGCTCGAAATTCAAGAATAATA
>PIST-10
NNNNNNNNNNNNNNNNNNGACATCCAGGCCAAACTGCATACTCCTTATATTGTTCTCAGTGGTCAAATTAAACCAGGGTGTGCTTATCTTCTTTGTAGTTCAATCATGAGTACTTTGAATTTGAGCATTATTTCACTGACATTGGCTTATTTTAATGCACTGCCTTGTCCATGCTGTAGGCAAACAAGTGACCCACGAAGTGGTTTTGCTACTGTTGAAAAGGAGGTTCCAGGAAGCTTGACTCCAATGCTTGGCGACAGGAAGGTTGGTAGCATTGAACTGAATA--TAATTTTCTTCTTGTCTTTCTTTAGATGAAATTTATTCAGCACAGTTGTGTTGTACATTGTAATATGTATGCTGTGTCTTGTAGTTTTGCATATATGTGACATGTTTGTTCTCATTGTAGGTTGAGCATTTCTTAGGAATCAAGCGTAAACCTGAAGCTGGGACAATGGGTCCTCCGAAAAAACCAAAGACGTGATATTGTTAGACTTGGCATTTCCCCGCATGAAGATTACGAGTCTTTTAGGGCCATGAAT---------GCCAAAGGTGTTTGCAGTCGTCATCTATGATATGGTCCTTAAGGTTCTTAGTGTTGCTGCCAATAGCAAGCTCGAAATTCAAGAATAATA
>PIST-14
NNNNNNNNNNNNNNNNGTGACATCCAGGCCAAACTGCATACTCCTTATATTGTTCTCAGTGGTCAAATTAAACCAGGGTGTGCTTATCTTCTTTGTAGTTCAATCATGAGTACTTTTAATTTGAGCATTATTTCACTGACATTGGCTTATTTTAATGCACTGCCTTGTCCATGCTGTAGGCAAACAAGTGACCCACGAAGTGGTTTTGCTACTGTTGAAAAGGAGGTTCCAGGAAGCTTGACTCCAATGCTTGGCGACAGGAAGGTTGGTAGCATTGAACTGAATA--TAATTTTCTTCTTGTCTTTCTTTAGATGAAATTTATTCAGCACAGTTGTGTTGTACATTGTAATATGTATGCTGTGTCTTGTAGTTTTGCATATATGTGACATGTTTGTTCTCATTGTAGGTTGAGCATTTCTTAGGAATCAAGCGTAAACCTGAAGCTGGGACAATGGGTCCTCCGAAAAAACCAAAGACGTGATATTGTTAGACTTGGCATTTCCCCGCATGAAGATTACGAGTCTTTTAGGGCCATGAAT---------GCCAAAGGTGTTTGCAGTCGTCATCTATGATATGGTCCTTAAGGTTCTTAGTGTTGCTGCCAATAGCAAGCTCGAAATTCAAGAATAATA
>PICH-X3
TCCATGGAAAAAATGCGTGACATCCAGGCCAAACTGCATACTCCTTATATTGTTCTCAGTGGTCAAATTAAACCAGGGTGTGCTTATCTTCTTTATAGTTCAATCATGAGTACTTTTAATTTGAGCATTATTTCACTGACATTGGCTTATTTTAATGCACTGCCTTGTCCATGCTGTAGGCAAACTAGTGACCCACGAAGTGGTTTTGCTACTGTTGAAAAGGAGGTTCCAGGAAGCTTGACTCCAATGCTTGGCGACAGGAAGGTTGGTAGCATTGAACTTAATA--TAATTTTCTTCTTGTCTTTCTTTAGATGAAATTTATTCAGCACAGTTGTGTTGTACATTGTAATATGTATGCTGTGTCTTGTAGTTTTGCATATATGTGACATGTTTGTTCTCATTGTAGGTTGAGCATTTCTTAGGAATCAAGCGTAAACCCGAAGCTGGGACAATGGGTCCTCCGAAAAAACCAAAGACGTGATATTGTTAGACTTGGCATTTCCCCGCATGAAGATTACGAGTCTTTTAGGGCCATGAAT---------GCCAAAGGTGTTTGCAGTCGTCATCTATGATATGGTCCTTAAGGTTCTTAGTGTTGCTGCCAATAGCAAGCTCNNNNNNNNNNNNNNNNN
>PIST-9
TCCATGGAAAAAATGCGTGACATCCAGGCCAAACTGCATACTCCTTATATTGTTCTCAGTGGTCAAATTAAACCAGGGTGTGCTTATCTTCTTTGTAGTTCAATCATGAGTACTTTTAATTTGAGCATTATTTCACTGACATTGGCTTATTTTAATGCACTGCCTTGTCCATGCTGTAGGCAAACAAGTGACCCACGAAGTGGTTTTGCTACTGTTGAAAAGGAGGTTCCAGGAAGCTTGACTCCAATGCTTGGCGACAGGAAGGTTGGTAGCATTGAACTGAATA--TAATTTTCTTCTTGTCTTTCTTTAGATGAAATTTATTCAGCACAGTTGTGTTGTACATTGTAATATGTATGCTGTGTCTTGTAGTTTTGCATATATGTGACATGTTTGTTCTCATTGTAGGTTGAGCATTTCTTAGGAATCAAGCGTAAACCTGAAGCTGGGACAATGGGTCCTCCGAAAAAACCAAAGACGTGATATTGTTAGACTTGGCATTTCCCCGCATGAAGATTACGAGTCTTTTAGGGCCATGAAT---------GCCAAAGGTGTTTGCAGTCGTCATCTATGATATGGTCCTTAAGGTTCTTAGTGTTGCTGCCAATAGCAAGCTCGAAATTCAAGAATAATA
>PICH-X1
NNNNNNNNNNNNNTGCGTGACATCCAGGCCAAACTGCATACTCCTTATATTGTTCTCAGTGGTCAAATTAAACCAGGGTGTGCTTATCTTCTTTATAGTTCAATCATGAGTACTTTTAATTTGAGCATTATTTCACTGACATTGGCTTATTTTAATGCACTGCCTTGTCCATGCTGTAGGCAAACTAGTGACCCACGAAGTGGTTTTGCTACTGTTGAAAAGGAGGTTCCAGGAAGCTTGACTCCAATGCTTGGCGACAGGAAGGTTGGTAGCATTGAACTTAATA--TAATTTTCTTCTTGTCTTTCTTTAGATGAAATTTATTCAGCACAGTTGTGTTGTACATTGTAATATGTATGCTGTGTCTTGTAGTTTTGCATATATGTGACATGTTTGTTCTCATTGTAGGTTGAGCATTTCTTAGGAATCAAGCGTAAACCCGAAGCTGGGACAATGGGTCCTCCGAAAAAACCAAAGACGTGATATTGTTAGACTTGGCATTTCCCCGCATGAAGATTACGAGTCTTTTAGGGCCATGAAT---------GCCAAAGGTGTTTGCAGTCGTCATCTNNNNNNNNNNNNNNNNNNNNNNNNNNNNNNNNNNNNNNNNNNNNNNNNNNNNNNNNNNNNNNNN
>PIST-13
NNNNNNNNNNNNNNNCGTGACATCCAGGCCAAACTGCATACTCCTTATATTGTTCTCAGTGGTCAAATTAAACCAGGGTGTGCTTATCTTCTTTGTAGTTCAATCATGAGTACTTTTAATTTGAGCATTATTTCACTGACATTGGCTTATTTTAATGCACTGCCTTGTCCATGCTGTAGGCAAACAAGTGACCCACGAAGTGGTTTTGCTACTGTTGAAAAGGAGGTTCCAGGAAGCTTGACTCCAATGCTTGGCGACAGGAAGGTTGGTAGCATTGAACTGAATA--TAATTTTCTTCTTGTCTTTCTTTAGATGAAATTTATTCAGCACAGTTGTGTTGTACATTGTAATATGTATGCTGTGTCTTGTAGTTTTGCATATATGTGACATGTTTGTTCTCATTGTAGGTTGAGCATTTCTTAGGAATCAAGCGTAAACCTGAAGCTGGGACAATGGGTCCTCCGAAAAAACCAAAGACGTGATATTGTTAGACTTGGCATTTCCCCGCATGAAGATTACGAGTCTTTTAGGGCCATGAAT---------GCCAAAGGTGTTTGCAGTCGTCATCTATGATATGGTCCTTAAGGTTCTTAGTGTTGCTGCCAATAGCAAGCTCGAAATTCAAGAATAATA
>PIST-7
NNNNNNNNNNNNNNNNNTGACATCCAGGCCAAACTGCATACTCCTTATATTGTTCTCAGTGGTCAAATTAAACCAGGGTGTGCTTATCTTCTTTGTAGTTCAATCATGAGTACTTTTAATTTGAGCATTATTTCACTGACATTGGCTTATTTTAATGCACTGCCTTGTCCATGCTGTAGGCAAACAAGTGACCCACGAAGTGGTTTTGCTACTGTTGAAAAGGAGGTTCCAGGAAGCTTGACTCCAATGCTTGGCGACAGGAAGGTTGGTAGCATTGAACTGAATA--TAATTTTCTTCTTGTCTTTCTTTAGATGAAATTTATTCAGCACAGTTGTGTTGTACATTGTAATATGTATGCTGTGTCTTGTAGTTTTGCATATATGTGACATGTTTGTTCTCATTGTAGGTTGAGCATTTCTTAGGAATCAAGCGTAAACCTGAAGCTGGGACAATGGGTCCTCCGAAAAAACCAAAGACGTGATATTGTTAGACTTGGCATTTCCCCGCATGAAGATTACGAGTCTTTTAGGGCCATGAAT---------GCCAAAGGTGTTTGCAGTCGTCATCTATGATATGGTCCTTAAGGTTCTTAGTGTTGCTGCCAATAGCAAGCTCGAAATTCAAGAATAATA
>PIST-4
NNNNNNNNNNNNNNNNNNNNNNNNNNNNNNNNNNNNNNTACTCCTTATATTGTTCTCAGTGGTCAAATTAAACCAGGGTGTGCTTATCTTCTTTGTAGTTCAATCATGAGTACTTTTAATTTGAGCATTATTTCACTGACATTGGCTTATTTTAATGCACTGCCTTGTCCATGCTGTAGGCAAACAAGTGACCCACGAAGTGGTTTTGCTACTGTTGAAAAGGAGGTTCCAGGAAGCTTGACTCCAATGCTTGGCGACAGGAAGGTTGGTAGCATTGAACTGAATA--TAATTTTCTTCTTGTCTTTCTTTAGATGAAATTTATTCAGCACAGTTGTGTTGTACATTGTAATATGTATGCTGTGTCTTGTAGTTTTGCATATATGTGACATGTTTGTTCTCATTGTAGGTTGAGCATTTCTTAGGAATCAAGCGTAAACCTGAAGCTGGGACAATGGGTCCTCCGAAAAAACCAAAGACGTGATATTGTTAGACTTGGCATTTCCCCGCATGAAGATTACGAGTCTTTTAGGGCCATGAAT---------GCCAAAGGTGTTTGCAGTCGTCATCTATGATATGGTCCTTAAGGTTCTTAGTGTTGCTGCCAATAGCAAGCTCGAAATTCAAGAATAATA
>PIST-12
NNNNNNNNNNNNNNNNNNNNNNNNNNNNNNNNNNNNNNNNCTCCTTATATTGTTCTCAGTGGTCAAATTAAACCAGGGTGTGCTTATCTTCTTTGTAGTTCAATCATGAGTACTTTTAATTTGAGCATTATTTCACTGACATTGGCTTATTTTAATGCACTGCCTTGTCCATGCTGTAGGCAAACAAGTGACCCACGAAGTGGTTTTGCTACTGTTGAAAAGGAGGTTCCAGGAAGCTTGACTCCAATGCTTGGCGACAGGAAGGTTGGTAGCATTGAACTGAATA--TAATTTTCTTCTTGTCTTTCTTTAGATGAAATTTATTCAGCACAGTTGTGTTGTACATTGTAATATGTATGCTGTGTCTTGTAGTTTTGCATATATGTGACATGTTTGTTCTCATTGTAGGTTGAGCATTTCTTAGGAATCAAGCGTAAACCTGAAGCTGGGACAATGGGTCCTCCGAAAAAACCAAAGACGTGATATTGTTAGACTTGGCATTTCCCCGCATGAAGATTACGAGTCTTTTAGGGCCATGAAT---------GCCAAAGGTGTTTGCAGTCGTCATCTATGATATGGTCCTTAAGGTTCTTAGTGTTGCTGCCANNNNNNNNNNNNNNNNNNNNNNNNNNNN
>PIST-2
NNNNNNNNNNNNNNNNGTGACATCCAGGCCAAACTGCATACTCCTTATATTGTTCTCAGTGGTCAAATTAAACCAGGGTGTGCTTATCTTCTTTGTATTTCAATCATGAGTACTTTTAATTTGAGCATTATTTCACTGACATTGGCTTATTTTAATGCACTGCCTTGTCCATGCTGTAGGCAAACAAGTGACCCACGAAGTGGTTTTGCTACTGTTGAAAAGGAGGTTCCAGGAAGCTTGACTCCAATGCTTGGCGACAGGAAGGTTGGTAGCATTGAACTGAATA--TAATTTTCTTCTTGTCTTTCTTTAGATGAAATTTATTCAGCACAGTTGTGTTGTACATTGTAATATGTATGCTGTGTCTTGTAGTTTTGCATATATGTGACATGTTTGTTCTCATTGTAGGTTGAGCATTTCTTAGGAATCAAGCGTAAACCTGAAGCTGGGACAATGGGTCCTCCGAAAAAACCAAAGACGTGATATTGTTAGACTTGGCATTTCCCCGCATGAAGATTACGAGTCTTTTAGGGCCATGAAT---------GCCAAAGGTGTTTGCAGTCGTCATCTATGATATGGTCCTTAAGGTTCTTAGTGTTGTTGCCAATAGCAAGCTCGAAATTCAAGAATAATA
>PIST-8
NNNNNNNNNNNNNNNCGTGACATCCAGGCCAAACTGCATACTCCTTATATTGTTCTCAGTGGTCAAATTAAACCAGGGTGTGCTTATCTTCTTTGTAGTTCAATCATGAGTACTTTTAATTTGAGCATTATTTCACTGACATTGGCTTATTTTAATGCACTGCCTTGTCCATGCTGTAGGCAAACAAGTGACCCACGAAGTGGTTTTGCTACTGTTGAAAAGGAGGTTCCAGGAAGCTTGACTCCAATGCTTGGCGACAGGAAGGTTGGTAGCATTGAACTGAATA--TAATTTTCTTCTTGTCTTTCTTTAGATGAAATTTATTCAGCACAGTTGTGTTGTACATTGTAATATGTATGCTGTGTCTTGTAGTTTTGCATATATGTGACATGTTTGTTCTCATTGTAGGTTGAGCATTTCTTAGGAATCAAGCGTAAACCTGAAGCTGGGACAATGGGTCCTCCGAAAAAACCAAAGACGTGATATTGTTAGACTTGGCATTTCCCCGCATGAAGATTACGAGTCTTTTAGGGCCATGAAT---------GCCAAAGGTGTTTGCAGTCGTCATCTATGATATGGTCCTTAAGGTTCTTAGTGTTGCTGCCAATAGCAAGCTCGAAATTCAAGAATAATA
>PIST-19
TCCATTGAAAAAATGCGTGACATCCAGGCCAAACTGCATACTCCTTATATTGTTCTCAGTGGTCAAATTAAACCAGGGTGTGCTTATCTTCTTTGTATTTCAATCATGAGTACTTTTAATTTGAGCATTATTTCACTGACATTGGCTTATTTTAATGCACTGCCTTGTCCATGCTGTAGGCAAACAAGTGACCCACGAAGTGGTTTTGCTACTGTTGAAAAGGAGGTTCCAGGAAGCTTGACTCCAATGCTTGGCGACAGGAAGGTTGGTAGCATTGAACTGAATA--TAATTTTCTTCTTGTCTTTCTTTAGATGAAATTTATTCAGCACAGTTGTGTTGTACATTGTAATATGTATGCTGTGTCTTGTAGTTTTGCATATATGTGACATGTTTGTTCTCATTGTAGGTTGAGCATTTCTTAGGAATCAAGCGTAAACCTGAAGCTGGGACAATGGGTCCTCCGAAAAAACCAAAGACGTGATATTGTTAGACTTGGCATTTCCCCGCATGAAGATTACGAGTCTTTTAGGGCCATGAAT---------GCCAAAGGTGTTTGCAGTCGTCATCTATGATATGGTCCTTAAGGTTCTTAGTGTTGTTGCCAATAGCAAGCTCGAAATTCAAGAATAATA
>PIST-6
NNNNNNNNNNNNNNNNGTGACATCCAGGCCAAACTGCATACTCCTTATATTGTTCTCAGTGGTCAAATTAAACCAGGGTGTGCTTATCTTCTTTGTAGTTCAATCATGAGTACTTTTAATTTGAGCATTATTTCACTGACATTGGCTTATTTTAATGCACTGCCTTGTCCATGCTGTAGGCAAACAAGTGACCCACGAAGTGGTTTTGCTACTGTTGAAAAGGAGGTTCCAGGAAGCTTGACTCCAATGCTTGGCGACAGGAAGGTTGGTAGCATTGAACTGAATA--TAATTTTCTTCTTGTCTTTCTTTAGATGAAATTTATTCAGCACAGTTGTGTTGTACATTGTAATATGTATGCTGTGTCTTGTAGTTTTGCATATATGTGACATGTTTGTTCTCATTGTAGGTTGAGCATTTCTTAGGAATCAAGCGTAAACCTGAAGCTGGGACAATGGGTCCTCCGAAAAAACCAAAGACGTGATATTGTTAGACTTGGCATTTCCCCGCATGAAGATTACGAGTCTTTTAGGGCCATGAAT---------GCCAAAGGTGTTTGCAGTCGTCATCTATGATATGGTCCTTAAGGTTCTTAGTGTTGCTGCCAATAGCAAGCTCGAAATTCAAGAATAATA
>PIST-5
NNNNNNNNNNNNNNGCGTGACATCCAGGCCAAACTGCATACTCCTTATATTGTTCTCAGTGGTCAAATTAAACCAGGGTGTGCTTATCTTCTTTGTAGTTCAATCATGAGTACTTTTAATTTGAGCATTATTTCACTGACATTGGCTTATTTTAATGCACTGCCTTGTCCATGCTGTAGGCAAACAAGTGACCCACGAAGTGGTTTTGCTACTGTTGAAAAGGAGGTTCCAGGAAGCTTGACTCCAATGCTTGGCGACAGGAAGGTTGGTAGCATTGAACTGAATA--TAATTTTCTTCTTGTCTTTCTTTAGATGAAATTTATTCAGCACAGTTGTGTTGTACATTGTAATATGTATGCTGTGTCTTGTAGTTTTGCATATATGTGACATGTTTGTTCTCATTGTAGGTTGAGCATTTCTTAGGAATCAAGCGTAAACCTGAAGCTGGGACAATGGGTCCTCCGAAAAAACCAAAGACGTGATATTGTTAGACTTGGCATTTCCCCGCATGAAGATTACGAGTCTTTTAGGGCCATGAAT---------GCCAAAGGTGTTTGCAGTCGTCATCTATGATATGGTCCTTAAGGTTCTTAGTGTTGCTGCCAATAGCAAGCTCGAAATTCAAGAATAATA
>PILA-29
TCCATGGAAAAAATGCGTGACATCCAGGCCAAACTGCATACTCCTTATATTGTTCTCAGTGGTCAAATTAAACCAGGGTGTGCTTATCTTCTTTGTAGTTCAATCATGAGTACTTTTAATTTGAGCATTATTTCACTGACATTGGCTTATTTTAATGCACTGCCTTGTCCATGCTGTAGGCAAACAAGTGACCCACGAAGTGGTTTTGCTACTGTTGAAAAGGAGGTTCCAGGAAGCTTGACTCCAATGCTTGGCGACAGGAAGGTTGGTAGCATTGAACTGAATA--TAATTTTCTTCTTGTCTTTCTTTAGATGAAATTTATTCAGCACAGTTGTGTTGTACATTGTAATATGTATGCTGTGTCTTGTAGTTTTGCATATATGTGACATGTTTGTTCTCATTGTAGGTTGAGCATTTCTTAGGAATCAAGCGTAAACCTGAAGCTGGGACAATGGGTCCTCCGAAAAAACCAAAGACGTGATATTGTTAGACTTGGCATTTCCCCGCATGAAGATTACGAGTCTTTTAGGGCCATGAAT---------GCCAAAGGTGTTTGCAGTCGTCATCTATGATATGGTCCTTAAGGTTCTTAGTGTTGCTGCCAATAGCAAGCTCGAAATTCAAGAATAATA
>PILA-24
TCCATGGAAAAAATGCGTGACATCCAGGCCAAACTGCATACTCCTTATATTGTTCTCAGTGGTCAAATTAAACCAGGGTGTGCTTATCTTCTTTGTAGTTCAATCATGAGTACTTTTAATTTGAGCATTATTTCACTGACATTGGCTTATTTTAATGCACTGCCTTGTCCATGCTGTAGGCAAACAAGTGACCCACGAAGTGGTTTTGCTACTGTTGAAAAGGAGGTTCCAGGAAGCTTGACTCCAATGCTTGGCGACAGGAAGGTTGGTAGCATTGAACTGAATA--TAATTTTCTTCTTGTCTTTCTTTAGATGAAATTTATTCAGCACAGTTGTGTTGTACATTGTAATATGTATGCTGTGTCTTGTAGTTTTGCATATATGTGACATGTTTGTTCTCATTGTAGGTTGAGCATTTCTTAGGAATCAAGCGTAAACCTGAAGCTGGGACAATGGGTCCTCCGAAAAAACCAAAGACGTGATATTGTTAGACTTGGCATTTCCCCGCATGAAGATTACGAGTCTTTTAGGGCCATGAAT---------GCCAAAGGTGTTTGCAGTCGTCATCTATGATATGGTCCTTAAGGTTCTTAGTGTTGCTGCCAATAGCAAGCTCGAAATTCAAGAATAATA
>PILA-19
TCCATGGAAAAAATGCGTGACATCCAGGCCAAACTGCATACTCCTTATATTGTTCTCAGTGGTCAAATTAAACCAGGGTGTGCTTATCTTCTTTGTAGTTCAATCATGAGTACTTTTAATTTGAGCATTATTTCACTGATATTGGCTTATTTTAATGCACTGCCTTGTCCATGCTGTAGGCAAACAAGTGACCCACGAAGTGGTTTTGCTACTGTTGAAAAGGAGGTTCCAGGAAGCTTGACTCCAATGCTTGGTGACAGGAAGGTTGGTAGCATTGAACTGAATA--TAATTTTCTTT-----TTTCTTTAGATGAAATTTATCCAGCACAGTTGTGTTGTACATTGTAATATGTATGCTGTGTCTTGTAGTTTTGCATATATGTGACATGTTTGTTCTCATTGTAGGTTGAGCATTTCTTAGGAATCAAGCGTAAACCTGAAGCTGGGACAATGGGTCCTCCGAAAAAACCAAAGACGTGATATTGTTAGACTTGGTATTTCCCCGCATGAAGATTACGAGTCTTTTAGGGCCATGAATACTATTGATGCCAAAGGTGTTTGCAGTCATCATCTATGATATGGTCCTTAAGGTTCTTAGTGTTGCTGCCAATAGCAAGCTCGAAATTCAAGAATAATA
>PILA-28
TCCATGGAAAAAATGCGTGACATCCAGGCCAAACTGCATACTCCTTATATTGTTCTCAGTGGTCAAATTAAACCAGGGTGTGCTTATCTTCTTTGTAGTTCAATCATGAGTACTTTTAATTTGAGCATTATTTCACTGACATTGGCTTATTTTAATGCACTGCCTTGTCCATGCTGTAGGCAAACAAGTGACCCACGAAGTGGTTTTGCTACTGTTGAAAAGGAGGTTCCAGGAAGCTTGACTCCAATGCTTGGCGACAGGAAGGTTGGTAGCATTGAACTGAATA--TAATTTTCTTCTTGTCTTTCTTTAGATGAAATTTATTCAGCACAGTTGTGTTGTACATTGTAATATGTATGCTGTGTCTTGTAGTTTTGCATATATGTGACATGTTTGTTCTCATTGTAGGTTGAGCATTTCTTAGGAATCAAGCGTAAACCTGAAGCTGGGACAATGGGTCCTCCGAAAAAACCAAAGACGTGATATTGTTAGACTTGGCATTTCCCCGCATGAAGATTACGAGTCTTTTAGGGCCATGAAT---------GCCAAAGGTGTTTGCAGTCGTCATCTATGATATGGTCCTTAAGGTTCTTAGTGTTGCTGCCAATAGCAAGCTCGAAATTCAAGAATAATA
>PILA-20
TCCATGGAAAAAATGCGTGACATCCAGGCCAAACTGCATACTCCTTATATTGTTCTCAGTGGTCAAATTAAACCAGGGTGTGCTTATCTTCTTTGTAGTTCAATCATGAGTACTTTTAATTTGAGCATTATTTCACTGACATTGGCTTATTTTAATGCACTGCCTTGTCCATGCTGTAGGCAAACAAGTGACCCACGAAGTGGTTTTGCTACTGTTGAAAAGGAGGTTCCAGGAAGCTTGACTCCAATGCTTGGCGACAGGAAGGTTGGTAGCATTGAACTGAATA--TAATTTTCTTCTTGTCTTTCTTTAGATGAAATTTATTCAGCACAGTTGTGTTGTACATTGTAATATGTATGCTGTGTCTTGTAGTTTTGCATATATGTGACATGTTTGTTCTCATTGTAGGTTGAGCATTTCTTAGGAATCAAGCGTAAACCTGAAGCTGGGACAATGGGTCCTCCGAAAAAACCAAAGACGTGATATTGTTAGACTTGGCATTTCCCCGCATGAAGATTAAGAGTCTTTTAGGGCCATGAAT---------GCCAAAGGTGTTTGCAGTCGTCATCTATGATATGGTCCTTAGGGTTCTTAGTGTTGCTGCCAATAGCAAGCTCGAAATTCAAGAATAATA
>PILA-27
TCCATGGAAAAAATGCGTGACATCCAGGCCAAACTGCATACTCCTTATATTGTTCTCAGTGGTCAAATTAAACCAGGGTGTGCTTATCTTCTTTGTAGTTCAATCATGAGTACTTTTAATTTGAGCATTATTTCACTGACATTGGCTTATTTTAATGCACTGCCTTGTCCATGCTGTAGGCAAACAAGTGACCCACGAAGTGGTTTTGCTACTGTTGAAAAGGAGGTTCCAGGAAGCTTGACTCCAATGCTTGGCGACAGGAAGGTTGGTAGCATTGAACTGAATA--TAATTTTCTTCTTGTCTTTCTTTAGATGAAATTTATTCAGCACAGTTGTGTTGTACATTGTAATATGTATGCTGTGTCTTGTAGTTTTGCATATATGTGACATGTTTGTTCTCATTGTAGGTTGAGCATTTCTTAGGAATCAAGCGTAAACCTGAAGCTGGGACAATGGGTCCTCCGAAAAAACCAAAGACGTGATATTGTTAGACTTGGCATTTCCCCGCATGAAGATTACGAGTCTTTTAGGGCCATGAAT---------GCCAAAGGTGTTTGCAGTCGTCATCTATGATATGGTCCTTAAGGTTCTTAGTGTTGCTGCCAATAGCAAGCTCGAAATTCAAGAATAATA
>PILA-26
TCCATGGAAAAAATGCGTGACATCCAGGCCAAACTGCATACTCCTTATATTGTTCTCAGTGGTCAAATTAAACCAGGGTGTGCTTATCTTCTTTGTAGTTCAATCATGAGTACTTTTAATTTGAGCATTATTTCACTGACATTGGCTTATTTTAATGCACTGCCTTGTCCATGCTGTAGGCAAACAAGTGACCCACGAAGTGGTTTTGCTACTGTTGAAAAGGAGGTTCCAGGAAGCTTGACTCCAATGCTTGGCGACAGGAAGGTTGGTAGCATTGAACTGAATA--TAATTTTCTTCTTGTCTTTCTTTAGATGAAATTTATTCAGCACAGTTGTGTTGTACATTGTAATATGTATGCTGTGTCTTGTAGTTTTGCATATATGTGACATGTTTGTTCTCATTGTAGGTTGAGCATTTCTTAGGAATCAAGCGTAAACCTGAAGCTGGGACAATGGGTCCTCCGAAAAAACCAAAGACGTGATATTGTTAGACTTGGCATTTCCCCGCATGAAGATTACGAGTCTTTTAGGGCCATGAAT---------GCCAAAGGTGTTTGCAGTCGTCATCTATGATATGGTCCTTAAGGTTCTTAGTGTTGCTGCCAATAGCAAGCTCGAAATTCAAGAATAATA
>PILA-23
TCCATGGAAAAAATGCGTGACATCCAGGCCAAACTGCATACTCCTTATATTGTTCTCAGTGGTCAAATTAAACCAGGGTGTGCTTATCTTCTTTGTAGTTCAATCATGAGTACTTTTAATTTGAGCATTATTTCACTGACATTGGCTTATTTTAATGCACTGCCTTGTCCATGCTGTAGGCAAACAAGTGACCCACGAAGTGGTTTTGCTACTGTTGAAAAGGAGGTTCCAGGAAGCTTGACTCCAATGCTTGGCGACAGGAAGGTTGGTAGCATTGAACTGAATA--TAATTTTCTTCTTGTCTTTCTTTAGATGAAATTTATTCAGCACAGTTGTGTTGTACATTGTAATATGTATGCTGTGTCTTGTAGTTTTGCATATATGTGACATGTTTGTTCTCATTGTAGGTTGAGCATTTCTTAGGAATCAAGCGTAAACCTGAAGCTGGGACAATGGGTCCTCCGAAAAAACCAAAGACGTGATATTGTTAGACTTGGCATTTCCCCGCATGAAGATTACGAGTCTTTTAGGGCCATGAAT---------GCCAAAGGTGTTTGCAGTCGTCATCTATGATATGGTCCTTAAGGTTCTTAGTGTTGCTGCCAATAGCAAGCTCGAAATTCAAGAATAATA
>PILA-17
TCCATGGAAAAAATGCGTGACATCCAGGCCAAACTGCATACTCCTTATATTGTTCTCAGTGGTCAAATTAAACCAGGGTGTGCTTATCTTCTTTGTAGTTCAATCATGAGTACTTTTAATTTGAGCATTATTTCACTGACATTGGCTTATTTTAATGCACTGCCTTGTCCATGCTGTAGGCAAACAAGTGACCCACGAAGTGGTTTTGCTACTGTTGAAAAGGAGGTTCCAGGAAGCTTGACTCCAATGCTTGGCGACAGGAAGGTTGGTAGCATTGAACTGAATA--TAATTTTCTTCTTGTCTTTCTTTAGATGAAATTTATTCAGCACAGTTGTGTTGTACATTGTAATATGTATGCTGTGTCTTGTAGTTTTGCATATATGTGACATGTTTGTTCTCATTGTAGGTTGAGCATTTCTTAGGAATCAAGCGTAAACCTGAAGCTGGGACAATGGGTCCTCCGAAAAAACCAAAGACGTGATATTGTTAGACTTGGCATTTCCCCGCATGAAGATTACGAGTCTTTTAGGGCCATGAAT---------GCCAAAGGTGTTTGCAGTCGTCATCTATGATATGGTCCTTAAGGTTCTTAGTGTTGCTGCCAATAGCAAGCTCGAAATTCAAGAATAATA
>PILA-21
TCCATGGAAAAAATGCGTGACATCCAGGCCAAACTGCATACTCCTTATATTGTTCTCAGTGGTCAAATTAAACCAGGGTGTGCTTATCTTCTTTGTAGTTCAATCATGAGTACTTTTAATTTGAGCATTATTTCACTGACATTGGCTTATTTTAATGCACTGCCTTGTCCATGCTGTAGGCAAACAAGTGACCCACGAAGTGGTTTTGCTACTGTTGAAAAGGAGGTTCCAGGAAGCTTGACTCCAATGCTTGGCGACAGGAAGGTTGGTAGCATTGAACTGAATA--TAATTTTCTTCTTGTCTTTCTTTAGATGAAATTTATTCAGCACAGTTGTGTTGTACATTGTAATATGTATGCTGTGTCTTGTAGTTTTGCATATATGTGACATGTTTGTTCTCATTGTAGGTTGAGCATTTCTTAGGAATCAAGCGTAAACCTGAAGCTGGGACAATGGGTCCTCCGAAAAAACCAAAGACGTGATATTGTTAGACTTGGCATTTCCCCGCATGAAGATTACGAGTCTTTTAGGGCCATGAAT---------GCCAAAGGTGTTTGCAGTCGTCATCTATGATATGGTCCTTAAGGTTCTTAGTGTTGCTGCCAATAGCAAGCTCGAAATTCAAGAATAATA
>PILA-22
TCCATGGAAAAAATGCGTGACATCCAGGCCAAACTGCATACTCCTTATATTGTTCTCAGTGGTCAAATTAAACCAGGGTGTGCTTATCTTCTTTGTAGTTCAATCATGAGTACTTTTAATTTGAGCATTATTTCACTGACATTGGCTTATTTTAATGCACTGCCTTGTCCATGCTGTAGGCAAACAAGTGACCCACGAAGTGGTTTTGCTACTGTTGAAAAGGAGGTTCCAGGAAGCTTGACTCCAATGCTTGGCGACAGGAAGGTTGGTAGCATTGAACTGAATA--TAATTTTCTTCTTGTCTTTCTTTAGATGAAATTTATTCAGCACAGTTGTGTTGTACATTGTAATATGTATGCTGTGTCTTGTAGTTTTGCATATATGTGACATGTTTGTTCTCATTGTAGGTTGAGCATTTCTTAGGAATCAAGCGTAAACCTGAAGCTGGGACAATGGGTCCTCCGAAAAAACCAAAGACGTGATATTGTTAGACTTGGCATTTCCCCGCATGAAGATTACGAGTCTTTTAGGGCCATGAAT---------GCCAAAGGTGTTTGCAGTCGTCATCTATGATATGGTCCTTAAGGTTCTTAGTGTTGCTGCCAATAGCAAGCTCGAAATTCAAGAATAATA
>PILA-18
TCCATGGAAAAAATGCGTGACATCCAGGCCAAACTGCATACTCCTTATATTGTTCTCAGTGGTCAAATTAAACCAGGGTGTGCTTATCTTCTTTGTAGTTCAATCATGAGTACTTTTAATTTGAGCATTATTTCACTGACATTGGCTTATTTTAATGCACTGCCTTGTCCATGCTGTAGGCAAACAAGTGACCCACGAAGTGGTTTTGCTACTGTTGAAAAGGAGGTTCCAGGAAGCTTGACTCCAATGCTTGGCGACAGGAAGGTTGGTAGCATTGAACTGAATA--TAATTTTCTTCTTGTCTTTCTTTAGATGAAATTTATTCAGCACAGTTGTGTTGTACATTGTAATATGTATGCTGTGTCTTGTAGTTTTGCATATATGTGACATGTTTGTTCTCATTGTAGGTTGAGCATTTCTTAGGAATCAAGCGTAAACCTGAAGCTGGGACAATGGGTCCTCCGAAAAAACCAAAGACGTGATATTGTTAGACTTGGCATTTCCCCGCATGAAGATTACGAGTCTTTTAGGGCCATGAAT---------GCCAAAGGTGTTTGCAGTCGTCATCTATGATATGGTCCTTAAGGTTCTTAGTGTTGCTGCCAATAGCAAGCTCGAAATTCAAGAATAATA
>PIAL-AO
TCCATGGAAAAAATGCGTGACATCCAGGCCAAACTGCATACTCCTTATATTGTTCTCAGTGGTCAAATTAAACCAGGGTGTGCTTATCTTCTTTGTAGTTCAATCATGAGTACTTTTAATTTGAGCATTATTTCACTGACATTGGCTTATTTTAATGCACTGCCTTGTCCATGCTGTAGGCAAACAAGTGACCCACGAAGTGGTTTTGCTACTGTTGAAAAGGAGGTTCCAGGAAGCTTGACTCCAATGCTTGGCGACAGGAAGGTTGGTAGCATTGAACTGAATA--TAATTTTCTTCTTGTCTTTCTTTAGATGAAATTTATTCAGCACAGTTCTGTTGTACATTGTAATATGTATGCTGTGTCTTGTAGTTTTGCATATATGTGACATGTTTGTTCTCATTGTAGGTTGAGCATTTCTTAGGAATCAAGCGTAAACCTGAAGCTGGGACAATGGGTCCTCCGAAAAAACCAAAGACGTGATATTGTTAGACTTGGCATTTCCCCGCATGAAGATTACGAGTCTTTTAGGGCCATGAAT---------GCCAAAGGTGTTTGCAGTCGTCATCTATGATATGGTCCTTAAGGTTCTTAGTGTTGCTGCCAATAGCAAGCTCGAAATTCAAGAATAATA
