# Supplementary material for: An empirical evaluation of two-stage species tree inference strategies using a multilocus dataset from North American pines
Source: BMC Evol Biol. 2014 Mar 29;14:67. doi: 10.1186/1471-2148-14-67 (PMC4021425; doi:10.1186/1471-2148-14-67)
Supplement: Additional file 3 — Zip archive containing data filesDp,Dp,0,Ds,Ds,0, and a description of these files. [file 1471-2148-14-67-S3.zip › DeGiorgioEtAl_2014_AdditionalFile1/Dataset_Dp0/0_12329_02.fas]

>PIAL-6
GGGAGGAAACCACTCTATGTTGCTCTGGCTCAACGGAAAGAAGAGAGAAGGGCAAGGTTGCAGGTATGCTCTGCTGCTTTATAAGAGAAGTTCCATCTTTGTGATTACTTTGCTGGATGCACAGTAGATTATGTTGTACACTACTTTTGTTGAGTAGATGTCCACGTTCTTGTTATATCAGGCTCAGTTTGCTCAGATGAGAGCTCCAATTACTGTTACACCTGCATTGCCTACTAACTTATCTGCATATCATCATCCTGGTGCTCCAAGGCTTGCTCCCCAGCAATTGTTCTATGGTCAGGGTCCTCATGGTCTGATTCCACCACAGGTAACCTGTGTATTATGTGTACAAGCCTCAATACTTTGGTTTCGGAGGCTTCTTTAGTGTTTTCTGGTTTAAACAATCTCTGATTTTGGCTATTTTCTTTCAGGCTGCGGGATTTGGTTATCAGCAGCAACTACTACCTGGCATTCGTCCTGGAATGGCT
>PIAL-13
GGGAGGAAACCACTCTATGTTGCTCTGGCTCAACGGAAAGAAGAGAGAAGGGCAAGGTTGCAGGTATGCTCTGCTGCTTTATAAGAGAAGTTCCATCTTTGTGATTACTTTGCTGGATGCACAGTAGATTATGTTGTACACTACTTTTGTTGAGTAGATGTCCACGTTCTTGTTATATCAGGCTCAGTTTGCTCAGATGAGAGCTCCAATTACTGTTACACCTGCATTGCCTACTAACTTATCTGCATATCATCATCCTGGTGCTCCAAGGCTTGCTCCCCAGCAATTGTTCTATGGTCAGGGTCCTCATGGTCTGATTCCACCACAGGTAACCTGTGTATTATGTGTACAAGCCTCAATACTTTGGTTTCGGAGGCTTCTTTAGTGTTTTCTGGTTTAAACAATCTCTGATTTTGGCTATTTTCTTTCAGGCTGCGGGATTTGGTTATCAGCAGCAACTACTACCTGGCATTCGTCCTGGAATGGCT
>PIAL-12
GGGAGGAAACCACTCTATGTTGCTCTGGCTCAACGGAAAGAAGAGAGAAGGGCAAGGTTGCAGGTATGCTCTGCTGCTTTATAAGAGAAGTTCCATCTTTGTGATTACTTTGCTGGATGCACAGTAGATTATGTTGTACACTACTTTTGTTGAGTAGATGTCCACGTTCTTGTTATATCAGGCTCAGTTTGCTCAGATGAGAGCTCCAATTACTGTTACACCTGCATTGCCTACTAACTTATCTGCATATCATCATCCTGGTGCTCCAAGGCTTGCTCCCCAGCAATTGTTCTATGGTCAGGGTCCTCATGGTCTGATTCCACCACAGGTAACCTGTGTATTATGTGTACAAGCCTCAATACTTTGGTTTCGGAGGCTTCTTTAGTGTTTTCTGGTTTAAACAATCTCTGATTTTGGCTATTTTCTTTCAGGCTGCGGGATTTGGTTATCAGCAGCAACTACTACCTGGCATTCGTCCTGGAATGGCT
>PIAL-15
GGGAGGAAACCACTCTATGTTGCTCTGGCTCAACGGAAAGAAGAGAGAAGGGCAAGGTTGCAGGTATGCTCTGCTGCTTTATAAGAGAAGTTCCATCTTTGTGATTACTTTGCTGGATGCACAGTAGATTATGTTGTACACTACTTTTGTTGAGTAGATGTCCACGTTCTTGTTATATCAGGCTCAGTTTGCTCAGATGAGAGCTCCAATTACTGTTACACCTGCATTGCCTACTAACTTATCTGCATATCATCATCCTGGTGCTCCAAGGCTTGCTCCCCAGCAATTGTTCTATGGTCAGGGTCCTCATGGTCTGATTCCACCACAGGTAACCTGTGTATTATGTGTACAAGCCTCAATACTTTGGTTTCGGAGGCTTCTTTAGTGTTTTCTGGTTTAAACAATCTCTGATTTTGGCTATTTTCTTTCAGGCTGCGGGATTTGGTTATCAGCAGCAACTACTACCTGGCATTCGTCCTGGAATGGCT
>PIAL-17
GGGAGGAAACCACTCTATGTTGCTCTGGCTCAACGGAAAGAAGAGAGAAGGGCAAGGTTGCAGGTATGCTCTGCTGCTTTATAAGAGAAGTTCCATCTTTGTGATTACTTTGCTGGATGCACAGTAGATTATGTTGTACACTACTTTTGTTGAGTAGATGTCCACGTTCTTGTTATATCAGGCTCAGTTTGCTCAGATGAGAGCTCCAATTACTGTTACACCTGCATTGCCTACTAACTTATCTGCATATCATCATCCTGGTGCTCCAAGGCTTGCTCCCCAGCAATTGTTCTATGGTCAGGGTCCTCATGGTCTGATTCCACCACAGGTAACCTGTGTATTATGTGTACAAGCCTCAATACTTTGGTTTCGGAGGCTTCTTTAGTGTTTTCTGGTTTAAACAATCTCTGATTTTGGCTATTTTCTTTCAGGCTGCGGGATTTGGTTATCAGCAGCAACTACTACCTGGCATTCGTCCTGGAATGGCT
>PIAY-18
GGGAGGAAACCACTCTATGTTGCTCTGGCTCAACGGAAAGAAGAGAGAAGGGCAAGGTTGCAGGTATGCTCTGCTGCTTTATAAGAGAAGTTCCATCTTTGTGATTACTTTGCTGGATGCACAGTAGATTATGTTGTACACTACTTTTGTTGAGTAGATGTCCACGTTCTTGTTATATCAGGCTCAGTTTGCTCAGATGAGAGCTCCAATTACTGTTACACCTGCATTGCCTACTAACTTATCTGCATATCATCATCCTGGTGCTCCAAGGCTTGCTCCCCAGCAATTGTTCTATGGTCAGGGTCCTCATGGTCTGATTCCACCACAGGTAACCTGTGTATTATGTGTACAAGCCTCAATACTTTGGTTTCGGAGGCTTCTTTAGTGTTTTCTGGTTTAAACAATCTCTGATTTTGGCTATTTTCTTTCAGGCTGCGGGATTTGGTTATCAGCAGCAACTACTACCTGGCATTCGTCCTGGAATGGCT
>PIAY-6
GGGAGGAAACCACTCTATGTTGCTCTGGCTCAACGAAAAGAAGAGAGAAGGGCAAGGTTGCAGGTATGCTCTGCTGCTTTATAAGAGAAGTTCCATCTTTGTGATTACTTTGCTGGATGCACAGTAGATTATGTTGTACACTACTTTTGTTGAGTAGATGTCCACGTTCTTGTTATATCAGGCTCAGTTTGCTCAGATGAGAGCTCCAATTACTGTTACACCTGCATTGCCTACTAACTTATCTGCATATCATCATCCTGGTGCTCCAAGGCTTGCTCCCCAGCAATTGTTCTATGGTCAGGGTCCTCATGGTCTGATTCCACCACAGGTAACCTGTGTATTATGTGTATAAGCCTCAATACTTTGGTTTCGGAGGCTTCTTTAGTGTTTTCTGGTTTAAACAATCTCTGATTTTGGCTATTTTCTTTCAGGCTGCGGGATTTGGTTATCAGCAGCAACTACTACCTGGCATTCGTCCTGGAATGGCT
>PIAY-17
GGGAGGAAACCACTCTATGTTGCTCTGGCTCAACGAAAAGAAGAGAGAAGGGCAAGGTTGCAGGTATGCTCTGCTGCTTTATAAGAGAAGTTCCATCTTTGTGATTACTTTGCTGGATGCACAGTAGATTATGTTGTACACTACTTTTGTTGAGTAGATGTCCACGTTCTTGTTATATCAGGCTCAGTTTGCTCAGATGAGAGCTCCAATTACTGTTACACCTGCATTGCCTACTAACTTATCTGCATATCATCATCCTGGTGCTCCAAGGCTTGCTCCCCAGCAATTGTTCTATGGTCAGGGTCCTCATGGTCTGATTCCACCACAGGTAACCTGTGTATTATGTGTACAAGCCTCAATACTTTGGTTTCGGAGGCTTCTTTAGTGTTTTCTGGTTTAAACAATCTCTGATTTTGGCTATTTTCTTTCAGGCTGCGGGATTTGGTTATCAGCAGCAACTACTACCTGGCATTCGTCCTGGAATGGCT
>PIAY-15
GGGAGGAAACCACTCTATGTTGCTCTGGCTCAACGAAAAGAAGAGAGAAGGGCAAGGTTGCAGGTATGCTCTGCTGCTTTATAAGAGAAGTTCCATCTTTGTGATTACTTTGCTGGATGCACAGTAGATTATGTTGTACACTACTTTTGTTGAGTAGATGTCCACGTTCTTGTTATATCAGGCTCAGTTTGCTCAGATGAGAGCTCCAATTACTGTTACACCTGCATTGCCTACTAACTTATCTGCATATCATCATCCTGGTGCTCCAAGGCTTGCTCCCCAGCAATTGTTCTATGGTCAGGGTCCTCATGGTCTGATTCCACCACAGGTAACCTGTGTATTATGTGTACAAGCCTCAATACTTTGGTTTCGGAGGCTTCTTTAGTGTTTTCTGGTTTAAACAATCTCTGATTTTGGCTATTTTCTTTCAGGCTGCGGGATTTGGTTATCAGCAGCAACTACTACCTGGCATTCGTCCTGGAATGGCT
>PIAY-13
GGGAGGAAACCACTCTATGTTGCTCTGGCTCAACGGAAAGAAGAGAGAAGGGCAAGGTTGCAGGTATGCTCTGCTGCTTTATAAGAGAAGTTCCATCTTTGTGATTACTTTGCTGGATGCACAGTAGATTATGTTGTACACTACTTTTGTTGAGTAGATGTCCACGTTCTTGTTATATCAGGCTCAGTTTGCTCAGATGAGAGCTCCAATTACTGTTACACCTGCATTGCCTACTAACTTATCTGCATATCATCATCCTGGTGCTCCAAGGCTTGCTCCCCAGCAATTGTTCTATGGTCAGGGTCCTCATGGTCTGATTCCACCACAGGTAACCTGTGTATTATGTGTACAAGCCTCAATACTTTGGTTTCGGAGGCTTCTTTAGTGTTTTCTGGTTTAAACAATCTCTGATTTTGGCTATTTTCTTTCAGGCTGCGGGATTTGGTTATCAGCAGCAACTACTACCTGGCATTCGTCCTGGAATGGCT
>PIAY-9
GGGAGGAAACCACTCTATGTTGCTCTGGCTCAACGAAAAGAAGAGAGAAGGGCAAGGTTGCAGGTATGCTCTGCTGCTTTATAAGAGAAGTTCCATCTTTGTGATTACTTTGCTGGATGCACAGTAGATTATGTTGTACACTACTTTTGTTGAGTAGATGTCCACGTTCTTGTTATATCAGGCTCAGTTTGCTCAGATGAGAGCTCCAATTACTGTTACACCTGCATTGCCTACTAACTTATCTGCATATCATCATCCTGGTGCTCCAAGGCTTGCTCCCCAGCAATTGTTCTATGGTCAGGGTCCTCATGGTCTGATTCCACCACAGGTAACCTGTGTATTATGTGTACAAGCCTCAATACTTTGGTTTCGGAGGCTTCTTTAGTGTTTTCTGGTTTAAACAATCTCTGATTTTGGCTATTTTCTTTCAGGCTGCGGGATTTGGTTATCAGCAGCAACTACTACCTGGCATTCGTCCTGGAATGGCT
>PIAY-8
GGGAGGAAACCACTCTATGTTGCTCTGGCTCAACGGAAAGAAGAGAGAAGGGCAAGGTTGCAGGTATGCTCTGCTGCTTTATAAGAGAAGTTCCATCTTTGTGATTACTTTGCTGGATGCACAGTCGATTATGTTGTACACTACTTTTGTTGAGTAGATGTCCACGTTCTTGTTATATCAGGCTCAGTTTGCTCAGATGAGAGCTCCAATTACTGTTACACCTGCATTGCCTACTAACTTATCTGCATATCATCATCCTGGTGCTCCAAGGCTTGCTCCCCAGCAATTGTTCTATGGTCAGGGTCCTCATGGTCTGATTCCACCACAGGTAACCTGTGTATTATGTGTACAAGCCTCAATACTTTGGTTTCGGAGGCTTCTTTAGTGTTTTCTGGTTTAAACAATCTCTGATTTTGGCTATTTTCTTTCAGGCTGCAGGATTTGGTTATCAGCAGCAACTACTACCTGGCATTCGTCCTGGAATGGCT
>PIAY-3
GGGAGGAAACCACTCTATGTTGCTCTGGCTCAACGAAAAGAAGAGAGAAGGGCAAGGTTGCAGGTATGCTCTGCTGCTTTATAAGAGAAGTTCCATCTTTGTGATTACTTTGCTGGATGCACAGTAGATTATGTTGTACACTACTTTTGTTGAGTAGATGTCCACGTTCTTGTTATATCAGGCTCAGTTTGCTCAGATGAGAGCTCCAATTACTGTTACACCTGCATTGCCTACTAACTTATCTGCATATCATCATCCTGGTGCTCCAAGGCTTGCTCCCCAGCAATTGTTCTATGGTCAGGGTCCTCATGGTCTGATTCCACCACAGGTAACCTGTGTATTATGTGTACAAGCCTCAATACTTTGGTTTCGGAGGCTTCTTTAGTGTTTTCTGGTTTAAACAATCTCTGATTTTGGCTATTTTCTTTCAGGCTGCGGGATTTGGTTATCAGCAGCAACTACTACCTGGCATTCGTCCTGGAATGGCT
>PIAY-10
GGGAGGAAACCACTCTATGTTGCTCTGGCTCAACGGAAAGAAGAGAGAAGGGCAAGGTTGCAGGTATGCTCTGCTGCTTTATAAGAGAAGTTCCATCTTTGTGATTACTTTGCTGGATGCACAGTAGATTATGTTGTACACTACTTTTGTTGAGTAGATGTCCACGTTCTTGTTATATCAGGCTCAGTTTGCTCAGATGAGAGCTCCAATTACTGTTACACCTGCATTGCCTACTAACTTATCTGCATATCATCATCCTGGTGCTCCAAGGCTTGCTCCCCAGCAATTGTTCTATGGTCAGGGTCCTCATGGTCTGATTCCACCACAGGTAACCTGTGTATTATGTGTACAAGCCTCAATACTTTGGTTTCGGAGGCTTCTTTAGTGTTTTCTGGTTTAAACAATCTCTGATTTTGGCTATTTTCTTTCAGGCTGCGGGATTTGGTTATCAGCAGCAACTACTACCTGGCATTCGTCCTGGAATGGCT
>PIAY-1
GGGAGGAAACCACTCTATGTTGCTCTGGCTCAACGGAAAGAAGAGAGAAGGGCAAGGTTGCAGGTATGCTCTGCTGCTTTATAAGAGAAGTTCCATCTTTGTGATTACTTTGCTGGATGCACAGTAGATTATGTTGTACACTACTTTTGTTGAGTAGATGTTCACGTTCTTGTTATATCAGGCTCAGTTTGCTCAGATGAGAGCTCCAATTACTGTTACACCTGCATTGCCTACTAACTTATCTGCATATCATCATCCTGGTGCTCCAAGGCTTGCTCCCCAGCAATTGTTCTATGGTCAGGGTCCTCATGGTCTGATTCCACCACAGGTAACCTGTGTATTATGTGTACAAGCCTCAATACTTTGGTTTCGGAGGCTTCTTTAGTGTTTTCTGGTTTAAACAATCTCTGATTTTGGCTATTTTCTTTCGAGCTGCGGGATTTGGTTATCAGCAGCAACTACTACCTGGCATTCGTCCTGGAATGGCT
>PIAY-5
GGGAGGAAACCACTCTATGTTGCTCTGGCTCAACGAAAAGAAGAGAGAAGGGCAAGGTTGCAGGTATGCTCTGCTGCTTTATAAGAGAAGTTCCATCTTTGTGATTACTTTGCTGGATGCACAGTAGATTATGTTGTACACTACTTTTGTTGAGTAGATGTCCACGTTCTTGTTATATCAGGCTCAGTTTGCTCAGATGAGAGCTCCAATTACTGTTACACCTGCATTGCCTACTAACTTATCTGCATATCATCATCCTGGTGCTCCAAGGCTTGCTCCCCAGCAATTGTTCTATGGTCAGGGTCCTCATGGTCTGATTCCACCACAGGTAACCTGTGTATTATGTGTACAAGCCTCAATACTTTGGTTTCGGAGGCTTCTTTAGTGTTTTCTGGTTTAAACAATCTCTGATTTTGGCTATTTTCTTTCAGGCTGCGGGATTTGGTTATCAGCAGCAACTACTACCTGGCATTCGTCCTGGAATGGCT
>PIAY-4
GGGAGGAAACCACTCTATGTTGCTCTGGCTCAACGAAAAGAAGAGAGAAGGGCAAGGTTGCAGGTATGCTCTGCTGCTTTATAAGAGAAGTTCCATCTTTGTGATTACTTTGCTGGATGCACAGTAGATTATGTTGTACACTACTTTTGTTGAGTAGATGTCCACGTTCTTGTTATATCAGGCTCAGTTTGCTCAGATGAGAGCTCCAATTACTGTTACACCTGCATTGCCTACTAACTTATCTGCATATCATCATCCTGGTGCTCCAAGGCTTGCTCCCCAGCAATTGTTCTATGGTCAGGGTCCTCATGGTCTGATTCCACCACAGGTAACCTGTGTATTATGTGTACAAGCCTCAATACTTTGGTTTCGGAGGCTTCTTTAGTGTTTTCTGGTTTAAACAATCTCTGATTTTGGCTATTTTCTTTCAGGCTGCGGGATTTGGTTATCAGCAGCAACTACTACCNNNNNNNNNNNNNNNNNNNNNN
>PIAY-19
GGGAGGAAACCACTCTATGTTGCTCTGGCTCAACGAAAAGAAGAGAGAAGGGCAAGGTTGCAGGTATGCTCTGCTGCTTTATAAGAGAAGTTCCATCTTTGTGATTACTTTGCTGGATGCACAGTAGATTATGTTGTACACTACTTTTGTTGAGTAGATGTCCACGTTCTTGTTATATCAGGCTCAGTTTGCTCAGATGAGAGCTCCAATTACTGTTACACCTGCATTGCCTACTAACTTATCTGCATATCATCATCCTGGTGCTCCAAGGCTTGCTCCCCAGCAATTGTTCTATGGTCAGGGTCCTCATGGTCTGATTCCACCACAGGTAACCTGTGTATTATGTGTACAAGCCTCAATACTTTGGTTTCGGAGGCTTCTTTAGTGTTTTCTGGTTTAAACAATCTCTGATTTTGGCTATTTTCTTTCAGGCTGCGGGATTTGGTTATCAGCAGCAACTACTACCTGGCATTCGTCCTGGAATGGCT
>PIAY-16
GGGAGGAAACCACTCTATGTTGCTCTGGCTCAACGAAAAGAAGAGAGAAGGGCAAGGTTGCAGGTATGCTCTGCTGCTTTATAAGAGAAGTTCCATCTTTGTGATTACTTTGCTGGATGCACAGTAGATTATGTTGTACACTACTTTTGTTGAGTAGATGTCCACGTTCTTGTTATATCAGGCTCAGTTTGCTCAGATGAGAGCTCCAATTACTGTTACACCTGCATTGCCTACTAACTTATCTGCATATCATCATCCTGGTGCTCCAAGGCTTGCTCCCCAGCAATTGTTCTATGGTCAGGGTCCTCATGGTCTGATTCCACCACAGGTAACCTGTGTATTATGTGTACAAGCCTCAATACTTTGGTTTCGGAGGCTTCTTTAGTGTTTTCTGGTTTAAACAATCTCTGATTTTGGCTATTTTCTTTCAGGCTGCGGGATTTGGTTATCAGCAGCAACTACTACCTGGCATTCGTCCTGGAATGGCT
>PIBU-1
GGGAGGAAACCACTCTATGTTGCTCTGGCTCAACGGAAAGAAGAGAGAAGGGCAAGGTTGCAGGTATGCTCTGCTGCTTTATAAGAGAAGTTCCATTATTGTGATTACTTTGCTGGATGCACAATAGATTATGTTGTACACTACTTTTGTTGAGTACATGTTCATGTTCTTGTTATACCAGGCTCAGTTTGCTCAGATGAGAGCTCCAATTACTGTTACACCTGCATTGCCTACTAACTTATCTGCATATCATCATCCTGGTGCTCCAAGGCTTGCTCCCCAGCAATTGTTCTATGGTCAGGGTCCTCATGGTCTGATTCCACCACAGGTAACCTGTGTATTATGTGTACAAGCCTCAATACTTAGGTTTT------------AGTGTTTTCTGGTTTAAACAATCTCTGATTTTGGCTATTTTCTTTCAGGCTGCGGGATTTGGTTATCAGCAGCAACTACTACCTGGCATTCGTCCCGGAATGGCT
>PIFL-8
GGGAGGAAACCACTCTATGTTGCTCTGGCTCAACGGAAAGAAGAGAGAAGGGCAAGGTTGCAGGTATGCTCTGCTGCTTTATAAGAGAAGTTCCATCTTTGTGATTACTTTGCTGGATGCACAGTCGATTATGTTGTACACTACTTTTGTTGAGTAGATGTCCACGTTCTTGTTATATCAGGCTCAGTTTGCTCAGATGAGAGCTCCAATTACTGTTACACCTGCATTGCCTACTAACTTATCTGCATATCATCATCCTGGTGCTCCAAGGCTTGCTCCCCAGCAATTGTTCTATGGTCAGGGTCCTCATGGTCTGATTCCACCACAGGTAACCTGTGTATTATGTGTACAAGCCTCAATACTTTGGTTTCGGAGGCTTCTTTAGTGTTTTCTGGTTTAAACAATCTCTGATTTTGGCTATTTTCTTTCAGGCTGCAGGATTTGGTTATCAGCAGCAACTACTACCTGGCATTCGTCCTGGAATGGCT
>PIFL-10
GGGAGGAAACCACTCTATGTTGCTCTGGCTCAACGGAAAGAAGAGAGAAGGGCAAGGTTGCAGGTATGCTCTGCTGCTTTATAAGAGAAGTTCCATCTTTGTGATTACTTTGCTGGATGCACAGTCGATTATGTTGTACACTACTTTTGTTGAGTAGATGTCCACGTTCTTGTTATATCAGGCTCAGTTTGCTCAGATGAGAGCTCCAATTACTGTTACACCTGCATTGCCTACTAACTTATCTGCATATCATCATCCTGGTGCTCCAAGGCTTGCTCCCCAGCAATTGTTCTATGGTCAGGGTCCTCATGGTCTGATTCCACCACAGGTAACCTGTGTATTATGTGTACAAGCCTCAATACTTTGGTTTCGGAGGCTTCTTTAGTGTTTTCTGGTTTAAACAATCTCTGATTTTGGCTATTTTCTTTCAGGCTGCAGGATTTGGTTATCAGCAGCAACTACTACCTGGCATTCGTCCTGGAATGGCT
>PIFL-13
GGGAGGAAACCACTCTATGTTGCTCTGGCTCAACGGAAAGAAGAGAGAAGGGCAAGGTTGCAGGTATGCTCTGCTGCTTTATAAGAGAAGTTCCATCTTTGTGATTACTTTGCTGGATGCACAGTCGATTATGTTGTACACTACTTTTGTTGAGTAGATGTCCACGTTCTTGTTATATCAGGCTCAGTTTGCTCAGATGAGAGCTCCAATTACTGTTACACCTGCATTGCCTACTAACTTATCTGCATATCATCATCCTGGTGCTCCAAGGCTTGCTCCCCAGCAATTGTTCTATGGTCAGGGTCCTCATGGTCTGATTCCACCACAGGTAACCTGTGTATTATGTGTACAAGCCTCAATACTTTGGTTTCGGAGGCTTCTTTAGTGTTTTCTGGTTTAAACAATCTCTGATTTTGGCTATTTTCTTTCAGGCTGCAGGATTTGGTTATCAGCAGCAACTACTACCTGGCATTCGTCCTGGAATGGCT
>PIFL-3
GGGAGGAAACCACTCTATGTTGCTCTGGCTCAACGGAAAGAAGAGAGAAGGGCAAGGTTGCAGGTATGCTCTGCTGCTTTATAAGAGAAGTTCCATCTTTGTGATTACTTTGCTGGATGCACAGTCGATTATGTTGTACACTACTTTTGTTGAGTAGATGTCCACGTTCTTGTTATATCAGGCTCAGTTTGCTCAGATGAGAGCTCCAATTACTGTTACACCTGCATTGCCTACTAACTTATCTGCATATCATCATCCTGGTGCTCCAAGGCTTGCTCCCCAGCAATTGTTCTATGGTCAGGGTCCTCATGGTCTGATTCCACCACAGGTAACCTGTGTATTATGTGTACAAGCCTCAATACTTTGGTTTCGGAGGCTTCTTTAGTGTTTTCTGGTTTAAACAATCTCTGATTTTGGCTATTTTCTTTCAGGCTGCAGGATTTGGTTATCAGCAGCAACTACTACCTGGCATTCGTCCTGGAATGGCT
>PIFL-9
GGGAGGAAACCACTCTATGTTGCTCTGGCTCAACGGAAAGAAGAGAGAAGGGCAAGGTTGCAGGTATGCTCTGCTGCTTTATAAGAGAAGTTCCATCTTTGTGATTACTTTGCTGGATGCACAGTCGATTATGTTGTACACTACTTTTGTTGAGTAGATGTCCACGTTCTTGTTATATCAGGCTCAGTTTGCTCAGATGAGAGCTCCAATTACTGTTACACCTGCATTGCCTACTAACTTATCTGCATATCATCATCCTGGTGCTCCAAGGCTTGCTCCCCAGCAATTGTTCTATGGTCAGGGTCCTCATGGTCTGATTCCACCACAGGTAACCTGTGTATTATGTGTACAAGCCTCAATACTTTGGTTTCGGAGGCTTCTTTAGTGTTTTCTGGTTTAAACAATCTCTGATTTTGGCTATTTTCTTTCAGGCTGCAGGATTTGGTTATCAGCAGCAACTACTACCTGGCATTCGTCCTGGAATGGCT
>PIFL-12
GGGAGGAAACCACTCTATGTTGCTCTGGCTCAACGGAAAGAAGAGAGAAGGGCAAGGTTGCAGGTATGCTCTGCTGCTTTATAAGAGAAGTTCCATCTTTGTGATTACTTTGCTGGATGCACAGTAGATTATGTTGTACACTACTTTTGTTGAGTAGATGTCCACGTTCTTGTTATATCAGGCTCAGTTTGCTCAAATGAGAGCTCCAATTACTGTTACACCTGCATTGCCTACTAACTTATCTGCATATCATCATCCTGGTGCTCCAAGGCTTGCTCCCCAGCAATTGTTCTATGGTCAGGGTCCTCATGGTCTGATTCCACCACAGGTAACCTGTGTATTATGTGTACAAGCCTCAATACTTTGGTTTCGGAGGCTTCTTTAGTGTTTTCTGGTTTAAACAATCTCTGATTTTGGCTATTTTCTTTCAGGCTGCGGGATTTGGTTATCAGCAGCAACTACTACCTGGCATTCGTCCTGGAATGGCT
>PIFL-17
NNNNNNNNNNNNNNNNNNNNNNCTCTGGCTCAACGGAAAGAAGAGAGAAGGGCAAGGTTGCAGGTATGCTCTGCTGCTTTATAAGAGAAGTTCCATCTTTGTGATTACTTTGCTGGATGCACAGTCGATTATGTTGTACACTACTTTTGTTGAGTAGATGTCCACGTTCTTGTTATATCAGGCTCAGTTTGCTCAGATGAGAGCTCCAATTACTGTTACACCTGCATTGCCTACTAACTTATCTGCATATCATCATCCTGGTGCTCCAAGGCTTGCTCCCCAGCAATTGTTCTATGGTCAGGGTCCTCATGGTCTGATTCCACCACAGGTAACCTGTGTATTATGTGTACAAGCCTCAATACTTTGGTTTCGGAGGCTTCTTTAGTGTTTTCTGGTTTAAACAATCTCTGATTTTGGCTATTTTCTTTCAGGCTGCAGGATTTGGTTATCAGCAGCAACTACTACCTGGCATTCGTCCTGGAATGGCT
>PIFL-5
NNNNNNNNNNNNNNNNNNNNNNCTCTGGCTCAACGGAAAGAAGAGAGAAGGGCAAGGTTGCAGGTATGCTCTGCTGCTTTATAAGAGAAGTTCCATCTTTGTGATTACTTTGCTGGATGCACAGTCGATTATGTTGTACACTACTTTTGTTGAGTAGATGTCCACGTTCTTGTTATATCAGGCTCAGTTTGCTCAGATGAGAGCTCCAATTACTGTTACACCTGCATTGCCTACTAACTTATCTGCATATCATCATCCTGGTGCTCCAAGGCTTGCTCCCCAGCAATTGTTCTATGGTCAGGGTCCTCATGGTCTGATTCCACCACAGGTAACCTGTGTATTATGTGTACAAGCCTCAATACTTTGGTTTCGGAGGCTTCTTTAGTGTTTTCTGGTTTAAACAATCTCTGATTTTGGCTATTTTCTTTCAGGCTGCAGGATTTGGTTATCAGCAGCAACTACTACCTGGCATTCGTCCTGGAATGGCT
>PIFL-16
NNNNNNNNNNNNNNNNNNNNNGCTCTGGCTCAACGGAAAGAAGAGAGAAGGGCAAGGTTGCAGGTATGCTCTGCTGCTTTATAAGAGAAGTTCCATCTTTGTGATTACTTTGCTGGATGCACAGTCGATTATGTTGTACACTACTTTTGTTGAGTAGATGTCCACGTTCTTGTTATATCAGGCTCAGTTTGCTCAGATGAGAGCTCCAATTACTGTTACACCTGCATTGCCTACTAACTTATCTGCATATCATCATCCTGGTGCTCCAAGGCTTGCTCCCCAGCAATTGTTCTATGGTCAGGGTCCTCATGGTCTGATTCCACCACAGGTAACCTGTGTATTATGTGTACAAGCCTCAATACTTTGGTTTCGGAGGCTTCTTTAGTGTTTTCTGGTTTAAACAATCTCTGATTTTGGCTATTTTCTTTCAGGCTGCAGGATTTGGTTATCAGCAGCAACTACTACCTGGCATTCGTCCTGGAATGGCT
>PIFL-1
GGGAGGAAACCACTCTATGTTGCTCTGGCTCAACGGAAAGAAGAGAGAAGGGCAAGGTTGCAGGTATGCTCTGCTGCTTTATAAGAGAAGTTCCATCTTTGTGATTACTTTGCTGGATGCACAGTAGATTATGTTGTACACTACTTTTGTTGAGTAGATGTCCACGTTCTTGTTATATCAGGCTCAGTTTGCTCAAATGAGAGCTCCAATTACTGTTACACCTGCATTGCCTACTAACTTATCTGCATATCATCATCCTGGTGCTCCAAGGCTTGCTCCCCAGCAATTGTTCTATGGTCAGGGTCCTCATGGTCTGATTCCACCACAGGTAACCTGTGTATTATGTGTACAAGCCTCAATACTTTGGTTTCGGAGGCTTCTTTAGTGTTTTCTGGTTTAAACAATCTCTGATTTTGGCTATTTTCTTTCAGGCTGCGGGATTTGGTTATCAGCAGCAACTACTACCTGGCATTCGTCCTGGAATGGCT
>PIFL-15
GGGAGGAAACCACTCTATGTTGCTCTGGCTCAACGGAAAGAAGAGAGAAGGGCAAGGTTGCAGGTATGCTCTGCTGCTTTATAAGAGAAGTTCCATCTTTGTGATTACTTTGCTGGATGCACAGTAGATTATGTTGTACACTACTTTTGTTGAGTAGATGTCCACGTTCTTGTTATATCAGGCTCAGTTTGCTCAAATGAGAGCTCCAATTACTGTTACACCTGCATTGCCTACTAACTTATCTGCATATCATCATCCTGGTGCTCCAAGGCTTGCTCCCCAGCAATTGTTCTATGGTCAGGGTCCTCATGGTCTGATTCCACCACAGGTAACCTGTGTATTATGTGTACAAGCCTCAATACTTTGGTTTCGGAGGCTTCTTTAGTGTTTTCTGGTTTAAACAATCTCTGATTTTGGCTATTTTCTTTCAGGCTGCGGGATTTGGTTATCAGCAGCAACTACTACCTGGCATTCGTCCTGGAATGGCT
>PIFL-14
GGGAGGAAACCACTCTATGTTGCTCTGGCTCAACGGAAAGAAGAGAGAAGGGCAAGGTTGCAGGTATGCTCTGCTGCTTTATAAGAGAAGTTCCATCTTTGTGATTACTTTGCTGGATGCACAGTAGATTATGTTGTACACTACTTTTGTTGAGTAGATGTCCACGTTCTTGTTATATCAGGCTCAGTTTGCTCAAATGAGAGCTCCAATTACTGTTACACCTGCATTGCCTACTAACTTATCTGCATATCATCATCCTGGTGCTCCAAGGCTTGCTCCCCAGCAATTGTTCTATGGTCAGGGTCCTCATGGTCTGATTCCACCACAGGTAACCTGTGTATTATGTGTACAAGCCTCAATACTTTGGTTTCGGAGGCTTCTTTAGTGTTTTCTGGTTTAAACAATCTCTGATTTTGGCTATTTTCTTTCAGGCTGCGGGATTTGGTTATCAGCAGCAACTACTACCTGGCATTCGTCCTGGAATGGCT
>PIGE-2
GGGAGGAAACCACTCTATGTTGCTCTGGCTCAACGGAAAGAAGAGAGAAGGGCAAGGTTGCAGGTATGCTCTGCTGCTTTATAAGAGAAGTTCCATCTTTGTGATTACTTTGCTGGATGCACAATAGATTATGTTGTATGCTACTTTTGTTGAGTAGATGTTCACGTTCTTGTTATATCAGGCTCAGTTTGCTCAGATGAGAGCTCCAATTACTGTTACACCTGCATTGCCTACTAACTTATCTGCATATCATCATCCTGGTGCTCCAAGGCTTGCTCCCCAGCAATTGTTCTATGGTCAGGGTCCTCATGGTCTGATTCCACCACAGGTAACCTGTGCATTATGTGTACAAGCCTCAATACTTCGGTTTCGGAGGCTTCTTTAGTGTTTTCTGGTTCAAACAATCTCTGATTTTGGATATTTTCTTTCAGGCTGCGGGATTTGGTTATCAGCAGCAACTACTACCTGGCATTCGTCCTGGAATGGCT
>PIGE-1
GGGAGGAAACCACTCTATGTTGCTCTGGCTCAACGGAAAGAAGAGAGAAGGGCAAGGTTGCAGGTATGCTCTGCTGCTTTATAAGAGAAGTTCCATCTTTGTGATTACTTTGCTGGATGCACAATAGATTATGTTGTATGCTACTTTTGTTGAGTAGATGTTCACGTTCTTGTTATATCAGGCTCAGTTTGCTCAGATGAGAGCTCCAATTACTGTTACACCTGCATTGCCTACTAACTTATCTGCATATCATCATCCTGGTGCTCCAAGGCTTGCTCCCCAGCAATTGTTCTATGGTCAGGGTCCTCATGGTCTGATTCCACCACAGGTAACCTGTGCATTATGTGTACAAGCCTCAATACTTCGGTTTCGGAGGCTTCTTTAGTGTTTTCTGGTTCAAACAATCTCTGATTTTGGATATTTTCTTTCAGGCTGCGGGATTTGGTTATCAGCAGCAACTACTACCTGGCATTCGTCCTGGAATGGCT
>PIMN-17
GGGAGGAAACCACTCTATGTTGCTCTGGCTCAACGGAAAGAAGAGAGAAGGGCAAGGTTGCAGGTATGCTCTGCTGCTTTATAAGAGAAGTTCCATCTTTGTGATTACTTTGCTGGATGCACAGTCGATTATGTTGTACACTACTTTTGTTGAGTAGATGTCCACGTTCTTGTTATATCAGGCTCAGTTTGCTCAGATGAGAGCTCCAATTACTGTTACACCTGCATTGCCTACTAACTTATCTGCATATCATCATCCTGGTGCTCCAAGGCTTGCTCCCCAGCAATTGTTCTATGGTCAGGGTCCTCATGGTCTGATTCCACCACAGGTAACCTGTGTATTATGTGTACAAGCCTCAATACTTTGGTTTCGGAGGCTTCTTTAGTGTTTTCTGGTTTAAACAATCTCTGATTTTGGCTATTTTCTTTCAGGCTGCAGGATTTGGTTATCAGCAGCAACTACTACCTGGCATTCGTCCTGGAATGGCT
>PIMN-4
GGGAGGAAACCACTCTATGTTGCTCTGGCTCAACGGAAAGAAGAGAGAAGGGCAAGGTTGCAGGTATGCTCTGCTGCTTTATAAGAGAAGTTCCATCTTTGTGATTACTTTGCTGGATGCACAGTCGATTATGTTGTACACTACTTTTGTTGAGTAGATGTCCACGTTCTTGTTATATCAGGCTCAGTTTGCTCAGATGAGAGCTCCAATTACTGTTACACCTGCATTGCCTACTAACTTATCTGCATATCATCATCCTGGTGCTCCAAGGCTTGCTCCCCAGCAATTGTTCTATGGTCAGGGTCCTCATGGTCTGATTCCACCACAGGTAACCTGTGTATTATGTGTACAAGCCTCAATACTTTGGTTTCGGAGGCTTCTTTAGTGTTTTCTGGTTTAAACAATCTCTGATTTTGGCTATTTTCTTTCAGGCTGCAGGATTTGGTTATCAGCAGCAACTACTACCTGGCATTCGTCCTGGAATGGCT
>PIMN-12
GGGAGGAAACCACTCTATGTTGCTCTGGCTCAACGGAAAGAAGAGAGAAGGGCAAGGTTGCAGGTATGCTCTGCTGCTTTATAAGAGAAGTTCCATCTTTGTGATTACTTTGCTGGATGCACAGTCGATTATGTTGTACACTACTTTTGTTGAGTAGATGTCCACGTTCTTGTTATATCAGGCTCAGTTTGCTCAGATGAGAGCTCCAATTACTGTTACACCTGCATTGCCTACTAACTTATCTGCATATCATCATCCTGGTGCTCCAAGGCTTGCTCCCCAGCAATTGTTCTATGGTCAGGGTCCTCATGGTCTGATTCCACCACAGGTAACCTGTGTATTATGTGTACAAGCCTCAATACTTTGGTTTCGGAGGCTTCTTTAGTGTTTTCTGGTTTAAACAATCTCTGATTTTGGCTATTTTCTTTCAGGCTGCAGGATTTGGTTATCAGCAGCAACTACTACCTGGCATTCGTCCTGGAATGGCT
>PIMN-3
GGGAGGAAACCACTCTATGTTGCTCTGGCTCAACGAAAAGAAGAGAGAAGGGCAAGGTTGCAGGTATGCTCTGCTGCTTTATAAGAGAAGTTCCATCTTTGTGATTACTTTGCTGGATGCACAGTAGATTATGTTGTACACTACTTTTGTTGAGTAGATGTCCACGTTCTTGTTATATCAGGCTCAGTTTGCTCAGATGAGAGCTCCAATTACTGTTACACCTGCATTGCCTACTAACTTATCTGCATATCATCATCCTGGTGCTCCAAGGCTTGCTCCCCAGCAATTGTTCTATGGTCAGGGTCCTCATGGTCTGATTCCACCACAGGTAACCTGTGTATTATGTGTACAAGCCTCAATACTTTGGTTTCGGAGGCTTCTTTAGTGTTTTCTGGTTTAAACAATCTCTGATTTTGGCTATTTTCTTTCAGGCTGCGGGATTTGGTTATCAGCAGCAACTACTACCTGGCATTCGTCCTGGAATGGCT
>PIMN-9
GGGAGGAAACCACTCTATGTTGCTCTGGCTCAACGGAAAGAAGAGAGAAGGGCAAGGTTGCAGGTATGCTCTGCTGCTTTATAAGAGAAGTTCCATCTTTGTGATTACTTTGCTGGATGCACAGTCGATTATGTTGTACACTACTTTTGTTGAGTAGATGTCCACGTTCTTGTTATATCAGGCTCAGTTTGCTCAGATGAGAGCTCCAATTACTGTTACACCTGCATTGCCTACTAACTTATCTGCATATCATCATCCTGGTGCTCCAAGGCTTGCTCCCCAGCAATTGTTCTATGGTCAGGGTCCTCATGGTCTGATTCCACCACAGGTAACCTGTGTATTATGTGTACAAGCCTCAATACTTTGGTTTCGGAGGCTTCTTTAGTGTTTTCTGGTTTAAACAATCTCTGATTTTGGCTATTTTCTTTCAGGCTGCAGGATTTGGTTATCAGCAGCAACTACTACCTGGCATTCGTCCTGGAATGGCT
>PIMN-8
GGGAGGAAACCACTCTATGTTGCTCTGGCTCAACGAAAAGAAGAGAGAAGGGCAAGGTTGCAGGTATGCTCTGCTGCTTTATAAGAGAAGTTCCATCTTTGTGATTACTTTGCTGGATGCACAGTAGATTATGTTGTACACTACTTTTGTTGAGTAGATGTCCACGTTCTTGTTATATCAGGCTCAGTTTGCTCAGATGAGAGCTCCAATTACTGTTACACCTGCATTGCCTACTAACTTATCTGCATATCATCATCCTGGTGCTCCAAGGCTTGCTCCCCAGCAATTGTTCTATGGTCAGGGTCCTCATGGTCTGATTCCACCACAGGTAACCTGTGTATTATGTGTACAAGCCTCAATACTTTGGTTTCGGAGGCTTCTTTAGTGTTTTCTGGTTTAAACAATCTCTGATTTTGGCTATTTTCTTTCAGGCTGCGGGATTTGGTTATCAGCAGCAACTACTACCTGGCATTCGTCCTGGAATGGCT
>PIMN-10
GGGAGGAAACCACTCTATGTTGCTCTGGCTCAACGGAAAGAAGAGAGAAGGGCAAGGTTGCAGGTATGCTCTGCTGCTTTATACGAGAAGTTCCATCTTTGTGATTACTTTGCTGGATGCACAGTAGATTATGTTGTACACTACTTTTGTTGAGTAGATGTCCACGTTCTTGTTATATCAGGCTCAGTTTGCTCAGATGAGAGCTCCAATTACTGTTACACCTGCATTGCCTACTAACTTATCTGCATATCATCATCCTGGTGCTCCAAGGCTTGCTCCCCAGCAATTGTTCTATGGTCAGGGTCCTCATGGTCTGATTCCACCACAGGTAACCTGTGTATTATGTGTACAAGCCTCAATACTTTGGTTTCGGAGGCTTCTTTAGTGTTTTCTGGTTTAAACAATCTCTGATTTTGGCTATTTTCTTTCAGGCTGCGGGATTTGGTTATCAGCAGCAACTACTACCTGGCATTCGTCCTGGAATGGCT
>PIMN-5
GGGAGGAAACCACTCTATGTTGCTCTGGCTCAACGGAAAGAAGAGAGAAGGGCAAGGTTGCAGGTATGCTCTGCTGCTTTATACGAGAAGTTCCATCTTTGTGATTACTTTGCTGGATGCACAGTAGATTATGTTGTACACTACTTTTGTTGAGTAGATGTCCACGTTCTTGTTATATCAGGCTCAGTTTGCTCAGATGAGAGCTCCAATTACTGTTACACCTGCATTGCCTACTAACTTATCTGCATATCATCATCCTGGTGCTCCAAGGCTTGCTCCCCAGCAATTGTTCTATGGTCAGGGTCCTCATGGTCTGATTCCACCACAGGTAACCTGTGTATTATGTGTACAAGCCTCAATACTTTGGTTTCGGAGGCTTCTTTAGTGTTTTCTGGTTTAAACAATCTCTGATTTTGGCTATTTTCTTTCAGGCTGCGGGATTTGGTTATCAGCAGCAACTACTACCTGGCATTCGTCCTGGAATGGCT
>PIMN-16
GGGAGGAAACCACTCTATGTTGCTCTGGCTCAACGGAAAGAAGAGAGAAGGGCAAGGTTGCAGGTATGCTCTGCTGCTTTATAAGAGAAGTTCCATCTTTGTGATTACTTTGCTGGATGCACAGTCGATTATGTTGTACACTACTTTTGTTGAGTAGATGTCCACGTTCTTGTTATATCAGGCTCAGTTTGCTCAGATGAGAGCTCCAATTACTGTTACACCTGCATTGCCTACTAACTTATCTGCATATCATCATCCTGGTGCTCCAAGGCTTGCTCCCCAGCAATTGTTCTATGGTCAGGGTCCTCATGGTCTGATTCCACCACAGGTAACCTGTGTATTATGTGTACAAGCCTCAATACTTTGGTTTCGGAGGCTTCTTTAGTGTTTTCTGGTTTAAACAATCTCTGATTTTGGCTATTTTCTTTCAGGCTGCAGGATTTGGTTATCAGCAGCAACTACTACCTGGCATTCGTCCTGGAATGGCT
>PIMN-7
GGGAGGAAACCACTCTATGTTGCTCTGGCTCAACGGAAAGAAGAGAGAAGGGCAAGGTTGCAGGTATGCTCTGCTGCTTTATAAGAGAAGTTCCATCTTTGTGATTACTTTGCTGGATGCACAGTCGATTATGTTGTACACTACTTTTGTTGAGTAGATGTCCACGTTCTTGTTATATCAGGCTCAGTTTGCTCAGATGAGAGCTCCAATTACTGTTACACCTGCATTGCCTACTAACTTATCTGCATATCATCATCCTGGTGCTCCAAGGCTTGCTCCCCAGCAATTGTTCTATGGTCAGGGTCCTCATGGTCTGATTCCACCACAGGTAACCTGTGTATTATGTGTACAAGCCTCAATACTTTGGTTTCGGAGGCTTCTTTAGTGTTTTCTGGTTTAAACAATCTCTGATTTTGGCTATTTTCTTTCAGGCTGCAGGATTTGGTTATCAGCAGCAACTACTACCTGGCATTCGTCCTGGAATGGCT
>PIMN-6
GGGAGGAAACCACTCTATGTTGCTCTGGCTCAACGGAAAGAAGAGAGAAGGGCAAGGTTGCAGGTATGCTCTGCTGCTTTATAAGAGAAGTTCCATCTTTGTGATTACTTTGCTGGATGCACAGTCGATTATGTTGTACACTACTTTTGTTGAGTAGATGTCCACGTTCTTGTTATATCAGGCTCAGTTTGCTCAGATGAGAGCTCCAATTACTGTTACACCTGCATTGCCTACTAACTTATCTGCATATCATCATCCTGGTGCTCCAAGGCTTGCTCCCCAGCAATTGTTCTATGGTCAGGGTCCTCATGGTCTGATTCCACCACAGGTAACCTGTGTATTATGTGTACAAGCCTCAATACTTTGGTTTCGGAGGCTTCTTTAGTGTTTTCTGGTTTAAACAATCTCTGATTTTGGCTATTTTCTTTCAGGCTGCAGGATTTGGTTATCAGCAGCAACTACTACCTGGCATTCGTCCTGGAATGGCT
>PIMN-11
GGGAGGAAACCACTCTATGTTGCTCTGGCTCAACGAAAAGAAGAGAGAAGGGCAAGGTTGCAGGTATGCTCTGCTGCTTTATAAGAGAAGTTCCATCTTTGTGATTACTTTGCTGGATGCACAGTAGATTATGTTGTACACTACTTTTGTTGAGTAGATGTCCACGTTCTTGTTATATCAGGCTCAGTTTGCTCAGATGAGAGCTCCAATTACTGTTACACCTGCATTGCCTACTAACTTATCTGCATATCATCATCCTGGTGCTCCAAGGCTTGCTCCCCAGCAATTGTTCTATGGTCAGGGTCCTCATGGTCTGATTCCACCACAGGTAACCTGTGTATTATGTGTACAAGCCTCAATACTTTGGTTTCGGAGGCTTCTTTAGTGTTTTCTGGTTTAAACAATCTCTGATTTTGGCTATTTTCTTTCAGGCTGCGGGATTTGGTTATCAGCAGCAACTACTACCTGGCATTCGTCCTGGAATGGCT
>PIMN-15
GGGAGGAAACCACTCTATGTTGCTCTGGCTCAACGGAAAGAAGAGAGAAGGGCAAGGTTGCAGGTATGCTCTGCTGCTTTATAAGAGAAGTTCCATCTTTGTGATTACTTTGCTGGATGCACAGTCGATTATGTTGTACACTACTTTTGTTGAGTAGATGTCCACGTTCTTGTTATATCAGGCTCAGTTTGCTCAGATGAGAGCTCCAATTACTGTTACACCTGCATTGCCTACTAACTTATCTGCATATCATCATCCTGGTGCTCCAAGGCTTGCTCCCCAGCAATTGTTCTATGGTCAGGGTCCTCATGGTCTGATTCCACCACAGGTAACCTGTGTATTATGTGTACAAGCCTCAATACTTTGGTTTCGGAGGCTTCTTTAGTGTTTTCTGGTTTAAACAATCTCTGATTTTGGCTATTTTCTTTCAGGCTGCAGGATTTGGTTATCAGCAGCAACTACTACCTGGCATTCGTCCTGGAATGGCT
>PIMN-14
GGGAGGAAACCACTCTATGTTGCTCTGGCTCAACGGAAAGAAGAGAGAAGGGCAAGGTTGCAGGTATGCTCTGCTGCTTTATAAGAGAAGTTCCATCTTTGTGATTACTTTGCTGGATGCACAGTCGATTATGTTGTACACTACTTTTGTTGAGTAGATGTCCACGTTCTTGTTATATCAGGCTCAGTTTGCTCAGATGAGAGCTCCAATTACTGTTACACCTGCATTGCCTACTAACTTATCTGCATATCATCATCCTGGTGCTCCAAGGCTTGCTCCCCAGCAATTGTTCTATGGTCAGGGTCCTCATGGTCTGATTCCACCACAGGTAACCTGTGTATTATGTGTACAAGCCTCAATACTTTGGTTTCGGAGGCTTCTTTAGTGTTTTCTGGTTTAAACAATCTCTGATTTTGGCTATTTTCTTTCAGGCTGCAGGATTTGGTTATCAGCAGCAACTACTACCTGGCATTCGTCCTGGAATGGCT
>PIMN-2
GGGAGGAAACCACTCTATGTTGCTCTGGCTCAACGGAAAGAAGAGAGAAGGGCAAGGTTGCAGGTATGCTCTGCTGCTTTATAAGAGAAGTTCCATCTTTGTGATTACTTTGCTGGATGCACAGTCGATTATGTTGTACACTACTTTTGTTGAGTAGATGTCCACGTTCTTGTTATATCAGGCTCAGTTTGCTCAGATGAGAGCTCCAATTACTGTTACACCTGCATTGCCTACTAACTTATCTGCATATCATCATCCTGGTGCTCCAAGGCTTGCTCCCCAGCAATTGTTCTATGGTCAGGGTCCTCATGGTCTGATTCCACCACAGGTAACCTGTGTATTATGTGTACAAGCCTCAATACTTTGGTTTCGGAGGCTTCTTTAGTGTTTTCTGGTTTAAACAATCTCTGATTTTGGCTATTTTCTTTCAGGCTGCAGGATTTGGTTATCAGCAGCAACTACTACCTGGCATTCGTCCTGGAATGGCT
>PIMN-1
GGGAGGAAACCACTCTATGTTGCTCTGGCTCAACGAAAAGAAGAGAGAAGGGCAAGGTTGCAGGTATGCTCTGCTGCTTTATAAGAGAAGTTCCATCTTTGTGATTACTTTGCTGGATGCACAGTAGATTATGTTGTACACTACTTTTGTTGAGTAGATGTCCACGTTCTTGTTATATCAGGCTCAGTTTGCTCAGATGAGAGCTCCAATTACTGTTACACCTGCATTGCCTACTAACTTATCTGCATATCATCATCCTGGTGCTCCAAGGCTTGCTCCCCAGCAATTGTTCTATGGTCAGGGTCCTCATGGTCTGATTCCACCACAGGTAACCTGTGTATTATGTGTACAAGCCTCAATACTTTGGTTTCGGAGGCTTCTTTAGTGTTTTCTGGTTTAAACAATCTCTGATTTTGGCTATTTTCTTTCAGGCTGCGGGATTTGGTTATCAGCAGCAACTACTACCTGGCATTCGTCCTGGAATGGCT
>PIMN-13
GGGAGGAAACCACTCTATGTTGCTCTGGCTCAACGGAAAGAAGAGAGAAGGGCAAGGTTGCAGGTATGCTCTGCTGCTTTATAAGAGAAGTTCCATCTTTGTGATTACTTTGCTGGATGCACAGTCGATTATGTTGTACACTACTTTTGTTGAGTAGATGTCCACGTTCTTGTTATATCAGGCTCAGTTTGCTCAGATGAGAGCTCCAATTACTGTTACACCTGCATTGCCTACTAACTTATCTGCATATCATCATCCTGGTGCTCCAAGGCTTGCTCCCCAGCAATTGTTCTATGGTCAGGGTCCTCATGGTCTGATTCCACCACAGGTAACCTGTGTATTATGTGTACAAGCCTCAATACTTTGGTTTCGGAGGCTTCTTTAGTGTTTTCTGGTTTAAACAATCTCTGATTTTGGCTATTTTCTTTCAGGCTGCAGGATTTGGTTATCAGCAGCAACTACTACCTGGCATTCGTCCTGGAATGGCT
>PIMN-18
GGGAGGAAACCACTCTATGTTGCTCTGGCTCAACGGAAAGAAGAGAGAAGGGCAAGGTTGCAGGTATGCTCTGCTGCTTTATAAGAGAAGTTCCATCTTTGTGATTACTTTGCTGGATGCACAGTCGATTATGTTGTACACTACTTTTGTTGAGTAGATGTCCACGTTCTTGTTATATCAGGCTCAGTTTGCTCAGATGAGAGCTCCAATTACTGTTACACCTGCATTGCCTACTAACTTATCTGCATATCATCATCCTGGTGCTCCAAGGCTTGCTCCCCAGCAATTGTTCTATGGTCAGGGTCCTCATGGTCTGATTCCACCACAGGTAACCTGTGTATTATGTGTACAAGCCTCAATACTTTGGTTTCGGAGGCTTCTTTAGTGTTTTCTGGTTTAAACAATCTCTGATTTTGGCTATTTTCTTTCAGGCTGCAGGATTTGGTTATCAGCAGCAACTACTACCTGGCATTCGTCCTGGAATGGCT
>PISB-17
GGGAGGAAACCACTCTATGTTGCTCTGGCTCAACGGAAAGAAGAGAGAAGGGCAAGGTTGCAGGTATGCTCTGCTGCTTTATAAGAAAAGTTCCATCTTTGTGATTACTTTGCTGGATGCACAGTCGATTATGTTGTACACTACTTTTGTTGAGTAGATGTCCACGTTCTTGTTATATCAGGCTCAGTTTGCTCAGATGAGAGCTCCAATTACTGTTACACCTGCATTGCCTACTAACTTATCTGCATATCATCATCCTGGTGCTCCAAGGCTTGCTCCCCAGCAATTGTTCTATGGTCAGGGTCCTCATGGTCTGATTCCACCACAGGTAACCTGTGTATTATGTGTACAAGCCTCAATACTTTGGTTTCGGAGGCTTCTTTAGTGTTTTCTGGTTTAAACAATCTCTGATTTTGGCTATTTTCTTTCAGGCTGCAGGATTTGGTTATCAGCAGCAACTACTACCTGGCATTCGTCCTGGAATGGCT
>PISB-10
GGGAGGAAACCACTCTATGTTGCTCTGGCTCAACGGAAAGAAGAGAGAAGGGCAAGGTTGCAGGTATGCTCTGCTGCTTTATAAGAAAAGTTCCATCTTTGTGATTACTTTGCTGGATGCACAGTCGATTATGTTGTACACTACTTTTGTTGAGTAGATGTCCACGTTCTTGTTATATCAGGCTCAGTTTGCTCAGATGAGAGCTCCAATTACTGTTACACCTGCATTGCCTACTAACTTATCTGCATATCATCATCCTGGTGCTCCAAGGCTTGCTCCCCAGCAATTGTTCTATGGTCAGGGTCCTCATGGTCTGATTCCACCACAGGTAACCTGTGTATTATGTGTACAAGCCTCAATACTTTGGTTTCGGAGGCTTCTTTAGTGTTTTCTGGTTTAAACAATCTCTGATTTTGGCTATTTTCTTTCAGGCTGCGGGATTTGGTTATCAGCAGCAACTACTACCTGGCATTCGTCCTGGAATGGCT
>PISB-8
GGGAGGAAACCACTCTATGTTGCTCTGGCTCAACGGAAAGAAGAGAGAAGGGCAAGGTTGCAGGTATGCTCTGCTGCTTTATAAGAGAAGTTCCATCTTTGTGATTACTTTGCTGGATGCACAGTAGATTATGTTGTACACTACTTTTGTTGAGTAGATGTCCACGTTCTTGTTATATCAGGCTCAGTTTGCTCAGATGAGAGCTCCAATTACTGTTACACCTGCATTGCCTACTAACTTATCTGCATATCATCATCCTGGTGCTCCAAGGCTTGCTCCCCAGCAATTGTTCTATGGTCAGGGTCCTCATGGTCTGATTCCACCACAGGTAACCTGTGTATTATGTGTACAAGCCTCAATACTTTGGTTTCGGAGGCTTCTTTAGTGTTTTCTGGTTTAAACAATCTCTGATTTTGGCTATTTTCTTTCAGGCTGCGGGATTTGGTTATCAGCAGCAACTACTACCTGGCATTCGTCCTGGAATGGCT
>PISB-14
GGGAGGAAACCACTCTATGTTGCTCTGGCTCAACGGAAAGAAGAGAGAAGGGCAAGGTTGCAGGTATGCTCTGCTGCTTTATAAGAGAAGTTCCATCTTTGTGATTACTTTGCTGGATGCACAGTCGATTATGTTGTACACTACTTTTGTTGAGTAGATGTCCACGTTCTTGTTATATCAGGCTCAGTTTGCTCAGATGAGAGCTCCAATTACTGTTACACCTGCATTGCCTACTAACTTATCTGCATATCATCATCCTGGTGCTCCAAGGCTTGCTCCCCAGCAATTGTTCTATGGTCAGGGTCCTCATGGTCTGATTCCACCACAGGTAACCTGTGTATTATGTGTACAAGCCTCAATACTTTGGTTTCGGAGGCTTCTTTAGTGTTTTCTGGTTTAAACAATCTCTGATTTTGGCTATTTTCTTTCAGGCTGCAGGATTTGGTTATCAGCAGCAACTACTACCTGGCATTCGTCCTGGAATGGCT
>PISB-16
GGGAGGAAACCACTCTATGTTGCTCTGGCTCAACGAAAAGAAGAGAGAAGGGCAAGGTTGCAGGTATGCTCTGCTGCTTTATAAGAGAAGTTCCATCTTTGTGATTACTTTGCTGGATGCACAGTAGATTATGTTGTACACTACTTTTGTTGAGTAGATGTCCACGTTCTTGTTATATCAGGCTCAGTTTGCTCAGATGAGAGCTCCAATTACTGTTACACCTGCATTGCCTACTAACTTATCTGCATATCATCATCCTGGTGCTCCAAGGCTTGCTCCCCAGCAATTGTTCTATGGTCAGGGTCCTCATGGTCTGATTCCACCACAGGTAACCTGTGTATTATGTGTACAAGCCTCAATACTTTGGTTTCGGAGGCTTCTTTAGTGTTTTCTGGTTTAAACAATCTCTGATTTTGGCTATTTTCTTTCAGGCTGCGGGATTTGGTTATCAGCAGCAACTACTACCTGGCATTCGTCCTGGAATGGCT
>PISB-7
GGGAGGAAACCACTCTATGTTGCTTTGGCTCAACGGAAAGAAGAGAGAAGGGCAAGGTTGCAGGTATGCTCTGCTGCTTTATAAGAGAAGTTCCATCTTTGTGATTACTTTGCTGGATGCACAGTCGATTATGTTGTACACTACTTTTGTTGAGTAGATGTCCACGTTCTTGTTATATCAGGCTCAGTTTGCTCAGATGAGAGCTCCAATTACTGTTACACCTGCATTGCCTACTAACTTATCTGCATATCATCATCCTGGTGCTCCAAGGCTTGCTCCCCAGCAATTGTTCTATGGTCAGGGTCCTCATGGTCTGATTCCACCACAGGTAACCTGTGTATTATGTGTACAAGCCTCAATACTTTGGTTTCGGAGGCTTCTTTAGTGTTTTCTGGTTTAAACAATCTCTGATTTTGGCTATTTTCTTTCAGGCTGCAGGATTTGGTTATCAGCAGCAACTACTACCTGGCATTCGTCCTGGAATGGCT
>PISB-15
GGGAGGAAACCACTCTATGTTGCTCTGGCTCAACGGAAAGAAGAGAGAAGGGCAAGGTTGCAGGTATGCTCTGCTGCTTTATAAGAAAAGTTCCATCTTTGTGATTACTTTGCTGGATGCACAGTCGATTATGTTGTACACTACTTTTGTTGAGTAGATGTCCACGTTCTTGTTATATCAGGCTCAGTTTGCTCAGATGAGAGCTCCAATTACTGTTACACCTGCATTGCCTACTAACTTATCTGCATATCATCATCCTGGTGCTCCAAGGCTTGCTCCCCAGCAATTGTTCTATGGTCAGGGTCCTCATGGTCTGATTCCACCACAGGTAACCTGTGTATTATGTGTACAAGCCTCAATACTTTGGTTTCGGAGGCTTCTTTAGTGTTTTCTGGTTTAAACAATCTCTGATTTTGGCTATTTTCTTTCAGGCTGCAGGATTTGGTTATCAGCAGCAACTACTACCTGGCATTCGTCCTGGAATGGCT
>PISB-9
GGGAGGAAACCACTCTATGTTGCTCTGGCTCAACGGAAAGAAGAGAGAAGGGCAAGGTTGCAGGTATGCTCTGCTGCTTTATAAGAAAAGTTCCATCTTTGTGATTACTTTGCTGGATGCACAGTCGATTATGTTGTACACTACTTTTGTTGAGTAGATGTCCACGTTCTTGTTATATCAGGCTCAGTTTGCTCAGATGAGAGCTCCAATTACTGTTACACCTGCATTGCCTACTAACTTATCTGCATATCATCATCCTGGTGCTCCAAGGCTTGCTCCCCAGCAATTGTTCTATGGTCAGGGTCCTCATGGTCTGATTCCACCACAGGTAACCTGTGTATTATGTGTACAAGCCTCAATACTTTGGTTTCGGAGGCTTCTTTAGTGTTTTCTGGTTTAAACAATCTCTGATTTTGGCTATTTTCTTTCAGGCTGCAGGATTTGGTTATCAGCAGCAACTACTACCTGGCATTCGTCCTGGAATGGCT
>PISB-13
GGGAGGAAACCACTCTATGTTGCTCTGGCTCAACGGAAAGAAGAGAGAAGGGCAAGGTTGCAGGTATGCTCTGCTGCTTTATAAGAAAAGTTCCATCTTTGTGATTACTTTGCTGGATGCACAGTCGATTATGTTGTACACTACTTTTGTTGAGTAGATGTCCACGTTCTTGTTATATCAGGCTCAGTTTGCTCAGATGAGAGCTCCAATTACTGTTACACCTGCATTGCCTACTAACTTATCTGCATATCATCATCCTGGTGCTCCAAGGCTTGCTCCCCAGCAATTGTTCTATGGTCAGGGTCCTCATGGTCTGATTCCACCACAGGTAACCTGTGTATTATGTGTACAAGCCTCAATACTTTGGTTTCGGAGGCTTCTTTAGTGTTTTCTGGTTTAAACAATCTCTGATTTTGGCTATTTTCTTTCAGGCTGCAGGATTTGGTTATCAGCAGCAACTACTACCTGGCATTCGTCCTGGAATGGCT
>PISB-18
GGGAGGAAACCACTTTATGTTGCTCTGGCTCAACGGAAAGAAGAGAGAAGGGCAAGGTTGCAGGTATGCTCTGCTGCTTTATAAGAGAAGTTCCATCTTTGTGATTACTTTGCTGGATGCACAGTCGATTATGTTGTACACTACTTTTGTTGAGTAGATGTCCACGTTCTTGTTATATCAGGCTCAGTTTGCTCAGATGAGAGCTCCAATTACTGTTACACCTGCATTGCCTACTAACTTATCTGCATATCATCATCCTGGTGCTCCAAGGCTTGCTCCCCAGCAATTGTTCTATGGTCAGGGTCCTCATGGTCTGATTCCACCACAGGTAACCTGTGTATTATGTGTACAAGCCTCAATACTTTGGTTTCGGAGGCTTCTTTAGTGTTTTCTGGTTTAAACAATCTCTGATTTTGGCTATTTTCTTTCAGGCTGCAGGATTTGGTTATCAGCAGCAACTACTACCTGGCATTCGTCCTGGAATGGCT
>PISB-12
GGGAGGAAACCACTCTATGTTGCTCTGGCTCAACGGAAAGAAGAGAGAAGGGCAAGGTTGCAGGTATGCTCTGCTGCTTTATACGAGAAGTTCCATCTTTGTGATTACTTTGCTGGATGCACAGTAGATTATGTTGTACACTACTTTTGTTGAGTAGATGTCCACGTTCTTGTTATATCAGGCTCAGTTTGCTCAGATGAGAGCTCCAATTACTGTTACACCTGCATTGCCTACTAACTTATCTGCATATCATCATCCTGGTGCTCCAAGGCTTGCTCCCCAGCAATTGTTCTATGGTCAGGGTCCTCATGGTCTGATTCCACCACAGGTAACCTGTGTATTATGTGTACAAGCCTCAATACTTTGGTTTCGGAGGCTTCTTTAGTGTTTTCTGGTTTAAACAATCTCTGATTTTGGCTATTTTCTTTCAGGCTGCGGGATTTGGTTATCAGCAGCAACTACTACCTGGCATTCGTCCTGGAATGGCT
>PISB-1
GGGAGGAAACCACTCTATGTTGCTCTGGCTCAACGGAAAGAAGAGAGAAGGGCAAGGTTGCAGGTATGCTCTGCTGCTTTATAAGAGAAGTTCCATCTTTGTGATTACTTTGCTGGATGCACAGTAGATTATGTTGTACACTACTTTTGTTGAGTAGATGTCCACGTTCTTGTTATATCAGGCTCAGTTTGCTCAGATGAGAGCTCCAATTACTGTTACACCTGCATTGCCTACTAACTTATCTGCATATCATCATCCTGGTGCTCCAAGGCTTGCTCCCCAGCAATTGTTCTATGGTCAGGGTCCTCATGGTCTGATTCCACCACAGGTAACCTGTGTATTATGTGTACAAGCCTCAATACTTTGGTTTCGGAGGCTTCTTTAGTGTTTTCTGGTTTAAACAATCTCTGATTTTGGCTATTTTCTTTCAGGCTGCGGGATTTGGTTATCAGCAGCAACTACTACCTGGCATTCGTCCTGGAATGGCT
>PISB-6
GGGAGGAAACCACTCTATGTTGCTCTGGCTCAACGAAAAGAAGAGAGAAGGGCAAGGTTGCAGGTATGCTCTGCTGCTTTATAAGAGAAGTTCCATCTTTGTGATTACTTTGCTGGATGCACAGTAGATTATGTTGTACACTACTTTTGTTGAGTAGATGTCCACGTTCTTGTTATATCAGGCTCAGTTTGCTCAGATGAGAGCTCCAATTACTGTTACACCTGCATTGCCTACTAACTTATCTGCATATCATCATCCTGGTGCTCCAAGGCTTGCTCCCCAGCAATTGTTCTATGGTCAGGGTCCTCATGGTCTGATTCCACCACAGGTAACCTGTGTATTATGTGTACAAGCCTCAATACTTTGGTTTCGGAGGCTTCTTTAGTGTTTTCTGGTTTAAACAATCTCTGATTTTGGCTATTTTCTTTCAGGCTGCGGGATTTGGTTATCAGCAGCAACTACTACCTGGCATTCGTCCTGGAATGGCT
>PISQ-2
GGGAGGAAACCACTCTATGTTGCTTTGGCTCAACGGAAAGAAGAGAGAAGGGCAAGGTTGCAGGTATGCTCTGCTGCTTTATAAGAGAAGTTCCATCTTTGTGATTACTTTGCTGGATGCACAATAGATTATGTTGTACGCTACTTTTGTTGAGTAGATGTTCACGTTCTTGTTATATCAGGCTCAGTTTGCTCAGATGAGAGCTCCAATCACTGTTACACCTGCATTGCCTACTAACTTATCTGCATATCATCATCCTGGTGCTCCAAGGCTTGCTCCCCAGCAATTGTTCTATGGTCAGGGTCCTCATGGTCTGATTCCACCACAGGTAACCTGTGCATTATGTGTACAAGCCTCAATACTTCGGTTTCAGAGGCTTCTTTAGTGTTTTCTGGTTTAAACAATCTCTGATTTTGGATATTTTCTTTCAGGCTGCGGGATTTGGTTATCAGCAGCAACTACTACCTGGCATTCGTCCTGGAATGGCT
>PISQ-1
GGGAGGAAACCACTCTATGTTGCTTTGGCTCAACGGAAAGAAGAGAGAAGGGCAAGGTTGCAGGTATGCTCTGCTGCTTTATAAGAGAAGTTCCATCTTTGTGATTACTTTGCTGGATGCACAATAGATTATGTTGTACGCTACTTTTGTTGAGTAGATGTTCACGTTCTTGTTATATCAGGCTCAGTTTGCTCAGATGAGAGCTCCAATCACTGTTACACCTGCATTGCCTACTAACTTATCTGCATATCATCATCCTGGTGCTCCAAGGCTTGCTCCCCAGCAATTGTTCTATGGTCAGGGTCCTCATGGTCTGATTCCACCACAGGTAACCTGTGCATTATGTGTACAAGCCTCAATACTTCGGTTTCAGAGGCTTCTTTAGTGTTTTCTGGTTTAAACAATCTCTGATTTTGGATATTTTCTTTCAGGCTGCGGGATTTGGTTATCAGCAGCAACTACTACCTGGCATTCGTCCTGGAATGGCT
>PIST-9
GGGAGGAAACCACTCTATGTTGCTCTGGCTCAATGAAAAGAAGAGAGAAGGGCAAGGTTGCAGGTATGCTCTGCTGCTTTATAAGAGAAGTTCCATCTTTGTGATTACTTTGCTGGATGCACAGTAGATTATGTTGTACACTACTTTTGTTGAGTAGATGTCCACGTTCTTGTTATATCAGGCTCAGTTTGCTCAGATGAGAGCTCCAATTACTGTTACACCTGCATTGCCTACTAACTTATCTGCATATCATCATCCTGGTGCTCCAAGGCTTGCTCCCCAGCAATTGTTCTATGGTCAGGGTCCTCATGGTCTGATTCCACCACAGGTAACCTGTGTATTATGTGTACAAGCCTCAATACTTTGGTTTCGGAGGCTTCTTTAGTGTTTTCTGGTTTAAACAATCTCTGATTTTGGCTATTTTCTTTCAGGCTGCGGGATTTGGTTATCAGCAGCAACTACTACCTGGCATTCGTCCTGGAATGGCT
>PIST-4
GGGAGGAAACCACTCTATGTTGCTCTGGCTCAACGGAAAGAAGAGAGAAGGGCAAGGTTGCAGGTATGCTCTGCTGCTTTATAAGAGAAGTTCCATCTTTGTGATTACTTTGCTGGATGCACAGTCGATTATGTTGTACACTACTTTTGTTGAGTAGATGTCCACGTTCTTGTTATATCAGGCTCAGTTTGCTCAGATGAGAGCTCCAATTACTGTTACACCTGCATTGCCTACTAACTTATCTGCATATCATCATCCTGGTGCTCCAAGGCTTGCTCCCCAGCAATTGTTCTATGGTCAGGGTCCTCATGGTCTGATTCCACCACAGGTAACCTGTGTATTATGTGTACAAGCCTCAATACTTTGGTTTCGGAGGCTTCTTTAGTGTTTTCTGGTTTAAACAATCTCTGATTTTGGCTATTTTCTTTCAGGCTGCAGGATTTGGTTATCAGCAGCAACTACTACCTGGCATTCGTCCTGGAATGNNN
>PIST-12
GGGAGGAAACCACTCTATGTTGCTCTGGCTCAACGGAAAGAAGAGAGAAGGGCAAGGTTGCAGGTATGCTCTGCTGCTTTATAAGAGAAGTTCCATCTTTGTGATTACTTTGCTGGATGCACAGTCGATTATGTTGTACACTACTTTTGTTGAGTAGATGTCCACGTTCTTGTTATATCAGGCTCAGTTTGCTCAGATGAGAGCTCCAATTACTGTTACACCTGCATTGCCTACTAACTTATCTGCATATCATCATCCTGGTGCTCCAAGGCTTGCTCCCCAGCAATTGTTCTATGGTCAGGGTCCTCATGGTCTGATTCCACCACAGGTAACCTGTGTATTATGTGTACAAGCCTCAATACTTTGGTTTCGGAGGCTTCTTTAGTGTTTTCTGGTTTAAACAATCTCTGATTTTGGCTATTTTCTTTCAGGCTGCAGGATTTGGTTATCAGCAGCAACTACTACCTGGCATTCGTCCTGGAATGNNN
>PICH-X3
GGGAGGAAACCACTCTATGTTGCTCTGGCTCAACGGAAAGAAGAGAGAAGGGCAAGGTTGCAGGTATGCTCTGCTGCTTTATAAGAGAAGTTCCATCTTTGTGATTACTTTGCTGGATGCACAGTCGATTATGTTGTACACTACTTTTGTTGAGTAGATGTCCACGTTCTTGTTATATCAGGCTCAGTTTGCTCAGATGAGAGCTCCAATTACTGTTACACCTGCATTGCCTACTAACTTATCTGCATATCATCATCCTGGTGCTCCAAGGCTTGCTCCCCAGCAATTGTTCTATGGTCAGGGTCCTCATGGTCTGATTCCACCACAGGTAACCTGTGTATTATGTGTACAAGCCTCAATACTTTGGTTTCGGAGGCTTCTTTAGTGTTTTCTGGTTTAAACAATCTCTGATTTTGGCTATTTTCTTTCAGGCTGCAGGATTTGGTTATCAGCAGCAACTACTACCTGGCATTCGTCCTGGAATGNNN
>PIST-1
GGGAGGAAACCACTCTATGTTGCTCTGGCTCAACGAAAAGAAGAGAGAAGGGCAAGGTTGCAGGTATGCTCTGTTGCTTTATAAGAGAAGTTCCATCTTTGTGATTACTTTGCTGGATGCACAGTAGATTATGTTGTACACTACTTTTGTTGAGTAGATGTCCACGTTCTTGTTATATCAGGCTCAGTTTGCTCAGATGAGAGCTCCAATTACTGTTACACCTGCATTGCCTACTAACTTATCTGCATATCATCATCCTGGTGCTCCAAGGCTTGCTCCCCAGCAATTGTTCTATGGTCAGGGTCCTCATGGTCTGATTCCACCACAGGTAACCTGTGTATTATGTGTACAAGCCTCAATACTTTGGTTTCGGAGGCTTCTTTAGTGTTTTCTGGTTTAAACAATCTCTGATTTTGGCTATTTTCTTTCAGGCTGCGGGATTTGGTTATCAGCAGCAACTACTACCTGGCATTCGTCCTGGAATGGCT
>PIST-3
NNNNNNNNNNNNNNNNNNNTTGCTCTGGCTCAACGAAAAGAAGAGAGAAGGGCAAGGTTGCAGGTATGCTCTGCTGCTTTATAAGAGAAGTTCCATCTTTGTGATTACTTTGCTGGATGCACAGTAGATTATGTTGTACACTACTTTTGTTGAGTAGATGTCCACGTTCTTGTTATATCAGGCTCAGTTTGCTCAGATGAGAGCTCCAATTACTGTTACACCTGCATTGCCTACTAACTTATCTGCATATCATCATCCTGGTGCTCCAAGGCTTGCTCCCCAGCAATTGTTCTATGGTCAGGGTCCTCATGGTCTGATTCCACCACAGGTAACCTGTGTATTATGTGTACAAGCCTCAATACTTTGGTTTCGGAGGCTTCTTTAGTGTTTTCTGGTTTAAACAATCTCTGATTTTGGCTATTTTCTTTCAGGCTGCGGGATTTGGTTATCAGCAGCAACTACTACCTGGCATTCGTCCTGGAATGGCT
>PIST-6
GGGAGGAAACCACTCTATGTTGCTCTGGCTCAACGAAAAGAAGAGAGAAGGGCAAGGTTGCAGGTATGCTCTGCTGCTTTATAAGAGAAGTTCCATCTTTGTGATTACTTTGCTGGATGCACAGTAGATTATGTTGTACACTACTTTTGTTGAGTAGATGTCCACGTTCTTGTTATATCAGGCTCAGTTTGCTCAGATGAGAGCTCCAATTACTGTTACACCTGCATTGCCTACTAACTTATCTGCATATCATCATCCTGGTGCTCCAAGGCTTGCTCCCCAGCAATTGTTCTATGGTCAGGGTCCTCATGGTCTGATTCCACCACAGGTAACCTGTGTATTATGTGTACAAGCCTCAATACTTTGGTTTCGGAGGCTTCTTTAGTGTTTTCTGGTTTAAACAATCTCTGATTTTGGCTATTTTCTTTCAGGCTGCGGGATTTGGTTATCAGCAGCAACTACTACCTGGCATTCGTCCTGGAATGGCT
>PIST-14
GGGAGGAAACCACTCTATGTTGCTCTGGCTCAACGAAAAGAAGAGAGAAGGGCAAGGTTGCAGGTATGCTCTGCTGCTTTATAAGAGAAGTTCCATCTTTGTGATTACTTTGCTGGATGCACAGTAGATTATGTTGTACACTACTTTTGTTGAGTAGATGTCCACGTTCTTGTTATATCAGGCTCAGTTTGCTCAGATGAGAGCTCCAATTACTGTTACACCTGCATTGCCTACTAACTTATCTGCATATCATCATCCTGGTGCTCCAAGGCTTGCTCCCCAGCAATTGTTCTATGGTCAGGGTCCTCATGGTCTGATTCCACCACAGGTAACCTGTGTATTATGTGTACAAGCCTCAATACTTTGGTTTCGGAGGCTTCTTTAGTGTTTTCTGGTTTAAACAATCTCTGATTTTGGCTATTTTCTTTCAGGCTGCGGGATTTGGTTATCAGCAGCAACTACTACCTGGCATTCGTCCTGGAATGGCT
>PIST-10
GGGAGGAAACCACTCTATGTTGCTCTGGCTCAACGAAAAGAAGAGAGAAGGGCAAGGTTGCAGGTATGCTCTGCTGCTTTATAAGAGAAGTTCCATCTTTGTGATTACTTTGCTGGATGCACAGTAGATTATGTTGTACACTACTTTTGTTGAGTAGATGTCCACGTTCTTGTTATATCAGGCTCAGTTTGCTCAGATGAGAGCTCCAATTACTGTTACACCTGCATTGCCTACTAACTTATCTGCATATCATCATCCTGGTGCTCCAAGGCTTGCTCCCCAGCAATTGTTCTATGGTCAGGGTCCTCATGGTCTGATTCCACCACAGGTAACCTGTGTATTATGTGTACAAGCCTCAATACTTTGGTTTCGGAGGCTTCTTTAGTGTTTTCTGGTTTAAACAATCTCTGATTTTGGCTATTTTCTTTCAGGCTGCGGGATTTGGTTATCAGCAGCAACTACTACCTGGCATTCGTCCTGGAATGGCT
>PIST-13
GGGAGGAAACCACTCTATGTTGCTCTGGCTCAACGAAAAGAAGAGAGAAGGGCAAGGTTGCAGGTATGCTCTGCTGCTTTATAAGAGAAGTTCCATCTTTGTGATTACTTTGCTGGATGCACAGTAGATTATGTTGTACACTACTTTTGTTGAGTAGATGTCCACGTTCTTGTTATATCAGGCTCAGTTTGCTCAGATGAGAGCTCCAATTACTGTTACACCTGCATTGCCTACTAACTTATCTGCATATCATCATCCTGGTGCTCCAAGGCTTGCTCCCCAGCAATTGTTCTATGGTCAGGGTCCTCATGGTCTGATTCCACCACAGGTAACCTGTGTATTATGTGTACAAGCCTCAATACTTTGGTTTCGGAGGCTTCTTTAGTGTTTTCTGGTTTAAACAATCTCTGATTTTGGCTATTTTCTTTCAGGCTGCGGGATTTGGTTATCAGCAGCAACTACTACCTGGCATTCGTCCTGGAATGGCT
>PIST-19
GGGAGGAAACCACTCTATGTTGCTCTGGCTCAACGAAAAGAAGAGAGAAGGGCAAGGTTGCAGGTATGCTCTGCTGCTTTATAAGAGAAGTTCCATCTTTGTGATTACTTTGCTGGATGCACAGTAGATTATGTTGTACACTACTTTTGTTGAGTAGATGTCCACGTTCTTGTTATATCAGGCTCAGTTTGCTCAGATGAGAGCTCCAATTACTGTTACACCTGCATTGCCTACTAACTTATCTGCATATCATCATCCTGGTGCTCCAAGGCTTGCTCCCCAGCAATTGTTCTATGGTCAGGGTCCTCATGGTCTGATTCCACCACAGGTAACCTGTGTATTATGTGTACAAGCCTCAATACTTTGGTTTCGGAGGCTTCTTTAGTGTTTTCTGGTTTAAACAATCTCTGATTTTGGCTATTTTCTTTCAGGCTGCGGGATTTGGTTATCAGCAGCAACTACTACCTGGCATTCGTCCTGGAATGGCT
>PICH-X2
GGGAGGAAACCACTCTATGTTGCTCTGGCTCAACGAAAAGAAGAGAGAAGGGCAAGGTTGCAGGTATGCTCTGCTGCTTTATAAGAGAAGTTCCATCTTTGTGATTACTTTGCTGGATGCACAGTAGATTATGTTGTACACTACTTTTGTTGAGTAGATGTCCACGTTCTTGTTATATCAGGCTCAGTTTGCTCAGATGAGAGCTCCAATTACTGTTACACCTGCATTGCCTACTAACTTATCTGCATATCATCATCCTGGTGCTCCAAGGCTTGCTCCCCAGCAATTGTTCTATGGTCAGGGTCCTCATGGTCTGATTCCACCACAGGTAACCTGTGTATTATGTGTACAAGCCTCAATACTTTGGTTTCGGAGGCTTCTTTAGTGTTTTCTGGTTTAAACAATCTCTGATTTTGGCTATTTTCTTTCAGGCTGCGGGATTTGGTTATCAGCAGCAACTACTACCTGGCATTCGTCCTGGAATGGCT
>PIST-2
GGGAGGAAACCACTCTATGTTGCTCTGGCTCAACGAAAAGAAGAGAGAAGGGCAAGGTTGCAGGTATGCTCTGCTGCTTTATAAGAGAAGTTCCATCTTTGTGATTACTTTGCTGGATGCACAGTAGATTATGTTGTACACTACTTTTGTTGAGTAGATGTCCACGTTCTTGTTATATCAGGCTCAGTTTGCTCAGATGAGAGCTCCAATTACTGTTACACCTGCATTGCCTACTAACTTATCTGCATATCATCATCCTGGTGCTCCAAGGCTTGCTCCCCAGCAATTGTTCTATGGTCAGGGTCCTCATGGTCTGATTCCACCACAGGTAACCTGTGTATTATGTGTACAAGCCTCAATACTTTGGTTTCGGAGGCTTCTTTAGTGTTTTCTGGTTTAAACAATCTCTGATTTTGGCTATTTTCTTTCAGGCTGCGGGATTTGGTTATCAGCAGCAACTACTACCTGGCATTCGTCCTGGAATGGCT
>PILA-19
GGGAGGAAACCACTCTATGTTGCTCTGGCTCAACGGAAAGAAGAGAGAAGGGCAAGGTTGCAGGTATGCTCTGCTGCTTTATAAGAGAAGTTCCATCTTTGTGATTACTTTGCTGGATGCACAGTAGATTATGTTGTACACTACTTTTGTTGAGTAGATGTCCACGTTCTTGTTATATCAGGCTCAGTTTGCTCAGATGAGAGCTCCAATTACTGTTACACCTGCATTGCCTACTAACTTATCTGCATATCATCATCCTGGTGCTCCAAGGCTTGCTCCCCAGCAATTGTTCTATGGTCAGGGTCCTCATGGTCTGATTCCACCACAGGTAACCTGTGTATTATGTGTACAAGCCTCAATACTTTGGTTTCAGAGGCTTCTTTAGTGTTTTCTGGTTTAAACAATCTCTGATTTTGGCTATTTTCTTTCAGGCTGCGGGATTTGGTTATCAGCAGCAACTACTACCTGGCATTCGTCCTGGAATGGCT
>PILA-28
GGGAGGAAACCACTCTATGTTGCTCTGGCTCAACGGAAAGAAGAGAGAAGGGCAAGGTTGCAGGTATGCTCTGCTGCTTTATAAGAGAAGTTCCATCTTTGTGATTACTTTGCTGGATGCACAGTAGATTATGTTGTACACTACTTTTGTTGAGTAGATGTCCACGTTCTTGTTATATCAGGCTCAGTTTGCTCAGATGAGAGCTCCAATTACTGTTACACCTGCATTGCCTACTAACTTATCTGCATATCATCATCCTGGTGCTCCAAGGCTTGCTCCCCAGCAATTGTTCTATGGTCAGGGTCCTCATGGTCTGATTCCACCACAGGTAACCTGTGTATTATGTGTACAAGCCTCAGTACTTTGGTTTCGGAGGCTTCTTTAGTGTTTTCTGGTTTAAAAAATCTCTGATTTTGGCTATTTTCTTTCAGGCTGCGGGATTTGGTTATCAGCAGCAACTACTACCTGGCATTCGTCCTGGAATGGCT
>PILA-18
GGGAGGAAACCACTCTATGTTGCTCTGGCTCAACGGAAAGAAGAGAGAAGGGCAAGGTTGCAGGTATGCTCTGCTGCTTTATAAGAGAAGTTCCATCTTTGTGATTACTTTGCTGGATGCACAGTAGATTATGTTGTACACTACTTTTGTTGAGTAGATGTCCACGTTCTTGTTATATCAGGCTCAGTTTGCTCAGATGAGAGCTCCAATTACTGTTACACCTGCATTGCCTACTAACTTATCTGCATATCATCATCCTGGTGCTCCAAGGCTTGCTCCCCAGCAATTGTTCTATGGTCAGGGTCCTCATGGTCTGATTCCACCACAGGTAACCTGTGTATTATGTGTACAAGCCTCAGTACTTTGGTTTCGGAGGCTTCTTTAGTGTTTTCTGGTTTAAAAAATCTCTGATTTTGGCTATTTTCTTTCAGGCTGCGGGATTTGGTTATCAGCAGCAACTACTACCTGGCATTCGTCCTGGAATGGCT
>PILA-23
GGGAGGAAACCACTCTATGTTGCTCTGGCTCAACGGAAAGAAGAGAGAAGGGCAAGGTTGCAGGTATGCTCTGCTGCTTTATAAGAGAAGTTCCATCTTTGTGATTACTTTGCTGGATGCACAGTAGATTATGTTGTACACTACTTTTGTTGAGTAGATGTCCACGTTCTTGTTATATCAGGCTCAGTTTGCTCAGATGAGAGCTCCAATTACTGTTACACCTGCATTGCCTACTAACTTATCTGCATATCATCATCCTGGTGCTCCAAGGCTTGCTCCCCAGCAATTGTTCTATGGTCAGGGTCCTCATGGTCTGATTCCACCACAGGTAACCTGTGTATTATGTGTACAAGCCTCAATACTTTGGTTTCAGAGGCTTCTTTAGTGTTTTCTGGTTTAAACAATCTCTGATTTTGGCTATTTTCTTTCAGGCTGCGGGATTTGGTTATCAGCAGCAACTACTANNNNNNNNNNNNNNNNNNNNNNNN
>PILA-26
GGGAGGAAACCACTCTATGTTGCTCTGGCTCAACGGAAAGAAGAGAGAAGGGCAAGGTTGCAGGTATGCTCTGCTGCTTTATACGAGAAGTTCCATCTTTGTGATTACTTTGCTGGATGCACAGTAGATTATGTTGTACACTACTTTTGTTGAGTAGATGTCCACGTTCTTGTTATATCAGGCTCAGTTTGCTCAGATGAGAGCTCCAATTACTGTTACACCTGCATTGCCTACTAACTTATCTGCATATCATCATCCTGGTGCTCCAAGGCTTGCTCCCCAGCAATTGTTCTATGGTCAGGGTCCTCATGGTCTGATTCCACCACAGGTAACCTGTGTATTATGTGTACAAGCCTCAATACTTTGGTTTCGGAGGCTTCTTTAGTGTTTTCTGGTTTAAACAATCTCTGATTTTGGCTATTTTCTTTCAGGCTGCGGGATTTGGTTATCAGCAGCAACTACTACCTGGCATTCGTCCTGGAATGGCT
>PILA-24
GGGAGGAAACCACTCTATGTTGCTCTGGCTCAACGGAAAGAAGAGAGAAGGGCAAGGTTGCAGGTATGCTCTGCTGCTTTATACGAGAAGTTCCATCTTTGTGATTACTTTGCTGGATGCACAGTAGATTATGTTGTACACTACTTTTGTTGAGTAGATGTCCACGTTCTTGTTATATCAGGCTCAGTTTGCTCAGATGAGAGCTCCAATTACTGTTACACCTGCATTGCCTACTAACTTATCTGCATATCATCATCCTGGTGCTCCAAGGCTTGCTCCCCAGCAATTGTTCTATGGTCAGGGTCCTCATGGTCTGATTCCACCACAGGTAACCTGTGTATTATGTGTACAAGCCTCAATACTTTGGTTTCGGAGGCTTCTTTAGTGTTTTCTGGTTTAAACAATCTCTGATTTTGGCTATTTTCTTTCAGGCTGCGGGATTTGGTTATCAGCAGCAACTACTACCTGGCATTCGTCCTGGAATGGCT
>PILA-21
GGGAGGAAACCACTCTATGTTGCTCTGGCTCAACGGAAAGAAGAGAGAAGGGCAAGGTTGCAGGTATGCTCTGCTGCTTTATAAGAGAAGTTCCATCTTTGTGATTACTTTGCTGGATGCACAGTAGATTATGTTGTACACTACTTTTGTTGAGTAGATGTCCACGTTCTTGTTATATCAGGCTCAGTTTGCTCAGATGAGAGCTCCAATTACTGTTACACCTGCATTGCCTACTAACTTATCTGCATATCATCATCCTGGTGCTCCAAGGCTTGCTCCCCAGCAATTGTTCTATGGTCAGGGTCCTCATGGTCTGATTCCACCACAGGTAACCTGTGTATTATGTGTACAAGCCTCAATACTTTGGTTTCAGAGGCTTCTTTAGTGTTTTCTGGTTTAAACAATCTCTGATTTTGGCTATTTTCTTTCAGGCTGCGGGATTTGGTTATCAGCAGCAACTACTACCTGGCATTCGTCCTGGAATGGCT
>PILA-22
GGGAGGAAACCACTCTATGTTGCTCTGGCTCAACGGAAAGAAGAGAGAAGGGCAAGGTTGCAGGTATGCTCTGCTGCTTTATAAGAGAAGTTCCATCTTTGTGATTACTTTGCTGGATGCACAGTAGATTATGTTGTACACTACTTTTGTTGAGTAGATGTCCACGTTCTTGTTATATCAGGCTCAGTTTGCTCAGATGAGAGCTCCAATTACTGTTACACCTGCATTGCCTACTAACTTATCTGCATATCATCATCCTGGTGCTCCAAGGCTTGCTCCCCAGCAATTGTTCTATGGTCAGGGTCCTCATGGTCTGATTCCACCACAGGTAACCTGTGTATTATGTGTACAAGCCTCAATACTTTGGTTTCAGAGGCTTCTTTAGTGTTTTCTGGTTTAAACAATCTCTGATTTTGGCTATTTTCTTTCAGGCTGCGGGATTTGGTTATCAGCAGCAACTACTACCTGGCATTCGTCCTGGAATGGCT
>PILA-17
GGGAGGAAACCACTCTATGTTGCTCTGGCTCAACGGAAAGAAGAGAGAAGGGCAAGGTTGCAGGTATGCTCTGCTGCTTTATAAGAGAAGTTCCATCTTTGTGATTACTTTGCTGGATGCACAGTAGATTATGTTGTACACTACTTTTGTTGAGTAGATGTCCACGTTCTTGTTATATCAGGCTCAGTTTGCTCAGATGAGAGCTCCAATTACTGTTACACCTGCATTGCCTACTAACTTATCTGCATATCATCATCCTGGTGCTCCAAGGCTTGCTCCCCAGCAATTGTTCTATGGTCAGGGTCCTCATGGTCTGATTCCACCACAGGTAACCTGTGTATTATGTGTACAAGCCTCAGTACTTTGGTTTCGGAGGCTTCTTTAGTGTTTTCTGGTTTAAAAAATCTCTGATTTTGGCTATTTTCTTTCAGGCTGCGGGATTTGGTTATCAGCAGCAACTACTACCTGGCATTCGTCCTGGAATGGCT
>PILA-27
GGGAGGAAACCACTCTATGTTGCTCTGGCTCAACGGAAAGAAGAGAGAAGGGCAAGGTTGCAGGTATGCTCTGCTGCTTTATAAGAGAAGTTCCATCTTTGTGATTACTTTGCTGGATGCACAGTAGATTATGTTGTACACTACTTTTGTTGAGTAGATGTCCACGTTCTTGTTATATCAGGCTCAGTTTGCTCAGATGAGAGCTCCAATTACTGTTACACCTGCATTGCCTACTAACTTATCTGCATATCATCATCCTGGTGCTCCAAGGCTTGCTCCCCAGCAATTGTTCTATGGTCAGGGTCCTCATGGTCTGATTCCACCACAGGTAACCTGTGTATTATGTGTACAAGCCTCAATACTTTGGTTTCAGAGGCTTCTTTAGTGTTTTCTGGTTTAAACAATCTCTGATTTTGGCTATTTTCTTTCAGGCTGCGGGATTTGGTTATCAGCAGCAACTACTACCTGGCATTCGTCCTGGAATGGCT
>PILA-20
GGGAGGAAACCACTCTATGTTGCTCTGGCTCAACGGAAAGAAGAGAGAAGGGCAAGGTTGCAGGTATGCTCTGCTGCTTTATACGAGAAGTTCCATCTTTGTGATTACTTTGCTGGATGCACAGTAGATTATGTTGTACACTACTTTTGTTGAGTAGATGTCCACGTTCTTGTTATATCAGGCTCAGTTTGCTCAGATGAGAGCTCCAATTACTGTTACACCTGCATTGCCTACTAACTTATCTGCATATCATCATCCTGGTGCTCCAAGGCTTGCTCCCCAGCAATTGTTCTATGGTCAGGGTCCTCATGGTCTGATTCCACCACAGGTAACCTGTGTATTATGTGTACAAGCCTCAATACTTTGGTTTCGGAGGCTTCTTTAGTGTTTTCTGGTTTAAACAATCTCTGATTTTGGCTATTTTCTTTCAGGCTGCGGGATTTGGTTATCAGCAGCAACTACTACCTGGCATTCGTCCTGGAATGGCT
>PILA-29
GGGAGGAAACCACTCTATGTTGCTCTGGCTCAACGGAAAGAAGAGAGAAGGGCAAGGTTGCAGGTATGCTCTGCTGCTTTATAAGAGAAGTTCCATCTTTGTGATTACTTTGCTGGATGCACAGTAGATTATGTTGTACACTACTTTTGTTGAGTAGATGTCCACGTTCTTGTTATATCAGGCTCAGTTTGCTCAGATGAGAGCTCCAATTACTGTTACACCTGCATTGCCTACTAACTTATCTGCATATCATCATCCTGGTGCTCCAAGGCTTGCTCCCCAGCAATTGTTCTATGGTCAGGGTCCTCATGGTCTGATTCCACCACAGGTAACCTGTGTATTATGTGTACAAGCCTCAATACTTTGGTTTCAGAGGCTTCTTTAGTGTTTTCTGGTTTAAACAATCTCTGATTTTGGCTATTTTCTTTCAGGCTGCGGGATTTGGTTATCAGCAGCAACTACTACCTGGCATTCGTCCTGGAATGGCT
>PIAL-AO
GGGAGGAAACCACTCTATGTTGCTCTGGCTCAACGGAAAGAAGAGAGAAGGGCAAGGTTGCAGGTATGCTCTGCTGCTTTATAAGAGAAGTTCCATCTTTGTGATTACTTTGCTGGATGCACAGTAGATTATGTTGTACACTACTTTTGTTGAGTAGATGTCCACGTTCTTGTTATATCAGGCTCAGTTTGCTCAGATGAGAGCTCCAATTACTGTTACACCTGCATTGCCTACTAACTTATCTGCATATCATCATCCTGGTGCTCCAAGGCTTGCTCCCCAGCAATTGTTCTATGGTCAGGGTCCTCATGGTCTGATTCCACCACAGGTAACCTGTGTATTATGTGTACAAGCCTCAATACTTTGGTTTCGGAGGCTTCTTTAGTGTTTTCTGGTTTAAACAATCTCTGATTTTGGCTATTTTCTTTCAGGCTGCGGGATTTGGTTATCAGCAGCAACTACTACCTGGCATTCGTCCTGGAATGGCT
