# Supplementary material for: An empirical evaluation of two-stage species tree inference strategies using a multilocus dataset from North American pines
Source: BMC Evol Biol. 2014 Mar 29;14:67. doi: 10.1186/1471-2148-14-67 (PMC4021425; doi:10.1186/1471-2148-14-67)
Supplement: Additional file 3 — Zip archive containing data filesDp,Dp,0,Ds,Ds,0, and a description of these files. [file 1471-2148-14-67-S3.zip › DeGiorgioEtAl_2014_AdditionalFile1/Dataset_Dp0/0_12929_02.fas]

>PIAL-16
NNNNNNNNNNNNNNNNNNNNNNNNNNNNNNNNNNNNNNNNNNNNNNNNNNNNNNNNGGATAGCGGCCTTGAAGCAATGGGTCAGCCATCTGTGAAAACTTTCTGCGGTCTTTAAATAACGGGCGTGCCTGTCC--AATTCATGAGAAACATATATATAGCATTAGTTGCAAAGTTCATTTT---AGCAATACAGAGGAAACAATAGCTAATTCACAACTCAATTTTGCAGTTGTTACAAGGGAAAAACCGGGCTGTTTTAGCTTTCTACCAAAAATACACACAGCAAAGGCCTCAATGTAAACAATAGTCATGTGTTTATCCCAAACCCATGAGCTTAGTCGTGTAAAGCCTCTTACATACGTTAACATTAATATTTGCCAAAGTAGTATCATGTATACTGCATGCATACCAACCAGAACCATTTATAATGACAATGATTGACCATAATACAAAAGGGAAGACAAAACATACCCAAGTAACAAGATTGTGCTCCCCTGCTGCCCTGTTATTGTCAATAGCTTTCCTTCCTGTGATTATCTCCAATAAAACGACCCCAAAACTGTATACATCTGACTTTAGAGTCAACTGACCAGTCATAGCATACTCTGGTGCACAATATCCATAAGTTCCCATCACCCGTGTAGAAACATGGGTTTTATCTCCAACAGGTCCAAGTTTGGCCAGTCCAAAATCTGATAATTTAGGATGAAAATCTTCN
>PIAL-7
NNNNNNNNNNNNNNNNNNNNNNNNNNNNNNNNNNNNNNNNNNNNNNNNNNNNNNNNGGATAGCGGCCTTGAAGCAATGGGTCAGCCATCTGTGAAAACTTTCTGCGGTCTTTAAATAACGGGCGTGCCTGTCC--AATTCATGAGAAACATATATATAGCATTAGTTGCAAAGTTCATTTT---AGCAATACAGAGGAAACAATAGCTAATTCACAACTCAATTTTGCAGTTGTTACAAGGGAAAAACCGGGCTGTTTTAGCTTTCTACCAAAAATACACACAGCAAAGGCCTCAATGTAAACAACAGTCATGCGTTTATCCCAAACCCATGAGCTTAGTCGTGTAAAGCCTCTTACATACGTTAACATTAATATTTGCCAAAGTAGTATCATGTATACTGCATGCATACCAACCAGAACCATTTATAATGACAATGATTGACCATAATACAAAAGGGAAGACAAAACATACCCAAGTAACAAGATTGTGCTCCCCTGCTGCCCTGTTATTGTCAATAGCTTTCCTTCCTGTGATTATCTCCAATAAAACGACCCCAAAACTGTATACATCTGACTTTAGAGTCAACTGACCAGTCATAGCATACTCTGGTGCACAATATCCATAAGTTCCCATCACCCGTGTAGAAACATGGGTTTTATCTCCAACAGGTCCAAGTTTGGCCAGTCCAAAATCTGATAATNNNNNNNNNNNNNNNNNN
>PIAL-8
CTTCCTCCTGGAGGCACATAGCTGCCACAGCCAATGCTTGATACAAACCTCTCATAGGATAGCGGCCTTGAAGCAATGGGTCAGCCATCTGTGAAAACTTTCTGCGGTCTTTAAATAACGGGCGTGCCTGTCC--AATTCATGAGAAACATATATATAGCATTAGTTGCAAAGTTCATTTT---AGCAATACAGAGGAAACAATAGCTAATTCACAACTCAATTTTGCAGTTGTTACAAGGGAAAAACCGGGCTGTTTTAGCTTTCTACCAAAAATACACACAGCAAAGGCCTCAATGTAAACAACAGTCATGCGTTTATCCCAAACCCATGAGCTTAGTCGTGTAAAGCCTCTTACATACGTTAACATTAATATTTGCCAAAGTAGTATCATGTATACTGCATGCATACCAACCAGAACCATTTATAATGACAATGATTGACCATAATACAAAAGGGAAGACAAAACATACCCAAGTAACAAGATTGTGCTCCCCTGCTGCCCTGTTATTGTCAATAGCTTTCCTTCCTGTGATTATCTCCAATAAAACGACCCCAAAACTGTATACATCTGACTTTAGAGTCAACTGACCAGTCATAGCATACTCTGGTGCACAATATCCATAAGTTCCCATCACCCGTGTAGAAACATGGGTTTTATCTCCAACAGGTCCAAGTTTGGCCAGTCCAAAATCTGATAATTTAGGATGAAAATCTTCA
>PIAL-5
CTTCCTCCTGGAGGCACATAGCTGCCACAGCCAATGCTTGATACAAACCTCTCATAGGATAGCGGCCTTGAAGCAATGGGTCAGCCATCTGTGAAAACTTTCTGCGGTCTTTAAATAACGGGCGTGCCTGTCC--AATTCATGAGAAACATATATATAGCATTAGTTGCAAAGTTCATTTT---AGCAATACAGAGGAAACAATAGCTAATTCACAACTCAATTTTGCAGTTGTTACAAGGGAAAAACCGGGCTGTTTTAGCTTTCTACCAAAAATACACACAGCAAAGGCCTCAATGTAAACAACAGTCATGCGTTTATCCCAAACCCATGAGCTTAGTCGTGTAAAGCCTCTTACATACGTTAACATTAATATTTGCCAAAGTAGTATCATGTATACTGCATGCATACCAACCAGAACCATTTATAATGACAATGATTGACCATAATACAAAAGGGAAGACAAAACATACCCAAGTAACAAGATTGTGCTCCCCTGCTGCCCTGTTATTGTCAATAGCTTTCCTTCCTGTGATTATCTCCAATAAAACGACCCCAAAACTGTATACATCTGACTTTAGAGTCAACTGACCAGTCATAGCATACTCTGGTGCACAATATCCATAAGTTCCCATCACCCGTGTAGAAACATGGGTTTTATCTCCAACAGGTCCAAGTTTGGCCAGTCCAAAATCTGATAATTTAGGATGAAAATCTTCA
>PIAL-3
CTTCCTCCTGGAGGCACATAGCTGCCACAGCCAATGCTTGATACAAACCTCTCATAGGATAGCGGCCTTGAAGCAATGGGTCAGCCATCTGTGAAAACTTTCTGCGGTCTTTAAATAACGGGCGTGCCTGTCC--AATTCATGAGAAACATATATATAGCATTAGTTGCAAAGTTCATTTT---AGCAATACAGAGGAAACAATAGCTAATTCACAACTCAATTTTGCAGTTGTTACAAGGGAAAAACCGGGCTGTTTTAGCTTTCTACCAAAAATACACACAGCAAAGGCCTCAATGTAAACAACAGTCATGCGTTTATCCCAAACCCATGAGCTTAGTCGTGTAAAGCCTCTTACATACGTTAACATTAATATTTGCCAAAGTAGTATCATGTATACTGCATGCATACCAACCAGAACCATTTATAATGACAATGATTGACCATAATACAAAAGGGAAGACAAAACATACCCAAGTAACAAGATTGTGCTCCCCTGCTGCCCTGTTATTGTCAATAGCTTTCCTTCCTGTGATTATCTCCAATAAAACGACCCCAAAACTGTATACATCTGACTTTAGAGTCAACTGACCAGTCATAGCATACTCTGGTGCACAATATCCATAAGTTCCCATCACCCGTGTAGAAACATGGGTTTTATCTCCAACAGGTCCAAGTTTGGCCAGTCCAAAATCTGATAATTTAGGATGAAAATCTTCA
>PIAL-17
CTTCCTCCTGGAGGCACATAGCTGCCACAGCCAATGCTTGATACAAACCTCTCATAGGATAGCGGCCTTGAAGCAATGGGTCAGCCATCTGTGAAAACTTTCTGCGGTCTTTAAATAACGGGCGTGCCTGTCC--AATTCATGAGAAACATATATATAGCATTAGTTGCAAAGTTCATTTT---AGCAATACAGAGGAAACAATAGCTAATTCACAACTCAATTTTGCAGTTGTTACAAGGGAAAAACCGGGCTGTTTTAGCTTTCTACCAAAAATACACACAGCAAAGGCCTCAATGTAAACAACAGTCATGCGTTTATCCCAAACCCATGAGCTTAGTCGTGTAAAGCCTCTTACATACGTTAACATTAATATTTGCCAAAGTAGTATCATGTATACTGCATGCATACCAACCAGAACCATTTATAATGACAATGATTGACCATAATACAAAAGGGAAGACAAAACATACCCAAGTAACAAGATTGTGCTCCCCTGCTGCCCTGTTATTGTCAATAGCTTTCCTTCCTGTGATTATCTCCAATAAAACGACCCCAAAACTGTATACATCTGACTTTAGAGTCAACTGACCAGTCATAGCATACTCTGGTGCACAATATCCATAAGTTCCCATCACCCGTGTAGAAACATGGGTTTTATCTCCAACAGGTCCAAGTTTGGCCAGTCCAAAATCTGATAATTTAGGATGAAAATCTTCA
>PIAL-4
CTTCCTCCTGGAGGCACATAGCTGCCACAGCCAATGCTTGATACAAACCTCTCATAGGATAGCGGCCTTGAAGCAATGGGTCAGCCATCTGTGAAAACTTTCTGCGGTCTTTAAATAACGGGCGTGCCTGTCC--AATTCATGAGAAACATATATATAGCATTAGTTGCAAAGTTCATTTT---AGCAATACAGAGGAAACAATAGCTAATTCACAACTCAATTTTGCAGTTGTTACAAGGGAAAAACCGGGCTGTTTTAGCTTTCTACCAAAAATACACACAGCAAAGGCCTCAATGTAAACAACAGTCATGCGTTTATCCCAAACCCATGAGCTTAGTCGTGTAAAGCCTCTTACATACGTTAACATTAATATTTGCCAAAGTAGTATCATGTATACTGCATGCATACCAACCAGAACCATTTATAATGACAATGATTGACCATAATACAAAAGGGAAGACAAAACATACCCAAGTAACAAGATTGTGCTCCCCTGCTGCCCTGTTATTGTCAATAGCTTTCCTTCCTGTGATTATCTCCAATAAAACGACCCCAAAACTGTATACATCTGACTTTAGAGTCAACTGACCAGTCATAGCATACTCTGGTGCACAATATCCATAAGTTCCCATCACCCGTGTAGAAACATGGGTTTTATCTCCAACAGGTCCAAGTTTGGCCAGTCNNNNNNNNNNNNNNNNNNNNNNNNNNNNNNNN
>PIAL-12
CTTCCTCCTGGAGGCACATAGCTGCCACAGCCAATGCTTGATACAAACCTCTCATAGGATAGCGGCCTTGAAGCAATGGGTCAGCCATCTGTGAAAACTTTCTGCGGTCTTTAAATAACGGGCGTGCCTGTCC--AATTCATGAGAAACATATATATAGCATTAGTTGCAAAGTTCATTTT---AGCAATACAGAGGAAACAATAGCTAATTCACAACTCAATTTTGCAGTTGTTACAAGGGAAAAACCGGGCTGTTTTAGCTTTCTACCAAAAATACACACAGCAAAGGCCTCAATGTAAACAACAGTCATGCGTTTATCCCAAACCCATGAGCTTAGTCGTGTAAAGCCTCTTACATACGTTAACATTAATATTTGCCAAAGTAGTATCATGTATACTGCATGCATACCAACCAGAACCATTTATAATGACAATGATTGACCATAATACAAAAGGGAAGACAAAACATACCCAAGTAACAAGATTGTGCTCCCCTGCTGCCCTGTTATTGTCAATAGCTTTCCTTCCTGTGATTATCTCCAATAAAACGACCCCAAAACTGTATACATCTGACTTTAGAGTCAACTGACCAGTCATAGCATACTCTGGTGCACAATATCCATAAGTTCCCATCACCCGTGTAGAAACATGGGTTTTATCTCCAACAGGTCCAAGTTTGGCCAGTCCAAAATCTGATAATTTAGGATGAAAATCTTCA
>PIAL-6
CTTCCTCCTGGAGGCACATAGCTGCCACAGCCAATGCTTGATACAAACCTCTCATAGGATAGCGGCCTTGAAGCAATGGGTCAGCCATCTGTGAAAACTTTCTGCGGTCTTTAAATAACGGGCGTGCCTGTCC--AATTCATGAGAAACATATATATAGCATTAGTTGCAAAGTTCATTTT---AGCAATACAGAGGAAACAATAGCTAATTCACAACTCAATTTTGCAGTTGTTACAAGGGAAAAACCGGGCTGTTTTAGCTTTCTACCAAAAATACACACAGCAAAGGCCTCAATGTAAACAACAGTCATGCGTTTATCCCAAACCCATGAGCTTAGTCGTGTAAAGCCTCTTACATACGTTAACATTAATATTTGCCAAAGTAGTATCATGTATACTGCATGCATACCAACCAGAACCATTTATAATGACAATGATTGACCATAATACAAAAGGGAAGACAAAACATACCCAAGTAACAAGATTGTGCTCCCCTGCTGCCCTGTTATTGTCAATAGCTTTCCTTCCTGTGATTATCTCCAATAAAACGACCCCAAAACTGTATACATCTGACTTTAGAGTCAACTGACCAGTCATAGCATACTCTGGTGCACAATATCCATAAGTTCCCATCACCCGTGTAGAAACATGGGTTTTATCTCCAACAGGTCCAAGTTTGGCCAGTCCAAAATCTGATAATTTAGGATGAAAATCTTCA
>PIAL-15
CTTCCTCCTGGAGGCACATAGCTGCCACAGCCAATGCTTGATACAAACCTCTCATAGGATAGCGGCCTTGAAGCAATGGGTCAGCCATCTGTGAAAACTTTCTGCGGTCTTTAAATAACGGGCGTGCCTGTCC--AATTCATGAGAAACATATATATAGCATTAGTTGCAAAGTTCATTTT---AGCAATACAGAGGAAACAATAGCTAATTCACAACTCAATTTTGCAGTTGTTACAAGGGAAAAACCGGGCTGTTTTAGCTTTCTACCAAAAATACACACAGCAAAGGCCTCAATGTAAACAACAGTCATGCGTTTATCCCAAACCCATGAGCTTAGTCGTGTAAAGCCTCTTACATACGTTAACATTAATATTTGCCAAAGTAGTATCATGTATACTGCATGCATACCAACCAGAACCATTTATAATGACAATGATTGACCATAATACAAAAGGGAAGACAAAACATACCCAAGTAACAAGATTGTGCTCCCCTGCTGCCCTGTTATTGTCAATAGCTTTCCTTCCTGTGATTATCTCCAATAAAACGACCCCAAAACTGTATACATCTGACTTTAGAGTCAACTGACCAGTCATAGCATACTCTGGTGCACAATATCCATAAGTTCCCATCACCCGTGTAGAAACATGGGTTTTATCTCCAACAGGTCCAAGTTTGGCCAGTCCAAAATCTGATAATTTAGGATGAAAATCTTCA
>PIAL-13
CTTCCTCCTGGAGGCACATAGCTGCCACAGCCAATGCTTGATACAAACCTCTCATAGGATAGCGGCCTTGAAGCAATGGGTCAGCCATCTGTGAAAACTTTCTGCGGTCTTTAAATAACGGGCGTGCCTGTCC--AATTCATGAGAAACATATATATAGCATTAGTTGCAAAGTTCATTTT---AGCAATACAGAGGAAACAATAGCTAATTCACAACTCAATTTTGCAGTTGTTACAAGGGAAAAACCGGGCTGTTTTAGCTTTCTACCAAAAATACACACAGCAAAGGCCTCAATGTAAACAACAGTCATGCGTTTATCCCAAACCCATGAGCTTAGTCGTGTAAAGCCTCTTACATACGTTAACATTAATATTTGCCAAAGTAGTATCATGTATACTGCATGCATACCAACCAGAACCATTTATAATGACAATGATTGACCATAATACAAAAGGGAAGACAAAACATACCCAAGTAACAAGATTGTGCTCCCCTGCTGCCCTGTTATTGTCAATAGCTTTCCTTCCTGTGATTATCTCCAATAAAACGACCCCAAAACTGTATACATCTGACTTTAGAGTCAACTGACCAGTCATAGCATACTCTGGTGCACAATATCCATAAGTTCCCATCACCCGTGTAGAAACATGGGTTTTATCTCCAACAGGTCCAAGTTTGGCCAGTCCAAAATCTGATAATTTAGGATGAAAATCTTCA
>PIAY-7
CTTCCTCCTGGAGGCACATAGCTGCCACAGCCAATGCTTGATACAAACCTCTCATAGGATAGCGGCCTTGAAGCAATGGGTCAGCCATCTGTGAAAACTTTCTGCGGTCTTTAAATAACGGGCGTGCCTGTCC--AATTCATGAGAAACAGATATATAGCATTAGTTGCAAAGTTCATTTT---AGCAATACAGAGGAAACAATAGCTAATTCAGAACTCAATTTTGCAGTTGTTACAAGGGAAAAACCGGGCTGTTTTAGCTTTCTACCAAAAATACACACAGCAAAGGCCTCAATGTAAACAATAGTCATGCGTTTATCCCAAACCCATGAGCTTAGTCGTGTAAAGCCTCTTACATACGTTAACATTAATATTTGCCAAAGTAGTATCATGTATACTGCATGCATACCAACCAGAACCATTTATAATGACAATGATTGACCATAATACAAAAGGGAAGACAAAACATACCCAAGTAACAAGATTGTGCTCCCCTGCTGCCCTGTTATTGTCAATAGCTTTCCTTCCTGTGATTATCTCCAATAAAACGACCCCAAAACTGTATACATCTGACTTTAGAGTCAACTGACCAGTCATAGCATACTCTGGTGCACAATATCCATAAGTTCCCATCACCCGTGTAGAAACATGGGTTTTATCTCCAACAGGTCCAAGTTTGGCCAGTCCAAAATCTGATAATTTAGGATGAAAATCTTCA
>PIAY-17
CTTCCTCCTGGAGGCACATAGCTGCCACAGCCAATGCTTGATACAAACCTCTCATAGGATAGCGGCCTTGAAGCAATGGGTCAGCCATCTGTGAAAACTTTCTGCGGTCTTTAAATAACGGGCGTGCCTGTCC--AATTCATGAGAAACGGATATATAGCATTAGTTGCAAAGCTCATTTT---AGCAATACAGAGGAAACAATAGCTAATTCACAACTCAATTTTGCAGTTGTTACAAGGGAAAAACCGGGCTGTTTTAGCTTTCTACCAAAAATACACACAGCAAAGGCCTCAATGTAAACAACAGTCATGCGTTTATCCCAAACCCATGAGCTTAGTCGTGTAAAGCCTCTTACATACGTTAACATTAATATTTGCCAAAGTAGTATCATGTATACTGCATGCATACCAACCAGAACCATTTATAATGACAATGATTGACCATAATACAAAAGGGAAGACAAAACATACCCAAGTAACAAGATTGTGCTCCCCTGCTGCCCTGTTATTGTCAATAGCTTTCCTTCCTGTGATTATCTCCAATAAAACGACCCCAAAACTGTATACATCTGACTTTAGAGTCAACTGACCAGTCATAGCATACTCTGGTGCACAATATCCATAAGTTCCCATCACCCGTGTAGAAACATGGGTTTTATCTCCAACAGGTCCAAGTTTGGCCAGTCCAAAATCTGATAATTTAGGATGAAAATCTTCA
>PIAY-5
CTTCCTCCTGGAGGCACATAGCTGCCACAGCCAATGCTTGATACAAACCTCTCATAGGATAGCGGCCTTGAAGCAATGGGTCAGCCATCTGTGAAAACTTTCTGCGGTCTTTAAATAACGGGCGTGCCTGTCC--AATTCATGAGAAACAGATATATAGCATTAGTTGCAAAGTTCATTTT---AGCAATACAGAGGAAACAATAGCTAATTCAGAACTCAATTTTGCAGTTGTTACAAGGGAAAAACCGGGCTGTTTTAGCTTTCTACCAAAAATACACACAGCAAAGGCCTCAATGTAAACAATAGTCATGCGTTTATCCCAAACCCATGAGCTTAGTCGTGTAAAGCCTCTTACATACGTTAACATTAATATTTGCCAAAGTAGTATCATGTATACTGCATGCATACCAACCAGAACCATTTATAATGACAATGATTGACCATAATACAAAAGGGAAGACAAAACATACCCAAGTAACAAGATTGTGCTCCCCTGCTGCCCTGTTATTGTCAATAGCTTTCCTTCCTGTGATTATCTCCAATAAAACGACCCCAAAACTGTATACATCTGACTTTAGAGTCAACTGACCAGTCATAGCATACTCTGGTGCACAATATCCATAAGTTCCCATCACCCGTGTAGAAACATGGGTTTTATCTCCAACAGGTCCAAGTTTGGCCAGTCCAAAATCTGATAATTTAGGATGAAAATCTTCA
>PIAY-16
CTTCCTCCTGGAGGCACATAGCTGCCACAGCCAATGCTTGATACAAACCTCTCATAGGATAGCGGCCTTGAAGCAATGGGTCAGCCATCTGTGAAAACTTTCTGCGGTCTTTAAATAACGGGCGTGCCTGTCC--AATTCATGAGAAACGGATATATAGCATTAGTTGCAAAGCTCATTTT---AGCAATACAGAGGAAACAATAGCTAATTCACAACTCAATTTTGCAGTTGTTACAAGGGAAAAACCGGGCTGTTTTAGCTTTCTACCAAAAATACACACAGCAAAGGCCTCAATGTAAACAACAGTCATGCGTTTATCCCAAACCCATGAGCTTAGTCGTGTAAAGCCTCTTACATACGTTAACATTAATATTTGCCAAAGTAGTATCATGTATACTGCATGCATACCAACCAGAACCATTTATAATGACAATGATTGACCATAATACAAAAGGGAAGACAAAACATACCCAAGTAACAAGATTGTGCTCCCCTGCTGCCCTGTTATTGTCAATAGCTTTCCTTCCTGTGATTATCTCCAATAAAACGACCCCAAAACTGTATACATCTGACTTTAGAGTCAACTGACCAGTCATAGCATACTCTGGTGCACAATATCCATAAGTTCCCATCACCCGTGTAGAAACATGGGTTTTATCTCCAACAGGTCCAAGTTTGGCCAGTCCAAAATCTGATAATTTAGGATGAAAATCTTCA
>PIAY-3
CTTCCTCCTGGAGGCACATAGCTGCCACAGCCAATGCTTGATACAAACCTCTCATAGGATAGCGGCCTTGAAGCAATGGGTCAGCCATCTGTGAAAACTTTCTGCGGTCTTTAAATAACGGGCGTGCCTGTCC--AATTCATGAGAAACAGATATATAGCATTAGTTGCAAAGTTCATTTT---AGCAATACAGAGGAAACAATAGCTAATTCACAACTCAATTTTGCAGTTGTTACAAGGGAAAAAACGGGCTGTTTTAGCTTTCTACCAAAAATACACACAGCAAAGGCCTCAATGTAAACAATAGTCATGCGTTTATCCCAAACCCATGAGCTTAGTCGTGTAAAGCCTCTTACATACGTTAACATTAATATTTGCCAAAGTAGTATCATGTATACTGCATGCATACCAACCAGAACCATTTATAATGACAATGATTGACCATAATACAAAAGGGAAGACAAAACATACCCAAGTAACAAGATTGTGCTCCCCTGCTGCCCTGTTATTGTCAATAGCTTTCCTTCCTGTGATTATCTCCAATAAAACGACCCCAAAACTGTATACATCTGACTTTAGAGTCAACTGACCAGTCATAGCATACTCTGGTGCACAATATCCATAAGTTCCCATCACCCGTGTAGAAACATGGGTTTTATCTCCAACAGGTCCAAGTTTGGCCAGTCCAAAATCTGATAATTTAGGATGAAAATCTTCA
>PIAY-15
CTTCCTCCTGGAGGCACATAGCTGCCACAGCCAATGCTTGATACAAACCTCTCATAGGATAGCGGCCTTGAAGCAATGGGTCAGCCATCTGTGAAAACTTTCTGCGGTCTTTAAATAACGGGCGTGCCTGTCC--AATTCATGAGAAACAGATATATAGCATTAGTTGCAAAGTTCATTTT---AGCAATACAGAGGAAACAATAGCTAATTCACAACTCAATTTTGCAGTTGTTACAAGGGAAAAAACGGGCTGTTTTAGCTTTCTACCAAAAATACACACAGCAAAGGCCTCAATGTAAACAACAGTCATGCGTTTATCCCAAACCCATGAGCTTAGTCGTGTAAAGCCTCTTACATACGTTAACATTAATATTTGCCAAAGTAGTATCATGTATACTGCATGCATACCAACCAGAACCATTTATAATGACAATGATTGACCATAATACAAAAGGGAAGACAAAACATACCCAAGTAACAAGATTGTGCTCCCCTGCTGCCCTGTTATTGTCAATAGCTTTCCTTCCTGTGATTATCTCCAATAAAACGACCCCAAAACTGTATACATCTGACTTTAGAGTCAACTGACCAGTCATAGCATACTCTGGTGCACAATATCCATAAGTTCCCATCACCCGTGTAGAAACATGGGTTTTATCTCCAACAGGTCCAAGTTTGGCCAGTCCAAAATCTGATAATTTAGGATGAAAATCTTCA
>PIAY-13
NTTCCTCCTGGAGGCACATAGCTGCCACAGCCAATGCTTGATACAAACCTCTCATAGGATAGCGGCCTTGAAGCAATGGGTCAGCCATCTGTGAAAACTTTCTGCGGTCTTTAAATAACGGGCGTGCCTGTCC--AATTCATGAGAAACAGATATATAGCATTAGTTGCAAAGTTCATTTT---AGCAATACAGAGGAAACAATAGCTAATTCAGAACTCAATTTTGCAGTTGTTACAAGGGAAAAACCGGGCTGTTTTAGCTTTCTACCAAAAATACACACAGCAAAGGCCTCAATGTAAACAATAGTCATGCGTTTATCCCAAACCCATGAGCTTAGTCGTGTAAAGCCTCTTACATACGTTAACATTAATATTTGCCAAAGTAGTATCATGTATACTGCATGCATACCAACCAGAACCATTTATAATGACAATGATTGACCATAATACAAAAGGGAAGACAAAACATACCCAAGTAACAAGATTGTGCTCCCCTGCTGCCCTGTTATTGTCAATAGCTTTCCTTCCTGTGATTATCTCCAATAAAACGACCCCAAAACTGTATACATCTGACTTTAGAGTCAACTGACCAGTCATAGCATACTCTGGTGCACAATATCCATAAGTTCCCATCACCCGTGTAGAAACATGGGTTTTATCTCCAACAGGTCCAAGTTTGGCCAGTCCAAAATCTGATAATTTAGGATGAAAATCTTCA
>PIAY-18
CTTCCTCCTGGAGGCACATAGCTGCCACAGCCAATGCTTGATACAAACCTCTCATAGGATAGCGGCCTTGAAGCAATGGGTCAGCCATCTGTGAAAACTTTCTGCGGTCTTTAAATAACGGGCGTGCCTGTCC--AATTCATGAGAAACAGATATATAGCATTAGTTGCAAAGTTCATTTT---AGCAATACAGAGGAAACAATAGCTAATTCAGAACTCAATTTTGCAGTTGTTACAAGGGAAAAACCGGGCTGTTTTAGCTTTCTACCAAAAATACACACAGCAAAGGCCTCAATGTAAACAATAGTCATGCGTTTATCCCAAACCCATGAGCTTAGTCGTGTAAAGCCTCTTACATACGTTAACATTAATATTTGCCAAAGTAGTATCATGTATACTGCATGCATACCAACCAGAACCATTTATAATGACAATGATTGACCATAATACAAAAGGGAAGACAAAACATACCCAAGTAACAAGATTGTGCTCCCCTGCTGCCCTGTTATTGTCAATAGCTTTCCTTCCTGTGATTATCTCCAATAAAACGACCCCAAAACTGTATACATCTGACTTTAGAGTCAACTGACCAGTCATAGCATACTCTGGTGCACAATATCCATAAGTTCCCATCACCCGTGTAGAAACATGGGTTTTATCTCCAACAGGTCCAAGTTTGGCCAGTCCAAAATCTGATAATTTAGGATGAAAATCTTCA
>PIAY-8
CTTCCTCCTGGAGGCACATAGCTGCCACAGCCAATGCTTGATACAAACCTCTCATAGGATAGCGGCCTTGAAGCAATGGGTCAGCCATCTGTGAAAACTTTCTGCGGTCTTTAAATAACGGGCGTGCCTGTCC--AATTCATGAGAAACAGATATATAGCATTAGTTGCAAAGTTCATTTT---AGCAATACAGAGGAAACAATAGCTAATTCAGAACTCAATTTTGCAGTTGTTACAAGGGAAAAACCGGGCTGTTTTAGCTTTCTACCAAAAATACACACAGCAAAGGCCTCAATGTAAACAATAGTCATGCGTTTATCCCAAACCCATGAGCTTAGTCGTGTAAAGCCTCTTACATACGTTAACATTAATATTTGCCAAAGTAGTATCATGTATACTGCATGCATACCAACCAGAACCATTTATAATGACAATGATTGACCATAATACAAAAGGGAAGACAAAACATACCCAAGTAACAAGATTGTGCTCCCCTGCTGCCCTGTTATTGTCAATAGCTTTCCTTCCTGTGATTATCTCCAATAAAACGACCCCAAAACTGTATACATCTGACTTTAGAGTCAACTGACCAGTCATAGCATACTCTGGTGCACAATATCCATAAGTTCCCATCACCCGTGTAGAAACATGGGTTTTATCTCCAACAGGTCCAAGTTTGGCCAGTCCAAAATCTGATAATTTAGGATGAAAATCTTCA
>PIAY-14
NNNNNNNNNNNNNNNNNNNNNNNGCCACAGCCAATGCTTGATACAAACCTCTCATAGGATAGCGGCCTTGAAGCAATGGGTCAGCCATCTGTGAAAACTTTCTGCGGTCTTTAAATAACGGGCGTGCCTGTCC--AATTCATGAGAAACAGATATATAGCATTAGTTGCAAAGTTCATTTT---AGCAATACAGAGGAAACAATAGCTAATTCACAACTCAATTTTGCAGTTGTTACAAGGGAAAAAACGGGCTGTTTTAGCTTTCTACCAAAAATACACACAGCAAAGGCCTCAATGTAAACAATAGTCATGCGTTTATCCCAAACCCATGAGCTTAGTCGTGTAAAGCCTCTTACATACGTTAACATTAATATTTGCCAAAGTAGTATCATGTATACTGCATGCATACCAACCAGAACCATTTATAATGACAATGATTGACCATAATACAAAAGGGAAGACAAAACATACCCAAGTAACAAGATTGTGCTCCCCTGCTGCCCTGTTATTGTCAATAGCTTTCCTTCCTGTGATTATCTCCAATAAAACGACCCCAAAACTGTATACATCTGACTTTAGAGTCAACTGACCAGTCATAGCATACTCTGGTGCACAATATCCATAAGTTCCCATCACCCGTGTAGAAACATGGGTTTTATCTCCAACAGGTCCAAGTTTGGCCAGTCCAAAATCTGATAATTTAGGATGAAAATCTTCA
>PIAY-9
NNNNNNNNTGGAGGCACATAGCTGCCACAGCCAATGCTTGATACAAACCTCTCATAGGATAGCGGCCTTGAAGCAATGGGTCAGCCATCTGTGAAAACTTTCTGCGGTCTTTAAATAACGGGCGTGCCTGTCC--AATTCATGAGAAACAGATATATAGCATTAGTTGCAAAGTTCATTTT---AGCAATACAGAGGAAACAATAGCTAATTCAGAACTCAATTTTGCAGTTGTTACAAGGGAAAAACCGGGCTGTTTTAGCTTTCTACCAAAAATACACACAGCAAAGGCCTCAATGTAAACAATAGTCATGCGTTTATCCCAAACCCATGAGCTTAGTCGTGTAAAGCCTCTTACATACGTTAACATTAATATTTGCCAAAGTAGTATCATGTATACTGCATGCATACCAACCAGAACCATTTATAATGACAATGATTGACCATAATACAAAAGGGAAGACAAAACATACCCAAGTAACAAGATTGTGCTCCCCTGCTGCCCTGTTATTGTCAATAGCTTTCCTTCCTGTGATTATCTCCAATAAAACGACCCCAAAACTGTATACATCTGACTTTAGAGTCAACTGACCAGTCATAGCATACTCTGGTGCACAATATCCATAAGTTCCCATCACCCGTGTAGAAACATGGGTTTTATCTCCAACAGGTCCAAGTTTGGCCAGTCCAAAATCTGATAATTTAGGATGAAAATCTTCA
>PIAY-19
CTTCCTCCTGGAGGCACATAGCTGCCACAGCCAATGCTTGATACAAACCTCTCATAGGATAGCGGCCTTGAAGCAATGGGTCAGCCATCTGTGAAAACTTTCTGCGGTCTTTAAATAACGGGCGTGCCTGTCC--AATTCATGAGAAACGGATATATAGCATTAGTTGCAAAGTTCATTTT---AGCAATACAGAGGAAACAACAGCTAATTCACAACTCAATTTTGCAGTTGTTACAAGGGAAAAACCGGGCTGTTTTAGCTTTCTACCAAAAATACACACAGCAAAGGCCTCAATGTAAACAACAGTCATGCGTTTATCCCAAACCCATGAGCTTAGTCGTGTAAAGCCTCTTACATACGTTAACATTAATATTTGCCAAAGTAGTATCATGTATACTGCATGCATACCAACCAGAACCATTTATAATGACAATGATTGACCATAATACAAAAGGGAAGACAAAACATACCCAAGTAACAAGATTGTGCTCCCCTGCTGCCCTGTTATTGTCAATAGCTTTCCTTCCTGTGATTATCTCCAATAAAACGACCCCAAAACTGTATACATCTGACTTTAGAGTCAACTGACCAGTCATAGCATACTCTGGTGCACAATATCCATAAGTTCCCATCACCCGTGTAGAAACATGGGTTTTATCTCCAACAGGTCCAAGTTTGGCCAGTCCAAAATCTGATAATTTAGGATGAAAATCTTCA
>PIAY-1
NNNNNNNNNNNNNNNNNNNNNNNNNNNNNNNNNNNNNNNNNTACAAACCTCTCATAGGATAGCGGCCTTGAAGCAATGGGTCAGCCATCTGTGAAAACTTTCTGCGGTCTTTAAATAACGGGCGTGCCTGTCC--AATTCATGAGAAACGGATATATAGCATTAGTTGCAAAGCTCATTTT---AGCAATACAGAGGAAACAATAGCTAATTCACAACTCAATTTTGCAGTTGTTACAAGGGAAAAACCGGGCTGTTTTAGCTTTCTACCAAAAATACACACAGCAAAGGCCTCAATGTAAACAACAGTCATGCGTTTATCCCAAACCCATGAGCTTAGTCGTGTAAAGCCTCTTACATACGTTAACATTAATATTTGCCAAAGTAGTATCATGTATACTGCATGCATACCAACCAGAACCATTTATAATGACAATGATTGACCATAATACAAAAGGGAAGACAAAACATACCCAAGTAACAAGATTGTGCTCCCCTGCTGCCCTGTTATTGTCAATAGCTTTCCTTCCTGTGATTATCTCCAATAAAACGACCCCAAAACTGTATACATCTGACTTTAGAGTCAACTGACCAGTCATAGCATACTCTGGTGCACAATATCCATAAGTTCCCATCACCCGTGTAGAAACATGGGTTTTATNNNNNNNNNNNNNNNNNNNNNNNNNNNNNNNNNNNNNNNNNNNNNNNNNNNNNNNNNNN
>PIBU-1
CTTCCTCCTGGAGGCACATAGCTGCCACGGCCAATGCTTGATACAAACCTCTCATAGGATAGCGGCCTTGAAGCAATGGGTCAGCCATCTGTGAAAACTTTCTGCGGTCTTTAAATAACGGGCGTGCCTGTCC--AATTCATGAGAAACAGATATATAGCATTAGTTGCAAAGTTCATTTTGCTAGCAATACAGAGGAAACAATAGCCAATTCACAACTCAATTTTGCAGTTGTTACAAGGGAAAAACCGGGCTGTTTTAGCTTTCTACCAAAAATACACAGAGCAAAGGCCTCAATGTAAACAACAGTCATGCGTTTATCCCAAACCCATGAGCTTAATCGTGTAAAGCCTCTTACATACGTTAACATTAATATTTGCCAAAGTAGTATCATGTATACTGCATGCATACCAACCAGAACCATTTATAATGACAATGATTGACCATAATACAAAAGGGGAGACAAAACATACCCAAGTAACAAGATTGTGCTCCCCTGCTGCCCTGTTATTGTCAATAGCTTTCCTTCCTGTGATTATCTCCAATAAAACGACCCCAAAACTATATACATCTGACTTTAGAGTCAACTGACCAGTCATAGCATACTCTGGTGCACAATATCCATAAGTTCCCATTACCCGTGTAGAAACATGGGTTTTATCTCCAACAGGTCCAAGTTTGGCCAGTCCAAAATCTGATAATTTAGGATGAAAATCTTCA
>PIFL-3
CTTCCTCCTGGAGGCACATAGCTGCCACAGCCAATGCTTGATACAAACCTCTCATAGGATAGCGGCCTTGAAGCAATGGGTCAGCCATCTGTGAAAACTTTCTGCGGTCTTTAAATAACGGGCGTGCCTGTCC--AATTCATGAGAAACAGATATATAGCATTAGTTGCAAAGTTCATTTT---AGCAATACAGAGGAAACAATAGCTAATTCAGAACTCAATTTTGCAGTTGTTACAAGGGAAAAACCGGGCTGTTTTAGCTTTCTACCAAAAATACACACAGCAAAGGCCTCAATGTAAACAATAGTCATGCGTTTATCCCAAACCCATGAGCTTAGTCGTGTAAAGCCTCTTACATACGTTAACATTAATATTTGCCAAAGTAGTATCATGTATACTGCATGCATACCAACCAGAACCATTTATAATGACAATGATTGACCATAATACAAAAGGGAAGACAAAACATACCCAAGTAACAAGATTGTGCTCCCCTGCTGCCCTGTTATTGTCAATAGCTTTCCTTCCTGTGATTATCTCCAATAAAACGACCCCAAAACTGTATACATCTGACTTTAGAGTCAACTGACCAGTCATAGCATACTCTGGTGCACAATATCCATAAGTTCCCATCACCCGTGTAGAAACATGGGTTTTATCTCCAACAGGTCCAAGTTTGGCCAGTCCAAAATCTGATAATTTAGGATGAAAATCTTCA
>PIFL-11
NNNNNNNNNNNNNNNNNNNAGCTGCCACAGCCAATGCTTGATACAAACCTCTCATAGGATAGCGGCCTTGAAGCAATGGGTCAGCCATCTGTGAAAACTTTCTACGGTCTTTAAATAACGGGCGTGCCTGTCC--AATTCATGAGAAACAGATATATAGCATTAGTTGCAAAGTTCATTTT---AGCAATACAGAGGAAACAATAGCTAATTCAGAACTCAATTTTGCAGTTGTTACAAGGGAAAAACCGGGCTGTTTTAGCTTTCTACCAAAAATACACACAGCAAAGGCCTCAATGTAAACAATAGTCATGCGTTTATCCCAAACCCATGAGCTTAGTCGTGTAAAGCCTCTTACATACGTTAACATTAATATTTGCCAAAGTAGTATCATGTATACTGCATGCATACCAACCAGAACCATTTATAATGACAATGATTGACCATAATACAAAAGGGAAGACAAAACATACCCAAGTAACAAGATTGTGCTCCCCTGCTGCCCTGTTATTGTCAATAGCTTTCCTTCCTGTGATTATCTCCAATAAAACGACCCCAAAACTGTATACATCTGACTTTAGAGTCAACTGACCAGTCATAGCATACTCTGGTGCACAATATCCATAAGTTCCCATCACCCGTGTAGAAACATGGGTTTTATCTCCAACAGGTCCAAGTTTGGCCAGTCCAAAATCTGATAATTTAGGATGAAAATCTTCA
>PIFL-14
NNNNNNNNNNNNNNNNNNNAGCTGCCACAGCCAATGCTTGATACAAACCTCTCATAGGATAGCGGCCTTGAAGCAATGGGTCAGCCATCTGTGAAAACTTTCTACGGTCTTTAAATAACGGGCGTGCCTGTCC--AATTCATGAGAAACAGATATATAGCATTAGTTGCAAAGTTCATTTT---AGCAATACAGAGGAAACAATAGCTAATTCAGAACTCAATTTTGCAGTTGTTACAAGGGAAAAACCGGGCTGTTTTAGCTTTCTACCAAAAATACACACAGCAAAGGCCTCAATGTAAACAATAGTCATGCGTTTATCCCAAACCCATGAGCTTAGTCGTGTAAAGCCTCTTACATACGTTAACATTAATATTTGCCAAAGTAGTATCATGTATACTGCATGCATACCAACCAGAACCATTTATAATGACAATGATTGACCATAATACAAAAGGGAAGACAAAACATACCCAAGTAACAAGATTGTGCTCCCCTGCTGCCCTGTTATTGTCAATAGCTTTCCTTCCTGTGATTATCTCCAATAAAACGACCCCAAAACTGTATACATCTGACTTTAGAGTCAACTGACCAGTCATAGCATACTCTGGTGCACAATATCCATAAGTTCCCATCACCCGTGTAGAAACATGGGTTTTATCTCCAACAGGTCCAAGTTTGGCCAGTCCAAAATCTGATAATTTAGGATGAAAATCTTCA
>PIFL-13
NNNNNNNNNNNNNNNNNNNNNNNNNNNNNNNNNNNNNNNNATACAAACCTCTCATAGGATAGCGGCCTTGAAGCAATGGGGCAGCCATCTGTGAAAACTTTCTGCGGTCTTTAAATAACGGGCGTGCCTGTCC--AATTCATGAGAAACAGATATATAGCATTAGTTGCAAAGTTCATTTT---AGCAATACAGAGGAAACAATAGCTAATTCAGAACTCAATTTTGCAGTTGTTACAAGGGAAAAACCGGGCTGTTTTAGCTTTCTACCAAAAATACACACAGCAAAGGCCTCAATGTAAACAATAGTCATGCGTTTATCCCAAACCCATGAGCTTAGTCGTGTAAAGCCTCTTACATACGTTAACATTAATATTTGCCAAAGTAGTATCATGTATACTGCATGCATACCAACCAGAACCATTTATAATGACAATGATTGACCATAATACAAAAGGGAAGACACAACATACCCAAGTAACAAGATTGTGCTCCCCTGCTGCCCTGTTATTGTCAATAGCTTTCCTTCCTGTGATTATCTCCAATAAAACGACCCCAAAACTGTATACATCTGACTTTAGAGTCAACTGACCAGTCATAGCATACTCTGGTGCACAATATCCATAAGTTCCCATCACCCGTGTAGAAACATGGGTTTTATCTCCAACAGGTCCAAGTTTGGCCAGTCCAAAATCTGATAATTTAGGATGAAAATCTTCA
>PIFL-17
CTTCCTCCTGGAGGCACATAGCTGCCACAGCCAATGCTTGATACAAACCTCTCATAGGATAGCGGCCTTGAAGCAATGGGTCAGCCATCTGTGAAAACTTTCTGCGGTCTTTAAATAACGGGCGTGCCTGTCC--AATTCATGAGAAACAGATATATAGCATTAGTTGCAAAGTTCATTTT---AGCAATACAGAGGAAACAATAGCTAATTCAGAACTCAATTTTGCAGTTGTTACAAGGGAAAAACCGGGCTGTTTTAGCTTTCTACCAAAAATACACACAGCAAAGGCCTCAATGTAAACAATAGTCATGCGTTTATCCCAAACCCATGAGCTTAGTCGTGTAAAGCCTCTTACATACGTTAACATTAATATTTGCCAAAGTAGTATCATGTATACTGCATGCATACCAACCAGAACCATTTATAATGACAATGATTGACCATAATACAAAAGGGAAGACAAAACATACCCAAGTAACAAGATTGTGCTCCCCTGCTGCCCTGTTATTGTCAATAGCTTTCCTTCCTGTGATTATCTCCAATAAAACGACCCCAAAACTGTATACATCTGACTTTAGAGTCAACTGACCAGTCATAGCATACTCTGGTGCACAATATCCATAAGTTCCCATCACCCGTGTAGAAACATGGGTTTTATCTCCAACAGGTCCAAGTTTGGCCAGTCCAAAATCTGATAATTTAGGATGAAAATCTTCA
>PIFL-2
NNNNNNNNNNNNNNNNNNNAGCTGCCACAGCCAATGCTTGATACAAACCTCTCATAGGATAGCGGCCTTGAAGCAATGGGTCAGCCATCTGTGAAAACTTTCTACGGTCTTTAAATAACGGGCGTGCCTGTCC--AATTCATGAGAAACAGATATATAGCATTAGTTGCAAAGTTCATTTT---AGCAATACAGAGGAAACAATAGCTAATTCAGAACTCAATTTTGCAGTTGTTACAAGGGAAAAACCGGGCTGTTTTAGCTTTCTACCAAAAATACACACAGCAAAGGCCTCAATGTAAACAATAGTCATGCGTTTATCCCAAACCCATGAGCTTAGTCGTGTAAAGCCTCTTACATACGTTAACATTAATATTTGCCAAAGTAGTATCATGTATACTGCATGCATACCAACCAGAACCATTTATAATGACAATGATTGACCATAATACAAAAGGGAAGACAAAACATACCCAAGTAACAAGATTGTGCTCCCCTGCTGCCCTGTTATTGTCAATAGCTTTCCTTCCTGTGATTATCTCCAATAAAACGACCCCAAAACTGTATACATCTGACTTTAGAGTCAACTGACCAGTCATAGCATACTCTGGTGCACAATATCCATAAGTTCCCATCACCCGTGTAGAAACATGGGTTTTATCTCCAACAGGTCCAAGTTTGGCCAGTCCAAAATCTGATAATTTAGGATGAAAATCTTCA
>PIFL-12
CTTCCTCCTGGAGGCACATAGCTGCCACAGCCAATGCTTGATACAAACCTCTCATAGGATAGCGGCCTTGAAGCAATGGGTCAGCCATCTGTGAAAACTTTCTGCGGTCTTTAAATAACGGGCGTGCCTGTCC--AATTCATGAGAAACAGATATATAGCATTAGTTGCAAAGTTCATTTT---AGCAATACAGAGGAAACAATAGCTAATTCAGAACTCAATTTTGCAGTTGTTACAAGGGAAAAACCGGGCTGTTTTAGCTTTCTACCAAAAATACACACAGCAAAGGCCTCAATGTAAACAATAGTCATGCGTTTATCCCAAACCCATGAGCTTAGTCGTGTAAAGCCTCTTACATACGTTAACATTAATATTTGCCAAAGTAGTATCATGTATACTGCATGCATACCAACCAGAACCATTTATAATGACAATGATTGACCATAATACAAAAGGGAAGACAAAACATACCCAAGTAACAAGATTGTGCTCCCCTGCTGCCCTGTTATTGTCAATAGCTTTCCTTCCTGTGATTATCTCCAATAAAACGACCCCAAAACTGTATACATCTGACTTTAGAGTCAACTGACCAGTCATAGCATACTCTGGTGCACAATATCCATAAGTTCCCATCACCCGTGTAGAAACATGGGTTTTATCTCCAACAGGTCCAAGTTTGGCCAGTCCAAAATCTGATAATTTAGGATGAAAATCTTCA
>PIFL-16
NNNNNNNNNNNNNNNNNNNNNNNNNNNNNNNNNNNNCTTGATACAAACCTCTCATAGGATAGCGGCCTTGAAGCAATGGGTCAGCCATCTGTGAAAACTTTCTGCGGTCTTTAAATAACGGGCGTGCCTGTCC--AATTCATGAGAAACAGATATATAGCATTAGTTGCAAAGTTCATTTT---AGCAATACAGAGGAAACAATAGCTAATTCACAACTCAATTTTGCAGTTGTTACAAGGGAAAAACCGGGCTGTTTTAGCTTTCTACCAAAAATACACACAGCAAAGGCCTCAATGTAAACAACAGTCATGCGTTTATCCCAAACCCATGAGCTTAGTCGTGTAAAGCCTCTTACATACGTTAACATTAATATTTGCCAAAGTAGTATCATGTATACTGCATGCATACCAACCAGAACCATTTATAATGACAATGATTGACCATAATACAAAAGGGAAGACAAAACATACCCAAGTAACAAGATTGTGCTCCCCTGCTGCCCTGTTATTGTCAATAGCTTTCCTTCCTGTGATTATCTCCAATAAAACGACCCCAAAACTGTATACATCTGACTTTAGAGTCAACTGACCAGTCATAGCATACTCTGGTGCACAATATCCATAAGTTCCCATCACCCGTGTAGAAACATGGGTTTTATCTCCAACAGGTCCAAGTTTGGCCAGTCCAAAATCTGATAATTTAGGATGAAAATCTTCA
>PIFL-15
NNNNNNNNNNNNNNNNNNNNNNNNNNNNNNNNNNNNCTTGATACAAACCTCTCATAGGATAGCGGCCTTGAAGCAATGGGTCAGCCATCTGTGAAAACTTTCTGCGGTCTTTAAATAACGGGCGTGCCTGTCC--AATTCATGAGAAACAGATATATAGCATTAGTTGCAAAGTTCATTTT---AGCAATACAGAGGAAACAATAGCTAATTCACAACTCAATTTTGCAGTTGTTACAAGGGAAAAACCGGGCTGTTTTAGCTTTCTACCAAAAATACACACAGCAAAGGCCTCAATGTAAACAACAGTCATGCGTTTATCCCAAACCCATGAGCTTAGTCGTGTAAAGCCTCTTACATACGTTAACATTAATATTTGCCAAAGTAGTATCATGTATACTGCATGCATACCAACCAGAACCATTTATAATGACAATGATTGACCATAATACAAAAGGGAAGACAAAACATACCCAAGTAACAAGATTGTGCTCCCCTGCTGCCCTGTTATTGTCAATAGCTTTCCTTCCTGTGATTATCTCCAATAAAACGACCCCAAAACTGTATACATCTGACTTTAGAGTCAACTGACCAGTCATAGCATACTCTGGTGCACAATATCCATAAGTTCCCATCACCCGTGTAGAAACATGGGTTTTATCTCCAACAGGTCCAAGTTTGGCCAGTCCAAAATCTGATAATTTAGGATGAAAATCTTCA
>PIFL-10
CTTCCTCCTGGAGGCACATAGCTGCCACAGCCAATGCTTGATACAAACCTCTCATAGGATAGCGGCCTTGAAGCAATGGGTCAGCCATCTGTGAAAACTTTCTGCGGTCTTTAAATAACGGGCGTGCCTGTCC--AATTCATGAGAAACAGATATATAGCATTAGTTGCAAAGTTCATTTT---AGCAATACAGAGGAAACAATAGCTAATTCAGAACTCAATTTTGCAGTTGTTACAAGGGAAAAACCGGGCTGTTTTAGCTTTCTATCAAAAATACACACAGCAAAGGCCTCAATGTAAACAATAGTCATGCGTTTATCCCAAACCCATGAGCTTAGTCGTGTAAAGCCTCTTACATACGTTAACATTAATATTTGCCAAAGTAGTATCATGTATACTGCATGCATACCAACCAGAACCATTTATAATGACAATGATTGACCATAATACAAAAGGGAAGACAAAACATACCCAAGTAACAAGATTGTGCTCCCCTGCTGCCCTGTTATTGTCAATAGCTTTCCTTCCTGTGATTATCTCCAATAAAACGACCCCAAAACTGTATACATCTGACTTTAGAGTCAACTGACCAGTCATAGCATACTCTGGTGCACAATATCCATAAGTTCCCATCACCCGTGTAGAAACATGGGTTTTATCTCCAACAGGTCCAAGTTTGGCCAGTCCAAAATCTGATAATTTAGGATGAANNNNNNNN
>PIGE-2
NTTCCTCCTGGAGGCACATAGCTGCCACGGCCAATGCTTGATACAAACCTCTCATAGGATAGCGGCCTTGAAGCAATGGGTCAGCCATCTGTGAAAACTTTCTGCGGTCTTTAAATAACGGGCGTGCCTGTCC--AATTCATGAGAAACAGATATATAGCATTAGTTGCAAAGTTCATTTTGCTAGCAATACAGAGGAAACAATAGCTAATTCACAACTCAATTTTGTAGTTGTTACAAGGGAAAAACCACGCTGTTTTAGCTTTCTACCAAAAATACACACAGCAAAGGCCTCAATGTAAACAACAGTCATGCGTTTATCCCAAACCCATGAGCTTAGTCGTGTAAAGCCTCTTACATACGTTAACATTAATATTTGCCAAAGTAGTATCATGTATACTGCATGCATACCAACCAGAACCATTTATAATGACAATGATTGACCATAATACAAAAGGGGAGACAAAACATACCCAAGTAACAAGATTGTGCTCCCCTGCTGCCCTGTTATTGTCAATAGCTTTCCTTCCTGTGATTATCTCCAATAAAACAACCCCAAAACTATATACATCTGACTTTAGAGTCAACTGACCAGTCATAGCATACTCTGGTGCACAATATCCATAAGTTCCCATTACGCGTGTAGAAACATGGGTTTTATCTCCAACAGGTCCAAGTTTGGCCAGTCCAAAATCTGATAATTTAGGATGAAAATCTTCA
>PIGE-1
NTTCCTCCTGGAGGCACATAGCTGCCACGGCCAATGCTTGATACAAACCTCTCATAGGATAGCGGCCTTGAAGCAATGGGTCAGCCATCTGTGAAAACTTTCTGCGGTCTTTAAATAACGGGCGTGCCTGTCC--AATTCATGAGAAACAGATATATAGCATTAGTTGCAAAGTTCATTTTGCTAGCAATACAGAGGAAACAATAGCTAATTCACAACTCAATTTTGTAGTTGTTACAAGGGAAAAACCACGCTGTTTTAGCTTTCTACCAAAAATACACACAGCAAAGGCCTCAATGTAAACAACAGTCATGCGTTTATCCCAAACCCATGAGCTTAGTCGTGTAAAGCCTCTTACATACGTTAACATTAATATTTGCCAAAGTAGTATCATGTATACTGCATGCATACCAACCAGAACCATTTATAATGACAATGATTGACCATAATACAAAAGGGGAGACAAAACATACCCAAGTAACAAGATTGTGCTCCCCTGCTGCCCTGTTATTGTCAATAGCTTTCCTTCCTGTGATTATCTCCAATAAAACAACCCCAAAACTATATACATCTGACTTTAGAGTCAACTGACCAGTCATAGCATACTCTGGTGCACAATATCCATAAGTTCCCATTACGCGTGTAGAAACATGGGTTTTATCTCCAACAGGTCCAAGTTTNNNNNNNNNNNNNNNNNNNNNNNNNNNNNNNNNNNNNNNN
>PIMN-14
CTTCCTCCTGGAGGCACATAGCTGCCACAGCCAATGCTTGATACAAACCTCTCATAGGATAGCGGCCTTGAAGCAATGGGTCAGCCATCTGTGAAAACTTTCTGCGGTCTTTAAATAACGGGCGTGCCTGTCC--AATTCATGAGAAACAGATATATAGCATTAGTTGCAAAGTTCATTT----AGCAATACAGAGGAAACAATAGCTAATTCAGAACTCAATTTTGCAGTTGTTACAAGGGAAAAACCGGGCTGTTTTAGCTTTCTACCAAAAATACACACAGCAAAGGCCTCAATGTAAACAATAGTCATGCGTTTATCCCAAACCCATGAGCTTAGTCGTGTAAAGCCTCTTACATACGTTAACATTAATATTTGCCAAAGTAGTATCATGTATACTGCATGCATACCAACCAGAACCATTTATAATGACAATGATTGACCATAATACAAAAGGGAAGACAAAACATACCCAAGTAACAAGATTGTGCTCCCCTGCTGCCCTGTTATTGTCAATAGCTTTCCTTCCTGTGATTATCTCCAATAAAACGACCCCAAAACTGTATACATCTGACTTTAGAGTCAACTGACCAGTCATAGCATACTCTGGTGCACAATATCCATAAGTTCCCATCACCCGTGTAGAAACATGGGTTTTATCTCCAACAGGTCCAAGTTTGGCCAGTCCAAAATCTGATAATTTAGGATGAAAATCTTCA
>PIMN-1
CTTCCTCCTGGAGGCACATAGCTGCCACAGCCAATGCTTGATACAAACCTCTCATAGGATAGCGGCCTTGAAGCAATGGGTCAGCCATCTGTGAAAACTTTCTGCGGTCTTTAAATAACGGGCGTGCCTGTCC--AATTCATGAGAAACAGATATATAGCATTAGTTGCAAAGTTCATTT----AGCAATACAGAGGAAACAATAGCTAATTCAGAACTCAATTTTGCAGTTGTTACAAGGGAAAAACCGGGCTGTTTTAGCTTTCTACCAAAAATACACACAGCAAAGGCCTCAATGTAAACAATAGTCATGCGTTTATCCCAAACCCATGAGCTTAGTCGTGTAAAGCCTCTTACATACGTTAACATTAATATTTGCCAAAGTAGTATCATGTATACTGCATGCATACCAACCAGAACCATTTATAATGACAATGATTGACCATAATACAAAAGGGAAGACAAAACATACCCAAGTAACAAGATTGTGCTCCCCTGCTGCCCTGTTATTGTCAATAGCTTTCCTTCCTGTGATTATCTCCAATAAAACGACCCCAAAACTGTATACATCTGACTTTAGAGTCAACTGACCAGTCATAGCATACTCTGGTGCACAATATCCATAAGTTCCCATCACCCGTGTAGAAACATGGGTTTTATCTCCAACAGGTCCAAGTTTGGCCAGTCCAAAATCTGATAATTTAGGATGAAAATCTTCA
>PIMN-7
CTTCCTCCTGGAGGCACATAGCTGCCACAGCCAATGCTTGATACAAACCTCTCATAGGATAGCGGCCTTGAAGCAATGGGTCAGCCATCTGTGAAAACTTTCTGCGGTCTTTAAATAACGGGCGTGCCTGTCC--AATTCATGAGAAACAGATATATAGCATTAGTTGCAAAGTTCATTT----AGCAATACAGAGGAAACAATAGCTAATTCAGAACTCAATTTTGCAGTTGTTACAAGGGAAAAACCGGGCTGTTTTAGCTTTCTACCAAAAATACACACAGCAAAGGCCTCAATGTAAACAATAGTCATGCGTTTATCCCAAACCCATGAGCTTAGTCGTGTAAAGCCTCTTACATACGTTAACATTAATATTTGCCAAAGTAGTATCATGTATACTGCATGCATACCAACCAGAACCATTTATAATGACAATGATTGACCATAATACAAAAGGGAAGACAAAACATACCCAAGTAACAAGATTGTGCTCCCCTGCTGCCCTGTTATTGTCAATAGCTTTCCTTCCTGTGATTATCTCCAATAAAACGACCCCAAAACTGTATACATCTGACTTTAGAGTCAACTGACCAGTCATAGCATACTCTGGTGCACAATATCCATAAGTTCCCATCACCCGTGTAGAAACATGGGTTTTATCTCCAACAGGTCCAAGTTTGGCCAGTCCAAAATCTGATAATTTAGGATGAAAATCTTCA
>PIMN-9
CTTCCTCCTGGAGGCACATAGCTGCCACAGCCAATGCTTGATACAAACCTCTCATAGGATAGCGGCCTTGAAGCAATGGGTCAGCCATCTGTGAAAACTTTCTGCGGTCTTTAAATAACGGGCGTGCCTGTCC--AATTCATGAGAAACAGATATATAGCATTAGTTGCAAAGTTCATTT----AGCAATACAGAGGAAACAATAGCTAATTCAGAACTCAATTTTGCAGTTGTTACAAGGGAAAAACCGGGCTGTTTTAGCTTTCTACCAAAAATACACACAGCAAAGGCCTCAATGTAAACAATAGTCATGCGTTTATCCCAAACCCATGAGCTTAGTCGTGTAAAGCCTCTTACATACGTTAACATTAATATTTGCCAAAGTAGTATCATGTATACTGCATGCATACCAACCAGAACCATTTATAATGACAATGATTGACCATAATACAAAAGGGAAGACAAAACATACCCAAGTAACAAGATTGTGCTCCCCTGCTGCCCTGTTATTGTCAATAGCTTTCCTTCCTGTGATTATCTCCAATAAAACGACCCCAAAACTGTATACATCTGACTTTAGAGTCAACTGACCAGTCATAGCATACTCTGGTGCACAATATCCATAAGTTCCCATCACCCGTGTAGAAACATGGGTTTTATCTCCAACAGGTCCAAGTTTGGCCAGTCCAAAATCTGATAATTTAGGATGAAAATCTTCA
>PIMN-8
NNNNNNNNNNNNNNNNNNNNNNNGCCACAGCCAATGCTTGATACAAACCTCTCATAGGATAGCGGCCTTGAAGCAATGGGTCAGCCATCTGTGAAAACTTTCTGCGGTCTTTAAATAACGGGCGTGCCTGTCC--AATTCATGAGAAACAGATATATAGCATTAGTTGCAAAGTTCATTT----AGCAATACAGAGGAAACAATAGCTAATTCAGAACTCAATTTTGCAGTTGTTACAAGGGAAAAACCGGGCTGTTTTAGCTTTCTACCAAAAATACACACAGCAAAGGCCTCAATGTAAACAATAGTCATGCGTTTATCCCAAACCCATGAGCTTAGTCGTGTAAAGCCTCTTACATACGTTAACATTAATATTTGCCAAAGTAGTATCATGTATACTGCATGCATACCAACCAGAACCATTTATAATGACAATGATTGACCATAATACAAAAGGGAAGACAAAACATACCCAAGTAACAAGATTGTGCTCCCCTGCTGCCCTGTTATTGTCAATAGCTTTCCTTCCTGTGATTATCTCCAATAAAACGACCCCAAAACTGTATACATCTGACTTTAGAGTCAACTGACCAGTCATAGCATACTCTGGTGCACAATATCCATAAGTTCCCATCACCCGTGTAGAAACATGGGTTTTATCTCCAACAGGTCCAAGTTTGGCCNNNNNNNNNNNNNNNNNNNNNNNNNNNNNNNNNNNN
>PIMN-15
CTTCCTCCTGGAGGCACATAGCTGCCACAGCCAATGCTTGATACAAACCTCTCATAGGATAGCGGCCTTGAAGCAATGGGTCAGCCATCTGTGAAAACTTTCTGCGGTCTTTAAATAACGGGCGTGCCTGTCC--AATTCATGAGAAACAGATATATAGCATTAGTTGCAAAGTTCATTT----AGCAATACAGAGGAAACAATAGCTAATTCAGAACTCAATTTTGCAGTTGTTACAAGGGAAAAACCGGGCTGTTTTAGCTTTCTACCAAAAATACACACAGCAAAGGCCTCAATGTAAACAATAGTCATGCGTTTATCCCAAACCCATGAGCTTAGTCGTGTAAAGCCTCTTACATACGTTAACATTAATATTTGCCAAAGTAGTATCATGTATACTGCATGCATACCAACCAGAACCATTTATAATGACAATGATTGACCATAATACAAAAGGGAAGACAAAACATACCCAAGTAACAAGATTGTGCTCCCCTGCTGCCCTGTTATTGTCAATAGCTTTCCTTCCTGTGATTATCTCCAATAAAACGACCCCAAAACTGTATACATCTGACTTTAGAGTCAACTGACCAGTCATAGCATACTCTGGTGCACAATATCCATAAGTTCCCATCACCCGTGTAGAAACATGGGTTTTATCTCCAACAGGTCCAAGTTTGGCCAGTCCAAAATCTGATAATTTAGGATGAAAATCTTCA
>PIMN-4
NTTCCTCCTGGAGGCACATAGCTGCCACAGCCAATGCTTGATACAAACCTCTCATAGGATAGCGGCCTTGAAGCAATGGGTCAGCCATCTGTGAAAACTTTCTGCGGTCTTTAAATAACGGGCGTGCCTGTCC--AATTCATGAGAAACAGATATATAGCATTAGTTGCAAAGTTCATTT----AGCAATACAGAGGAAACAATAGCTAATTCAGAACTCAATTTTGCAGTTGTTACAAGGGAAAAACCGGGCTGTTTTAGCTTTCTACCAAAAATACACACAGCAAAGGCCTCAATGTAAACAATAGTCATGCGTTTATCCCAAACCCATGAGCTTAGTCGTGTAAAGCCTCTTACATACGTTAACATTAATATTTGCCAAAGTAGTATCATGTATACTGCATGCATACCAACCAGAACCATTTATAATGACAATGATTGACCATAATACAAAAGGGAAGACAAAACATACCCAAGTAACAAGATTGTGCTCCCCTGCTGCCCTGTTATTGTCAATAGCTTTCCTTCCTGTGATTATCTCCAATAAAACGACCCCAAAACTGTATACATCTGACTTTAGAGTCAACTGACCAGTCATAGCATACTCTGGTGCACAATATCCATAAGTTCCCATCACCCGTGTAGAAACATGGGTTTTATCTCCAACAGGTCCAAGTTTGGCCAGTCCAAAATCTGATAATTTAGGATGAAAATCTTCA
>PIMN-3
CTTCCTCCTGGAGGCACATAGCTGCCACAGCCAATGCTTGATACAAACCTCTCATAGGATAGCGGCCTTGAAGCAATGGGTCAGCCATCTGTGAAAACTTTCTGCGGTCTTTAAATAACGGGCGTGCCTGTCC--AATTCATGAGAAACAGATATATAGCATTAGTTGCAAAGTTCATTT----AGCAATACAGAGGAAACAATAGCTAATTCAGAACTCAATTTTGCAGTTGTTACAAGGGAAAAACCGGGCTGTTTTAGCTTTCTACCAAAAATACACACAGCAAAGGCCTCAATGTAAACAATAGTCATGCGTTTATCCCAAACCCATGAGCTTAGTCGTGTAAAGCCTCTTACATACGTTAACATTAATATTTGCCAAAGTAGTATCATGTATACTGCATGCATACCAACCAGAACCATTTATAATGACAATGATTGACCATAATACAAAAGGGAAGACAAAACATACCCAAGTAACAAGATTGTGCTCCCCTGCTGCCCTGTTATTGTCAATAGCTTTCCTTCCTGTGATTATCTCCAATAAAACGACCCCAAAACTGTATACATCTGACTTTAGAGTCAACTGACCAGTCATAGCATACTCTGGTGCACAATATCCATAAGTTCCCATCACCCGTGTAGAAACATGGGTTTTATCTCCAACAGGTCCAAGTTTGGCCAGTCCAAAATCTGATAATTTAGGATGAAAATCTTCA
>PIMN-11
CTTCCTCCTGGAGGCACATAGCTGCCACAGCCAATGCTTGATACAAACCTCTCATAGGATAGCGGCCTTGAAGCAATGGGTCAGCCATCTGTGAAAACTTTCTGCGGTCTTTAAATAACGGGCGTGCCTGTCC--AATTCATGAGAAACAGATATATAGCATTAGTTGCAAAGTTCATTT----AGCAATACAGAGGAAACAATAGCTAATTCAGAACTCAATTTTGCAGTTGTTACAAGGGAAAAACCGGGCTGTTTTAGCTTTCTACCAAAAATACACACAGCAAAGGCCTCAATGTAAACAATAGTCATGCGTTTATCCCAAACCCATGAGCTTAGTCGTGTAAAGCCTCTTACATACGTTAACATTAATATTTGCCAAAGTAGTATCATGTATACTGCATGCATACCAACCAGAACCATTTATAATGACAATGATTGACCATAATACAAAAGGGAAGACAAAACATACCCAAGTAACAAGATTGTGCTCCCCTGCTGCCCTGTTATTGTCAATAGCTTTCCTTCCTGTGATTATCTCCAATAAAACGACCCCAAAACTGTATACATCTGACTTTAGAGTCAACTGACCAGTCATAGCATACTCTGGTGCACAATATCCATAAGTTCCCATCACCCGTGTAGAAACATGGGTTTTATCTCCAACAGGTCCAAGTTTGGCCAGTCCAAAATCTGATAATTTAGGATGAAAATCTTCA
>PIMN-18
CTTCCTCCTGGAGGCACATAGCTGCCACAGCCAATGCTTGATACAAACCTCTCATAGGATAGCGGCCTTGAAGCAATGGGTCAGCCATCTGTGAAAACTTTCTGCGGTCTTTAAATAACGGGCGTGCCTGTCC--AATTCATGAGAAACAGATATATAGCATTAGTTGCAAAGTTCATTT----AGCAATACAGAGGAAACAATAGCTAATTCAGAACTCAATTTTGCAGTTGTTACAAGGGAAAAACCGGGCTGTTTTAGCTTTCTACCAAAAATACACACAGCAAAGGCCTCAATGTAAACAATAGTCATGCGTTTATCCCAAACCCATGAGCTTAGTCGTGTAAAGCCTCTTACATACGTTAACATTAATATTTGCCAAAGTAGTATCATGTATACTGCATGCATACCAACCAGAACCATTTATAATGACAATGATTGACCATAATACAAAAGGGAAGACAAAACATACCCAAGTAACAAGATTGTGCTCCCCTGCTGCCCTGTTATTGTCAATAGCTTTCCTTCCTGTGATTATCTCCAATAAAACGACCCCAAAACTGTATACATCTGACTTTAGAGTCAACTGACCAGTCATAGCATACTCTGGTGCACAATATCCATAAGTTCCCATCACCCGTGTAGAAACATGGGTTTTATCTCCAACAGGTCCAAGTTTGGCCAGTCCAAAATCTGATAATTTAGGATGAAAATCTTCA
>PIMN-16
CTTCCTCCTGGAGGCACATAGCTGCCACAGCCAATGCTTGATACAAACCTCTCATAGGATAGCGGCCTTGAAGCAATGGGTCAGCCATCTGTGAAAACTTTCTGCGGTCTTTAAATAACGGGCGTGCCTGTCC--AATTCATGAGAAACAGATATATAGCATTAGTTGCAAAGTTCATTT----AGCAATACAGAGGAAACAATAGCTAATTCAGAACTCAATTTTGCAGTTGTTACAAGGGAAAAACCGGGCTGTTTTAGCTTTCTACCAAAAATACACACAGCAAAGGCCTCAATGTAAACAATAGTCATGCGTTTATCCCAAACCCATGAGCTTAGTCGTGTAAAGCCTCTTACATACGTTAACATTAATATTTGCCAAAGTAGTATCATGTATACTGCATGCATACCAACCAGAACCATTTATAATGACAATGATTGACCATAATACAAAAGGGAAGACAAAACATACCCAAGTAACAAGATTGTGCTCCCCTGCTGCCCTGTTATTGTCAATAGCTTTCCTTCCTGTGATTATCTCCAATAAAACGACCCCAAAACTGTATACATCTGACTTTAGAGTCAACTGACCAGTCATAGCATACTCTGGTGCACAATATCCATAAGTTCCCATCACCCGTGTAGAAACATGGGTTTTATCTCCAACAGGTCCAAGTTTGGCCAGTCCAAAATCTGATAATTTAGGATGAAAATCTTCA
>PIMN-17
NTTCCTCCTGGAGGCACATAGCTGCCACAGCCAATGCTTGATACAAACCTCTCATAGGATAGCGGCCTTGAAGCAATGGGTCAGCCATCTGTGAAAACTTTCTGCGGTCTTTAAATAACGGGCGTGCCTGTCC--AATTCATGAGAAACAGATATATAGCATTAGTTGCAAAGTTCATTT----AGCAATACAGAGGAAACAATAGCTAATTCAGAACTCAATTTTGCAGTTGTTACAAGGGAAAAACCGGGCTGTTTTAGCTTTCTACCAAAAATACACACAGCAAAGGCCTCAATGTAAACAATAGTCATGCGTTTATCCCAAACCCATGAGCTTAGTCGTGTAAAGCCTCTTACATACGTTAACATTAATATTTGCCAAAGTAGTATCATGTATACTGCATGCATACCAACCAGAACCATTTATAATGACAATGATTGACCATAATACAAAAGGGAAGACAAAACATACCCAAGTAACAAGATTGTGCTCCCCTGCTGCCCTGTTATTGTCAATAGCTTTCCTTCCTGTGATTATCTCCAATAAAACGACCCCAAAACTGTATACATCTGACTTTAGAGTCAACTGACCAGTCATAGCATACTCTGGTGCACAATATCCATAAGTTCCCATCACCCGTGTAGAAACATGGGTTTTATCTCCAACAGGTCCAAGTTTGGCCAGTCCAAAATCTGATAATTTAGGATGAAAATCTTCA
>PIMN-10
NNNNNNNNNNNNNNNNNNNNNNNNNNNNNNNNNNNNNNNNNNNNNNNNNNNNNNNNNNNTAGCGGCCTTGAAGCAATGGGTCAGCCATCTGTGAAAACTTTCTGCGGTCTTTAAATAACGGGCGTGCCTGTCC--AATTCATGAGAAACAGATATATAGCATTAGTTGCAAAGTTCATTT----AGCAATACAGAGGAAACAATAGCTAATTCAGAACTCAATTTTGCAGTTGTTACAAGGGAAAAACCGGGCTGTTTTAGCTTTCTACCAAAAATACACACAGCAAAGGCCTCAATGTAAACAATAGTCATGCGTTTATCCCAAACCCATGAGCTTAGTCGTGTAAAGCCTCTTACATACGTTAACATTAATATTTGCCAAAGTAGTATCATGTATACTGCATGCATACCAACCAGAACCATTTATAATGACAATGATTGACCATAATACAAAAGGGAAGACAAAACATACCCAAGTAACAAGATTGTGCTCCCCTGCTGCCCTGTTATTGTCAATAGCTTTCCTTCCTGTGATTATCTCCAATAAAACGACCCCAAAACTGTATACATCTGACTTTAGAGTCAACTGACCAGTCATAGCATACTCTGGTGCACAATATCCATAAGTTCCCATCACCCGTGTAGAAACATGGGTTTTATCTCCAACAGGTCCAAGTTTGGCCAGTCCAAAATCTGATAATTTAGGATGAAAATCTTCA
>PIMN-12
CTTCCTCCTGGAGGCACATAGCTGCCACAGCCAATGCTTGATACAAACCTCTCATAGGATAGCGGCCTTGAAGCAATGGGTCAGCCATCTGTGAAAACTTTCTGCGGTCTTTAAATAACGGGCGTGCCTGTCC--AATTCATGAGAAACAGATATATAGCATTAGTTGCAAAGTTCATTT----AGCAATACAGAGGAAACAATAGCTAATTCAGAACTCAATTTTGCAGTTGTTACAAGGGAAAAACCGGGCTGTTTTAGCTTTCTACCAAAAATACACACAGCAAAGGCCTCAATGTAAACAATAGTCATGCGTTTATCCCAAACCCATGAGCTTAGTCGTGTAAAGCCTCTTACATACGTTAACATTAATATTTGCCAAAGTAGTATCATGTATACTGCATGCATACCAACCAGAACCATTTATAATGACAATGATTGACCATAATACAAAAGGGAAGACAAAACATACCCAAGTAACAAGATTGTGCTCCCCTGCTGCCCTGTTATTGTCAATAGCTTTCCTTCCTGTGATTATCTCCAATAAAACGACCCCAAAACTGTATACATCTGACTTTAGAGTCAACTGACCAGTCATAGCATACTCTGGTGCACAATATCCATAAGTTCCCATCACCCGTGTAGAAACATGGGTTTTATCTCCAACAGGTCCAAGTTTGGCCAGTCCAAAATCTGATAATTTAGGATGAAAATCTTCA
>PIMN-6
NTTCCTCCTGGAGGCACATAGCTGCCACAGCCAATGCTTGATACAAACCTCTCATAGGATAGCGGCCTTGAAGCAATGGGTCAGCCATCTGTGAAAACTTTCTGCGGTCTTTAAATAACGGGCGTGCCTGTCC--AATTCATGAGAAACAGATATATAGCATTAGTTGCAAAGTTCATTT----AGCAATACAGAGGAAACAATAGCTAATTCAGAACTCAATTTTGCAGTTGTTACAAGGGAAAAACCGGGCTGTTTTAGCTTTCTACCAAAAATACACACAGCAAAGGCCTCAATGTAAACAATAGTCATGCGTTTATCCCAAACCCATGAGCTTAGTCGTGTAAAGCCTCTTACATACGTTAACATTAATATTTGCCAAAGTAGTATCATGTATACTGCATGCATACCAACCAGAACCATTTATAATGACAATGATTGACCATAATACAAAAGGGAAGACAAAACATACCCAAGTAACAAGATTGTGCTCCCCTGCTGCCCTGTTATTGTCAATAGCTTTCCTTCCTGTGATTATCTCCAATAAAACGACCCCAAAACTGTATACATCTGACTTTAGAGTCAACTGACCAGTCATAGCATACTCTGGTGCACAATATCCATAAGTTCCCATCACCCGTGTAGAAACATGGGTTTTATCTCCAACAGGTCCAAGTTTGGCCAGTCCAAAATCTGATAATTTAGGATGAAAATCTTCA
>PIMN-5
CTTCCTCCTGGAGGCACATAGCTGCCACAGCCAATGCTTGATACAAACCTCTCATAGGATAGCGGCCTTGAAGCAATGGGTCAGCCATCTGTGAAAACTTTCTGCGGTCTTTAAATAACGGGCGTGCCTGTCC--AATTCATGAGAAACAGATATATAGCATTAGTTGCAAAGTTCATTT----AGCAATACAGAGGAAACAATAGCTAATTCAGAACTCAATTTTGCAGTTGTTACAAGGGAAAAACCGGGCTGTTTTAGCTTTCTACCAAAAATACACACAGCAAAGGCCTCAATGTAAACAATAGTCATGCGTTTATCCCAAACCCATGAGCTTAGTCGTGTAAAGCCTCTTACATACGTTAACATTAATATTTGCCAAAGTAGTATCATGTATACTGCATGCATACCAACCAGAACCATTTATAATGACAATGATTGACCATAATACAAAAGGGAAGACAAAACATACCCAAGTAACAAGATTGTGCTCCCCTGCTGCCCTGTTATTGTCAATAGCTTTCCTTCCTGTGATTATCTCCAATAAAACGACCCCAAAACTGTATACATCTGACTTTAGAGTCAACTGACCAGTCATAGCATACTCTGGTGCACAATATCCATAAGTTCCCATCACCCGTGTAGAAACATGGGTTTTATCTCCAACAGGTCCAAGTTTGGCCAGTCCAAAATCTGATAATTTAGGATGAAAATCTTCA
>PIMN-13
CTTCCTCCTGGAGGCACATAGCTGCCACAGCCAATGCTTGATACAAACCTCTCATAGGATAGCGGCCTTGAAGCAATGGGTCAGCCATCTGTGAAAACTTTCTGCGGTCTTTAAATAACGGGCGTGCCTGTCC--AATTCATGAGAAACAGATATATAGCATTAGTTGCAAAGTTCATTT----AGCAATACAGAGGAAACAATAGCTAATTCAGAACTCAATTTTGCAGTTGTTACAAGGGAAAAACCGGGCTGTTTTAGCTTTCTACCAAAAATACACACAGCAAAGGCCTCAATGTAAACAATAGTCATGCGTTTATCCCAAACCCATGAGCTTAGTCGTGTAAAGCCTCTTACATACGTTAACATTAATATTTGCCAAAGTAGTATCATGTATACTGCATGCATACCAACCAGAACCATTTATAATGACAATGATTGACCATAATACAAAAGGGAAGACAAAACATACCCAAGTAACAAGATTGTGCTCCCCTGCTGCCCTGTTATTGTCAATAGCTTTCCTTCCTGTGATTATCTCCAATAAAACGACCCCAAAACTGTATACATCTGACTTTAGAGTCAACTGACCAGTCATAGCATACTCTGGTGCACAATATCCATAAGTTCCCATCACCCGTGTAGAAACATGGGTTTTATCTCCAACAGGTCCAAGTTTGGCCAGTCCAAAATCTGATAATTTAGGATGAAAATCTTCA
>PIMN-2
NNNNNNNNNNNNNNNNNNNNNNNNNNNNNNNNNNNNNNNNNNNNNNNNNNNNNNNNNNNNAGCGGCCTTGAAGCAATGGGTCAGCCATCTGTGAAAACTTTCTGCGGTCTTTAAATAACGGGCGTGCCTGTCC--AATTCATGAGAAACAGATATATAGCATTAGTTGCAAAGTTCATTT----AGCAATACAGAGGAAACAATAGCTAATTCAGAACTCAATTTTGCAGTTGTTACAAGGGAAAAACCGGGCTGTTTTAGCTTTCTACCAAAAATACACACAGCAAAGGCCTCAATGTAAACAATAGTCATGCGTTTATCCCAAACCCATGAGCTTAGTCGTGTAAAGCCTCTTACATACGTTAACATTAATATTTGCCAAAGTAGTATCATGTATACTGCATGCATACCAACCAGAACCATTTATAATGACAATGATTGACCATAATACAAAAGGGAAGACAAAACATACCCAAGTAACAAGATTGTGCTCCCCTGCTGCCCTGTTATTGTCAATAGCTTTCCTTCCTGTGATTATCTCCAATAAAACGACCCCAAAACTGTATACATCTGACTTTAGAGTCAACTGACCAGTCATAGCATACTCTGGTGCACAATATCCATAAGTTCCCATCACCCGTGTAGAAACATGGGTTTTATCTCCAACAGGTCCAAGTTTGGCCAGTCCAAAATCTGATAATTTAGGATGAAAATCTTCA
>PISB-18
CTTCCTCCTGGAGGCACATAGCTGCCACAGCCAATGCTTGATACAAACCTCTCATAGGATAGCGGCCTTGAAGCAATGGGTCAGCCATCTGTGAAAACTTTCTGCGGTCTTTAAATAACGGGCGTGCCTGTCC--AATTCATGAGAAACAGATATATAGCATTAGTTGCAAAGTTCATTTT---AGCAATACAGAGGAAACAATAGCTAATTCAGAACTCAATTTTGCAGTTGTTACAAGGGAAAAACCGGGCTGTTTTAGCTTTCTACCAAAAATACACACAGCAAAGGCCTCAATGTAAACAATAGTCATGCGTTTATCCCAAACCCATGAGCTTAGTCGTGTAAAGCCTCTTACATACGTTAACATTAATATTTGCCAAAGTAGTATCATGTATACTGCATGCATACCAACCAGAACCATTTATAATGACAATGATTGACCATAATACAAAAGGGAAGACAAAACATACCCAAGTAACAAGATTGTGCTCCCCTGCTGCCCTGTTATTGTCAATAGCTTTCCTTCCTGTGATTATCTCCAATAAAACGACCCCAAAACTGTATACATCTGACTTTAGAGTCAACTGACCAGTCATAGCATACTCTGGTGCACAATATCCATAAGTTCCCATCACCCGTGTAGAAACATGGGTTTTATCTCCAACAGGTCCAAGTTTGGCCAGTCCAAAATCTGATAATTTAGGATGAAAATCTTCA
>PISB-15
NTTCCTCCTGGAGGCACATAGCTGCCACAGCCAATGCTTGATACAAACCTCTCATAGGATAGCGGCCTTGAAGCAATGGGTCAGCCATCTGTGAAAACTTTCTGCGGTCTTTAAATAACGGGCGTGCCTGTCC--AATTCATGAGAAACAGATATATAGCATTAGTTGCAAAGTTCATTTT---AGCAATACAGAGGAAACAATAGCTAATTCAGAACTCAATTTTGCAGTTGTTACAAGGGAAAAACCGGGCTGTTTTAGCTTTCTACCAAAAATACACACAGCAAAGGCCTCAATGTAAACAATAGTCATGCGTTTATCCCAAACCCATGAGCTTAGTCGTGTAAAGCCTCTTACATACGTTAACATTAATATTTGCCAAAGTAGTATCATGTATACTGCATGCATACCAACCAGAACCATTTATAATGACAATGATTGACCATAATACAAAAGGGAAGACAAAACATACCCAAGTAACAAGATTGTGCTCCCCTGCTGCCCTGTTATTGTCAATAGCTTTCCTTCCTGTGATTATCTCCAATAAAACGACCCCAAAACTGTATACATCTGACTTTAGAGTCAACTGACCAGTCATAGCATACTCTGGTGCACAATATCCATAAGTTCCCATCACCCGTGTAGAAACATGGGTTTTATCTCCAACAGGTCCAAGTTTGGCCAGTCCAAAATCTGATAATTTAGGATGAAAATCTTCA
>PISB-1
CTTCCTCCTGGAGGCACATAGCTGCCACAGCCAATGCTTGATACAAACCTCTCATAGGATAGCGGCCTTGAAGCAATGGGTCAGCCATCTGTGAAAACTTTCTGCGGTCTTTAAATAACGGGCGTGCCTGTCC--AATTCATGAGAAACAGATATATAGCATTAGTTGCAAAGTTCATTTT---AGCAATACAGAGGAAACAATAGCTAATTCAGAACTCAATTTTGCAGTTGTTACAAGGGAAAAACCGGGCTGTTTTAGCTTTCTACCAAAAATACACACAGCAAAGGCCTCAATGTAAACAATAGTCATGCGTTTATCCCAAACCCATGAGCTTAGTCGTGTAAAGCCTCTTACATACGTTAACATTAATATTTGCCAAAGTAGTATCATGTATACTGCATGCATACCAACCAGAACCATTTATAATGACAATGATTGACCATAATACAAAAGGGAAGACAAAACATACCCAAGTAACAAGATTGTGCTCCCCTGCTGCCCTGTTATTGTCAATAGCTTTCCTTCCTGTGATTATCTCCAATAAAACGACCCCAAAACTGTATACATCTGACTTTAGAGTCAACTGACCAGTCATAGCATACTCTGGTGCACAATATCCATAAGTTCCCATCACCCGTGTAGAAACATGGGTTTTATCTCCAACAGGTCCAAGTTTGGCCAGTCCAAAATCTGATAATTTAGGATGAAAATCTTCA
>PISB-4
CTTCCTCCTGGAGGCACATAGCTGCCACAGCCAATGCTTGATACAAACCTCTCATAGGATAGCGGCCTTGAAGCAATGGGTCAGCCATCTGTGAAAACTTTCTGCGGTCTTTAAATAACGGGCGTGCCTGTCC--AATTCATGAGAAACGGATATATAGCATTAGTTGCAAAGCTCATTTT---AGCAATACAGAGGAAACAATAGCTAATTCACAACTCAATTTTGCAGTTGTTACAAGGGAAAAACCGGGCTGTTTTAGCTTTCTACCAAAAATACACACAGCAAAGGCCTCAATGTAAACAACAGTCATGCGTTTATCCCAAACCCATGAGCTTAGTCGTGTAAAGCCTCTTACATACGTTAACATTAATATTTGCCAAAGTAGTATCATGTATACTGCATGCATACCAACCAGAACCATTTATAATGACAATGATTGACCATAATACAAAAGGGAAGACAAAACATACCCAAGTAACAAGATTGTGCTCCCCTGCTGCCCTGTTATTGTCAATAGCTTTCCTTCCTGTGATTATCTCCAATAAAACGACCCCAAAACTGTATACATCTGACTTTAGAGTCAACTGACCAGTCATAGCATACTCTGGTGCACAATATCCATAAGTTCCCATCACCCGTGTAGAAACATGGGTTTTATCTCCAACAGGTCCAAGTTTGGCCAGTCCAAAATCTGATAATTTAGGATGAAAATCTTCA
>PISB-3
NNNNNNNNNNNNNNNNNNNNNNNGCCACAGCCAATGCTTGATACAAACCTCTCATAGGATAGCGGCCTTGAAGCAATGGGTCAGCCATCTGTGAAAACTTTCTGCGGTCTTTAAATAACGGGCGTGCCTGTCC--AATTCATGAGAAACAGATATATAGCATTAGTTGCAAAGTTCATTTT---AGCAATACAGAGGAAACAATAGCTAATTCAGAACTCAATTTTGCAGTTGTTACAAGGGAAAAACCGGGCTGTTTTAGCTTTCTACCAAAAATACACACAGCAAAGGCCTCAATGTAAACAATAGTCATGCGTTTATCCCAAACCCATGAGCTTAGTCGTGTAAAGCCTCTTACATACGTTAACATTAATATTTGCCAAAGTAGTATCATGTATACTGCATGCATACCAACCAGAACCATTTATAATGACAATGATTGACCATAATACAAAAGGGAAGACAAAACATACCCAAGTAACAAGATTGTGCTCCCCTGCTGCCCTGTTATTGTCAATAGCTTTCCTTCCTGTGATTATCTCCAATAAAACGACCCCAAAACTGTATACATCTGACTTTAGAGTCAACTGACCAGTCATAGCATACTCTGGTGCACAATATCCATAAGTTCCCATCACCCGTGTAGAAACATGGGTTTTATCTCCAACAGGTCCAAGTTTGGCCAGTCCAAAATCTGATAATTTAGGATGAAAATCTTCA
>PISB-13
CTTCCTCCTGGAGGCACATAGCTGCCACAGCCAATGCTTGATACAAACCTCTCATAGGATAGCGGCCTTGAAGCAATGGGTCAGCCATCTGTGAAAACTTTCTGCGGTCTTTAAATAACGGGCGTGCCTGTCC--AATTCATGAGAAACAGATATATAGCATTAGTTGCAAAGTTCATTTT---AGCAATACAGAGGAAACAATAGCTAATTCAGAACTCAATTTTGCAGTTGTTACAAGGGAAAAACCGGGCTGTTTTAGCTTTCTACCAAAAATACACACAGCAAAGGCCTCAATGTAAACAATAGTCATGCGTTTATCCCAAACCCATGAGCTTAGTCGTGTAAAGCCTCTTACATACGTTAACATTAATATTTGCCAAAGTAGTATCATGTATACTGCATGCATACCAACCAGAACCATTTATAATGACAATGATTGACCATAATACAAAAGGGAAGACAAAACATACCCAAGTAACAAGATTGTGCTCCCCTGCTGCCCTGTTATTGTCAATAGCTTTCCTTCCTGTGATTATCTCCAATAAAACGACCCCAAAACTGTATACATCTGACTTTAGAGTCAACTGACCAGTCATAGCATACTCTGGTGCACAATATCCATAAGTTCCCATCACCCGTGTAGAAACATGGGTTTTATCTCCAACAGGTCCAAGTTTGGCCAGTCCAAAATCTGATAATTTAGGATGAAAATCTTCA
>PISB-14
NNNNNNCCTGGAGGCACATAGCTGCCACAGCCAATGCTTGATACAAACCTCTCATAGGATAGCGGCCTTGAAGCAATGGGTCAGCCATCTGTGAAAACTTTCTGCGGTCTTTAAATAACGGGCGTGCCTGTCC--AATTCATGAGAAACAGATATATAGCATTAGTTGCAAAGTTCATTTT---AGCAATACAGAGGAAACAATAGCTAATTCAGAACTCAATTTTGCAGTTGTTACAAGGGAAAAACCGGGCTGTTTTAGCTTTCTACCAAAAATACACACAGCAAAGGCCTCAATGTAAACAATAGTCATGCGTTTATCCCAAACCCATGAGCTTAGTCGTGTAAAGCCTCTTACATACGTTAACATTAATATTTGCCAAAGTAGTATCATGTATACTGCATGCATACCAACCAGAACCATTTATAATGACAATGATTGACCATAATACAAAAGGGAAGACAAAACATACCCAAGTAACAAGATTGTGCTCCCCTGCTGCCCTGTTATTGTCAATAGCTTTCCTTCCTGTGATTATCTCCAATAAAACGACCCCAAAACTGTATACATCTGACTTTAGAGTCAACTGACCAGTCATAGCATACTCTGGTGCACAATATCCATAAGTTCCCATCACCCGTGTAGAAACATGGGTTTTATCTCCAACAGGTCCAAGTTTGGCCAGTCCAAAATCTGATAATTTAGGATGAAAATCTTCA
>PISB-16
CTTCCTCCTGGAGGCACATAGCTGCCACAGCCAATGCTTGATACAAACCTCTCATAGGATAGCGGCCTTGAAGCAATGGGTCAGCCATCTGTGAAAACTTTCTGCGGTCTTTAAATAACGGGCGTGCCTGTCC--AATTCATGAGAAACAGATATATAGCATTAGTTGCAAAGTTCATTTT---AGCAATACAGAGGAAACAATAGCTAATTCAGAACTCAATTTTGCAGTTGTTACAAGGGAAAAACCGGGCTGTTTTAGCTTTCTACCAAAAATACACACAGCAAAGGCCTCAATGTAAACAATAGTCATGCGTTTATCCCAAACCCATGAGCTTAGTCGTGTAAAGCCTCTTACATACGTTAACATTAATATTTGCCAAAGTAGTATCATGTATACTGCATGCATACCAACCAGAACCATTTATAATGACAATGATTGACCATAATACAAAAGGGAAGACAAAACATACCCAAGTAACAAGATTGTGCTCCCCTGCTGCCCTGTTATTGTCAATAGCTTTCCTTCCTGTGATTATCTCCAATAAAACGACCCCAAAACTGTATACATCTGACTTTAGAGTCAACTGACCAGTCATAGCATACTCTGGTGCACAATATCCATAAGTTCCCATCACCCGTGTAGAAACATGGGTTTTATCTCCAACAGGTCCAAGTTTGGCCAGTCCAAAATCTGATAATTTAGGATGAAAATCTTCA
>PISB-6
CTTCCTCCTGGAGGCACATAGCTGCCACAGCCAATGCTTGATACAAACCTCTCATAGGATAGCGGCCTTGAAGCAATGGGTCAGCCATCTGTGAAAACTTTCTGCGGTCTTTAAATAACGGGCGTGCCTGTCC--AATTCATGAGAAACAGATATATAGCATTAGTTGCAAAGTTCATTTT---AGCAATACAGAGGAAACAATAGCTAATTCAGAACTCAATTTTGCAGTTGTTACAAGGGAAAAACCGGGCTGTTTTAGCTTTCTACCAAAAATACACACAGCAAAGGCCTCAATGTAAACAATAGTCATGCGTTTATCCCAAACCCATGAGCTTAGTCGTGTAAAGCCTCTTACATACGTTAACATTAATATTTGCCAAAGTAGTATCATGTATACTGCATGCATACCAACCAGAACCATTTATAATGACAATGATTGACCATAATACAAAAGGGAAGACAAAACATACCCAAGTAACAAGATTGTGCTCCCCTGCTGCCCTGTTATTGTCAATAGCTTTCCTTCCTGTGATTATCTCCAATAAAACGACCCCAAAACTGTATACATCTGACTTTAGAGTCAACTGACCAGTCATAGCATACTCTGGTGCACAATATCCATAAGTTCCCATCACCCGTGTAGAAACATGGGTTTTATCTCCAACAGGTCCAAGTTTGGCCAGTCCAAAATCTGATAATTTAGGATGAAAATCTTCA
>PISB-8
CTTCCTCCTGGAGGCACATAGCTGCCACAGCCAATGCTTGATACAAACCTCTCATAGGATAGCGGCCTTGAAGCAATGGGTCAGCCATCTGTGAAAACTTTCTGCGGTCTTTAAATAACGGGCGTGCCTGTCC--AATTCATGAGAAACAGATATATAGCATTAGTTGCAAAGTTCATTTT---AGCAATACAGAGGAAACAATAGCTAATTCAGAACTCAATTTTGCAGTTGTTACAAGGGAAAAACCGGGCTGTTTTAGCTTTCTACCAAAAATACACACAGCAAAGGCCTCAATGTAAACAATAGTCATGCGTTTATCCCAAACCCATGAGCTTAGTCGTGTAAAGCCTCTTACATACGTTAACATTAATATTTGCCAAAGTAGTATCATGTATACTGCATGCATACCAACCAGAACCATTTATAATGACAATGATTGACCATAATACAAAAGGGAAGACAAAACATACCCAAGTAACAAGATTGTGCTCCCCTGCTGCCCTGTTATTGTCAATAGCTTTCCTTCCTGTGATTATCTCCAATAAAACGACCCCAAAACTGTATACATCTGACTTTAGAGTCAACTGACCAGTCATAGCATACTCTGGTGCACAATATCCATAAGTTCCCATCACCCGTGTAGAAACATGGGTTTTATCTCCAACAGGTCCAAGTTTGGCCAGTCCAAAATCTGATAATTTAGGATGAAAATCTTCA
>PISB-17
NNNNNNNNNNNAGGCACATAGCTGCCACAGCCAATGCTTGATACAAACCTCTCATAGGATAGCGGCCTTGAAGCAATGGGTCAGCCATCTGTGAAAACTTTCTGCGGTCTTTAAATAACGGGCGTGCCTGTCC--AATTCATGAGAAACAGATATATAGCATTAGTTGCAAAGTTCATTTT---AGCAATACAGAGGAAACAATAGCTAATTCAGAACTCAATTTTGCAGTTGTTACAAGGGAAAAACCGGGCTGTTTTAGCTTTCTACCAAAAATACACACAGCAAAGGCCTCAATGTAAACAATAGTCATGCGTTTATCCCAAACCCATGAGCTTAGTCGTGTAAAGCCTCTTACATACGTTAACATTAATATTTGCCAAAGTAGTATCATGTATACTGCATGCATACCAACCAGAACCATTTATAATGACAATGATTGACCATAATACAAAAGGGAAGACAAAACATACCCAAGTAACAAGATTGTGCTCCCCTGCTGCCCTGTTATTGTCAATAGCTTTCCTTCCTGTGATTATCTCCAATAAAACGACCCCAAAACTGTATACATCTGACTTTAGAGTCAACTGACCAGTCATAGCATACTCTGGTGCACAATATCCATAAGTTCCCATCACCCGTGTAGAAACATGGGTTTTATCTCCAACAGGTCCAAGTTTGGCCAGTCCAAAATCTGATAATTTAGGATGAAAATCTTCA
>PISB-12
CTTCCTCCTGGAGGCACATAGCTGCCACAGCCAATGCTTGATACAAACCTCTCATAGGATAGCGGCCTTGAAGCAATGGGTCAGCCATCTGTGAAAACTTTCTGCGGTCTTTAAATAACGGGCGTGCCTGTCC--AATTCATGAGAAACAGATATATAGCATTAGTTGCAAAGTTCATTTT---AGCAATACAGAGGAAACAATAGCTAATTCAGAACTCAATTTTGCAGTTGTTACAAGGGAAAAACCGGGCTGTTTTAGCTTTCTACCAAAAATACACACAGCAAAGGCCTCAATGTAAACAATAGTCATGCGTTTATCCCAAACCCATGAGCTTAGTCGTGTAAAGCCTCTTACATACGTTAACATTAATATTTGCCAAAGTAGTATCATGTATACTGCATGCATACCAACCAGAACCATTTATAATGACAATGATTGACCATAATACAAAAGGGAAGACAAAACATACCCAAGTAACAAGATTGTGCTCCCCTGCTGCCCTGTTATTGTCAATAGCTTTCCTTCCTGTGATTATCTCCAATAAAACGACCCCAAAACTGTATACATCTGACTTTAGAGTCAACTGACCAGTCATAGCATACTCTGGTGCACAATATCCATAAGTTCCCATCACCCGTGTAGAAACATGGGTTTTATCTCCAACAGGTCCAAGTTTGGCCAGTCCAAAATCTGATAATTTAGGATGAAAATCTTCA
>PISQ-2
CTTCCTCCTGGAGGCACATAGCTGCCACGGCCAATGCTTGATACAAACCTCTCATAGGATAGCGGCCTTGAAGCAATGGGTCAGCCATCTGTGAAAACTTTCTGCGGTCTTTAAATAACGGGCGTGCCTGTCC--AATTCATGAGAAACAGATATATAGCATTAGTTGCAAAGTTCATTTTGCTAGCAATACAGAGGAAACAATAGCTAATTCACAACTCAATTTTGCAGTTGTTACAAGGAAAAAACCGGGCTGTTTTAGCTTTCTACCAAAAATACACACAGCAAAGGCCTCAATGTAAACAACAGTCATGCGTTTATCCCAAACCCATGAGCTTAGTCATGTAAAGCCTCTTACATACGTTAACATTAATATTTGCCAAAGTAGTATCATGTATACTGCATGCATACCAACCAGAACCATTTATAATGACAATGATTGACCATAATACAAAAGGGGAGACAAAACATACCCAAGTAACAAGATTGTGCTCCCCTGCTGCCCTGTTATTGTCAATAGCTTTCCTTCCTGTGATTATCTCCAATAAAACAACCCCAAAACTATATACATCTGACTTTAGAGTCAACTGACCAGTCATAGCATACTCTGGTGCACAATATCCATAAGTTCCCATTACGCGTGTAGAAACATGGGTTTTATCTCCAACAGGTCCAAGTTTGGCCAGTCCAAAATCTGATAATTTAGGATGAAAATCTTCA
>PISQ-1
CTTCCTCCTGGAGGCACATAGCTGCCACGGCCAATGCTTGATACAAACCTCTCATAGGATAGCGGCCTTGAAGCAATGGGTCAGCCATCTGTGAAAACTTTCTGCGGTCTTTAAATAACGGGCGTGCCTGTCC--AATTCATGAGAAACAGATATATAGCATTAGTTGCAAAGTTCATTTTGCTAGCAATACAGAGGAAACAATAGCTAATTCACAACTCAATTTTGCAGTTGTTACAAGGAAAAAACCGGGCTGTTTTAGCTTTCTACCAAAAATACACACAGCAAAGGCCTCAATGTAAACAACAGTCATGCGTTTATCCCAAACCCATGAGCTTAGTCATGTAAAGCCTCTTACATACGTTAACATTAATATTTGCCAAAGTAGTATCATGTATACTGCATGCATACCAACCAGAACCATTTATAATGACAATGATTGACCATAATACAAAAGGGGAGACAAAACATACCCAAGTAACAAGATTGTGCTCCCCTGCTGCCCTGTTATTGTCAATAGCTTTCCTTCCTGTGATTATCTCCAATAAAACAACCCCAAAACTATATACATCTGACTTTAGAGTCAACTGACCAGTCATAGCATACTCTGGTGCACAATATCCATAAGTTCCCATTACGCGTGTAGAAACATGGGTTTTATCTCCAACAGGTCCAAGTTTGGCCAGTCCAAAATCTGATAATTTAGGATGAAAATCTTCA
>PIST-7
CTTCCTCCTGGAGGCACATAGCTGCCACAGCCAATGCTTGATACAAACCTCTCATAGGATAGCGGCCTTGAAGCAATGGGTCAGCCATCTGTGAAAACTTTCTGCGGTCTTTAAATAACGGGCGTGCCTGTCC--AATTCATGAGAAACAGATATATAGCATTAGTTGCAAAGTTCATTTT---AGCAATACAGAGGAAACAATAGCTAATTCACAACTCAATTTTGCAGTTGTTACAAGGGAAAAACCGGGCTGCTTTAGCTTTCTACCAAAAATACACACAGCAAAGGCCTCAATGTAAACAACAGTCATGCGTTTATCCCAAACCCATGAGCTTAGTCGTGTAAAGCATCTTACATACGTTAACATTAATATTTGCCAAAGTAGTATCATGTATACTGCATGCATACCAACCAGAACCATTTATAATGACAATGATTGACCATAATACAAAAGGGAAGACAAAACGTACCCAAGTAACAAGATTGTGCTCCCCTGCTGCCCTGTTATTGTCAATAGCTTTCCTTCCTGTGATTATCTCCAATAAAACGACCCCAAAACTGTATACATCTGACTTTAGAGTCAACTGACCAGTCATAGCATACTCTGGTGCACAATATCCATAAGTTCCCATCACCCGTGTAGAAACATGGGTTTTATCTCCAACAGGTCCAAGTTTGGCCAGTCCAAAATCTGATAATTTAGGATGAAAATCTTCA
>PIST-5
CTTCCTCCTGGAGGCACATAGCTGCCACAGCCAATGCTTGATACAAACCTCTCATAGGATAGCGGCCTTGAAGCAATGGGTCAGCCATCTGTGAAAACTTTCTGCGGTCTTTAAATAACGGGCGTGCCTGTCC--AATTCATGAGAAACAGATATATAGCATTAGTTGCAAAGTTCATTTT---AGCAATACAGAGGAAACAATAGCTAATTCACAACTCAATTTTGCAGTTGTTACAAGGGAAAAACCGGGCTGCTTTAGCTTTCTACCAAAAATACACACAGCAAAGGCCTCAATGTAAACAACAGTCATGCGTTTATCCCAAACCCATGAGCTTAGTCGTGTAAAGCATCTTACATACGTTAACATTAATATTTGCCAAAGTAGTATCATGTATACTGCATGCATACCAACCAGAACCATTTATAATGACAATGATTGACCATAATACAAAAGGGAAGACAAAACGTACCCAAGTAACAAGATTGTGCTCCCCTGCTGCCCTGTTATTGTCAATAGCTTTCCTTCCTGTGATTATCTCCAATAAAACGACCCCAAAACTGTATACATCTGACTTTAGAGTCAACTGACCAGTCATAGCATACTCTGGTGCACAATATCCATAAGTTCCCATCACCCGTGTAGAAACATGGGTTTTATCTCCAACAGGTCCAAGTTTGGCCAGTCCAAAATCTGATAATTTAGGATGAAAATCTTCA
>PIST-11
NNNNNNNNNNNNNNNNNNNNNNNNNNNNNNNNNNNNNNNNNNNNNNNNNNNNNNTAGGATAGCGGCCTTGAAGCAATGGGTCAGCCATCTGTGAAAACTTTCTGCGGTCTTTAAATAACGGGCGTGCCTGTCC--AATTCATGAGAAACAGATATATAGCATTAGTTGCAAAGTTCATTTT---AGCAATACAGAGGAAACAATAGCTAATTCACAACTCAATTTTGCAGTTGTTACAAGGGAAAAACCGGGCTGCTTTAGCTTTCTACCAAAAATACACACAGCAAAGGCCTCAATGTAAACAACAGTCATGCGTTTATCCCAAACCCATGAGCTTAGTCGTGTAAAGCATCTTACATACGTTAACATTAATATTTGCCAAAGTAGTATCATGTATACTGCATGCATACCAACCAGAACCATTTATAATGACAATGATTGACCATAATACAAAAGGGAAGACAAAACGTACCCAAGTAACAAGATTGTGCTCCCCTGCTGCCCTGTTATTGTCAATAGCTTTCCTTCCTGTGATTATCTCCAATAAAACGACCCCAAAACTGTATACATCTGACTTTAGAGTCAACTGACCAGTCATAGCATACTCTGGTGCACAATATCCATAAGTTCCCATCACCCGTGTAGAAACATGGGTTTTATCTCCAACAGGTCCAAGTTTGGCCAGTCCAAAATNNNNNNNNNNNNNNNNNNNNNNNNNN
>PIST-19
CTTCCTCCTGGAGGCACATAGCTGCCACAGCCAATGCTTGATACAAACCTCTCATAGGATAGCGGCCTTGAAGCAATGGGTCAGCCATCTGTGAAAACTTTCTGCGGTCTTTAAATAACGGGCGTGCCTGTCC--AATTCATGAGAAACAGATATATAGCATTAGTTGCAAAGTTCATTTT---AGCAATACAGAGGAAACAATAGCTAATTCACAACTCAATTTTGCAGTTGTTACAAGGGAAAAACCGGGCTGCTTTAGCTTTCTACCAAAAATACACACAGCAAAGGCCTCAATGTAAACAACAGTCATGCGTTTATCCCAAACCCATGAGCTTAGTCGTGTAAAGCATCTTACATACGTTAACATTAATATTTGCCAAAGTAGTATCATGTATACTGCATGCATACCAACCAGAACCATTTATAATGACAATGATTGACCATAATACAAAAGGGAAGACAAAACGTACCCAAGTAACAAGATTGTGCTCCCCTGCTGCCCTGTTATTGTCAATAGCTTTCCTTCCTGTGATTATCTCCAATAAAACGACCCCAAAACTGTATACATCTGACTTTAGAGTCAACTGACCAGTCATAGCATACTCTGGTGCACAATATCCATAAGTTCCCATCACCCGTGTAGAAACATGGGTTTTATCTCCAACAGGTCCAAGTTTGGCCAGTCCAAAATCTGATAATTTAGGATGAAAATCTTCA
>PIST-6
CTTCCTCCTGGAGGCACATAGCTGCCACAGCCAATGCTTGATACAAACCTCTCATAGGATAGCGGCCTTGAAGCAATGGGTCAGCCATCTGTGAAAACTTTCTGCGGTCTTTAAATAACGGGCGTGCCTGTCC--AATTCATGAGAAACAGATATATAGCATTAGTTGCAAAGTTCATTTT---AGCAATACAGAGGAAACAATAGCTAATTCACAACTCAATTTTGCAGTTGTTACAAGGGAAAAACCGGGCTGCTTTAGCTTTCTACCAAAAATACACACAGCAAAGGCCTCAATGTAAACAACAGTCATGCGTTTATCCCAAACCCATGAGCTTAGTCGTGTAAAGCATCTTACATACGTTAACATTAATATTTGCCAAAGTAGTATCATGTATACTGCATGCATACCAACCAGAACCATTTATAATGACAATGATTGACCATAATACAAAAGGGAAGACAAAACGTACCCAAGTAACAAGATTGTGCTCCCCTGCTGCCCTGTTATTGTCAATAGCTTTCCTTCCTGTGATTATCTCCAATAAAACGACCCCAAAACTGTATACATCTGACTTTAGAGTCAACTGACCAGTCATAGCATACTCTGGTGCACAATATCCATAAGTTCCCATCACCCGTGTAGAAACATGGGTTTTATCTCCAACAGGTCCAAGTTTGGCCAGTCCAAAATCTGATAATTTAGGATGAAAATCTTCA
>PIST-9
CTTCCTCCTGGAGGCACATAGCTGCCACAGCCAATGCTTGATACAAACCTCTCATAGGATAGCGGCCTTGAAGCAATGGGTCAGCCATCTGTGAAAACTTTCTGCGGTCTTTAAATAACGGGCGTGCCTGTCC--AATTCATGAGAAACAGATATATAGCATTAGTTGCAAAGTTCATTTT---AGCAATACAGAGGAAACAATAGCTAATTCACAACTCAATTTTGCAGTTGTTACAAGGGAAAAACCGGGCTGCTTTAGCTTTCTACCAAAAATACACACAGCAAAGGCCTCAATGTAAACAACAGTCATGCGTTTATCCCAAACCCATGAGCTTAGTCGTGTAAAGCATCTTACATACGTTAACATTAATATTTGCCAAAGTAGTATCATGTATACTGCATGCATACCAACCAGAACCATTTATAATGACAATGATTGACCATAATACAAAAGGGAAGACAAAACGTACCCAAGTAACAAGATTGTGCTCCCCTGCTGCCCTGTTATTGTCAATAGCTTTCCTTCCTGTGATTATCTCCAATAAAACGACCCCAAAACTGTATACATCTGACTTTAGAGTCAACTGACCAGTCATAGCATACTCTGGTGCACAATATCCATAAGTTCCCATCACCCGTGTAGAAACATGGGTTTTATCTCCAACAGGTCCAAGTTTGGCCAGTCCAAAATCTGATAATTTAGGATGAAAATCTTCA
>PIST-13
CTTCCTCCTGGAGGCACATAGCTGCCACAGCCAATGCTTGATACAAACCTCTCATAGGATAGCGGCCTTGAAGCAATGGGTCAGCCATCTGTGAAAACTTTCTGCGGTCTTTAAATAACGGGCGTGCCTGTCC--AATTCATGAGAAACAGATATATAGCATTAGTTGCAAAGTTCATTTT---AGCAATACAGAGGAAACAATAGCTAATTCACAACTCAATTTTGCAGTTGTTACAAGGGAAAAACCGGGCTGCTTTAGCTTTCTACCAAAAATACACACAGCAAAGGCCTCAATGTAAACAACAGTCATGCGTTTATCCCAAACCCATGAGCTTAGTCGTGTAAAGCATCTTACATACGTTAACATTAATATTTGCCAAAGTAGTATCATGTATACTGCATGCATACCAACCAGAACCATTTATAATGACAATGATTGACCATAATACAAAAGGGAAGACAAAACGTACCCAAGTAACAAGATTGTGCTCCCCTGCTGCCCTGTTATTGTCAATAGCTTTCCTTCCTGTGATTATCTCCAATAAAACGACCCCAAAACTGTATACATCTGACTTTAGAGTCAACTGACCAGTCATAGCATACTCTGGTGCACAATATCCATAAGTTCCCATCACCCGTGTAGAAACATGGGTTTTATCTCCAACAGGTCCAAGTTTGGCCAGTCCAAAATCTGATAATTTAGGATGAAAATCTTCA
>PIST-8
NNNNNNNNNNNAGGCACATAGCTGCCACAGCCAATGCTTGATACAAACCTCTCATAGGATAGCGGCCTTGAAGCAATGGGTCAGCCATCTGTGAAAACTTTCTGCGGTCTTTAAATAACGGGCGTGCCTGTCC--AATTCATGAGAAACAGATATATAGCATTAGTTGCAAAGTTCATTTT---AGCAATACAGAGGAAACAATAGCTAATTCACAACTCAATTTTGCAGTTGTTACAAGGGAAAAACCGGGCTGCTTTAGCTTTCTACCAAAAATACACACAGCAAAGGCCTCAATGTAAACAACAGTCATGCGTTTATCCCAAACCCATGAGCTTAGTCGTGTAAAGCATCTTACATACGTTAACATTAATATTTGCCAAAGTAGTATCATGTATACTGCATGCATACCAACCAGAACCATTTATAATGACAATGATTGACCATAATACAAAAGGGAAGACAAAACGTACCCAAGTAACAAGATTGTGCTCCCCTGCTGCCCTGTTATTGTCAATAGCTTTCCTTCCTGTGATTATCTCCAATAAAACGACCCCAAAACTGTATACATCTGACTTTAGAGTCAACTGACCAGTCATAGCATACTCTGGTGCACAATATCCATAAGTTCCCATCACCCGTGTAGAAACATGGGTTTTATCTCCAACAGGTCCAAGTTTGGCCAGTCCAAAATCTGATAATTTANNNNNNNNNNNNNNN
>PICH-X2
CTTCCTCCTGGAGGCACATAGCTGCCACAGCCAATGCTTGATACAAACCTCTCATAGGATAGCGGCCTTGAAGCAATGGGTCAGCCATCTGTGAAAACTTTCTGCGGTCTTTAAATAACGGGCGTGCCTGTCC--AATTCATGAGAAACAGATATATAGCATTAGTTGCAAAGTTCATTTT---AGCAATACAGAGGAAACAATAGCTAATTCACAACTCAATTTTGCAGTTGTTACAAGGGAAAAACCGGGCTGTTTTAGCTTTCTACCAAAAATACACACGGCAAAGGCCTCAATGTAAACAACAGTCATGTGTTTATCCCAAACCCATGAGCTTAGTCGTGTAAAGCCTCTTACATACGTTAACATTAATATTTGCCAAAGTAGTATCATGTATACTGCATGCATACCAACCAGAACCATTTATAATGACAATGATTGACCATAATACAAAAGGGAAGACAAAACATACCCAAGTAACAAGATTGTGCTCCCCTGCTGCCCTGTTATTGTCAATAGCTTTCCTTCCTGTGATTATCTCCAATAAAACGACCCCAAAACTGTATACATCTGACTTTAGAGTCAACTGACCAGTCATAGCATACTCTGGTGCACAATATCCATAAGTTCCCATCACCCGTGTAGAAACATGGGTTTTATCTCCAACAGGTCCAAGTTTGGCCAGTCCAAAATCTGATAATTTAGGATGAAAATCTTCA
>PIST-3
CTTCCTCCTGGAGGCACATAGCTGCCACAGCCAATGCTTGATACAAACCTCTCATAGGATAGCGGCCTTGAAGCAATGGGTCAGCCATCTGTGAAAACTTTCTGCGGTCTTTAAATAACGGGCGTGCCTGTCC--AATTCATGAGAAACAGATATATAGCATTAGTTGCAAAGTTCATTTT---AGCAATACAGAGGAAACAATAGCTAATTCACAACTCAATTTTGCAGTTGTTACAAGGGAAAAACCGGGCTGCTTTAGCTTTCTACCAAAAATACACACAGCAAAGGCCTCAATGTAAACAACAGTCATGCGTTTATCCCAAACCCATGAGCTTAGTCGTGTAAAGCATCTTACATACGTTAACATTAATATTTGCCAAAGTAGTATCATGTATACTGCATGCATACCAACCAGAACCATTTATAATGACAATGATTGACCATAATACAAAAGGGAAGAGAAAACGTACCCAAGTAACAAGATTGTGCTCCCCTGCTGCCCTGTTATTGTCAATAGCTTTCCTTCCTGTGATTATCTCCAATAAAACGACCCCAAAACTGTATACATCTGACTTTAGAGTCAACTGACCAGTCATAGCATACTCTGGTGCACAATATCCATAAGTTCCCATCACCCGTGTAGAAACATGGGTTTTATCTCCAACAGGTCCAAGTTTGGCCAGTCCAAAATCTGATAATTTAGGATGAAAATCTTCA
>PIST-10
CTTCCTCCTGGAGGCACATAGCTGCCACAGCCAATGCTTGATACAAACCTCTCATAGGATAGCGGCCTTGAAGCAATGGGTCAGCCATCTGTGAAAACTTTCTGCGGTCTTTAAATAACGGGCGTGCCTGTCC--AATTCATGAGAAACAGATATATAGCATTAGTTGCAAAGTTCATTTT---AGCAATACAGAGGAAACAATAGCTAATTCACAACTCAATTTTGCAGTTGTTACAAGGGAAAAACCGGGCTGCTTTAGCTTTCTACCAAAAATACACACAGCAAAGGCCTCAATGTAAACAACAGTCATGCGTTTATCCCAAACCCATGAGCTTAGTCGTGTAAAGCATCTTACATACGTTAACATTAATATTTGCCAAAGTAGTATCATGTATACTGCATGCATACCAACCAGAACCATTTATAATGACAATGATTGACCATAATACAAAAGGGAAGACAAAACGTACCCAAGTAACAAGATTGTGCTCCCCTGCTGCCCTGTTATTGTCAATAGCTTTCCTTCCTGTGATTATCTCCAATAAAACGACCCCAAAACTGTATACATCTGACTTTAGAGTCAACTGACCAGTCATAGCATACTCTGGTGCACAATATCCATAAGTTCCCATCACCCGTGTAGAAACATGGGTTTTATCTCCAACAGGTCCAAGTTTGGCCAGTCCAAAATCTGATAATTTAGGATGAAAATCTTCA
>PIST-2
CTTCCTCCTGGAGGCACATAGCTGCCACAGCCAATGCTTGATACAAACCTCTCATAGGATAGCGGCCTTGAAGCAATGGGTCAGCCATCTGTGAAAACTTTCTGCGGTCTTTAAATAACGGGCGTGCCTGTCC--AATTCATGAGAAACAGATATATAGCATTAGTTGCAAAGTTCATTTT---AGCAATACAGAGGAAACAATAGCTAATTCACAACTCAATTTTGCAGTTGTTACAAGGGAAAAACCGGGCTGCTTTAGCTTTCTACCAAAAATACACACAGCAAAGGCCTCAATGTAAACAACAGTCATGCGTTTATCCCAAACCCATGAGCTTAGTCGTGTAAAGCATCTTACATACGTTAACATTAATATTTGCCAAAGTAGTATCATGTATACTGCATGCATACCAACCAGAACCATTTATAATGACAATGATTGACCATAATACAAAAGGGAAGACAAAACGTACCCAAGTAACAAGATTGTGCTCCCCTGCTGCCCTGTTATTGTCAATAGCTTTCCTTCCTGTGATTATCTCCAATAAAACGACCCCAAAACTGTATACATCTGACTTTAGAGTCAACTGACCAGTCATAGCATACTCTGGTGCACAATATCCATAAGTTCCCATCACCCGTGTAGAAACATGGGTTTTATCTCCAACAGGTCCAAGTTTGGCCAGTCCAAAATCTGATAATTTAGGATGAAAATCTTCA
>PIST-4
CTTCCTCCTGGAGGCACATAGCTGCCACAGCCAATGCTTGATACAAACCTCTCATAGGATAGCGGCCTTGAAGCAATGGGTCAGCCATCTGTGAAAACTTTCTGCGGTCTTTAAATAACGGGCGTGCCTGTCC--AATTCATGAGAAACAGATATATAGCATTAGTTGCAAAGTTCATTTT---AGCAATACAGAGGAAACAATAGCTAATTCACAACTCAATTTTGCAGTTGTTACAAGGGAAAAACCGGGCTGCTTTAGCTTTCTACCAAAAATACACACAGCAAAGGCCTCAATGTAAACAACAGTCATGCGTTTATCCCAAACCCATGAGCTTAGTCGTGTAAAGCATCTTACATACGTTAACATTAATATTTGCCAAAGTAGTATCATGTATACTGCATGCATACCAACCAGAACCATTTATAATGACAATGATTGACCATAATACAAAAGGGAAGACAAAACGTACCCAAGTAACAAGATTGTGCTCCCCTGCTGCCCTGTTATTGTCAATAGCTTTCCTTCCTGTGATTATCTCCAATAAAACGACCCCAAAACTGTATACATCTGACTTTAGAGTCAACTGACCAGTCATAGCATACTCTGGTGCACAATATCCATAAGTTCCCATCACCCGTGTAGAAACATGGGTTTTATCTCCAACAGGTCCAAGTTTGGCCAGTCCAAAATCTGATAATTTAGGATGAAAATCTTCA
>PIST-1
CTTCCTCCTGGAGGCACATAGCTGCCACAGCCAATGCTTGATACAAACCTCTCATAGGATAGCGGCCTTGAAGCAATGGGTCAGCCATCTGTGAAAACTTTCTGCGGTCTTTAAATAACGGGCGTGCCTGTCC--AATTCATGAGAAACAGATATATAGCATTAGTTGCAAAGTTCATTTT---AGCAATACAGAGGAAACAATAGCTAATTCACAACTCAATTTTGCAGTTGTTACAAGGGAAAAACCGGGCTGCTTTAGCTTTCTACCAAAAATACACACAGCAAAGGCCTCAATGTAAACAACAGTCATGCGTTTATCCCAAACCCATGAGCTTAGTCGTGTAAAGCATCTTACATACGTTAACATTAATATTTGCCAAAGTAGTATCATGTATACTGCATGCATACCAACCAGAACCATTTATAATGACAATGATTGACCATAATACAAAAGGGAAGACAAAACGTACCCAAGTAACAAGATTGTGCTCCCCTGCTGCCCTGTTATTGTCAATAGCTTTCCTTCCTGTGATTATCTCCAATAAAACGACCCCAAAACTGTATACATCTGACTTTAGAGTCAACTGACCAGTCATAGCATACTCTGGTGCACAATATCCATAAGTTCCCATCACCCGTGTAGAAACATGGGTTTTATCTCCAACAGGTCCAAGTTTGGCCAGTCCAAAATCTGATAATTTAGGATGAAAATCTTCA
>PICH-X3
CTTCCTCCTGGAGGCACATAGCTGCCACAGCCAATGCTTGATACAAACCTCTCATAGGATAGCGGCCTTGAAGCAATGGGTCAGCCATCTGTGAAAACTTTCTGCGGTCTTTAAATAACGGGCGTGCCTGTCC--AATTCATGAGAAACAGATATATAGCATTAGTTGCAAAGTTCATTTT---AGCAATACAGAGGAAACAATAGCTAATTCACAACTCAATTTTGCAGTTGTTACAAGGGAAAAACCGGGCTGTTTTAGCTTTCTACCAAAAATACACACGGCAAAGGCCTCAATGTAAACAACAGTCATGTGTTTATCCCAAACCCATGAGCTTAGTCGTGTAAAGCCTCTTACATACGTTAACATTAATATTTGCCAAAGTAGTATCATGTATACTGCATGCATACCAACCAGAACCATTTATAATGACAATGATTGACCATAATACAAAAGGGAAGACAAAACATACCCAAGTAACAAGATTGTGCTCCCCTGCTGCCCTGTTATTGTCAATAGCTTTCCTTCCTGTGATTATCTCCAATAAAACGACCCCAAAACTGTATACATCTGACTTTAGAGTCAACTGACCAGTCATAGCATACTCTGGTGCACAATATCCATAAGTTCCCATCACCCGTGTAGAAACATGGGTTTTATCTCCAACAGGTCCAAGTTTGGCCAGTCCAAAATCTGATAATTTAGGATGAAAATCTTCA
>PIST-15
CTTCCTCCTGGAGGCACATAGCTGCCACAGCCAATGCTTGATACAAACCTCTCATAGGATAGCGGCCTTGAAGCAATGGGTCAGCCATCTGTGAAAACTTTCTGCGGTCTTTAAATAACGGGCGTGCCTGTCC--AATTCATGAGAAACAGATATATAGCATTAGTTGCAAAGTTCATTTT---AGCAATACAGAGGAAACAATAGCTAATTCACAACTCAATTTTGCAGTTGTTACAAGGGAAAAACCGGGCTGCTTTAGCTTTCTACCAAAAATACACACAGCAAAGGCCTCAATGTAAACAACAGTCATGCGTTTATCCCAAACCCATGAGCTTAGTCGTGTAAAGCATCTTACATACGTTAACATTAATATTTGCCAAAGTAGTATCATGTATACTGCATGCATACCAACCAGAACCATTTATAATGACAATGATTGACCATAATACAAAAGGGAAGACAAAACGTACCCAAGTAACAAGATTGTGCTCCCCTGCTGCCCTGTTATTGTCAATAGCTTTCCTTCCTGTGATTATCTCCAATAAAACGACCCCAAAACTGTATACATCTGACTTTAGAGTCAACTGACCAGTCATAGCATACTCTGGTGCACAATATCCATAAGTTCCCATCACCCGTGTAGAAACATGGGTTTTATCTCCAACAGGTCCAAGTTTGGCCAGTCCAAAATCTGATAATTTAGGATGAAAATCTTCA
>PICH-X1
CTTCCTCCTGGAGGCACATAGCTGCCACAGCCAATGCTTGATACAAACCTCTCATAGGATAGCGGCCTTGAAGCAATGGGTCAGCCATCTGTGAAAACTTTCTGCGGTCTTTAAATAACGGGCGTGCCTGTCC--AATTCATGAGAAACAGATATATAGCATTAGTTGCAAAGTTCATTTT---AGCAATACAGAGGAAACAATAGCTAATTCACAACTCAATTTTGCAGTTGTTACAAGGGAAAAACCGGGCTGTTTTAGCTTTCTACCAAAAATACACACGGCAAAGGCCTCAATGTAAACAACAGTCATGTGTTTATCCCAAACCCATGAGCTTAGTCGTGTAAAGCCTCTTACATACGTTAACATTAATATTTGCCAAAGTAGTATCATGTATACTGCATGCATACCAACCAGAACCATTTATAATGACAATGATTGACCATAATACAAAAGGGAAGACAAAACATACCCAAGTAACAAGATTGTGCTCCCCTGCTGCCCTGTTATTGTCAATAGCTTTCCTTCCTGTGATTATCTCCAATAAAACGACCCCAAAACTGTATACATCTGACTTTAGAGTCAACTGACCAGTCATAGCATACTCTGGTGCACAATATCCATAAGTTCCCATCACCCGTGTAGAAACATGGGTTTTATCTCCAACAGGTCCAAGTTTGGCCAGTCCAAAATCTGATAATTTAGGATGAAAATCTTCA
>PIST-12
CTTCCTCCTGGAGGCACATAGCTGCCACAGCCAATGCTTGATACAAACCTCTCATAGGATAGCGGCCTTGAAGCAATGGGTCAGCCATCTGTGAAAACTTTCTGCGGTCTTTAAATAACGGGCGTGCCTGTCC--AATTCATGAGAAACAGATATATAGCATTAGTTGCAAAGTTCATTTT---AGCAATACAGAGGAAACAATAGCTAATTCACAACTCAATTTTGCAGTTGTTACAAGGGAAAAACCGGGCTGTTTTAGCTTTCTACCAAAAATACACACGGCAAAGGCCTCAATGTAAACAACAGTCATGTGTTTATCCCAAACCCATGAGCTTAGTCGTGTAAAGCCTCTTACATACGTTAACATTAATATTTGCCAAAGTAGTATCATGTATACTGCATGCATACCAACCAGAACCATTTATAATGACAATGATTGACCATAATACAAAAGGGAAGACAAAACATACCCAAGTAACAAGATTGTGCTCCCCTGCTGCCCTGTTATTGTCAATAGCTTTCCTTCCTGTGATTATCTCCAATAAAACGACCCCAAAACTGTATACATCTGACTTTAGAGTCAACTGACCAGTCATAGCATACTCTGGTGCACAATATCCATAAGTTCCCATCACCCGTGTAGAAACATGGGTTTTATCTCCAACAGGTCCAAGTTTGGCCAGTCCAAAATCTGATAATTTAGGATGAAAATCTTCA
>PILA-20
CTTCCTCCTGGAGGCACATAGCTGCCACAGCCAATGCTTGATACAAACCTCTCATAGGATAGCGGCCTTGAAGCAATGGGTCAGCCATCTGTGAAAATTTTCTGCGGTCTTTAAATAACGGGCGTGCCTGTCC--AATTCATGAGAAACAGATATATAGCATTAGTTGCAAAGTTCATTTT---AGCAATACAGAGGAAACAATAGCTAATTCACAACTCAATTTTGCAGTTGTTACAAGGGAAAAACCGGGCTGTTTTAGCTTTCTACCAAAAATACACACAGCAAAGGCCTCAATGTAAACAACAGTCATGCGTTTATCCCAAACCCATGAGCTTAGTCGTGTAAAGCCTCTTACATACGTTAACATTAATATTTGCCAAAGTAGTATCATGTAGACTGCATGCATATCAACCAGAACCATTTATAATGACAATGATTGACCATAATACAAAAGGGAAGACAAAACATACCCAAGTAACAAGATTGTGCTCCCCTGCTGCCCTGTTATTGTCAATAGCTTTCCTTCCTGTGATTATCTCCAATAAAACGACCCCAAAACTGTATACATCTGACTTTAGAGTCAACTGACCAGTCATAGCATACTCTGGTGCACAATATCCATAAGTTCCCATCACCCGTGTAGAAACATGGGTTTTATCTCCAACAGGTCCAAGTTTGGCCAGTCCAAAATCTGATAATTTAGGATGAAAATCTTCA
>PILA-23
NNNNNNNNNNGAGGCACATAGCTGCCACAGCCAATGCTTGATACAAACCTCTCATAGGATAGCGGCCTTGAAGCAATGGGTCAGCCATCTGTGAAAATTTTCTGCGGTCTTTAAATAACGGGCGTGCCTGTCC--AATTCATGAGAAACAGATATATAGCATTAGTTGCAAAGTTCATTTT---AGCAATACAGAGGAAACAATAGCTAATTCACAACTCAATTTTGCAGTTGTTACAAGGGAAAAACCGGGCTGTTTTAGCTTTCTACCAAAAATACACACAGCAAAGGCCTCAATGTAAACAACAGTCATGCGTTTATCCCAAACCCATGAGCTTAGTCGTGTAAAGCCTCTTACATACGTTAACATTAATATTTGCCAAAGTAGTATCATGTAGACTGCATGCATATCAACCAGAACCATTTATAATGACAATGATTGACCATAATACAAAAGGGAAGACAAAACATACCCAAGTAACAAGATTGTGCTCCCCTGCTGCCCTGTTATTGTCAATAGCTTTCCTTCCTGTGATTATCTCCAATAAAACGACCCCAAAACTGTATACATCTGACTTTAGAGTCAACTGACCAGTCATAGCATACTCTGGTGCACAATATCCATAAGTTCCCATCACCCGTGTAGAAACATGGGTTTTATCTCCAACAGGTCCAAGTTTGGCCAGTCCAAAATCTGATAATTTAGGATGAAAATCTTCA
>PILA-21
NNNNNNNNNNNAGGCACATAGCTGCCACAGCCAATGCTTGATACAAACCTCTCATAGGATAGCGGCCTTGAATCAATGGGTCAGCCATCTGTGAAAATTTTCTGCGGTCTTTAAATAACGGGCGTGCCTGTCC--AATTCATGAGAAACAGATATATAGCATTAGTTGAAAAGTTCATTTT---AGCAATACAGAGGAAACAATAGCTAATTCACAACTCAATTTTGCAGTTGTTACAAGGGAAAACCCGGGCTGTTTTAGCTTTCTACCAAAAATACACACAGCAAAGGCCTCAATGTAAACAACAGTCATGCGTTTATCCCAAACCCATGAGCTTAGTCGTGTAAAGCCTCTTACATACGTTAACATTAATATTTGCCAAAGTAGTATCATGTATACTGCATGCATATCAACCAGAACCATTTATAATGACAATGATTGACCATAATACAAAAGGGAAGACAAAACATACCCAAGTAACAAGATTGTGCTCCCCTGCTGCCCTGTTATTGTCAATAGCTTTCCTTCCTGTGATTATATCCAATAAAACGACCCCAAAACTGTATACATCTGACTTTAGAGTCAACTGACCAGTCATAGCATACTCTGGTGCACAATATCCATAAGTTCCCATCACCCGTGTAGAAACATGGGTTTTATCTCCAACAGGTCCAAGTTTGGCCAGTCCAAAATCTGATAATTTAGGATGAAAATCTTCA
>PILA-17
CTTCCTCCTGGAGGCACATAGCTGCCACAGCCAATGCTTGATACAAACCTCTCATAGGATAGCGGCCTTGAAGCAATGGGTCAGCCATCTGTGAAAATTTTCTGCGGTCTTTAAATAACGGGCGTGCCTGTCC--AATTCATGAGAAACAGATATATAGCATTAGTTGCAAACTTCATTTT---AGCAATACAGAGGAAACAATAGCTAATTCACAACTCAATTTTGCAGTTGTTACAAGGGAAAAACCGGGCTGTTTTAGCTTTCTACCAAAAATACACACAGCAAAGGCCTCAATGTAAACAACAGTCATGCGTTTATCCCAAACCCATGAGCTTAGTCGTGTAAAGCCTCTTACATACGTTAACATTAATATTTGCCAAAGTAGTATCATGTATACTGCATGCATATCAACCAGAACCATTTATAATGACAATGATTGACCATAATACAAAAGGGAAGACAAAACATACCCAAGTAACAAGATTGTGCTCCCCTGCTGCCCTGTTATTGTCAATAGCTTTCCTTCCTGTGATTATCTCCAATAAAACGACCCCAAAACTGTATACATCTGACTTTAGAGTCAACTGACCAGTCATAGCATACTCTGGTGCACAATATCCATAAGTTCCCATCACCCGTGTAGAAACATGGGTTTTATCTCCAACAGGTCCAAGTTTGGCCAGTCCAAAATCTGATAATTTAGGATGAAAATCTTCA
>PILA-28
CTTCCTCCTGGAGGCACATAGCTGCCACAGCCAATGCTTGATACAAACCTCTCATAGGATAGCGGCCTTGAAGCAATGGGTCAGCCATCTGTGAAAATTTTCTGCGGTCTTTAAATAACGGGCGTGCCTGTCC--AATTCATGAGAAACAGATATATAGCATTAGTTGCAAAGTTCATTTT---AGCAATACAGAGGAAACAATAGCTAATTCACAACTCAATTTTGCAGTTGTTACAAGGGAAAAACCGGGCTGTTTTAGCTTTCTACCAAAAATACACACAGCAAAGGCCTCAATGTAAACAACAGTCATGCGTTTATCCCAAACCCATGAGCTTAGTCGTGTAAAGCCTCTTACATACGTTAACATTAATATTTGCCAAAGTAGTATCATGTATACTGCATGCATATCAACCAGAACCATTTATAATGACAATGATTGACCATAATACAAAAGGGAAGACAAAACATACCCAAGTAACAAGATTGTGCTCCCCTGCTGCCCTGTTATTGTCAATAGCTTTCCTTCCTGTGATTATCTCCAATAAAACGACCCCAAAACTGTATACATCTGACTTTAGAGTCAACTGACCAGTCATAGCATACTCTGGTGCACAATATCCATAAGTTCCCATCACCCGTGTAGAAACATGGGTTTTATCTCCAACAGGTCCAAGTTTGGCCAGTCCAAAATCTGATAATTTAGGATGAAAATCTTCA
>PILA-19
CTTCCTCCTGGAGGCACATAGCTGCCACAGCCAATGCTTGATACAAACCTCTCATAGGATAGCGGCCTTGAAGCAATGGGTCAGCCATCTGTGAAAATTTTCTGCGGTCTTTAAATAACGGGCGTGCCTGTCC--AATTCATGAGAAACAGATATATAGCATTAGTTGCAAACTTCATTTT---AGCAATACAGAGGAAACAATAGCTAATTCACAACTCAATTTTGCAGTTGTTACAAGGGAAAAACCGGGCTGTTTTAGCTTTCTACATAAAATACACACAGCAAAGGCCTCAATGTAAACAACAGTCATGCGTTTATCCCAAACCCATGAGCTTAGTCGTGTAAAGCCTCTTACATACGTTAACATTAATATTTGCCAAAGTAGTATCATGTATACTGCATGCATATCAACCAGAACCATTTATAATGACAATGATTGACCATAATACAAAAGGGAAGACAAAACATACCCAAGTAACAAGATTGTGCTCCCCTGCTGCCCTGTTATTGTCAATAGCTTTCCTTCCTGTGATTATCTCCAATAAAACGACCCCAAAACTGTATACATCTGACTTTAGAGTCAACTGACCAGTCATAGCATACTCTGGTGCACAATATCCATAAGTTCCCATCACCCGTGTAGAAACATGGGTTTTATCTCCAACAGGTCCAAGTTTGGCCAGTCCAAAATCTGATAATTTAGGATGAAAATCTTCA
>PILA-24
NNNNNNNNNNGAGGCACATAGCTGCCACAGCCAATGCTTGATACAAACCTCTCATAGGATAGCGGCCTTGAAGCAATGGGTCAGCCATCTGTGAAAACTTTCTGCGGTCTTTAAATAACGGGCGTGCCTGTCC--AATTCATGAGAAACAGATATATAGCATTAGTTGAAAAGTTCATTTT---AGCAATACAGAGGAAACAATAGCTAATTCACAACTCAATTTTGCAGTTGTTACAAGGGAAAACCCGGGCTGTTTTAGCTTTCCACCAAAAATACACACAGCAAAGGCCTCAATGTAAACAACAGTCATGCGTTTATCCCAAACCCATGAGCTTAGTCGTGTAAAGCCTCTTACATACGTTAACATTAATATTTGCCAAAGTAGTATCATGTATACTGCATGCATATCAACCAGAACCATTTATAATGACAATGATTGACCATAATACAAAAGGGAAGACAAAACATACCCAAGTAACAAGATTGTGCTCCCCTGCTGCCCTGTTATTGTCAATAGCTTTCCTTCCTGTGATTATATCCAATAAAACGACCCCAAAACTGTATACATCTGACTTTAGAGTCAACTGACCAGTCATAGCATACTCTGGTGCACAATATCCATAAGTTCCCATCACCCGTGTAGAAACATGGGTTTTATCTCCAACAGGTCCAAGTTTGGCCAGTCCAAAATCTGATAATTTAGGATGAAAATCTTCA
>PILA-29
NNNNNNNNNNGAGGCACATAGCTGCCACAGCCAATGCTTGATACAAACCTCTCATAGGATAGCGGCCTTGAAGCAATGGGTCAGCCATCTGTGAAAACTTTCTGCGGTCTTTAAATAACGGGCGTGCCTGTCC--AATTCATGAGAAACAGATATATAGCATTAGTTGAAAAGTTCATTTT---AGCAATACAGAGGAAACAATAGCTAATTCACAACTCAATTTTGCAGTTGTTACAAGGGAAAACCCGGGCTGTTTTAGCTTTCTACCAAAAATACACACAGCAAAGGCCTCAATGTAAACAACAGTCATGCGTTTATCCCAAACCCATGAGCTTAGTCGTGTAAAGCCTCTTACATACGTTAACATTAATATTTGCCAAAGTAGTATCATGTATACTGCATGCATATCAACCAGAACCATTTATAATGACAATGATTGACCATAATACAAAAGGGAAGACAAAACATACCCAAGTAACAAGATTGTGCTCCCCTGCTGCCCTGTTATTGTCAATAGCTTTCCTTCCTGTGATTATATCCAATAAAACGACCCCAAAACTGTATACATCTGACTTTAGAGTCAACTGACCAGTCATAGCATACTCTGGTGCACAATATCCATAAGTTCCCATCACCCGTGTAGAAACATGGGTTTTATCTCCAACAGGTCCAAGTTTGGCCAGTCCAAAATCTGATAATTTAGGATGAAAATCTTCA
>PILA-18
CTTCCTCCTGGAGGCACATAGCTGCCACAGCCAATGCTTGATACAAACCTCTCATAGGATAGCGGCCTTGAAGCAATGGGTCAGCCATCTGTGAAAATTTTCTGCGGTCTTTAAATAACGGGCGTGCCTGTCC--AATTCATGAGAAACAGATATATAGCATTAGTTGCAAACTTCATTTT---AGCAATACAGAGGAAACAATAGCTAATTCACAACTCAATTTTGCAGTTGTTACAAGGGAAAAACCGGGCTGTTTTAGCTTTCTACCAAAAATACACACAGCAAAGGCCTCAATGTAAACAACAGTCATGCGTTTATCCCAAACCCATGAGCTTAGTCGTGTAAAGCCTCTTACATACGTTAACATTAATATTTGCCAAAGTAGTATCATGTATACTGCATGCATATCAACCAGAACCATTTATAATGACAATGATTGACCATAATACAAAAGGGAAGACAAAACATACCCAAGTAACAAGATTGTGCTCCCCTGCTGCCCTGTTATTGTCAATAGCTTTCCTTCCTGTGATTATCTCCAATAAAACGACCCCAAAACTGTATACATCTGACTTTAGAGTCAACTGACCAGTCATAGCATACTCTGGTGCACAATATCCATAAGTTCCCATCACCCGTGTAGAAACATGGGTTTTATCTCCAACAGGTCCAAGTTTGGCCAGTCCAAAATCTGATAATTTAGGATGAAAATCTTCA
>PILA-22
CTTCCTCCTGGAGGCACATAGCTGCCACAGCCAATGCTTGATACAAACCTCTCATAGGATAGCGGCCTTGAAGCAATGGGTCAGCCATCTGTGAAAACTTTCTACGGTCTTTAAATAACGGGCGTGCCTGTCC--AATTCATGAGAAACAGATATATAGCATTAGTTGAAAAGTTCATTTT---AGCAATACAGAGGAAACAATAGCTAATTCACAACTCAATTTTGCAGTTGTTACAAGGGAAAACCCGGGCTGTTTTAGCTTTCTACCAAAAATACACACAGCAAAGGCCTCAATGTAAACAATAGTCATGCGTTTATCCCAAACCCATGAGCTTAGTCGTGTAAAGCCTCTTACATACGTTAACATTAATATTTGCCAAAGTAGTATCATGTATACTGCATGCATACCAACCAGAACCATTTATAATGACAATGATTGACCATAATACAAAAGGGAAGACAAAACATACCCAAGTAACAAGATTGTGCTCCCCTGCTGCCCTGTTATTGTCAATAGCTTTCCTTCCTGTGATTATATCCAATAAAACGACCCCAAAACTGTATACATCTGACTTTAGAGTCAACTGACCAGTCATAGCATACTCTGGTGCACAATATCCATAAGTTCCCATCACCCGTGTAGAAACATGGGTTTTATCTCCAACAGGTCCAAGTTTGGCCAGTCCAAAATCTGATAATTTAGGATGAAAATCTTCA
>PILA-27
NNNNNNNNTGGAGGCACATAGCTGCCACAGCCAATGCTTGATACAAACCTCTCATAGGATAGCGGCCTTGAAGCAATGGGTCAGCCATCTGTGAAAACTTTCTACGGTCTTTAAATAACGGGCGTGCCTGTCC--AATTCATGAGAAACAGATATATAGCATTAGTTGAAAAGTTCATTTT---AGCAATACAGAGGAAACAATAGCTAATTCACAACTCAATTTTGCAGTTGTTACAAGGGAAAACCCGGGCTGTTTTAGCTTTCTACCAAAAATACACACAGCAAAGGCCTCAATGTAAACAATAGTCATGCGTTTATCCCAAACCCATGAGCTTAGTCGTGTAAAGCCTCTTACATACGTTAACATTAATATTTGCCAAAGTAGTATCATGTATACTGCATGCATACCAACCAGAACCATTTATAATGACAATGATTGACCATAATACAAAAGGGAAGACAAAACATACCCAAGTAACAAGATTGTGCTCCCCTGCTGCCCTGTTATTGTCAATAGCTTTCCTTCCTGTGATTATATCCAATAAAACGACCCCAAAACTGTATACATCTGACTTTAGAGTCAACTGACCAGTCATAGCATACTCTGGTGCACAATATCCATAAGTTCCCATCACCCGTGTAGAAACATGGGTTTTATCTCCAACAGGTCCAAGTTTGCCCAGTCCAAAATCTGATAATTTAGGATGAAAATCTTCA
>PILA-26
NNNNNNNNTGGAGGCACATAGCTGCCACAGCCAATGCTTGATACAAACCTCTCATAGGATAGCGGCCTTGAAGCAATGGGTCAGCCATCTGTGAAAATTTTCTGCGGTCTTTAAATAACGGGCGTGCCTGTCC--AATTCATGAGAAACAGATATATAGCATTAGTTGAAAAGTTCATTTT---AGCAATACAGAGGAAACAATAGCTAATTCACAACTCAATTTTGCAGTTGTTACAAGGGAAAACCCGGGCTGTTTTAGCTTTCTACCAAAAATACACACAGCAAAGGCCTCAATGTAAACAACAGTCATGCGTTTATCCCAAACCCATGAGCTTAGTCGTGTAAAGCCTCTTACATACGTTAACATTAATATTTGCCAAAGTAGTATCATGTATACTGCATGCATATCAACCAGAACCATTTATAATGACAATGATTGACCATAATACAAAAGGGAAGACAAAACATACCCAAGTAACAAGATTGTGCTCCCCTGCTGCCCTGTTATTGTCAATAGCTTTCCTTCCTGTGATTATATCCAATAAAACGACCCCAAAACTGTATACATCTGACTTTAGAGTCAACTGACCAGTCATAGCATACTCTGGTGCACAATATCCATAAGTTCCCATCACCCGTGTAGAAACATGGGTTTTATCTCCAACAGGTCCAAGTTTGGCCAGTCCAAAATCTGATAATTTAGGATGAAAATCTTCA
>PIAL-AO
NNNNNNNNNNGAGGCACATAGCTGCCACAGCCAATGCTTGATACAAACCTCTCATAGGATAGCGGCCTTGAAGCAATGGGTCAGCCATCTGTGAAAACTTTCTGCGGTCTTTAAATAACGGGCGTGCCTGTCC--AATTCATGAGAAACATATATATAGCATTAGTTGCAAAGTTCATTTT---AGCAATACAGAGGAAACAATAGCTAATTCACAACTCAATTTTGCAGTTGTTACAAGGGAAAAACCGGGCTGTTTTAGCTTTCTACCAAAAATACACACAGCAAAGGCCTCAATGTAAACAACAGTCATGCGTTTATCCCAAACCCATGAGCTTAGTCGTGTAAAGCCTCTTACATACGTTAACATTAATATTTGCCAAAGTAGTATCATGTATACTGCATGCATACCAACCAGAACCATTTATAATGACAATGATTGACCATAATACAAAAGGGAAGACAAAACATACCCAAGTAACAAGATTGTGCTCCCCTGCTGCCCTGTTATTGTCAATAGCTTTCCTTCCTGTGATTATCTCCAATAAAACGACCCCAAAACTGTATACATCTGACTTTAGAGTCAACTGACCAGTCATAGCATACTCTGGTGCACAATATCCATAAGTTCCCATCACCCGTGTAGAAACATGGGTTTTATCTCCAACAGGTCCAAGTTTGGCCAGTCCAAAATCTGATAATTTAGGATGAAAATCTTCA
