# Supplementary material for: An empirical evaluation of two-stage species tree inference strategies using a multilocus dataset from North American pines
Source: BMC Evol Biol. 2014 Mar 29;14:67. doi: 10.1186/1471-2148-14-67 (PMC4021425; doi:10.1186/1471-2148-14-67)
Supplement: Additional file 3 — Zip archive containing data filesDp,Dp,0,Ds,Ds,0, and a description of these files. [file 1471-2148-14-67-S3.zip › DeGiorgioEtAl_2014_AdditionalFile1/Dataset_Dp0/0_13058_01.fas]

>PIAL-3
CGCAACCCCTGGTAAATTATGTTCTCCACCTTTGGAAGAGCTGTTGGGTCATATTTATCATCTGGGTGTTCTGGATAATCAGTCTTAATTACAATTCCCACTCGAACAGTATCAAATGTGAGATTGCTGTAAAATATTTCTCGCACATATCCCCCTCTTCCAGGACTAGTTTTGATCCTCATGCCACGTCTTGACTGCCAAACAAGAACATTATCAACCGTGACATTGGAGACCCCTCCAGACATTTCACTGCCAATTGATACTGCTGCACTGTAATATACAACAGAAAATTAGGAGTGCCACGGACAAGGGA-TTTTTTT-AATTCTAGGCACTGCAAATGAATTTGAAATAAGTAAATATGCAAAAGGAAAAATATGCAAGATTTGAAAGGAAAGCTTTCCCAAAATTTTGCTTAAGGTAGGAAACAACATT-GTTTCTATAAGACCATTTTTAACCCACCTTACTCTGCTTCGAAGTATGAGATTCCGGATAAAAATGTTTGCAGATGGCCGAGCATATGCTATTCCATATTGATCCCAACCACTCTTTATTGCTATGCAATCA
>PIAL-7
CGCAACCCCTGGTAAATTATGTTCTCCACCTTTGGAAGAGCTGTTGGGTCATATTTATCATCTGGGTGTTCTGGATAATCAGTCTTAATTACAATTCCCACTCGAACAGTATCAAATGTGAGATTGCTGTAAAATATTTCTCGCACATATCCCCCTCTTCCAGGACTAGTTTTGATCCTCATGCCACGTCTTGACTGCCAAACAAGAACATTATCAACCGTGACATTGGAGACCCCTCCAGACATTTCACTGCCAATTGATACTGCTGCACTGTAATATACAATAGAAAATTAGGAGTGCCACAAACAAGGGA-TTTTTTT-AATTCTAGGCACTGCACATGAATTTGAAATAAGTAAATATGCAAAAGGAAAAATATGCAAGATTTGGAAGGAAAGCTTTCCCAAAATTTTGCTTAAGGTAGGAAACAACATT-GTTTCTATAAGACCATTTTTAACCCACCTTACTCTGCTTCGAAGTATGAGATTCCGGATAAAAATGTTTGCAGATGGCCGAGCATATGCTATTCCATATTGATCCCAACCACTCTTTATTGCTATGCAATCA
>PIAL-15
CGCAACCCCTGGTAAATTATGTTCTCCACCTTTGGAAGAGCTGTTGGGTCATATTTATCATCTGGGTGTTCTGGATAATCAGTCTTAATTACAATTCCCACTCGAACAGTATCAAATGTGAGATTGCTGTAAAATATTTCTCGCACATATCCCCCTCTTCCAGGACTAGTTTTGATCCTCATGCCACGTCTTGACTGCCAAACAAGAACATTATCAACCGTGACATTGGAGACCCCTCCAGACATTTCACTGCCAATTGATACTGCTGCACTGTAATATACAATAGAAAATTAGGAGTGCCACAAACAAGGGA-TTTTTTT-AATTCTAGGCACTGCACATGAATTTGAAATAAGTAAATATGCAAAAGGAAAAATATGCAAGATTTGGAAGGAAAGCTTTCCCAAAATTTTGCTTAAGGTAGGAAACAACATT-GTTTCTATAAGACCATTTTTAACCCACCTTACTCTGCTTCGAAGTATGAGATTCCGGATAAAAATGTTTGCAGATGGCCGAGCATATGCTATTCCATATTGATCCCAACCACTCTTTATTGCTATGCAATCA
>PIAL-6
CGCAACCCCTGGTAAATTATGTTCTCCACCTTTGGAAGAGCTGTTGGGTCATATTTATCATCTGGGTGTTCTGGATAATCAGTCTTAATTACAATTCCCACTCGAACAGTATCAAATGTGAGATTGCTGTAAAATATTTCTCGCACATATCCCCCTCTTCCAGGACTAGTTTTGATCCTCATGCCACGTCTTGACTGCCAAACAAGAACATTATCAACCGTGACATTGGAGACCCCTCCAGACATTTCACTGCCAATTGATACTGCTGCACTGTAATATACAATAGAAAATTAGGAGTGCCACAAACAAGGGA-TTTTTTT-AATTCTAGGCACTGCACATGAATTTGAAATAAGTAAATATGCAAAAGGAAAAATATGCAAGATTTGGAAGGAAAGCTTTCCCAAAATTTTGCTTAAGGTAGGAAACAACATT-GTTTCTATAAGACCATTTTTAACCCACCTTACTCTGCTTCGAAGTATGAGATTCCGGATAAAAATGTTTGCAGATGGCCGAGCATATGCTATTCCATATTGATCCCAACCACTCTTTATTGCTATGCAATCA
>PIAL-12
CGCAACCCCTGGTAAATTATGTTCTCCACCTTTGGAAGAGCTGTTGGGTCATATTTATCATCTGGGTGTTCTGGATAATCAGTCTTAATTACAATTCCCACTCGAACAGTATCAAATGTGAGATTGCTGTAAAATATTTCTCGCACATATCCCCCTCTTCCAGGACTAGTTTTGATCCTCATGCCACGTCTTGACTGCCAAACAAGAACATTATCAACCGTGACATTGGAGACCCCTCCAGACATTTCACTGCCAATTGATACTGCTGCACTGTAATATACAATAGAAAATTAGGAGTGCCACAAACAAGGGA-TTTTTTT-AATTCTAGGCACTGCACATGAATTTGAAATAAGTAAATATGCAAAAGGAAAAATATGCAAGATTTGGAAGGAAAGCTTTCCCAAAATTTTGCTTAAGGTAGGAAACAACATT-GTTTCTATAAGACCATTTTTAACCCACCTTACTCTGCTTCGAAGTATGAGATTCCGGATAAAAATGTTTGCAGATGGCCGAGCATATGCTATTCCATATTGATCCCAACCACTCTTTATTGCTATGCAATCA
>PIAL-17
CGCAACCCCTGGTAAATTATGTTCTCCACCTTTGGAAGAGCTGTTGGGTCATATTTATCATCTGGGTGTTCTGGATAATCAGTCTTAATTACAATTCCCACTCGAACAGTATCAAATGTGAGATTGCTGTAAAATATTTCTCGCACATATCCCCCTCTTCCAGGACTAGTTTTGATCCTCATGCCACGTCTTGACTGCCAAACAAGAACATTATCAACCGTGACATTGGAGACCCCTCCAGACATTTCACTGCCAATTGATACTGCTGCACTGTAATATACAATAGAAAATTAGGAGTGCCACAAACAAGGGA-TTTTTTT-AATTCTAGGCACTGCACATGAATTTGAAATAAGTAAATATGCAAAAGGAAAAATATGCAAGATTTGGAAGGAAAGCTTTCCCAAAATTTTGCTTAAGGTAGGAAACAACATT-GTTTCTATAAGACCATTTTTAACCCACCTTACTCTGCTTCGAAGTATGAGATTCCGGATAAAAATGTTTGCAGATGGCCGAGCATATGCTATTCCATATTGATCCCAACCACTCTTTATTGCTATGCAATCA
>PIAL-9
CGCAACCCCTGGTAAATTATGTTCTCCACCTTTGGAAGAGCTGTTGGGTCATATTTATCATCTGGGTGTTCTGGATAATCAGTCTTAATTACAATTCCCACTCGAACAGTATCAAATGTGAGATTGCTGTAAAATATTTCTCGCACATATCCCCCTCTTCCAGGACTAGTTTTGATCCTCATGCCACGTCTTGACTGCCAAACAAGAACATTATCAACCGTGACATTGGAGACCCCTCCAGACATTTCACTGCCAATTGATACTGCTGCACTGTAATATACAACAGAAAATTAGGAGTGCCACGGACAAGGGA-TTTTTTT-AATTCTAGGCACTGCACATGAATTTGAAATAAGTAAATATGCAAAAGGAAAAATATGCAAGATTTGAAAGGAAAGCTTTCCCAAAATTTTGCTTAAGGTAGGAAACAACATT-GTTTCTATAAGACCATTTTTAACCCACCTTACTCTGCTTCGAAGTATGAGATTCCGGATAAAAATGTTTGCAGATGGCCGAGCATATGCTATTCCATATTGATCCCAACCACTCTTTATTGCTATGCAATCA
>PIAL-8
CGCAACCCCTGGTAAATTATGTTCTCCACCTTTGGAAGAGCTGTTGGGTCATATTTATCATCTGGGTGTTCTGGATAATCAGTCTTAATTACAATTCCCACTCGAACAGTATCAAATGTGAGATTGCTGTAAAATATTTCTCGCACATATCCCCCTCTTCCAGGACTAGTTTTGATCCTCATGCCACGTCTTGACTGCCAAACAAGAACATTATCAACCGTGACATTGGAGACCCCTCCAGACATTTCACTGCCAATTGATACTGCTGCACTGTAATATACAATAGAAAATTAGGAGTGCCACAAACAAGGGA-TTTTTTT-AATTCTAGGCACTGCACATGAATTTGAAATAAGTAAATATGCAAAAGGAAAAATATGCAAGATTTGGAAGGAAAGCTTTCCCAAAATTTTGCTTAAGGTAGGAAACAACATT-GTTTCTATAAGACCATTTTTAACCCACCTTACTCTGCTTCGAAGTATGAGATTCCGGATAAAAATGTTTGCAGATGGCCGAGCATATGCTATTCCATATTGATCCCAACCACTCTTTATTGCTATGCAATCA
>PIAL-5
CGCAACCCCTGGTAAATTATGTTCTCCACCTTTGGAAGAGCTGTTGGGTCATATTTATCATCTGGGTGTTCTGGATAATCAGTCTTAATTACAATTCCCACTCGAACAGTATCAAATGTGAGATTGCTGTAAAATATTTCTCGCACATATCCCCCTCTTCCAGGACTAGTTTTGATCCTCATGCCACGTCTTGACTGCCAAACAAGAACATTATCAACCGTGACATTGGAGACCCCTCCAGACATTTCACTGCCAATTGATACTGCTGCACTGTAATATACAACAGAAAATTAGGAGTGTCACGGACAAGGGA-TTTTTTT-AATTCTAGGCACTGCAAATGAATTTGAAATAAGTAAATATGCAAAAGGAAAAATATGCAAGATTTGAAAGGAAAGCTTTCCCAAAATTTTGCTTAAGGTAGGAAACAACATT-GTTTCTATAAGACCATTTTTAACCCACCTTACTCTGCTTCGAAGTATGAGATTCCGGATAAAAATGTTTGCAGATGGCCGAGCATATGCTATTCCATATTGATCCCAACCACTCTTTATTGCTATGCAATCA
>PIAL-13
CGCAACCCCTGGTAAATTATGTTCTCCACCTTTGGAAGAGCTGTTGGGTCATATTTATCATCTGGGTGTTCTGGATAATCAGTCTTAATTACAATTCCCACTCGAACAGTATCAAATGTGAGATTGCTGTAAAATATTTCTCGCACATATCCCCCTCTTCCAGGACTAGTTTTGATCCTCATGCCACGTCTTGACTGCCAAACAAGAACATTATCAACCGTGACATTGGAGACCCCTCCAGACATTTCACTGCCAATTGATACTGCTGCACTGTAATATACAACAGAAAATTAGGAGTGCCACGGACAAGGGA-TTTTTTT-AATTCTAGGCACTGCAAATGAATTTGAAATAAGTAAATATGCAAAAGGAAAAATATGCAAGATTTGAAAGGAAAGCTTTCCCAAAATTTTGCTTAAGGTAGGAAACAACATT-GTTTCTATAAGACCATTTTTAACCCACCTTACTCTGCTTCGAAGTATGAGATTCCGGATAAAAATGTTTGCAGATGGCCGAGCATATGCTATTCCATATTGATCCCAACCACTCTTTATTGCTATGCAATCA
>PIAL-4
CGCAACCCCTGGTAAATTATGTTCTCCACCTTTGGAAGAGCTGTTGGGTCATATTTATCATCTGGGTGTTCTGGATAATCAGTCTTAATTACAATTCCCACTCGAACAGTATCAAATGTGAGATTGCTGTAAAATATTTCTCGCACATATCCCCCTCTTCCAGGACTAGTTTTGATCCTCATGCCACGTCTTGACTGCCAAACAAGAACATTATCAACCGTGACATTGGAGACCCCTCCAGACATTTCACTGCCAATTGATACTGCTGCACTGTAATATACAATAGAAAATTAGGAGTGCCACAAACAAGGGA-TTTTTTT-AATTCTAGGCACTGCACATGAATTTGAAATAAGTAAATATGCAAAAGGAAAAATATGCAAGATTTGGAAGGAAAGCTTTCCCAAAATTTTGCTTAAGGTAGGAAACAACATT-GTTTCTATAAGACCATTTTTAACCCACCTTACTCTGCTTCGAAGTATGAGATTCCGGATAAAAATGTTTGCAGATGGCCGAGCATATGCTATTCCATATTGATCCCAACCACTCTTTATTGCTATGCAATCA
>PIAY-19
CGCAACCCCTGGTAAATTATGTTCTCCACCTTTGGAAGAGCTGTTGGGTCATATTTATCATCTGGGTGTTCTGGATAATCAGTCTTAATTACAATTCCCACTCGAACAGTATCAAATGTGAGATTGCTGTAAAATATTTCTCGCACATATCCCCCTCTTCCAGGACTAGTTTTGATCCTCATGCCACGTCTTGACTGCCAAACAAGAACATTATCAACCGTGACATTGGAGACCCCTCCAGACATTTCACTGCCAATTGATACTGCTGCACTGTAATATACAATAGAAAATTAGGAGTGCCACAAACAAGGGA-TTTTTTT-AATTCTAGGCACTGCACATGAATTTGAAATAAGTAAATATGCAAAAGGAAAAATATGCAAGATTTGGAAGGAAAGCTTTCCCAAAATTTTGCTTAAGGTAGGAAACAACATT-GTTTCTATAAGACCATTTTTAACCCACCTTACTCTGCTTCGAAGTATGAGATTCCGGATAAAAATGTTTGCAGATGGCCGAGCATATGCTATTCCATATTGATCCCAACCACTCTTTATTGCTATGCAATCA
>PIAY-10
CGCAACCCCTGGTAAATTATGTTCTCCACCTTTGGAAGAGCTGTTGGGTCATATTTATCATCTGGGTGTTCTGGATAATCAGTCTTAATTACAATTCCCACTCGAACAGTATCAAATGTGAGATTGCTGTAAAATATTTCTCGCACATATCCCCCTCTTCCAGGACTAGTTTTGATCCTCATGCCACGTCTTGACTGCCAAACAAGAACATTATCAACCGTGACATTGGAGACCCCTCCAGACATTTCACTGCCAATTGATACTGCTGCACTGTAATATACAATAGAAAATTAGGAGTGCCACAAACAAGGGA-TTTTTTT-AATTCTAGGCACTGCACATGAATTTGAAATAAGTAAATATGCAAAAGGAAAAATATGCAAGATTTGGAAGGAAAGCTTTCCCAAAATTTTGCTTAAGGTAGGAAACAACATT-GTTTCTATAAGACCATTTTTAACCCACCTTACTCTGCTTCGAAGTATGAGATTCCGGATAAAAATGTTTGCAGATGGCCGAGCATATGCTATTCCATATTGATCCCAACCACTTTTTATTGCTATGCAATCA
>PIAY-8
CGCAACCCCTGGTAAATTATGTTCTCCACCTTTGGAAGAGCTGTTGGGTCATATTTATCATCTGGGTGTTCTGGATAATCAGTCTTAATTACAATTCCCACTCGAACAGTATCAAATGTGAGATTGCTGTAAAATATTTCTCGCACATATCCCCCTCTTCCAGGACTAGTTTTGATCCTCATGCCACGTCTTGACTGCCAAACAAGAACATTATCAACCGTGACATTGGAGACCCCTCCAGACATTTCACTGCCAATTGATACTGCTGCACTGTAATATACAATAGAAAATTAGGAGTGCCACAAACAAGGGA-TTTTTTT-AATTCTAGGCACTGCACATGAATTTGAAATAAGTAAATATGCAAAAGGAAAAATATGCAAGATTTGGAAGGAAAGCTTTCCCAAAATTTTGCTTAAGGTAGGAAACAACATT-GTTTCTATAAGACCATTTTTAACCCACCTTACTCTGCTTCGAAGTATGAGATTCCGGATAAAAATGTTTGCAGATGGCCGAGCATATGCTATTCCATATTGATCCCAACCACTCTTTATTGCTATGCAATCA
>PIAY-15
CGCAACCCCTGGTAAATTATGTTCTCCACCTTTGGAAGAGCTGTTGGGTCATATTTATCATCTGGGTGTTCTGGATAATCAGTCTTAATTACAATTCCCACTCGAACAGTATCAAATGTGAGATTGCTGTAAAATATTTCTCGCACATATCCCCCTCTTCCAGGACTAGTTTTGATCCTCATGCCACGTCTTGACTGCCAAACAAGAACATTATCAACCGTGACATTGGAGACCCCTCCAGACATTTCACTGCCAATTGATACTGCTGCACTGTAATATACAATAGAAAATTAGGAGTGCCACAAACAAGGGA-TTTTTTT-AATTCTAGGCACTGCACATGAATTTGAAATAAGTAAATATGCAAAAGGAAAAATATGCAAGATTTGGAAGGAAAGCTTTCCCAAAATTTTGCTTAAGGTAGGAAACAACATT-GTTTCTATAAGACCATTTTTAACCCACCTTACTCTGCTTCGAAGTATGAGATTCCGGATAAAAATGTTTGCAGATGGCCGAGCATATGCTATTCCATATTGATCCCAACCACTCTTTATTGCTATGCAATCA
>PIAY-3
CGCAACCCCTGGTAAATTATGTTCTCCACCTTTGGAAGAGCTGTTGGGTCATATTTATCATCTGGGTGTTCTGGATAATCAGTCTTAATTACAATTCCCACTCGAACAGTATCAAATGTGAGATTGCTGTAAAATATTTCTCGCACATATCCCCCTCTTCCAGGACTAGTTTTGATCCTCATGCCACGTCTTGACTGCCAAACAAGAACATTATCAACCGTGACATTGGAGACCCCTCCAGACATTTCACTGCCAATTGATACTGCTGCACTGTAATATACAATAGAAAATTAGGAGTGCCACAAACAAGGGA-TTTTTTT-AATTCTAGGCACTGCACATGAATTTGAAATAAGTAAATATGCAAAAGGAAAAATATGCAAGATTTGGAAGGAAAGCTTTCCCAAAATTTTGCTTAAGGTAGGAAACAACATT-GTTTCTATAAGACCATTTTTAACCCACCTTACTCTGCTTCGAAGTATGAGATTCCGGATAAAAATGTTTGCAGATGGCCGAGCATATGCTATTCCATATTGATCCCAACCACTCTTTATTGCTATGCAATCA
>PIAY-2
CGCAACCCCTGGTAAATTATGTTCTCCACCTTTGGAAGAGCTGTTGGGTCATATTTATCATCTGGGTGTTCTGGATAATCAGTCTTAATTACAATTCCCACTCGAACAGTATCAAATGTGAGATTGCTGTAAAATATTTCTCGCACATATCCCCCTCTTCCAGGACTAGTTTTGATCCTCATGCCACGTCTTGACTGCCAAACAAGAACATTATCAACCGTGACATTGGAGACCCCTCCAGACATTTCACTGCCAATTGATACTGCTGCACTGTAATATACAATAGAAAATTAGGAGTGCCACAAACAAGGGA-TTTTTTT-AATTCTAGGCACTGCACATGAATTTGAAATAAGTAAATATGCAAAAGGAAAAATATGCAAGATTTGGAAGGAAAGCTTTCCCAAAATTTTGCTTAAGGTAGGAAACAACATT-GTTTCTATAAGACCATTTTTAACCCACCTTACTCTGCTTCGAAGTATGAGATTCCGGATAAAAATGTTTGCAGATGGCCGAGCATATGCTATTCCATATTGATCCCAACCACTCTTTATTGCTATGCAATCA
>PIAY-13
CGCAACCCCTGGTAAATTATGTTCTCCACCTTTGGAAGAGCTGTTGGGTCATATTTATCATCTGGGTGTTCTGGATAATCAGTCTTAATTACAATTCCCACTCGAACAGTATCAAATGTGAGATTGCTGTAAAATATTTCTCGCACATATCCCCCTCTTCCAGGACTAGTTTTGATCCTCATGCCACGTCTTGACTGCCAAACAAGAACATTATCAACCGTGACATTGGAGACCCCTCCAGACATTTCACTGCCAATTGATACTGCTGCACTGTAATATACAATAGAAAATTAGGAGTGCCACAAACAAGGGA-TTTTTTT-AATTCTAGGCACTGCACATGAATTTGAAATAAGTAAATATGCAAAAGGAAAAATATGCAAGATTTGGAAGGAAAGCTTTCCCAAAATTTTGCTTAAGGTAGGAAACAACATT-GTTTCTATAAGACCATTTTTAACCCACCTTACTCTGCTTCGAAGTATGAGATTCCGGATAAAAATGTTTGCAGATGGCCGAGCATATGCTATTCCATATTGATCCCAACCACTCTTTATTGCTATGCAATCA
>PIAY-7
CGCAACCCCTGGTAAATTATGTTCTCCACCTTTGGAAGAGCTGTTGGGTCATATTTATCATCTGGGTGTTCTGGATAATCAGTCTTAATTACAATTCCCACTCGAACAGTATCAAATGTGAGATTGCTGTAAAATATTTCTCGCACATATCCCCCTCTTCCAGGACTAGTTTTGATCCTCATGCCACGTCTTGACTGCCAAACAAGAACATTATCAACCGTGACGTTGGAGACCCCTCCAGACATTTCACTGCCAATTGATACTGCTGCACTGTAATATACAATAGAAAATTAGGAGTGCCACAAACAAGGGA-TTTTTTT-AATTCTAGGCACTGCACATGAATTTGAAATAAGTAAATATGCAAAAGGAAAAATATGCAAGATTTGGAAGGAAAGCTTTCCCAAAATTTTGCTTAAGGTAGGAAACAACATT-GTTTCTATAAGACCATTTTTAACCCACCTTACTCTGCTTCGAAGTATGAGATTCCGGATAAAAATGTTTGCAGATGGCCGAGCATATGCTATTCCATATTGATCCCAACCACTCTTTATTGCTATGCAATCA
>PIAY-17
NNNNNNCCCTGGTAAATTATGTTCTCCACCTTTGGAAGAGCTGTTGGGTCATATTTATCATCTGGGTGTTCTGGATAATCAGTCTTAATTACAATTCCCACTCGAACAGTATCAAATGTGAGATTGCTGTAAAATATTTCTCGCACATATCCCCCTCTTCCAGGACTAGTTTTGATCCTCATGCCACGTCTTGACTGCCAAACAAGAACATTATCAACCGTGACATTGGAGACCCCTCCAGACATTTCACTGCCAATTGATACTGCTGCACTGTAATATACAATAGAAAATTAGGAGTGCCACAAACAAGGGA-TTTTTTT-AATTCTAGGCACTGCACATGAATTTGAAATAAGTAAATATGCAAAAGGAAAAATATGCAAGATTTGGAAGGAAAGCTTTCCCAAAATTTTGCTTAAGGTAGGAAACAACATT-GTTTCTATAAGACCATTTTTAACCCACCTTACTCTGCTTCGAAGTATGAGATTCCGGATAAAAATGTTTGCAGATGGCCGAGCATATGCTATTCCATATTGATCCCAACCACTCTTTATTGCTATGCAATCA
>PIAY-18
CGCAACCCCTGGTAAATTATGTTCTCCACCTTTGGAAGAGCTGTTGGGTCATATTTATCATCTGGGTGTTCTGGATAATCAGTCTTAATTACAATTCCCACTCGAACAGTATCAAATGTGAGATTGCTGTAAAATATTTCTCGCACATATCCCCCTCTTCCAGGACTAGTTTTGATCCTCATGCCACGTCTTGACTGCCAAACAAGAACATTATCAACCGTGACATTGGAGACCCCTCCAGACATTTCACTGCCAATTGATACTGCTGCACTGTAATATACAATAGAAAATTAGGAGTGCCACAAACAAGGGA-TTTTTTT-AATTCTAGGCACTGCACATGAATTTGAAATAAGTAAATATGCAAAAGGAAAAATATGCAAGATTTGGAAGGAAAGCTTTCCCAAAATTTTGCTTAAGGTAGGAAACAACATT-GTTTCTATAAGACCATTTTTAACCCACCTTACTCTGCTTCGAAGTATGAGATTCCGGATAAAAATGTTTGCAGATGGCCGAGCATATGCTATTCCATATTGATCCCAACCACTCTTTATTGCTATGCAATCA
>PIAY-14
CGCAACCCCTGGTAAATTATGTTCTCCACCTTTGGAAGAGCTGTTGGGTCATATTTATCATTTGGGTGTTTTGGATAATCAGTTTTAATTACAATTCCCACTCGAACAGTATCAAATGTGAGATTGCTGTAAAATATTTCTCGCACATATCCCCCTCTTCCAGGACTAGTTTTGATCCTCATGCCACGTCTTGACTGCCAAACAAGAACATTATCAACCGTGACATTGGAGACCCCTCCAGACATTTCACTGCCAATTGATACTGCTGCACTGTAATATACAATAGAAAATTAGGAGTGCCACAAACAAGGGA-TTTTT---AATTCTAGGCACTGCACATGAATTTGAAATAAGTAAATATGCAAAAGGAAAAATATGCAAGATTTGGAAGGAAAGCTTTCCCAAAATTTTGCTTAAGGTAGGAAACAACATT-GTTTCTATAAGACCATTTTTAACCCACCTTACTCTGCTTCGAAGTATGAGATTCCGGATAAAAATGTTTGCAGATGGCCGAGCATATGCTATTCCATATTGATCCCAACCACTTTTTATTGCTATGCAATCA
>PIAY-4
CGCAACCCCTGGTAAATTATGTTCTCCACCTTTGGAAGAGCTGTTGGGTCATATTTATCATCTGGGTGTTCTGGATAATCAGTCTTAATTACAATTCCCACTCGAACAGTATCAAATGTGAGATTGCTGTAAAATATTTCTCGCACATATCCCCCTCTTCCAGGACTAGTTTTGATCCTCATGCCACGTCTTGACTGCCAAACAAGAACATTATCAACCGTGACATTGGAGACCCCTCCAGACATTTCACTGCCAATTGATACTGCTGCACTGTAATATACAATAGAAAATTAGGAGTGCCACAAACAAGGGA-TTTTTTT-AATTCTAGGCACTGCACATGAATTTGAAATAAGTAAATATGCAAAAGGAAAAATATGCAAGATTTGAAAGGAAAGCTTTCCCAAAATTTTGCTTAAGGTAGGAAACAACATT-GTTTCTATAAGACCATTTTTAACCCACCTTACTCTGCTTCGAAGTATGAGATTCCGGATAAAAATGTTTGCAGATGGCCGAGCATATGCTATTCCATATTGATCCCAACCACTCTTTATTGCTATGCAATCA
>PIAY-9
CGCAACCCCTGGTAAATTATGTTCTCCACCTTTGGAAGAGCTGTTGGGTCATATTTATCATCTGGGTGTTCTGGATAATCAGTCTTAATTACAATTCCCACTCGAACAGTATCAAATGTGAGATTGCTGTAAAATATTTCTCGCACATATCCCCCTCTTCCAGGACTAGTTTTGATCCTCATGCCACGTCTTGACTGCCAAACAAAAACATTATCAACCGTGACATTGGAGACCCCTCCAGACATTTCACTGCCAATTGATACTGCTGCACTGTAATATACAATAGAAAATTAGGAGTGCCACAAACAAGGGA-TTTTTT--AATTCTAGGCACTGCACATGAATTTGAAATAAGTAAATATGCAAAAGGAAAAATATGCAAGATTTGGAAGGAAAGCTTTCCCAAAATTTTGCTTAAGGTAGGAAACAACATT-GTTTCTATAAGACCATTTTTAACCCACCTTACTCTGCTTCGAAGTATGAGATTCCGGATAAAAATGTTTGCAGATGGCCGAGCATATGCTATTCCATATTGATCCCAACCACTTTTTATTGCTATGCAATCA
>PIAY-1
CGCAACCCCTGGTAAATTATGTTCTCCACCTTTGGAAGAGCTGTTGGGTCATATTTATCATCTGGGTGTTCTGGATAATCAGTCTTAATTACAATTCCCACTCGAACAGTATCAAATGTGAGATTGCTGTAAAATATTTCTCGCACATATCCCCCTCTTCCAGGACTAGTTTTGATCCTCATGCCACGTCTTGACTGCCAAACAAGAACATTATCAACCGTGACATTGGAGACCCCTCCAGACATTTCACTGCCAATTGATACTGCTGCACTGTAATATACAATAGAAAATTAGGAGTGCCACAAACAAGGGA-TTTTTTT-AATTCTAGGCACTGCACATGAATTTGAAATAAGTAAATATGCAAAAGGAAAAATATGCAAGATTTGGAAGGAAAGCTTTCCCAAAATTTTGCTTAAGGTAGGAAACAACATT-GTTTCTATAAGACCATTTTTAACCCACCTTACTCTGCTTCGAAGTATGAGATTCCGGATAAAAATGTTTGCAGATGGCCGAGCATATGCTATTCCATATTGATCCCAACCACTCTTTATTGCTATGCAATCA
>PIAY-16
CGCAACCCCTGGTAAATTATGTTCTCCACCTTTGGAAGAGCTGTTGGGTCATATTTATCATCTGGGTGTTCTGGATAATCAGTCTTAATTACAATTCCCACTCGAACAGTATCAAATGTGAGATTGCTGTAAAATATTTCTCGCACATATCCCCCTCTTCCAGGACTAGTTTTGATCCTCATGCCACGTCTTGACTGCCAAACAAGAACATTATCAACCGTGACATTGGAGACCCCTCCAGACATTTCACTGCCAATTGATACTGCTGCACTGTAATATACAATAGAAAATTAGGAGTGCCACAAACAAGGGA-TTTTTTT-AATTCTAGGCACTGCACATGAATTTGAAATAAGTAAATATGCAAAAGGAAAAATATGCAAGATTTGGAAGGAAAGCTTTCCCAAAATTTTGCTTAAGGTAGGAAACAACATT-GTTTCTATAAGACCATTTTTAACCCACCTTACTCTGCTTCGAAGTATGAGATTCCGGATAAAAATGTTTGCAGATGGCCGAGCATATGCTATTCCATATTGATCCCAACCACTCTTTATTGCTATGCAATCA
>PIBU-1
CGCAACCCCTGGTAAATTATGTTCTCCACCTTTGGAAGAGCTGTTGGGTCATATTTATCATCTGGGTGTTCTGGATAATCAGTCTTAATTACAATTCCCACTCGAACAGTATCAAATGTGAGATTGCTGTAAAATATTTCTCGCACATATCCCCCTCTTCCAGGACTAGTTTTGATCCTCATGCCACGTCTTGACTGCCAAACAAGAACATTATCAACCCTGACATTGGAGACCCCTCCAGACATTTCACTGCCAATTGATACTGCTGCACTGTAATATACAATAGAAAATTAGGAGTGCCACAAACAAGGGA-TTTTTTT-AATTCTAGGCACTGCACATGAATTTGAAATAAGTAAATA----------------TGCAAGATTTGAAAGGAAAGCTTTCCCAAAATTTTGCTTAAGGTAGGAAACAACATT-GTTTCTATAAGACCATTTTTAACCCACCTTACTCTGCTTCGAAGCATGAGATTCCGGATAAAAATGTTTGCAGATGGCCGAGCATATGCTATTCCATATTGATCCCAACCACTCTTTATTGCTATGCAATCA
>PIFL-2
CGCAACCCCTGGTAAATTATGTTCTCCACCTTTGGAAGAGCTGTTGGGTCATATTTATCATCTGGGTGTTCTGGATAATCAGTCTTAATTACAATTCCCACTCGAACAGTATCAAATGTGAGATTGCTGTAAAATATTTCTCGCACATATCCCCCTCTTCCAGGACTAGTTTTGATCCTCATGCCACGTCTTGACTGCCAAACAAGAACATTATCAACCGTGACATTGGAGACCCCTCCAGACATTTCACTGCCAATTGATACTGCTGCACTGTAATATACAATAGAAAATTAGGAGTGCCACAAACAAGGGA-TTTTTT--AATTCTAGGCACTGCACATGAATTTGAAATAAGTAAATATGCAAAAGGAAAAATATGCAAGATTTGGAAGGAAAGCTTTCCCAAAATTTTGCTTAAGGTAGGAAACAACATT-GTTTCTATAAGACCATTTTTAACCCACCTTACTCTGCTTCGAAGTATGAGATTCCGGATAAAAATGTTTGCAGATGGCCGAGCATATGCTATTCCATATTGATCCCAACCACTTTTTATTGCTATGCAATCA
>PIFL-5
CGCAACCCCTGGTAAATTATGTTCTCCACCTTTGGAAGAGCTGTTGGGTCATATTTATCATCTGGGTGTTCTGGATAATCAGTCTTAATTACAATTCCCACTCGAACAGTATCAAATGTGAGATTGCTGTAAAATATTTCTCGCACATATCCCCCTCTTCCAGGACTAGTTTTGATCCTCATGCCACGTCTTGACTGCCAAACAAGAACATTATCAACCGTGACATTGGAGACCCCTCCAGACATTTCACTGCCAATTGATACTGCTGCACTGTAATATACAATAGAAAATTAGGAGTGCCACAAACAAGGGA-TTTTTTT-AATTCTAGGCACTGCACATGAATTTGAAATAAGTAAATATGCAAAAGGAAAAATATGCAAGATTTGGAAGGAAAGCTTTCCCAAAATTTTGCTTAAGGTAGGAAACAACATT-GTTTCTATAAGACCATTTTTAACCCACCTTACTCTGCTTCGAAGTATGAGATTCCGGATAAAAATGTTTGCAGATGGCCGAGCATATGCTATTCCATATTGATCCCAACCACTTTTTATTGCTATGCAATCA
>PIFL-17
CGCAACCCCTGGTAAATTATGTTCTCCACCTTTGGAAGAGCTGTTGGGTCATATTTATCATCTGGGTGTTCTGGATAATCAGTCTTAATTACAATTCCCACTCGAACAGTATCAAATGTGAGATTGCTGTAAAATATTTCTCGCACATATCCCCCTCTTCCAGGACTAGTTTTGATCCTCATGCCACGTCTTGACTGCCAAACAAGAACATTATCAACCGTGACATTGGAGACCCCTCCAGACATTTCACTGCCAATTGATACTGCTGCACTGTAATATACAACAGAAAATTAGGAGTGCCACGGACAAGGGA-TTTTTTT-AATTCTAGGCACTGCAAATGAATTTGAAATAAGTAAATATGCAAAAGGAAAAATATGCAAGATTTGAAAGGAAAGCTTTCCCAAAATTTTGCTTAAGGTAGGAAACAACATT-GTTTCTATAAGACCATTTTTAACCCACCTTACTCTGCTTCGAAGTATGAGATTCCGGATAAAAATGTTTGCAGATGGCCGAGCATATGCTATTCCATATTGATCCCAACCACTCTTTATTGCTATGCAATCA
>PIFL-16
CGCAACCCCTGGTAAATTATGTTCTCCACCTTTGGAAGAGCTGTTGGGTCATATTTATCATCTGGGTGTTCTGGATAATCAGTCTTAATTACAATTCCCACTCGAACAGTATCAAATGTGAGATTGCTGTAAAATATTTCTCGCACATATCCCCCTCTTCCAGGACTAGTTTTGATCCTCATGCCACGTCTTGACTGCCAAACAAGAACATTATCAACCGTGACATTGGAGACCCCTCCAGACATTTCACTGCCAATTGATACTGCTGCACTGTAATATACAATAGAAAATTAGGAGTGCCACAAACAAGGGA-TTTTTTT-AATTCTAGGCACTGCACATGAATTTGAAATAAGTAAATATGCAAAAGGAAAAATATGCAAGATTTGGAAGGAAAGCTTTCCCAAAATTTTGCTTAAGGTAGGAAACAACATT-GTTTCTATAAGACCATTTTTAACCCACCTTACTCTGCTTCGAAGTATGAGATTCCGGATAAAAATGTTTGCAGATGGCCGAGCATATGCTATTCCATATTGATCCCAACCACTTTTTATTGCTATGCAATCA
>PIFL-14
CGCAACCCCTGGTAAATTATGTTCTCCACCTTTGGAAGAGCTGTTGGGTCATATTTATCATCTGGGTGTTCTGGATAATCAGTCTTAATTACAATTCCCACTCGAACAGTATCAAATGTGAGATTGCTGTAAAATATTTCTCGCACATATCCCCCTCTTCCAGGACTAGTTTTGATCCTCATGCCACGTCTTGACTGCCAAACAAGAACATTATCAACCGTGACATTGGAGACCCCTCCAGACATTTCACTGCCAATTGATACTGCTGCACTGTAATATACAACAGAAAATTAGGAGTGCCACGGACAAGGGA-TTTTTTT-AATTCTAGGCACTGCACATGAATTTGAAATAAGTAAATATGCAAAAGGAAAAATATGCAAGATTTGAAAGGAAAGCTTTCCCAAAATTTTGCTTAAGGTAGGAAACAACATT-GTTTCTATAAGACCATTTTTAACCCACCTTACTCTGCTTCGAAGTATGAGATTCCGGATAAAAATGTTTGCAGATGGCCGGGCATATGCTATTCCATATTGATCCCAACCACTCTTTATTGCTATGCAATCA
>PIFL-13
NNNNNNNNNNNNNNNNNNNNNNNNNNNNNCTTTGGAAGAGCTGTTGGGTCATATTTATCATCTGGGTGTTTTGGATAATCAGTCTTAATTACAATTCCCACTCGAACAGTATCAAATGTGAGATTGCTGTAAAATATTTCTCGCACATATCCCCCTCTTCCAGGACTAGTTTTGATCCTCATGCCACGTCTTGACTGCCAAACAAGAACATTATCAACCGTGACATTGGAGACCCCTCCAGACATTTCACTGCCAATTGATACTGCTGCACTGTAATATACAATAGAAAATTAGGAGTGCCACAAACAAGGGA-TTTTTTT-AATTCTAGGCACTGCACATGAATTTGAAATAAGTAAATATGCAAAAGGAAAAATATGCAAGATTTGGAAGGAAAGCTTTCCCAAAATTTTGCTTAAGGTAGGAAACAACATT-GTTTCTATAAGACCATTTTTAACCCACCTTACTCTGCTTCCAAGTATGAGATTCCGGATAAAAATGTTTGCAAATGGCCGAGCATATGCTATTCCATATTGATCCCAACCACTTTTTATTGCTATGCAATCA
>PIFL-15
CGCAACCCCTGGTAAATTATGTTCTCCACCTTTGGAAGAGCTGTTGGGTCATATTTATCATCTGGGTGTTCTGGATAATCAGTCTTAATTACAATTCCCACTCGAACAGTATCAAATGTGAGATTGCTGTAAAATATTTCTCGCACATATCCCCCTCTTCCAGGACTAGTTTTGATCCTCATGCCACGTCTTGACTGCCAAACAAGAACATTATCAACCGTGACATTGGAGACCCCTCCAGACATTTCACTGCCAATTGATACTGCTGCACTGTAATATACAATAGAAAATTAGGAGTGCCACAAACAAGGGA-TTTTTTT-AATTCTAGGCACTGCACATGAATTTGAAATAAGTAAATATGCAAAAGGAAAAATATGCAAGATTTGGAAGGAAAGCTTTCCCAAAATTTTGCTTAAGGTAGGAAACAACATT-GTTTCTATAAGACCATTTTTAACCCACCTTACTCTGCTTCGAAGTATGAGATTCCGGATAAAAATGTTTGCAGATGGCCGAGCATATGCTATTCCATATTGATCCCAACCACTCTTTATTGCTATGCAATCA
>PIFL-10
CGCAACCCCTGGTAAATTATGTTCTCCACCTTTGGAAGAGCTGTTGGGTCATATTTATCATCTGGGTGTTCTGGATAATCAGTCTTAATTACAATTCCCACTCGAACAGTATCAAATGTGAGATTGCTGTAAAATATTTCTCGCACATATCCCCCTCTTCCAGGACTAGTTTTGATCCTCATGCCACGTCTTGACTGCCAAACAAGAACATTATCAACCGTGACATTGGAGACCCCTCCAGACATTTCACTGCCAATTGATACTGCTGCACTGTAATATACAATAGAAAATTAGGAGTGCCACAAACAAGGGA-TTTTTTT-AATTCTAGGCACTGCACATGAATTTGAAATAAGTAAATATGCAAAAGGAAAAATATGCAAGATTTGGAAGGAAAGCTTTCCCAAAATTTTGCTTAAGGTAGGAAACAACATT-GTTTCTATAAGACCATTTTTAACCCACCTTACTCTGCTTCGAAGTATGAGATTCCGGATAAAAATGTTTGCAGATGGCCGAGCATATGCTATTCCATATTGATCCCAACCACTTTTTATTGCTATGCAATCA
>PIFL-12
CGCAACCCCTGGTAAATTATGTTCTCCACCTTTGGAAGAGCTGTTGGGTCATATTTATCATCTGGGTGTTCTGGATAATCAGTCTTAATTACAATTCCCACTCGAACAGTATCAAATGTGAGATTGCTGTAAAATATTTCTCGCACATATCCCCCTCTTCCAGGACTAGTTTTGATCCTCATGCCACGTCTTGACTGCCAAACAAGAACATTATCAACCGTGACATTGGAGACCCCTCCAGACATTTCACTGCCAATTGATACTGCTGCACTGTAATATACAATAGAAAATTAGGAGTGCCACAAACAAGGGA-TTTTTTT-AATTCTAGGCACTGCACATGAATTTGAAATAAGTAAATATGCAAAAGGAAAAATATGCAAGATTTGGAAGGAAAGCTTTCCCAAAATTTTGCTTAAGGTAGGAAACAACATT-GTTTCTATAAGACCATTTTTAACCCACCTTACTCTGCTTCGAAGTATGAGATTCCGGATAAAAATGTTTGCAGATGGCCGAGCATATGCTATTCCATATTGATCCCAACCACTCTTTATTGCTATGCAATCA
>PIFL-3
CGCAACCCCTGGTAAATTATGTTCTCCACCTTTGGAAGAGCTGTTGGGTCATATTTATCATCTGGGTGTTCTGGATAATCAGTCTTAATTACAATTCCCACTCGAACAGTATCAAATGTGAGATTGCTGTAAAATATTTCTCGCACATATCCCCCTCTTCCAGGACTAGTTTTGATCCTCATGCCACGTCTTGACTGCCAAACAAGAACATTATCAACCGTGACATTGGAGACCCCTCCAGACATTTCACTGCCAATTGATACTGCTGCACTGTAATATACAATAGAAAATTAGGAGTGCCACAAACAAGGGA-TTTTTT--AATTCTAGGCACTGCACATGAATTTGAAATAAGTAAATATGCAAAAGGAAAAATATGCAAGATTTGGAAGGAAAGCTTTCCCAAAATTTTGCTTAAGGTAGGAAACAACATT-GTTTCTATAAGACCATTTTTAACCCACCTTACTCTGCTTCGAAGTATGAGATTCCGGATAAAAATGTTTGCAGATGGCCGAGCATATGCTATTCCATATTGATCCCAACCACTTTTTATTGCTATGCAATCA
>PIFL-1
CGTAACCCCTGGTAAATTATGTTCTCCACCTTTGGAAGAGCTGTTGGGTCATATTTATCATCTGGGTGTTCTGGATAATCAGTCTTAATTACAATTCCCACTCGAACAGTATCAAATGTGAGATTGCTGTAAAATATTTCTCGCACATATCCCCCTCTTCCAGGACTAGTTTTGATCCTCATGCCACGTCTTGACTGCCAAACAAGAACATTATCAACCGTGACATTGGAGACCCCTCCAGACATTTCACTGCCAATTGAT-----------------------------------GTGCCACAAACAAGGGA-TTTTTTT-AATTCTAGGCACTGCACATGAATTTGAAATAAGTAAATATGCAAAAGGAAAAATATGCAAGATTTGAAAGGAAAGCTTTCCCAAAATTTTGCTTAAGGTAGGAAACAACATT-GTTTCTATAAGACCATTTTTAACCCACCTTACTCTGCTTCGAAGTATGAGATTCCGGATAAAAATGTTTGCAGATGGCCGAGCATATGCTATTCCATATTGATCCCAACCACTCTTTATTGCTATGCAATCA
>PIGE-2
NNNNNCCCCTGGTAAATTATGTTCTCCACCTTTGGAAGAGCTGTTGGGTCATATTTATCATCTGGGTGTTCTGGATAATCAGTCTTAATTACAATTCCCACTCGAACAGTATCAAATGTGAGATTGCTGTAAAATATTTCTCGCACATATCCCCCTCTTCCAGGACTAGTCTTGATCCTCATGCCACGTCTTGACTGCCAAACAAGAACATTATCAACCGTGACATTGGAGACCCCTCCAGACATTTCACTGCCAATTGATACTGCTGCACTGTAATATACAATAGAAAATTAGGAGTGCCACAAACAAGGGA-TTTTTTT-AAATCTAGGCACTGCACATGAATTTGAAATAAGTAAATATGCAAAAGGAAAAATATGCAAGATTTGAAAGGAAAGCTTTCCCAAAATTTTGCT----GTAGGAAACAACATT-GTTTCTATAAGACCATTTTGAACCCACCTTACTCTGCTTCGAAGTATGAGATTCCGGATAAAAATGTTTGCAGATGGCCGAGCATATGCTATTCCATATTGATCCCAACCACTCTTTATTGCTATGCAATCA
>PIGE-1
NNNNNCCCCTGGTAAATTATGTTCTCCACCTTTGGAAGAGCTGTTGGGTCATATTTATCATCTGGGTGTTCTGGATAATCAGTCTTAATTACAATTCCCACTCGAACAGTATCAAATGTGAGATTGCTGTAAAATATTTCTCGCACATATCCCCCTCTTCCAGGACTAGTCTTGATCCTCATGCCACGTCTTGACTGCCAAACAAGAACATTATCAACCGTGACATTGGAGACCCCTCCAGACATTTCACTGCCAATTGATACTGCTGCACTGTAATATACAATAGAAAATTAGGAGTGCCACAAACAAGGGA-TTTTTTT-AAATCTAGGCACTGCACATGAATTTGAAATAAGTAAATATGCAAAAGGAAAAATATGCAAGATTTGAAAGGAAAGCTTTCCCAAAATTTTGCT----GTAGGAAACAACATT-GTTTCTATAAGACCATTTTGAACCCACCTTACTCTGCTTCGAAGTATGAGATTCCGGATAAAAATGTTTGCAGATGGCCGAGCATATGCTATTCCATATTGATCCCAACCACTCTTTATTGCTATGCAATCA
>PIMN-13
CGCAACCCCTGGTAAATTATGTTCTCCACCTTTGGAAGAGCTGTTGGGTCATATTTATCATCTGGGTGTTCTGGATAATCAGTCTTAATTACAATTCCCACTCGAACAGTATCAAATGTGAGATTGCTGTAAAATATTTCTCGCACATATCCCCCTCTTCCAGGACTAGTTTTGATCCTCATGCCACGTCTTGACTGCCAAACAAGAACATTATCAACCGTGACATTGGAGACCCCTCCAGACATTTCACTGCCAATTGATACTGCTGCACTGTAATATACAACAGAAAATTAGGAGTGCCACGGACAAGGGA-TTTTTTT-AATTCTAGGCACTGCACATGAATTTGAAATAAGTAAATATGCAAAAGGAAAAATATGCAAGATTTGAAAGGAAAGCTTTCCCAAAATTTTGCTTAAGGTAGGAAACAACATT-GTTTCTATAAGACCATTTTTAACCCACCTTACTCTGCTTCGAAGTATGAGATTCCGGATAAAAATGTTTGCAGATGGCCGAGCATATGCTATTCCATATTGATCCCAACCACTCTTTATTGCTATGCAATCA
>PIMN-12
CGCAACCCCTGGTAAATTATGTTCTCCACCTTTGGAAGAGCTGTTGGGTCATATTTATCATCTGGGTGTTCTGGATAATCAGTCTTAATTACAATTCCTACTCGAACAGTATCAAATGTGAGATTGCTGTAAAATATTTCTCGCACATATCCCCCTCTTCCAGGACTAGTTTTGATCCTCATGCCACGTCTTGACTGCCAAACAAGAACATTATCAACCATGACATTGGAGACCCCTCCAGACATTTCACTGCCAATTGATACTGCTGCACTGTAATATACAACAGAAAATTAGGAGTGCCATGGACAAGGGA-TTTTTTT-AATTCTAGGCACTGCACATGAATTTGAAATAAGTAAATATGCAAAAGGAAAAATATGCAAGATTTGAAAGGAAAGCTTTCCCAAAATTTTGCTCAAGGTAGGAAACAACATT-GTTTCTATAAGATCATTTTTAACCCACCTTACTCTGCTTCGAAGTATGAGATTCCGGATAAAAATGTTTGCAGATGGCCGAGCATATGCTATTCCATATTGATCCCAACCACTCTTTATTGCTATGCAATCA
>PIMN-4
CGCAACCCCTGGTAAATTATGTTCTCCACCTTTGGAAGAGCTGTTGGGTCATATTTATCATCTGGGTGTTCTGGATAATCAGTCTTAATTACAATTCCCACTCGAACAGTATCAAATGTGAGATTGCTGTAAAATATTTCTCGCACATATCCCCCTCTTCCAGGACTAGTTTTGATCCTCATGCCACGTCTTGACTGCCAAACAAGAACATTATCAACCGTGACATTGGAGACCCCTCCAGACATTTCACTGCCAATTGATACTGCTGCACTGTAATATACAACAGAAAATTAGGAGTGCCACGGACAAGGGA-TTTTTTT-AATTCTTGGCACTGCACATGAATTTGAAATAAGTAAATATGCAAAAGGAAAAATATGCAAGATTTGAAAGGAAAGCTTTCCCAAAATTTTGCTTAAGGTAGGAAACAACATT-GTTTCTATAAGACCATTTTTAACCCACCTTACTCTGCTTCGAAGTATGAGATTCCGGATAAAAATGTTTGCAGATGGCCGAGCATATGCTATTCCATATTGATCCCAACCACTCTTTATTGCTATGCAATCA
>PIMN-15
CGCAACCCCTGGTAAATTATGTTCTCCACCTTTGGAAGAGCTGTTGGGTCATATTTATCATCTGGGTGTTCTGGATAATCAGTCTTAATTACAATTCCCACTCGAACAGTATCAAATGTGAGATTGCTGTAAAATATTTCTCGCACATATCCCCCTCTTCCAGGACTAGTTTTGATCCTCATGCCACGTCTTGACTGCCAAACAAGAACATTATCAACCGTGACATTGGAGACCCCTCCAGACATTTCACTGCCAATTGATACTGCTGCACTGTAATATACAACAGAAAATTAGGAGTGCCACGGACAAGGGA-TTTTTTT-AATTCTAGGCACTGCACATGAATTTGAAATAAGTAAATATGCAAAAGGAAAAATATGCAAGATTTGAAAGGAAAGCTTTCCCAAAATTTTGCTTAAGGTAGGAAACAACATT-GTTTCTATAAGACCATTTTTAACCCACCTTACTCTGCTTCGAAGTATGAGATTCCGGATAAAAATGTTTGCAGATGGCCGAGCATATGCTATTCCATATTGATCCCAACCACTCTTTATTGCTATGCAATCA
>PIMN-8
CGCAACCCCTGGTAAATTATGTTCTCCACCTTTGGAAGAGCTGTTGGGTCATATTTATCATCTGGGTGTTCTGGATAATCAGTCTTAATTACAATTCCCACTCGAACAGTATCAAATGTGAGATTGCTGTAAAATATTTCTCGCACATATCCCCCTCTTCCAGGACTAGTTTTGATCCTCATGCCACGTCTTGACTGCCAAACAAGAACATTATCAACCGTGACATTGGAGACCCCTCCAGACATTTCACTGCCAATTGATACTGCTGCACTGTAATATACAACAGAAAATTAGGAGTGCCACGGACAAGGGA-TTTTTTT-AATTCTTGGCACTGCACATGAATTTGAAATAAGTAAATATGCAAAAGGAAAAATATGCAAGATTTGAAAGGAAAGCTTTCCCAAAATTTTGCTTAAGGTAGGAAACAACATT-GTTTCTATAAGACCATTTTTAACCCACCTTACTCTGCTTCGAAGTATGAGATTCCGGATAAAAATGTTTGCAGATGGCCGAGCATATGCTATTCCATATTGATCCCAACCACTCTTTATTGCTATGCAATCA
>PIMN-18
CGCAACCCCTGGTAAATTATGTTCTCCACCTTTGGAAGAGCTGTTGGGTCATATTTATCATCTGGGTGTTCTGGATAATCAGTCTTAATTACAATTCCCACTCGAACAGTATCAAATGTGAGATTGCTGTAAAATATTTCTCGCACATATCCCCCTCTTCCAGGACTAGTTTTGATCCTCATGCCACGTCTTGACTGCCAAACAAGAACATTATCAACCGTGACATTGGAGACCCCTCCAGACATTTCACTGCCAATTGATACTGCTGCACTGTAATATACAACAGAAAATTAGGAGTGCCACGGACAAGGGA-TTTTTTT-AATTCTAGGCACTGCACATGAATTTGAAATAAGTAAATATGCAAAAGGAAAAATATGCAAGATTTGAAAGGAAAGCTTTCCCAAAATTTTGCTTAAGGTAGGAAACAACATT-GTTTCTATAAGACCATTTTTAACCCACCTTACTCTGCTTCGAAGTATGAGATTCCGGATAAAAATGTTTGCAGATGGCCGAGCATATGCTATTCCATATTGATCCCAACCACTCTTTATTGCTATGCAATCA
>PIMN-14
CGCAACCCCTGGTAAATTATGTTCTCCACCTTTGGAAGAGCTGTTGGGTCATATTTATCATCTGGGTGTTCTGGATAATCAGTCTTAATTACAATTCCCACTCGAACAGTATCAAATGTGAGATTGCTGTAAAATATTTCTCGCACATATCCCCCTCTTCCAGGACTAGTTTTGATCCTCATGCCACGTCTTGACTGCCAAACAAGAACATTATCAACCGTGACATTGGAGACCCCTCCAGACATTTCACTGCCAATTGATACTGCTGCACTGTAATATACAACAGAAAATTAGGAGTGCCACGGACAAGGGA-TTTTTTT-AATTCTAGGCACTGCACATGAATTTGAAATAAGTAAATATGCAAAAGGAAAAATATGCAAGATTTGAAAGGAAAGCTTTCCCAAAATTTTGCTTAAGGTAGGAAACAACATT-GTTTCTATAAGACCATTTTTAACCCACCTTACTCTGCTTCGAAGTATGAGATTCCGGATAAAAATGTTTGCAGATGGCCGAGCATATGCTATTCCATATTGATCCCAACCACTCTTTATTGCTATGCAATCA
>PIMN-10
CGCAACCCCTGGTAAATTATGTTCTCCACCTTTGGAAGAGCTGTTGGGTCATATTTATCATCTGGGTGTTCTGGATAATCAGTCTTAATTACAATTCCCACTCGAACAGTATCAAATGTGAGATTGCTGTAAAATATTTCTCGCACATATCCCCCTCTTCCAGGACTAGTTTTGATCCTCATGCCACGTCTTGACTGCCAAACAAGAACATTATCAACCGTGACATTGGAGACCCCTCCAGACATTTCACTGCCAATTGATACTGCTGCACTGTAATATACAATAGAAAATTAGGAGTGCCACAAACAAGGGA-TTTTTTT-AATTCTAGGCACTGCACATGAATTTGAAATAAGTAAATATGCAAAAGGAAAAATATGCAAGATTTGGAAGGAAAGCTTTCCCAAAATTTTGCTTAAGGTAGGAAACAACATT-GTTTCTATAAGACCATTTTTAACCCACCTTACTCTGCTTCGAAGTATGAGATTCCGGATAAAAATGTTTGCAGATGGCCGAGCATATGCTATTCCATATTGATCCCAACCACTCTTTATTGCTATGCAATCA
>PIMN-7
CGCAACCCCTGGTAAATTATGTTCTCCACCTTTGGAAGAGCTGTTGGGTCATATTTATCATCTGGGTGTTCTGGATAATCAGTCTTAATTACAATTCCTACTCGAACAGTATCAAATGTGAGATTGCTGTAAAATATTTCTCGCACATATCCCCCTCTTCCAGGACTAGTTTTGATCCTCATGCCACGTCTTGACTGCCAAACAAGAACATTATCAACCGTGACATTGGAGACCCCTCCAGACATTTCACTGCCAATTGATACTGCTGCACTGTAATATACAACAGAAAATTAGGAGTGCCATGGACAAGGGA-TTTTTTT-AATTCTAGGCACTGCACATGAATTTGAAATAAGTAAATATGCAAAAGGAAAAATATGCAAGATTTGAAAGGAAAGCTTTCCCAAAATTTTGCTCAAGGTAGGAAACAACATT-GTTTCTATAAGATCATTTTTAACCCACCTTACTCTGCTTCGAAGTATGAGATTCCGGATAAAAATGTTTGCAGATGGCCGAGCATATGCTATTCCATATTGATCCCAACCACTCTTTATTGCTATGCAATCA
>PIMN-3
CGCAACCCCTGGTAAATTATGTTCTCCACCTTTGGAAGAGCTGTTGGGTCATATTTATCATCTGGGTGTTCTGGATAATCAGTCTTAATTACAATTCCCACTCGAACAGTATCAAATGTGAGATTGCTGTAAAATATTTCTCGCACATATCCCCCTCTTCCAGGACTAGTTTTGATCCTCATGCCACGTCTTGACTGCCAAACAAGAACATTATCAACCGTGACATTGGAGACCCCTCCAGACATTTCACTGCCAATTGATACTGCTGCACTGTAATATACAACAGAAAATTAGGAGTGCCACGGACAAGGGA-TTTTTTT-AATTCTAGGCACTGCACATGAATTTGAAATAAGTAAATATGCAAAAGGAAAAATATGCAAGATTTGAAAGGAAAGCTTTCCCAAAATTTTGCTTAAGGTAGGAAACAACATT-GTTTCTATAAGACCATTTTTAACCCACCTTACTCTGCTTCGAAGTATGAGATTCCGGATAAAAATGTTTGCAGATGGCCGAGCATATGCTATTCCATATTGATCCCAACCACTCTTTATTGCTATGCAATCA
>PIMN-1
CGCAACCCCTGGTAAATTATGTTCTCCACCTTTGGAAGAGCTGTTGGGTCATATTTATCATCTGGGTGTTCTGGATAATCAGTCTTAATTACAATTCCCACTCGAACAGTATCAAATGTGAGATTGCTGTAAAATATTTCTCGCACATATCCCCCTCTTCCAGGACTAGTTTTGATCCTCATGCCACGTCTTGACTGCCAAACAAGAACATTATCAACCGTGACATTGGAGACCCCTCCAGACATTTCACTGCCAATTGATACTGCTGCACTGTAATATACAATAGAAAATTAGGAGTGCCACAAACAAGGGA-TTTTTTT-AATTCTAGGCACTGCACATGAATTTGAAATAAGTAAATATGCAAAAGGAAAAATATGCAAGATTTGGAAGGAAAGCTTTCCCAAAATTTTGCTTAAGGTAGGAAACAACATT-GTTTCTATAAGACCATTTTTAACCCACCTTACTCTGCTTCGAAGTATGAGATTCCGGATAAAAATGTTTGCAGATGGCCGAGCATATGCTATTCCATATTGATCCCAACCACTCTTTATTGCTATGCAATCA
>PIMN-6
CGCAACCCCTGGTAAATTATGTTCTCCACCTTTGGAAGAGCTGTTGGGTCATATTTATCATCTGGGTGTTCTGGATAATCAGTCTTAATTACAATTCCCACTCGAACAGTATCAAATGTGAGATTGCTGTAAAATATTTCTCGCACATATCCCCCTCTTCCAGGACTAGTTTTGATCCTCATGCCACGTCTTGACTGCCAAACAAGAACATTATCAACCGTGACATTGGAGACCCCTCCAGACATTTCACTGCCAATTGATACTGCTGCACTGTAATATACAACAGAAAATTAGGAGTGCCACGGACAAGGGA-TTTTTTT-AATTCTAGGCACTGCACATGAATTTGAAATAAGTAAATATGCAAAAGGAAAAATATGCAAGATTTGAAAGGAAAGCTTTCCCAAAATTTTGCTTAAGGTAGGAAACAACATT-GTTTCTATAAGACCATTTTTAACCCACCTTACTCTGCTTCGAAGTATGAGATTCCGGATAAAAATGTTTGCAGATGGCCGAGCATATGCTATTCCATATTGATCCCAACCACTCTTTATTGCTATGCAATCA
>PIMN-2
CGCAACCCCTGGTAAATTATGTTCTCCACCTTTGGAAGAGCTGTTGGGTCATATTTATCATCTGGGTGTTCTGGATAATCAGTCTTAATTACAATTCCCACTCGAACAGTATCAAATGTGAGATTGCTGTAAAATACTTCTCGCACATATCCCCCTCTTCCAGGACTAGTTTTGATCCTCATGCCACGTCTTGACTGCCAAACAAGAACATTATCAACCGTGACATTGGAGACCCCTCCAGACATTTCACTGCCAATTGATACTGCTGCACTGTAATATACAATAGAAAATTAGGAGTGCCACAAACAAGGGA-TTTTTTT-AATTCTAGGCACTGCACATGAATTTGAAATAAGTAAATATGCAAAAGGAAAAATATGCAAGATTTGGAAGGAAAGCTTTCCCAAAATTTTGCTTAAGGTAGGAAACAACATT-GTTTCTATAAGACCATTTTTAACCCACCTTACTCTGCTTCGAAGTATGAGATTCCGGATAAAAATGTTTGCAGATGGCCGAGCATATGCTATTCCATATTGATCCCAACCACTCTTTATTGCTATGCAATCA
>PIMN-17
CGCAACCCCTGGTAAATTATGTTCTCCACCTTTGGAAGAGCTGTTGGGTCATATTTATCATCTGGGTGTTCTGGATAATCAGTCTTAATTACAATTCCTACTCGAACAGTATCAAATGTGAGATTGCTGTAAAATATTTCTCGCACATATCCCCCTCTTCCAGGACTAGTTTTGATCCTCATGCCACGTCTTGACTGCCAAACAAGAACATTATCAACCGTGACATTGGAGACCCCTCCAGACATTTCACTGCCAATTGATACTGCTGCACTGTAATATACAACAGAAAATTAGGAGTGCCATGGACAAGGGA-TTTTTTT-AATTCTAGGCACTGCACATGAATTTGAAATAAGTAAATATGCAAAAGGAAAAATATGCAAGATTTGAAAGGAAAGCTTTCCCAAAATTTTGCTCAAGGTAGGAAACAACATT-GTTTCTATAAGATCATTTTTAACCCACCTTACTCTGCTTCGAAGTATGAGATTCCGGATAAAAATGTTTGCAGATGGCCGAGCATATGCTATTCCATATTGATCCCAACCACTCTTTATTGCTATGCAATCA
>PIMN-16
CGCAACCCCTGGTAAATTATGTTCTCCACCTTTGGAAGAGCTGTTGGGTCATATTTATCATCTGGGTGTTCTGGATAATCAGTCTTAATTACAATTCCCACTCGAACAGTATCAAATGTGAGATTGCTGTAAAATATTTCTCGCACATATCCCCCTCTTCCAGGACTAGTTTTGATCCTCATGCCACGTCTTGACTGCCAAACAAGAACATTATCAACCGTGACATTGGAGACCCCTCCAGACATTTCACTGCCAATTGATACTGCTGCACTGTAATATACAACAGAAAATTAGGAGTGCCACGGACAAGGGA-TTTTTTT-AATTCTAGGCACTGCACATGAATTTGAAATAAGTAAATATGCAAAAGGAAAAATATGCAAGATTTGAAAGGAAAGCTTTCCCAAAATTTTGCTTAAGGTAGGAAACAACATT-GTTTCTATAAGACCATTTTTAACCCACCTTACTCTGCTTCGAAGTATGAGATTCCGGATAAAAATGTTTGCAGATGGCCGAGCATATGCTATTCCATATTGATCCCAACCACTCTTTATTGCTATGCAATCA
>PIMN-9
CGCAACCCCTGGTAAATTATGTTCTCCACCTTTGGAAGAGCTGTTGGGTCATATTTATCATCTGGGTGTTCTGGATAATCAGTCTTAATTACAATTCCCACTCGAACAGTATCAAATGTGAGATTGCTGTAAAATATTTCTCGCACATATCCCCCTCTTCCAGGACTAGTTTTGATCCTCATGCCACGTCTTGACTGCCAAACAAGAACATTATCAACCGTGACATTGGAGACCCCTCCAGACATTTCACTGCCAATTGATACTGCTGCACTGTAATATACAATAGAAAATTAGGAGTGCCACAAACAAGGGA-TTTTTTT-AATTCTAGGCACTGCACATGAATTTGAAATAAGTAAATATGCAAAAGGAAAAATATGCAAGATTTGGAAGGAAAGCTTTCCCAAAATTTTGCTTAAGGTAGGAAACAACATT-GTTTCTATAAGACCATTTTTAACCCACCTTACTCTGCTTCGAAGTATGAGATTCCGGATAAAAATGTTTGCAGATGGCCGAGCATATGCTATTCCATATTGATCCCAACCACTCTTTATTGCTATGCAATCA
>PIMN-5
CGCAACCCCTGGTAAATTATGTTCTCCACCTTTGGAAGAGCTGTTGGGTCATATTTATCATCTGGGTGTTCTGGATAATCAGTCTTAATTACAATTCCCACTCGAACAGTATCAAATGTGAGATTGCTGTAAAATATTTCTCGCACATATCCCCCTCTTCCAGGACTAGTTTTGATCCTCATGCCACGTCTTGACTGCCAAACAAGAACATTATCAACCGTGACATTGGAGACCCCTCCAGACATTTCACTGCCAATTGATACTGCTGCACTGTAATATACAACAGAAAATTAGGAGTGCCACGGACAAGGGA-TTTTTTT-AATTCTAGGCACTGCACATGAATTTGAAATAAGTAAATATGCAAAAGGAAAAATATGCAAGATTTGAAAGGAAAGCTTTCCCAAAATTTTGCTTAAGGTAGGAAACAACATT-GTTTCTATAAGACCATTTTTAACCCACCTTACTCTGCTTCGAAGTATGAGATTCCGGATAAAAATGTTTGCAGATGGCCGAGCATATGCTATTCCATATTGATCCCAACCACTCTTTATTGCTATGCAATCA
>PIMN-11
CGCAACCCCTGGTAAATTATGTTCTCCACCTTTGGAAGAGCTGTTGGGTCATATTTATCATCTGGGTGTTCTGGATAATCAGTCTTAATTACAATTCCCACTCGAACAGTATCAAATGTGAGATTGCTGTAAAATATTTCTCGCACATATCCCCCTCTTCCAGGACTAGTTTTGATCCTCATGCCACGTCTTGACTGCCAAACAAGAACATTATCAACCGTGACATTGGAGACCCCTCCAGACATTTCACTGCCAATTGATACTGCTGCACTGTAATATACAACAGAAAATTAGGAGTGCCACGGACAAGGGA-TTTTTTT-AATTCTAGGCACTGCACATGAATTTGAAATAAGTAAATATGCAAAAGGAAAAATATGCAAGATTTGAAAGGAAAGCTTTCCCAAAATTTTGCTTAAGGTAGGAAACAACATT-GTTTCTATAAGACCATTTTTAACCCACCTTACTCTGCTTCGAAGTATGAGATTCCGGATAAAAATGTTTGCAGATGGCCGAGCATATGCTATTCCATATTGATCCCAACCACTCTTTATTGCTATGCAATCA
>PISB-12
CGCAACCCCTGGTAAATTATGTTCTCCACCTTTGGAAGAGCTGTTGGGTCATATTTATCATCTGGGTGTTCTGGATAATCAGTCTTAATTACAATTCCCACTCGAACTGTATCAAATGTGAGATTGCTGTAAAATATTTCTCGCACATATCCCCCTCTTCCAGGACTAGTTTTGATCCTCATGCCACGTCTTGACTGCCAAACAAGAACATTATCAACCGTGACATTGGAGACCCCTCCAGACATTTCACTGCCAATTGATACTGCTGCACTGTAATATACAATAGAAAATTAGGAGTGCCACAAACAAGGGA-TTTTTTT-AATTCTAGGCACTGCACATGAATTTGAAATAAGTAAATA----------------TGCAAGATTTGAAAGGAAAGCTTTCCCAAAATTTTGCTTAAGGTAGGAAACAACATT-GTTTCTATAAGACCATTTTTAACCCACCTTACTCTGCTTCGAAGTATGAGATTCCGGATAAAAATGTTTGCAGATGGCCGAGCATATGCTATTCCATATTGATCCCAACCACTCTTTATTGCTATGCAATCA
>PISB-1
CGCAACCCCTGGTAAATTATGTTCTCCACCTTTGGAAGAGCTGTTGGGTCATATTTATCATCTGGGTGTTCTGGATAATCAGTCTTAATTACAATTCCCACTCGAACAGTATCAAATGTGAGATTGCTGTAAAATATTTCTCGCACATATCCCCCTCTTCCAGGACTAGTTTTGATCCTCATGCCACGTCTTGACTGCCAAACAAGAACATTATCAACCGTGACATTGGAGACCCCTCCAGACATTTCACTGCCAATTGATACTGCTGCACTGTAATATACAATAGAAAATTAGGAGTGCCACAAACAAGGGA-TTTTTTT-AATTCTAGGCACTGCACATGAATTTGAAATAAGTAAATATGCAAAAGGAAAAATATGCAAGATTTGGAAGGAAAGCTTTCCCAAAATTTTGCTTAAGGTAGGAAACAACATT-GTTTCTATAAGACCATTTTTAACCCACCTTACTCTGCTTCGAAGTATGAGATTCCGGATAAAAATGTTTGCAGATGGCCGAGCATATGCTATTCCATATTGATCCCAACCACTCTTTATTGCTATGCAATCA
>PISB-3
CGCAACCCCTGGTAAATTATGTTCTCCACCTTTGGAAGAGCTGTTGGGTCATATTTATCATCTGGGTGTTCTGGATAATCAGTCTTAATTACAATTCCCACTCGAACAGTATCAAATGTGAGATTGCTGTAAAATATTTCTCGCACATATCCCCCTCTTCCAGGACTAGTTTTGATCCTCATGCCACGTCTTGACTGCCAAACAAGAACATTATCAACCGTGACATTGGAGACCCCTCCAGACATTTCACTGCCAATTGATACTGCTGCACTGTAATATACAATAGAAAATTAGGAGTGCCACAAACAAGGGA-TTTTTT--AATTCTAGGCACTGCACATGAATTTGAAATAAGTAAATATGCAAAAGGAAAAATATGCAAGATTTGGAAGGAAAGCTTTCCCAAAATTTTGCTTAAGGTAGGAAACAACATT-GTTTCTATAAGACCATTTTTAACCCACCTTACTCTGCTTCGAAGTATGAGATTCCGGATAAAAATGTTTGCAGATGGCCGAGCATATGCTATTCCATATTGATCCCAACCACTTTTTATTGCTATGCAATNN
>PISB-14
CGCAACCCCTGGTAAATTATGTTCTCCACCTTTGGAAGAGCTGTTGGGTCATATTTATCATCTGGGTGTTCTGGATAATCAGTCTTAATTACAATTCCCACTCGAACAGTATCAAATGTGAGATTGCTGTAAAATATTTCTCGCACATATCCCCCTCTTCCAGGACTAGTTTTGATCCTCATGCCACGTCTTGACTGCCAAACAAGAACATTATCAACCGTGACATTGGAGACCCCTCCAGACATTTCACTGCCAATTGATACTGCTGCACTGTAATATACAATAGAAAATTAGGAGTGCCACAAACAAGGGA-TTTTTTT-AATTCTAGGCACTGCACATGAATTTGAAATAAGTAAATATGCAAAAGGAAAAATATGCAAGATTTGGAAGGAAAGCTTTCCCAAAATTTTGCTTAAGGTAGGAAACAACATT-GTTTCTATAAGACCATTTTTAACCCACCTTACTCTGCTTCGAAGTATGAGATTCCGGATAAAAATGTTTGCAGATGGCCGAGCATATGCTATTCCATATTGATCCCAACCACTCTTTATTGCTATGCAATCA
>PISB-15
CGCAACCCCTGGTAAATTATGTTCTCCACCTTTGGAAGAGCTGTTGGGTCATATTTATCATCTGGGTGTTCTGGATAATCAGTCTTAATTACAATTCCCACTCGAACAGTATCAAATGTGAGATTGCTGTAAAATATTTCTCGCACATATCCCCCTCTTCCAGGACTAGTTTTGATCCTCATGCCACGTCTTGACTGCCAAACAAGAACATTATCAACCGTGACATTGGAGACCCCTCCAGACATTTCACTGCCAATTGATACTGCTGCACTGTAATATACAATAGAAAATTAGGAGTGCCACAAACAAGGGA-TTTTTTT-AATTCTAGGCACTGCACATGAATTTGAAATAAGTAAATATGCAAAAGGAAAAATATGCAAGATTTGGAAGGAAAGCTTTCCCAAAATTTTGCTTAAGGTAGGAAACAACATT-GTTTCTATAAGACCATTTTTAACCCACCTTACTCTGCTTCGAAGTATGAGATTCCGGATAAAAATGTTTGCAGATGGCCGAGCATATGCTATTCCATATTGATCCCAACCACTCTTTATTGCTATGCAATCA
>PISB-6
CGCAACCCCTGGTAAATTATGTTCTCCACCTTTGGAAGAGCTGTTGGGTCATATTTATCATCTGGGTGTTCTGGATAATCAGTCTTAATTACAATTCCCACTCGAACAGTATCAAATGTGAGATTGCTGTAAAATATTTCTCGCACATATCCCCCTCTTCCAGGACTAGTTTTGATCCTCATGCCACGTCTTGACTGCCAAACAAGAACATTATCAACCGTGACATTGGAGACCCCTCCAGACATTTCACTGCCAATTGATACTGCTGCACTGTAATATACAATAGAAAATTAGGAGTGCCACAAACAAGGGA-TTTTTTT-AATTCTAGGCACTGCACATGAATTTGAAATAAGTAAATATGCAAAAGGAAAAATATGCAAGATTTGGAAGGAAAGCTTTCCCAAAATTTTGCTTAAGGTAGGAAACAACATT-GTTTCTATAAGACCATTTTTAACCCACCTTACTCTGCTTCGAAGTATGAGATTCCGGATAAAAATGTTTGCAGATGGCCGAGCATATGCTATTCCATATTGATCCCAACCACTTTTTATTGCTATGCAATCA
>PISB-4
CGCAACCCCTGGTAAATTATGTTCTCCACCTTTGGAAGAGCTGTTGGGTCATATTTATCATCTGGGTGTTCTGGATAATCAGTCTTAATTACAATTCCCACTCGAACTGTATCAAATGTGAGATTGCTGTAAAATATTTCTCGCACATATCCCCCTCTTCCAGGACTAGTTTTGATCCTCATGACACGTCTTGACTGCCAAACAAGAACATTATCAACCGTGACATTGGAGACCCCTCCAGACATTTCACTGCCAATTGATACTGCTGCACTGTAATATACAATAGAAAATTAGGAGTGCCACAAACAAGGGA-TTTTTTT-AATTCTAGGCACTGCACATGAATTTGAAATAAGTAAATA----------------TGCAAGATTTGAAAGGAAAGCTTTCCCAAAATTTTGCTTAAGGTAGGAAACAACATT-GTTTCTATAAGACCATTTTTAACCCACCTTACTCTGCTTCGAAGTATGAGATTCCGGATAAAAATGTTTGCAGATGGCCGAGCATATGCTATTCCATATTGATCCCAACCACTCTTTATTGCTATGCAATCA
>PISB-16
CGCAACCCCTGGTAAATTATGTTCTCCACCTTTGGAAGAGCTGTTGGGTCATATTTATCATCTGGGTGTTCTGGATAATCAGTCTTAATTACAATTCCCACTCGAACAGTATCAAATGTGAGATTGCTGTAAAATATTTCTCGCACATATCCCCCTCTTCCAGGACTAGTTTTGATCCTCATGCCACGTCTTGACTGCCAAACAAGAACATTATCAACCGTGACATTGGAGACCCCTCCAGACATTTCACTGCCAATTGATACTGCTGCACTGTAATATACAATAGAAAATTAGGAGTGCCACAAACAAGGGA-TTTTTTT-AATTCTAGGCACTGCACATGAATTTGAAATAAGTAAATATGCAAAAGGAAAAATATGCAAGATTTGGAAGGAAAGCTTTCCCAAAATTTTGCTTAAGGTAGGAAACAACATT-GTTTCTATAAGACCATTTTTAACCCACCTTACTCTGCTTCGAAGTATGAGATTCCGGATAAAAATGTTTGCAGATGGCCGAGCATATGCTATTCCATATTGATCCCAACCACTCTTTATTGCTATGCAATCA
>PISB-11
CGCAACCCCTGGTAAATTATGTTCTCCACCTTTGGAAGAGCTGTTGGGTCATATTTATCATCTGGGTGTTCTGGATAATCAGTCTTAATTACAATTCCCACTCGAACAGTATCAAATGTGAGATTGCTGTAAAATATTTCTCGCACATATCCCCCTCTTCCAGGACTAGTTTTGATCCTCATGCCACGTCTTGACTGCCAAACAAGAACATTATCAACCGTGACATTGGAGACCCCTCCAGACATTTCACTGCCAATTGATACTGCTGCACTGTAATATACAATAGAAAATTAGGAGTGCCACAAACAAGGGA-TTTTTT--AATTCTAGGCACTGCACATGAATTTGAAATAAGTAAATATGCAAAAGGAAAAATATGCAAGATTTGGAAGGAAAGCTTTCCCAAAATTTTGCTTAAGGTAGGAAACAACATT-GTTTCTATAAGACCATTTTTAACCCACCTTACTCTGCTTCGAAGTATGAGATTCCGGATAAAAATGTTTGCAGATGGCCGAGCATATGCTATTCCATATTGATCCCAACCACTTTTTATTGCTATGCAATCA
>PISB-2
CGCAACCCCTGGTAAATTATGTTCTCCACCTTTGGAAGAGCTGTTGGGTCATATTTATCATCTGGGTGTTCTGGATAATCAGTCTTAATTACAATTCCCACTCGAACAGTATCAAATGTGAGATTGCTGTAAAATATTTCTCGCACATATCCCCCTCTTCCAGGACTAGTTTTGATCCTCATGCCACGTCTTGACTGCCAAACAAGAACATTATCAACCGTGACATTGGAGACCCCTCCAGACATTTCACTGCCAATTGATACTGCTGCACTGTAATATACAATAGAAAATTAGGAGTGCCACAAACAAGGGA-TTTTTT--AATTCTAGGCACTGCACATGAATTTGAAATAAGTAAATATGCAAAAGGAAAAATATGCAAGATTTGGAAGGAAAGCTTTCCCAAAATTTTGCTTAAGGTAGGAAACAACATT-GTTTCTATAAGACCATTTTTAACCCACCTTACTCTGCTTCGAAGTATGAGATTCCGGATAAAAATGTTTGCAGATGGCCGAGCATATGCTATTCCATATTGATCCCAACCACTTTTTATTGCTATGCAATCA
>PISB-5
CGCAACCCCTGGTAAATTATGTTCTCCACCTTTGGAAGAGCTGTTGGGTCATATTTATCATCTGGGTGTTCTGGATAATCAGTCTTAATTACAATTCCCACTCGAACAGTATCAAATGTGAGATTGCTGTAAAATATTTCTCGCACATATCCCCCTCTTCCAGGACTAGTTTTGATCCTCATGCCACGTCTTGACTGCCAAACAAGAACATTATCAACCGTGACATTGGAGACCCCTCCAGACATTTCACTGCCAATTGATACTGCTGCACTGTAATATACAATAGAAAATTAGGAGTGCCACAAACAAGGGA-TTTTTT--AATTCTAGGCACTGCACATGAATTTGAAATAAGTAAATATGCAAAAGGAAAAATATGCAAGATTTGGAAGGAAAGCTTTCCCAAAATTTTGCTTAAGGTAGGAAACAACATT-GTTTCTATAAGACCATTTTTAACCCACCTTACTCTGCTTCGAAGTATGAGATTCCGGATAAAAATGTTTGCAGATGGCCGAGCATATGCTATTCCATATTGATCCCAACCACTTTTTATTGCTATGCAATCA
>PISB-13
CGCAACCCCTGGTAAATTATGTTCTCCACCTTTGGAAGAGCTGTTGGGTCATATTTATCATCTGGGTGTTCTGGATAATCAGTCTTAATTACAATTCCCACTCGAACAGTATCAAATGTGAGATTGCTGTAAAATATTTCTCGCACATATCCCCCTCTTCCAGGACTAGTTTTGATCCTCATGCCACGTCTTGACTGCCAAACAAGAACATTATCAACCGTGACATTGGAGACCCCTCCAGACATTTCACTGCCAATTGATACTGCTGCACTGTAATATACAATAGAAAATTAGGAGTGCCACAAACAAGGGA-TTTTTT--AATTCTAGGCACTGCACATGAATTTGAAATAAGTAAATATGCAAAAGGAAAAATATGCAAGATTTGGAAGGAAAGCTTTCCCAAAATTTTGCTTAAGGTAGGAAACAACATT-GTTTCTATAAGACCATTTTTAACCCACCTTACTCTGCTTCGAAGTATGAGATTCCGGATAAAAATGTTTGCAGATGGCCGAGCATATGCTATTCCATATTGATCCCAACCACTTTTTATTGCTATGCAATCA
>PISQ-2
CGCAACCCCTGGTAAATTATGTTCTCCACCTTTGGAAGAGCTGTTGGGTCATATTTATCATCTGGGTGTTCTGGATAATCAGTCTTAATTACAATTCCCACTCGAACAGTATCAAATGTGAGATTGCTGTAAAATATTTCTCGCACATATCCCCCTCTTCCAGGACTAGTCTTGATCCTCATGCCACGTCTTGACTGCCAAACAAGAACATTATCAACCGTGACATTGGAGACCCCTCCAGACATTTCACTGCCAATTGATACTGCTGCACTGTAATATACAATAGAAAATTAGGAGTGCCACAAACAAGGGA-TTTTTTT-AATTCTAGGCACTGCACATGAATTTGAAATAAGTAAATATGCAAAAGGAAAAATATGCAAGATTTGAAAGGAAAGCTTTCCCAAAATTTTGCTTAAGGTAGGAAACAACATT-GTTTCTATAAGACCATTTTTAACCCACCTTACTCTGCTTCGAAGTATGAGATTCCGGATAAAAATGTTTGCAGATGGCCGAGCATATGCTATTCCATATTGATCCCAACCACTCTTTATTGCTATGCAATCA
>PISQ-1
CGCAACCCCTGGTAAATTATGTTCTCCACCTTTGGAAGAGCTGTTGGGTCATATTTATCATCTGGGTGTTCTGGATAATCAGTCTTAATTACAATTCCCACTCGAACAGTATCAAATGTGAGATTGCTGTAAAATATTTCTCGCACATATCCCCCTCTTCCAGGACTAGTCTTGATCCTCATGCCACGTCTTGACTGCCAAACAAGAACATTATCAACCGTGACATTGGAGACCCCTCCAGACATTTCACTGCCAATTGATACTGCTGCACTGTAATATACAATAGAAAATTAGGAGTGCCACAAACAAGGGA-TTTTTTT-AATTCTAGGCACTGCACATGAATTTGAAATAAGTAAATATGCAAAAGGAAAAATATGCAAGATTTGAAAGGAAAGCTTTCCCAAAATTTTGCTTAAGGTAGGAAACAACATT-GTTTCTATAAGACCATTTTTAACCCACCTTACTCTGCTTCGAAGTATGAGATTCCGGATAAAAATGTTTGCAGATGGCCGAGCATATGCTATTCCATATTGATCCCAACCACTCTTTATTGCTATGCAATCA
>PIST-19
CGCAACCCCTGGTAAATTATGTTCTCCACCTTTGGAAGAGCTGTTGGGTCATATTTATCATCTGGGTGTTCTGGATAATCAGTCTTAATTACAATTCCCACTCGAACAGTATCAAATGTGAGATTGCTGTAAAATATTTCTCGCACATATCCCCCTCTTCCAGGACTAGTTTTGATCCTCATGCCACGTCTTGACTGCCAAACAAGAACATTATCAACCGTGACATTGGAGACCCCTCCAGACATTTCACTGCCAATTGATACTGCTGCACTGTAATATACAACAGAAAATTAGGAGTGCCACAAACAAGGGA-TTTTTTT-AATTCTAGGCACTGCACATGAATTTGAAATAAGTAAATATGCAAAAGGAAAAATATGCAAGATTTGGAAGGAAAGCTTTCCCAAAATTTTGCTTAAGGTAGGAAACAACATT-GTTTCTATAAGACCATTTTTAACCCACCTTACTCTGCTTCGAAGTATGAGATTCCGGATAAAAATGTTTGCAGATGGCCGAGCATATGCTATTCCATATTGATCCCAACCACTCTTTATTGCTATGCAATCA
>PIST-5
CGCAACCCCTGGTAAATTATGTTCTCCACCTTTGGAAGAGCTGTTGGGTCATATTTATCATCTGGGTGTTCTGGATAATCAGTCTTAATTACAATTCCCACTCGAACAGTATCAAATGTGAGATTGCTGTAAAATATTTCTCGCACATATCCCCCTCTTCCAGGACTAGTTTTGATCCTCATGCCACGTCTTGACTGCCAAACAAGAACATTATCAACCGTGACATTGGAGACCCCTCCAGACATTTCACTGCCAATTGATACTGCTGCACTGTAATATACAACAGAAAATTAGGAGTGCCACAAACAAGGGA-TTTTTTT-AATTCTAGGCACTGCACATGAATTTGAAATAAGTAAATATGCAAAAGGAAAAATATGCAAGATTTGGAAGGAAAGCTTTCCCAAAATTTTGCTTAAGGTAGGAAACAACATT-GTTTCTATAAGACCATTTTTAACCCACCTTACTCTGCTTCGAAGTATGAGATTCCGGATAAAAATGTTTGCAGATGGCCGAGCATATGCTATTCCATATTGATCCCAACCACTCTTTATTGCTATGCAATCA
>PIST-10
CGCAACCCCTGGTAAATTATGTTCTCCACCTTTGGAAGAGCTGTTGGGTCATATTTATCATCTGGGTGTTCTGGATAATCAGTCTTAATTACAATTCCCACTCGAACAGTATCAAATGTGAGATTGCTGTAAAATATTTCTCGCACATATCCCCCTCTTCCAGGACTAGTTTTGATCCTCATGCCACGTCTTGACTGCCAAACAAGAACATTATCAACCGTGACATTGGAGACCCCTCCAGACATTTCACTGCCAATTGATACTGCTGCACTGTAATATACAACAGAAAATTAGGAGTGCCACAAACAAGGGA-TTTTTTT-AATTCTAGGCACTGCACATGAATTTGAAATAAGTAAATATGCAAAAGGAAAAATATGCAAGATTTGGAAGGAAAGCTTTCCCAAAATTTTGCTTAAGGTAGGAAACAACATT-GTTTCTATAAGACCATTTTTAACCCACCTTACTCTGCTTCGAAGTATGAGATTCCGGATAAAAATGTTTGCAGATGGCCGAGCATATGCTATTCCATATTGATCCCAACCACTCTTTATTGCTATGCAATCA
>PICH-X3
CGCAACCCCTGGTAAATTATGTTCTCCACCTTTGGAAGAGCTGTTGGGTCATATTTATCATCTGGGTGTTCTGGATAATCAGTCTTAATTACAATTCCCACTCGAACAGTATCAAATGTGAGATTGCTGTAAAATATTTCTCGCACATATCCCCCTCTTCCAGGACTAGTTTTGATCCTCATGCCACGTCTTGACTGCCAAACAAGAACATTATCAACCGTGACATTGGAGACCCCTCCAGACATTTCACTGCCAATTGATACTGCTGCACTGTAATATACAATAGAAAATTAGGAGTGCCACAAACAAGGGA-TTTTTTT-AATTCTAGGCACTGCACATGAATTTGAAATAAGTAAATATGCAAAAGGAAAAATATGCAAGATTTGGAAGGAAAGCTTTCCCAAAATTTTGCTTAAGGTAGGAAACAACATT-GTTTCTATAAGACCATTTTTAACCCACCTTACTCTGCTTCGAAGTATGAGATTCCGGATAAAAATGTTTGCAGATGGCCGAGCATATGCTATTCCATATTGATCCCAACCACTCTTTATTGCTATGCAATCA
>PIST-11
CGCAACCCCTGGTAAATTATGTTCTCCACCTTTGGAAGAGCTGTTGGGTCATATTTATCATCTGGGTGTTCTGGATAATCAGTCTTAATTACAATTCCCACTCGAACAGTATCAAATGTGAGATTGCTGTAAAATATTTCTCGCACATATCCCCCTCTTCCAGGACTAGTTTTGATCCTCATGCCACGTCTTGACTGCCAAACAAGAACATTATCAACCGTGACATTGGAGACCCCTCCAGACATTTCACTGCCAATTGATACTGCTGCACTGTAATATACAACAGAAAATTAGGAGTGCCACAAACAAGGGA-TTTTTTT-AATTCTAGGCACTGCACATGAATTTGAAATAAGTAAATATGCAAAAGGAAAAATATGCAAGATTTGGAAGGAAAGCTTTCCCAAAATTTTGCTTAAGGTAGGAAACAACATT-GTTTCTATAAGACCATTTTTAACCCACCTTACTCTGCTTCGAAGTATGAGATTCCGGATAAAAATGTTTGCAGATGGCCGAGCATATGCTATTCCATATTGATCCCAACCACTCTTTATTGCTATGCAATCA
>PIST-7
CGCAACCCCTGGTAAATTATGTTCTCCACCTTTGGAAGAGCTGTTGGGTCATATTTATCATCTGGGTGTTCTGGATAATCAGTCTTAATTACAATTCCCACTCGAACAGTATCAAATGTGAGATTGCTGTAAAATATTTCTCGCACATATCCCCCTCTTCCAGGACTAGTTTTGATCCTCATGCCACGTCTTGACTGCCAAACAAGAACATTATCAACCGTGACATTGGAGACCCCTCCAGACATTTCACTGCCAATTGATACTGCTGCACTGTAATATACAACAGAAAATTAGGAGTGCCACAAACAAGGGA-TTTTTTT-AATTCTAGGCACTGCACATGAATTTGAAATAAGTAAATATGCAAAAGGAAAAATATGCAAGATTTGGAAGGAAAGCTTTCCCAAAATTTTGCTTAAGGTAGGAAACAACATT-GTTTCTATAAGACCATTTTTAACCCACCTTACTCTGCTTCGAAGTATGAGATTCCGGATAAAAATGTTTGCAGATGGCCGAGCATATGCTATTCCATATTGATCCCAACCACTCTTTATTGCTATGCAATCA
>PIST-3
CGCAACCCCTGGTAAATTATGTTCTCCACCTTTGGAAGAGCTGTTGGGTCATATTTATCATCTGGGTGTTCTGGATAATCAGTCTTAATTACAATTCCCACTCGAACAGTATCAAATGTGAGATTGCTGTAAAATATTTCTCGCACATATCCCCCTCTTCCAGGACTAGTTTTGATCCTCATGCCACGTCTTGACTGCCAAACAAGAACATTATCAACCGTGACATTGGAGACCCCTCCAGACATTTCACTGCCAATTGATACTGCTGCACTGTAATATACAACAGAAAATTAGGAGTGCCACAAACAAGGGA-TTTTTTT-AATTCTAGGCACTGCACATGAATTTGAAATAAGTAAATATGCAAAAGGAAAAATATGCAAGATTTGGAAGGAAAGCTTTCCCAAAATTTTGCTTAAGGTAGGAAACAACATT-GTTTCTATAAGACCATTTTTAACCCACCTTACTCTGCTTCGAAGTATGAGATTCCGGATAAAAATGTTTGCAGATGGCCGAGCATATGCTATTCCATATTGATCCCAACCACTCTTTATTGCTATGCAATCA
>PIST-6
CGCAACCCCTGGTAAATTATGTTCTCCACCTTTGGAAGAGCTGTTGGGTCATATTTATCATCTGGGTGTTCTGGATAATCAGTCTTAATTACAATTCCCACTCGAACAGTATCAAATGTGAGATTGCTGTAAAATATTTCTCGCACATATCCCCCTCTTCCAGGACTAGTTTTGATCCTCATGCCACGTCTTGACTGCCAAACAAGAACATTATCAACCGTGACATTGGAGACCCCTCCAGACATTTCACTGCCAATTGATACTGCTGCACTGTAATATACAACAGAAAATTAGGAGTGCCACAAACAAGGGA-TTTTTTT-AATTCTAGGCACTGCACATGAATTTGAAATAAGTAAATATGCAAAAGGAAAAATATGCAAGATTTGGAAGGAAAGCTTTCCCAAAATTTTGCTTAAGGTAGGAAACAACATT-GTTTCTATAAGACCATTTTTAACCCACCTTACTCTGCTTCGAAGTATGAGATTCCGGATAAAAATGTTTGCAGATGGCCGAGCATATGCTATTCCATATTGATCCCAACCACTCTTTATTGCTATGCAATCA
>PICH-X2
CGCAACCCCTGGTAAATTATGTTCTCCACCTTTGGAAGAGCTGTTGGGTCATATTTATCATCTGGGTGTTCTGGATAATCAGTCTTAATTACAATTCCCACTCGAACAGTATCAAATGTGAGATTGCTGTAAAATATTTCTCGCACATATCCCCCTCTTCCAGGACTAGTTTTGATCCTCATGCCACGTCTTGACTGCCAAACAAGAACATTATCAACCGTGACATTGGAGACCCCTCCAGACATTTCACTGCCAATTGATACTGCTGCACTGTAATATACAATAGAAAATTAGGAGTGCCACAAACAAGGGA-TTTTTTT-AATTCTAGGCACTGCACATGAATTTGAAATAAGTAAATATGCAAAAGGAAAAATATGCAAGATTTGGAAGGAAAGCTTTCCCAAAATTTTGCTTAAGGTAGGAAACAACATT-GTTTCTATAAGACCATTTTTAACCCACCTTACTCTGCTTCGAAGTATGAGATTCCGGATAAAAATGTTTGCAGATGGCCGAGCATATGCTATTCCATATTGATCCCAACCACTCTTTATTGCTATGCAATCA
>PIST-8
CGCAACCCCTGGTAAATTATGTTCTCCACCTTTGGAAGAGCTGTTGGGTCATATTTATCATCTGGGTGTTCTGGATAATCAGTCTTAATTACAATTCCCACTCGAACAGTATCAAATGTGAGATTGCTGTAAAATATTTCTCGCACATATCCCCCTCTTCCAGGACTAGTTTTGATCCTCATGCCACGTCTTGACTGCCAAACAAGAACATTATCAACCGTGACATTGGAGACCCCTCCAGACATTTCACTGCCAATTGATACTGCTGCACTGTAATATACAACAGAAAATTAGGAGTGCCACAAACAAGGGA-TTTTTTT-AATTCTAGGCACTGCACATGAATTTGAAATAAGTAAATATGCAAAAGGAAAAATATGCAAGATTTGGAAGGAAAGCTTTCCCAAAATTTTGCTTAAGGTAGGAAACAACATT-GTTTCTATAAGACCATTTTTAACCCACCTTACTCTGCTTCGAAGTATGAGATTCCGGATAAAAATGTTTGCAGATGGCCGAGCATATGCTATTCCATATTGATCCCAACCACTCTTTATTGCTATGCAATCA
>PIST-9
CGCAACCCCTGGTAAATTATGTTCTCCACCTTTGGAAGAGCTGTTGGGTCATATTTATCATCTGGGTGTTCTGGATAATCAGTCTTAATTACAATTCCCACTCGAACAGTATCAAATGTGAGATTGCTGTAAAATATTTCTCGCACATATCCCCCTCTTCCAGGACTAGTTTTGATCCTCATGCCACGTCTTGACTGCCAAACAAGAACATTATCAACCGTGACATTGGAGACCCCTCCAGACATTTCACTGCCAATTGATACTGCTGCACTGTAATATACAACAGAAAATTAGGAGTGCCACAAACAAGGGA-TTTTTTT-AATTCTAGGCACTGCACATGAATTTGAAATAAGTAAATATGCAAAAGGAAAAATATGCAAGATTTGGAAGGAAAGCTTTCCCAAAATTTTGCTTAAGGTAGGAAACAACATT-GTTTCTATAAGACCATTTTTAACCCACCTTACTCTGCTTCGAAGTATGAGATTCCGGATAAAAATGTTTGCAGATGGCCGAGCATATGCTATTCCATATTGATCCCAACCACTCTTTATTGCTATGCAATCA
>PIST-4
CGCAACCCCTGGTAAATTATGTTCTCCACCTTTGGAAGAGCTGTTGGGTCATATTTATCATCTGGGTGTTCTGGATAATCAGTCTTAATTACAATTCCCACTCGAACAGTATCAAATGTGAGATTGCTGTAAAATATTTCTCGCACATATCCCCCTCTTCCAGGACTAGTTTTGATCCTCATGCCACGTCTTGACTGCCAAACAAGAACATTATCAACCGTGACATTGGAGACCCCTCCAGACATTTCACTGCCAATTGATACTGCTGCACTGTAATATACAACAGAAAATTAGGAGTGCCACAAACAAGGGA-TTTTTTT-AATTCTAGGCACTGCACATGAATTTGAAATAAGTAAATATGCAAAAGGAAAAATATGCAAGATTTGGAAGGAAAGCTTTCCCAAAATTTTGCTTAAGGTAGGAAACAACATT-GTTTCTATAAGACCATTTTTAACCCACCTTACTCTGCTTCGAAGTATGAGATTCCGGATAAAAATGTTTGCAGATGGCCGAGCATATGCTATTCCATATTGATCCCAACCACTCTTTATTGCTATGCAATCA
>PIST-15
CGCAACCCCTGGTAAATTATGTTCTCCACCTTTGGAAGAGCTGTTGGGTCATATTTATCATCTGGGTGTTCTGGATAATCAGTCTTAATTACAATTCCCACTCGAACAGTATCAAATGTGAGATTGCTGTAAAATATTTCTCGCACATATCCCCCTCTTCCAGGACTAGTTTTGATCCTCATGCCACGTCTTGACTGCCAAACAAGAACATTATCAACCGTGACATTGGAGACCCCTCCAGACATTTCACTGCCAATTGATACTGCTGCACTGTAATATACAACAGAAAATTAGGAGTGCCACAAACAAGGGA-TTTTTTT-AATTCTAGGCACTGCACATGAATTTGAAATAAGTAAATATGCAAAAGGAAAAATATGCAAGATTTGGAAGGAAAGCTTTCCCAAAATTTTGCTTAAGGTAGGAAACAACATT-GTTTCTATAAGACCATTTTTAACCCACCTTACTCTGCTTCGAAGTATGAGATTCCGGATAAAAATGTTTGCAGATGGCCGAGCATATGCTATTCCATATTGATCCCAACCACTCTTTATTGCTATGCAATCA
>PIST-13
CGCAACCCCTGGTAAATTATGTTCTCCACCTTTGGAAGAGCTGTTGGGTCATATTTATCATCTGGGTGTTCTGGATAATCAGTCTTAATTACAATTCCCACTCGAACAGTATCAAATGTGAGATTGCTGTAAAATATTTCTCGCACATATCCCCCTCTTCCAGGACTAGTTTTGATCCTCATGCCACGTCTTGACTGCCAAACAAGAACATTATCAACCGTGACATTGGAGACCCCTCCAGACATTTCACTGCCAATTGATACTGCTGCACTGTAATATACAACAGAAAATTAGGAGTGCCACAAACAAGGGA-TTTTTTT-AATTCTAGGCACTGCACATGAATTTGAAATAAGTAAATATGCAAAAGGAAAAATATGCAAGATTTGGAAGGAAAGCTTTCCCAAAATTTTGCTTAAGGTAGGAAACAACATT-GTTTCTATAAGACCATTTTTAACCCACCTTACTCTGCTTCGAAGTATGAGATTCCGGATAAAAATGTTTGCAGATGGCCGAGCATATGCTATTCCATATTGATCCCAACCACTCTTTATTGCTATGCAATCA
>PIST-2
CGCAACCCCTGGTAAATTATGTTCTCCACCTTTGGAAGAGCTGTTGGGTCATATTTATCATCTGGGTGTTCTGGATAATCAGTCTTAATTACAATTCCCACTCGAACAGTATCAAATGTGAGATTGCTGTAAAATATTTCTCGCACATATCCCCCTCTTCCAGGACTAGTTTTGATCCTCATGCCACGTCTTGACTGCCAAACAAGAACATTATCAACCGTGACATTGGAGACCCCTCCAGACATTTCACTGCCAATTGATACTGCTGCACTGTAATATACAACAGAAAATTAGGAGTGCCACAAACAAGGGA-TTTTTTT-AATTCTAGGCACTGCACATGAATTTGAAATAAGTAAATATGCAAAAGGAAAAATATGCAAGATTTGGAAGGAAAGCTTTCCCAAAATTTTGCTTAAGGTAGGAAACAACATT-GTTTCTATAAGACCATTTTTAACCCACCTTACTCTGCTTCGAAGTATGAGATTCCGGATAAAAATGTTTGCAGATGGCCGAGCATATGCTATTCCATATTGATCCCAACCACTCTTTATTGCTATGCAATCA
>PIST-12
CGCAACCCCTGGTAAATTATGTTCTCCACCTTTGGAAGAGCTGTTGGGTCATATTTATCATCTGGGTGTTCTGGATAATCAGTCTTAATTACAATTCCCACTCGAACAGTATCAAATGTGAGATTGCTGTAAAATATTTCTCGCACATATCCCCCTCTTCCAGGACTAGTTTTGATCCTCATGCCACGTCTTGACTGCCAAACAAGAACATTATCAACCGTGACATTGGAGACCCCTCCAGACATTTCACTGCCAATTGATACTGCTGCACTGTAATATACAACAGAAAATTAGGAGTGCCACAAACAAGGGA-TTTTTTT-AATTCTAGGCACTGCACATGAATTTGAAATAAGTAAATATGCAAAAGGAAAAATATGCAAGATTTGGAAGGAAAGCTTTCCCAAAATTTTGCTTAAGGTAGGAAACAACATT-GTTTCTATAAGACCATTTTTAACCCACCTTACTCTGCTTCGAAGTATGAGATTCCGGATAAAAATGTTTGCAGATGGCCGAGCATATGCTATTCCATATTGATCCCAACCACTCTTTATTGCTATGCAATCA
>PICH-X1
NNNNNNNNNNNNNNNNNTATGTTCTCCACCTTTGGAAGAGCTGTTGGGTCATATTTATCATCTGGGTGTTCTGGATAATCAGTCTTAATTACAATTCCCACTCGAACAGTATCAAATGTGAGATTGCTGTAAAATATTTCTCGCACATATCCCCCTCTTCCAGGACTAGTTTTGATCCTCATGCCACGTCTTGACTGCCAAACAAGAACATTATCAACCGTGACATTGGAGACCCCTCCAGACATTTCACTGCCAATTGATACTGCTGCACTGTAATATACAATAGAAAATTAGGAGTGCCACAAACAAGGGA-TTTTTTT-AATTCTAGGCACTGCACATGAATTTGAAATAAGTAAATATGCAAAAGGAAAAATATGCAAGATTTGGAAGGAAAGCTTTCCCAAAATTTTGCTTAAGGTAGGAAACAACATT-GTTTCTATAAGACCATTTTTAACCCACCTTACTCTGCTTCGAAGTATGAGATTCCGGATAAAAATGTTTGCAGATGGCCGAGCATATGCTATTCCATATTGATCCCAACCACTCTTTATTGCTATGCAATCA
>PIST-1
CGCAACCCCTGGTAAATTATGTTCTCCACCTTTGGAAGAGCTGTTGGGTCATATTTATCATCTGGGTGTTCTGGATAATCAGTCTTAATTACAATTCCCACTCGAACAGTATCAAATGTGAGATTGCTGTAAAATATTTCTCGCACATATCCCCCTCTTCCAGGACTAGTTTTGATCCTCATGCCACGTCTTGACTGCCAAACAAGAACATTATCAACCGTGACATTGGAGACCCCTCCAGACATTTCACTGCCAATTGATACTGCTGCACTGTAATATACAACAGAAAATTAGGAGTGCCACAAACAAGGGA-TTTTTTT-AATTCTAGGCACTGCACATGAATTTGAAATAAGTAAATATGCAAAAGGAAAAATATGCAAGATTTGGAAGGAAAGCTTTCCCAAAATTTTGCTTAAGGTAGGAAACAACATT-GTTTCTATAAGACCATTTTTAACCCACCTTACTCTGCTTCGAAGTATGAGATTCCGGATAAAAATGTTTGCAGATGGCCGAGCATATGCTATTCCATATTGATCCCAACCACTCTTTATTGCTATGCAATCA
>PIST-14
CGCAACCCCTGGTAAATTATGTTCTCCACCTTTGGAAGAGCTGTTGGGTCATATTTATCATCTGGGTGTTCTGGATAATCAGTCTTAATTACAATTCCCACTCGAACAGTATCAAATGTGAGATTGCTGTAAAATATTTCTCGCACATATCCCCCTCTTCCAGGACTAGTTTTGATCCTCATGCCACGTCTTGACTGCCAAACAAGAACATTATCAACCGTGACATTGGAGACCCCTCCAGACATTTCACTGCCAATTGATACTGCTGCACTGTAATATACAACAGAAAATTAGGAGTGCCACAAACAAGGGA-TTTTTTT-AATTCTAGGCACTGCACATGAATTTGAAATAAGTAAATATGCAAAAGGAAAAATATGCAAGATTTGGAAGGAAAGCTTTCCCAAAATTTTGCTTAAGGTAGGAAACAACATT-GTTTCTATAAGACCATTTTTAACCCACCTTACTCTGCTTCGAAGTATGAGATTCCGGATAAAAATGTTTGCAGATGGCCGAGCATATGCTATTCCATATTGATCCCAACCACTCTTTATTGCTATGCAATCA
>PILA-17
CGCAACCCCTGGTAAATTATGTTCTCCACCTTTGGAAGAGCTGTTGGGTCATATTTATCATCTGGGTGTTCTGGATAATCAGTCTTAATTACAATTCCCACTCGAACAGTATCAAATGTGAGATTGCTGTAAAATATTTCTCGCACATATCCCCCTCTTCCAGGACTAGTTTTGATCCTCATGCCACGTCTTGACTGCCAAACAAGAACATTATCAACCGTGACATTGGAGACCCCTCCAGACATTTCACTGCCAATTGATACTGCTGCACTGTAATATACAACAGAAAATTAGGAGTGCCACGGGCAAGGGA-TTTTTTT-AATTCTAGGCACTGCACATGAATTTGAAATAAGTAAATATGCAAAAGGAAAAATATGCAAGATTTGAAAGGAAAGCTTTCCCAAAATTTTGCTTAAGGTAGGAAACAACATT-GCTTCTATAAGACCATTTTTAACCCACCTTACTCTGCTTCGAAGTATGAGATTCCGGATAAAAATGTTTGCAGATGGCCGAGCATATGCTATTCCATATTGATCCCAACCACTCTTTATTGCTATGCAATCA
>PILA-22
CGCAACCCCTGGTAAATTATGTTCTCCACCTTTGGAAGAGCTGTTGGGTCATATTTATCATCTGGGTGTTCTGGATAATCAGTCTTAATTACAATTCCCACTCGAACAGTATCAAATGTGAGATTGCTGTAAAATATTTCTCGCACATATCCCCCTCTTCCAGGACTAGTTTTGATCCTCATGCCACGTCTTGACTGCCAAACAAGAACATTATCAACCGTGACATTGGAGACCCCTCCAGACATTTCACTGCCAATTGATACTGCTGCACTGTAATATACAACAGAAAATTAGGAGTGCCACGGGCAAGGGA-TTTTTTT-AATTCTAGGCACTGCACATGAATTTGAAATAAGTAAATATGCAAAAGGAAAAATATGCAAGATTTGAAAGGAAAGCTTTCCCAAAATTTTGCTTAAGGTAGGAAACAACATT-GCTTCTATAAGACCATTTTTAACCCACCTTACTCTGCTTCGAAGTATGAGATTCCGGATAAAAATGTTTGCAGATGGCCGAGCATATGCTATTCCATATTGATCCCAACCACTCTTTATTGCTATGCAATCA
>PILA-23
CGCAACCCCTGGTAAATTATGTTCTCCACCTTTGGAAGAGCTGTTGGGTCATATTTATCATCTGGGTGTTCTGGATAATCAGTCTTAATTACAATTCCCACTCGAACAGTATCAAATGTGAGATTGCTGTAAAATATTTCTCGCACATATCCCCCTCTTCCAGGACTAGTTTTGATCCTCATGCCACGTCTTGACTGCCAAACAAGAACATTATCAACCGTGACATTGGAGACCCCTCCAGACATTTCACTGCCAATTGATACTGCTGCACTGTAATATACAACAGAAAATTAGGAGTGCCACGGGCAAGGGA-TTTTTTT-AATTCTAGGCACTGCACATGAATTTGAAATAAGTAAATATGCAAAAGGAAAAATATGCAAGATTTGAAAGGAAAGCTTTCCCAAAATTTTGCTTAAGGTAGGAAACAACATT-GCTTCTATAAGACCATTTTTAACCCACCTTACTCTGCTTCGAAGTATGAGATTCCGGATAAAAATGTTTGCAGATGGCCGAGCATATGCTATTCCATATTGATCCCAACCACTCTTTATTGCTATGCAATCA
>PILA-21
CGCAACCCCTGGTAAATTATGTTCTCCACCTTTGGAAGAGCTGTTGGGTCATATTTATCATCTGGGTGTTCTGGATAATCAGTCTTAATTACAATTCCCACTCGAACAGTATCAAATGTGAGATTGCTGTAAAATATTTCTCGCACATATCCCCCTCTTCCAGGACTAGTTTTGATCCTCATGCCACGTCTTGACTGCCAAACAAGAACATTATCAACCGTGACATTGGAGACCCCTCCAGACATTTCACTGCCAATTGATACTGCTGCACTGTAATATACAACAGAAAATTAGGAGTGCCACGGGCAAGGGA-TTTTTTT-AATTCTAGGCACTGCACATGAATTTGAAATAAGTAAATATGCAAAAGGAAAAATATGCAAGATTTGAAAGGAAAGCTTTCCCAAAATTTTGCTTAAGGTAGGAAACAACATT-GCTTCTATAAGACCATTTTTAACCCACCTTACTCTGCTTCGAAGTATGAGATTCCGGATAAAAATGTTTGCAGATGGCCGAGCATATGCTATTCCATATTGATCCCAACCACTCTTTATTGCTATGCAATCA
>PILA-27
CGCAACCCCTGGTAAATTATGTTCTCCACCTTTGGAAGAGCTGTTGGGTCATATTTATCATCTGGGTGTTCTGGATAATCAGTCTTAATTACAATTCCCACTCGAACAGTATCAAATGTGAGATTGCTGTAAAATATTTCTCGCACATATCCCCCTCTTCCAGGACTAGTTTTGATCCTCATGCCACGTCTTGACTGCCAAACAAGAACATTATCAACCGTGACATTGGAGACCCCTCCAGACATTTCACTGCCAATTGATACTGCTGCACTGTAATATACAATAGAAAATTAGGAGTGCCACAAACAAGGGA-TTTTTTT-AATTCTAGGCACTGCACATGAATTTGAAATAAGTAAATATGCAAAAGGAAAAATATGCAAGATTTGGAAGGAAAGCTTTCCCAAAATTTTGCTTAAGGTAGGAAACAACATT-GTTTCTATAAGACCATTTTTAACCCACCTTACTCTGCTTCGAAGTATGAGATTCCGGATAAAAATGTTTGCAGATGGCCGAGCATATGCTATTCCATATTGATCCCAACCACTCTTTATTGCTATGCAATCA
>PILA-26
CGCAACCCCTGGTAAATTATGTTCTCCACCTTTGGAAGAGCTGTTGGGTCATATTTATCATCTGGGTGTTCTGGATAATCAGTCTTAATTACAATTCCCACTCGAACAGTATCAAATGTGAGATTGCTGTAAAATATTTCTCGCACATATCCCCCTCTTCCAGGACTAGTTTTGATCCTCATGCCACGTCTTGACTGCCAAACAAGAACATTATCAACCGTGACATTGGAGACCCCTCCAGACATTTCACTGCCAATTGATACTGCTGCACTGTAATATACAACAGAAAATTAGGAGTGCCACGGGCAAGGGA-TTTTTTT-AATTCTAGGCACTGCACATGAATTTGAAATAAGTAAATATGCAAAAGGAAAAATATGCAAGATTTGAAAGGAAAGCTTTCCCAAAATTTTGCTTAAGGTAGGAAACAACATT-GCTTCTATAAGACCATTTTTAACCCACCTTACTCTGCTTCGAAGTATGAGATTCCGGATAAAAATGTTTGCAGATGGCCGAGCATATGCTATTCCATATTGATCCCAACCACTCTTTATTGCTATGCAATCA
>PILA-28
CGCAACCCCTGGTAAATTATGTTCTCCACCTTTGGAAGAGCTGTTGGGTCATATTTATCATCTGGGTGTTCTGGATAATCAGTCTTAATTACAATTCCCACTCGAACAGTATCAAATGTGAGATTGCTGTAAAATATTTCTCGCACATATCCCCCTCTTCCAGGACTAGTTTTGATCCTCATGCCACGTCTTGACTGCCAAACAAGAACATTATCAACCGTGACATTGGAGACCCCTCCAGACATTTCACTGCCAATTGATACTGCTGCACTGTAATATACAATAGAAAATTAGGAGTGCCACAAACAAGGGA-TTTTTTT-AATTCTAGGCACTGCACATGAATTTGAAATAAGTAAATATGCAAAAGGAAAAATATGCAAGATTTGGAAGGAAAGCTTTCCCAAAATTTTGCTTAAGGTAGGAAACAACATT-GTTTCTATAAGACCATTTTTAACCCACCTTACTCTGCTTCGAAGTATGAGATTCCGGATAAAAATGTTTGCAGATGGCCGAGCATATGCTATTCCATATTGATCCCAACCACTCTTTATTGCTATGCAATCA
>PILA-24
CGCAACCCCTGGTAAATTATGTTCTCCACCTTTGGAAGAGCTGTTGGGTCATATTTATCATCTGGGTGTTCTGGATAATCAGTCTTAATTACAATTCCCACTCGAACAGTATCAAATGTGAGATTGCTGTAAAATATTTCTCGCACATATCCCCCTCTTCCAGGACTAGTTTTGATCCTCATGCCACGTCTTGACTGCCAAACAAGAACATTATCAACCGTGACATTGGAGACCCCTCCAGACATTTCACTGCCAATTGATACTGCTGCACTGTAATATACAACAGAAAATTAGGAGTGCCACGGGCAAGGGA-TTTTTTT-AATTCTAGGCACTGCACATGAATTTGAAATAAGTAAATATGCAAAAGGAAAAATATGCAAGATTTGAAAGGAAAGCTTTCCCAAAATTTTGCTTAAGGTAGGAAACAACATT-GCTTCTATAAGACCATTTTTAACCCACCTTACTCTGCTTCGAAGTATGAGATTCCGGATAAAAATGTTTGCAGATGGCCGAGCATATGCTATTCCATATTGATCCCAACCACTCTTTATTGCTATGCAATCA
>PILA-29
CGCAACCCCTGGTAAATTATGTTCTCCACCTTTGGAAGAGCTGTTGGGTCATATTTATCATCTGGGTGTTCTGGATAATCAGTCTTAATTACAATTCCCACTCGAACAGTATCAAATGTGAGATTGCTGTAAAATATTTCTCGCACATATCCCCCTCTTCCAGGACTAGTTTTGATCCTCATGCCACGTCTTGACTGCCAAACAAGAACATTATCAACCGTGACATTGGAGACCCCTCCAGACATTTCACTGCCAATTGATACTGCTGCACTGTAATATACAATAGAAAATTAGGAGTGCCACAAACAAGGGA-TTTTTTT-AATTCTAGGCACTGCACATGAATTTGAAATAAGTAAATATGCAAAAGGAAAAATATGCAAGATTTGGAAGGAAAGCTTTCCCAAAATTTTGCTTAAGGTAGGAAACAACATT-GTTTCTATAAGACCATTTTTAACCCACCTTACTCTGCTTCGAAGTATGAGATTCCGGATAAAAATGTTTGCAGATGGCCGAGCATATGCTATTCCATATTGATCCCAACCACTCTTTATTGCTATGCAATCA
>PILA-19
CGCAACCCCTGGTAAATTATGTTCTCCACCTTTGGAAGAGCTGTTGGGTCATATTTATCATCTGGGTGTTCTGGATAATCAGTCTTAATTACAATTCCCACTCGAACAGTATCAAATGTGAGATTGCTGTAAAATATTTCTCGCACATATCCCCCTCTTCCAGGACTAGTTTTGATCCTCATGCCACGTCTTGACTGCCAAACAAGAACATTATCAACCGTGACATTGGAGACCCCTCCAGACATTTCACTGCCAATTGATACTGCTGCACTGTAATATACAACAGAAAATTAGGAGTGCCACGGGCAAGGGA-TTTTTTT-AATTCTAGGCACTGCACATGAATTTGAAATAAGTAAATATGCAAAAGGAAAAATATGCAAGATTTGAAAGGAAAGCTTTCCCAAAATTTTGCTTAAGGTAGGAAACAACATT-GCTTCTATAAGACCATTTTTAACCCACCTTACTCTGCTTCGAAGTATGAGATTCCGGATAAAAATGTTTGCAGATGGCCGAGCATATGCTATTCCATATTGATCCCAACCACTCTTTATTGCTATGCAATCA
>PILA-18
CGCAACCCCTGGTAAATTATGTTCTCCACCTTTGGAAGAGCTGTTGGGTCATATTTATCATCTGGGTGTTCTGGATAATCAGTCTTAATTACAATTCCCACTCGAACAGTATCAAATGTGAGATTGCTGTAAAATATTTCTCGCACATATCCCCCTCTTCCAGGACTAGTTTTGATCCTCATGCCACGTCTTGACTGCCAAACAAGAACATTATCAACCGTGACATTGGAGACCCCTCCAGACATTTCACTGCCAATTGATACTGCTGCACTGTAATATACAACAGAAAATTAGGAGTGCCACGGGCAAGGGA-TTTTTTT-AATTCTAGGCACTGCACATGAATTTGAAATAAGTAAATATGCAAAAGGAAAAATATGCAAGATTTGAAAGGAAAGCTTTCCCAAAATTTTGCTTAAGGTAGGAAACAACATT-GCTTCTATAAGACCATTTTTAACCCACCTTACTCTGCTTCGAAGTATGAGATTCCGGATAAAAATGTTTGCAGATGGCCGAGCATATGCTATTCCATATTGATCCCAACCACTCTTTATTGCTATGCAATCA
>PILA-20
CGCAACCCCTGGTAAATTATGTTCTCCACCTTTGGAAGAGCTGTTGGGTCATATTTATCATCTGGGTGTTCTGGATAATCAGTCTTAATTACAATTCCCACTCGAACAGTATCAAATGTGAGATTGCTGTAAAATATTTCTCGCACATATCCCCCTCTTCCAGGACTAGTTTTGATCCTCATGCCACGTCTTGACTGCCAAACAAGAACATTATCAACCGTGACATTGGAGACCCCTCCAGACATTTCACTGCCAATTGATACTGCTGCACTGTAATATACAACAGAAAATTAGGAGTGCCACGGGCAAGGGA-TTTTTTT-AATTCTAGGCACTGCACATGAATTTGAAATAAGTAAATATGCAAAAGGAAAAATATGCAAGATTTGAAAGGAAAGCTTTCCCAAAATTTTGCTTAAGGTAGGAAACAACATT-GCTTCTATAAGACCATTTTTAACCCACCTTACTCTGCTTCGAAGTATGAGATTCCGGATAAAAATGTTTGCAGATGGCCGAGCATATGCTATTCCATATTGATCCCAACCACTCTTTATTGCTATGCAATCA
>PIAL-AO
CGCAACCCCTGGTAAATTATGTTCTCCACCTTTGGAAGAGCTGTTGGGTCATATTTATCATCTGGGTGTTCTGGATAATCAGTCTTAATTACAATTCCCACTCGAACAGTATCAAATGTGAGATTGCTGTAAAATATTTCTCGCACATATCCCCCTCTTCCAGGACTAGTTTTGATCCTCATGCCACGTCTTGACTGCCAAACAAGAACATTATCAACCGTGACATTGGAGACCCCTCCAGACATTTCACTGCCAATTGATACTGCTGCACTGTAATATACAACAGAAAATTAGGAGTGCCACGGACAAGGGA-TTTTTTT-AATTCTAGGCACTGCAAATGAATTTGAAATAAGTAAATATGCAAAAGGAAAAATATGCAAGATTTGAAAGGAAAGCTTTCCCAAAATTTTGCTTAAGGTAGGAAACAACATT-GTTTCTATAAGACCATTTTTAACCCACCTTACTCTGCTTCGAAGTATGAGATTCCGGATAAAAATGTTTGCAGATGGCCGAGCATATGCTATTCCATATTGATCCCAACCACTCTTTATTGCTATGCAATCA
