# Supplementary material for: An empirical evaluation of two-stage species tree inference strategies using a multilocus dataset from North American pines
Source: BMC Evol Biol. 2014 Mar 29;14:67. doi: 10.1186/1471-2148-14-67 (PMC4021425; doi:10.1186/1471-2148-14-67)
Supplement: Additional file 3 — Zip archive containing data filesDp,Dp,0,Ds,Ds,0, and a description of these files. [file 1471-2148-14-67-S3.zip › DeGiorgioEtAl_2014_AdditionalFile1/Dataset_Dp0/0_13152_03.fas]

>PIAL-5
CTTCAGACAAGGTTCTCTTGGTCGAGCTTTAACGATGTACTTGACAGTGGAGAAACATTATGCTGATATGACTGAGGATCAGTTTGACTTTCACTCTTATTT-CTTACGGAAGATGACCCGTCGTGCATATGTACAGATGTTGAAGTTTCAGGATCGTCTACATTCTTTCCCTTTCTTCCGGT
>PIAL-12
CTTCAGACAAGGTTCTCTTGGTCGAGCTTTAACGAAGTACTTGACAGTGGAGAAACATTATGCTGATATGACTGAGGATCAATTTGACTTCCACTCTTATTG-CTTACGGAAGATGACCCGTCGTGCATATGTACAGATGTTGAAGTTTCAGGATCGTCTACATTCTTTCCCTTTCTTCCGGT
>PIAL-7
CTTCAGACAAGGTTCTCTTGGTCGAGCTTTAACGATGTACTTTACAGTGGAGAAACATTATGCTGATATGACTGAAGATCAGTTTGACTTTCACTCTTATTT-CTTACGGAAGATGACCCGTCGTGCATATGTACAGATGTTGAAGTTTCAGGATCGTCTACATTCTTTCCCTTTCTTCCGGT
>PIAL-4
CTTCAGACAAGGTTCTCTTGGTCGAGTTTTAACGATGTACTTGACAGTGGAGAAACATTATGCTGATATGACTGAAGATCAGTTTGACTTTCACTCTTATTT-CTTACGGAAGATGACCCGTCGTGCATATGTACAGATGTTGAAGTTTCAGGATCGTCTACATTCTTTCCCTTTCTTCCGGT
>PIAL-16
CTTCAGACAAGGTTCTCTTGGTCGAGCTTTAACGAAGTACTTGGCAGTGGAGAAACATTATGCTGATATGACTGAGGATCAATTTGACTTCCACTCTTATTG-CTTACGGAAGATGACCCTTCGTGCATATGTACAGATGTTGAAGTTTCAGGATCGTCTACATTCTTTCCCTTTCTTCCGGT
>PIAL-3
CTTCAGACAAGGTTCTCTTGGTCGAGCTTTAACGAAGTACTTGACAGTGGAGAAACATTATGCTGATATGACTGAGGATCAATTTGACTTTCACTCTTATTG-CTTACGGAAGATGACCCGTCGTGCATATGTACAGATGTTGAAGTTTCAGGATCGTCTACATTCTTTCCCTTTCTTCCGGT
>PIAL-8
CTTCAGACAAGGTTCTCTTGGTCGAGTTTTAACGATGTACTTGACAGTGGAGAAACATTATGCTGATATGACTGAAGATCAGTTTGACTTTCACTCTTATTT-CTTACGGAAGATGACCCGTCGTGCATATGTACAGATGTTGAAGTTTCAGGATCGTCTACATTCTTTCCCTTTCTTCCGGT
>PIAL-6
CTTCAGACAAGGTTCTCTTGGTCGAGCTTTAACGATGTACTTGACAGTGGAGAAACATTATGCTGATATGACTGAAGATCAATTTGACTTCCACTCTTATTG-CTTACGGAAGATGACCCTTCGTGCATATGTACAGATGTTGAAGTTTCAGGATCGTCTACATTCTTTCCCTTTCTTCCGGT
>PIAL-9
CTTCAGACAAGGTTCTCTTGGTCGAGTTTTAACGATGTACTTGACAGTGGAGAAACATTATGCTGATATGACTGAAGATCAGTTTGACTTTCACTCTTATTT-CTTACGGAAGATGACCCGTCGTGCATATGTACAGATGTTGAAGTTTCAGGATCGTCTACATTCTTTCCCTTTCTTCCGGT
>PIAL-15
CTTCAGACAAGGTTCTCTTGGTCGAGCTTTAACGAAGTACTTGACAGTGGAGAAACATTATGCTGATATGACTGAAGATCAATTTGACTTCCACTCTTATTG-CTTACGGAAGATGACCCGTCGTGCATATGTACAGATGTTGAAGTTTCAGGATCGTCTACATTCTTTCCCTTTCTTCCGGT
>PIAL-17
CTTCAGACAAGGTTCTCTTGGTCGAGTTTTAAAGATGTACTTTACAGTGGAGAAACATTATGCTGATATGACTGAGGATCAATTTGACTTTCACTCTTATTT-CTTACGGAAGATGACCCGTCGTGCATATGTACAGATGTTGAAGTTTCAGGATCGTCTACATTCTTTCCCTTTCTTCCGGT
>PIAL-13
CTTCAGACAAGGTTCTCTTGGTCGAGCTTTAAAGAAGTACTTGGCAGTGGAGAAACATTATGCTGATATGACTGAGGATCAATTTGACTTCCACTCTTATTG-CTTACGGAAGATGACTCTTCGTGCATATGTACAGATGTTGAAGTTTCAGGATCGTCTACATTCTTTCCCTTTCTTCCGGT
>PIAY-7
CTTCAGACAAGGTTCTCTTGGTCGAGTTTTAACGATGTACTTTACAGTGGAGAAACATTATGCTGATATGACTGAGGATCAGTTTGACTTTCACTCTTATTT-CTTACAGAAGATGACCCGTCGTGCATATGTACAGATGTTGAAGTTTCAGGATCGTCTACATTCTTTCCCTTTCTTCCGGT
>PIAY-16
CTTCAGACAAGGTTCTCTTGGTCGAGTTTTAAAGATGTACTTTACAGTGGAGAAACATTATGCTGATATGACTGAGGATCAGTTTGACTTTCACTCTTATTT-CTTACAGAAGATGACCCGTCGTGCATATGTACAGATGTTGAAGTTTCAGGATCGTCTACATTCTTTCCCTTTCTTCCGGT
>PIAY-3
CTTCAGACAAGGTTCTCTTGGTCGAGTTTTAACGATGTACTTTACAGTGGAGAAACATTATGCTGATATGACTGAGGATCAGTTTGACTTTCACTCTTATTT-CTTACAGAAGATGACCCGTCGTGCATATGTACAGATGTTGAAGTTTCAGGATCGTCTACATTCTTTCCCTTTCTTCCGGT
>PIAY-10
CTTCAGACAAGGTTCTCTTGGTTGAGTTTTAAAGAAGTACTTGACAGTGGAGAAACATTATGCTGATATGACTGAGGATCAATTTGACTTTCACTCTTATTT-CTTACGGAAGATGACTCGTCGTGCATATGTACAGATGTTGAAGTTTCAGGATTGTCTACATTCTTTCCCTTTCTTCCGGT
>PIAY-1
CTTCAGACAAGGTTCTCTTGGTCGAGTTTTAACGATGTACTTTACAGTGGAGAAACATTATGCTGATATGACTGAGGATCAGTTTGACTTTCACTCTTATTT-CTTACAGAAGATGACCCGTCGTGCATATGTACAGATGTTGAAGTTTCAGGATCGTCTACATTCTTTCCCTTTCTTCCGGT
>PIAY-8
CTTCAGACAAGGTTCTCTTGGTCGAGCTTTAACGATGTACTTTACAGTGGAGAAACATTATGCTGATATGACTGAGGATCAGTTTGACTTTCACTCTTATTT-CTTACAGAAGATGACCCGTCGTGCATATGTACAGATGTTGAAGTTTCAGGATCGTCTACATTCTTTCCCTTTCTTCCGGT
>PIAY-5
CTTCAGACAAGGTTCTCTTGGTCGAGCTTTAACGAAGTACTTGACAGTGGAGAAACATTATGCTGATATGACTGAGGATCAATTTGACTTCCACTCTTATTT-CTTACGGAAGATGACTCTTCGTGCATATGTACAGATGTTGAAGTTTCAGGATCGTCTACATTCTTTCCCTTTCTTCCGGT
>PIAY-17
CTTCAGACAAGGTTCTCTTGGTCGAGTTTTAACGATGTACTTTACAGTGGAGAAACATTATGCTGATATGACTGAGGATCAGTTTGACTTTCACTCTTATTT-CTTACAGAAGATGACCCGTCGTGCATATGTACAGATGTTGAAGTTTCAGGATCGTCTACATTCTTTCCCTTTCTTCCGGT
>PIAY-14
CTTCAGACAAGGTTCTCTTGGTCGAGTTTTAAAGAAGTACTTGGCAGTGGAGAAACATTATGCTGATATGACTGAGGATCAGTTTGACTTTCACTCTTATTG-CTTACAGAAGATGACCCGTCGTGCATATGTACAGATGTTGAAGTTTCAGGATCGTCTACATTCTTTCCCTTTCTTCCGGT
>PIAY-13
CTTCAGACAAGGTTCTCTTGGTCGAGCTTTAAAGAAGTACTTGGCAGTGGAGAAACATTATGCTGATATGACTGAGGATCAATTTGACTTCCACTCTTATTG-GTTACGGAAGATGACTCTTCGTGCATATGTACAGATGTTGAAGTTTCAGGATCGTCTACATTCTTTCCCTTTCTTCCGGT
>PIAY-9
CTTCAGACAAGGTTCTCTTGGTCGAGCTTTAAAGAAGTACTTGGCAGTGGAGAAACATTATGCTGATATGACTGAGGATCAATTTGACTTCCACTCTTATTG-CTTACGGAAGATGACTCTTCGTGCATATGTACAGATGTTGAAGTTTCAGGATCGTCTACATTCTTTCCCTTTCTTCCGGT
>PIAY-4
CTTCAGACAAGGTTCTCTTGGTCGAGTTTTAACGATGTACTTTACAGTGGAGAAACATTATGCTGATATGACTGAGGATCAGTTTGACTTTCACTCTTATTT-CTTACAGAAGATGACCCGTCGTGCATATGTACAGATGTTGAAGTTTCAGGATCGTCTACATTCTTTCCCTTTCTTCCGGT
>PIAY-19
CTTCAGACAAGGTTCTCTTGGTCGAGTTTTAACGATGTACTTTACAGTGGAGAAACATTATGCTGATATGACTGAGGATCAGTTTGACTTTCACTCTTATTT-CTTACAGAAGATGACCCGTCGTGCATATGTACAGATGTTGAAGTTTCAGGATCGTCTACATTCTTTCCCTTTCTTCCGGT
>PIAY-2
CTTCAGACAAGGTTCTCTTGGTCGAGTTTTAACGATGTACTTTACAGTGGAGAAACATTATGCTGATATGACTGAGGATCAGTTTGACTTTCACTCTTATTT-CTTACAGAAGATGACCCGTCGTGCATATGTACAGATGTTGAAGTTTCAGGATCGTCTACATTCTTTCCCTTTCTTCCGGT
>PIAY-15
CTTCAGACAAGGTTCTCTTGGTCGAGTTTTAACGATGTACTTTACAGTGGAGAAACATTATGCTGATATGACTGAGGATCAGTTTGACTTTCACTCTTATTT-CTTACGGAAGATGACCCGTTGTGCATATGTACAGATGTTGAAGTTTCAGGATCGTCTACATTCTTTCCCTTTCTTCCGGT
>PIAY-18
CTTCAGACAAGGTTCTCTTGGTCGAGTTTTAAAGAAGTACTTGGCAGTGGAGAAACATTATGCTGATATGACTGAGGATCAATTTGACTTTCACTCTTATTG-CTTACGGAAGATGACTCTTCGTGCATATGTACAGATGTTGAAGTTTCAGGATCGTCTACATTCTTTCCCTTTCTTCCGGT
>PIBU-1
CTTCAGACAAGGTTCTCTTGGTCGAGCTTTAACGAAGTACTTTACAGTGGAGAAACATTATGCTGATATGACTGAGGATCAGTTTGACTTTCACTCTTATTT-CTTATGGAAGATGACCCGTCGTGCATATGTACAGATGTTGAAGTTTCAGGATCGTCTACATTCTTTCCCTTTCTTCCGGT
>PIFL-3
CTTCAGACAAGGTTCTCTTGGTCGAGTTTTAACGATGTACTTTACAGTGGAGAAACATTATGCTGATATGACTGAGGATCAGTTTGACTTTCACTCTTATTT-CTTACGGAAGATGACCCGTTGTGCATATGTACAGATGTTGAAGTTTCAGGATCGTCTACATTCTTTCCCTTTCTTCCGGT
>PIFL-8
CTTCAGACAAGGTTCTCTTGGTCGAGTTTTAACGATGTACTTTACAGTGGAGAAACATTATGCTGATATGACTGAGGATCAGTTTGACTTTCACTCTTATTT-GTTACGGAAGATGACCCGTCGTGCATATGTACAGATGTTGAAGTTTCAGGATCGTCTACATTCTTTCCCTTTCTTCCGGT
>PIFL-14
CTTCAGACAAGGTTCTCTTGGTCGAGTTTTAACGATGTACTTTACAGTGGAGAAACATTATGCTGATATGACTGAGGATCAGTTTGACTTTCACTCTTATTT-GTTACGGAAGATGACCCGTCGTGCATATGTACAGATGTTGAAGTTTCAGGATCGTCTACATTCTTTCCCTTTCTTCCGGT
>PIFL-13
CTTCAGACAAGGTTCTCTTGGTCGAGTTTTAACGATGTACTTTACAGTGGAGAAACATTATGCTGATATGACTGAGGATCAGTTTGACTTTCACTCTTATTT-GTTACGGAAGATGACCCGTCGTGCATATGTACAGATGTTGAAGTTTCAGGATCGTCTACATTCTTTCCCTTTCTTCCGGT
>PIFL-16
CTTCAGACAAGGTTCTCTTGGTCGAGCTTTAAAGAAGTACTTGGCAGTGGAGAAACATTATGCTGATATGACTGAGGATCAATTTGACTTCCACTCTTATTG-CTTACGGAAGATGACTCTTCGTGCATATGTACAGATGTTGAAGTTTCAGGATCGTCTACATTCTTTCCCTTTCTTCCGGT
>PIFL-17
CTTCAGACAAGGTTCTCTTGGTCGAGTTTTAACGATGTACTTTACAGTGGAGAAACATTATGCTGATATGACTGAGGATCAGTTTGACTTTCACTCTTATTT-GTTACGGAAGATGACCCGTCGTGCATATGTACAGATGTTGAAGTTTCAGGATCGTCTACATTCTTTCCCTTTCTTCCGGT
>PIFL-12
CTTCAGACAAGGTTCTCTTGGTCGAGTTTTAACGATGTACTTTACAGTGGAGAAACATTATGCTGATATGACTGAGGATCAGTTTGACTTTCACTCTTATTT-CTTACGGAAGATGACCCGTTGTGCATATGTACAGATGTTGAAGTTTCAGGATCGTCTACATTCTTTCCCTTTCTTCCGGT
>PIFL-5
CTTCAGACAAGGTTCTCTTGGTCGAGTTTTAACGATGTACTTTACAGTGGAGAAACATTATGCTGATATGACTGAGGATCAGTTTGACTTTCACTCTTATTT-CTTACGGAAGATGACCCGTTGTGCATATGTACAGATGTTGAAGTTTCAGGATCGTCTACATTCTTTCCCTTTCTTCCGGT
>PIFL-10
CTTCAGACAAGGTTCTCTTGGTCGAGCTTTAAAGAAGTACTTGGCAGTGGAGAAACATTATGCTGATATGACTGAGGATCAATTTGACTTCCACTCTTATTG-CTTACGGAAGATGACTCTTCGTGCATATGTACAGATGTTGAAGTTTCAGGATCGTCTACATTCTTTCCCTTTCTTCCGGT
>PIFL-15
CTTCAGACAAGGTTCTCTTGGTCGAGTTTTAACGATGTACTTTACAGTGGAGAAACATTATGCTGATATGACTGAGGATCAGTTTGACTTTCACTCTTATTT-CTTACGGAAGATGACCCGTTGTGCATATGTACAGATGTTGAAGTTTCAGGATCGTCTACATTCTTTCCCTTTCTTCCGGT
>PIGE-1
CTTCAGACAAGGTTCTCTTGGTCGAGTTTTAACGAAGTACTTTACAGTGGAGAAACATTATGCTGATATGACTGAGGATCAGTTTGACTTTCACTCTTATTT-CTTACGGAAGATGACTCGTCGTGCATATGTACAGATGTTGAAGTTTCAGGATCGTCTACATTCTTTCCCTTTCTTCCGGT
>PIGE-2
CTTCAGACAAGGTTCTCTTGGTCGAGTTTTAACGAAGTACTTTACAGTGGAGAAACATTATGCTGATATGACTGAGGATCAGTTTGACTTTCACTCTTATTT-CTTACGGAAGATGACTCGTCGTGCATATGTACAGATGTTGAAGTTTCAGGATCGTCTACATTCTTTCCCTTTCTTCCGGT
>PIMN-12
CTTCAGACAAGGTTCTCTTGGTCGAGTTTTAACGATGTACTTTATAGTGGAGAAACATTATGCTGATATGACTGAGGATCAGTTTGACTTTCACTCTTATTT-CTTACGGAAGATGACCCGTCGTGCATATGTACAGATGTTGAAGTTTCAGGATCGTCTACATTCTTTCCCTTTCTTCCGGT
>PIMN-1
CTTCAGACAAGGTTCTCTTGGTCGAGTTTTAACGATGTACTTTACAGTGGAGAAACATTATGCTGATATGACTGAGGATCAGTTTGACTTTCACTCTTATTT-CTTACGGAAGATGACCCGTCGTGCATATGTACAGATGTTGAAGTTTCAGGATCGTCTACATTCTTTCCCTTTCTTCCGGT
>PIMN-7
CTTCAGACAAGGTTCTCTTGGTCGAGCTTTAAAGAAGTACTTGGCAGTGGAGAAACATTATGCTGATATGACTGAGGATCAATTTGACTTTCACTCTTATTG-CTTACGGAAGATGACTCTTCGTGCATATGTACAGATGTTGAAGTTTCAGGATCGTCTACATTCTTTCCCTTTCTTCCGGT
>PIMN-13
CTTCAGACAAGGTTCTCTTGGTCGAGCTTTAAAGAAGTACTTGGCAGTGGAGAAACATTATGCTGATATGACTGAGGATCAATTTGACTTCCACTCTTATTG-CTTACGGAAGATGACTCTTCGTGCATATGTACAGATGTTGAAGTTTCAGGATCGTCTACATTCTTTCCCTTTCTTCCGGT
>PIMN-6
CTTCAGACAAGGTTCTCTTGGTCGAGTTTTAACGATGTACTTTATAGTGGAGAAACATTATGCTGATATGACTGAGGATCAGTTTGACTTTCACTCTTATTT-CTTACGGAAGATGACCCGTCGTGCATATGTACAGATGTTGAAGTTTCAGGATCGTCTACATTCTTTCCCTTTCTTCCGGT
>PIMN-18
CTTCAGACAAGGTTCTCTTGGTCGAGCTTTAAAGAAGTACTTGGCAGTGGAGAAACATTATGCTGATATGACTGAGGATCAATTTGACTTCCACTCTTATTG-CTTACGGAAGATGACTCTTCGTGCATATGTACAGATGTTGAAGTTTCAGGATCGTCTACATTCTTTCCCTTTCTTCCGGT
>PIMN-11
CTTCAGACAAGGTTCTCTTGGTCGAGTTTTAAAGATGTACTTTGCAGTGGAGAAACATTATGCTGATATGACTGAGGATCAGTTTGACTTTCACTCTTATTG-CTTACGGAAGATGACCCGTCGTGCATATGTACAGATGTTGAAGTTTCAGGATCGTCTACATTCTTTCCCTTTCTTCCGGT
>PIMN-17
CTTCAGACAAGGTTCTCTTGGTCGAGCTTTAAAGAAGTACTTGGCAGTGGAGAAACATTATGCTGATATGACTGAGGATCAATTTGACTTCCACTCTTATTG-CTTACGGAAGATGACTCTTCGTGCATATGTACAGATGTTGAAGTTTCAGGATCGTCTACATTCTTTCCCTTTCTTCCGGT
>PIMN-8
CTTCAGACAAGGTTCTCTTGGTCGAGCTTTAAAGAAGTACTTGGCAGTGGAGAAACATTATGCTGATATGACTGAGGATCAATTTGACTTCCACTCTTATTG-CTTACGGAAGATGACTCTTCGTGCATATGTACAGATGTTGAAGTTTCAGGATCGTCTACATTCTTTCCCTTTCTTCCGGT
>PIMN-5
CTTCAGACAAGGTTCTCTTGGTCGAGCTTTAAAGAAGTACTTGGCAGTGGAGAAACATTATGCTGATATGACTGAGGATCAATTTGACTTCCACTCTTATTG-CTTACGGAAGATGACTCTTCGTGCATATGTACAGATGTTGAAGTTTCAGGATCGTCTACATTCTTTCCCTTTCTTCCGGT
>PIMN-14
CTTCAGACAAGGTTCTCTTGGTCGAGTTTTAACGATGTACTTTACAGTGGAGAAACATTATGCTGATATGACTGAGGATCAGTTTGACTTTCACTCTTATTT-CTTACGGAAGATGACCCGTCGTGCATATGTACAGATGTTGAAGTTTCAGGATCGTCTACATTCTTTCCCTTTCTTCCGGT
>PIMN-10
CTTCAGACAAGGTTCTCTTGGTCGAGTTTTAACGATGTACTTGGCAGTGGAGAAACATTATGCTGATATGACTGAGGATCAATTTGACTTTCACTCTTATTG-CTTACGGAAGATGACTCTTCGTGCATATGTACAGATGTTGAAGTTTCAGGATCGTCTACATTCTTTCCCTTTCTTCCGGT
>PIMN-16
CTTCAGACAAGGTTCTCTTGGTCGAGCTTTAAAGATGTACTTGGCAGTGGAGAAACATTATGCTGATATGACTGAGGATCAATTTGACTTTCACTCTTATTT-CTTACGGAAGATGACTCGTCGTGCATATGTACAGATGTTGAAGTTTCAGGATCGTCTACATTCTTTCCCTTTCTTCCGGT
>PIMN-15
CTTCAGACAAGGTTCTCTTGGTCGAGTTTTAACGATGTACTTTACAGTGGAGAAACATTATGCTGATATGACTGAGGATCAGTTTGACTTTCACTCTTATTT-CTTACGGAAGATGACCCGTCGTGCATATGTACAGATGTTGAAGTTTCAGGATCGTCTACATTCTTTCCCTTTCTTCCGGT
>PIMN-9
CTTCAGACAAGGTTCTCTTGGTCGAGCTTTAAAGAAGTACTTGGCAGTGGAGAAACATTATGCTGATATGACTGAGGATCAATTTGACTTCCACTCTTATTG-CTTACGGAAGATGACTCTTCGTGCATATGTACAGATGTTGAAGTTTCAGGATCGTCTACATTCTTTCCCTTTCTTCCGGT
>PIMN-3
CTTCAGACAAGGTTCTCTTGGTCGAGCTTTAAAGAAGTACTTGGCAGTGGAGAAACATTATGCTGATATGACTGAGGATCAATTTGACTTCCACTCTTATTG-CTTACGGAAGATGACTCTTCGTGCATATGTACAGATGTTGAAGTTTCAGGATCGTCTACATTCTTTCCCTTTCTTCCGGT
>PIMN-2
CTTCAGACAAGGTTCTCTTGGTCGAGCTTTAAAGAAGTACTTGGCAGTGGAGAAACATTATGCTGATATGACTGAGGATCAATTTGACTTCCACTCTTATTG-CTTACGGAAGATGACTCTTCGTGCATATGTACAGATGTTGAAGTTTCAGGATCGTCTACATTCTTTCCCTTTCTTCCGGT
>PISB-6
CTTCAGACAAGGTTCTCTTGGTCGAGTTTTAACGATGTACTTTACAGTGGAGAAACATTATGCTGATATGACTGAGGATCAGTTTGACTTTCACTCTTATTT-GTTACGGAAGATGACCCGTCGTGCATATGTACAGATGTTGAAGTTTCAGGATCGTCTACATTCTTTCCCTTTCTTCCGGT
>PISB-16
CTTCAGACAAGGTTCTCTTGGTCGAGTTTTAAAGATGTACTTGGCAGTGGAGAAACATTATGCTGATATGACTGAGGATCAATTTGACTTTCACTCTTATTT-CTTACGGAAGATGACCCGTCGTGCATATGTACAGATGTTGAAGTTTCAGGATCGTCTACATTCTTTCCCTTTCTTCCGGT
>PISB-13
CTTCAGACAAGGTTCTCTTGGTCGAGCTTTAACGAAGTACTTGGCAGTGGAGAAACATTATGCTGATATGACTGAGGATCAATTTGACTTCCACTCTTATTG-CTTACGGAAGATGACTCTTCGTGCATATGTACAGATGTTGAAGTTTCAGGATCGTCTACATTCTTTCCCTTTCTTCCGGT
>PISB-17
CTTCAGACAAGGTTCTCTTGGTCGAGTTTTAAAGATGTACTTGGCAGTGGAGAAACATTATGCTGATATGACTGAGGATCAGTTTGACTTTCACTCTTATTG-GTTACGGAAGATGACCCGTCGTGCATATGTACAGATGTTGAAGTTTCAGGATCGTCTACATTCTTTCCCTTTCTTCCGGT
>PISB-1
CTTCAGACAAGGTTCTCTTGGTCGAGCTTTAAAGAAGTACTTGGCAGTGGAGAAACATTATGCTGATATGACTGAGGATCAATTTGACTTCCACTCTTATTG-CTTACGGAAGATGACTCTTCGTGCATATGTACAGATGTTGAAGTTTCAGGATCGTCTACATTCTTTCCCTTTCTTCCGGT
>PISB-12
CTTCAGACAAGGTTCTCTTGGTCGAGCTTTAAAGAAGTACTTGGCAGTGGAGAAACATTATGCTGATATGACTGAGGATCAATTTGACTTCCACTCTTATTG-CTTACGGAAGATGACTCTTCGTGCATATGTACAGATGTTGAAGTTTCAGGATCGTCTACATTCTTTCCCTTTCTTCCGGT
>PISB-3
CTTCAGACAAGGTTCTCTTGGTCGAGCTTTAACGATGTACTTGACAGTGGAGAAACATTATGCTGATATGACTGAGGATCAGTTTGACTTCCACTCTTATTG-GTTACGGAAGATGACCCGTCGTGCATATGTACAGATGTTGAAGTTTCAGGATCGTCTACATTCTTTCCCTTTCTTCCGGT
>PISB-11
CTTCAGACAAGGTTCTCTTGGTCGAGTTTTAACGATGTACTTTACAGTGGAGAAACATTATGCTGATATGACTGAGGATCAGTTTGACTTTCACTCTTATTT-GTTACGGAAGATGACCCGTCGTGCATATGTACAGATGTTGAAGTTTCAGGATCGTCTACATTCTTTCCCTTTCTTCCGGT
>PISB-14
CTTCAGACAAGGTTCTCTTGGTCGAGTTTTAACGATGTACTTTACAGTGGAGAAACATTATGCTGATATGACTGAGGATCAGTTTGACTTTCACTCTTATTT-GTTACGGAAGATGACCCGTCGTGCATATGTACAGATGTTGAAGTTTCAGGATCGTCTACATTCTTTCCCTTTCTTCCGGT
>PISB-10
CTTCAGACAAGGTTCTCTTGGTCGAGTTTTAACGATGTACTTTACAGTGGAGAAACATTATGCTGATATGACTGAGGATCAGTTTGACTTTCACTCTTATTT-GTTACGGAAGATGACCCGTCGTGCATATGTACAGATGTTGAAGTTTCAGGATCGTCTACATTCTTTCCCTTTCTTCCGGT
>PISB-15
CTTCAGACAAGGTTCTCTTGGTCGAGTTTTAACGATGTACTTTACAGTGGAGAAACATTATGCTGATATGACTGAGGATCAGTTTGACTTTCACTCTTATTT-GTTACGGAAGATGACCCGTCGTGCATATGTACAGATGTTGAAGTTTCAGGATCGTCTACATTCTTTCCCTTTCTTCCGGT
>PISB-18
CTTCAGACAAGGTTCTCTTGGTCGAGTTTTAACGATGTACTTTACAGTGGAGAAACATTATGCTGATATGACTGAGGATCAGTTTGACTTTCACTCTTATTT-GTTACGGAAGATGACCCGTCGTGCATATGTACAGATGTTGAAGTTTCAGGATCGTCTACATTCTTTCCCTTTCTTCCGGT
>PISB-2
CTTCAGACAAGGTTCTCTTGGTCGAGTTTTAAAGATGTACTTTACAGTGGAGAAACATTATGCTGATATGACTGAGGATCAGTTTGACTTTCACTCTTATTT-GTTACGGAAGATGACCCTTCGTGCATATGTACAGATGTTGAAGTTTCAGGATCGTCTACATTCTTTCCCTTTCTTCCGGT
>PISB-5
CTTCAGACAAGGTTCTCTTGGTCGAGTTTTAACGATGTACTTGGCAGTGGAGAAACATTATGCTGATATGACTGAGGATCAATTTGACTTTCACTCTTATTT-GTTACGGAAGATGACCCTTCGTGCATATGTACAGATGTTGAAGTTTCAGGATCGTCTACATTCTTTCCCTTTCTTCCGGT
>PISB-8
CTTCAGACAAGGTTCTCTTGGTCGAGCTTTAAAGAAGTACTTGACAGTGGAGAAACATTATGCTGATATGACTGAGGATCAATTTGACTTCCACTCTTATTT-CTTACGGAAGATGACTCTTCGTGCATATGTACAGATGTTGAAGTTTCAGGATCGTCTACATTCTTTCCCTTTCTTCCGGT
>PISB-9
CTTCAGACAAGGTTCTCTTGGTCGAGTTTTAACGATGTACTTTACAGTGGAGAAACATTATGCTGATATGACTGAGGATCAGTTTGACTTTCACTCTTATTT-GTTACGGAAGATGACCCGTCGTGCATATGTACAGATGTTGAAGTTTCAGGATCGTCTACATTCTTTCCCTTTCTTCCGGT
>PISB-4
CTTCAGACAAGGTTCTCTTGGTCGAGCTTTAAAGAAGTACTTGGCAGTGGAGAAACATTATGCTGATATGACTGAGGATCAATTTGACTTCCACTCTTATTG-CTTACGGAAGATGACTCTTCGTGCATATGTACAGATGTTGAAGTTTCAGGATCGTCTACATTCTTTCCCTTTCTTCCGGT
>PISQ-1
CTTCAGACAAGGTTCTCTTGGTCGAGTTTTAAAGAAGTACTTTACAGTGGAGAAACATTATGCTGATATGACTGAGGATCAGTTTGACTTTCACTCTTATTT-CTTACGGAAGATGACCCGTCATGCATATGTACAGATGTTGAAGTTTCAGGATCGTCTACATTCTTTCCCTTTCTTCCGGT
>PISQ-2
CTTCAGACAAGGTTCTCTTGGTCGAGTTTTAACGAAGTACTTTACAGTGGAGAAACATTATGCTGATATGACTGAGGATCAGTTTGACTTTCACTCTTATTT-CTTACGGAAGATGACCTGTCATGCATATGTACAGATGTTGAAGTTTCAGGATCGTCTACATTCTTTCCCTTTCTTCCGGT
>PIST-10
CTTCAGACAAGGTTCTCTTGGTCGAGCTTTAACGAAGTACTTCACAGTGGAGAAACATTATGCTGATATGACTGAGGATCAGTTTGACTTTCACTCTTATTT-CTTACGAAAGATGACCCGTCGTGCATATGTACAGATGTTGAAGTTTCAGGATCGTCTACATTCTTTCCCTTTCTTCCGGT
>PIST-12
CTTCAGACAAGGTTCTCTTGGTCGAGTTTTAAAGAAGTACTTGGCAGTGGAGAAACATTATGCTGATATGACTGAGGATCAATTTGACTTTCACTCTTATTG-CTTACGGAAGATGACTCGTCGTGCATATGTACAGATGTTGAAGTTTCAGGATCATCTACATTCTTTCCCTTTCTTCCGGT
>PIST-5
CTTCAGACAAGGTTCTCTTGGTCGAGCTTTAAAGAAGTACTTGGCAGTGGAGAAACATTATGCTGATATGACTGAGGATCAATTTGACTTCCACTCTTATTG-CTTACGGAAGATGACTCTTCGTGCATATGTACAGATGTTGAAGTTTCAGGATCGTCTACATTCTTTCCCTTTCTTCCGGT
>PIST-7
CTTCAGACAAGGTTCTCTTGGTCGAGCTTTAACGAAGTACTTCACAGTGGAGAAACATTATGCTGATATGACTGAGGATCAATTTGACTTCCACTCTTATTG-CTTACGAAAGATGACCCGTCGTGCATATGTACAGATGTTGAAGTTTCAGGATCGTCTACATTCTTTCCCTTTCTTCCGGT
>PIST-15
CTTCAGACAAGGTTCTCTTGGTCGAGCTTTAAAGAAGTACTTGGCAGTGGAGAAACATTATGCTGATATGACTGAGGATCAATTTGACTTCCACTCTTATTG-CTTACGGAAGATGACTCTTCGTGCATATGTACAGATGTTGAAGTTTCAGGATCGTCTACATTCTTTCCCTTTCTTCCGGT
>PIST-2
CTTCAGACAAGGTTCTCTTGGTCGAGCTTTAAAGAAGTACTTGGCAGTGGAGAAACATTATGCTGATATGACTGAGGATCAATTTGACTTCCACTCTTATTG-CTTACGGAAGATGACTCTTCGTGCATATGTACAGATGTTGAAGTTTCAGGATCGTCTACATTCTTTCCCTTTCTTCCGGT
>PIST-11
CTTCAGACAAGGTTCTCTTGGTCGAGCTTTAAAGAAGTACTTGGCAGTGGAGAAACATTATGCTGATATGACTGAGGATCAATTTGACTTCCACTCTTATTG-CTTACGGAAGATGACTCTTCGTGCATATGTACAGATGTTGAAGTTTCAGGATCGTCTACATTCTTTCCCTTTCTTCCGGT
>PIST-8
NNNNNNNNNNNGTTCTCTTGGTCGAGTTTTAACGATGTACTTTACAGTGGAGAAACATTATGCTGATATGACTGAGGATCAGTTTGACTTTCACTCTTATTT-CTTACGGAAGATGACCCGTCGTGCATATGTACAGATGTTGAAGTTTCAGGATCATCTACATTCTTTCCCTTTCTTCCGGT
>PIST-13
CTTCAGACAAGGTTCTCTTGGTCGAGCTTTAAAGAAGTACTTGGCAGTGGAGAAACATTATGCTGATATGACTGAGGATCAATTTGACTTCCACTCTTATTG-CTTACGGAAGATGACTCTTCGTGCATATGTACAGATGTTGAAGTTTCAGGATCGTCTACATTCTTTCCCTTTCTTCCGGT
>PICH-X3
CTTCAGACAAGGTTCTCTTGGTCGAGCTTTAAAGAAGTACTTGGCAGTGGAGAAACATTATGCTGATATGACTGAGGATCAATTTGACTTCCACTCTTATTG-CTTACGGAAGATGACTCTTCGTGCATATGTACAGATGTTGAAGTTTCAGGATCGTCTACATTCTTTCCCTTTCTTCCGGT
>PIST-19
NNNNNNNNNNNGTTCTCTTGGTCGAGTTTTAACGATGTACTTTACAGTGGAGAAACATTATGCTGATATGACTGAGGATCAGTTTGACTTTCACTCTTATTT-CTTACGGAAGATGACCCGTCGTGCATATGTACAGATGTTGAAGTTTCAGGATCATCTACATTCTTTCCCTTTCTTCCGGT
>PIST-3
CTTCAGACAAGGTTCTCTTGGTCGAGCTTTAAAGAAGTACTTCACAGTGGAGAAACATTATGCTGATATGACTGAGGATCAATTTGACTTCCACTCTTATTG-CTTACGAAAGATGACTCTTCGTGCATATGTACAGATGTTGAAGTTTCAGGATCGTCTACATTCTTTCCCTTTCTTCCGGT
>PIST-6
CTTCAGACAAGGTTCTCTTGGTCGAGCTTTAAAGAAGTACTTGGCAGTGGAGAAACATTATGCTGATATGACTGAGGATCAATTTGACTTCCACTCTTATTG-CTTACGGAAGATGACTCTTCGTGCATATGTACAGATGTTGAAGTTTCAGGATCGTCTACATTCTTTCCCTTTCTTCCGGT
>PIST-1
NNNNNNNNNNNGTTCTCTTGGTCGAGTTTTAACGATGTACTTTACAGTGGAGAAACATTATGCTGATATGACTGAGGATCAGTTTGACTTTCACTCTTATTT-CTTACGGAAGATGACCCGTTGTGCATATGTACAGATGTTGAAGTTTCAGGATCATCTACATTCTTTCCCTTTCTTCCGGT
>PICH-X1
CTTCAGACAAGGTTCTCTTGGTCGAGCTTTAAAGAAGTACTTGGCAGTGGAGAAACATTATGCTGATATGACTGAGGATCAATTTGACTTCCACTCTTATTG-CTTACGGAAGATGACTCTTCGTGCATATGTACAGATGTTGAAGTTTCAGGATCGTCTACATTCTTTCCCTTTCTTCCGGT
>PICH-X2
CTTCAGACAAGGTTCTCTTGGTCGAGCTTTAAAGAAGTACTTGGCAGTGGAGAAACATTATGCTGATATGACTGAGGATCAATTTGACTTCCACTCTTATTG-CTTACGGAAGATGACTCTTCGTGCATATGTACAGATGTTGAAGTTTCAGGATCGTCTACATTCTTTCCCTTTCTTCCGGT
>PIST-14
CTTCAGACAAGGTTCTCTTGGTCGAGCTTTAAAGAAGTACTTGGCAGTGGAGAAACATTATGCTGATATGACTGAGGATCAATTTGACTTCCACTCTTATTG-CTTACGGAAGATGACTCTTCGTGCATATGTACAGATGTTGAAGTTTCAGGATCGTCTACATTCTTTCCCTTTCTTCCGGT
>PIST-4
CTTCAGACAAGGTTCTCTTGGTCGAGCTTTAAAGAAGTACTTGGCAGTGGAGAAACATTATGCTGATATGACTGAGGATCAATTTGACTTCCACTCTTATTG-CTTACGGAAGATGACTCTTCGTGCATATGTACAGATGTTGAAGTTTCAGGATCGTCTACATTCTTTCCCTTTCTTCCGGT
>PIST-9
CTTCAGACAAGGTTCTCTTGGTCGAGTTTTAAAGATGTACTTGACAGTGGAGAAACATTATGCTGATATGACTGAGGATCAATTTGACTTCCACTCTTATTT-CTTACGGAAGATGACCCTTCGTGCATATGTACAGATGTTGAAGTTTCAGGATCATCTACATTCTTTCCCTTTCTTCCGGT
>PILA-17
CTTCAGACAAGGTTCTCTTGGTCGAGTTTTAACGATGTACTTTACAGTGGAGAAACATTATGCTGATATGACTGAGGATCAATTTGACTTTCACTCTTATTT-CTTACGGAAGATGACTCGTCGTGCATATGTACAGATGTTGAAGTTTCAGGATCGTCTACATTCTTTCCCTTTCTTCCGGT
>PILA-20
CTTCAGACAAGGTTCTCTTGGTCGAGTTTTAACGATGTACTTTACAGTGGAGAAACATTATGCTGATATGACTGAGGATCAGTTTGACTTTCACTCTTATTT-CTTACGGAAGATGACCCGTCGTGCATATGTACAGATGTTGAAGTTTCAGGATCGTCTACATTCTTTCCCTTTCTTCCGGT
>PILA-27
CTTCAGACAAGGTTCTCTTGGTCGAGTTTTAACGATGTACTTTACAGTGGAGAAACATTATGCTGATATGACTGAGGATCAATTTGACTTTCACTCTTATTT-CTTACGGAAGATGA-----CGTGCATATGTACAGATGTTGAAGTTTCAGGATCGTCTACATTCTTTCCCTTTCTTCCGGT
>PILA-23
CTTCAGACAAGGTTCTCTTGGTCGAGTTTTAACGATGTACTTTACAGTGGAGAAACATTATGCTGATATGACTGAGGATCAATTTGACTTTCACTCTTATTT-CTTACAGAAGATGA-----CGTGCATATGTACAGATGTTGAAGTTTCAGGATCGTCTACATTCTTTCCCTTTCTTCCGGT
>PILA-26
CTTCAGACAAGGTTCTCTTGGTCGAGTTTTAACGATGTACTTTACAGTGGAGAAACATTATGCTGATATGACTGAGGATCAGTTTGACTTTCACTCTTATTG-CTTACGGAAGATGACCCGTCGTGCATATCTACAGATGTTGAAGTTTCAGGATCGTCTACATTCTTTCCCTTTCTTCCGGT
>PILA-21
CTTCAGACAAGGTTCTCTTGGTCGAGTTTTAACGATGTACTTTACAGTGGAGAAACATTATGCTGATATGACTGAGGATCAGTTTGACTTTCACTCTTATTT-CTTACGGAAGATGACCCGTCGTGCATATGTACAGATGTTGAAGTTTCAGGATCGTCTACATTCTTTCCCTTTCTTCCGGT
>PILA-24
CTTCAGACAAGGTTCTCTTGGTCGAGTTTTAACGATGTACTTTACAGTGGAGAAACATTATGCTGATATGACTGAGGATCAGTTTGACTTCCACTCTTATTG-CTTACGGAAGATGACTCGTCGTGCATATGTACAGATGTTGAAGTTTCAGGATCGTCTACATTCTTTCCCTTTCTTCCGGT
>PILA-18
CTTCAGACAAGGTTCTCTTGGTCGAGTTTTAACGATGTACTTTACAGTGGAGAAACATTATGCTGATATGACTGAGGATCAATTTGACTTCCACTCTTATTG-CTTACGGAAGATGACTCTTCGTGCATATGTACAGATGTTGAAGTTTCAGGATCGTCTACATTCTTTCCCTTTCTTCCGGT
>PILA-28
CTTCAGACAAGGTTCTCTTGGTCGAGTTTTAACGATGTACTTTACAGTGGAGAAACATTATGCTGATATGACTGAGGATCAATTTGACTTTCACTCTTATTT-CTTACGGAAGATGA-----CGTGCATATGTACAGATGTTGAAGTTTCAGGATCGTCTACATTCTTTCCCTTTCTTCCGGT
>PILA-22
CTTCAGACAAGGTTCTCTTGGTCGAGTTTTAACGATGTACTTTACAGTGGAGAAACATTATGCTGATATGACTGAGGATCAATTTGACTTTCACTCTTATTT-CTTACGGAAGATGACTCGTCGTGCATATGTACAGATGTTGAAGTTTCAGGATCGTCTACATTCTTTCCCTTTCTTCCGGT
>PIAL-AO
CTTCAGACAAGGTTCTCTTGGTCGAGCTTTAAAGAAGTACTTGGCAGTGGAGAAACATTATGCTGATATGACTGAGGATCAATTTGACTTCCACTCTTATTT-CTTACGGAAGATGACTCTTCGTGCATATGTACAGATGTTGAAGTTTCAGGATCGTCTACATTCTTTCCCTTTCTTCCGGT
