# Supplementary material for: An empirical evaluation of two-stage species tree inference strategies using a multilocus dataset from North American pines
Source: BMC Evol Biol. 2014 Mar 29;14:67. doi: 10.1186/1471-2148-14-67 (PMC4021425; doi:10.1186/1471-2148-14-67)
Supplement: Additional file 3 — Zip archive containing data filesDp,Dp,0,Ds,Ds,0, and a description of these files. [file 1471-2148-14-67-S3.zip › DeGiorgioEtAl_2014_AdditionalFile1/Dataset_Dp0/0_13237_01.fas]

>PIAL-10
TGAGGAGCACATGTATGCTGGGTCCGGGGAATTTCTGTGGGGATGAATTGCTGTCATGGTGTGTTCGGAGGCCATTTGTAGAGCGGCTGCCCACTTCGTCTTCGACATTCGTGAGCATGGAGACAACGGAAGCATTCGCTCTGGAGGCGCAGGAGCTGAAGTACGTGACGCAGCACTTCCGGTACACGTTTCTGAGCGAGAAGCTGAAGGGAACAGCGAGGTATTACTCTCCCGGGTGGAGGACATGGGCGGCCGTTGCCATCCAACTGGCGTGGCGGCGCTACAAAGCGAGATCGACTGCCGCTTGCTCCTCTCTCGCTGCCCTCTCCTTTGTTCGGCTGCGGAGACCACTGACC-AGAATTTATTCTCCTTCCTGTGAAGAAGATCGCCTCAGACTCTATGCC
>PIAL-9
TGAGGAGCACATGTATGCTGGGTCCGGGGAATTTCTGTGGGGATGAATTGCTGTCATGGTGTGTTCGGAGGCCATTTGTAGAGCGGCTACCCACTTCGTCTTCGACATTCGTGAGCATGGAGACAACGGAAGCATTCGCTCTGGAGGCGCAGGAGCTGAAGTACGTGACGCAGCACTTCCGGTACACGTTTCTGAGCGAGAAGCTGAAGGGAACAGCGAGGTATTACTCTCCCGGGTGGAGGACATGGGCGGCCGTTGCCATCCAACTGGCGTGGCGGCGCTACAAAGCGAGATCGACTGCCGCTTGCTCCTCTCTCGCTGCCCTCTCCTTTGTTCGGCTGCGGAGACCACTGACC-AGAATTTATTCTCCTTCCTGTGAAGAAGATCGCCTCAGACTCTATGCC
>PIAL-13
TGAGGAGCACATGTATGCTGGGTCCGGGGAATTTCTGTGGGGATGAATTGCTGTCATGGTGTGTTCGGAGGCCATTTGTAGAGCGGCTGCCCACTTCGTCTTCGACATTCGTGAGCATGGAGACAACGGAAGCATTCGCTCTGGAGGCGCAGGAGCTGAAGTACGTGACGCAGCACTTCCGGTACACGTTTCTGAGCGAGAAGCTGAAGGGAACAGCGAGGTATTACTCTCCCGGGTGGAGGACATGGGCGGCCGTTGCCATCCAACTGGCGTGGCGGCGCTACAAAGCGAGATCGACTGCCGCTTGCTCCTCTCTCGCTGCCCTCTCCTTTGTTCGGCTGCGGAGACCACTGACC-AGAATTTATTCTCCTTCCTGTGAAGAAGATCGCCTCAGACTCTATGCC
>PIAL-5
TGAGGAGCACATGTATGCTGGGTCCGGGGAATTTCTGTGGGGATGAATTGCTGTCATGGTGTGTTCGGAGGCCATTTGTAGAGCGGCTGCCCACTTCGTCTTCGACATTCGTGAGCATGGAGACAACGGAAGCATTCGCTCTGGAGGCTCAGGAGTTGAAGTACGTGACGCAGCACTTCCGGTACACGTTTCTGAGCGAGAAGCTGAAGGGAACAGCGAGGTATTACTCTCCCGGGTGGAGGACATGGGCGGCCGTTGCCATCCAACTGGCGTGGCGGCGCTACAAAGCGAGGTCGGCTGCCGCTGGCTCCTCTCTCGCTGCCCTCTCCTTTGTTCGGCTGCGGAGACCACTGACC-AGAATTTATTCTCCTTCCTGTGAAGAAGATCGCCTCAGACTCTATGCC
>PIAL-8
TGAGGAGCACATGTATGCTGGGTCCGGGGAATTTCTGTGGGGATGAATTGCTGTCATGGTGTGTTCGGAGGCCATTTGTAGAGCGGCTGCCCACTTCGTCTTCGACATTCGTGAGCATGGAGACAACGGAAGCATTCGCTCTGGAGGCGCAGGAGCTGAAGTACGTGACGCAGCACTTCCGGTACACGTTTCTGAGCGAGAAGCTGAAGGGAACAGCGAGGTATTACTCTCCCGGGTGGAGGACATGGGCGGCCGTTGCCATCCAACTGGCGTGGCGGCGCTACAAAGCGAGATCGACTGCCGCTTGCTCCTCTCTCGCTGCCCTCTCCTTTGTTCGGCTGCGGAGACCACTGACC-AGAATTTATTCTCCTTCCTGTGAAGAAGATCGCCTCAGACTCTATGCC
>PIAL-7
TGAGGAGCACATGTATGCTGGGTCCGGGGAATTTCTGTGGGGATGAATTGCTGTCATGGTGTGTTCGGAGGCCATTTGTAGAGCGGCTGCCCACTTCGTCTTCGACATTCGTGAGCATGGAGACAACGGAAGCATTCGCTCTGGAGGCGCAGGAGCTGAAGTACGTGACGCAGCACTTCCGGTACACGTTTCTGAGCGAGAAGCTGAAGGGAACAGCGAGGTATTACTCTCCCGGGTGGAGGACATGGGCGGCCGTTGCCATCCAACTGGCGTGGCGGCGCTACAAAGCGAGATCGACTGCCGCTTGCTCCTCTCTCGCTGCCCTCTCCTTTGTTCGGCTGCGGAGACCACTGACC-AGAATTTATTCTCCTTCCTGTGAAGAAGATCGCCTCAGACTCTATGCC
>PIAL-17
TGAGGAGCACATGTATGCTGGGTCCGGGGAATTTCTGTGGGGATGAATTGCTGTCATGGTGTGTTCGGAGGCCATTTGTAGAGCGGCTGCCCACTTCGTCTTCGACATTCGTGAGCATGGAGACAACGGAAGCATTCGCTCTGGAGGCGCAGGAGCTGAAGTACGTGACGCAGCACTTCCGGTACACGTTTCTGAGCGAGAAGCTGAAGGGAACAGCGAGGTATTACTCTCCCGGGTGGAGGACATGGGCGGCCGTTGCCATCCAACTGGCGTGGCGGCGCTACAAAGCGAGGTCGGCTGCCGCTGGCTCCTCTCTCGCTGCCCTCTCCTTTGTTCGGCTGCGGAGACCACTGACC-AGAATTTATTCTCCTTCCTGTGAAGAAGATCGCCTCAGACTCTATGCC
>PIAL-6
TGAGGAGCACATGTATGCTGGGTCCGGGGAATTTCTGTGGGGATGAATTGCTGTCATGGTGTGTTCGGAGGCCATTTGTAGAGCGGCTGCCCACTTCGTCTTCGACATTCGTGAGCATGGAGACAACGGAAGCATTCGCTCTGGAGGCGCAGGAGCTGAAGTACGTGACGCAGCACTTCCGGTACACGTTTCTGAGCGAGAAGCTGAAGGGAACAGCGAGGTATTACTCTCCCGGGTGGAGGACATGGGCGGCCGTTGCCATCCAACTGGCGTGGCGGCGCTACAAAGCGAGATCGACTGCCGCTTGCTCCTCTCTCGCTGCCCTCTCCTTTGTTCGGCTGCGGAGACCACTGACC-AGAATTTATTCTCCTTCCTGTGAAGAAGATCGCCTCAGACTCTATGCC
>PIAL-4
TGAGGAGCACATGTATGCTGGGTCCGGGGAATTTCTGTGGGGATGAATTGCTGTCATGGTGTGTTCGGAGGCCATTTGTAGAGCGGCTGCCCACTTCGTCTTCGACATTCGTGAGCATGGAGACAACGGAAGCATTCGCTCTGGAGGCGCAGGAGCTGAAGTACGTGACGCAGCACTTCCGGTACACGTTTCTGAGCGAGAAGCTGAAGGGAACAGCGAGGTATTACTCTCCCGGGTGGAGGACATGGGCGGCCGTTGCCATCCAACTGGCGTGGCGGCGCTACAAAGCGAGATCGACTGCCGCTTGCTCCTCTCTCGCTGCCCTCTCCTTTGTTCGGCTGCGGAGACCACTGACC-AGAATTTATTCTCCTTCCTGTGAAGAAGATCGCCTCAGACTCTATGCC
>PIAL-12
TGAGGAGCACATGTATGCTGGGTCCGGGGAATTTCTGTGGGGATGAATTGCTGTCATGGTGTGTTCGGAGGCCATTTGTAGAGCGGCTGCCCACTTCGTCTTCGACATTCGTGAGCATGGAGACAACGGAAGCATTCGCTCTGGAGGCTCAGGAGTTGAAGTACGTGACGCAGCACTTCCGGTACACGTTTCTGAGCGAGAAGCTGAAGGGAACAGCGAGGTATTACTCTCCCGGGTGGAGGACATGGGCGGCCGTTGCCATCCAACTGGCGTGGCGGCGCTACAAAGCGAGGTCGGCTGCCGCTGGCTCCTCTCTCGCTGCCCTCTCCTTTGTTCGGCTGCGGAGACCACTGACC-AGAATTTATTCTCCTTCCTGTGAAGAAGATCGCCTCAGACTCTATGCC
>PIAL-16
TGAGGAGCACATGTATGCTGGGTCCGGGGAATTTCTGTGGGGATGAACTGCTGTCATGGTGTGTTCGGAGGCCATTTGTAGAGCGGCTGCCCACTTCGTCTTCGACATTCGTGAGCATGGAGACAACGGAAGCATTCGCTCTGGAGGCGCAGGAGCTGAAGTACGTGACGCAGCACTTCCGGTACACGTTTCTGAGCGAGAAGCTGAAGGGAACAGCGAGGTATTACTCTCCCGGGTGGAGGACATGGGCGGCCGTTGCCATCCAACTGGCGTGGCGGCGCTACAAAGCGAGGTCGGCTGCCGCTGGCTCCTCTCTCGCTGCCCTCTCCTTTGTTCGGCTGCGGAGACCACTGACC-AGAATTTATTCTCCTTCCTGTGAAGAAGATCGCCTCAGACTCTATGCC
>PIAL-3
TGAGGAGCACATGTATGCTGGGTCCGGGGAATTTCTGTGGGGATGAATTGCTGTCATGGTGTGTTCGGAGGCCATTTGTAGAGCGGCTGCCCACTTCGTCTTCGACATTCGTGAGCATGGAGACAACGGAAGCATTCGCTCTGGAGGCGCAGGAGCTGAAGTACGTGACGCAGCACTTCCGGTACACGTTTCTGAGCGAGAAGCTGAAGGGAACAGCGAGGTATTACTCTCCCGGGTGGAGGACATGGGCGGCCGTTGCCATCCAACTGGCGTGGCGGCGCTACAAAGCGAGGTCGGCTGCCGCTGGCTCCTCTCTCGCTGCCCTCTCCTTTGTTCGGCTGCGGAGACCACTGACC-AGAATTTATTCTCCTTCCTGTGAAGAAGATCGCCTCAGACTCTATGCC
>PIAY-10
TGAGGAGCACATGTATGCTGGGTCCGGGGAATTTCTGTGGGGATGAATTGCTGTCATGGTGTGTTCGGAGGCCATTTGTAGAGCGGCTGCCCACTTCGTCTTCGACATTCGTGAGCATGGAGACAACGGAAGCATTCGCTCTGGAGGCTCAGGAGTTGAAGTACGTGACGCAGCACTTCCGGTACACGTTTCTGAGCGAGAAGCTGAAGGGAACAGCGAGGTATTACTCTCCCGGGTGGAGGACATGGGCGGCCGTTGCCATCCAACTGGCGTGGCGGCGCTACAAAGCGAGGTCGGCTGCCGCTGGCTCCTCTCTCGCTGCCCTCTCCTTTGTTCGGCTGCGGAGACCACTGACC-AGAATTTATTCTCCTTCCTGTGAAGAAGATCGCCTCAGACTCTATGCC
>PIAY-15
TGAGGAGCACATGTATGCTGGGTCCGGGGAATTTCTGTGGGGATGAATTGCTGTCATGGTGTGTTCGGAGGCCATTTGTAGAGCGGCTGCCCACTTCGTCTTCGACATTCGTGAGCATGGAGACAACGGAAGCATTCGCTCTGGAGGCGCAGGAGCTGAAGTACGTGACGCAGCACTTCCGGTACACGTTTCTGAGCGAGAAGCTGAAGGGAACAGCGAGGTATTACTCTCCCGGGTGGAGGACATGGGCGGCCGTTGCCATCCAACTGGCGTGGCGGCGCTACAAAGCGAGGTCGGCTGCCGCTGGCTCCTCTCTCGCTGCCCTCTCCTTTGTTCGGCTGCGGAGACCACTGACC-AGAATTTATTCTCCTTCCTGTGAAGAAGATCGCCTCAGACTCTATGCC
>PIAY-3
TGAGGAGCACATGTATGCTGGGTCCGGGGAATTTCTGTGGGGATGAATTGCTGTCATGGTGTGTTCGGAGGCCATTTGTAGAGCGGCTGCCCACTTCGTCTTCGACATTCGTGAGCATGGAGACAACGGAAGCATTCGCTCTGGAGGCTCAGGAGTTGAAGTACGTGACGCAGCACTTCCGGTACACGTTTCTGAGCGAGAAGCTGAAGGGAACAGCGAGGTATTACTCTCCCGGGTGGAGGACATGGGCGGCCGTTGCCATCCAACTGGCGTGGCGGCGCTACAAAGCGAGGTCGGCTGCCGCTGGCTCCTCTCTCGCTGCCCTCTCCTTTGTTCGGCTGCGGAGACCACTGACC-AGAATTTATTCTCCTTCCTGTGAAGAAGATCGCCTCAGACTCTATGCC
>PIAY-7
TGAGGAGCACATGTATGCTGGGTCCGGGGAATTTCTGTGGGGATGAATTGCTGTCATGGTGTGTTCGGAGGCCATTTGTAGAGCGGCTGCCCACTTCGTCTTCGACATTCGTGAGCATGGAGACAACGGAAGCATTCGCTCTGGAGGCTCAGGAGTTGAAGTACGTGACGCAGCACTTCCGGTACACGTTTCTGAGCGAGAAGCTGAAGGGAACAGCGAGGTATTACTCTCCCGGGTGGAGGACATGGGCGGCCGTTGCCATCCAACTGGCGTGGCGGCGCTACAAAGCGAGGTCGGCTGCCGCTGGCTCCTCTCTCGCTGCCCTCTCCTTTGTTCGGCTGCGGAGACCACTGACC-AGAATTTATTCTCCTTCCTGTGAAGAAGATCGCCTCAGACTCTATGCC
>PIAY-18
TGAGGAGCACATGTATGCTGGGTCCGGGGAATTTCTGTGGGGATGAATTGCTGTCATGGTGTGTTCGGAGGCCATTTGTAGAGCGGCTGCCCACTTCGTCTTCGACATTCGTGAGCATGGAGACAACGGAAGCATTCGCTCTGGAGGCGCAGGAGCTGAAGTACGTGACGCAGCACTTCCGGTACACGTTTCTGAGCGAGAAGCTGAAGGGAACAGCGAGGTATTACTCTCCCGGGTGGAGGACATGGGCGGCCGTTGCCATCCAACTGGCGTGGCGGCGCTACAAAGCGAGGTCGGCTGCCGCTGGCTCCTCTCTCGCTGCCCTCTCCTTTGTTCGGCTGCGGAGACCACTGACC-AGAATTTATTCTCCTTCCTGTGAAGAAGATCGCCTCAGACTCTATGCC
>PIAY-16
TGAGGAGCACATGTATGCTGGGTCCGGGGAATTTCTGTGGGGATGAATTGCTGTCATGGTGTGTTCGGAGGCCATTTGTAGAGCGGCTGCCCACTTCGTCTTCGACATTCGTGAGCATGGAGACAACGGAAGCATTCGCTCTGGAGGCTCAGGAGTTGAAGTACGTGACGCAGCACTTCCGGTACACGTTTCTGAGCGAGAAGCTGAAGGGAACAGCGAGGTATTACTCTCCCGGGTGGAGGACATGGGCGGCCGTTGCCATCCAACTGGCGTGGCGGCGCTACAAAGCGAGGTCGGCTGCCGCTGGCTCCTCTCTCGCTGCCCTCTCCTTTGTTCGGCTGCGGAGACCACTGACC-AGAATTTATTCTCCTTCCTGTGAAGAAGATCGCCTCAGACTCTATGCC
>PIAY-5
TGAGGAGCACATGTATGCTGGGTCCGGGGAATTTCTGTGGGGATGAATTGCTGTCATGGTGTGTTCGGAGGCCATTTGTAGAGCGGCTGCCCACTTCGTCTTCGACATTCGTGAGCATGGAGACAACGGAAGCATTCGCTCTGGAGGCGCAGGAGCTGAAGTACGTGACGCAGCACTTCCGGTACACGTTTCTGAGCGAGAAGCTGAAGGGAACAGCGAGGTATTACTCTCCCGGGTGGAGGACATGGGCGGCCGTTGCCATCCAACTGGCGTGGCGGCGCTACAAAGCGAGGTCGGCTGCCGCTGGCTCCTCTCTCGCTGCCCTCTCCTTTGTTCGGCTGCGGAGACCACTGACC-AGAATTTATTCTCCTTCCTGTGAAGAAGATCGCCTCAGACTCTATGCC
>PIAY-17
TGAGGAGCACATGTATGCTGGGTCCGGGGAATTTCTGTGGGGATGAATTGCTGTCATGGTGTGTTCGGAGGCCATTTGTAGAGCGGCTGCCCACTTCGTCTTCGACATTCGTGAGCATGGAGACAACGGAAGCATTCGCTCTGGAGGCTCAGGAGTTGAAGTACGTGACGCAGCACTTCCGGTACACGTTTCTGAGCGAGAAGCTGAAGGGAACAGCGAGGTATTACTCTCCCGGGTGGAGGACATGGGCGGCCGTTGCCATCCAACTGGCGTGGCGGCGCTACAAAGCGAGGTCGGCTGCCGCTGGCTCCTCTCTCGCTGCCCTCTCCTTTGTTCGGCTGCGGAGACCACTGACC-AGAATTTATTCTCCTTCCTGTGAAGAAGATCGCCTCAGACTCTATGCC
>PIAY-14
TGAGGAGCACATGTATGCTGGGTCCGGGGAATTTCTGTGGGGATGAATTGCTGTCATGGTGTGTTCGGAGGCCATTTGTAGAGCGGCTGCCCACTTCGTCTTCGACATTCGTGAGCATGGAGACAACGGAAGCATTCGCTCTGGAGGCTCAGGAGTTGAAGTACGTGACGCAGCACTTCCGGTACACGTTTCTGAGCGAGAAGCTGAAGGGAACAGCGAGGTATTACTCTCCCGGGTGGAGGACATGGGCGGCCGTTGCCATCCAACTGGCGTGGCGGCGCTACAAAGCGAGGTCGGCTGCCGCTGGCTCCTCTCTCGCTGCCCTCTCCTTTGTTCGGCTGCGGAGACCACTGACC-AGAATTTATTCTCCTTCCTGTGAAGAAGATCGCCTCAGACTCTATGCC
>PIAY-13
TGAGGAGCACATGTATGCTGGGTCCGGGGAATTTCTGTGGGGATGAATTGCTGTCATGGTGTGTTCGGAGGCCATTTGTAGAGCGGCTGCCCACTTCGTCTTCGACATTCGTGAGCATGGAGACAACGGAAGCATTCGCTCTGGAGGCGCAGGAGCTGAAGTACGTGACGCAGCACTTCCGGTACACGTTTCTGAGCGAGAAGCTGAAGGGAACAGCGAGGTATTACTCTCCCGGGTGGAGGACATGGGCGGCCGTTGCCATCCAACTGGCGTGGCGGCGCTACAAAGCGAGGTCGGCTGCCGCTGGCTCCTCTCTCGCTGCCCTCTCCTTTGTTCGGCTGCGGAGACCACTGACC-AGAATTTATTCTCCTTCCTGTGAAGAAGATCGCCTCAGACTCTATGCC
>PIAY-19
TGAGGAGCACATGTATGCTGGGTCCGGGGAATTTCTGTGGGGATGAATTGCTGTCATGGTGTGTTCGGAGGCCATTTGTAGAGCGGCTGCCCACTTCGTCTTCGACATTCGTGAGCATGGAGACAACGGAAGCATTCGCTCTGGAGGCGCAGGAGCTGAAGTACGTGACGCAGCACTTCCGGTACACGTTTCTGAGCGAGAAGCTGAAGGGAACAGCGAGGTATTACTCTCCCGGGTGGAGGACATGGGCGGCCGTTGCCATCCAACTGGCGTGGCGGCGCTACAAAGCGAGGTCGGCTGCCGCTGGCTCCTCTCTCGCTGCCCTCTCCTTTGTTCGGCTGCGGAGACCACTGACC-AGAATTTATTCTCCTTCCTGTGAAGAAGATCGCCTCAGACTCTATGCC
>PIAY-2
TGAGGAGCACATGTATGCTGGGTCCGGGGAATTTCTGTGGGGATGAATTGCTGTCATGGTGTGTTCGGAGGCCATTTGTAGAGCGGCTGCCCACTTCGTCTTCGACATTCGTGAGCATGGAGACAACGGAAGCATTCGCTCTGGAGGCGCAGGAGCTGAAGTACGTGACGCAGCACTTCCGGTACACGTTTCTGAGCGAGAAGCTGAAGGGAACAGCGAGGTATTACTCTCCCGGGTGGAGGACATGGGCGGCCGTTGCCATCCAACTGGCGTGGCGGCGCTACAAAGCGAGGTCGGCTGCCGCTGGCTCCTCTCTCGCTGCCCTCTCCTTTGTTCGGCTGCGGAGACCACTGACC-AGAATTTATTCTCCTTCCTGTGAAGAAGATCGCCTCAGACTCTATGCC
>PIAY-8
TGAGGAGCACATGTATGCTGGGTCCGGGGAATTTCTGTGGGGATGAATTGCTGTCATGGTGTGTTCGGAGGCCATTTGTAGAGCGGCTGCCCACTTCGTCTTTGACATTCGTGAGCATGGAGACAACGGAAGCATTCGCTCTGGAGGCTCAGGAGTTGAAGTACGTGACGCAGCACTTCCGGTACACGTTTCTGAGCGAGAAGCTGAAGGGAACAGCGAGGTATTACTCTCCCGGGTGGAGGACATGGGCGGCCGTTGCCATCCAACTGGCGTGGCGGCGCTACAAAGCGAGGTCGGCTGCCGCTGGCTCCTCTCTCGCTGCCCTCTCCTTTGTTCGGCTGCGGAGACCACTGACC-AGAATTTATTCTCCTTCCTGTGAAGAAGATCGCCTCAGACTCTATGCC
>PIBU-1
TGAGGAGCACATGTATGCTTGGTCCGGGGAATTTCTGTGGGGATGAATTGCTGTCATGGTGTGTTCGGAGGCCATTTGTAGAGCGGCTGCCCACTTCGTCTTCGACGTTCGTGAGCATGGAGACAACGGAAGCATTCGCTCTGGAGGCGCAGGAGCTGAAGTACGTGACGCAGCACTTCCGGTACACGTTTCTGAGCGAGAAGCTGAAGGGAACAGCTAGGTATTACTCTCCCGGGTGGAGGACATGGGCGGCCGTTGCCATCCAACTGGCGTGGCGGCGCTACAAAGCGAGATCGGCTGCCGCTGGCTCCTCTCTCGCTGCCCTCTCCTTTGTTCGGCTGCGGAGACCACTGACC-AGAATTTATTCTCCTTCCTGTGAAGAAGATCGCCTCAGACTCTATGCC
>PIFL-13
TGAGGAGCACATGTATGCTGGGTCCGGGGAATTTCTGTGGGGATGAATTGCTGTCATGGTGTGTTCGGAGGCCATTTGTAGAGCGGCTGCCCACTTCGTCTTCGACATTCGTGAGCATGGAGACAACGGAAGCATTCGCTCTGGAGGCGCAGGAGCTGAAGTACGTGACGCAGCACTTCCGGTACACGTTTCTGAGCGAGAAGCTGAAGGGAACAGCGAGGTATTACTCTCCCGGGTGGAGGACATGGGCGGCCGTTGCCATCCAACTGGCGTGGCGGCGCTACAAAGCGAGGTCGGCTGCCGCTGGCTCCTCTCTCGCTGCCCTCTCCTTTGTTCGGCTGCGGAGACCACTGACC-AGAATTTATTCTCCTTCCTGTGAAGAAGATCGCCTCAGACTCTATGCC
>PIFL-16
TGAGGAGCACATGTATGCTGGGTCCGGGGAATTTCTGTGGGGATGAATTGCTGTCATGGTGTGTTCGGAGGCCATTTGTAGAGCGGCTGCCCACTTCGTCTTCGACATTCGTGAGCATGGAGACAACGGAAGCATTCGCTCTGGAGGCGCAGGAGCTGAAGTACGTGACGCAGCACTTCCGGTACACGTTTCTGAGCGAGAAGCTGAAGGGAACAGCGAGGTATTACTCTCCCGGGTGGAGGACATGGGCGGCCGTTGCCATCCAACTGGCGTGGCGGCGCTACAAAGCGAGGTCGGCTGCCGCTGGCTCCTCTCTCGCTGCCCTCTCCTTTGTTCGGCTGCGGAGACCACTGACC-AGAATTTATTCTCCTTCCTGTGAAGAAGATCGCCTCAGACTCTATGCC
>PIFL-15
TGAGGAGCACATGTATGCTGGGTCCGGGGAATTTCTGTGGGGATGAATTGCTGTCATGGTGTGTTCGGAGGCCATTTGTAGAGCGGCTGCCCACTTCGTCTTCGACATTCGTGAGCATGGAGACAACGGAAGCATTCGCTCTGGAGGCGCAGGAGCTGAAGTACGTGACGCAGCACTTCCGGTACACGTTTCTGAGCGAGAAGCTGAAGGGAACAGCGAGGTATTACTCTCCCGGGTGGAGGACATGGGCGGCCGTTGCCATCCAACTGGCGTGGCGGCGCTACAAAGCGAGGTCGGCTGCCGCTGGCTCCTCTCTCGCTGCCCTCTCCTTTGTTCGGCTGCGGAGACCACTGACC-AGAATTTATTCTCCTTCCTGTGAAGAAGATCGCCTCAGACTCTATGCC
>PIFL-4
TGAGGAGCACATGTATGCTGGGTCCGGGGAATTTCTGTGGGGATGAATTGCTGTCATGGTGTGTTCGGAGGCCATTTGTAGAGCGGCTGCCCACTTCGTCTTCGACATTCGTGAGCATGGAGACAACGGAAGCATTCGCTCTGGAGGCGCAGGAGCTGAAGTACGTGACGCAGCACTTCCGGTACACGTTTCTGAGCGAGAAGCTGAAGGGAACAGCGAGGTATTACTCTCCCGGGTGGAGGACATGGGCGGCCGTTGCCATCCAACTGGCGTGGCGGCGCTACAAAGCGAGGTCGGCTGCCGCTGGCTCCTCTCTCGCTGCCCTCTCCTTTGTTCGGCTGCGGAGACCACTGACC-AGAATTTATTCTCCTTCCTGTGAAGAAGATCGCCTCAGACTCTATGCC
>PIFL-14
TGAGGAGCACATGTATGCTGGGTCCGGGGAATTTCTGTGGGGATGAATTGCTGTCATGGTGTGTTCGGAGGCCATTTGTAGAGCGGCTGCCCACTTCGTCTTCGACATTCGTGAGCATGGAGACAACGGAAGCATTCGCTCTGGAGGCGCAGGAGCTGAAGTACGTGACGCAGCACTTCCGGTACACGTTTCTGAGCGAGAAGCTGAAGGGAACAGCGAGGTATTACTCTCCCGGGTGGAGGACATGGGCGGCCGTTGCCATCCAACTGGCGTGGCGGCGCTACAAAGCGAGGTCGGCTGCCGCTGGCTCCTCTCTCGCTGCCCTCTCCTTTGTTCGGCTGCGGAGACCACTGACC-AGAATTTATTCTCCTTCCTGTGAAGAAGATCGCCTCAGACTCTATGCC
>PIFL-12
TGAGGAGCACATGTATGCTGGGTCCGGGGAATTTCTGTGGGGATGAATTGCTGTCATGGTGTGTTCGGAGGCCATTTGTAGAGCGGCTGCCCACTTCGTCTTCGACATTCGTGAGCATGGAGACAACGGAAGCATTCGCTCTGGAGGCTCAGGAGTTGAAGTACGTGACGCAGCACTTCCGGTACACGTTTCTGAGCGAGAAGCTGAAGGGAACAGCGAGGTATTACTCTCCCGGGTGGAGGACATGGGCGGCCGTTGCCATCCAACTGGCGTGGCGGCGCTACAAAGCGAGGTCGGCTGCCGCTGGCTCCTCTCTCGCTGCCCTCTCCTTTGTTCGGCTGCGGAGACCACTGACC-AGAATTTATTCTCCTTCCTGTGAAGAAGATCGCCTCAGACTCTATGCC
>PIFL-2
TGAGGAGCACATGTATGCTGGGTCCGGGGAATTTCTGTGGGGATGAATTGCTGTCATGGTGTGTTCGGAGGCCATTTGTAGAGCGGCTGCCCACTTCGTCTTCGACATTCGTGAGCATGGAGACAACGGAAGCATTCGCTCTGGAGGCGCAGGAGCTGAAGTACGTGACGCAGCACTTCCGGTACACGTTTCTGAGCGAGAAGCTGAAGGGAACAGCGAGGTATTACTCTCCCGGGTGGAGGACATGGGCGGCCGTTGCCATCCAACTGGCGTGGCGGCGCTACAAAGCGAGGTCGGCTGCCGCTGGCTCCTCTCTCGCTGCCCTCTCCTTTGTTCGGCTGCGGAGACCACTGACC-AGAATTTATTCTCCTTCCTGTGAAGAAGATCGCCTCAGACTCTATGCC
>PIFL-3
TGAGGAGCACATGTATGCTGGGTCCGGGGAATTTCTGTGGGGATGAATTGCTGTCATGGTGTGTTCGGAGGCCATTTGTAGAGCGGCTGCCCACTTCGTCTTCGACATTCGTGAGCATGGAGACAACGGAAGCATTCGCTCTGGAGGCGCAGGAGCTGAAGTACGTGACGCAGCACTTCCGGTACACGTTTCTGAGCGAGAAGCTGAAGGGAACAGCGAGGTATTACTCTCCCGGGTGGAGGACATGGGCGGCCGTTGCCATCCAACTGGCGTGGCGGCGCTACAAAGCGAGGTCGGCTGCCGCTGGCTCCTCTCTCGCTGCCCTCTCCTTTGTTCGGCTGCGGAGACCACTGACC-AGAATTTATTCTCCTTCCTGTGAAGAAGATCGCCTCAGACTCTATGCC
>PIFL-5
TGAGGAGCACATGTATGCTGGGTCCGGGGAATTTCTGTGGGGATGAATTGCTGTCATGGTGTGTTCGGAGGCCATTTGTAGAGCGGCTGCCCACTTCGTCTTCGACCTTCGTGAGCATGGAGACAACGGAAGCATTCGCTCTGGAGGCGCAGGAGCTGAAGTACGTGACGCAGCACTTCCGGTACACGTTTCTGAGCGAGAAGCTGAAGGGAACAGCGAGGTATTACTCTCCCGGGTGGAGGACATGGGCGGCCGTTGCCATCCAACTGGCGTGGCGGCGCTACAAAGCGAGGTCGGCTGCCGCTGGCTCCTCTCTCGCTGCCCTCTCCTTTGTTCGGCTGCGGAGACCACTGACC-AGAATTTATTCTCCTTCCTGTGAAGAAGATCGCCTCAGACTCTATGCC
>PIFL-8
NNNNNNNNNNNNNNNNNNNNNNNNNNNNNNNNNTCTGTGGGGATGAATTGCTGTCATGGTGTGTTCGGAGGCCATTTGTAGAGCGGCTGCCCACTTCGTCTTCGACATTCGTGAGCATGGAGACAACGGAAGCATTCGCTCTGGAGGCGCAGGAGCTGAAGTACGTGACGCAGCACTTCCGGTACACGTTTCTGAGCGAGAAGCTGAAGGGAACAGCGAGGTATTACTCTCCCGGGTGGAGGACATGGGCGGCCGTTGCCATCCAACTGGCGTGGCGGCGCTACAAAGCGAGGTCGGCTGCCGCTGGCTCCTCTCTCGCTGCCCTCTCCTTTGTTCGGCTGCGGAGACCACTGACC-AGAATTTATTCTCCTTCCTGTGAAGAAGATCGCCTCAGACTCTATGCC
>PIFL-17
TGAGGAGCACATGTATGCTGGGTCCGGGGAATTTCTGTGGGGATGAATTGCTGTCATGGTGTGTTCGGAGGCCATTTGTAGAGCGGCTGCCCACTTCGTCTTCGACATTCGTGAGCATGGAGACAACGGAAGCATTCGCTCTGGAGGCGCAGGAGCTGAAGTACGTGACGCAGCACTTCCGGTACACGTTTCTGAGCGAGAAGCTGAAGGGAACAGCGAGGTATTACTCTCCCGGGTGGAGGACATGGGCGGCCGTTGCCATCCAACTGGCGTGGCGGCGCTACAAAGCGAGGTCGGCTGCCGCTGGCTCCTCTCTCGCTGCCCTCTCCTTTGTTCGGCTGCGGAGACCACTGACC-AGAATTTATTCTCCTTCCTGTGAAGAAGATCGCCTCAGACTCTATGCC
>PIFL-10
TGAGGAGCACATGTATGCTGGGTCCGGGGAATTTCTGTGGGGATGAATTGCTGTCATGGTGTGTTCGGAGGCCATTTGTAGAGCGGCTGCCCACTTCGTCTTCGACATTCGTGAGCATGGAGACAACGGAAGCATTCGCTCTGGAGGCGCAGGAGCTGAAGTACGTGACGCAGCACTTCCGGTACACGTTTCTGAGCGAGAAGCTGAAGGGAACAGCGAGGTATTACTCTCCCGGGTGGAGGACATGGGCGGCCGTTGCCATCCAACTGGCGTGGCGGCGCTACAAAGCGAGGTCGGCTGCCGCTGGCTCCTCTCTCGCTGCCCTCTCCTTTGTTCGGCTGCGGAGACCACTGACC-AGAATTTATTCTCCTTCCTGTGAAGAAGATCGCCTCAGACTCTATGCC
>PIGE-2
TGAGGAGCACATGTATGCTGGGTCCGGGGAATTTCTGTGGGGATGAATTGCTGTCATGGTGTGTTCGGAGGCCATTTGTAGAGCGGCTGCCCACTTCGTCTTCGACGTTCGTGAGCATGGAGACAACGGAAGCATTCGCTCTGGAGGCGCAGGAGCTGAAGTACGTGACGCAGCACTTCCGGTACACGTTTCTGAGCGAGAAGCTGAAGGGAACAGCGAGGTATTACTCTCCCGGCTGGAGGACATGGGCGGCCGTTGCCATCCAACTGGCGTGGCGGCGCTACAAAGCGAGATCGGCTGCCGCTGGCTCCTCTCTCGCTGCCCTCTCCTTTGTTCGGCTGCGGAGACCACTGACC-AGAATTTATTCTCCTTCCTGTGAAGAAGATCGCCTCAGACTCTATGCC
>PIGE-1
TGAGGAGCACATGTATGCTGGGTCCGGGGAATTTCTGTGGGGATGAATTGCTGTCATGGTGTGTTCGGAGGCCATTTGTAGAGCGGCTGCCCACTTCGTCTTCGACGTTCGTGAGCATGGAGACAACGGAAGCATTCGCTCTGGAGGCGCAGGAGCTGAAGTACGTGACGCAGCACTTCCGGTACACGTTTCTGAGCGAGAAGCTGAAGGGAACAGCGAGGTATTACTCTCCCGGCTGGAGGACATGGGCGGCCGTTGCCATCCAACTGGCGTGGCGGCGCTACAAAGCGAGATCGGCTGCCGCTGGCTCCTCTCTCGCTGCCCTCTCCTTTGTTCGGCTGCGGAGACCACTGACC-AGAATTTATTCTCCTTCCTGTGAAGAAGATCGCCTCAGACTCTATGCC
>PIMN-4
TGAGGAGCACATGTATGCTGGGTCCGGGGAATTTCTGTGGGGATGAATTGCTGTCATGGTGTGTTCGGAGGCCATTTGTAGAGCGGCTGCCCACTTCGTCTTCGACATTCGTGAGCATGGAGACAACGGAAGCATTCGCTCTGGAGGCGCAGGAGCTGAAGTACGTGACGCAGCACTTCCGGTACACATTTCTGAGCGAGAAGCTGAAGGGAACAGCGAGGTATTACTCTCCCGGGTGGAGGACATGGGCGGCCGTTGCCATCCAACTGGCGTGGCGGCGCTACAAAGCGAGGTCGGCTGCCGCTGGCTCCTCTCTCGCTGCCCTCTCCTTTGTTCGGCTGCGGAGACCACTGACCGAGAATTTATTCTCCTTCCTGTGAAGAAGATCGCCTCAGACTCTATGCC
>PIMN-13
TGAGGAGCACATGTATGCTGGGTCCGGGGAATTTCTGTGGGGATGAATTGCTGTCATGGTGTGTTCGGAGGCCATTTGTAGAGCGGCTGCCCACTTCGTCTTCGACATTCGTGAGCATGGAGACAACGGAAGCATTCGCTCTGGAGGCGCAGGAGCTGAAGTACGTGACGCAGCACTTCCGGTACACGTTTCTGAGCGAGAAGCTGAAGGGAACAGCGAGGTATTACTCTCCCGGGTGGAGGACATGGGCGGCCGTTGCCATCCAACTGGCGTGGCGGCGCTACAAAGCGAGGTCGGCTGCTGCTGGCTCCTCTCTCGCTGCCCTCTCCTTTGTTCGGCTGCGGAGACCACTGACC-AGAATTTATTCTCCTTCCTGTGAAGAAGATCGCCTCAGACTCTATGCC
>PIMN-11
TGAGGAGCACATGTATGCTGGGTCCGGGGAATTTCTGTGGGGATGAATTGCTGTCATGGTGTGTTCGGAGGCCATTTGTAGAGCGGCTGCCCACTTCGTCTTCGACATTCGTGAGCATGGAGACAACGGAAGCATTCGCTCTGGAGGCGCAGGAGCTGAAGTACGTGACGCAGCACTTCCGGTACACGTTTCTGAGCGAGAAGCTGAAGGGAACAGCGAGGTATTACTCTCCCGGGTGGAGGACATGGGCGGCCGTTGCCATCCAACTGGCGTGGCGGCGCTACAAAGCGAGGTCGGCTGCTGCTGGCTCCTCTCTCGCTGCCCTCTCCTTTGTTCGGCTGCGGAGACCACTGACC-AGAATTTATTCTCCTTCCTGTGAAGAAGATCGCCTCAGACTCTATGCC
>PIMN-12
TGAGGAGCACATGTATGCTGGGTCCGGGGAATTTCTGTGGAGATGAATTGCTGTCATGGTGTGTTCGGAGGCCATTTGTAGAGCGGCTGCCCACTTCGTCTTCGACATTCGTGAGCATGGAGACAACGGAAGCATTCGCTCTGGAGGCGCAGGAGCTGAAGTACGTGACGCAGCACTTCCGGTACACGTTTCTGAGCGAGAAGCTGAAGGGAACAGCGAGGTATTACTCTCCCGGGTGGAGGACATGGGCGGCCGTTGCCATCCAACTGGCGTGGCGGCGCTACAAAGCGAGGTCGGCTGCCGCTGGCTCCTCTCTCGCTGCCCTCTCCTTTGTTCGGCTGCGGAGACCACTGACC-AGAATTTATTCTCCTTCCTGTGAAGAAGATCGCCTCAGACTCTATGCC
>PIMN-18
TGAGGAGCACATGTATGCTGGGTCCGGGGAATTTCTGTGGGGATGAATTGCTGTCATGGTGTGTTCGGAGGCCATTTGTAGAGCGGCTGCCCACTTCGTCTTCGACATTCGTGAGCATGGAGACAACGGAAGCATTCGCTCTGGAGGCGCAGGAGCTGAAGTACGTGACGCAGCACTTCCGGTACACGTTTCTGAGCGAGAAGCTGAAGGGAACAGCGAGGTATTACTCTCCCGGGTGGAGGACATGGGCGGCCGTTGCCATCCAACTGGCGTGGCGGCGCTACAAAGCGAGGTCGGCTGCTGCTGGCTCCTCTCTCGCTGCCCTCTCCTTTGTTCGGCTGCGGAGACCACTGACC-AGAATTTATTCTCCTTCCTGTGAAGAAGATCGCCTCAGACTCTATGCC
>PIMN-1
TGAGGAGCACATGTATGCTGGGTCCGGGGAATTTCTGTGGGGATGAATTGCTGTCATGGTGTGTTCGGAGGCCATTTGTAGAGCGGCTGCCCACTTCGTCTTCGACATTCGTGAGCATGGAGACAACGGAAGCATTCGCTCTGGAGGCGCAGGAGCTGAAGTACGTGACGCAGCACTTCCGGTACACGTTTCTGAGCGAGAAGCTGAAGGGAACAGCGAGGTATTACTCTCCCGGGTGGAGGACATGGGCGGCCGTTGCCATCCAACTGGCGTGGCGGCGCTACAAAGCGAGGTCGGCTGCTGCTGGCTCCTCTCTCGCTGCCCTCTCCTTTGTTCGGCTGCGGAGACCACTGACC-AGAATTTATTCTCCTTCCTGTGAAGAAGATCGCCTCAGACTCTATGCC
>PIMN-17
TGAGGAGCACATGTATGCTGGGTCCGGGGAATTTCTGTGGGGATGAATTGCTGTCATGGTGTGTTCGGAGGCCATTTGTAGAGCGGCTGCCCACTTCGTCTTCGACATTCGTGAGCATGGAGACAACGGAAGCATTCGCTCTGGAGGCGCAGGAGCTGAAGTACGTGACGCAGCACTTCCGGTACACGTTTCTGAGCGAGAAGCTGAAGGGAACAGCGAGGTATTACTCTCCCGGGTGGAGGACATGGGCGGCCGTTGCCATCCAACTGGCGTGGCGGCGCTACAAAGCGAGGTCGGCTGCCGCTGGCTCCTCTCTCGCTGCCCTCTCCTTTGTTCGGCTGCGGAGACCACTGACC-AGAATTTATTCTCCTTCCTGTGAAGAAGATCGCCTCAGACTCTATGCC
>PIMN-10
TGAGGAGCACATGTATGCTGGGTCCGGGGAATTTCTGTGGGGATGAATTGCTGTCATGGTGTGTTCGGAGGCCATTTGTAGAGCGGCTGCCCACTTCGTCTTCGACATTCGTGAGCATGGAGACAACGGAAGCATTCGCTCTGGAGGCGCAGGAGCTGAAGTACGTGACGCAGCACTTCCGGTACACGTTTCTGAGCGAGAAGCTGAAGGGAACAGCGAGGTATTACTCTCCCGGGTGGAGGACATGGGCGGCCGTTGCCATCCAACTGGCGTGGCGGCGCTACAAAGCGAGGTCGGCTGCCGCTGGCTCCTCTCTCGCTGCCCTCTCCTTTGTTCGGCTGCGGAGACCACTGACC-AGAATTTATTCTCCTTCCTGTGAAGAAGATCGCCTCAGACTCTATGCC
>PIMN-9
TGAGGAGCACATGTATGCTGGGTCCGGGGAATTTCTGTGGGGATGAATTGCTGTCATGGTGTGTTCGGAGGCCATTTGTAGAGCGGCTGCCCACTTCGTCTTCGACATTCGTGAGCATGGAGACAACGGAAGCATTCGCTCTGGAGGCGCAGGAGCTGAAGTACGTGACGCAGCACTTCCGGTACACGTTTCTGAGCGAGAAGCTGAAGGGAACAGCGAGGTATTACTCTCCCGGGTGGAGGACATGGGCGGCCGTTGCCATCCAACTGGCGTGGCGGCGCTACAAAGCGAGGTCGGCTGCTGCTGGCTCCTCTCTCGCTGCCCTCTCCTTTGTTCGGCTGCGGAGACCACTGACC-AGAATTTATTCTCCTTCCTGTGAAGAAGATCGCCTCAGACTCTATGCC
>PIMN-14
TGAGGAGCACATGTATGCTGGGTCCGGGGAATTTCTGTGGGGATGAATTGCTGTCATGGTGTGTTCGGAGGCCATTTGTAGAGCGGCTGCCCACTTCGTCTTCGACATTCGTGAGCATGGAGACAACGGAAGCATTCGCTCTGGAGGCGCAGGAGCTGAAGTACGTGACGCAGCACTTCCGGTACACGTTTCTGAGCGAGAAGCTGAAGGGAACAGCGAGGTATTACTCTCCCGGGTGGAGGACATGGGCGGCCGTTGCCATCCAACTGGCGTGGCGGCGCTACAAAGCGAGGTCGGCTGCCGCTGGCTCCTCTCTCGCTGCCCTCTCCTTTGTTCGGCTGCGGAGACCACTGACC-AGAATTTATTCTCCTTCCTGTGAAGAAGATCGCCTCAGACTCTATGCC
>PIMN-16
TGAGGAGCACATGTATGCTGGGTCCGGGGAATTTCTGTGGGGATGAATTGCTGTCATGGTGTGTTCGGAGGCCATTTGTAGAGCGGCTGCCCACTTCGTCTTCGACATTCGTGAGCATGGAGACAACGGAAGCATTCGCTCTGGAGGCGCAGGAGCTGAAGTACGTGACGCAGCACTTCCGGTACACGTTTCTGAGCGAGAAGCTGAAGGGAACAGCGAGGTATTACTCTCCCGGGTGGAGGACATGGGCGGCCGTTGCCATCCAACTGGCGTGGCGGCGCTACAAAGCGAGGTCGGCTGCTGCTGGCTCCTCTCTCGCTGCCCTCTCCTTTGTTCGGCTGCGGAGACCACTGACC-AGAATTTATTCTCCTTCCTGTGAAGAAGATCGCCTCAGACTCTATGCC
>PIMN-2
TGAGGAGCACATGTATGCTGGGTCCGGGTAATTTCTGTGGGGATGAATTGCTGTCATGGTGTGTTCGGAGGCCATTTGTAGAGCGGCTGCCCACTTCGTCTTCGACATTCGTGAGCATGGAGACAACGGAAGCATTCGCTCTGGAGGCGCAGGAGCTGAAGTACGTGACGCAGCACTTCCGGTACACATTTCTGAGCGAGAAGCTGAAGGGAACAGCGAGGTATTACTCTCCCGGGTGGAGGACATGGGCGGCCGTTGCCATCCAACTGGCGTGGCGGCGCTACAAAGCGAGGTCGGCTGCCGCTGGCTCCTCTCTCGCTGCCCTCTCCTTTGTTCGGCTGCGGAGACCACTGACC-AGAATTTATTCTCCTTCCTGTGAAGAAGATCGCCTCAGACTCTATGCC
>PIMN-7
TGAGGAGCACATGTATGCTGGGTCCGGGGAATTTCTGTGGGGATGAATTGCTGTCATGGTGTGTTCGGAGGCCATTTGTAGAGCGGCTGCCCACTTCGTCTTCGACATTCGTGAGCATGGAGACAACGGAAGCATTCGCTCTGGAGGCGCAGGAGCTGAAGTACGTGACGCAGCACTTCCGGTACACGTTTCTGAGCGAGAAGCTGAAGGGAACAGCGAGGTATTACTCTCCCGGGTGGAGGACATGGGCGGCCGTTGCCATCCAACTGGCGTGGCGGCGCTACAAAGCGAGGTCGGCTGCCGCTGGCTCCTCTCTCGCTGCCCTCTCCTTTGTTCGGCTGCGGAGACCACTGACC-AGAATTTATTCTCCTTCCTGTGAAGAAGATCGCCTCAGACTCTATGCC
>PIMN-3
TGAGGAGCACATGTATGCTGGGTCCGGGTAATTTCTGTGGGGATGAATTGCTGTCATGGTGTGTTCGGAGGCCATTTGTAGAGCGGCTGCCCACTTCGTCTTCGACATTCGTGAGCATGGAGACAACGGAAGCATTCGCTCTGGAGGCGCAGGAGCTGAAGTACGTGACGCAGCACTTCCGGTACACATTTCTGAGCGAGAAGCTGAAGGGAACAGCGAGGTATTACTCTCCCGGGTGGAGGACATGGGCGGCCGTTGCCATCCAACTGGCGTGGCGGCGCTACAAAGCGAGGTCGGCTGCCGCTGGCTCCTCTCTCGCTGCCCTCTCCTTTGTTCGGCTGCGGAGACCACTGACC-AGAATTTATTCTCCTTCCTGTGAAGAAGATCGCCTCAGACTCTATGCC
>PIMN-8
TGAGGAGCACATGTATGCTGGGTCCGGGGAATTTCTGTGGGGATGAATTGCTGTCATGGTGTGTTCGGAGGCCATTTGTAGAGCGGCTGCCCACTTCGTCTTCGACATTCGTGAGCATGGAGACAACGGAAGCATTCGCTCTGGAGGCGCAGGAGCTGAAGTACGTGACGCAGCACTTCCGGTACACATTTCTGAGCGAGAAGCTGAAGGGAACAGCGAGGTATTACTCTCCCGGGTGGAGGACATGGGCGGCCGTTGCCATCCAACTGGCGTGGCGGCGCTACAAAGCGAGGTCGGCTGCCGCTGGCTCCTCTCTCGCTGCCCTCTCCTTTGTTCGGCTGCGGAGACCACTGACC-AGAATTTATTCTCCTTCCTGTGAAGAAGATCGCCTCAGACTCTATGCC
>PIMN-15
TGAGGAGCACATGTATGCTGGGTCCGGGTAATTTCTGTGGGGATGAATTGCTGTCATGGTGTGTTCGGAGGCCATTTGTAGAGCGGCTGCCCACTTCGTCTTCGACATTCGTGAGCATGGAGACAACGGAAGCATTCGCTCTGGAGGCGCAGGAGCTGAAGTACGTGACGCAGCACTTCCGGTACACGTTTCTGAGCGAGAAGCTGAAGGGAACAGCGAGGTATTACTCTCCCGGGTGGAGGACATGGGCGGCCGTTGCCATCCAACTGGCGTGGCGGCGCTACAAAGCGAGGTCGGCTGCCGCTGGCTCCTCTCTCGCTGCCCTCTCCTTTGTTCGGCTGCGGAGACCACTGACC-AGAATTTATTCTCCTTCCTGTGAAGAAGATCGCCTCAGACTCTATGCC
>PIMN-5
TGAGGAGCACATGTATGCTGGGTCCGGGGAATTTCTGTGGGGATGAATTGCTGTCATGGTGTGTTCGGAGGCCATTTGTAGAGCGGCTGCCCACTTCGTCTTCGACATTCGTGAGCATGGAGACAACGGAAGCATTCGCTCTGGAGGCGCAGGAGCTGAAGTACGTGACGCAGCACTTCCGGTACACGTTTCTGAGCGAGAAGCTGAAGGGAACAGCGAGGTATTACTCTCCCGGGTGGAGGACATGGGCGGCCGTTGCCATCCAACTGGCGTGGCGGCGCTACAAAGCGAGGTCGGCTGCCGCTGGCTCCTCTCTCGCTGCCCTCTCCTTTGTTCGGCTGCGGAGACCACTGACC-AGAATTTATTCTCCTTCCTGTGAAGAAGATCGCCTCAGACTCTATGCC
>PIMN-6
TGAGGAGCACATGTATGCTGGGTCCGGGGAATTTCTGTGGGGATGAATTGCTGTCATGGTGTGTTCGGAGGCCATTTGTAGAGCGGCTGCCCACTTCGTCTTCGACATTCGTGAGCATGGAGACAACGGAAGCATTCGCTCTGGAGGCGCAGGAGCTGAAGTACGTGACGCAGCACTTCCGGTACACGTTTCTGAGCGAGAAGCTGAAGGGAACAGCGAGGTATTACTCTCCCGGGTGGAGGACATGGGCGGCCGTTGCCATCCAACTGGCGTGGCGGCGCTACAAAGCGAGGTCGGCTGCTGCTGGCTCCTCTCTCGCTGCCCTCTCCTTTGTTCGGCTGCGGAGACCACTGACC-AGAATTTATTCTCCTTCCTGTGAAGAAGATCGCCTCAGACTCTATGCC
>PISB-3
TGAGGAGCACATGTATGCTGGGTCCGGGGAATTTCTGTGGGGATGAATTGCTGTCATGGTGTGTTCGGAGGCCATTTGTAGAGCGGCTGCCCACTTCGTCTTCGACATTCGTGAGCATGGAGACAACGGAAGCATTCGCTCTGGAGGCTCAGGAGTTGAAGTACGTGACGCAGCACTTCCGGTACACGTTTCTGAGCGAGAAGCTGAAGGGAACAGCGAGGTATTACTCTCCCGGGTGGAGGACATGGGCGGCCGTTGCCATCCAACTGGCGTGGCGGCGCTACAAAGCGAGGTCGGCTGCCGCTGGCTCCTCTCTCGCTGCCCTCTCCTTTGTTCGGCTGCGGAGACCACTGACC-AGAATTTATTCTCCTTCCTGTGAAGAAGATCGCCTCAGACTCTATGCC
>PISB-6
TGAGGAGCACATGTATGCTGGGTCCGGGGAATTTCTGTGGGGATGAATTGCTGTCATGGTGTGTTCGGAGGCCATTTGTAGAGCGGCTGCCCACTTCGTCTTCGACATTCGTGAGCATGGAGACAACGGAAGCATTCGCTCTGGAGGCTCAGGAGTTGAAGTACGTGACGCAGCACTTCCGGTACACGTTTCTGAGCGAGAAGCTGAAGGGAACAGCGAGGTATTACTCTCCCGGGTGGAGGACATGGGCGGCCGTTGCCATCCAACTGGCGTGGCGGCGCTACAAAGCGAGGTCGGCTGCCGCTGGCTCCTCTCTCGCTGCCCTCTCCTTTGTTCGGCTGCGGAGACCACTGACC-AGAATTTATTCTCCTTCCTGTGAAGAAGATCGCCTCAGACTCTATGCC
>PISB-18
TGAGGAGCACATGTATGCTGGGTCCGGGGAATTTCTGTGGGGATGAATTGCTGTCATGGTGTGTTCGGAGGCCATTTGTAGAGCGGCTGCCCACTTCGTCTTCGACATTCGTGAGCATGGAGACAACGGAAGCATTCGCTCTGGAGGCGCAGGAGCTGAAGTACGTGACGCAGCACTTCCGGTACACGTTTCTGAGCGAGAAGCTGAAGGGAACAGCGAGGTATTACTCTCCCGGGTGGAGGACATGGGCGGCCGTTGCCATCCAACTGGCGTGGCGGCGCTACAAAGCGAGGTCGGCTGCCGCTGGCTCCTCTCTCGCTGCCCTCTCCTTTGTTCGGCTGCGGAGACCACTGACC-AGAATTTATTCTCCTTCCTGTGAAGAAGATCGCCTCAGACTCTATGCC
>PISB-12
TGAGGAGCACATGTATGCTGGGTCCGGGGAATTTCTGTGGGGATGAATTGCTGTCATGGTGTGTTCGGAGGCCATTTGTAGAGCGGCTGCCCACTTCGTCTTCGACATTCGTGAGCATGGAGACAACGGAAGCATTCGCTCTGGAGGCTCAGGAGTTGAAGTACGTGACGCAGCACTTCCGGTACACGTTTCTGAGCGAGAAGCTGAAGGGAACAGCGAGGTATTACTCTCCCGGGTGGAGGACATGGGCGGCCGTTGCCATCCAACTGGCGTGGCGGCGCTACAAAGCGAGGTCGGCTGCCGCTGGCTCCTCTCTCGCTGCCCTCTCCTTTGTTCGGCTGCGGAGACCACTGACC-AGAATTTATTCTCCTTCCTGTGAAGAAGATCGCCTCAGACTCTATGCC
>PISB-14
TGAGGAGCACATGTATGCTGGGTCCGGGGAATTTCTGTGGGGATGAATTGCTGTCATGGTGTGTTCGGAGGCCATTTGTAGAGCGGCTGCCCACTTCGTCTTCGACATTCGTGAGCATGGAGACAACGGAAGCATTCGCTCTGGAGGCGCAGGAGCTGAAGTACGTGACGCAGCACTTCCGGTACACGTTTCTGAGCGAGAAGCTGAAGGGAACAGCGAGGTATTACTCTCCCGGGTGGAGGACATGGGCGGCCGTTGCCATCCAACTGGCGTGGCGGCGCTACAAAGCGAGGTCGGCTGCCGCTGGCTCCTCTCTCGCTGCCCTCTCCTTTGTTCGGCTGCGGAGACCACTGACC-AGAATTTATTCTCCTTCCTGTGAAGAAGATCGCCTCAGACTCTATGCC
>PISB-16
TGAGGAGCACATGTATGCTGGGTCCGGGGAATTTCTGTGGGGATGAATTGCTGTCATGGTGTGTTCGGAGGCCATTTGTAGAGCGGCTGCCCACTTCGTCTTCGACATTCGTGAGCATGGAGACAACGGAAGCATTCGCTCTGGAGGCGCAGGAGCTGAAGTACGTGACGCAGCACTTCCGGTACACGTTTCTGAGCGAGAAGCTGAAGGGAACAGCGAGGTATTACTCTCCCGGGTGGAGGACATGGGCGGCCGTTGCCATCCAACTGGCGTGGCGGCGCTACAAAGCGAGGTCGGCTGCCGCTGGCTCCTCTCTCGCTGCCCTCTCCTTTGTTCGGCTGCGGAGACCACTGACC-AGAATTTATTCTCCTTCCTGTGAAGAAGATCGCCTCAGACTCTATGCC
>PISB-13
TGAGGAGCACATGTATGCTGGGTCCGGGGAATTTCTGTGGGGATGAATTGCTGTCATGGTGTGTTCGGAGGCCATTTGTAGAGCGGCTGCCCACTTCGTCTTCGACATTCGTGAGCATGGAGACAACGGAAGCATTCGCTCTGGAGGCTCAGGAGTTGAAGTACGTGACGCAGCACTTCCGGTACACGTTTCTGAGCGAGAAGCTGAAGGGAACAGCGAGGTATTACTCTCCCGGGTGGAGGACATGGGCGGCCGTTGCCATCCAACTGGCGTGGCGGCGCTACAAAGCGAGGTCGGCTGCCGCTGGCTCCTCTCTCGCTGCCCTCTCCTTTGTTCGGCTGCGGAGACCACTGACC-AGAATTTATTCTCCTTCCTGTGAAGAAGATCGCCTCAGACTCTATGCC
>PISB-17
TGAGGAGCACATGTATGCTGGGTCCGGGGAATTTCTGTGGGGATGAATTGCTGTCATGGTGTGTTCGGAGGCCATTTGTAGAGCGGCTGCCCACTTCGTCTTCGACATTCGTGAGCATGGAGACAACGGAAGCATTCGCTCTGGAGGCGCAGGAGCTGAAGTACGTGACGCAGCACTTCCGGTACACGTTTCTGAGCGAGAAGCTGAAGGGAACAGCGAGGTATTACTCTCCCGGGTGGAGGACATGGGCGGCCGTTGCCATCCAACTGGCGTGGCGGCGCTACAAAGCGAGGTCGGCTGCCGCTGGCTCCTCTCTCGCTGCCCTCTCCTTTGTTCGGCTGCGGAGACCACTGACC-AGAATTTATTCTCCTTCCTGTGAAGAAGATCGCCTCAGACTCTATGCC
>PISB-2
TGAGGAGCACATGTATGCTGGGTCCGGGGAATTTCTGTGGGGATGAATTGCTGTCATGGTGTGTTCGGAGGCCATTTGTAGAGCGGCTGCCCACTTCGTCTTCGACATTCGTGAGCATGGAGACAACGGAAGCATTCGCTCTGGAGGCTCAGGAGTTGAAGTACGTGACGCAGCACTTCCGGTACACGTTTCTGAGCGAGAAGCTGAAGGGAACAGCGAGGTATTACTCTCCCGGGTGGAGGACATGGGCGGCCGTTGCCATCCAACTGGCGTGGCGGCGCTACAAAGCGAGGTCGGCTGCCGCTGGCTCCTCTCTCGCTGCCCTCTCCTTTGTTCGGCTGCGGAGACCACTGACC-AGAATTTATTCTCCTTCCTGTGAAGAAGATCGCCTCAGACTCTATGCC
>PISB-11
TGAGGAGCACATGTATGCTGGGTCCGGGGAATTTCTGTGGGGATGAATTGCTGTCATGGTGTGTTCGGAGGCCATTTGTAGAGCGGCTGCCCACTTCGTCTTCGACATTCGTGAGCATGGAGACAACGGAAGCATTCGCTCTGGAGGCTCAGGAGTTGAAGTACGTGACGCAGCACTTCCGGTACACGTTTCTGAGCGAGAAGCTGAAGGGAACAGCGAGGTATTACTCTCCCGGGTGGAGGACATGGGCGGCCGTTGCCATCCAACTGGCGTGGCGGCGCTACAAAGCGAGGTCGGCTGCCGCTGGCTCCTCTCTCGCTGCCCTCTCCTTTGTTCGGCTGCGGAGACCACTGACC-AGAATTTATTCTCCTTCCTGTGAAGAAGATCGCCTCAGACTCTATGCC
>PISB-15
TGAGGAGCACATGTATGCTGGGTCCGGGGAATTTCTGTGGGGATGAATTGCTGTCATGGTGTGTTCGGAGGCCATTTGTAGAGCGGCTGCCCACTTCGTCTTCGACATTCGTGAGCATGGAGACAACGGAAGCATTCGCTCTGGAGGCGCAGGAGCTGAAGTACGTGACGCAGCACTTCCGGTACACGTTTCTGAGCGAGAAGCTGAAGGGAACAGCGAGGTATTACTCTCCCGGGTGGAGGACATGGGCGGCCGTTGCCATCCAACTGGCGTGGCGGCGCTACAAAGCGAGGTCGGCTGCCGCTGGCTCCTCTCTCGCTGCCCTCTCCTTTGTTCGGCTGCGGAGACCACTGACC-AGAATTTATTCTCCTTCCTGTGAAGAAGATCGCCTCAGACTCTATGCC
>PISB-5
TGAGGAGCACATGTATGCTGGGTCCGGGGAATTTCTGTGGGGATGAATTGCTGTCATGGTGTGTTCGGAGGCCATTTGTAGAGCGGCTGCCCACTTCGTCTTCGACATTCGTGAGCATGGAGACAACGGAAGCATTCGCTCTGGAGGCGCAGGAGCTGAAGTACGTGACGCAGCACTTCCGGTACACGTTTCTGAGCGAGAAGCTGAAGGGAACAGCGAGGTATTACTCTCCCGGGTGGAGGACATGGGCGGCCGTTGCCATCCAACTGGCGTGGCGGCGCTACAAAGCGAGGTCGGCTGCCGCTGGCTCCTCTCTCGCTGCCCTCTCCTTTGTTCGGCTGCGGAGACCACTGACC-AGAATTTATTCTCCTTCCTGTGAAGAAGATCGCCTCAGACTCTATGCC
>PISB-10
TGAGGAGCACATGTATGCTGGGTCCGGGGAATTTCTGTGGGGATGAATTGCTGTCATGGTGTGTTCGGAGGCCATTTGTAGAGCGGCTGCCCACTTCGTCTTCGACATTCGTGAGCATGGAGACAACGGAAGCATTCGCTCTGGAGGCTCAGGAGTTGAAGTACGTGACGCAGCACTTCCGGTACACGTTTCTGAGCGAGAAGCTGAAGGGAACAGCGAGGTATTACTCTCCCGGGTGGAGGACATGGGCGGCCGTTGCCATCCAACTGGCGTGGCGGCGCTACAAAGCGAGGTCGGCTGCCGCTGGCTCCTCTCTCGCTGCCCTCTCCTTTGTTCGGCTGCGGAGACCACTGACC-AGAATTTATTCTCCTTCCTGTGAAGAAGATCGCCTCAGACTCTATGCC
>PISB-8
TGAGGAGCACATGTATGCTGGGTCCGGGGAATTTCTGTGGGGATGAATTGCTGTCATGGTGTGTTCGGAGGCCATTTGTAGAGCGGCTGCCCACTTCGTCTTCGACCTTCGTGAGCATGGAGACAACGGAAGCATTCGCTCTGGAGGCGCAGGAGCTGAAGTACGTGACGCAGCACTTCCGGTACACGTTTCTGAGCGAGAAGCTGAAGGGAACAGCGAGGTATTACTCTCCCGGGTGGAGGACATGGGCGGCCGTTGCCATCCAACTGGCGTGGCGGCGCTACAAAGCGAGGTCGGCTGCCGCTGGCTCCTCTCTCGCTGCCCTCTCCTTTGTTCGGCTGCGGAGACCACTGACC-AGAATTTATTCTCCTTCCTGTGAAGAAGATCGCCTCAGACTCTATGCC
>PISQ-2
TGAGGAGCACATGTATGCTGGGTCCGGGGAATTTCTGTGGGGATGAATTGCTGTCATGGTGTGTTCGGAGGCCATTTGTAGAGCGGCTGCCCACTTCGTCTTCGACGTTCGTGAGCATGGAGACAACGGAAGCATTCGCTCTGGAGGCGCAGGAGCTGAAGTACGTGACGCAGCACTTCCGGTACACGTTTCTGAGCGAGAAGCTGAAGGGAACAGCGAGGTATTACTCTCCCGGCTGGAGGACATGGGCGGCCGTTGCCATCCAACTGGCGTGGCGGCGCTACAAAGCGAGATCGGCTGCCGCTGGCTCCTCTCTCGCTGCCCTCTCCTTTGTTCGGCTGCGGAGACCACTGACC-AGAATTTATTCTCCTTCCTGTGAAGAAGATCGCCTCAGACTCTATGCC
>PISQ-1
TGAGGAGCACATGTATGCTGGGTCCGGGGAATTTCTGTGGGGATGAATTGCTGTCATGGTGTGTTCGGAGGCCATTTGTAGAGCGGCTGCCCACTTCGTCTTCGACGTTCGTGAGCATGGAGACAACGGAAGCATTCGCTCTGGAGGCGCAGGAGCTGAAGTACGTGACGCAGCACTTCCGGTACACGTTTCTGAGCGAGAAGCTGAAGGGAACAGCGAGGTATTACTCTCCCGGCTGGAGGACATGGGCGGCCGTTGCCATCCAACTGGCGTGGCGGCGCTACAAAGCGAGATCGGCTGCCGCTGGCTCCTCTCTCGCTGCCCTCTCCTTTGTTCGGCTGCGGAGACCACTGACC-AGAATTTATTCTCCTTCCTGTGAAGAAGATCGCCTCAGACTCTATGCC
>PIST-13
TGAGGAGCACATGTATGCTGGGTCCGGGGAATTTCTGTGGGGATGAATTGCTGTCATGGTGTGTTCGGAGGCCATTTGTAGAGCGGCTGCCCACTTCGTCTTCGACATTCGTGAGCATGGAGACAACGGAAGCATTCGCTCTGGAGGCGCAGGAGCTGAAGTACGTGACGCAGCACTTCCGGTACACGTTTCTGAGCGAGAAGCTGAAGGGAACAGCGAGGTATTACTCTCCCGGGTGGAGGACATGGGCGGCCGTTGCCATCCAACTGGCGTGGCGGCGCTACAAAGCGAGGTCGGCTGCCGCTGGCTCCTCTCTCGCTGCCCTCTCCTTTGTTCGGCTGCGGAGACCACTGACC-AGAATTTATTCTCCTTCCTGTGAAGAAGATCGCCTCAGACTCTATGCC
>PIST-3
TGAGGAGCACATGTATGCTGGGTCCGGGGAATTTCTGTGGGGATGAATTGCTGTCATGGTGTGTTCGGAGGCCATTTGTAGAGCGGCTGCCCACTTCGTCTTCGACATTCGTGAGCATGGAGACAACGGAAGCATTCGCTCTGGAGGCGCAGGAGCTGAAGTACGTGACGCAGCACTTCCGGTACACGTTTCTGAGCGAGAAGCTGAAGGGAACAGCGAGGTATTACTCTCCCGGGTGGAGGACATGGGCGGCCGTTGCCATCCAACTGGCGTGGCGGCGCTACAAAGCGAGGTCGGCTGCCGCTGGCTCCTCTCTCGCTGCCCTCTCCTTTGTTCGGCTGCGGAGACCACTGACC-AGAATTTATTCTCCTTCCTGTGAAGAAGATCGCCTCAGACTCTATGCC
>PIST-6
TGAGGAGCACATGTATGCTGGGTCCGGGGAATTTCTGTGGGGATGAATTGCTGTCATGGTGTGTTCGGAGGCCATTTGTAGAGCGGCTGCCCACTTCGTCTTCGACATTCGTGAGCATGGAGACAACGGAAGCATTCGCTCTGGAGGCGCAGGAGCTGAAGTACGTGACGCAGCACTTCCGGTACACGTTTCTGAGCGAGAAGCTGAAGGGAACAGCGAGGTATTACTCTCCCGGGTGGAGGACATGGGCGGCCGTTGCCATCCAACTGGCGTGGCGGCGCTACAAAGCGAGGTCGGCTGCCGCTGGCTCCTCTCTCGCTGCCCTCTCCTTTGTTCGGCTGCGGAGACCACTGACC-AGAATTTATTCTCCTTCCTGTGAAGAAGATCGCCTCAGACTCTATGCC
>PIST-4
TGAGGAGCACATGTATGCTGGGTCCGGGGAATTTCTGTGGGGATGAATTGCTGTCATGGTGTGTTCGGAGGCCATTTGTAGAGCGGCTGCCCACTTCGTCTTCGACATTCGTGAGCATGGAGACAACGGAAGCATTCGCTCTGGAGGCGCAGGAGCTGAAGTACGTGACGCAGCACTTCCGGTACACGTTTCTGAGCGAGAAGCTGAAGGGAACAGCGAGGTATTACTCTCCCGGGTGGAGGACATGGGCGGCCGTTGCCATCCAACTGGCGTGGCGGCGCTACAAAGCGAGGTCGGCTGCCGCTGGCTCCTCTCTCGCTGCCCTCTCCTTTGTTCGGCTGCGGAGACCACTGACC-AGAATTTATTCTCCTTCCTGTGAAGAAGATCGCCTCAGACTCTATGCC
>PIST-8
TGAGGAGCACATGTATGCTGGGTCCGGGGAATTTCTGTGGGGATGAATTGCTGTCATGGTGTGTTCGGAGGCCATTTGTAGAGCGGCTGCCCACTTCGTCTTCGACATTCGTGAGCATGGAGACAACGGAAGCATTCGCTCTGGAGGCGCAGGAGCTGAAGTACGTGACGCAGCACTTCCGGTACACGTTTCTGAGCGAGAAGCTGAAGGGAACAGCGAGGTATTACTCTCCCGGGTGGAGGACATGGGCGGCCGTTGCCATCCAACTGGCGTGGCGGCGCTACAAAGCGAGGTCGGCTGCCGCTGGCTCCTCTCTCGCTGCCCTCTCCTTTGTTCGGCTGCGGAGACCACTGACC-AGAATTTATTCTCCTTCCTGTGAAGAAGATCGCCTCAGACTCTATGCC
>PICH-X3
TGAGGAGCACATGTATGCTGGGTCCGGGGAATTTCTGTGGGGATGAATTGCTGTCATGGTGTGTTCGGAGGCCATTTGTAGAGCGGCTGCCCACTTCGTCTTCGACATTCGTGAGCATGGAGACAACGGAAGCATTCGCTCTGGAGGCGCAGGAGCTGAAGTACGTGACGCAGCACTTCCGGTACACGTTTCTGAGCGAGAAGCTGAAGGGAACAGCGAGGTATTACTCTCCCGGGTGGAGGACATGGGCGGCCGTTGCCATCCAACTGGCGTGGCGGCGCTACAAAGCGAGATCGACTGCCGCTTGCTCCTCTCTCGCTGCCCTCTCCTTTGTTCGGCTGCGGAGACCACTGACC-AGAATTTATTCTCCTTCCTGCGAAGAAGATCGCCTCAGACTCTATGCC
>PIST-11
TGAGGAGCACATGTATGCTGGGTCCGGGGAATTTCTGTGGGGATGAATTGCTGTCATGGTGTGTTCGGAGGCCATTTGTAGAGCGGCTGCCCACTTCGTCTTCGACATTCGTGAGCATGGAGACAACGGAAGCATTCGCTCTGGAGGCGCAGGAGCTGAAGTACGTGACGCAGCACTTCCGGTACACGTTTCTGAGCGAGAAGCTGAAGGGAACAGCGAGGTATTACTCTCCCGGGTGGAGGACATGGGCGGCCGTTGCCATCCAACTGGCGTGGCGGCGCTACAAAGCGAGGTCGGCTGCCGCTGGCTCCTCTCTCGCTGCCCTCTCCTTTGTTCGGCTGCGGAGACCACTGACC-AGAATTTATTCTCCTTCCTGTGAAGAAGATCGCCTCAGACTCTATGCC
>PIST-7
TGAGGAGCACATGTATGCTGGGTCCGGGGAATTTCTGTGGGGATGAATTGCTGTCATGGTGTGTTCGGAGGCCATTTGTAGAGCGGCTGCCCACTTCGTCTTCGACATTCGTGAGCATGGAGACAACGGAAGCATTCGCTCTGGAGGCGCAGGAGCTGAAGTACGTGACGCAGCACTTCCGGTACACGTTTCTGAGCGAGAAGCTGAAGGGAACAGCGAGGTATTACTCTCCCGGGTGGAGGACATGGGCGGCCGTTGCCATCCAACTGGCGTGGCGGCGCTACAAAGCGAGGTCGGCTGCCGCTGGCTCCTCTCTCGCTGCCCTCTCCTTTGTTCGGCTGCGGAGACCACTGACC-AGAATTTATTCTCCTTCCTGTGAAGAAGATCGCCTCAGACTCTATGCC
>PIST-15
TGAGGAGCACATGTATGCTGGGTCCGGGGAATTTCTGTGGGGATGAATTGCTGTCATGGTGTGTTCGGAGGCCATTTGTAGAGCGGCTGCCCACTTCGTCTTCGACATTCGTGAGCATGGAGACAACGGAAGCATTCGCTCTGGAGGCGCAGGAGCTGAAGTACGTGACGCAGCACTTCCGGTACACGTTTCTGAGCGAGAAGCTGAAGGGAACAGCGAGGTATTACTCTCCCGGGTGGAGGACATGGGCGGCCGTTGCCATCCAACTGGCGTGGCGGCGCTACAAAGCGAGGTCGGCTGCCGCTGGCTCCTCTCTCGCTGCCCTCTCCTTTGTTCGGCTGCGGAGACCACTGACC-AGAATTTATTCTCCTTCCTGTGAAGAAGATCGCCTCAGACTCTATGCC
>PIST-19
TGAGGAGCACATGTATGCTGGGTCCGGGGAATTTCTGTGGGGATGAATTGCTGTCATGGTGTGTTCGGAGGCCATTTGTAGAGCGGCTGCCCACTTCGTCTTCGACATTCGTGAGCATGGAGACAACGGAAGCATTCGCTCTGGAGGCGCAGGAGCTGAAGTACGTGACGCAGCACTTCCGGTACACGTTTCTGAGCGAGAAGCTGAAGGGAACAGCGAGGTATTACTCTCCCGGGTGGAGGACATGGGCGGCCGTTGCCATCCAACTGGCGTGGCGGCGCTACAAAGCGAGGTCGGCTGCCGCTGGCTCCTCTCTCGCTGCCCTCTCCTTTGTTCGGCTGCGGAGACCACTGACC-AGAATTTATTCTCCTTCCTGTGAAGAAGATCGCCTCAGACTCTATGCC
>PIST-1
TGAGGAGCACATGTATGCTGGGTCCGGGGAATTTCTGTGGGGATGAATTGCTGTCATGGTGTGTTCGGAGGCCATTTGTAGAGCGGCTGCCCACTTCGTCTTCGACATTCGTGAGCATGGAGACAACGGAAGCATTCGCTCTGGAGGCGCAGGAGCTGAAGTACGTGACGCAGCACTTCCGGTACACGTTTCTGAGCGAGAAGCTGAAGGGAACAGCGAGGTATTACTCTCCCGGGTGGAGGACATGGGCGGCCGTTGCCATCCAACTGGCGTGGCGGCGCTACAAAGCGAGGTCGGCTGCCGCTGGCTCCTCTCTCGCTGCCCTCTCCTTTGTTCGGCTGCGGAGACCACTGACC-AGAATTTATTCTCCTTCCTGTGAAGAAGATCGCCTCAGACTCTATGCC
>PIST-12
TGAGGAGCACATGTATGCTGGGTCCGGGGAATTTCTGTGGGGATGAATTGCTGTCATGGTGTGTTCGGAGGCCATTTGTAGAGCGGCTGCCCACTTCGTCTTCGACATTCGTGAGCATGGAGACAACGGAAGCATTCGCTCTGGAGGCGCAGGAGCTGAAGTACGTGACGCAGCACTTCCGGTACACGTTTCTGAGCGAGAAGCTGAAGGGAACAGCGAGGTATTACTCTCCCGGGTGGAGGACATGGGCGGCCGTTGCCATCCAACTGGCGTGGCGGCGCTACAAAGCGAGGTCGGCTGCCGCTGGCTCCTCTCTCGCTGCCCTCTCCTTTGTTCGGCTGCGGAGACCACTGACC-AGAATTTATTCTCCTTCCTGTGAAGAAGATCGCCTCAGACTCTATGCC
>PIST-9
TGAGGAGCACATGTATGCTGGGTCCGGGGAATTTCTGTGGGGATGAATTGCTGTCATGGTGTGTTCGGAGGCCATTTGTAGAGCGGCTGCCCACTTCGTCTTCGACATTCGTGAGCATGGAGACAACGGAAGCATTCGCTCTGGAGGCGCAGGAGCTGAAGTACGTGACGCAGCACTTCCGGTACACGTTTCTGAGCGAGAAGCTGAAGGGAACAGCGAGGTATTACTCTCCCGGGTGGAGGACATGGGCGGCCGTTGCCATCCAACTGGCGTGGCGGCGCTACAAAGCGAGGTCGGCTGCCGCTGGCTCCTCTCTCGCTGCCCTCTCCTTTGTTCGGCTGCGGAGACCACTGACC-AGAATTTATTCTCCTTCCTGTGAAGAAGATCGCCTCAGACTCTATGCC
>PIST-2
TGAGGAGCACATGTATGCTGGGTCCGGGGAATTTCTGTGGGGATGAATTGCTGTCATGGTGTGTTCGGAGGCCATTTGTAGAGCGGCTGCCCACTTCGTCTTCGACATTCGTGAGCATGGAGACAACGGAAGCATTCGCTCTGGAGGCGCAGGAGCTGAAGTACGTGACGCAGCACTTCCGGTACACGTTTCTGAGCGAGAAGCTGAAGGGAACAGCGAGGTATTACTCTCCCGGGTGGAGGACATGGGCGGCCGTTGCCATCCAACTGGCGTGGCGGCGCTACAAAGCGAGGTCGGCTGCCGCTGGCTCCTCTCTCGCTGCCCTCTCCTTTGTTCGGCTGCGGAGACCACTGACC-AGAATTTATTCTCCTTCCTGTGAAGAAGATCGCCTCAGACTCTATGCC
>PIST-14
TGAGGAGCACATGTATGCTGGGTCCGGGGAATTTCTGTGGGGATGAATTGCTGTCATGGTGTGTTCGGAGGCCATTTGTAGAGCGGCTGCCCACTTCGTCTTCGACATTCGTGAGCATGGAGACAACGGAAGCATTCGCTCTGGAGGCGCAGGAGCTGAAGTACGTGACGCAGCACTTCCGGTACACGTTTCTGAGCGAGAAGCTGAAGGGAACAGCGAGGTATTACTCTCCCGGGTGGAGGACATGGGCGGCCGTTGCCATCCAACTGGCGTGGCGGCGCTACAAAGCGAGGTCGGCTGCCGCTGGCTCCTCTCTCGCTGCCCTCTCCTTTGTTCGGCTGCGGAGACCACTGACC-AGAATTTATTCTCCTTCCTGTGAAGAAGATCGCCTCAGACTCTATGCC
>PIST-5
TGAGGAGCACATGTATGCTGGGTCCGGGGAATTTCTGTGGGGATGAATTGCTGTCATGGTGTGTTCGGAGGCCATTTGTAGAGCGGCTGCCCACTTCGTCTTCGACATTCGTGAGCATGGAGACAACGGAAGCATTCGCTCTGGAGGCGCAGGAGCTGAAGTACGTGACGCAGCACTTCCGGTACACGTTTCTGAGCGAGAAGCTGAAGGGAACAGCGAGGTATTACTCTCCCGGGTGGAGGACATGGGCGGCCGTTGCCATCCAACTGGCGTGGCGGCGCTACAAAGCGAGGTCGGCTGCCGCTGGCTCCTCTCTCGCTGCCCTCTCCTTTGTTCGGCTGCGGAGACCACTGACC-AGAATTTATTCTCCTTCCTGTGAAGAAGATCGCCTCAGACTCTATGCC
>PICH-X2
TGAGGAGCACATGTATGCTGGGTCCGGGGAATTTCTGTGGGGATGAATTGCTGTCATGGTGTGTTCGGAGGCCATTTGTAGAGCGGCTGCCCACTTCGTCTTCGACATTCGTGAGCATGGAGACAACGGAAGCATTCGCTCTGGAGGCGCAGGAGCTGAAGTACGTGACGCAGCACTTCCGGTACACGTTTCTGAGCGAGAAGCTGAAGGGAACAGCGAGGTATTACTCTCCCGGGTGGAGGACATGGGCGGCCGTTGCCATCCAACTGGCGTGGCGGCGCTACAAAGCGAGATCGACTGCCGCTTGCTCCTCTCTCGCTGCCCTCTCCTTTGTTCGGCTGCGGAGACCACTGACC-AGAATTTATTCTCCTTCCTGCGAAGAAGATCGCCTCAGACTCTATGCC
>PICH-X1
TGAGGAGCACATGTATGCTGGGTCCGGGGAATTTCTGTGGGGATGAATTGCTGTCATGGTGTGTTCGGAGGCCATTTGTAGAGCGGCTGCCCACTTCGTCTTCGACATTCGTGAGCATGGAGACAACGGAAGCATTCGCTCTGGAGGCGCAGGAGCTGAAGTACGTGACGCAGCACTTCCGGTACACGTTTCTGAGCGAGAAGCTGAAGGGAACAGCGAGGTATTACTCTCCCGGGTGGAGGACATGGGCGGCCGTTGCCATCCAACTGGCGTGGCGGCGCTACAAAGCGAGATCGACTGCCGCTTGCTCCTCTCTCGCTGCCCTCTCCTTTGTTCGGCTGCGGAGACCACTGACC-AGAATTTATTCTCCTTCCTGCGAAGAAGATCGCCTCAGACTCTATGCC
>PILA-18
TGAGGAGCACATGTATGCTGGGTCCGGGGAATTTCTGTGGGGATGAATTGCTGTCATGGTGTGTTCGGAGGCCATTTGTAGAGCGGCTGCCCACTTCGTCTTCGACATTCGTGAGCATGGAGACAACGGAAGCATTCGCTCTGGAGGCGCAGGAGCTGAAGTACGTGACGCAGCACTTCCGGTACACGTTTCTGAGCGAGAAGCTGAAGGGAACAGCGAGGTATTACTCTCCCGGGTGGAGGACATGGGCGGCCGTTGCCATCCAACTGGCGTGGCGGCGCTACAAAGCGAGGTCGGCTGCCGCTGGCTCCTCTCTCGCTGCCCTCTCCTTTGTTCGGCTGCGGAGACCACTGACC-AGAATTTATTCTCCTTCCTGTGAAGAAGATCGCCTCAGACTCTATGCC
>PILA-23
TGAGGAGCACATGTATGCTGGGTCCGGGGAATTTCTGTGGGGATGAATTGCTGTCATGGTGTGTTCGGAGGCCATTTGTAGAGCGGCTGCCCACTTCGTCTTCGACATTCGTGAGCATGGAGACAACGGAAGCATTCGCTCTGGAGGCGCAGGAGCTGAAGTACGTGACGCAGCACTTCCGGTACACGTTTCTGAGCGAGAAGCTGAAGGGAACAGCGAGGTATTACTCTCCCGGGTGGAGGACATGGGCGGCCGTTGCCATCCAACTGGCGTGGCGGCGCTACAAAGCGAGGTCGGCTGCCGCTGGCTCCTCTCTCGCTGCCCTCTCCTTTGTTCGGCTGCGGAGACCACTGACC-AGAATTTATTCTCCTTCCTGTGAAGAAGATCGCCTCAGACTCTATGCC
>PILA-20
TGAGGAGCACATGTATGCTGGGTCCGGGGAATTTCTGTGGGGATGAATTGCTGTCATGGTGTGTTCGGAGGCCATTTGTAGAGCGGCTGCCCACTTCGTCTTCGACATTCGTGAGCATGGAGACAACGGAAGCATTCGCTCTGGAGGCGCAGGAGCTGAAGTACGTGACGCAGCACTTCCGGTACACGTTTCTGAGCGAGAAGCTGAAGGGAACAGCGAGGTATTACTCTCCCGGGTGGAGGACATGGGCGGCCGTTGCCATCCAACTGGCGTGGCGGCGCTACAAAGCGAGGTCGGCTGCCGCTGGCTCCTCTCTCGCTGCCCTCTCCTTTGTTCGGCTGCGGAGACCACTGACC-AGAATTTATTCTCCTTCCTGTGAAGAAGATCGCCTCAGACTCTATGCC
>PILA-27
TGAGGAGCACATGTATGCTGGGTCCGGGGAATTTCTGTGGGGATGAATTGCTGTCATGGTGTGTTCCGAGGCCATTTGTAGAGCGGCTGCCCACTTCGTCTTCGACATTCGTGAGCATGGAGACAACGGAAGCATTCGCTCTGGAGGCGCAGGAGCTGAAGTACGTGACGCAGCACTTCCGGTACACGTTTCTGAGCGAGAAGCTGAAGGGAACAGCGAGGTATTACTCTCCCGGGTGGAGGACATGGGCGGCCGTTGCCATCCAACTGGCGTGGCGGCGCTACAAAGCGAGGTCGGCTGCCGCTGGCTCCTCTCTCGCTGCCCTCTCCTTTGTTCGGCTGCGGAGACCACTGACC-AGAATTTATTCTCCTTCCTGTGAAGAAGATCGCCTCAGACTCTATGCC
>PILA-19
TGAGGAGCACATGTATGCTGGGTCCGGGGAATTTCTGTGGGGATGAATTGCTGTCATGGTGTGTTCGGAGGCCATTTGTAGAGCGGCTGCCCACTTCGTCTTCGACATTCGTGAGCATGGAGACAACGGAAGCATTCGCTCTGGAGGCGCAGGAGCTGAAGTACGTGACGCAGCACTTCCGGTACACGTTTCTGAGCGAGAAGCTGAAGGGAACAGCGAGGTATTACTCTCCCGGGTGGAGGACATGGGCGGCCGTTGCCATCCAACTGGCGTGGCGGCGCTACAAAGCGAGGTCGGCTGCCGCTGGCTCCTCTCTCGCTGCCCTCTCCTTTGTTCGGCTGCGGAGACCACTGACC-AGAATTTATTCTCCTTCCTGTGAAGAAGATCGCCTCAGACTCTATGCC
>PILA-29
TGAGGAGCACATGTATGCTGGGTCCGGGGAATTTCTGTGGGGATGAATTGCTGTCATGGTGTGTTCGGAGGCCATTTGTAGAGCGGCTGCCCACTTCGTCTTCGACATTCGTGAGCATGGAGACAACGGAAGCATTCGCTCTGGAGGCGCAGGAGCTGAAGTACGTGACGCAGCACTTCCGGTACACGTTTCTGAGCGAGAAGCTGAAGGGAACAGCGAGGTATTACTCTCCCGGGTGGAGGACATGGGCGGCCGTTGCCATCCAACTGGCGTGGCGGCGCTACAAAGCGAGGTCGGCTGCCGCTGGCTCCTCTCTCGCTGCCCTCTCCTTTGTTCGGCTGCGGAGACCACTGACC-AGAATTTATTCTCCTTCCTGTGAAGAAGATCGCCTCAGACTCTATGCC
>PILA-21
TGAGGAGCACATGTATGCTGGGTCCGGGGAATTTCTGTGGGGATGAATTGCTGTCATGGTGTGTTCGGAGGCCATTTGTAGAGCGGCTGCCCACTTCGTCTTCGACATTCGTGAGCATGGAGACAACGGAAGCATTCGCTCTGGAGGCGCAGGAGCTGAAGTACGTGACGCAGCACTTCCGGTACACGTTTCTGAGCGAGAAGCTGAAGGGAACAGCGAGGTATTACTCTCCCGGGTGGAGGACATGGGCGGCCGTTGCCATCCAACTGGCGTGGCGGCGCTACAAAGCGAGGTCGGCTGCCGCTGGCTCCTCTCTCGCTGCCCTCTCCTTTGTTCGGCTGCGGAGACCACTGACC-AGAATTTATTCTCCTTCCTGTGAAGAAGATCGCCTCAGACTCTATGCC
>PILA-22
TGAGGAGCACATGTATGCTGGGTCCGGGGAATTTCTGTGGGGATGAATTGCTGTCATGGTGTGTTCGGAGGCCATTTGTAGAGCGGCTGCCCACTTCGTCTTCGACATTCGTGAGCATGGAGACAACGGAAGCATTCGCTCTGGAGGCGCAGGAGCTGAAGTACGTGACGCAGCACTTCCGGTACACGTTTCTGAGCGAGAAGCTGAAGGGAACAGCGAGGTATTACTCTCCCGGGTGGAGGACATGGGCGGCCGTTGCCATCCAACTGGCGTGGCGGCGCTACAAAGCGAGGTCGGCTGCCGCTGGCTCCTCTCTCGCTGCCCTCTCCTTTGTTCGGCTGCGGAGACCACTGACC-AGAATTTATTCTCCTTCCTGTGAAGAAGATCGCCTCAGACTCTATGCC
>PILA-26
TGAGGAGCACATGTATGCTGGGTCCGGGGAATTTCTGTGGGGATGAATTGCTGTCATGGTGTGTTCGGAGGCCATTTGTAGAGCGGCTGCCCACTTCGTCTTCGACATTCGTGAGCATGGAGACAACGGAAGCATTCGCTCTGGAGGCGCAGGAGCTGAAGTACGTGACGCAGCACTTCCGGTACACATTTCTGAGCGAGAAGCTGAAGGGAACAGCGAGGTATTACTCTCCCGGGTGGAGGACATGGGCGGCCGTTGCCATCCAACTGGCGTGGCGGCGCTACAAAGCGAGGTCGGCTGCCGCTGGCTCCTCTCTCGCTGCCCTCTCCTTTGTTCGGCTGCGGAGACCACTGACC-AGAATTTATTCTCCTTCCTGTGAAGAAGATCGCCTCAGACTCTATGCC
>PILA-17
TGAGGAGCACATGTATGCTGGGTCCGGGGAATTTCTGTGGGGATGAATTGCTGTCATGGTGTGTTCGGAGGCCATTTGTAGAGCGGCTGCCCACTTCGTCTTCGACATTCGTGAGCATGGAGACAACGGAAGCATTCGCTCTGGAGGCGCAGGAGCTGAAGTACGTGACGCAGCACTTCCGGTACACGTTTCTGAGCGAGAAGCTGAAGGGAACAGCGAGGTATTACTCTCCCGGGTGGAGGACATGGGCGGCCGTTGCCATCCAACTGGCGTGGCGGCGCTACAAAGCGAGGTCGGCTGCCGCTGGCTCCTCTCTCGCTACCCTCTCCTTTGTTCGGCTGCGGAGACCACTGACC-AGAATTTATTCTCCTTCCTGTGAAGAAGATCGCCTCAGACTCTATGCC
>PILA-28
TGAGGAGCACATGTATGCTGGGTCCGGGGAATTTCTGTGGGGATGAATTGCTGTCATGGTGTGTTCGGAGGCCATTTGTAGAGCGGCTGCCCACTTCGTCTTCGACATTCGTGAGCATGGAGACAACGGAAGCATTCGCTCTGGAGGCGCAGGAGCTGAAGTACGTGACGCAGCACTTCCGGTACACGTTTCTGAGCGAGAAGCTGAAGGGAACAGCGAGGTATTACTCTCCCGGGTGGAGGACATGGGCGGCCGTTGCCATCCAACTGGCGTGGCGGCGCTACAAAGCGAGGTCGGCTGCCGCTGGCTCCTCTCTCGCTGCCCTCTCCTTTGTTCGGCTGCGGAGACCACTGACC-AGAATTTATTCTCCTTCCTGTGAAGAAGATCGCCTCAGACTCTATGCC
>PILA-24
TGAGGAGCACATGTATGCTGGGTCCGGGGAATTTCTGTGGGGATGAATTGCTGTCATGGTGTGTTCGGAGGCCATTTGTAGAGCGGCTGCCCACTTCGTCTTCGACATTCGTGAGCATGGAGACAACGGAAGCATTCGCTCTGGAGGCGCAGGAGCTGAAGTACGTGACGCAGCACTTCCGGTACACATTTCTGAGCGAGAAGCTGAAGGGAACAGCGAGGTATTACTCTCCCGGGTGGAGGACATGGGCGGCCGTTGCCATCCAACTGGCGTGGCGGCGCTACAAAGCGAGGTCGGCTGCCGCTGGCTCCTCTCTCGCTGCCCTCTCCTTTGTTCGGCTGCGGAGACCACTGACC-AGAATTTATTCTCCTTCCTGTGAAGAAGATCGCCTCAGACTCTATGCC
