# Supplementary material for: An empirical evaluation of two-stage species tree inference strategies using a multilocus dataset from North American pines
Source: BMC Evol Biol. 2014 Mar 29;14:67. doi: 10.1186/1471-2148-14-67 (PMC4021425; doi:10.1186/1471-2148-14-67)
Supplement: Additional file 3 — Zip archive containing data filesDp,Dp,0,Ds,Ds,0, and a description of these files. [file 1471-2148-14-67-S3.zip › DeGiorgioEtAl_2014_AdditionalFile1/Dataset_Dp0/0_13240_01.fas]

>PIAL-10
TCCCTACTTTCTTGTCTTGCTAGAGCACTGCTAACCACTAGATTGGCACATGAAAATAGGTTCCGCAATTCACAGACTTCAAGATTTACCATGTATGGCCTCCACCGAAATCGAAATAGATGGTCTTCCCACTCAAGTTCTAAATCTGCCAAAGACTTCTCAGCTATTTTAAGACAATCAATAGATCGAACAATTCCAACATAGTCCCACATGATCTTTTGCAACTTCATCCTTGTTAATGCTGTAATGTGCTTTACTTCATTGAGTTGTGAAACCCCAAGCACAGTAGGTACAACAGGGAAAGGCCATTTAACTGACTCATCAAAGTCAATATTTGATCTAATCATGTAATCCAATGATGGTTCAACTGCTCTCTGTGCAAACACAAGTGCTTCAAGTAATGAGTTGCTTGCAAGCCTATTGGCACCATGAAGTCCTGTACAGGCAACTT
>PIAL-7
TCCCTACTTTCTTGTCTTGCTAGAGCACTGCTAACCACTAGATTGGCACATGAAAATAGGTTCCGCAATTCACAGACTTCAAGATTTACCATGTATGGCCTCCACCGAAATCGAAATAGATGGTCTTCCCACTCAAGTTCTAAATCTGCCAAAGACTTCTCAGCTATTTTAAGACAATCAATAGATCGAACAATTCCAACATAGTCCCACATGATCTTTTGCAACTTCATCCTTGTTAATGCTGTAATGTGCTTTACTTCATTGAGTTGTGAAACCCCAAGCACAGTAGGTACAACAGGGAAAGGCCATTTAACTGACTCATCAAAGTCAATATTTGATCTAATCATGTAATCCAATGATGGTTCAACTGCTCTCTGTGCAAACACAAGTGCTTCAAGTAATGAGTTGCTTGCAAGCCTATTGGCACCATGAAGTCCTGTACAGGCAACTT
>PIAL-9
TCCCTACTTTCTTGTCTTGCTAGAGCACTGCTAACCACTAGATTGGCACATGAAAATAGGTTCCGCAATTCACAGACTTCAAGATTTACCATGTATGGCCTCCACCGAAATCGAAATAGATGGTCTTCCCACTCAAGTTCTAAATCTGCCAAAGACTTCTCAGCTATTTTAAGACAATCAATAGATCGAACAATTCCAACATAGTCCCACATGATCTTTTGCAACTTCATCCTTGTTAATGCTGTAATGTGCTTTACTTCATTGAGTTGTGAAACCCCAAGCACAGTAGGTACAACAGGGAAAGGCCATTTAACTGACTCATCAAAGTCAATATTTGATCTAATCATGTAATCCAATGATGGTTCAACTGCTCTCTGTGCAAACACAAGTGCTTCAAGTAATGAGTTGCTTGCAAGCCTATTGGCACCATGAAGTCCTGTACAGGCAACTT
>PIAL-4
TCCCTACTTTCTTGTCTTGCTAGAGCACTGCTAACCACTAGATTGGCACATGAAAATAGGTTCCGCAATTCACAGACTTCAAGATTTACCATGTATGGCCTCCACCGAAATCGAAATAGATGGTCTTCCCACTCAAGTTCTAAATCTGCCAAAGACTTCTCAGCTATTTTAAGACAATCAATAGATCGAACAATTCCAACATAGTCCCACATGATCTTTTGCAACTTCATCCTTGTTAATGCTGTAATGTGCTTTACTTCATTGAGTTGTGAAACCCCAAGCACAGTAGGTACAACAGGGAAAGGCCATTTAACTGACTCATCAAAGTCAATATTTGATCTAATCATGTAATCCAATGATGGTTCAACTGCTCTCTGTGCAAACACAAGTGCTTCAAGTAATGAGTTGCTTGCAAGCCTATTGGCACCATGAAGTCCTGTACAGGCAACTT
>PIAL-13
TCCCTACTTTCTTGTCTTGCTAGAGCACTGCTAACCACTAGATTGGCACATGAAAATAGGTTCCGCAATTCACAGACTTCAAGATTTACCATGTATGGCCTCCACCGAAATCGAAATAGATGGTCTTCCCACTCAAGTTCTAAATCTGCCAAAGACTTCTCAGCTATTTTAAGACAATCAATAGATCGAACAATTCCAACATAGTCCCACATGATCTTTTGCAACTTCATCCTTGTTAATGCTGTAATGTGCTTTACTTCATTGAGTTGTGAAACCCCAAGCACAGTAGGTACAACAGGGAAAGGCCATTTAACTGACTCATCAAAGTCAATATTTGATCTAATCATGTAATCCAATGATGGTTCAACTGCTCTCTGTGCAAACACAAGTGCTTCAAGTAATGAGTTGCTTGCAAGCCTATTGGCACCATGAAGTCCTGTACAGGCAACTT
>PIAL-6
TCCCTACTTTCTTGTCTTGCTAGAGCACTGCTAACCACTAGATTGGCACATGAAAATAGGTTCCGCAATTCACAGACTTCAAGATTTACCATGTATGGCCTCCACCGAAATCGAAATAGATGGTCTTCCCACTCAAGTTCTAAATCTGCCAAAGACTTCTCAGCTATTTTAAGACAATCAATAGATCGAACAATTCCAACATAGTCCCACATGATCTTTTGCAACTTCATCCTTGTTAATGCTGTAATGTGCTTTACTTCATTGAGTTGTGAAACCCCAAGCACAGTAGGTACAACAGGGAAAGGCCATTTAACTGACTCATCAAAGTCAATATTTGATCTAATCATGTAATCCAATGATGGTTCAACTGCTCTCTGTGCAAACACAAGTGCTTCAAGTAATGAGTTGCTTGCAAGCCTATTGGCACCATGAAGTCCTGTACAGGCAACTT
>PIAL-15
TCCCTACTTTCTTGTCTTGCTAGAGCACTGCTAACCACTAGATTGGCACATGAAAATAGGTTCCGCAATTCACAGACTTCAAGATTTACCATGTATGGCCTCCACTGAAATCGAAATAGATGGTCTTCCCACTCAAGTTCTAAATCTGCCAAAGACTTCTCAGCTATTTTAAGACAATCAATAGATCGAACAATTCCAACATAGTCCCACATGATCTTTTGCAACTTCATCCTTGTTAATGCTGTAATGTGCTTTACTTCATTGAGTTGTGAAACCCCAAGCACAGTAGGTACAACAGGGAAAGGCCATTTAACTGACTCATCAAAGTCAATATTTGATCTAATCATGTAATCCAATGATGGTTCAACTGCTCTCTGTGCAAACACAAGTGCTTCAAGTAATGAGTTGCTTGCAAGCCTATTGGCACCATGAAGTCCTGTACAGGCAACTT
>PIAL-12
TCCCTACTTTCTTGTCTTGCTAGAGCACTGCTAACCACTAGATTGGCACATGAAAATAGGTTCCGCAATTCACAGACTTCAAGATTTACCATGTATGGCCTCCACCGAAATCGAAATAGATGGTCTTCCCACTCAAGTTCTAAATCTGCCAAAGACTTCTCAGCTATTTTAAGACAATCAATAGATCGAACAATTCCAACATAGTCCCACATGATCTTTTGCAACTTCATCCTTGTTAATGCTGTAATGTGCTTTACTTCATTGAGTTGTGAAACCCCAAGCACAGTAGGTACAACAGGGAAAGGCCATTTAACTGACTCATCAAAGTCAATATTTGATCTAATCATGTAATCCAATGATGGTTCAACTGCTCTCTGTGCAAACACAAGTGCTTCAAGTAATGAGTTGCTTGCAAGCCTATTGGCACCATGAAGTCCTGTACAGGCAACTT
>PIAL-8
TCCCTACTTTCTTGTCTTGCTAGAGCACTGCTAACCACTAGATTGGCACATGAAAATAGGTTCCGCAATTCACAGACTTCAAGATTTACCATGTATGGCCTCCACTGAAATCGAAATAGATGGTCTTCCCACTCAAGTTCTAAATCTGCCAAAGACTTCTCAGCTATTTTAAGACAATCAATAGATCGAACAATTCCAACATAGTCCCACATGATCTTTTGCAACTTCATCCTTGTTAATGCTGTAATGTGCTTTACTTCATTGAGTTGTGAAACCCCAAGCACAGTAGGTACAACAGGGAAAGGCCATTTAACTGACTCATCAAAGTCAATATTTGATCTAATCATGTAATCCAATGATGGTTCAACTGCTCTCTGTGCAAACACAAGTGCTTCAAGTAATGAGTTGCTTGCAAGCCTATTGGCACCATGAAGTCCTGTACAGGCAACTT
>PIAL-17
TCCCTACTTTCTTGTCTTGCTAGAGCACTGCTAACCACTAGATTGGCACATGAAAATAGGTTCCGCAATTCACAGACTTCAAGATTTACCATGTATGGCCTCCACCGAAATCGAAATAGATGGTCTTCCCACTCAAGTTCTAAATCTGCCAAAGACTTCTCAGCTATTTTAAGACAATCAATAGATCGAACAATTCCAACATAGTCCCACATGATCTTTTGCAACTTCATCCTTGTTAATGCTGTAATGTGCTTTACTTCATTGAGTTGTGAAACCCCAAGCACAGTAGGTACAACAGGGAAAGGCCATTTAACTGACTCATCAAAGTCAATATTTGATCTAATCATGTAATCCAATGATGGTTCAACTGCTCTCTGTGCAAACACAAGTGCTTCAAGTAATGAGTTGCTTGCAAGCCTATTGGCACCATGAAGTCCTGTACAGGCAACTT
>PIAL-5
TCCCTACTTTCTTGTCTTGCTAGAGCACTGCTAACCACTAGATTGGCACATGAAAATAGGTTCCGCAATTCACAGACTTCAAGATTTACCATGTATGGCCTCCACCGAAATCGAAATAGATGGTCTTCCCACTCAAGTTCTAAATCTGCCAAAGACTTCTCAGCTATTTTAAGACAATCAATAGATCGAACAATTCCAACATAGTCCCACATGATCTTTTGCAACTTCATCCTTGTTAATGCTGTAATGTGCTTTACTTCATTGAGTTGTGAAACCCCAAGCACAGTAGGTACAACAGGGAAAGGCCATTTAACTGACTCATCAAAGTCAATATTTGATCTAATCATGTAATCCAATGATGGTTCAACTGCTCTCTGTGCAAACACAAGTGCTTCAAGTAATGAGTTGCTTGCAAGCCTATTGGCACCATGAAGTCCTGTACAGGCAACTT
>PIAL-16
TCCCTACTTTCTTGTCTTGCTAGAGCACTGCTAACCACTAGATTGGCACATGAAAATAGGTTCCGCAATTCACAGACTTCAAGATTTACCATGTATGGCCTCCACCGAAATCGAAATAGATGGTCTTCCCACTCAAGTTCTAAATCTGCCAAAGACTTCTCAGCTATTTTAAGACAATCAATAGATCGAACAATTCCAACATAGTCCCACATGATCTTTTGCAACTTCATCCTTGTTAATGCTGTAATGTGCTTTACTTCATTGAGTTGTGAAACCCCAAGCACAGTAGGTACAACAGGGAAAGGCCATTTAACTGACTCATCAAAGTCAATATTTGATCTAATCATGTAATCCAATGATGGTTCAACTGCTCTCTGTGCAAACACAAGTGCTTCAAGTAATGAGTTGCTTGCAAGCCTATTGGCACCATGAAGTCCTGTACAGGCAACTT
>PIAL-3
TCCCTACTTTCTTGTCTTGCTAGAGCACTGCTAACCACTAGATTGGCACATGAAAATAGGTTCCGCAATTCACAGACTTCAAGATTTACCATGTATGGCCTCCACCGAAATCGAAATAGATGGTCTTCCCACTCAAGTTCTAAATCTGCCAAAGACTTCTCAGCTATTTTAAGACAATCAATAGATCGAACAATTCCAACATAGTCCCACATGATCTTTTGCAACTTCATCCTTGTTAATGCTGTAATGTGCTTTACTTCATTGAGTTGTGAAACCCCAAGCACAGTAGGTACAACAGGGAAAGGCCATTTAACTGACTCATCAAAGTCAATATTTGATCTAATCATGTAATCCAATGATGGTTCAACTGCTCTCTGTGCAAACACAAGTGCTTCAAGTAATGAGTTGCTTGCAAGCCTATTGGCACCATGAAGTCCTGTACAGGCAACTT
>PIAY-13
TCCCTACTTTCTTGTCTTGCTAGAGCACTGCTAACCACTAGATTGGCACATGAAAATAGGTTCCGCAATTCACAGACTTCAAGATTTACCATGTATGGCCTCCACCGAAATCGAAATAGATGGTCTTCCCACTCAAGTTCTAAATCTGCCAAAGACTTCTCAGCTATTTTAAGACAATCAATAGATCGAACAATTCCAACATAGTCCCACATGATCTTTTGCAATTTCATCCTTGTTAATGCTGTAATGTGCTTTACTTCATTGAGTTGTGAAACCCCAAGCACAGTAGGTACAACAGGGAAAGGCCATTTAACTGACTCATCAAAGTCAATATTTGATCTAATCATGTAATCCAATGATGGTTCAACTGCTCTCTGTGCAAACACAAGTGCTTCAAGTAATGAGTTGCTTGCAAGCCTATTGGCACCATGAAGTCCTGTACAGGCAACTT
>PIAY-19
TCCCTACTTTCTTGTCTTGCTAGAGCACTGCTAACCACTAGATTGGCACATGAAAATAGGTTCCGCAATTCACAGACTTCAAGATTTACCATGTATGGCCTCCACCGAAATCGAAATAGATGGTCTTCCCACTCAAGTTCTAAATCTGCCAAAGACTTCTCAGCTATTTTAAGACAATCAATAGATCGAACAATTCCAACATAGTCCCACATGATCTTTTGCAATTTCATCCTTGTTAATGCTGTAATGTGCTTTACTTCATTGAGTTGTGAAACCCCAAGCACAGTAGGTACAACAGGGAAAGGCCATTTAACTGACTCATCAAAGTCAATATTTGATCTAATCATGTAATCCAATGATGGTTCAACTGCTCTCTGTGCAAACACAAGTGCTTCAAGTAATGAGTTGCTTGCAAGCCTATTGGCACCATGAAGTCCTGTACAGGCAACTT
>PIAY-16
TCCCTACTTTCTTGTCTTGCTAGAGCACTGCTAACCACTAGATTGGCACATGAAAATAGGTTCCGCAATTCACAGACTTCAAGATTTACCATGTATGGCCTCCACCGAAATCGAAATAGATGGTCTTCCCACTCAAGTTCTAAATCTGCCAAAGACTTCTCAGCTATTTTAAGACAATCAATAGATCGAACAATTCCAACATAGTCCCACATGATCTTTTGCAATTTCATCCTTGTTAATGCTGTAATGTGCTTTACTTCATTGAGTTGTGAAACCCCAAGCACAGTAGGTACAACAGGGAAAGGCCATTTAACTGACTCATCAAAGTCAATATTTGATCTAATCATGTAATCCAATGATGGTTCAACTGCTCTCTGTGCAAACACAAGTGCTTCAAGTAATGAGTTGCTTGCAAGCCTATTGGCACCATGAAGTCCTGTACAGGCAACTT
>PIAY-9
TCCCTACTTTCTTGTCTTGCTAGAGCACTGCTAACCACTAGATTGGCACATGAAAATAGGTTCCGCAATTCACAGACTTCAAGATTTACCATGTATGGCCTCCACCGAAATCGAAATAGATGGTCTTCCCACTCAAGTTCTAAATCTGCCAAAGACTTCTCAGCTATTTTAAGACAATCAATAGATCGAACAATTCCAACATAGTCCCACATGATCTTTTGCAATTTCATCCTTGTTAATGCTGTAATGTGCTTTACTTCATTGAGTTGTGAAACCCCAAGCACAGTAGGTACAACAGGGAAAGGCCATTTAACTGACTCATCAAAGTCAATATTTGATCTAATCATGTAATCCAATGATGGTTCAACTGCTCTCTGTGCAAACACAAGTGCTTCAAGTAATGAGTTGCTTGCAAGCCTATTGGCACCATGAAGTCCTGTACAGGCAACTT
>PIAY-15
TCCCTACTTTCTTGTCTTGCTAGAGCACTGCTAACCACTAGATTGGCACATGAAAATAGGTTCCGCAATTCACAGACTTCAAGATTTACCATGTATGGCCTCCACCGAAATCGAAATAGATGGTCTTCCCACTCAAGTTCTAAATCTGCCAAAGACTTCTCAGCTATTTTAAGACAATCAATAGATCGAACAATTCCAACATAGTCCCACATGATCTTTTGCAATTTCATCCTTGTTAATGCTGTAATGTGCTTTACTTCATTGAGTTGTGAAACCCCAAGCACAGTAGGTACAACAGGGAAAGGCCATTTAACTGACTCATCAAAGTCAATATTTGATCTAATCATGTAATCCAATGATGGTTCAACTGCTCTCTGTGCAAACACAAGTGCTTCAAGTAATGAGTTGCTTGCAAGCCTATTGGCACCATGAAGTCCTGTACAGGCAACTT
>PIAY-3
TCCCTACTTTCTTGTCTTGCTAGAGCACTGCTAACCACTAGATTGGCACATGAAAATAGGTTCCGCAATTCACAGACTTCAAGATTTACCATGTATGGCCTCCACCGAAATCGAAATAGATGGTCTTCCCACTCAAGTTCTAAATCTGCCAAAGACTTCTCAGCTATTTTAAGACAATCAGTAGATCGAACAATTCCAACATAGTCCCACATGATCTTTTGCAACCTCATCCTTGTTAATGCTGTAATGTGCTTTACTTCATTGAGTTGTGAAACCCCAAGCACAGTAGGTACAACAGGGAAAGGGCATTTAACTGACTCATCAAAGTCAATATTTGATCTAATCATGTAATCCAATGATGGTTCAACTGCTCTCTGTGCAAACACAAGTGCTTCAANNNNNNNNNNNNNNNNNNNNNNNNNNNNNNNNNNNNNNNNNNNNNNNNNNNNNN
>PIAY-4
TCCCTACTTTCTTGTCTTGCTAGAGCACTGCTAACCACTAGATTGGCACATGAAAATAGGTTCCGCAATTCACAGACTTCAAGATTTACCATGTATGGCCTCCACCGAAATCGAAATAGATGGTCTTCCCACTCAAGTTCTAAATCTGCCAAAGACTTCTCAGCTATTTTAAGACAATCAGTAGATCGAACAATTCCAACATAGTCCCACATGATCTTTTGCAACCTCATCCTTGTTAATGCTGTAATGTGCTTTACTTCATTGAGTTGTGAAACCCCAAGCACAGTAGGTACAACAGGGAAAGGCCATTTAACTGACTCATCAAAGTCAATATTTGATCTAATCATGTAATCCAATGATGGTTCAACTGCTCTCTGTGCAAACACAAGTGCTTCAAGTAATGAGTTACTTGCAAGCCTATTGGCACCATGAAGTCCTGTACAGGCAACTT
>PIAY-14
TCCCTACTTTCTTGTCTTGCTAGAGCACTGCTAACCACTAGATTGGCACATGAAAATAGGTTCCGCAATTCACAGACTTCAAGATTTACCATGTATGGCCTCCACCGAAATCGAAATAGATGGTCTTCCCACTCAAGTTCTAAATCTGCCAAAGACTTCTCAGCTATTTTAAGACAATCAGTAGATCGAACAATTCCAACATAGTCCCACATGATCTTTTGCAACCTCATCCTTGTTAATGCTGTAATGTGCTTTACTTCATTGAGTTGTGAAACCCCAAGCACAGTAGGTACAACAGGGAAAGGCCATTTAACTGACTCATCAAAGTCAATATTTGATCTAATCATGTAATCCAATGATGGTTCAACTGCTCTCTGTGCAAACACAAGTGCTTCAAGTAATGAGTTACTTGCAAGCCTATTGGCACCATGAAGTCCTGTACAGGCAACTT
>PIAY-18
TCCCTACTTTCTTGTCTTGCTAGAGCACTGCTAACCACTAGATTGGCACATGAAAATAGGTTCCGCAATTCACAGACTTCAAGATTTACCATGTATGGCCTCCACCGAAATCGAAATAGATGGTCTTCCCACTCAAGTTCTAAATCTGCCAAAGACTTCTCAGCTATTTTAAGACAATCAATAGATCGAACAATTCCAACATAGTCCCACATGATCTTTTGCAATTTCATCCTTGTTAATGCTGTAATGTGCTTTACTTCATTGAGTTGTGAAACCCCAAGCACAGTAGGTACAACAGGGAAAGGCCATTTAACTGACTCATCAAAGTCAATATTTGATCTAATCATGTAATCCAATGATGGTTCAACTGCTCTCTGTGCAAACACAAGTGCTTCAAGTAATGAGTTGCTTGCAAGCCTATTGGCACCATGAAGTCCTGTACAGGCAACTT
>PIBU-1
TCCCTACTTTCTTGTCTTGCTAAAGCACTGCTAACCACTAGATTGGCACATGAAAATAGGTTCCGTAATTCACAGACTTCAAGATTTACCATGTATGGCCTCCACCCAAATCGAAATAGATGGTCTTCCCACTCAAGTTCTAAATCTGCCAAAGACTTCTCAGCTATTTTAAGACAATCAATAGATCGAACAATTCCAACATAGTCCCACATGATCTTTTGCAACTTCATCCTTGTTAATGCCGTAATGTGCTTCACTTCATTGAGTTGTGAAACCCCAAGCACAGTAGGTACAACAGGGAAAGGCCATTTAACTGACTCATCAATGTCAATATTTGATCTAATCATGTAATCCAATGATGGTTCAACTGCTCTCTGTGCAAACACAAGTGCTTCAAGTAATGAGTTGCTTGCAAGCCTATTGGCACCATGAAGTCCTGTACAGGCAACTT
>PIFL-4
TCCCTACTTTCTTGTCTTGCTAGAGCACTGCTAACCACTAGATTGGCACATGAAAATAGGTTCCGCAATTCACAGACTTCAAGATTTACCATGTATGGCCTCCACCGAAATCGAAATAGATGGTCTTCCCACTCAAGTTCTAAATCTGCCAAAGACTTCTCAGCTATTTTAAGACAATCAATAGATCGAACAATTCCAACATAGTCCCACATGATCTTTTGCAATTTCATCCTTGTTAATGCTGTAATGTGCTTTACTTCATTGAGTTGTGAAACCCCAAGCACAGTAGGTACAACAGGGAAAGGCCATTTAACTGACTCATCAAAGTCAATATTTGATCTAATCATGTAATCCAATGATGGTTCAACTGCTCTCTGTGCAAACACAAGTGCTTCAAGTAATGAGTTGCTTGCAAGCCTATTGGCACCATGAAGTCCTGTACAGGCAACTT
>PIFL-2
TCCCTACTTTCTTGTCTTGCTAGAGCACTGCTAACCACTAGATTGGCACATGAAAATAGGTTCCGCAATTCACAGACTTCAAGATTTACCATGTATGGCCTCCACCGAAATCGAAATAGATGGTCTTCCCACTCAAGTTCTAAATCTGCCAAAGACTTCTCAGCTATTTTAAGACAATCAATAGATCGAACAATTCCAACATAGTCCCACATGATCTTTTGCAATTTCATCCTTGTTAATGCTGTAATGTGCTTTACTTCATTGAGTTGTGAAACCCCAAGCACAGTAGGTACAACAGGGAAAGGCCATTTAACTGACTCATCAAAGTCAATATTTGATCTAATCATGTAATCCAATGATGGTTCAACTGCTCTCTGTGCAAACACAAGTGCTTCAAGTAATGAGTTGCTTGCAAGCCTATTGGCACCATGAAGTCCTGTACAGGCAACTT
>PIFL-10
TCCCTACTTTCTTGTCTTGCTAGAGCACTGCTAACCACTAGATTGGCACATGAAAATAGGTTCCGCAATTCACAGACTTCAAGATTTACCATGTATGGCCTCCACCGAAATCGAAATAGATGGTCTTCCCACTCAAGTTCTAAATCTGCCAAAGACTTCTCAGCTATTTTAAGACAATCAATAGATCGAACAATTCCAACATAGTCCCACATGATCTTTTGCAATTTCATCCTTGTTAATGCTGTAATGTGCTTTACTTCATTGAGTTGTGAAACCCCAAGCACAGTAGGTACAACAGGGAAAGGCCATTTAACTGACTCATCAAAGTCAATATTTGATCTAATCATGTAATCCAATGATGGTTCAACTGCTCTCTGTGCAAACACAAGTGCTTCAAGTAATGAGTTGCTTGCAAGCCTATTGGCACCATGAAGTCCTGTACAGGCAACTT
>PIFL-17
TCCCTACTTTCTTGTCTTGCTAGAGCACTGCTAACCACTAGATTGGCACATGAAAATAGGTTCCGCAATTCACAGACTTCAAGATTTACCATGTATGGCCTCCACCGAAATCGAAATAGATGGTCTTCCCACTCAAGTTCTAAATCTGCCAAAGACTTCTCAGCTATTTTAAGACAATCAATAGATCGAACAATTCCAACATAGTCCCACATGATCTTTTGCAATTTCATCCTTGTTAATGCTGTAATGTGCTTTACTTCATTGAGTTGTGAAACCCCAAGCACAGTAGGTACAACAGGGAAAGGCCATTTAACTGACTCATCAAAGTCAATATTTGATCTAATCATGTAATCCAATGATGGTTCAACTGCTCTCTGTGCAAACACAAGTGCTTCAAGTAATGAGTTGCTTGCAAGCCTATTGGCACCATGAAGTCCTGTACAGGCAACTT
>PIFL-16
TCCCTACTTTCTTGTCTTGCTAGAGCACTGCTAACCACTAGATTGGCACATGAAAATAGGTTCCGCAATTCACAGACTTCAAGATTTACCATGTATGGCCTCCACCGAAATCGAAATAGATGGTCTTCCCACTCAAGTTCTAAATCTGCCAAAGACTTCTCAGCTATTTTAAGACAATCAATAGATCGAACAATTCCAACATAGTCCCACATGATCTTTTGCAATTTCATCCTTGTTAATGCTGTAATGTGCTTTACTTCATTGAGTTGTGAAACCCCAAGCACAGTAGGTACAACAGGGAAAGGCCATTTAACTGACTCATCAAAGTCAATATTTGATCTAATCATGTAATCCAATGATGGTTCAACTGCTCTCTGTGCAAACACAAGTGCTTCAAGTAATGAGTTGCTTGCAAGCCTATTGGCACCATGAAGTCCTGTACAGGCAACTT
>PIFL-9
TCCCTACTTTCTTGTCTTGCTAGAGCACTGCTAACCACTAGATTGGCACATGAAAATAGGTTCCGCAATTCACAGACTTCAAGATTTACCATGTATGGCCTCCACCGAAATCGAAATAGATGGTCTTCCCACTCAAGTTCTAAATCTGCCAAAGACTTCTCAGCTATTTTAAGACAATCAATAGATCGAACAATTCCAACATAGTCCCACATGATCTTTTGCAATTTCATCCTTGTTAATGCTGTAATGTGCTTTACTTCATTGAGTTGTGAAACCCCAAGCACAGTAGGTACAACAGGGAAAGGCCATTTAACTGACTCATCAAAGTCAATATTTGATCTAATCATGTAATCCAATGATGGTTCAACTGCTCTCTGTGCAAACACAAGTGCTTCAAGTAATGAGTTGCTTGCAAGCCTATTGGCACCATGAAGTCCTGTACAGGCAACTT
>PIFL-3
TCCCTACTTTCTTGTCTTGCTAGAGCACTGCTAACCACTAGATTGGCACATGAAAATAGGTTCCGCAATTCACAGACTTCAAGATTTACCATGTATGGCCTCCACCGAAATCGAAATAGATGGTCTTCCCACTCAAGTTCTAAATCTGCCAAAGACTTCTCAGCTATTTTAAGACAATCAATAGATCGAACAATTCCAACATAGTCCCACATGATCTTTTGCAATTTCATCCTTGTTAATGCTGTAATGTGCTTTACTTCATTGAGTTGTGAAACCCCAAGCACAGTAGGTACAACAGGGAAAGGCCATTTAACTGACTCATCAAAGTCAATATTTGATCTAATCATGTAATCCAATGATGGTTCAACTGCTCTCTGTGCAAACACAAGTGCTTCAAGTAATGAGTTGCTTGCAAGCCTATTGGCACCATGAAGTCCTGTACAGGCAACTT
>PIGE-1
TCCCTACTTTCTTGTCTTGCTAGAGCACTGCTAACCACTAGATTGGCACATGAAAATAGGTTCCGCAATTCACAGACTTCAAGATTTACCATGTATGGCCTCCACCCAAATCGAAATAGATGGTCTTCCCACTCAAGTTCTAAATCTGCCAAAGACTTCTCAGCTATTTTAAGACAATCAATAGATCGAACAATTCCAACATAGTCCCACATGGTCTTTTGCAACTTCATCCTTGTTAATGCTGTAATGTGCTTTACTTCATTGAGTTGTGAAACCCCAAGCACAGTAGGTACAACAGGGAAAGGCCATTTAACTGACTCATCAATGTCAATATTTGATCTAATCATGTAATCCAATGATGGTTCAACTGCTCTCTGTGCAAACACAAGTGCTTCAAGTAATGAGTTGCTTGCAAGCCTATTGGCACCATGAAGTCCTGTACAGGCAACTT
>PIGE-2
TCCCTACTTTCTTGTCTTGCTAGAGCACTGCTAACCACTAGATTGGCACATGAAAATAGGTTCCGCAATTCACAGACTTCAAGATTTACCATGTATGGCCTCCACCCAAATCGAAATAGATGGTCTTCCCACTCAAGTTCTAAATCTGCCAAAGACTTCTCAGCTATTTTAAGACAATCAATAGATCGAACAATTCCAACATAGTCCCACATGGTCTTTTGCAACTTCATCCTTGTTAATGCTGTAATGTGCTTTACTTCATTGAGTTGTGAAACCCCAAGCACAGTAGGTACAACAGGGAAAGGCCATTTAACTGACTCATCAATGTCAATATTTGATCTAATCATGTAATCCAATGATGGTTCAACTGCTCTCTGTGCAAACACAAGTGCTTCAAGTAATGAGTTGCTTGCAAGCCTATTGGCACCATGAAGTCCTGTACAGGCAACTT
>PIMN-8
TCCCTACTTTCTTGTCTTGCTAGAGCACTGCTAACCACTAGATTGGCACATGAAAATAGGTTCCGCAATTCACAGACTTCAAGATTTACCATGTATGGCCTCCACCGAAATCGAAATAGATGGTCTTCCCACTCAAGTTCTAAATCTGCCAAAGACTTCTCAGCTATTTTAAGACAATCAATAGATCGAACAATTCCAACATAGTCCCACATGATCTTTTGCAATTTCATCCTTGTTAATGCTGTAATGTGCTTTACTTCATTGAGTTGTGAAACCCCAAGCACAGTAGGTACAACAGGGAAAGGCCATTTAACTGACTCATCAAAGTCAATATTTGATCTAATCATGTAATCCAATGATGGTTCAACTGCTCTCTGTGCAAACACAAGTGCTTCAAGTAATGAGTTGCTTGCAAGCCTATTGGCACCATGAAGTCCTGTACAGGCAACTT
>PIMN-17
TCCCTACTTTCTTGTCTTGCTAGAGCACTGCTAACCACTAGATTGGCACATGAAAATAGGTTCCGCAATTCACAGACTTCAAGATTTACCATGTATGGCCTCCACCGAAATCGAAATAGATGGTCTTCCCACTCAAGTTCTAAATCTGCCAAAGACTTCTCAGCTATTTTAAGACAATCAATAGATCGAACAATTCCAACATAGTCCCACATGATCTTTTGCAATTTCATCCTTGTTAATGCTGTAATGTGCTTTACTTCATTGAGTTGTGAAACCCCAAGCACAGTAGGTACAACAGGGAAAGGCCATTTAACTGACTCATCAAAGTCAATATTTGATCTAATCATGTAATCCAATGATGGTTCAACTGCTCTCTGTGCAAACACAAGTGCTTCAAGTAATGAGTTGCTTGCAAGCCTATTGGCACCATGAAGTCCTGTACAGGCAACTT
>PIMN-7
TCCCTACTTTCTTGTCTTGCTAGAGCACTGCTAACCACTAGATTGGCACATGAAAATAGGTTCCGCAATTCACAGACTTCAAGATTTACCATGTATGGCCTCCACCGAAATCGAAATAGATGGTCTTCCCACTCAAGTTCTAAATCTGCCAAAGACTTCTCAGCTATTTTAAGACAATCAATAGATCGAACAATTCCAACATAGTCCCACATGATCTTTTGCAATTTCATCCTTGTTAATGCTGTAATGTGCTTTACTTCATTGAGTTGTGAAACCCCAAGCACAGTAGGTACAACAGGGAAAGGCCATTTAACTGACTCATCAAAGTCAATATTTGATCTAATCATGTAATCCAATGATGGTTCAACTGCTCTCTGTGCAAACACAAGTGCTTCAAGTAATGAGTTGCTTGCAAGCCTATTGGCACCATGAAGTCCTGTACAGGCAACTT
>PIMN-5
TCCCTACTTTCTTGTCTTGCTAGAGCACTGCTAACCACTAGATTGGCACATGAAAATAGGTTCCGCAATTCACAGACTTCAAGATTTACCATGTATGGCCTCCACCGAAATCGAAATAGATGGTCTTCCCACTCAAGTTCTAAATCTGCCAAAGACTTCTCAGCTATTTTAAGACAATCAATAGATCGAACAATTCCAACATAGTCCCACATGATCTTTTGCAATTTCATCCTTGTTAATGCTGTAATGTGCTTTACTTCATTGAGTTGTGAAACCCCAAGCACAGTAGGTACAACAGGGAAAGGCCATTTAACTGACTCATCAAAGTCAATATTTGATCTAATCATGTAATCCAATGATGGTTCAACTGCTCTCTGTGCAAACACAAGTGCTTCAAGTAATGAGTTGCTTGCAAGCCTATTGGCACCATGAAGTCCTGTACAGGCAACTT
>PIMN-9
TCCCTACTTTCTTGTCTTGCTAGAGCACTGCTAACCACTAGATTGGCACATGAAAATAGGTTCCGCAATTCACAGACTTCAAGATTTACCATGTATGGCCTCCACCGAAATCGAAATAGATGGTCTTCCCACTCAAGTTCTAAATCTGCCAAAGACTTCTCAGCTATTTTAAGACAATCAATAGATCGAACAATTCCAACATAGTCCCACATGATCTTTTGCAATTTCATCCTTGTTAATGCTGTAATGTGCTTTACTTCATTGAGTTGTGAAACCCCAAGCACAGTAGGTACAACAGGGAAAGGCCATTTAACTGACTCATCAAAGTCAATATTTGATCTAATCATGTAATCCAATGATGGTTCAACTGCTCTCTGTGCAAACACAAGTGCTTCAAGTAATGAGTTGCTTGCAAGCCTATTGGCACCATGAAGTCCTGTACAGGCAACTT
>PIMN-4
TCCCTACTTTCTTGTCTTGCTAGAGCACTGCTAACCACTAGATTGGCACATGAAAATAGGTTCCGCAATTCACAGACTTCAAGATTTACCATGTATGGCCTCCACCGAAATCGAAATAGATGGTCTTCCCACTCAAGTTCTAAATCTGCCAAAGACTTCTCAGCTATTTTAAGACAATCAATAGATCGAACAATTCCAACATAGTCCCACATGATCTTTTGCAATTTCATCCTTGTTAATGCTGTAATGTGCTTTACTTCATTGAGTTGTGAAACCCCAAGCACAGTAGGTACAACAGGGAAAGGCCATTTGACTGACTCATCAAAGTCAATATTTGATCTAATCATGTAATCCAATGATGGTTCAACTGCTCTCTGTGCAAACACAAGTGCTTCAAGTAATGAGTTGCTTGCAAGCCTATTGGCACCATGAAGTCCTGTACAGGCAACTT
>PIMN-12
TCCCTACTTTCTTGTCTTGCTAGAGCACTGCTAACCACTAGATTGGCACATGAAAATAGGTTCCGCAATTCACAGACTTCAAGATTTACCATGTATGGCCTCCACCGAAATCGAAATAGATGGTCTTCCCACTCAAGTTCTAAATCTGCCAAAGACTTCTCAGCTATTTTAAGACAATCAATAGATCGAACAATTCCAACATAGTCCCACATGATCTTTTGCAATTTCATCCTTGTTAATGCTGTAATGTGCTTTACTTCATTGAGTTGTGAAACCCCAAGCACAGTAGGTACAACAGGGAAAGGCCATTTAACTGACTCATCAAAGTCAATATTTGATCTAATCATGTAATCCAATGATGGTTCAACTGCTCTCTGTGCAAACACAAGTGCTTCAAGTAATGAGTTGCTTGCAAGCCTATTGGCACCATGAAGTCCTGTACAGGCAACTT
>PIMN-1
TCCCTACTTTCTTGTCTTGCTAGAGCACTGCTAACCACTAGATTGGCACATGAAAATAGGTTCCGCAATTCACAGACTTCAAGATTTACCATGTATGGCCTCCACCGAAATCGAAATAGATGGTCTTCCCACTCAAGTTCTAAATCTGCCAAAGACTTCTCAGCTATTTTAAGACAATCAATAGATCGAACAATTCCAACATAGTCCCACATGATCTTTTGCAATTTCATCCTTGTTAATGCTGTAATGTGCTTTACTTCATTGAGTTGTGAAACCCCAAGCACAGTAGGTACAACAGGGAAAGGCCATTTAACTGACTCATCAAAGTCAATATTTGATCTAATCATGTAATCCAATGATGGTTCAACTGCTCTCTGTGCAAACACAAGTGCTTCAAGTAATGAGTTGCTTGCAAGCCTATTGGCACCATGAAGTCCTGTACAGGCAACTT
>PIMN-11
TCCCTACTTTCTTGTCTTGCTAGAGCACTGCTAACCACTAGATTGGCACATGAAAATAGGTTCCGCAATTCACAGACTTCAAGATTTACCATGTATGGCCTCCACCGAAATCGAAATAGATGGTCTTCCCACTCAAGTTCTAAATCTGCCAAAGACTTCTCAGCTATTTTAAGACAATCAATAGATCGAACAATTCCAACATAGTCCCACATGATCTTTTGCAATTTCATCCTTGTTAATGCTGTAATGTGCTTTACTTCATTGAGTTGTGAAACCCCAAGCACAGTAGGTACAACAGGGAAAGGCCATTTAACTGACTCATCAAAGTCAATATTTGATCTAATCATGTAATCCAATGATGGTTCAACTGCTCTCTGTGCAAACACAAGTGCTTCAAGTAATGAGTTGCTTGCAAGCCTATTGGCACCATGAAGTCCTGTACAGGCAACTT
>PIMN-16
TCCCTACTTTCTTGTCTTGCTAGAGCACTGCTAACCACTAGATTGGCACATGAAAATAGGTTCCGCAATTCACAGACTTCAAGATTTACCATGTATGGCCTCCACCGAAATCGAAATAGATGGTCTTCCCACTCAAGTTCTAAATCTGCCAAAGACTTCTCAGCTATTTTAAGACAATCAATAGATCGAACAATTCCAACATAGTCCCACATGATCTTTTGCAATTTCATCCTTGTTAATGCTGTAATGTGCTTTACTTCATTGAGTTGTGAAACCCCAAGCACAGTAGGTACAACAGGGAAAGGCCATTTAACTGACTCATCAAAGTCAATATTTGATCTAATCATGTAATCCAATGATGGTTCAACTGCTCTCTGTGCAAACACAAGTGCTTCAAGTAATGAGTTGCTTGCAAGCCTATTGGCACCATGAAGTCCTGTACAGGCAACTT
>PIMN-10
TCCCTACTTTCTTGTCTTGCTAGAGCACTGCTAACCACTAGATTGGCACATGAAAATAGGTTCCGCAATTCACAGACTTCAAGATTTACCATGTATGGCCTCCACCGAAATCGAAATAGATGGTCTTCCCACTCAAGTTCTAAATCTGCCAAAGACTTCTCAGCTATTTTAAGACAATCAATAGATCGAACAATTCCAACATAGTCCCACATGATCTTTTGCAATTTCATCCTTGTTAATGCTGTAATGTGCTTTACTTCATTGAGTTGTGAAACCCCAAGCACAGTAGGTACAACAGGGAAAGGCCATTTAACTGACTCATCAAAGTCAATATTTGATCTAATCATGTAATCCAATGATGGTTCAACTGCTCTCTGTGCAAACACAAGTGCTTCAAGTAATGAGTTGCTTGCAAGCCTATTGGCACCATGAAGTCCTGTACAGGCAACTT
>PIMN-13
TCCCTACTTTCTTGTCTTGCTAGAGCACTGCTAACCACTAGATTGGCACATGAAAATAGGTTCCGCAATTCACAGACTTCAAGATTTACCATGTATGGCCTCCACCGAAATCGAAATAGATGGTCTTCCCACTCAAGTTCTAAATCTGCCAAAGACTTCTCAGCTATTTTAAGACAATCAATAGATCGAACAATTCCAACATAGTCCCACATGATCTTTTGCAATTTCATCCTTGTTAATGCTGTAATGTGCTTTACTTCATTGAGTTGTGAAACCCCAAGCACAGTAGGTACAACAGGGAAAGGCCATTTAACTGACTCATCAAAGTCAATATTTGATCTAATCATGTAATCCAATGATGGTTCAACTGCTCTCTGTGCAAACACAAGTGCTTCAAGTAATGAGTTGCTTGCAAGCCTATTGGCACCATGAAGTCCTGTACAGGCAACTT
>PIMN-2
TCCCTACTTTCTTGTCTTGCTAGAGCACTGCTAACCACTAGATTGGCACATGAAAATAGGTTCCGCAATTCACAGACTTCAAGATTTACCATGTATGGCCTCCACCGAAATCGAAATAGATGGTCTTCCCACTCAAGTTCTAAATCTGCCAAAGACTTCTCAGCTATTTTAAGACAATCAATAGATCGAACAATTCCAACATAGTCCCACATGATCTTTTGCAATTTCATCCTTGTTAATGCTGTAATGTGCTTTACTTCATTGAGTTGTGAAACCCCAAGCACAGTAGGTACAACAGGGAAAGGCCATTTAACTGACTCATCAAAGTCAATATTTGATCTAATCATGTAATCCAATGATGGTTCAACTGCTCTCTGTGCAAACACAAGTGCTTCAAGTAATGAGTTGCTTGCAAGCCTATTGGCACCATGAAGTCCTGTACAGGCAACTT
>PIMN-6
TCCCTACTTTCTTGTCTTGCTAGAGCACTGCTAACCACTAGATTGGCACATGAAAATAGGTTCCGCAATTCACAGACTTCAAGATTTACCATGTATGGCCTCCACCGAAATCGAAATAGATGGTCTTCCCACTCAAGTTCTAAATCTGCCAAAGACTTCTCAGCTATTTTAAGACAATCAATAGATCGAACAATTCCAACATAGTCCCACATGATCTTTTGCAATTTCATCCTTGTTAATGCTGTAATGTGCTTTACTTCATTGAGTTGTGAAACCCCAAGCACAGTAGGTACAACAGGGAAAGGCCATTTAACTGACTCATCAAAGTCAATATTTGATCTAATCATGTAATCCAATGATGGTTCAACTGCTCTCTGTGCAAACACAAGTGCTTCAAGTAATGAGTTGCTTGCAAGCCTATTGGCACCATGAAGTCCTGTACAGGCAACTT
>PIMN-14
TCCCTACTTTCTTGTCTTGCTAGAGCACTGCTAACCACTAGATTGGCACATGAAAATAGGTTCCGCAATTCACAGACTTCAAGATTTACCATGTATGGCCTCCACCGAAATCGAAATAGATGGTCTTCCCACTCAAGTTCTAAATCTGCCAAAGACTTCTCAGCTATTTTAAGACAATCAATAGATCGAACAATTCCAACATAGTCCCACATGATCTTTTGCAATTTCATCCTTGTTAATGCTGTAATGTGCTTTACTTCATTGAGTTGTGAAACCCCAAGCACAGTAGGTACAACAGGGAAAGGCCATTTAACTGACTCATCAAAGTCAATATTTGATCTAATCATGTAATCCAATGATGGTTCAACTGCTCTCTGTGCAAACACAAGTGCTTCAAGTAATGAGTTGCTTGCAAGCCTATTGGCACCATGAAGTCCTGTACAGGCAACTT
>PIMN-15
TCCCTACTTTCTTGTCTTGCTAGAGCACTGCTAACCACTAGATTGGCACATGAAAATAGGTTCCGCAATTCACAGACTTCAAGATTTACCATGTATGGCCTCCACCGAAATCGAAATAGATGGTCTTCCCACTCAAGTTCTAAATCTGCCAAAGACTTCTCAGCTATTTTAAGACAATCAATAGATCGAACAATTCCAACATAGTCCCACATGATCTTTTGCAATTTCATCCTTGTTAATGCTGTAATGTGCTTTACTTCATTGAGTTGTGAAACCCCAAGCACAGTAGGTACAACAGGGAAAGGCCATTTAACTGACTCATCAAAGTCAATATTTGATCTAATCATGTAATCCAATGATGGTTCAACTGCTCTCTGTGCAAACACAAGTGCTTCAAGTAATGAGTTGCTTGCAAGCCTATTGGCACCATGAAGTCCTGTACAGGCAACTT
>PIMN-3
TCCCTACTTTCTTGTCTTGCTAGAGCACTGCTAACCACTAGATTGGCACATGAAAATAGGTTCCGCAATTCACAGACTTCAAGATTTACCATGTATGGCCTCCACCGAAATCGAAATAGATGGTCTTCCCACTCAAGTTCTAAATCTGCCAAAGACTTCTCAGCTATTTTAAGACAATCAATAGATCGAACAATTCCAACATAGTCCCACATGATCTTTTGCAATTTCATCCTTGTTAATGCTGTAATGTGCTTTACTTCATTGAGTTGTGAAACCCCAAGCACAGTAGGTACAACAGGGAAAGGCCATTTAACTGACTCATCAAAGTCAATATTTGATCTAATCATGTAATCCAATGATGGTTCAACTGCTCTCTGTGCAAACACAAGTGCTTCAAGTAATGAGTTGCTTGCAAGCCTATTGGCACCATGAAGTCCTGTACAGGCAACTT
>PIMN-18
TCCCTACTTTCTTGTCTTGCTAGAGCACTGCTAACCACTAGATTGGCACATGAAAATAGGTTCCGCAATTCACAGACTTCAAGATTTACCATGTATGGCCTCCACCGAAATCGAAATAGATGGTCTTCCCACTCAAGTTCTAAATCTGCCAAAGACTTCTCAGCTATTTTAAGACAATCAATAGATCGAACAATTCCAACATAGTCCCACATGATCTTTTGCAATTTCATCCTTGTTAATGCTGTAATGTGCTTTACTTCATTGAGTTGTGAAACCCCAAGCACAGTAGGTACAACAGGGAAAGGCCATTTAACTGACTCATCAAAGTCAATATTTGATCTAATCATGTAATCCAATGATGGTTCAACTGCTCTCTGTGCAAACACAAGTGCTTCAAGTAATGAGTTGCTTGCAAGCCTATTGGCACCATGAAGTCCTGTACAGGCAACTT
>PISB-1
TCCCTACTTTCTTGTCTTGCTAGAGCACTGCTAACCACTAGATTGGCACATGAAAATAGGTTTCGCAATTCACAGACTTCAAGATTTACCATGTATGGCCTCCACCGAAATCGAAATAGATGGTCTTCCCACTCAAGTTCTAAATCTGCCAAAGACTTCTCAGCTATTTTAAGACAATCAATAGATCGAACAATTCCAACATAGTCCCACATGATCTTTTGCAATTTCATCCTTGTTAATGCTGTAATGTGCTTTACTTCATTGAGTTGTGAAACCCCAAGCACAGTAGGTACAACAGGGAAAGGCCATTTAACTGACTCATCAAAGTCAATATTTGATCTAATCATGTAATCCAATGATGGTTCAACTGCTCTCTGTGCAAACACAAGTGCTTCAAGTAATGAGTTGCTTGCAAGCCTATTGGCACCATGAAGTCCTGTACAGGCAACTT
>PISB-18
TCCCTACTTTCTTGTCTTGCTAGAGCACTGCTAACCACTAGATTGGCACATGAAAATAGGTTCCGCAATTCACAGACTTCAAGATTTACCATGTATGGCCTCCACCGAAATCGAAATAGATGGTCTTCCCACTCAAGTTCTAAATCTGCCAAAGACTTCTCAGCTATTTTAAGACAATCAGTAGATCGAACAATTCCAACATAGTCCCACATGATCTTTTGCAACCTCATCCTTGTTAATGCTGTAATGTGCTTTACTTCATTGAGTTGTGAAACCCCAAGCACAGTAGGTACAACAGGGAAAGGCCATTTAACTGACTCATCAAAGTCAATATTTGATCTAATCATGTAATCCAATGATGGTTCAACTGCTCTCTGTGCAAACACAAGTGCTTCAAGTAATGAGTTACTTGCAAGCCTATTGGCACCATGAAGTCCTGTACAGGCAACTT
>PISB-17
TCCCTACTTTCTTGTCTTGCTAGAGCACTGCTAACCACTAGATTGGCACATGAAAATAGGTTCCGCAATTCACAGACTTCAAGATTTACCATGTATGGCCTCCACCGAAATCGAAATAGATGGTCTTCCCACTCAAGTTCTAAATCTGCCAAAGACTTCTCAGCTATTTTAAGACAATCAATAGATCGAACAATTCCAACATAGTCCCACATGATCTTTTGCAATTTCATCCTTGTTAATGCTGTAATGTGCTTTACTTCATTGAGTTGTGAAACCCCAAGCACAGTAGGTACAACAGGGAAAGGCCATTTAACTGACTCATCAAAGTCAATATTTGATCTAATCATGTAATCCAATGATGGTTCAACTGCTCTCTGTGCAAACACAAGTGCTTCAAGTAATGAGTTGCTTGCAAGCCTATTGGCACCATGAAGTCCTGTACAGGCAACTT
>PISB-15
TCCCTACTTTCTTGTCTTGCTAGAGCACTGCTAACCACTAGATTGGCACATGAAAATAGGTTCCGCAATTCACAGACTTCAAGATTTACCATGTATGGCCTCCACCGAAATCGAAATAGATGGTCTTCCCACTCAAGTTCTAAATCTGCCAAAGACTTCTCAGCTATTTTAAGACAATCAATAGATCGAACAATTCCAACATAGTCCCACATGATCTTTTGCAATTTCATCCTTGTTAATGCTGTAATGTGCTTTACTTCATTGAGTTGTGAAACCCCAAGCACAGTAGGTACAACAGGGAAAGGCCATTTAACTGACTCATCAAAGTCAATATTTGATCTAATCATGTAATCCAATGATGGTTCAACTGCTCTCTGTGCAAACACAAGTGCTTCAAGTAATGAGTTGCTTGCAAGCCTATTGGCACCATGAAGTCCTGTACAGGCAACTT
>PISB-10
TCCCTACTTTCTTGTCTTGCTAGAGCACTGCTAACCACTAGATTGGCACATGAAAATAGGTTCCGCAATTCACAGACTTCAAGATTTACCATGTATGGCCTCCACCGAAATCGAAATAGATGGTCTTCCCACTCAAGTTCTAAATCTGCCAAAGACTTCTCAGCTATTTTAAGACAATCAATAGATCGAACAATTCCAACATAGTCCCACATGATCTTTTGCAATTTCATCCTTGTTAATGCTGTAATGTGCTTTACTTCATTGAGTTGTGAAACCCCAAGCACAGTAGGTACAACAGGGAAAGGCCATTTAACTGACTCATCAAAGTCAATATTTGATCTAATCATGTAATCCAATGATGGTTCAACTGCTCTCTGTGCAAACACAAGTGCTTCAAGTAATGAGTTGCTTGCAAGCCTATTGGCACCATGAAGTCCTGTACAGGCAACTT
>PISB-16
TCCCTACTTTCTTGTCTTGCTAGAGCACTGCTAACCACTAGATTGGCACATGAAAATAGGTTCCGCAATTCACAGACTTCAAGATTTACCATGTATGGCCTCCACCGAAATCGAAATAGATGGTCTTCCCACTCAAGTTCTAAATCTGCCAAAGACTTCTCAGCTATTTTAAGACAATCAATAGATCGAACAATTCCAACATAGTCCCACATGATCTTTTGCAATTTCATCCTTGTTAATGCTGTAATGTGCTTTACTTCATTGAGTTGTGAAACCCCAAGCACAGTAGGTACAACAGGGAAAGGCCATTTAACTGACTCATCAAAGTCAATATTTGATCTAATCATGTAATCCAATGATGGTTCAACTGCTCTCTGTGCAAACACAAGTGCTTCAAGTAATGAGTTGCTTGCAAGCCTATTGGCACCATGAAGTCCTGTACAGGCAACTT
>PISB-2
TCCCTACTTTCTTGTCTTGCTAGAGCACTGCTAACCACTAGATTGGCACATGAAAATAGGTTTCGCAATTCACAGACTTCAAGATTTACCATGTATGGCCTCCACCGAAATCGAAATAGATGGTCTTCCCACTCAAGTTCTAAATCTGCCAAAGACTTCTCAGCTATTTTAAGACAATCAATAGATCGAACAATTCCAACATAGTCCCACATGATCTTTTGCAATTTCATCCTTGTTAATGCTGTAATGTGCTTTACTTCATTGAGTTGTGAAACCCCAAGCACAGTAGGTACAACAGGGAAAGGCCATTTAACTGACTCATCAAAGTCAATATTTGATCTAATCATGTAATCCAATGATGGTTCAACTGCTCTCTGTGCAAACACAAGTGCTTCAAGTAATGAGTTGCTTGCAAGCCTATTGGCACCATGAAGTCCTGTACAGGCAACTT
>PISB-12
NNNNNNNNNNNNNNNNNNNNNAGAGCACTGCTAACCACTAGATTGGCACATGAAAATAGGTTCCGCAATTCACAGACTTCAAGATTTACCATGTATGGCCTCCACCGAAATCGAAATAGATGGTCTTCCCACTCAAGTTCTAAATTTGCCAAAGACTTCTCAGCTATTTTAAGACAATCAATAGATCGAACAATTCCAACATAGTCCCACATGATCTTTTGCAATTTCATCCTTGTTAATGCTGTAATGTGCTTTACTTCATTGAGTTGTGAAACCCCAAGCACAGTAGGTACAACAGGGAAAGGCCATTTAACTGACTCATCAAAGTCAATATTTGATCTAATCATGTAATCCAATGATGGTTCAACTGCTCTCTGTGCAAACACAAGTGCTTCAAGTAATGAGTTGCTTGCAAGCCTATTGGCACCATGAAGTCCTGTACAGGCAACTT
>PISB-7
TCCCTACTTTCTTGTCTTGCTAGAGCACTGCTAACCACTAGATTGGCACATGAAAATAGGTTCCGCAATTCACAGACTTCAAGATTTACCATGTATGGCCTCCACCGAAATCGAAATAGATGGTCTTCCCACTCAAGTTCTAAATCTGCCAAAGACTTCTCAGCTATTTTAAGACAATCAATAGATCGAACAATTCCAACATAGTCCCACATGATCTTTTGCAATTTCATCCTTGTTAATGCTGTAATGTGCTTTACTTCATTGAGTTGTGAAACCCCAAGCACAGTAGGTACAACAGGGAAAGGCCATTTAACTGACTCATCAAAGTCAATATTTGATCTAATCATGTAATCCAATGATGGTTCAACTGCTCTCTGTGCAAACACAAGTGCTTCAAGTAATGAGTTGCTTGCAAGCCTATTGGCACCATGAAGTCCTGTACAGGCAACTT
>PISB-8
TCCCTACTTTCTTGTCTTGCTAGAGCACTGCTAACCACTAGATTGGCACATGAAAATAGGTTCCGCAATTCACAGACTTCAAGATTTACCATGTATGGCCTCCACCGAAATCGAAATAGATGGTCTTCCCACTCAAGTTCTAAATCTGCCAAAGACTTCTCAGCTATTTTAAGACAATCAATAGATCGAACAATTCCAACATAGTCCCACATGATCTTTTGCAATTTCATCCTTGTTAATGCTGTAATGTGCTTTACTTCATTGAGTTGTGAAACCCCAAGCACAGTAGGTACAACAGGGAAAGGCCATTTAACTGACTCATCAAAGTCAATATTTGATCTAATCATGTAATCCAATGATGGTTCAACTGCTCTCTGTGCAAACACAAGTGCTTCAAGTAATGAGTTGCTTGCAAGCCTATTGGCACCATGAAGTCCTGTACAGGCAACTT
>PISB-14
TCCCTACTTTCTTGTCTTGCTAGAGCACTGCTAACCACTAGATTGGCACATGAAAATAGGTTCCGCAATTCACAGACTTCAAGATTTACCATGTATGGCCTCCACCGAAATCGAAATAGATGGTCTTCCCACTCAAGTTCTAAATCTGCCAAAGACTTCTCAGCTATTTTAAGACAATCAATAGATCGAACAATTCCAACATAGTCCCACATGATCTTTTGCAATTTCATCCTTGTTAATGCTGTAATGTGCTTTACTTCATTGAGTTGTGAAACCCCAAGCACAGTAGGTACAACAGGGAAAGGCCATTTAACTGACTCATCAAAGTCAATATTTGATCTAATCATGTAATCCAATGATGGTTCAACTGCTCTCTGTGCAAACACAAGTGCTTCAAGTAATGAGTTGCTTGCAAGCCTATTGGCACCATGAAGTCCTGTACAGGCAACTT
>PISB-4
TCCCTACTTTCTTGTCTTGCTAGAGCACTGCTAACCACTAGATTGGCACATGAAAATAGGTTCCGCAATTCACAGACTTCAAGATTTACCATGTATGGCCTCCACCGAAATCGAAATAGATGGTCTTCCCACTCAAGTTCTAAATCTGCCAAAGACTTCTCAGCTATTTTAAGACAATCAATAGATCGAACAATTCCAACATAGTCCCACATGATCTTTTGCAATTTCATCCTTGTTAATGCTGTAATGTGCTTTACTTCATTGAGTTGTGAAACCCCAAGCACAGTAGGTACAACAGGGAAAGGCCATTTAACTGACTCATCAAAGTCAATATTTGATCTAATCATGTAATCCAATGATGGTTCAACTGCTCTCTGTGCAAACACAAGTGCTTCAAGTAATGAGTTGCTTGCAAGCCTATTGGCACCATGAAGTCCTGTACAGGCAACTT
>PISB-3
TCCCTACTTTCTTGTCTTGCTAGAGCACTGCTAACCACTAGATTGGCACATGAAAATAGGTTCCGCAATTCACAGACTTCAAGATTTACCATGTATGGCCTCCACCGAAATCGAAATAGATGGTCTTCCCACTCAAGTTCTAAATCTGCCAAAGACTTCTCAGCTATTTTAAGACAATCAATAGATCGAACAATTCCAACATAGTCCCACATGATCTTTTGCAATTTCATCCTTGTTAATGCTGTAATGTGCTTTACTTCATTGAGTTGTGAAACCCCAAGCACAGTAGGTACAACAGGGAAAGGCCATTTAACTGACTCATCAAAGTCAATATTTGATCTAATCATGTAATCCAATGATGGTTCAACTGCTCTCTGTGCAAACACAAGTGCTTCAAGTAATGAGTTGCTTGCAAGCCTATTGGCACCATGAAGTCCTGTACAGGCAACTT
>PISB-11
TCCCTACTTTCTTGTCTTGCTAGAGCACTGCTAACCACTAGATTGGCACATGAAAATAGGTTCCGCAATTCACAGACTTCAAGATTTACCATGTATGGCCTCCACCGAAATCGAAATAGATGGTCTTCCCACTCAAGTTCTAAATCTGCCAAAGACTTCTCAGCTATTTTAAGACAATCAATAGATCGAACAATTCCAACATAGTCCCACATGATCTTTTGCAATTTCATCCTTGTTAATGCTGTAATGTGCTTTACTTCATTGAGTTGTGAAACCCCAAGCACAGTAGGTACAACAGGGAAAGGCCATTTAACTGACTCATCAAAGTCAATATTTGATCTAATCATGTAATCCAATGATGGTTCAACTGCTCTCTGTGCAAACACAAGTGCTTCAAGTAATGAGTTGCTTGCAAGCCTATTGGCACCATGAAGTCCTGTACAGGCAACTT
>PISQ-2
TCCCTACTTTCTTGTCTTGCTAGAGCACTGCTAACCACTAGATTGGCACATGAAAATAGGTTCCGCAATTCACAGACTTCAAGATTTACCATGTATGGCCTCCACCCAAATCGAAATAGATGGTCTTCCCACTCAAGTTCTAAATCTGCCAAAGACTTCTCAGCTATTTTAAGACAATCAATAGATCGAACAATTCCAACATAGTCCCACATGGTCTTTTGCAACTTCATCCTTGTTAATGCTGTAATGTGCTTTACTTCATTGAGTTGTGAAACCCCAAGCACAGTAGGTACAACAGGGAAAGGCCATTTAACTGACTCATCAATGTCAATATTTGATCTAATCATGTAATCCAATGATGGTTCAACTGCTCTCTGTGCAAACACAAGTGCTTCAAGTAATGAGTTGCTTGCAAGCCTATTGGCACCATGAAGTCCTGTACAGGCAACTT
>PISQ-1
TCCCTACTTTCTTGTCTTGCTAGAGCACTGCTAACCACTAGATTGGCACATGAAAATAGGTTCCGCAATTCACAGACTTCAAGATTTACCATGTATGGCCTCCACCCAAATCGAAATAGATGGTCTTCCCACTCAAGTTCTAAATCTGCCAAAGACTTCTCAGCTATTTTAAGACAATCAATAGATCGAACAATTCCAACATAGTCCCACATGGTCTTTTGCAACTTCATCCTTGTTAATGCTGTAATGTGCTTTACTTCATTGAGTTGTGAAACCCCAAGCACAGTAGGTACAACAGGGAAAGGCCATTTAACTGACTCATCAATGTCAATATTTGATCTAATCATGTAATCCAATGATGGTTCAACTGCTCTCTGTGCAAACACAAGTGCTTCAAGTAATGAGTTGCTTGCAAGCCTATTGGCACCATGAAGTCCTGTACAGGCAACTT
>PIST-12
TCCCTACTTTCTTGTCTTGCTAGAGCACTGCTAACCACTAGATTGGCACATGAAAATAGGTTCCGCAATTCACAGACTTCAAGATTTACCATGTATGGCCTCCACCGAAATCGAAATAGATGGTCTTCCCACTCAAGTTCTAAATCTGCCAAAGACTTCTCAGCTATTTTAAGACAATCAGTAGATCGAACAATTCCAACATAGTCCCACATGATCTTTTGCAACCTCATCCTTGTTAATGCTGTAATGTGCTTTACTTCATTGAGTTGTGAAACCCCAAGCACAGTAGGTACAACAGGGAAAGGCCATTTAACTGACTCATCAAAGTCAATATTTGATCTAATCATGTAATCCAATGATGGTTCAACTGCTCTCTGTGCAAACACAAGTGCTTCAAGTAATGAGTTACTTGCAAGCCTATTGGCACCATGAAGTCCTGTACAGGCAACTT
>PIST-2
TCCCTACTTTCTTGTCTTGCTAGAGCACTGCTAACCACTAGATTGGCACATGAAAATAGGTTCCGCAATTCACAGACTTCAAGATTTACCATGTATGGCCTCCACCGAAATCGAAATAGATGGTCTTCCCACTCAAGTTCTAAATCTGCCAAAGACTTCTCAGCTATTTTAAGACAATCAGTAGATCGAACAATTCCAACATAGTCCCACATGATCTTTTGCAACCTCATCCTTGTTAATGCTGTAATGTGCTTTACTTCATTGAGTTGTGAAACCCCAAGCACAGTAGGTACAACAGGGAAAGGCCATTTAACTGACTCATCAAAGTCAATATTTGATCTAATCATGTAATCCAATGATGGTTCAACTGCTCTCTGTGCAAACACAAGTGCTTCAAGTAATGAGTTACTTGCAAGCCTATTGGCACCATGAAGTCCTGTACAGGCAACTT
>PIST-4
TCCCTACTTTCTTGTCTTGCTAGAGCACTGCTAACCACTAGATTGGCACATGAAAATAGGTTCCGCAATTCACAGACTTCAAGATTTACCATGTATGGCCTCCACCGAAATCGAAATAGATGGTCTTCCCACTCAAGTTCTAAATCTGCCAAAGACTTCTCAGCTATTTTAAGACAATCAGTAGATCGAACAATTCCAACATAGTCCCACATGATCTTTTGCAACCTCATCCTTGTTAATGCTGTAATGTGCTTTACTTCATTGAGTTGTGAAACCCCAAGCACAGTAGGTACAACAGGGAAAGGCCATTTAACTGACTCATCAAAGTCAATATTTGATCTAATCATGTAATCCAATGATGGTTCAACTGCTCTCTGTGCAAACACAAGTGCTTCAAGTAATGAGTTACTTGCAAGCCTATTGGCACCATGAAGTCCTGTACAGGCAACTT
>PICH-X1
TCCCTACTTTCTTGTCTTGCTAGAGCACTGCTAACCACTAGATTGGCACATGAAAATAGGTTCCGCAATTCACAGACTTCAAGATTTACCATGTATGGCCTCCACCGAAATCGAAATAGATGGTCTTCCCACTCAAGTTCTAAATCTGCCAAAGACTTCTCAGCTATTTTAAGACAATCAATAGATCGAACAATTCCAACATAGTCCCACATGATCTTTTGCAACTTCATCCTTGTTAATGCTGTAATGTGCTTTACTTCATTGAGTTGTGAAACCCCAAGCACAGTAGGTACAACAGGGAAAGGCCATTTAACTGACTCATCAAAGTCAATATTTGATCTAATCATGTAATCCAAGGATGGTTCAACTGCTCTCTGTGCAAACACAAGTGCTTCAAGTAATGAGTTGCTTGCAAGCCTATTGGCACCATGAAGTCCTGTACAGGCAACTT
>PIST-5
TCCCTACTTTCTTGTCTTGCTAGAGCACTGCTAACCACTAGATTGGCACATGAAAATAGGTTCCGCAATTCACAGACTTCAAGATTTACCATGTATGGCCTCCACCGAAATCGAAATAGATGGTCTTCCCACTCAAGTTCTAAATCTGCCAAAGACTTCTCAGCTATTTTAAGACAATCAGTAGATCGAACAATTCCAACATAGTCCCACATGATCTTTTGCAACCTCATCCTTGTTAATGCTGTAATGTGCTTTACTTCATTGAGTTGTGAAACCCCAAGCACAGTAGGTACAACAGGGAAAGGCCATTTAACTGACTCATCAAAGTCAATATTTGATCTAATCATGTAATCCAATGATGGTTCAACTGCTCTCTGTGCAAACACAAGTGCTTCAAGTAATGAGTTACTTGCAAGCCTATTGGCACCATGAAGTCCTGTACAGGCAACTT
>PIST-9
TCCCTACTTTCTTGTCTTGCTAGAGCACTGCTAACCACTAGATTGGCACATGAAAATAGGTTCCGCAATTCACAGACTTCAAGATTTACCATGTATGGCCTCCACCGAAATCGAAATAGATGGTCTTCCCACTCAAGTTCTAAATCTGCCAAAGACTTCTCAGCTATTTTAAGACAATCAGTAGATCGAACAATTCCAACATAGTCCCACATGATCTTTTGCAACCTCATCCTTGTTAATGCTGTAATGTGCTTTACTTCATTGAGTTGTGAAACCCCAAGCACAGTAGGTACAACAGGGAAAGGCCATTTAACTGACTCATCAAAGTCAATATTTGATCTAATCATGTAATCCAATGATGGTTCAACTGCTCTCTGTGCAAACACAAGTGCTTCAAGTAATGAGTTACTTGCAAGCCTATTGGCACCATGAAGTCCTGTACAGGCAACTT
>PIST-15
TCCCTACTTTCTTGTCTTGCTAGAGCACTGCTAACCACTAGATTGGCACATGAAAATAGGTTCCGCAATTCACAGACTTCAAGATTTACCATGTATGGCCTCCACCGAAATCGAAATAGATGGTCTTCCCACTCAAGTTCTAAATCTGCCAAAGACTTCTCAGCTATTTTAAGACAATCAGTAGATCGAACAATTCCAACATAGTCCCACATGATCTTTTGCAACCTCATCCTTGTTAATGCTGTAATGTGCTTTACTTCATTGAGTTGTGAAACCCCAAGCACAGTAGGTACAACAGGGAAAGGCCATTTAACTGACTCATCAAAGTCAATATTTGATCTAATCATGTAATCCAATGATGGTTCAACTGCTCTCTGTGCAAACACAAGTGCTTCAAGTAATGAGTTACTTGCAAGCCTATTGGCACCATGAAGTCCTGTACAGGCAACTT
>PIST-8
TCCCTACTTTCTTGTCTTGCTAGAGCACTGCTAACCACTAGATTGGCACATGAAAATAGGTTCCGCAATTCACAGACTTCAAGATTTACCATGTATGGCCTCCACCGAAATCGAAATAGATGGTCTTCCCACTCAAGTTCTAAATCTGCCAAAGACTTCTCAGCTATTTTAAGACAATCAGTAGATCGAACAATTCCAACATAGTCCCACATGATCTTTTGCAACCTCATCCTTGTTAATGCTGTAATGTGCTTTACTTCATTGAGTTGTGAAACCCCAAGCACAGTAGGTACAACAGGGAAAGGCCATTTAACTGACTCATCAAAGTCAATATTTGATCTAATCATGTAATCCAATGATGGTTCAACTGCTCTCTGTGCAAACACAAGTGCTTCAAGTAATGAGTTACTTGCAAGCCTATTGGCACCATGAAGTCCTGTACAGGCAACTT
>PIST-10
TCCCTACTTTCTTGTCTTGCTAGAGCACTGCTAACCACTAGATTGGCACATGAAAATAGGTTCCGCAATTCACAGACTTCAAGATTTACCATGTATGGCCTCCACCGAAATCGAAATAGATGGTCTTCCCACTCAAGTTCTAAATCTGCCAAAGACTTCTCAGCTATTTTAAGACAATCAGTAGATCGAACAATTCCAACATAGTCCCACATGATCTTTTGCAACCTCATCCTTGTTAATGCTGTAATGTGCTTTACTTCATTGAGTTGTGAAACCCCAAGCACAGTAGGTACAACAGGGAAAGGCCATTTAACTGACTCATCAAAGTCAATATTTGATCTAATCATGTAATCCAATGATGGTTCAACTGCTCTCTGTGCAAACACAAGTGCTTCAAGTAATGAGTTACTTGCAAGCCTATTGGCACCATGAAGTCCTGTACAGGCAACTT
>PIST-13
TCCCTACTTTCTTGTCTTGCTAGAGCACTGCTAACCACTATATTGGCACATGAAAATAGGTTCCGCAATTCTCAGACTTCAAGATTTACCATGTATGGCCTCCACCGAAATCGAAATAGATGGTCTTCCCACTCAAGTTCTAAATCTGCCAAAGACTTCTCAGCTATTTTAAGACAATCAGTAGATCGAACAATTCCAACATAGTCCCACATGATCTTTTGCAACCTCATCCTTGTTAATGCTGTAATGTGCTTTACTTCATTGAGTTGTGAAACCCCAAGCACAGTAGGTACAACAGGGAAAGGCCATTTAACTGACTCATCAAAGTCAATATTTGATCTAATCATGTAATCCAATGATGGTTCAACTGCTCTCTGTGCAAACACAAGTGCTTCAAGTAATGAGTTACTTGCAAGCCTATTGGGACCATGAAGTCCTGTACAGGCAACTT
>PIST-11
TCCCTACTTTCTTGTCTTGCTAGAGCACTGCTAACCACTAGATTGGCACATGAAAATAGGTTCCGCAATTCACAGACTTCAAGATTTACCATGTATGGCCTCCACCGAAATCGAAATAGATGGTCTTCCCACTCAAGTTCTAAATCTGCCAAAGACTTCTCAGCTATTTTAAGACAATCAGTAGATCGAACAATTCCAACATAGTCCCACATGATCTTTTGCAACCTCATCCTTGTTAATGCTGTAATGTGCTTTACTTCATTGAGTTGTGAAACCCCAAGCACAGTAGGTACAACAGGGAAAGGCCATTTAACTGACTCATCAAAGTCAATATTTGATCTAATCATGTAATCCAATGATGGTTCAACTGCTCTCTGTGCAAACACAAGTGCTTCAAGTAATGAGTTACTTGCAAGCCTATTGGCACCATGAAGTCCTGTACAGGCAACTT
>PIST-1
TCCCTACTTTCTTGTCTTGCTAGAGCACTGCTAACCACTAGATTGGCACATGAAAATAGGTTCCGCAATTCACAGACTTCAAGATTTACCATGTATGGCCTCCACCGAAATCGAAATAGATGGTCTTCCCACTCAAGTTCTAAATCTGCCAAAGACTTCTCAGCTATTTTAAGACAATCAGTAGATCGAACAATTCCAACATAGTCCCACATGATCTTTTGCAACCTCATCCTTGTTAATGCTGTAATGTGCTTTACTTCATTGAGTTGTGAAACCCCAAGCACAGTAGGTACAACAGGGAAAGGCCATTTAACTGACTCATCAAAGTCAATATTTGATCTAATCATGTAATCCAATGATGGTTCAACTGCTCTCTGTGCAAACACAAGTGCTTCAAGTAATGAGTTACTTGCAAGCCTATTGGCACCATGAAGTCCTGTACAGGCAACTT
>PIST-3
TCCCTACTTTCTTGTCTTGCTAGAGCACTGCTAACCACTAGATTGGCACATGAAAATAGGTTCCGCAATTCACAGACTTCAAGATTTACCATGTATGGCCTCCACCGAAATAGAAATAGATGGTCTTCCCACTCAAGTTCTAAATCTGCCAAAGACTTCTCAGCTATTTTAAGACAATCAGTAGATCGAACAATTCCAACATAGTCCCACATGATCTTTTGCAACCTCATCCTTGTTAATGCTGTAATGTGCTTTACTTCATTGAGTTGTGAAACCCCAAGCACAGTAGGTACAACAGGGAAAGGCCATTTAACTGACTCATCAAAGTCAATATTTGATCTAATCATGTAATCCAATGATGGTTCAACTGCTCTCTGTGCAAACACAAGTGCTTCAAGTAATGAGTTACTTGCAAGCCTATTGGCACCATGAAGTCCTGTACAGGCAACTT
>PICH-X3
TCCCTACTTTCTTGTCTTGCTAGAGCACTGCTAACCACTAGATTGGCACATGAAAATAGGTTCCGCAATTCACAGACTTCAAGATTTACCATGTATGGCCTCCACCGAAATCGAAATAGATGGTCTTCCCACTCAAGTTCTAAATCTGCCAAAGACTTCTCAGCTATTTTAAGACAATCAATAGATCGAACAATTCCAACATAGTCCCACATGATCTTTTGCAACTTCATCCTTGTTAATGCTGTAATGTGCTTTACTTCATTGAGTTGTGAAACCCCAAGCACAGTAGGTACAACAGGGAAAGGCCATTTAACTGACTCATCAAAGTCAATATTTGATCTAATCATGTAATCCAAGGATGGTTCAACTGCTCTCTGTGCAAACACAAGTGCTTCAAGTAATGAGTTGCTTGCAAGCCTATTGGCACCATGAAGTCCTGTACAGGCAACTT
>PICH-X2
TCCCTACTTTCTTGTCTTGCTAGAGCACTGCTAACCACTAGATTGGCACATGAAAATAGGTTCCGCAATTCACAGACTTCAAGATTTACCATGTATGGCCTCCACCGAAATCGAAATAGATGGTCTTCCCACTCAAGTTCTAAATCTGCCAAAGACTTCTCAGCTATTTTAAGACAATCAATAGATCGAACAATTCCAACATAGTCCCACATGATCTTTTGCAACTTCATCCTTGTTAATGCTGTAATGTGCTTTACTTCATTGAGTTGTGAAACCCCAAGCACAGTAGGTACAACAGGGAAAGGCCATTTAACTGACTCATCAAAGTCAATATTTGATCTAATCATGTAATCCAAGGATGGTTCAACTGCTCTCTGTGCAAACACAAGTGCTTCAAGTAATGAGTTGCTTGCAAGCCTATTGGCACCATGAAGTCCCGTACAGGCAACTT
>PILA-17
TCCCTACTTTCTTGTCTTGCTAGAGCACTGCTAACCACTAGATTGGCACATGAAAATAGGTTCCGCAATTCACAGACTTCAAGATTTACCATGTATGGCCTCCACCGAAATCGAAATAGATGGTCTTCCCACACAAGTTCTAAATCTGCCAAAGACTTCTCAGCTATTTTAAGACAATCAATAGAACGAACAATTCCAACATAGTCCCACATGATCTTTTGCAATTTCATCCTTGTTAATGCTGTAATGTGCTTTACTTCATTGAGTTGTGAAACCCCAAGCACAGTAGGTACAACAGGGAAAGGCCATTTAACTGACTCATCAAAGTCAATATTTGATCTAATCATGTAATCCAATGATGGTTCAACTGCTCTCTGTGCAAACACAAGTGCTTCAAGTAATGAGTTGCTTGCAAGCCTATTGGCACCATGAAGTCCTGTACAGGCAACTT
>PILA-19
TCCCTACTTTCTTGTCTTGCTAGAGCACTGCTAACCACTAGATTGGCACATGAAAATAGGTTCCGCAATTCACAGACTTCAAGATTTACCATGTATGGCCTCCACCGAAATCGAAATAGATGGTCTTCCCACACAAGTTCTAAATCTGCCAAAGACTTCTCAGCTATTTTAAGACAATCAATAGAACGAACAATTCCAACATAGTCCCACATGATCTTTTGCAATTTCATCCTTGTTAATGCTGTAATGTGCTTTACTTCATTGAGTTGTGAAACCCCAAGCACAGTAGGTACAACAGGGAAAGGCCATTTAACTGACTCATCAAAGTCAATATTTGATCTAATCATGTAATCCAATGATGGTTCAACTGCTCTCTGTGCAAACACAAGTGCTTCAAGTAATGAGTTGCTTGCAAGCCTATTGGCACCATGAAGTCCTGTACAGGCAACTT
>PILA-29
TCCCTACTTTCTTGTCTTGCTAGAGCACTGCTAACCACTAGATTGGCACATGAAAATAGGTTCCGCAATTCACAGACTTCAAGATTTACCATGTATGGCCTCCACCGAAATCGAAATAGATGGTCTTCCCACTCAAGTTCTAAATCTGCCAAAGACTTCTCAGCTATTTTAAGACAATCAATAGAACGAACAATTCCAACATAGTCCCACATGATCTTTTGCAATTTCATCCTTGTTAATGCTGTAATGTGCTTTACTTCATTGAGTTGTGAAACCCCAAGCACAGTAGGTACAACAGGGAAAGGCCATTTAACTGACTCATCAAAGTCAATATTTGATCTAATCATGTAATCCAATGATGGTTCAACTGCTCTCTGTGCAAACACAAGTGCTTCAAGTAATGAGTTGCTTGCAAGCCTATTGGCACCATGAAGTCCTGTACAGGCAACTT
>PILA-24
TCCCTACTTTCTTGTCTTGCTAGAGCACTGCTAACCACTAGATTGGCACATGAAAATAGGTTCCGCAATTCACAGACTTCAAGATTTACCATGTATGGCCTCCACCGAAATCGAAATAGATGGTCTTCCCACACAAGTTCTAAATCTGCCAAAGACTTCTCAGCTATTTTAAGACAATCAATAGAACGAACAATTCCAACATAGTCCCACATGATCTTTTGCAATTTCATCCTTGTTAATGCTGTAATGTGCTTTACTTCATTGAGTTGTGAAACCCCAAGCACAGTAGGTACAACAGGGAAAGGCCATTTAACTGACTCATCAAAGTCAATATTTGATCTAATCATGTAATCCAATGATGGTTCAACTGCTCTCTGTGCAAACACAAGTGCTTCAAGTAATGAGTTGCTTGCAAGCCTATTGGCACCATGAAGTCCTGTACAGGCAACTT
>PILA-23
TCCCTACTTTCTTGTCTTGCTAGAGCACTGCTAACCACTAGATTGGCACATGAAAATAGGTTCCGCAATTCACAGACTTCAAGATTTACCATGTATGGCCTCCACCGAAATCGAAATAGATGGTCTTCCCACTCAAGTTCTAAATCTGCCAAAGACTTCTCAGCTATTTTAAGACAATCAATAGAACGAACAATTCCAACATAGTCCCACATGATCTTTTGCAATTTCATCCTTGTTAATGCTGTAATGTGCTTTACTTCATTGAGTTGTGAAACCCCAAGCACAGTAGGTACAACAGGGAAAGGCCATTTAACTGACTCATCAAAGTCAATATTTGATCTAATCATGTAATCCAATGATGGTTCAACTGCTCTCTGTGCAAACACAAGTGCTTCAAGTAATGAGTTGCTTGCAAGCCTATTGGCACCATGAAGTCCTGTACAGGCAACTT
>PILA-22
TCCCTACTTTCTTGTCTTGCTAGAGCACTGCTAACCACTAGATTGGCACATGAAAATAGGTTCCGCAATTCACAGACTTCAAGATTTACCATGTATGGCCTCCACCGAAATCGAAATAGATGGTCTTCCCACACAAGTTCTAAATCTGCCAAAGACTTCTCAGCTATTTTAAGACAATCAATAGAACGAACAATTCCAACATAGTCCCACATGATCTTTTGCAATTTCATCCTTGTTAATGCTGTAATGTGCTTTACTTCATTGAGTTGTGAAACCCCAAGCACAGTAGGTACAACAGGGAAAGGCCATTTAACTGACTCATCAAAGTCAATATTTGATCTAATCATGTAATCCAATGATGGTTCAACTGCTCTCTGTGCAAACACAAGTGCTTCAAGTAATGAGTTGCTTGCAAGCCTATTGGCACCATGAAGTCCTGTACAGGCAACTT
>PILA-20
TCCCTACTTTCTTGTCTTGCTAGAGCACTGCTAACCACTAGATTGGCACATGAAAATAGGTTCCGCAATTCACAGACTTCAAGATTTACCATGTATGGCCTCCACCGAAATCGAAATAGATGGTCTTCCCACACAAGTTCTAAATCTGCCAAAGACTTCTCAGCTATTTTAAGACAATCAATAGAACGAACAATTCCAACATAGTCCCACATGATCTTTTGCAATTTCATCCTTGTTAATGCTGTAATGTGCTTTACTTCATTGAGTTGTGAAACCCCAAGCACAGTAGGTACAACAGGGAAAGGCCATTTAACTGACTCATCAAAGTCAATATTTGATCTAATCATGTAATCCAATGATGGTTCAACTGCTCTCTGTGCAAACACAAGTGCTTCAAGTAATGAGTTGCTTGCAAGCCTATTGGCACCATGAAGTCCTGTACAGGCAACTT
>PILA-28
TCCCTACTTTCTTGTCTTGCTAGAGCACTGCTAACCACTAGATTGGCACATGAAAATAGGTTCCGCAATTCACAGACTTCAAGATTTACCATGTATGGCCTCCACCGAAATCGAAATAGATGGTCTTCCCACACAAGTTCTAAATCTGCCAAAGACTTCTCAGCTATTTTAAGACAATCAATAGAACGAACAATTCCAACATAGTCCCACATGATCTTTTGCAATTTCATCCTTGTTAATGCTGTAATGTGCTTTACTTCATTGAGTTGTGAAACCCCAAGCACAGTAGGTACAACAGGGAAAGGCCATTTAACTGACTCATCAAAGTCAATATTTGATCTAATCATGTAATCCAATGATGGTTCAACTGCTCTCTGTGCAAACACAAGTGCTTCAAGTAATGAGTTGCTTGCAAGCCTATTGGCACCATGAAGTCCTGTACAGGCAACTT
>PILA-18
TCCCTACTTTCTTGTCTTGCTAGAGCACTGCTAACCACTAGATTGGCACATGAAAATAGGTTCCGCAATTCACAGACTTCAAGATTTACCATGTATGGCCTCCACCGAAATCGAAATAGATGGTCTTCCCACACAAGTTCTAAATCTGCCAAAGACTTCTCAGCTATTTTAAGACAATCAATAGAACGAACAATTCCAACATAGTCCCACATGATCTTTTGCAATTTCATCCTTGTTAATGCTGTAATGTGCTTTACTTCATTGAGTTGTGAAACCCCAAGCACAGTAGGTACAACAGGGAAAGGCCATTTAACTGACTCATCAAAGTCAATATTTGATCTAATCATGTAATCCAATGATGGTTCAACTGCTCTCTGTGCAAACACAAGTGCTTCAAGTAATGAGTTGCTTGCAAGCCTATTGGCACCATGAAGTCCTGTACAGGCAACTT
>PILA-21
TCCCTACTTTCTTGTCTTGCTAGAGCACTGCTAACCACTAGATTGGCACATGAAAATAGGTTCCGCAATTCACAGACTTCAAGATTTACCATGTATGGCCTCCACCGAAATCGAAATAGATGGTCTTCCCACACAAGTTCTAAATCTGCCAAAGACTTCTCAGCTATTTTAAGACAATCAATAGAACGAACAATTCCAACATAGTCCCACATGATCTTTTGCAATTTCATCCTTGTTAATGCTGTAATGTGCTTTACTTCATTGAGTTGTGAAACCCCAAGCACAGTAGGTACAACAGGGAAAGGCCATTTAACTGACTCATCAAAGTCAATATTTGATCTAATCATGTAATCCAATGATGGTTCAACTGCTCTCTGTGCAAACACAAGTGCTTCAAGTAATGAGTTGCTTGCAAGCCTATTGGCACCATGAAGTCCTGTACAGGCAACTT
>PILA-26
TCCCTACTTTCTTGTCTTGCTAGAGCACTGCTAACCACTAGATTGGCACATGAAAATAGGTTCCGCAATTCACAGACTTCAAGATTTACCATGTATGGCCTCCACCGAAATCGAAATAGATGGTCTTCCCACTCAAGTTCTAAATCTGCCAAAGACTTCTCAGCTATTTTAAGACAATCAATAGATCGAACAATTCCAACATAGTCCCACATGATCTTTTGCAATTTCATCCTTGTTAATGCTGTAATGTGCTTTACTTCATTGAGTTGTGAAACCCCAAGCACAGTGGGTACAACAGGGAAAGGCCATTTAACTGACTCATCAAAGTCAATATTTGATCTAATCATGTAATCCAATGATGGTTCAACTGCTCTCTGTGCAAACACAAGTGCTTCAAGTAATGAGTTGCTTGCAAGCCTATTGGCACCATGAAGTCCTGTACAGGCAACTT
>PILA-27
TCCCTACTTTCTTGTCTTGCTAGAGCACTGCTAACCACTAGATTGGCACATGAAAATAGGTTCCGCAATTCACAGACTTCAAGATTTACCATGTATGGCCTCCACCGAAATCGAAATAGATGGTCTTCCCACACAAGTTCTAAATCTGCCAAAGACTTCTCAGCTATTTTAAGACAATCAATAGAACGAACAATTCCAACATAGTCCCACATGATCTTTTGCAATTTCATCCTTGTTAATGCTGTAATGTGCTTTACTTCATTGAGTTGTGAAACCCCAAGCACAGTAGGTACAACAGGGAAAGGCCATTTAACTGACTCATCAAAGTCAATATTTGATCTAATCATGTAATCCAATGATGGTTCAACTGCTCTCTGTGCAAACACAAGTGCTTCAAGTAATGAGTTGCTTGCAAGCCTATTGGCACCATGAAGTCCTGTACAGGCAACTT
