# Supplementary material for: An empirical evaluation of two-stage species tree inference strategies using a multilocus dataset from North American pines
Source: BMC Evol Biol. 2014 Mar 29;14:67. doi: 10.1186/1471-2148-14-67 (PMC4021425; doi:10.1186/1471-2148-14-67)
Supplement: Additional file 3 — Zip archive containing data filesDp,Dp,0,Ds,Ds,0, and a description of these files. [file 1471-2148-14-67-S3.zip › DeGiorgioEtAl_2014_AdditionalFile1/Dataset_Dp0/0_1347_01.fas]

>PIAL-9
CTCTATTGACTTCATACCTGTAAGATAAACATGGCACTGAATGATGGTCTTTCCCACCCGGAAACCTGGCACTACTGTGAAACCCACTTTAGGCCTCAGACCCACGCTATTATCAGCCAATTCCACATTCTTTACAATACTTTCCATATACACCTCAGAGAAGTCGGTGCCTTTCCTGACCTGAAAAATATTGACCTTGGGATCAAAGCAGAATGCCAGTCTATGCACAAGCCACACCGGCTTTGCTAGCTTCAGGAAAGCTTGATAGAAAGGGGTTCTTGGATGCCCACCATTTAGAACATGATTCCTTTGGTCCAAATTACCAAAAAACGATTCCTCCATCTTGGGATGAACAATATGAAGGTACTTACTGTGACAAAACTTGCCAAACAAGCAAT
>PIAL-13
CTCTATTGACTTCATACCTGTAAGATAAACATGGCACTGAATGATGGTCTTTCCCACCCGGAAACCTGGCACTACTGTGAAACCCACTTTAGGCCTCAGACCCACGCTATTATCAGCCAATTCCACATTCTTTACAATACTTTCCATATACACCTCAGAGAAGTCGGTGCCTTTCCTGACCTGAAAAATATTGACCTTGGGATCAAAGCAGAATGCCAGTCTATGCACAAGCCACACCGGCTTTGCTAGCTTCAGGAAAGCTTGATAGAAAGGGGTTCTTGGATGCCCACCATTTAGAACATGATTCCTTTGGTCCAAATTACCAAAAAACGATTCCTCCATCTTGGGATGAACAATATGAAGGTACTTACTGTGACAAAACTTGCCAAACAAGCAAT
>PIAL-3
CTCTATTGACTTCATACCTGTAAGATAAACATGGCACTGAATGATGGTCTTTCCCACCCGGAAACCTGGCACTACTGTGAAACCCACTTTAGGCCTCAGACCCACGCTATTATCAGCCAATTCCACATTCTTTACAATACTTTCCATATACACCTCAGAGAAGTCGGTGCCTTTCCTGACCTGAAAAATATTGACCTTGGGATCAAAGCAGAATGCCAGTCTATGCACAAGCCACACCGGCTTTGCTAGCTTCAGGAAAGCTTGATAGAAAGGGGTTCTTGGATGCCCACCATTTAGAACATGATTCCTTTGGTCCAAATTACCAAAAAACGATTCCTCCATCTTGGGATGAACAATATGAAGGTACTTACTGTGACAAAACTTGCCAAACAAGCAAT
>PIAL-4
CTCTATTGACTTCATACCTGTAAGATAAACATGGCACTGAATGATGGTCTTTCCCACCCGGAAACCTGGCACTACTGTGAAACCCACTTTAGGCCTCAGACCCACGCTATTATCAGCCAATTCCACATTCTTTACAATACTTTCCATATACACCTCAGAGAAGTCGGTGCCTTTCCTGACCTGAAAAATATTGACCTTGGGATCAAAGCAGAATGCCAGTCTATGCACAAGCCACACCGGCTTTGCTAGCTTCAGGAAAGCTTGATAGAAAGGGGTTCTTGGATGCCCACCATTTAGAACATGATTCCTTTGGTCCAAATTACCAAAAAACGATTCCTCCATCTTGGGATGAACAATATGAAGGTACTTACTGTGACAAAACTTGCCAAACAAGCAAT
>PIAL-15
CTCTATTGACTTCATACCTGTAAGATAAACATGGCACTGAATGATGGTCTTTCCCACCCGGAAACCTGGCACTACTGTGAAACCCACTTTAGGCTTCAGACCCACGCTATTATCAGCCAATTCCACATTCTTTACAATACTTTCCATATACACCTCAGAGAAGTCGGTGCCTTTCCTGACCTGAAAAATATTGACCTTGGGATCAAAGCAGAATGCCAGTCTATGCACAAGCCACACCGGCTTTGCTAGCTTCAGGAAAGCTTGATAGAAAGGGGTTCTTGGATGCCCACCATTTAGAACATGATTCCTTTGGTCCAAATTACCAAAAAACGATTCCTCCATCTTGGGATGAACAATATGAAGGTACTTACNNNNNNNNNNNNNNNNNNNNNNNNNNN
>PIAL-7
CTCTATTGACTTCATACCTGTAAGATAAACATGGCACTGAATGATGGTCTTTCCCACCCGGAAACCTGGCACTACTGTGAAACCCACTTTAGGCCTCAGACCCACGCTATTATCAGCCAATTCCACATTCTTTACAATACTTTCCATATACACCTCAGAGAAGTCGGTGCCTTTCCTGACCTGAAAAATATTGACCTTGGGATCAAAGCAGAATGCCAGTCTATGCACAAGCCACACCGGCTTTGCTAGCTTCAGGAAAGCTTGATAGAAAGGGGTTCTTGGATGCCCACCATTTAGAACATGATTCCTTTGGTCCAAATTACCAAAAAACGATTCCTCCATCTTGGGATGAACAATATGAAGGTACTTACTGTGACAAAACTTGCCAAACAAGCAAT
>PIAL-16
CTCTATTGACTTCATACCTGTAAGATAAACATGGCACTGAATGATGGTCTTTCCCACCCGGAAACCTGGCACTACTGTGAAACCCACTTTAGGCCTCAGACCCACGCTATTATCAGCCAATTCCACATTCTTTACAATACTTTCCATATACACCTCAGAGAAGTCGGTGCCTTTCCTGACCTGAAAAATATTGACCTTGGGATCAAAGCAGAATGCCAGTCTATGCACAAGCCACACCGGCTTTGCTAGCTTCAGGAAAGCTTGATAGAAAGGGGTTCTTGGATGCCCACCATTTAGAACATGATTCCTTTGGTCCAAATTACCAAAAAACGATTCCTCCATCTTGGGATGAACAATATGAAGGTACTTACTGTGACAAAACTTGCCAAACAAGCAAT
>PIAL-2
CTCTATTGACTTCATACCTGTAAGATAAACATGGCACTGAATGATGGTCTTTCCCACCCGGAAACCTGGCACTACTGTGAAACCCACTTTAGGCCTCAGACCCACGCTATTATCAGCCAATTCCACATTCTTTACAATACTTTCCATATACACCTCAGAGAAGTCGGTGCCTTTCCTGACCTGAAAAATATTGACCTTGGGATCAAAGCAGAATGCCAGTCTATGCACAAGCCACACCGGCTTTGCTAGCTTCAGGAAAGCTTGATAGAAAGGGGTTCTTGGATGCCCACCATTTAGAACATGATTCCTTTGGTCCAAATTACCAAAAAACGATTCCTCCATCTTGGGATGAACAATATGAAGGTACTTACTGTGACAAAACTTGCCAAACAAGCAAT
>PIAL-5
CTCTATTGACTTCATACCTGTAAGATAAACATGGCACTGAATGATGGTCTTTCCCACCCGGAAACCTGGCACTACTGTGAAACCCACTTTAGGCCTCAGACCCACGCTATTATCAGCCAATTCCACATTCTTTACAATACTTTCCATATACACCTCAGAGAAGTCGGTGCCTTTCCTGACCTGAAAAATATTGACCTTGGGATCAAAGCAGAATGCCAGTCTATGCACAAGCCACACCGGCTTTGCTAGCTTCAGGAAAGCTTGATAGAAAGGGGTTCTTGGATGCCCACCATTTAGAACATGATTCCTTTGGTCCAAATTACCAAAAAACGATTCCTCCATCTTGGGATGAACAATATGAAGGTACTTACTGTGACAAAACTTGCCAAACAAGCAAT
>PIAL-12
CTCTATTGACTTCATACCTGTAAGATAAACATGGCACTGAATGATGGTCTTTCCCACCCGGAAACCTGGCACTACTGTGAAACCCACTTTAGGCCTCAGACCCACGCTATTATCAGCCAATTCCACATTCTTTACAATACTTTCCATATACACCTCAGAGAAGTCGGTGCCTTTCCTGACCTGAAAAATATTGACCTTGGGATCAAAGCAGAATGCCAGTCTATGCACAAGCCACACCGGCTTTGCTAGCTTCAGGAAAGCTTGATAGAAAGGGGTTCTTGGATGCCCACCATTTAGAACATGATTCCTTTGGTCCAAATTACCAAAAAACGATTCCTCCATCTTGGGATGAACAATATGAAGGTACTTACTGTGACAAAACTTGCCAAACAAGCAAT
>PIAL-8
CTCTATTGACTTCATACCTGTAAGATAAACATGGCACTGAATGATGGTCTTTCCCACCCGGAAACCTGGCACTACTGTGAAACCCACTTTAGGCCTCAGACCCACGCTATTATCAGCCAATTCCACATTCTTTACAATACTTTCCATATACACCTCAGAGAAGTCGGTGCCTTTCCTGACCTGAAAAATATTGACCTTGGGATCAAAGCAGAATGCCAGTCTATGCACAAGCCACACCGGCTTTGCTAGCTTCAGGAAAGCTTGATAGAAAGGGGTTCTTGGATGCCCACCATTTAGAACATGATTCCTTTGGTCCAAATTACCAAAAAACGATTCCTCCATCTTGGGATGAACAATATGAAGGTACTTACTGTGACAAAACTTGCCAAACAAGCAAT
>PIAL-10
CTCTATTGACTTCATACCTGTAAGATAAACATGGCACTGAATGATGGTCTTTCCCACCCGGAAACCTGGCACTACTGTGAAACCCACTTTAGGCCTCAGACCCACGCTATTATCAGCCAATTCCACATTCTTTACAATACTTTCCATATACACCTCAGAGAAGTCGGTGCCTTTCCTGACCTGAAAAATATTGACCTTGGGATCAAAGCAGAATGCCAGTCTATGCACAAGCCACACCGGCTTTGCTAGCTTCAGGAAAGCTTGATAGAAAGGGGTTCTTGGATGCCCACCATTTAGAACATGATTCCTTTGGTCCAAATTACCAAAAAACGATTCCTCCATCTTGGGATGAACAATATGAAGGTACTTACTGTGACAAAACTTGCCAAACAAGCAAT
>PIAL-6
CTCTATTGACTTCATACCTGTAAGATAAACATGGCACTGAATGATGGTCTTTCCCACCCGGAAACCTGGCACTACTGTGAAACCCACTTTAGGCCTCAGACCCACGCTATTATCAGCCAATTCCACATTCTTTACAATACTTTCCATATACACCTCAGAGAAGTCGGTGCCTTTCCTGACCTGAAAAATATTGACCTTGGGATCAAAGCAGAATGCCAGTCTATGCACAAGCCACACCGGCTTTGCTAGCTTCAGGAAAGCTTGATAGAAAGGGGTTCTTGGATGCCCACCATTTAGAACATGATTCCTTTGGTCCAAATTACCAAAAAACGATTCCTCCATCTTGGGATGAACAATATGAAGGTACTTACTGTGACAAAACTTGCCAAACAAGCAAT
>PIAL-17
CTCTATTGACTTCATACCTGTAAGATAAACATGGCACTGAATGATGGTCTTTCCCACCCGGAAACCTGGCACTACTGTGAAACCCACTTTAGGCCTCAGACCCACGCTATTATCAGCCAATTCCACATTCTTTACAATACTTTCCATATACACCTCAGAGAAGTCGGTGCCTTTCCTGACCTGAAAAATATTGACCTTGGGATCAAAGCAGAATGCCAGTCTATGCACAAGCCACACCGGCTTTGCTAGCTTCAGGAAAGCTTGATAGAAAGGGGTTCTTGGATGCCCACCATTTAGAACATGATTCCTTTGGTCCAAATTACCAAAAAACGATTCCTCCATCTTGGGATGAACAATATGAAGGTACTTACTGTGACAAAACTTGCCAAACAAGCAAT
>PIAY-1
CTCTATTGACTTCATACCTGTAAGATAAACATGGCACTGAATGATAGTCTTTCCCACCCGGAAACCTGGCACTACTGTGAAACCCACTTTAGGCCTCAGACCCACGCTATTATCAGCCAATTCCACATTCTTTACAATACTTTCCATATACACCTCAGAGAAGTCGGTGCCTTTCCTGACCTGAAAAATATTGACCTTGGGATCAAAGCAGAATGCCAGTCTATGCACAAGCCACACAGGCTTTGCTAGCTTCAGGAAAGCTTGATAGAAAGGGGTTCTTGGATGCCCACCATTTAGAACATGATTCCTTTGGTCCAAATTACCAAAAAACGATTCCTCCATCTTGGGATGAACAATATGAAGGTACTTACTGTGACAAAACTTGCCAAACAAGCAAT
>PIAY-15
CTCTATTGACTTCATACCTGTAAGATAAACATGGCACTGAATGATAGTCTTTCCCACCCGGAAACCTGGCACTACTGTGAAACCCACTTTAGGCCTCAGACCCACGCTATTATCAGCCAATTCCACATTCTTTACAATACTTTCCATATACACCTCAGAGAAGTCGGTGCCTTTCCTGACCTGAAAAATATTGACCTTGGGATCAAAGCAGAATGCCAGTCTATGCACAAGCCACACAGGCTTTGCTAGCTTCAGGAAAGCTTGATAGAAAGGGGTTCTTGGATGCCCACCATTTAGAACATGATTCCTTTGGTCCAAATTACCAAAAAACGATTCCTCCATCTTGGGATGAACAATATGAAGGTACTTACTGTGACAAAACTTGCCAAACAAGCAAT
>PIAY-5
CTCTATTGACTTCATACCTGTAAGATAAACATGGCACTGAATGATAGTCTTTCCCACCCGGAAACCTGGCACTACTGTGAAACCCACTTTAGGCCTCAGACCCACGCTATTATCAGCCAATTCCACATTCTTTACAATACTTTCCATATACACCTCAGAGAAGTCGGTGCCTTTCCTGACCTGAAAAATATTGACCTTGGGATCAAAGCAGAATGCCAGTCTATGCACAAGCCACACAGGCTTTGCTAGCTTCAGGAAAGCTTGATAGAAAGGGGTTCTTGGATGCCCACCATTTAGAACATGATTCCTTTGGTCCAAATTACCAAAAAACGATTCCTCCATCTTGGGATGAACAATATGAAGGTACTTACTGTGACAAAACTTGCCAAACAAGCAAT
>PIAY-4
CTCTATTGACTTCATACCTGTAAGATAAACATGGCACTGAATGATAGTCTTTCCCACCCGGAAACCTGGCACTACTGTGAAACCCACTTTAGGCCTCAGACCCACGCTATTATCAGCCAATTCCACATTCTTTACAATACTTTCCATATACACCTCAGAGAAGTCGGTGCCTTTCCTGACCTGAAAAATATTGACCTTGGGATCAAAGCAGAATGCCAGTCTATGCACAAGCCACACAGGCTTTGCTAGCTTCAGGAAAGCTTGATAGAAAGGGGTTCTTGGATGCCCACCATTTAGAACATGATTCCTTTGGTCCAAATTACCAAAAAACGATTCCTCCATCTTGGGATGAACAATATGAAGGTACTTACTGTGACAAAACTTGCCAAACAAGCAAT
>PIAY-7
CTCTATTGACTTCATACCTGTAAGATAAACATGGCACTGAATGATAGTCTTTCCCACCCGGAAACCTGGCACTACTGTGAAACCCACTTTAGGCCTCAGACCCACGCTATTATCAGCCAATTCCACATTCTTTACAATACTTTCCATATACACCTCAGAGAAGTCGGTGCCTTTCCTGACCTGAAAAATATTGACCTTGGGATCAAAGCAGAATGCCAGTCTATGCACAAGCCACACAGGCTTTGCTAGCTTCAGGAAAGCTTGATAGAAAGGGGTTCTTGGATGCCCACCATTTAGAACATGATTCCTTTGGTCCAAATTACCAAAAAACGATTCCTCCATCTTGGGATGAACAATATGAAGGTACTTACTGTGACAAAACTTGCCAAACAAGCAAT
>PIAY-16
CTCTATTGACTTCATACCTGTAAGATAAACATGGCACTGAATGATAGTCTTTCCCACCCGGAAACCTGGCACTACTGTGAAACCCACTTTAGGCCTCAGACCCACGCTATTATCAGCCAATTCCACATTCTTTACAATACTTTCCATATACACCTCAGAGAAGTCGGTGCCTTTCCTGACCTGAAAAATATTGACCTTGGGATCAAAGCAGAATGCCAGTCTATGCACAAGCCACACAGGCTTTGCTAGCTTCAGGAAAGCTTGATAGAAAGGGGTTCTTGGATGCCCACCATTTAGAACATGATTCCTTTGGTCCAAATTACCAAAAAACGATTCCTCCATCTTGGGATGAACAATATGAAGGTACTTACTGTGACAAAACTTGCCAAACAAGCAAT
>PIAY-17
CTCTATTGACTTCATACCTGTAAGATAAACATGGCACTGAATGATAGTCTTTCCCACCCGGAAACCTGGCACTACTGTGAAACCCACTTTAGGCCTCAGACCCACGCTATTATCAGCCAATTCCACATTCTTTACAATACTTTCCATATACACCTCAGAGAAGTCGGTGCCTTTCCTGACCTGAAAAATATTGACCTTGGGATCAAAGCAGAATGCCAGTCTATGCACAAGCCACACAGGCTTTGCTAGCTTCAGGAAAGCTTGATAGAAAGGGGTTCTTGGATGCCCACCATTTAGAACATGATTCCTTTGGTCCAAATTACCAAAAAACGATTCCTCCATCTTGGGATGAACAATATGAAGGTACTTACTGTGACAAAACTTGCCAAACAAGCAAT
>PIAY-13
CTCTATTGACTTCATACCTGTAAGATAAACATGGCAATGAATGATAGTTTTTCCCACCCGGAAACCTGGCACTACTGTGAAACCCACTTTAGGCCTCAGACCCACGCTATTATCAGCCAATTCCACATTTTTTACAATACTTTCCATATACACCTCAGAGAAGTCGGTGCCTTTCCTGACCTGAAAAATATTGACCTTGGGATCAAAGCAGAATGCCAGTCTATGCACAAGCCACACAGGCTTTGCTAGCTTCAGGAAAGCTTGATAGAAAGGGGTTCTTGGATGCCCACCATTTAGAACATGATTCCTTTGGTCCAAATTACCAAAAAACGATTCCTCCATCTTGGGATGAACAATATGAAGGTACTTACTGTGACAAAACTTGCCAAACAAGCAAT
>PIAY-18
CTCTATTGACTTCATACCTGTAAGATAAACATGGCACTGAATGATAGTCTTTCCCACCCGGAAACCTGGCACTACTGTGAAACCCACTTTAGGCCTCAGACCCACGCTATTATCAGCCAATTCCACATTCTTTACAATACTTTCCATATACACCTCAGAGAAGTCGGTGCCTTTCCTGACCTGAAAAATATTGACCTTGGGATCAAAGCAGAATGCCAGTCTATGCACAAGCCACACAGGCTTTGCTAGCTTCAGGAAAGCTTGATAGAAAGGGGTTCTTGGATGCCCACCATTTAGAACATGATTCCTTTGGTCCAAATTACCAAAAAACGATTCCTCCATCTTGGGATGAACAATATGAAGGTACTTACTGTGACAAAACTTGCCAAACAAGCAAT
>PIAY-10
CTCTATTGACTTCATACCTGTAAGATAAACATGGCACTGAATGATAGTCTTTCCCACCCGGAAACCTGGCACTACTGTGAAACCCACTTTAGGCCTCAGACCCACGCTATTATCAGCCAATTCCACATTCTTTACAATACTTTCCATATACACCTCAGAGAAGTCGGTGCCTTTCCTGACCTGAAAAATATTGACCTTGGGATCAAAGCAGAATGCCAGTCTATGCACAAGCCACACAGGCTTTGCTAGCTTCAGGAAAGCTTGATAGAAAGGGGTTCTTGGATGCCCACCATTTAGAACATGATTCCTTTGGTCCAAATTACCAAAAAACGATTCCTCCATCTTGGGATGAACAATATGAAGGTACTTACTGTGACAAAACTTGCCAAACAAGCAAT
>PIAY-2
CTCTATTGACTTCATACCTGTAAGATAAACATGGCACTGAATGATAGTCTTTCCCACCCGGAAACCTGGCACTACTGTGAAACCCACTTTAGGCCTCAGACCCACGCTATTATCAGCCAATTCCACATTCTTTACAATACTTTCCATATACACCTCAGAGAAGTCGGTGCCTTTCCTGACCTGAAAAATATTGACCTTGGGATCAAAGCAGAATGCCAGTCTATGCACAAGCCACACAGGCTTTGCTAGCTTCAGGAAAGCTTGATAGAAAGGGGTTCTTGGATGCCCACCATTTAGAACATGATTCCTTTGGTCCAAATTACCAAAAAACGATTCCTCCATCTTGGGATGAACAATATGAAGGTACTTACTGTGACAAAACTTGCCAAACAAGCAAT
>PIAY-19
CTCTATTGACTTCATACCTGTAAGATAAACATGGCACTGAATGATAGTCTTTCCCACCCGGAAACCTGGCACTACTGTGAAACCCACTTTAGGCCTCAGACCCACGCTATTATCAGCCAATTCCACATTCTTTACAATACTTTCCATATACACCTCAGAGAAGTCGGTGCCTTTCCTGACCTGAAAAATATTGACCTTGGGATCAAAGCAGAATGCCAGTCTATGCACAAGCCACACAGGCTTTGCTAGCTTCAGGAAAGCTTGATAGAAAGGGGTTCTTGGATGCCCACCATTTAGAACATGATTCCTTTGGTCCAAATTACCAAAAAACGATTCCTCCATCTTGGGATGAACAATATGAAGGTACTTACTGTGACAAAACTTGCCAAACAAGCAAT
>PIAY-14
CTCTATTGACTTCATACCTGTAAGATAAACATGGCACTGAATGATAGTCTTTCCCACCCGGAAACCTGGCACTACTGTGAAACCCACTTTAGGCCTCAGACCCACGCTATTATCAGCCAATTCCACATTCTTTACAATACTTTCCATATACACCTCAGAGAAGTCGGTGCCTTTCCTGACCTGAAAAATATTGACCTTGGGATCAAAGCAGAATGCCAGTCTATGCACAAGCCACACAGGCTTTGCTAGCTTCAGGAAAGCTTGATAGAAAGGGGTTCTTGGATGCCCACCATTTAGAACATGATTCCTTTGGTCCAAATTACCAAAAAACGATTCCTCCATCTTGGGATGAACAATATGAAGGTACTTACTGTGACAAAACTTGCCAAACAAGCAAT
>PIAY-8
CTCTATTGACTTCATACCTGTAAGATAAACATGGCACTGAATGATAGTCTTTCCCACCCGGAAACCTGGCACTACTGTGAAACCCACTTTAGGCCTCAGACCCACGCTATTATCAGCCAATTCCACATTCTTTACAATACTTTCCATATACACCTCAGAGAAGTCGGTGCCTTTCCTGACCTGAAAAATATTGACCTTGGGATCAAAGCAGAATGCCAGTCTATGCACAAGCCACACAGGCTTTGCTAGCTTCAGGAAAGCTTGATAGAAAGGGGTTCTTGGATGCCCACCATTTAGAACATGATTCCTTTGGTCCAAATTACCAAAAAACGATTCCTCCATCTTGGGATGAACAATATGAAGGTACTTACTGTGACAAAACTTGCCAAACAAGCAAT
>PIAY-3
NNNNATTGACTTCATACCTGTAAGATAAACATGGCACTGAATGATAGTCTTTCCCACCCGGAAACCTGGCACTACTGTGAAACCCACTTTAGGCCTCAGACCCACGCTATTATCAGCCAATTCCACATTCTTTACAATACTTTCCATATACACCTCAGAGAAGTCGGTGCCTTTCCTGACCTGAAAAATATTGACCTTGGGATCAAAGCAGAATGCCAGTCTATGCACAAGCCACACAGGCTTTGCTAGCTTCAGGAAAGCTTGATAGAAAGGGGTTCTTGGATGCCCACCATTTAGAACATGATTCCTTTGGTCCAAATTACCAAAAAACGATTCCTCCATCTTGGGATGAACAATATGAAGGTACTTACTGTGACAAAACTTGCCAAACAAGCAAT
>PIAY-9
CTCTATTGACTTCATACCTGTAAGATAAACATGGCACTGAATGATAGTCTTTCCCACCCGGAAACCTGGCACTACTGTGAAACCCACTTTAGGCCTCAGACCCACGCTATTATCAGCCAATTCCACATTCTTTACAATACTTTCCATATACACCTCAGAGAAGTCGGTGCCTTTCCTGACCTGAAAAATATTGACCTTGGGATCAAAGCAGAATGCCAGTCTATGCACAAGCCACACAGGCTTTGCTAGCTTCAGGAAAGCTTGATAGAAAGGGGTTCTTGGATGCCCACCATTTAGAACATGATTCCTTTGGTCCAAATTACCAAAAAACGATTCCTCCATCTTGGGATGAACAATATGAAGGTACTTACTGTGACAAAACTTGCCAAACAAGCAAT
>PIFL-16
CTCTATTGACTTCATACCTGTAAGATAAACATGGCACTGAATGATGGTCTTTCCCACCCGGAAACCTGGCACTACTGTGAAACCCACTTTAGGCCTCAGACCCACGCTATTATCAGCCAATTCCACATTCTTTACAATACTTTCCATATACACCTCAGAGAAGTCGGTGCCTTTCCTGACCTGAAAAATATTGACCTTGGGATCAAAGCAGAATGCCAGTCTATGCACAAGCCACACCGGCTTTGCTAGCTTCAGGAAAGCTTGATAGAAAGGGGTTCTTGGATGCCCACCATTTAGAACATGATTCCTTTGGTCCAAATTACCAAAAAACGATTCCTCCATCTTGGGATGAACAATATGAAGGTACTTACTGTGACAAAACTTGCCAAACAAGCAAT
>PIMN-12
CTCTATTGACTTCATACCTGTAAGATAAACATGGCACTGAATGATAGTCTTTCCCACCCGGAAACCTGGCACTACTGTGAAACCCACTTTAGGCCTCAGACCCACGCTATTATCAGCCAATTCCACATTCTTTACAATACTTTCCATATACACCTCAGAGAAGTCGGTGCCTTTCCTGACCTGAAAAATATTGACCTTGGGATCAAAGCAGAATGCCAGTCTATGCACAAGCCACACAGGCTTTGCTAGCTTCAGGAAAGCTTGATAGAAAGGGGTTCTTGGATGCCCACCATTTAGAACATGATTCCTTTGGTCCAAATTACCAAAAAACGATTCCTCCATCTTGGGATGAACAATATGAAGGTACTTACTGTGACAAAACTTGCCAAACAAGCAAT
>PIMN-11
CTCTATTGACTTCATACCTGTAAGATAAACATGGCACTGAATGATGGTCTTTCCCACCCGGAAACCTGGCACTACTGTGAAACCCACTTTAGGCCTCAGACCCACGCTATTATCAGCCAATTCCACATTCTTTACAATACTTTCCATATACACCTCAGAGAAGTCGGTGCCTTTCCTGACCTGAAAAATATTGACCTTGGGATCAAAGCAGAATGCCAGTCTATGCACAAGCCACACCGGCTTTGCTAGCTTCAGGAAAGCTTGATAGAAAGGGGTTCTTGGATGCCCACCATTTAGAACATGATTCCTTTGGTCCAAATTACCAAAAAACGATTCCTCCATCTTGGGATGAACAATATGAAGGTACTTACTGTGACAAAACTTGCCAAACAAGCAAT
>PIMN-3
CTCTATTGACTTCATACCTGTAAGATAAACATGGCACTGAATGATAGTCTTTCCCACCCGGAAACCTGGCACTACTGTGAAACCCACTTTAGGCCTCAGACCCACGCTATTATCAGCCAATTCCACATTCTTTACAATACTTTCCATATACACCTCAGAGAAGTCGGTGCCTTTCCTGACCTGAAAAATATTGACCTTGGGATCAAAGCAGAATGCCAGTCTATGCACAAGCCACACAGGCTTTGCTAGCTTCAGGAAAGCTTGATAGAAAGGGGTTCTTGGATGCCCACCATTTAGAACATGATTCCTTTGGTCCAAATTACCAAAAAACGATTCCTCCATCTTGGGATGAACAATATGAAGGTACTTACTGTGACAAAACTTGCCAAACAAGCAAT
>PIMN-8
CTCTATTGACTTCATACCTGTAAGATAAACATGGCACTGAATGATAGTCTTTCCCACCCGGAAACCTGGCACTACTGTGAAACCCACTTTAGGCCTCAGACCCACGCTATTATCAGCCAATTCCACATTCTTTACAATACTTTCCATATACACCTCAGAGAAGTCGGTGCCTTTCCTGACCTGAAAAATATTGACCTTGGGATCAAAGCAGAATGCCAGTCTATGCACAAGCCACACAGGCTTTGCTAGCTTCAGGAAAGCTTGATAGAAAGGGGTTCTTGGATGCCCACCATTTAGAACATGATTCCTTTGGTCCAAATTACCAAAAAACGATTCCTCCATCTTGGGATGAACAATATGAAGGTACTTACTGTGACAAAACTTGCCAAACAAGCAAT
>PIMN-18
CTCTATTGACTTCATACCTGTAAGATAAACATGGCACTGAATGATAGTCTTTCCCACCCGGAAACCTGGCACTACTGTGAAACCCACTTTAGGCCTCAGACCCACGCTATTATCAGCCAATTCCACATTCTTTACAATACTTTCCATATACACCTCAGAGAAGTCGGTGCCTTTCCTGACCTGAAAAATATTGACCTTGGGATCAAAGCAGAATGCCAGTCTATGCACAAGCCACACAGGCTTTGCTAGCTTCAGGAAAGCTTGATAGAAAGGGGTTCTTGGATGCCCACCATTTAGAACATGATTCCTTTGGTCCAAATTACCAAAAAACGATTCCTCCATCTTGGGATGAACAATATGAAGGTACTTACTGTGACAAAACTTGCCAAACAAGCAAT
>PIMN-7
CTCTATTGACTTCATACCTGTAAGATAAACATGGCACTGAATGATAGTCTTTCCCACCCGGAAACCTGGCACTACTGTGAAACCCACTTTAGGCCTCAGACCCACGCTATTATCAGCCAATTCCACATTCTTTACAATACTTTCCATATACACCTCAGAGAAGTCGGTGCCTTTCCTGACCTGAAAAATATTGACCTTGGGATCAAAGCAGAATGCCAGTCTATGCACAAGCCACACAGGCTTTGCTAGCTTCAGGAAAGCTTGATAGAAAGGGGTTCTTGGATGCCCACCATTTAGAACATGATTCCTTTGGTCCAAATTACCAAAAAACGATTCCTCCATCTTGGGATGAACAATATGAAGGTACTTACTGTGACAAAACTTGCCAAACAAGCAAT
>PIMN-6
CTCTATTGACTTCATACCTGTAAGATAAACATGGCACTGAATGATAGTCTTTCCCACCCGGAAACCTGGCACTACTGTGAAACCCACTTTAGGCCTCAGACCCACGCTATTATCAGCCAATTCCACATTCTTTACAATACTTTCCATATACACCTCAGAGAAGTCGGTGCCTTTCCTGACCTGAAAAATATTGACCTTGGGATCAAAGCAGAATGCCAGTCTATGCACAAGCCACACAGGCTTTGCTAGCTTCAGGAAAGCTTGATAGAAAGGGGTTCTTGGATGCCCACCATTTAGAACATGATTCCTTTGGTCCAAATTACCAAAAAACGATTCCTCCATCTTGGGATGAACAATATGAAGGTACTTACTGTGACAAAACTTGCCAAACAAGCAAT
>PIMN-16
CTCTATTGACTTCATACCTGTAAGATAAACATGGCACTGAATGATGGTCTTTCCCACCCGGAAACCTGGCACTACTGTGAAACCCACTTTAGGCCTCAGACCCACGCTATTATCAGCCAATTCCACATTCTTTACAATACTTTCCATATACACCTCAGAGAAGTCGGTGCCTTTCCTGACCTGAAAAATATTGACCTTGGGATCAAAGCAGAATGCCAGTCTATGCACAAGCCACACCGGCTTTGCTAGCTTCAGGAAAGCTTGATAGAAAGGGGTTCTTGGATGCCCACCATTTAGAACATGATTCCTTTGGTCCAAATTACCAAAAAACGATTCCTCCATCTTGGGATGAACAATATGAAGGTACTTACTGTGACAAAACTTGCCAAACAAGCAAT
>PIMN-5
CTCTATTGACTTCATACCTGTAAGATAAACATGGCACTGAATGATGGTCTTTCCCACCCGGAAACCTGGCACTACTGTGAAACCCACTTTAGGCCTCAGACCCACGCTATTATCAGCCAATTCCACATTCTTTACAATACTTTCCATATACACCTCAGAGAAGTCGGTGCCTTTCCTGACCTGAAAAATATTGACCTTGGGATCAAAGCAGAATGCCAGTCTATGCACAAGCCACACCGGCTTTGCTAGCTTCAGGAAAGCTTGATAGAAAGGGGTTCTTGGATGCCCACCATTTAGAACATGATTCCTTTGGTCCAAATTACCAAAAAACGATTCCTCCATCTTGGGATGAACAATATGAAGGTACTTACTGTGACAAAACTTGCCAAACAAGCAAT
>PIMN-4
CTCTATTGACTTCATACCTGTAAGATAAACATGGCACTGAATGATGGTCTTTCCCACCCGGAAACCTGGCACTACTGTGAAACCCACTTTAGGCCTCAGACCCACGCTATTATCAGCCAATTCCACATTCTTTACAATACTTTCCATATACACCTCAGAGAAGTCGGTGCCTTTCCTGACCTGAAAAATATTGACCTTGGGATCAAAGCAGAATGCCAGTCTATGCACAAGCCACACCGGCTTTGCTAGCTTCAGGAAAGCTTGATAGAAAGGGGTTCTTGGATGCCCACCATTTAGAACATGATTCCTTTGGTCCAAATTACCAAAAAACGATTCCTCCATCTTGGGATGAACAATATGAAGGTACTTACTGTGACAAAACTTGCCAAACAAGCAAT
>PIMN-17
CTCTATTGACTTCATACCTGTAAGATAAACATGGCACTGAATGATAGTCTTTCCCACCCGGAAACCTGGCACTACTGTGAAACCCACTTTAGGCCTCAGACCCACGCTATTATCAGCCAATTCCACATTCTTTACAATACTTTCCATATACACCTCAGAGAAGTCGGTGCCTTTCCTGACCTGAAAAATATTGACCTTGGGATCAAAGCAGAATGCCAGTCTATGCACAAGCCACACAGGCTTTGCTAGCTTCAGGAAAGCTTGATAGAAAGGGGTTCTTGGATGCCCACCATTTAGAACATGATTCCTTTGGTCCAAATTACCAAAAAACGATTCCTCCATCTTGGGATGAACAATATGAAGGTACTTACTGTGACAAAACTTGCCAAACAAGCAAT
>PIMN-15
CTCTATTGACTTCATACCTGTAAGATAAACATGGCACTGAATGATAGTCTTTCCCACCCGGAAACCTGGCACTACTGTGAAACCCACTTTAGGCCTCAGACCCACGCTATTATCAGCCAATTCCACATTCTTTACAATACTTTCCATATACACCTCAGAGAAGTCGGTGCCTTTCCTGACCTGAAAAATATTGACCTTGGGATCAAAGCAGAATGCCAGTCTATGCACAAGCCACACAGGCTTTGCTAGCTTCAGGAAAGCTTGATAGAAAGGGGTTCTTGGATGCCCACCATTTAGAACATGATTCCTTTGGTCCAAATTACCAAAAAACGATTCCTCCATCTTGGGATGAACAATATGAAGGTACTTACTGTGACAAAACTTGCCAAACAAGCAAT
>PIMN-2
CTCTATTGACTTCATACCTGTAAGATAAACATGGCACTGAATGATAGTCTTTCCCACCCGGAAACCTGGCACTACTGTGAAACCCACTTTAGGCCTCAGACCCACGCTATTATCAGCCAATTCCACATTCTTTACAATACTTTCCATATACACCTCAGAGAAGTCGGTGCCTTTCCTGACCTGAAAAATATTGACCTTGGGATCAAAGCAGAATGCCAGTCTATGCACAAGCCACACAGGCTTTGCTAGCTTCAGGAAAGCTTGATAGAAAGGGGTTCTTGGATGCCCACCATTTAGAACATGATTCCTTTGGTCCAAATTACCAAAAAACGATTCCTCCATCTTGGGATGAACAATATGAAGGTACTTACTGTGACAAAACTTGCCAAACAAGCAAT
>PIMN-9
CTCTATTGACTTCATACCTGTAAGATAAACATGGCACTGAATGATAGTCTTTCCCACCCGGAAACCTGGCACTACTGTGAAACCCACTTTAGGCCTCAGACCCACGCTATTATCAGCCAATTCCACATTCTTTACAATACTTTCCATATACACCTCAGAGAAGTCGGTGCCTTTCCTGACCTGAAAAATATTGACCTTGGGATCAAAGCAGAATGCCAGTCTATGCACAAGCCACACAGGCTTTGCTAGCTTCAGGAAAGCTTGATAGAAAGGGGTTCTTGGATGCCCACCATTTAGAACATGATTCCTTTGGTCCAAATTACCAAAAAACGATTCCTCCATCTTGGGATGAACAATATGAAGGTACTTACTGTGACAAAACTTGCCAAACAAGCAAT
>PIMN-13
CTCTATTGACTTCATACCTGTAAGATAAACATGGCACTGAATGATAGTCTTTCCCACCCGGAAACCTGGCACTACTGTGAAACCCACTTTAGGCCTCAGACCCACGCTATTATCAGCCAATTCCACATTCTTTACAATACTTTCCATATACACCTCAGAGAAGTCGGTGCCTTTCCTGACCTGAAAAATATTGACCTTGGGATCAAAGCAGAATGCCAGTCTATGCACAAGCCACACAGGCTTTGCTAGCTTCAGGAAAGCTTGATAGAAAGGGGTTCTTGGATGCCCACCATTTAGAACATGATTCCTTTGGTCCAAATTACCAAAAAACGATTCCTCCATCTTGGGATGAACAATATGAAGGTACTTACTGTGACAAAACTTGCCAAACAAGCAAT
>PIMN-14
CTCTATTGACTTCATACCTGTAAGATAAACATGGCACTGAATGATAGTCTTTCCCACCCGGAAACCTGGCACTACTGTGAAACCCACTTTAGGCCTCAGACCCACGCTATTATCAGCCAATTCCACATTCTTTACAATACTTTCCATATACACCTCAGAGAAGTCGGTGCCTTTCCTGACCTGAAAAATATTGACCTTGGGATCAAAGCAGAATGCCAGTCTATGCACAAGCCACACAGGCTTTGCTAGCTTCAGGAAAGCTTGATAGAAAGGGGTTCTTGGATGCCCACCATTTAGAACATGATTCCTTTGGTCCAAATTACCAAAAAACGATTCCTCCATCTTGGGATGAACAATATGAAGGTACTTACTGTGACAAAACTTGCCAAACAAGCAAT
>PISB-7
NNNNNNNNNNNNNNTACCTGTAAGATAAACATGGCAATGAATGATAGTCTTTCCCACCCGGAAACCTGGCACTACTGTGAAACCCACTTTAGGCCTCAGACCCACGCTATTATCAGCCAATTCCACATTCTTTACAATACTTTCCATATACACCTCAGAGAAGTCGGTGCCTTTCCTGACCTGAAAAATATTGACCTTGGGATCAAAGCAGAATGCCAGTCTATGCACAAGCCACACAGGCTTTGCTAGCTTCAGGAAAGCTTGATAGAAAGGGGTTCTTGGATGCCCACCATTTAGAACATGATTCCTTTGGTCCAAATTACCAAAAAACGATTCCTCCATCTTGGGATGAACAATATGAAGGTACTTACTGTGACAAAACTTGCCAAACAAGCAAT
>PISB-8
CTCTATTGACTTCATACCTGTAAGATAAACATGGCACTGAATGATAGTCTTTCCCACCCGAAAACCTGGCACTACTGTGAAACCCACTTTAGGCCTCAGACCCACGCTATTATCAGCCAATTCCACATTCTTTACAATACTTTCCATATACACCTCAGAGAAGTCGGTGCCTTTCCTGACCTGAAAAATATTGACCTTGGGATCAAAGCAGAATGCCAGTCTATGCACAAGCCACACAGGCTTTGCTAGCTTCAGGAAAGCTTGATAGAAAGGGGTTCTTGGATGCCCACCATTTAGAACATGATTCCTTTGGTCCAAATTACCAAAAAACGATTCCTCCATCTTGGGATGAACAATATGAAGGTACTTACTGTGACAAAACTTGCCAAACAAGCAAT
>PISB-12
CTCTATTGACTTCATACCTGTAAGATAAACATGGCACTGAATGATAGTCTTTCCCACCCGGAAACCTGGCACTACTGTGAAACCCACTTTAGGCCTCAGACCCACGCTATTATCAGCCAATTCCACATTCTTTACAATACTTTCCATATACACCTCAGAGAAGTCGGTGCCTTTCCTGACCTGAAAAATATTGACCTTGGGATCAAAGCAGAATGCCAGTCTATGCACAAGCCACACAGGCTTTGCTAGCTTCAGGAAAGCTTGATAGAAAGGGGTTCTTGGATGCCCACCATTTAGAACATGATTCCTTTGGTCCAAATTACCAAAAAACGATTCCTCCATCTTGGGATGAACAATATGAAGGTACTTACTGTGACAAAACTTGCCAAACAAGCAAT
>PISB-18
CTCTATTGACTTCATACCTGTAAGATAAACATGGCACTGAATGATAGTCTTTCCCACCCGGAAACCTGGCACTACTGTGAAACCCACTTTAGGCCTCAGACCCACGCTATTATCAGCCAATTCCACATTCTTTACAATACTTTCCATATACACCTCAGAGAAGTCGGTGCCTTTCCTGACCTGAAAAATATTGACCTTGGGATCAAAGCAGAATGCCAGTCTATGCACAAGCCACACAGGCTTTGCTAGCTTCAGGAAAGCTTGATAGAAAGGGGTTCTTGGATGCCCACCATTTAGAACATGATTCCTTTGGTCCAAATTACCAAAAAACGATTCCTCCATCTTGGGATGAACAATATGAAGGTACTTACTGTGACAAAACTTGCCAAACAAGCAAT
>PISB-16
CTCTATTGACTTCATACCTGTAAGATAAACATGGCACTGAATGATGGTCTTTCCCACCCGGAAACCTGGCACTACTGTGAAACCCACTTTAGGCCTCAGACCCACGCTATTATCAGCCAATTCCACATTCTTTACAATACTTTCCATATACACCTCAGAGAAGTCGGTGCCTTTCCTGACCTGAAAAATATTGACCTTGGGATCAAAGCAGAATGCCAGTCTATGCACAAGCCACACCGGCTTTGCTAGCTTCAGGAAAGCTTGATAGAAAGGGGTTCTTGGATGCCCACCATTTAGAACATGATTCCTTTGGTCCAAATTACCAAAAAACGATTCCTCCATCTTGGGATGAACAATATGAAGGTACTTACTGTGACAAAACTTGCCAAACAAGCAAT
>PISB-3
CTCTATTGACTTCATACCTGTAAGATAAACATGGCACTGAATGATAGTCTTTCCCACCCGGAAACCTGGCACTACTGTGAAACCCACTTTAGGCCTCAGACCCACGCTATTATCAGCCAATTCCACATTCTTTACAATACTTTCCATATACACCTCAGAGAAGTCGGTGCCTTTCCTGACCTGAAAAATATTGACCTTGGGATCAAAGCAGAATGCCAGTCTATGCACAAGCCACACAGGCTTTGCTAGCTTCAGGAAAGCTTGATAGAAAGGGGTTCTTGGATGCCCACCATTTAGAACATGATTCCTTTGGTCCAAATTACCAAAAAACGATTCCTCCATCTTGGGATGAACAATATGAAGGTACTTACTGTGACAAAACTTGCCAAACAAGCAAT
>PISB-6
CTCTATTGACTTCATACCTGTAAGATAAACATGGCACTGAATGATAGTCTTTCCCACCCGGAAACCTGGCACTACTGTGAAACCCACTTTAGGCCTCAGACCCACGCTATTATCAGCCAATTCCACATTCTTTACAATACTTTCCATATACACCTCAGAGAAGTCGGTGCCTTTCCTGACCTGAAAAATATTGACCTTGGGATCAAAGCAGAATGCCAGTCTATGCACAAGCCACACAGGCTTTGCTAGCTTCAGGAAAGCTTGATAGAAAGGGGTTCTTGGATGCCCACCATTTAGAACATGATTCCTTTGGTCCAAATTACCAAAAAACGATTCCTCCATCTTGGGATGAACAATATGAAGGTACTTACTGTGACAAAACTTGCCAAACAAGCAAT
>PISB-1
CTCTATTGACTTCATACCTGTAAGATAAACATGGCACTGAATGATAGTCTTTCCCACCCGGAAACCTGGCACTACTGTGAAACCCACTTTAGGCCTCAGACCCACGCTATTATCAGCCAATTCCACATTCTTTACAATACTTTCCATATACACCTCAGAGAAGTCGGTGCCTTTCCTGACCTGAAAAATATTGACCTTGGGATCAAAGCAGAATGCCAGTCTATGCACAAGCCACACAGGCTTTGCTAGCTTCAGGAAAGCTTGATAGAAAGGGGTTCTTGGATGCCCACCATTTAGAACATGATTCCTTTGGTCCAAATTACCAAAAAACGATTCCTCCATCTTGGGATGAACAATATGAAGGTACTTACTGTGACAAAACTTGCCAAACAAGCAAT
>PISB-15
NNNNNNTGACTTCATACCTGTAAGATAAACATGGCACTGAATGATAGTCTTTCCCACCCGGAAACCTGGCACTACTGTGAAACCCACTTTAGGCCTCAGACCCACGCTATTATCAGCCAATTCCACATTCTTTACAATACTTTCCATATACACCTCAGAGAAGTCGGTGCCTTTCCTGACCTGAAAAATATTGACCTTGGGATCAAAGCAGAATGCCAGTCTATGCACAAGCCACACAGGCTTTGCTAGCTTCAGGAAAGCTTGATAGAAAGGGGTTCTTGGATGCCCACCATTTAGAACATGATTCCTTTGGTCCAAATTACCAAAAAACGATTCCTCCATCTTGGGATGAACAATATGAAGGTACTTACTGTGACAAAACTTGCCAAACAAGCAAT
>PISB-10
CTCTATTGACTTCATACCTGTAAGATAAACATGGCACTGAATGATAGTCTTTCCCACCCGGAAACCTGGCACTTCTGTGAAACCCACTTTAGGCCTCAGACCCACGCTATTATCAGCCAATTCCACATTCTTTACAATACTTTCCATATACACCTCAGAGAAGTCGGTGCCTTTCCTGACCTGAAAAATATTGACCTTGGGATCAAAGCAGAATGCCAGTCTATGCACAAGCCACACAGGCTTTGCTAGCTTCAGGAAAGCTTGATAGAAAGGGGTTCTTGGATGCCCACCATTTAAAACATGATTCCTTTGGTCCAAATTACCAAAAAACGATTCCTCCATCTTGGGATGAACAATATGGAGGTACTTACTGTGACAAAACTTGCCAAACAAGCAAT
>PISB-4
CTCTATTGACTTCATACCTGTAAGATAAACATGGCACTGAATGATGGTCTTTCCCACCCGGAAACCTGGCACTACTGTGAAACCCACTTTAGGCCTCAGACCCACGCTATTATCAGCCAATTCCACATTCTTTACAATACTTTCCATATACACCTCAGAGAAGTCGGTGCCTTTCCTGACCTGAAAAATATTGACCTTGGGATCAAAGCAGAATGCCAGTCTATGCACAAGCCACACCGGCTTTGCTAGCTTCAGGAAAGCTTGATAGAAAGGGGTTCTTGGATGCCCACCATTTAGAACATGATTCCTTTGGTCCAAATTACCAAAAAACGATTCCTCCATCTTGGGATGAACAATATGAAGGTACTTACTGTGACAAAACTTGCCAAACAAGCAAT
>PISB-17
CTCTATTGACTTCATACCTGTAAGATAAACATGGCACTGAATGATAGTCTTTCCCACCCGGAAACCTGGCACTACTGTGAAACCCACTTTAGGCCTCAGACCCACGCTATTATCAGCCAATTCCACATTCTTTACAATACTTTCCATATACACCTCAGAGAAGTCGGTGCCTTTCCTGACCTGAAAAATATTGACCTTGGGATCAAAGCAGAATGCCAGTCTATGCACAAGCCACACAGGCTTTGCTAGCTTCAGGAAAGCTTGATAGAAAGGGGTTCTTGGATGCCCACCATTTAGAACATGATTCCTTTGGTCCAAATTACCAAAAAACGATTCCTCCATCTTGGGATGAACAATATGAAGGTACTTACTGTGACAAAACTTGCCAAACAAGCAAT
>PISB-14
CTCTATTGACTTCATACCTGTAAGATAAACATGGCACTGAATGATAGTCTTTCCCACCCGGAAACCTGGCACTACTGTGAAACCCACTTTAGGCCTCAGACCCACGCTATTATCAGCCAATTCCACATTCTTTACAATACTTTCCATATACACCTCAGAGAAGTCGGTGCCTTTCCTGACCTGAAAAATATTGACCTTGGGATCAAAGCAGAATGCCAGTCTATGCACAAGCCACACAGGCTTTGCTAGCTTCAGGAAAGCTTGATAGAAAGGGGTTCTTGGATGCCCACCATTTAGAACATGATTCCTTTGGTCCAAATTACCAAAAAACGATTCCTCCATCTTGGGATGAACAATATGAAGGTACTTACTGTGACAAAACTTGCCAAACAAGCAAT
>PISB-13
CTCTATTGACTTCATACCTGTAAGATAAACATGGCACTGAATGATAGTCTTTCCCACCCGGAAACCTGGCACTACTGTGAAACCCACTTTAGGTCTCAGACCCACGCTATTATCAGCCAATTCCACATTCTTTACAATACTTTCCATATACACCTCAGAGAAGTCGGTGCCTTTCCTGACCTGAAAAATATTGACCTTGGGATCAAAGCAGAATGCCAGTCTATGCACAAGCCACACAGGCTTTGCTAGCTTCAGGAAAGCTTGATAGAAAGGGGTTCTTGGATGCCCACCATTTAGAACATGATTCCTTTGGTCCAAATTACCAAAAAACGATTCCTCCATCTTGGGATGAACAATATGAAGGTACTTACTGTGACAAAACTTGCCAAACAAGCAAT
>PISB-11
CTCTATTGACTTCATACCTGTAAGATAAACATGGCACTGAATGATAGTCTTTCCCACCCGGAAACCTGGCACTACTGTGAAACCCACTTTAGGCCTCAGACCCACGCTATTATCAGCCAATTCCACATTCTTTACAATACTTTCCATATACACCTCAGAGAAGTCGGTGCCTTTCCTGACCTGAAAAATATTGACCTTGGGATCAAAGCAGAATGCCAGTCTATGCACAAGCCACACAGGCTTTGCTAGCTTCAGGAAAGCTTGATAGAAAGGGGTTCTTGGATGCCCACCATTTAGAACATGATTCCTTTGGTCCAAATTACCAAAAAACGATTCCTCCATCTTGGGATGAACAATATGAAGGTACTTACTGTGACAAAACTTGCCAAACAAGCAAT
>PISQ-1
CTCTATTGACTTCATACCTGTAAGATAAACTTGGCACTGAAAGATGGTCTTTCCCACCCGGAAACCTGGCACTACTGTGAAACCCACTTTAGGCCTCAGACCCACGCTATTATCAGCCAATTCCACATTCTTTACAATACTTTCCATATACACCTCAGAGAAGTCGGTGCCTTTCCTGACCTGAAAAATATTGACCTTGGGATCAAAGCAGAATGCCAGTCTATGCACAAGCCACACCGGCTTTGCTAGCTTCAGGAAAGCTTGATAGAAAGGGGTTCTTGGATGCCCACCATTTAGAACATGATTCCTTTGGTCCAAATTACCAAAAAACGATTCCTCCATCTTGGGATGAACAATATGAAGGTACTTACTGTGACAAAACTTGCCAAACAAGCAAT
>PISQ-2
CTCTATTGACTTCATACCTGTAAGATAAACTTGGCACTGAAAGATGGTCTTTCCCACCCGGAAACCTGGCACTACTGTGAAACCCACTTTAGGCCTCAGACCCACGCTATTATCAGCCAATTCCACATTCTTTACAATACTTTCCATATACACCTCAGAGAAGTCGGTGCCTTTCCTGACCTGAAAAATATTGACCTTGGGATCAAAGCAGAATGCCAGTCTATGCACAAGCCACACCGGCTTTGCTAGCTTCAGGAAAGCTTGATAGAAAGGGGTTCTTGGATGCCCACCATTTAGAACATGATTCCTTTGGTCCAAATTACCAAAAAACGATTCCTCCATCTTGGGATGAACAATATGAAGGTACTTACTGTGACAAAACTTGCCAAACAAGCAAT
>PIST-3
CTCTATTGACTTCATACCTGTAAGATAAACATGGCACTGAATGATGGTCTTTCCCACCCGGAAACCTGGCACTACTGTGAAACCCACTTTAGGCCTCAGACCCACGCTATTATCAGCCAATTCCACATTCTTTACAATACTTTCCATATACACCTCAGAGAAGTCGGTGCCTTTCCTGACCTGAAAAATATTGACCTTGGGATCAAAGCAGAATGCCAGTCTATGCACAAGCCACACCGGCTTTGCTAGCTTCAGGAAAGCTTGATAGAAAGGGGTTCTTGGATGCCCACCATTTAGAACATGATTCCTTTGGTCCAAATTACCAAAAAACGATTCCTCCATCTTGGGATGAACAATATGAAGGTACTTACTGTGACAAAACTTGCCAAACAAGCAAT
>PIST-14
CTCTATTGACTTCATACCTGTAAGATAAACATGGCACTGAATGATGGTCTTTCCCACCCGGAAACCTGGCACTACTGTGAAACCCACTTTAGGCCTCAGACCCACGCTATTATCAGCCAATTCCACATTCTTTACAATACTTTCCATATACACCTCAGAGAAGTCGGTGCCTTTCCTGACCTGAAAAATATTGACCTTGGGATCAAAGCAGAATGCCAGTCTATGCACAAGCCACACCGGCTTTGCTAGCTTCAGGAAAGCTTGATAGAAAGGGGTTCTTGGATGCCCACCATTTAGAACATGATTCCTTTGGTCCAAATTACCAAAAAACGATTCCTCCATCTTGGGATGAACAATATGAAGGTACTTACTGTGACAAAACTTGCCAAACAAGCAAT
>PIST-15
CTCTATTGACTTCATACCTGTAAGATAAACATGGCACTGAATGATGGTCTTTCCCACCCGGAAACCTGGCACTACTGTGAAACCCACTTTAGGCCTCAGACCCACGCTATTATCAGCCAATTCCACATTCTTTACAATACTTTCCATATACACCTCAGAGAAGTCGGTGCCTTTCCTGACCTGAAAAATATTGACCTTGGGATCAAAGCAGAATGCCAGTCTATGCACAAGCCACACCGGCTTTGCTAGCTTCAGGAAAGCTTGATAGAAAGGGGTTCTTGGATGCCCACCATTTAGAACATGATTCCTTTGGTCCAAATTACCAAAAAACGATTCCTCCATCTTGGGATGAACAATATGAAGGTACTTACTGTGACAAAACTTGCCAAACAAGCAAT
>PIST-9
CTCTATTGACTTCATACCTGTAAGATAAACATGGCACTGAATGATGGTCTTTCCCACCCGGAAACCTGGCACTACTGTGAAACCCACTTTAGGCCTCAGACCCACGCTATTATCAGCCAATTCCACATTCTTTACAATACTTTCCATATACACCTCAGAGAAGTCGGTGCCTTTCCTGACCTGAAAAATATTGACCTTGGGATCAAAGCAGAATGCCAGTCTATGCACAAGCCACACCGGCTTTGCTAGCTTCAGGAAAGCTTGATAGAAAGGGGTTCTTGGATGCCCACCATTTAGAACATGATTCCTTTGGTCCAAATTACCAAAAAACGATTCCTCCATCTTGGGATGAACAATATGAAGGTACTTACTGTGACAAAACTTGCCAAACAAGCAAT
>PIST-13
CTCTATTGACTTCATACCTGTAAGATAAACATGGCACTGAATGATGGTCTTTCCCACCCGGAAACCTGGCACTACTGTGAAACCCACTTTAGGCCTCAGACCCACGCTATTATCAGCCAATTCCACATTCTTTACAATACTTTCCATATACACCTCAGAGAAGTCGGTGCCTTTCCTGACCTGAAAAATATTGACCTTGGGATCAAAGCAGAATGCCAGTCTATGCACAAGCCACACCGGCTTTGCTAGCTTCAGGAAAGCTTGATAGAAAGGGGTTCTTGGATGCCCACCATTTAGAACATGATTCCTTTGGTCCAAATTACCAAAAAACGATTCCTCCATCTTGGGATGAACAATATGAAGGTACTTACTGTGACAAAACTTGCCAAACAAGCAAT
>PIST-7
NNNNATTGACTTCATACCTGTAAGATAAACATGGCACTGAATGATGGTCTTTCCCACCCGGAAACCTGGCACTACTGTGAAACCCACTTTAGGCCTCAGACCCACGCTATTATCAGCCAATTCCACATTCTTTACAATACTTTCCATATACACCTCAGAGAAGTCGGTGCCTTTCCTGACCTGAAAAATATTGACCTTGGGATCAAAGCAGAATGCCAGTCTATGCACAAGCCACACCGGCTTTGCTAGCTTCAGGAAAGCTTGATAGAAAGGGGTTCTTGGATGCCCACCATTTAGAACATGATTCCTTTGGTCCAAATTACCAAAAAACGATTCCTCCATCTTGGGATGAACAATATGAAGGTACTTACTGTGACAAAACTTGCCAAACAAGCAAT
>PICH-X1
NNNNATTGACTTCATACCTGTAAGATAAACATGGCACTGAATGATGGTCTTTCCCACCCGGAAACCTGGCACTACTGTGAAACCCACTTTAGGCCTCAGACCCACGCTATTATCAGCCAATTCCACATTCTTTACAATACTTTCCATATACACCTCAGAGAAGTCGGTGCCTTTCCTGACCTGAAAAATATTGACCTTGGGATCAAAGCAGAATGCCAGTCTATGCACAAGCCACACCGGCTTTGCTAGCTTCAGGAAAGCTTGATAGAAAGGGGTTCTTGGATGCCCACCATTTAGAACATGATTCCTTTGGTCCAAATTACCAAAAAACAATTCCTCCATCTTGGGATGAACAATATGAAGGTACTTACTGTGACAAAACTTGCCAAACAAGCAAT
>PIST-4
CTCTATTGACTTCATACCTGTAAGATAAACATGGCACTGAATGATGGTCTTTCCCACCCGGAAACCTGGCACTACTGTGAAACCCACTTTAGGCCTCAGACCCACGCTATTATCAGCCAATTCCACATTCTTTACAATACTTTCCATATACACCTCAGAGAAGTCGGTGCCTTTCCTGACCTGAAAAATATTGACCTTGGGATCAAAGCAGAATGCCAGTCTATGCACAAGCCACACCGGCTTTGCTAGCTTCAGGAAAGCTTGATAGAAAGGGGTTCTTGGATGCCCACCATTTAGAACATGATTCCTTTGGTCCAAATTACCAAAAAACGATTCCTCCATCTTGGGATGAACAATATGAAGGTACTTACTGTGACAAAACTTGCCAAACAAGCAAT
>PICH-X3
CTCTATTGACTTCATACCTGTAAGATAAACATGGCACTGAATGATAGTCTTTCCCACCCGGAAACCTGGCACTACTGTGAAACCCACTTTAGGCCTCAGACCCACGCTATTATCAGCCAATTCCACATTCTTTACAATACTTTCCATATACACCTCAGAGAAGTCGGTGCCTTTCCTGACCTGAAAAATATTGACCTTGGGATCAAAGCAGAATGCCAGTCTATGCACAAGCCACACCGGCTTTGCTAGCTTCAGGAAAGCTTGATAGAAAGGGGTTCTTGGATGCCCACCATTTAGAACATGATTCCTTTGGTCCAAATTACCAAAAAACGATTCCTCCATCTTGGGATGAACAATATGAAGGTACTTACTGTGACAAAACTTGCCAAACAAGCAAT
>PIST-8
CTCTATTGACTTCATACCTGTAAGATAAACATGGCACTGAATGATGGTCTTTCCCACCCGGAAACCTGGCACTACTGTGAAACCCACTTTAGGCCTCAGACCCACGCTATTATCAGCCAATTCCACATTCTTTACAATACTTTCCATATACACCTCAGAGAAGTCGGTGCCTTTCCTGACCTGAAAAATATTGACCTTGGGATCAAAGCAGAATGCCAGTCTATGCACAAGCCACACCGGCTTTGCTAGCTTCAGGAAAGCTTGATAGAAAGGGGTTCTTGGATGCCCACCATTTAGAACATGATTCCTTTGGTCCAAATTACCAAAAAACGATTCCTCCATCTTGGGATGAACAATATGAAGGTACTTACTGTGACAAAACTTGCCAAACAAGCAAT
>PIST-5
CTCTATTGACTTCATACCTGTAAGATAAACATGGCACTGAATGATGGTCTTTCCCACCCGGAAACCTGGCACTACTGTGAAACCCACTTTAGGCCTCAGACCCACGCTATTATCAGCCAATTCCACATTCTTTACAATACTTTCCATATACACCTCAGAGAAGTCGGTGCCTTTCCTGACCTGAAAAATATTGACCTTGGGATCAAAGCAGAATGCCAGTCTATGCACAAGCCACACCGGCTTTGCTAGCTTCAGGAAAGCTTGATAGAAAGGGGTTCTTGGATGCCCACCATTTAGAACATGATTCCTTTGGTCCAAATTACCAAAAAACGATTCCTCCATCTTGGGATGAACAATATGAAGGTACTTACTGTGACAAAACTTGCCAAACAAGCAAT
>PIST-2
CTCTATTGACTTCATACCTGTAAGATAAACATGGCACTGAATGATGGTCTTTCCCACCCGGAAACCTGGCACTACTGTGAAACCCACTTTAGGCCTCAGACCCACGCTATTATCAGCCAATTCCACATTCTTTACAATACTTTCCATATACACCTCAGAGAAGTCGGTGCCTTTCCTGACCTGAAAAATATTGACCTTGGGATCAAAGCAGAATGCCAGTCTATGCACAAGCCACACCGGCTTTGCTAGCTTCAGGAAAGCTTGATAGAAAGGGGTTCTTGGATGCCCACCATTTAGAACATGATTCCTTTGGTCCAAATTACCAAAAAACGATTCCTCCATCTTGGGATGAACAATATGAAGGTACTTACTGTGACAAAACTTGCCAAACAAGCAAT
>PIST-10
CTCTATTGACTTCATACCTGTAAGATAAACATGGCACTGAATGATGGTCTTTCCCACCCGGAAACCTGGCACTACTGTGAAACCCACTTTAGGCCTCAGACCCACGCTATTATCAGCCAATTCCACATTCTTTACAATACTTTCCATATACACCTCAGAGAAGTCGGTGCCTTTCCTGACCTGAAAAATATTGACCTTGGGATCAAAGCAGAATGCCAGTCTATGCACAAGCCACACCGGCTTTGCTAGCTTCAGGAAAGCTTGATAGAAAGGGGTTCTTGGATGCCCACCATTTAGAACATGATTCCTTTGGTCCAAATTACCAAAAAACGATTCCTCCATCTTGGGATGAACAATATGAAGGTACTTACTGTGACAAAACTTGCCAAACAAGCAAT
>PIST-6
CTCTATTGACTTCATACCTGTAAGATAAACATGGCACTGAATGATGGTCTTTCCCACCCGGAAACCTGGCACTACTGTGAAACCCACTTTAGGCCTCAGACCCACGCTATTATCAGCCAATTCCACATTCTTTACAATACTTTCCATATACACCTCAGAGAAGTCGGTGCCTTTCCTGACCTGAAAAATATTGACCTTGGGATCAAAGCAAAATGCCAGTCTATGCACAAGCCACACCGGCTTTGCTAGCTTCAGGAAAGCTTGATAGAAAGGGGTTCTTGGATGCCCACCATTTAGAACATGATTCCTTTGGTCCAAATTACCAAAAAACGATTCCTCCATCTTGGGATGAACAATATGAAGGTACTTACTGTGACAAAACTTGCCAAACAAGCAAT
>PICH-X2
CTCTATTGACTTCATACCTGTAAGATAAACATGGCACTGAATGATAGTCTTTCCCACCCGGAAACCTGGCACTACTGTGAAACCCACTTTAGGCCTCAGACCCACGCTATTATCAGCCAATTCCACATTCTTTACAATACTTTCCATATACACCTCAGAGAAGTCGGTGCCTTTCCTGACCTGAAAAATATTGACCTTGGGATCAAAGCAGAATGCCAGTCTATGCACAAGCCACACCGGCTTTGCTAGCTTCAGGAAAGCTTGATAGAAAGGGGTTCTTGGATGCCCACCATTTAGAACATGATTCCTTTGGTCCAAATTACCAAAAAACGATTCCTCCATCTTGGGATGAACAATATGAAGGTACTTACTGTGACAAAACTTGCCAAACAAGCAAT
>PIST-19
CTCTATTGACTTCATACCTGTAAGATAAACATGGCACTGAATGATGGTCTTTCCCACCCGGAAACCTGGCACTACTGTGAAACCCACTTTAGGCCTCAGACCCACGCTATTATCAGCCAATTCCACATTCTTTACAATACTTTCCATATACACCTCAGAGAAGTCGGTGCCTTTCCTGACCTGAAAAATATTGACCTTGGGATCAAAGCAGAATGCCAGTCTATGCACAAGCCACACCGGCTTTGCTAGCTTCAGGAAAGCTTGATAGAAAGGGGTTCTTGGATGCCCACCATTTAGAACATGATTCCTTTGGTCCAAATTACCAAAAAACGATTCCTCCATCTTGGGATGAACAATATGAAGGTACTTACTGTGACAAAACTTGCCAAACAAGCAAT
>PIGE-2
NNNNATTGACTTCATACCTGTAAGATAAACTTGGCACTGAAAGATGGTCTTTCCCACCCGGAAACCTGGCACTACTGTGAAACCCACTTTAGGCCTCAGACCCACGCTATTATCAGCCAATTCCACATTCTTTACAATACTTTCCATATACACCTCAGAGAAGTCGGTGCCTTTCCTGACCTGAAAAATATTGACCTTGGGATCAAAGCAGAATGCCAGTCTATGCACAAGCCACACCGGCTTTGCTAGCTTCAGGAAAGCTTGATAGAAAGGGGTTCTTGGATGCCCACCATTTAGAACATGATTCCTTTGGTCCAAATTACCAAAAAACGATTCCTCCATCTTGGGATGAACAATATGAAGGTACTTACTGTGACAAAACTTGCCAAACAAGCAAT
>PIGE-1
NNNNATTGACTTCATACCTGTAAGATAAACTTGGCACTGAAAGATGGTCTTTCCCACCCGGAAACCTGGCACTACTGTGAAACCCACTTTAGGCCTCAGACCCACGCTATTATCAGCCAATTCCACATTCTTTACAATACTTTCCATATACACCTCAGAGAAGTCGGTGCCTTTCCTGACCTGAAAAATATTGACCTTGGGATCAAAGCAGAATGCCAGTCTATGCACAAGCCACACCGGCTTTGCTAGCTTCAGGAAAGCTTGATAGAAAGGGGTTCTTGGATGCCCACCATTTAGAACATGATTCCTTTGGTCCAAATTACCAAAAAACGATTCCTCCATCTTGGGATGAACAATATGAAGGTACTTACTGTGACAAAACTTGCCAAACAAGCAAT
>PIST-1
CTCTATTGACTTCATACCTGTAAGATAAACATGGCACTGAATGATGGTCTTTCCCACCCGGAAACCTGGCACTACTGTGAAACCCACTTTAGGCCTCAGACCCACGCTATTATCAGCCAATTCCACATTCTTTACAATACTTTCCATATACACCTCAGAGAAGTCGGTGCCTTTCCTGACCTGAAAAATATTGACCTTGGGATCAAAGCAGAATGCCAGTCTATGCACAAGCCACACCGGCTTTGCTAGCTTCAGGAAAGCTTGATAGAAAGGGGTTCTTGGATGCCCACCATTTAGAACATGATTCCTTTGGTCCAAATTACCAAAAAACGATTCCTCCATCTTGGGATGAACAATATGAAGGTACTTACTGTGACAAAACTTGCCAAACAAGCAAT
>PIST-12
CTCTATTGACTTCATACCTGTAAGATAAACATGGCACTGAATGATGGTCTTTCCCACCCGGAAACCTGGCACTACTGTGAAACCCACTTTAGGCCTCAGACCCACGCTATTATCAGCCAATTCCACATTCTTTACAATACTTTCCATATACACCTCAGAGAAGTCGGTGCCTTTCCTGACCTGAAAAATATTGACCTTGGGATCAAAGCAGAATGCCAGTCTATGCACAAGCCACACCGGCTTTGCTAGCTTCAGGAAAGCTTGATAGAAAGGGGTTCTTGGATGCCCACCATTTAGAACATGATTCCTTTGGTCCAAATTACCAAAAAACGATTCCTCCATCTTGGGATGAACAATATGAAGGTACTTACTGTGACAAAACTTGCCAAACAAGCAAT
>PISB-9
CTCTATTGACTTCATACCTGTAAGATAAACATGGCACTGAATGATAGTCTTTCCCACCCGGAAACCTGGCACTACTGTGAAACCCACTTTAGGCCTCAGACCCACGCTATTATCAGCCAATTCCACATTCTTTACAATACTTTCCATATACACCTCAGAGAAGTCGGTGCCTTTCCTGACCTGAAAAATATTGACCTTGGGATCAAAGCAGAATGCCAGTCTATGCACAAGCCACACAGGCTTTGCTAGCTTCAGGAAAGCTTGATAGAAAGGGGTTCTTGGATGCCCACCATTTAGAACATGATTCCTTTGGTCCAAATTACCAAAAAACGATTCCTCCATCTTGGGATGAACAATATGAAGGTACTTACTGTGACAAAACTTGCCAAACAAGCAAT
>PIFL-13
NNNNATTGACTTCATACCTGTAAGATAAACATGGCACTGAATGATGGTCTTTCCCACCCGGAAACCTGGCAATACTGTGAAACCCACTTTAGGCCTCAGACCCACGCTATTATCAGCCAATTCCACATTCTTTACAATACTTTCCATATACACCTCAGAGAAGTCGGTGCCTTTCCTGACCTGAAAAATATTGACCTTGGGATCAAAGCAGAATGCCAGTCTATGCACAAGCCACACCGGCTTTGCTAGCTTCAGGAAAGCTTGATAGAAAGGGGTTCTTGGATGCCCACCATTTAGAACATGATTCCTTTGGTCCAAATTACCAAAAAACGATTCCTCCATCTTGGGATGAACAATATGAAGGTACTTACTGTGACAAAACTTGCCAAACAAGCAAT
>PIFL-3
CTCTATTGACTTCATACCTGTAAGATAAACATGGCACTGAATGATAGTCTTTCCCACCCGGAAACCTGGCAATACTGTGAAACCCACTTTAGGCCTCAGACCCACGCTATTATCAGCCAATTCCACATTCTTTACAATACTTTCCATATACACCTCAGAGAAGTCGGTGCCTTTCCTGACCTGAAAAATATTGACCTTGGGATCAAAGCAGAATGCCAGTCTATGCACAAGCCACACCGGCTTTGCTAGCTTCAGGAAAGCTTGATAGAAAGGGGTTCTTGGATGCCCACCATTTAGAACATGATTCCTTTGGTCCAAATTACCAAAAAACGATTCCTCCATCTTGGGATGAACAATATGAAGGTACTTACTGTGACAAAACTTGCCAAACAAGCAAT
>PIMN-1
CTCTATTGACTTCATACCTGTAAGATAAACATGGCACTGAATGATAGTCTTTCCCACCCGGAAACCTGGCACTACTGTGAAACCCACTTTAGGCCTCAGACCCACGCTATTATCAGCCAATTCCACATTCTTTACAATACTTTCCATATACACCTCAGAGAAGTCGGTGCCTTTCCTGACCTGAAAAATATTGACCTTGGGATCAAAGCAGAATGCCAGTCTATGCACAAGCCACACAGGCTTTGCTAGCTTCAGGAAAGCTTGATAGAAAGGGGTTCTTGGATGCCCACCATTTAGAACATGATTCCTTTGGTCCAAATTACCAAAAAACGATTCCTCCATCTTGGGATGAACAATATGAAGGTACTTACTGTGACAAAACTTGCCAAACAAGCAAT
>PIFL-12
CTCTATTGACTTCATACCTGTAAGATAAACATGGCACTGAATGATGGTCTTTCCCACCCGGAAACCTGGCACTACTGTGAAACCCACTTTAGGCCTCAGACCCACGCTATTATCAGCCAATTCCACATTCTTTACAATACTTTCCATATACACCTCAGAGAAGTCGGTGCCTTTCCTGACCTGAAAAATATTGACCTTGGGATCAAAGCAGAATGCCAGTCTATGCACAAGCCACACCGGCTTTGCTAGCTTCAGGAAAGCTTGATAGAAAGGGGTTCTTGGATGCCCACCATTTAGAACATGATTCCTTTGGTCCAAATTACCAAAAAACGATTCCTCCATCTTGGGATGAACAATATGAAGGTACTTACTGTGACAAAACTTGCCAAACAAGCAAT
>PIFL-17
CTCTATTGACTTCATACCTGTAAGATAAACATGGCACTGAATGATAGTCTTTCCCACCCGGAAACCTGGCACTACTGTGAAACCCACTTTAGGCCTCAGACCCACGCTATTATCAGCCAATTCCACATTCTTTACAATACTTTCCATATACACCTCAGAGAAGTCGGTGCCTTTCCTGACCTGAAAAATATTGACCTTGGGATCAAAGCAGAATGCCAGTCTATGCACAAGCCACACAGGCTTTGCTAGCTTCAGGAAAGCTTGATAGAAAGGGGTTCTTGGATGCCCACCATTTAGAACATGATTCCTTTGGTCCAAATTACCAAAAAACGATTCCTCCATCTTGGGATGAACAATATGAAGGTACTTACTGTGACAAAACTTGCCAAACAAGCAAT
>PIFL-9
CTCTATTGACTTCATACCTGTAAGATAAACATGGCACTGAATGATGGTCTTTCCCACCCGGAAACCTGGCACTACTGTGAAACCCACTTTAGGCCTCAGACCCACGCTATTATCAGCCAATTCCACATTCTTTACAATACTTTCCATATACACCTCAGAGAAGTCGGTGCCTTTCCTGACCTGAAAAATATTGACCTTGGGATCAAAGCAGAATGCCAGTCTATGCACAAGCCACACCGGCTTTGCTAGCTTCAGGAAAGCTTGATAGAAAGGGGTTCTTGGATGCCCACCATTTAGAACATGATTCCTTTGGTCCAAATTACCAAAAAACGATTCCTCCATCTTGGGATGAACAATATGAAGGTACTTACTGTGACAAAACTTGCCAAACAAGCAAT
>PIFL-14
CTCTATTGACTTCATACCTGTAAGATAAACATGGCACTGAATGATGGTCTTTCCCACCCGGAAACCTGGCACTACTGTGAAACCCACTTTAGGCCTCAGACCCACGCTATTATCAGCCAATTCCACATTCTTTACAATACTTTCCATATACACCTCAGAGAAGTCGGTGCCTTTCCTGACCTGAAAAATATTGACCTTGGGATCAAAGCAGAATGCCAGTCTATGCACAAGCCACACCGGCTTTGCTAGCTTCAGGAAAGCTTGATAGAAAGGGGTTCTTGGATGCCCACCATTTAGAACATGATTCCTTTGGTCCAAATTACCAAAAAACGATTCCTCCATCTTGGGATGAACAATATGAAGGTACTTACTGTGACAAAACTTGCCAAACAAGCAAT
>PIFL-10
CTCTATTGACTTCATACCTGTAAGATAAACATGGCACTGAATGATGGTCTTTCCCACCCGGAAACCTGGCAATACTGTGAAACCCACTTTAGGCCTCAGACCCACGCTATTATCAGCCAATTCCACATTCTTTACAATACTTTCCATATACACCTCAGAGAAGTCGGTGCCTTTCCTGACCTGAAAAATATTGACCTTGGGATCAAAGCAGAATGCCAGTCTATGCACAAGCCACACAGGCTTTGCTAGCTTCAGGAAAGCTTGATAGAAAGGGGTTCTTGGATGCCCACCATTTAGAACATGATTCCTTTGGTCCAAATTACCAAAAAACGATTCCTCCATCTTGGGATGAACAATATGAAGGTACTTACTGTGACAAAACTTGCCAAACAAGCAAT
>PIFL-5
CTCTATTGACTTCATACCTGTAAGATAAACATGGCACTGAATGATGGTCTTTCCCACCCGGAAACCTGGCACTACTGTGAAACCCACTTTAGGCCTCAGACCCACGCTATTATCAGCCAATTCCACATTCTTTACAATACTTTCCATATACACCTCAGAGAAGTCGGTGCCTTTCCTGACCTGAAAAATATTGACCTTGGGATCAAAGCAGAATGCCAGTCTATGCACAAGCCACACCGGCTTTGCTAGCTTCAGGAAAGCTTGATAGAAAGGGGTTCTTGGATGCCCACCATTTAGAACATGATTCCTTTGGTCCAAATTACCAAAAAACGATTCCTCCATCTTGGGATGAACAATATGAAGGTACTTACTGTGACAAAACTTGCCAAACAAGCAAT
>PIMN-10
CTCTATTGACTTCATACCTGTAAGATAAACATGGCACTGAATGATAGTCTTTCCCACCCGGAAACCTGGCACTACTGTGAAACCCACTTTAGGCCTCAGACCCACGCTATTATCAGCCAATTCCACATTCTTTACAATACTTTCCATATACACCTCAGAGAAGTCGGTGCCTTTCCTGACCTGAAAAATATTGACCTTGGGATCAAAGCAGAATGCCAGTCTATGCACAAGCCACACAGGCTTTGCTAGCTTCAGGAAAGCTTGATAGAAAGGGGTTCTTGGATGCCCACCATTTAGAACATGATTCCTTTGGTCCAAATTACCAAAAAACGATTCCTCCATCTTGGGATGAACAATATGAAGGTACTTACTGTGACAAAACTTGCCAAACAAGCAAT
>PIBU-1
NNNNATTGACTTCATACCTGTAAGATAAACTTGGCACTGAAAGATGGTCTTTCCCACCCGGAAACCTGGCACTACTGTGAAACCCACTTTAGGCCTCAGACCCACGCTATTATCAGCCAATTCCACATTCTTTACAATACTTTCCATATACACCTCAGAGAAGTCGGTGCCTTTCCTGACCTGAAAAATATTGACCTTGGGATCAAAGCAGAATGCCAGTCTATGCACAAGCCACACCGGCTTTGCTAGCTTCAGGAAAGCTTGATAGAAAGGGGTTCTTGGATGCCCACCATTTAGAACATGATTCCTTTGGTCCAAATTACCAAAAAACGATTCCTCCATCTTGGGATGAACAATATGAAGGTACTTACTGTGACAAAACTTGCCAAACAAGCAAT
>PILA-20
CTCTATTGACTTCATACCTGTAAGATAAACATGGCACTGAATGATGGTCTTTCCCACCCGGAAACCTGGCACTACTGTGAAACCCACTTTAGGCCTCAGACCCACGCTATTATCAGCCAATTCCACATTCTTTACAATACTTTCCATATACACCTCAGAGAAGTCGGTGCCTTTCCTGACCTGAAAAATATTGACCTTGGGATCAAAGCAGAATGCCAGTCTATGCACAAGCCACACCGGCTTTGCTAGCTTCAGGAAAGCTTGATAGAAAGGGGTTCTTGGATGCCCACCATTTAGAACATGATTCCTTTGGTCCAAATTACCAAAAAACGATTCCTCCATCTTGGGATGAACAATATGAAGGTACTTACTGTGACAAAACTTGCCAAACAAGCAAT
>PILA-19
CTCTATTGACTTCATACCTGTAAGATAAACATGGCACTGAATGATGGTCTTTCCCACCCGGAAACCTGGCACTACTGTGAAACCCACTTTAGGCCTCAGACCCACGCTATTATCAGCCAATTCCACATTCTTTACAATACTTTCCATATACACCTCAGAGAAGTCGGTGCCTTTCCTGACCTGAAAAATATTGACCTTGGGATCAAAGCAGAATGCCAGTCTATGCACAAGCCACACCGGCTTTGCTAGCTTCAGGAAAGCTTGATAGAAAGGGGTTCTTGGATGCCCACCATTTAGAACATGATTCCTTTGGTCCAAATTACCAAAAAACGATTCCTCCATCTTGGGATGAACAATATGAAGGTACTTACTGTGACAAAACTTGCCAAACAAGCAAT
>PILA-28
CTCTATTGACTTCATACCTGTAAGATAAACATGGCACTGAATGATGGTCTTTCCCACCCGGAAACCTGGCACTACTGTGAAACCCACTTTAGGCCTCAGACCCACGCTATTATCAGCCAATTCCACATTCTTTACAATACTTTCCATATACACCTCAGAGAAGTCGGTGCCTTTCCTGACCTGAAAAATATTGACCTTGGGATCAAAGCAGAATGCCAGTCTATGCACAAGCCACACCGGCTTTGCTAGCTTCAGGAAAGCTTGATAGAAAGGGGTTCTTGGATGCCCACCATTTAGAACATGATTCCTTTGGTCCAAATTACCAAAAAACGATTCCTCCATCTTGGGATGAACAATATGAAGGTACTTACTGTGACAAAACTTGCCAAACAAGCAAT
>PILA-26
CTCTATTGACTTCATACCTGTAAGATAAACATGGCACTGAATGATGGTCTTTCCCACCCGGAAACCTGGCACTACTGTGAAACCCACTTTAGGCCTCAGACCCACGCTATTATCAGCCAATTCCACATTCTTTACAATACTTTCCATATACACCTCAGAGAAGTCGGTGCCTTTCCTGACCTGAAAAATATTGACCTTGGGATCAAAGCAGAATGCCAGTCTATGCACAAGCCACACCGGCTTTGCTAGCTTCAGGAAAGCTTGATAGAAAGGGGTTCTTGGATGCCCACCATTTAGAACATGATTCCTTTGGTCCAAATTACCAAAAAACGATTCCTCCATCTTGGGATGAACAATATGAAGGTACTTACTGTGACAAAACTTGCCAAACAAGCAAT
>PILA-17
CTCTATTGACTTCATACCTGTAAGATAAACATGGCACTGAATGATGGTCTTTCCCACCCGGAAACCTGGCACTACTGTGAAACCCACTTTAGGCCTCAGACCCACGCTATTATCAGCCAATTCCACATTCTTTACAATACTTTCCATATACACCTCAGAGAAGTCGGTGCCTTTCCTGACCTGAAAAATATTGACCTTGGGATCAAAGCAGAATGCCAGTCTATGCACAAGCCACACCGGCTTTGCTAGCTTCAGGAAAGCTTGATAGAAAGGGGTTCTTGGATGCCCACCATTTAGAACATGATTCCTTTGGTCCAAATTACCAAAAAACGATTCCTCCATCTTGGGATGAACAATATGAAGGTACTTACTGTGACAAAACTTGCCAAACAAGCAAT
>PILA-24
CTCTATTGACTTCATACCTGTAAGATAAACATGGCACTGAATGATGGTCTTTCCCACCCGGAAACCTGGCACTACTGTGAAACCCACTTTAGGCCTCAGACCCACGCTATTATCAGCCAATTCCACATTCTTTACAATACTTTCCATATACACCTCAGAGAAGTCGGTGCCTTTCCTGACCTGAAAAATATTGACCTTGGGATCAAAGCAGAATGCCAGTCTATGCACAAGCCACACCGGCTTTGCTAGCTTCAGGAAAGCTTGATAGAAAGGGGTTCTTGGATGCCCACCATTTAGAACATGATTCCTTTGATCCAAATTACCAAAAAACGATTCCTCCATCTTGGGATGAACAATATGAAGGTACTTACTGTGACAAAACTTGCCAAACAAGCAAT
>PILA-29
CTCTATTGACTTCATACCTGTAAGATAAACATGGCACTGAATGATGGTCTTTCCCACCCGGAAACCTGGCACTACTGTGAAACCCACTTTAGGCCTCAGACCCACGCTATTATCAGCCAATTCCACATTCTTTACAATACTTTCCATATACACCTCAGAGAAGTCGGTGCCTTTCCTGACCTGAAAAATATTGACCTTGGGATCAAAGCAGAATGCCAGTCTATGCACAAGCCACACCGGCTTTGCTAGCTTCAGGAAAGCTTGATAGAAAGGGGTTCTTGGATGCCCACCATTTAGAACATGATTCCTTTGGTCCAAATTACCAAAAAACGATTCCTCCATCTTGGGATGAACAATATGAAGGTACTTACTGTGACAAAACTTGCCAAACAAGCAAT
>PILA-23
CTCTATTGACTTCATACCTGTAAGATAAACATGGCACTGAATGATGGTCTTTCCCACCCGGAAACCTGGCACTACTGTGAAACCCACTTTAGGCCTCAGACCCACGCTATTATCAGCCAATTCCACATTCTTTACAATACTTTCCATATACACCTCAGAGAAGTCGGTGCCTTTCCTGACCTGAAAAATATTGACCTTGGGATCAAAGCAGAATGCCAGTCTATGCACAAGCCACACCGGCTTTGCTAGCTTCAGGAAAGCTTGATAGAAAGGGGTTCTTGGATGCCCACCATTTAGAACATGATTCCTTTGGTCCAAATTACCAAAAAACGATTCCTCCATCTTGGGATGAACAATATGAAGGTACTTACTGTGACAAAACTTGCCAAACAAGCAAT
>PILA-21
CTCTATTGACTTCATACCTGTAAGATAAACATGGCACTGAATGATGGTCTTTCCCACCCGGAAACCTGGCACTACTGTGAAACCCACTTTAGGCCTCAGACCCACGCTATTATCAGCCAATTCCACATTCTTTACAATACTTTCCATATACACCTCAGAGAAGTCGGTGCCTTTCCTGACCTGAAAAATATTGACCTTGGGATCAAAGCAGAATGCCAGTCTATGCACAAGCCACACCGGCTTTGCTAGCTTCAGGAAAGCTTGATAGAAAGGGGTTCTTGGATGCCCACCATTTAGAACATGATTCCTTTGGTCCAAATTACCAAAAAACGATTCCTCCATCTTGGGATGAACAATATGAAGGTACTTACTGTGACAAAACTTGCCAAACAAGCAAT
>PILA-22
CTCTATTGACTTCATACCTGTAAGATAAACATGGCACTGAATGATGGTCTTTCCCACCCGGAAACCTGGCACTACTGTGAAACCCACTTTAGGCCTCAGACCCACGCTATTATCAGCCAATTCCACATTCTTTACAATACTTTCCATATACACCTCAGAGAAGTCGGTGCCTTTCCTGACCTGAAAAATATTGACCTTGGGATCAAAGCAGAATGCCAGTCTATGCACAAGCCACACCGGCTTTGCTAGCTTCAGGAAAGCTTGATAGAAAGGGGTTCTTGGATGCCCACCATTTAGAACATGATTCCTTTGGTCCAAATTACCAAAAAACGATTCCTCCATCTTGGGATGAACAATATGAAGGTACTTACTGTGACAAAACTTGCCAAACAAGCAAT
>PILA-18
CTCTATTGACTTCATACCTGTAAGATAAACATGGCACTGAATGATGGTCTTTCCCACCCGGAAACCTGGCACTACTGTGAAACCCACTTTAGGCCTCAGACCCACGCTATTATCAGCCAATTCCACATTCTTTACAATACTTTCCATATACACCTCAGAGAAGTCGGTGCCTTTCCTGACCTGAAAAATATTGACCTTGGGATCAAAGCAGAATGCCAGTCTATGCACAAGCCACACCGGCTTTGCTAGCTTCAGGAAAGCTTGATAGAAAGGGGTTCTTGGATGCCCACCATTTAGAACATGATTCCTTTGGTCCAAATTACCAAAAAACGATTCCTCCATCTTGGGATGAACAATATGAAGGTACTTACTGTGACAAAACTTGCCAAACAAGCAAT
>PILA-27
CTCTATTGACTTCATACCTGTAAGATAAACATGGCACTGAATGATGGTCTTTCCCACCCGGAAACCTGGCACTACTGTGAAACCCACTTTAGGCCTCAGACCCACGCTATTATCAGCCAATTCCACATTCTTTACAATACTTTCCATATACACCTCAGAGAAGTCGGTGCCTTTCCTGACCTGAAAAATATTGACCTTGGGATCAAAGCAGAATGCCAGTCTATGCACAAGCCACACCGGCTTTGCTAGCTTCAGGAAAGCTTGATAGAAAGGGGTTCTTGGATGCCCACCATTTAGAACATGATTCCTTTGGTCCAAATTACCAAAAAACGATTCCTCCATCTTGGGATGAACAATATGAAGGTACTTACTGTGACAAAACTTGCCAAACAAGCAAT
>PIAL-AO
NNCTATTGACTTCATACCTGTAAGATAAACATGGCACTGAATGATGGTCTTTCCCACCCGGAAACCTGGCACTACTGTGAAACCCACTTTAGGCCTCAGACCCACGCTATTATCAGCCAATTCCACATTCTTTACAATACTTTCCATATACACCTCAGAGAAGTCGGTGCCTTTCCTGACCTGAAAAATATTGACCTTGGGATCAAAGCAGAATGCCAGTCTATGCACAAGCCACACCGGCTTTGCTAGCTTCAGGAAAGCTTGATAGAAAGGGGTTCTTGGATGCCCACCATTTAGAACATGATTCCTTTGGTCCAAATTACCAAAAAACGATTCCTCCATCTTGGGATGAACAATATGAAGGTACTTACTGTGACAAAACTTGCCAAACAAGCAAT
