# Supplementary material for: An empirical evaluation of two-stage species tree inference strategies using a multilocus dataset from North American pines
Source: BMC Evol Biol. 2014 Mar 29;14:67. doi: 10.1186/1471-2148-14-67 (PMC4021425; doi:10.1186/1471-2148-14-67)
Supplement: Additional file 3 — Zip archive containing data filesDp,Dp,0,Ds,Ds,0, and a description of these files. [file 1471-2148-14-67-S3.zip › DeGiorgioEtAl_2014_AdditionalFile1/Dataset_Dp0/0_13913_02.fas]

>PIAL-4
CAAGGAGCGTAGGAGATGGATCAACCAGCATGTATTGGGTTATGAAAGACAGAAATGGGGACCTGCTCTAGTGCATCTCAATAGGGAAGGACTGGCTGCATCTAGTGGCAGCAGAGCAGGGGCGAAGGAACTGTTTAAGCAGAGGCTCAGGGCATTCAACTTGGCCTTTGATCAGATATATGAAACACACCAACACTGGGTTATATCCGATGACGAGCTTCTAGTAGGCACCTTCCTAAAAATTACTCAGTCTCTGATCCCTGCTTATACAAGCTTTGTTGAAACTTTTGGTCATTTGTTAGACAGTACTGGCAATGGAAATAGGTATTTGAGGTATACCCCAGAGCAACTC
>PIAL-9
CAAGGAGCGTAGGAGATGGATCAACCAGCATGTATTGGGTTATGAAAGACAGAAATGGGGACCTGCTCTAGTGCATCTCAATAGGGAAGGACTGGCTGCATCTAGTGGCAGCAGAGCAGGGGCGAAGGAACTGTTTAAGCAGAGGCTCAGGGCATTCAACTTGGCCTTTGATCAGATATATGAAACACACCAACACTGGGTTATATCCGATGACGAGCTTCGAGTAGGCACCTTCATAAAAATTACTCAGTCTCTGATCCCTGCTTATAGAAGCTTTGTTGAAACTTTTGGTCATTTGTTAGACAGTACTGGCAATGGAAATAAGTATTTGAGGTATACCCCAGAGCAACTC
>PIAL-15
CAAGGAGCGTAGGAGATGGATCAACCAGCATGTATTGGGTTATGAAAGACAGAAATGGGGACCTGCTCTAGTGCATCTCAATAGGGAAGGACTGGCTGCATCTAGTGGCAGCAGAGCAGGGGCGAAGGAACTGTTTAAGCAGAGGCTCAGGGCATTCAACTTGGCCTTTGATCAGATATATGAAACACACCAACACTGGGTTATATCCGATGACGAGCTTCTAGTAGGCACCTTCCTAAAAATTACTCAGTCTCTGATCCCTGCTTATACAAGCTTTGTTGAAACTTTTGGTCATTTGTTAGACAGTACTGGCAATGGAAATAGGTATTTGAGGTATACCCCAGAGCAACTC
>PIAL-12
CAAGGAGCGTAGGAGATGGATCAACCAGCATGTATTGGGTTATGAAAGACAGAAATGGGGACCTGCTCTAGTGCATCTCAATAGGGAAGGACTGGCTGCATCTAGTGGCAGCAGAGCAGGGGCGAAGGAACTGTTTAAGCAGAGGCTCAGGGCATTCAACTTGGCCTTTGATCAGATATATGAAACACACCAACACTGGGTTATATCCGATGACGAGCTTCGAGTAGGCACCTTCATAAAAATTACTCAGTCTCTGATCCCTGCTTATAGAAGCTTTGTTGAAACTTTTGGTCATTTGCTAGACAGTACTGGCAATGGAAATAGGTATTTGAGGTATACCCCAGAGCAACTC
>PIAL-3
CAAGGAGCGTAGGAGATGGATCAACCAGCATGTATTGGGTTATGAAAGACAGAAATGGGGACCTGCTCTAGTGCATCTCAATAGGGAAGGACTGGCTGCATCTAGTGGCAGCAGAGCAGGGGCGAAGGAACTGTTTAAGCAGAGGCTCAGGGCATTCAACTTGGCCTTTGATCAGATATATGAAACACACCAACACTGGGTTATATCCGATGACGAGCTTCGAGTAGGCACCTTCATAAAAATTACTCAGTCTCTGATCCCTGCTTATAGAAGCTTTGTTGAAACTTTTGGTCATTTGCTAGACAGTACTGGCAATGGAAATAGGTATTTGAGGTATACCCCAGAGCAACTC
>PIAL-6
CAAGGAGCGTAGGAGATGGATCAACCAGCATGTATTGGGTTATGAAAGACAGAAATGGGGACCTGCTCTAGTGCATCTCAATAGGGAAGGACTGGCTGCATCTAGTGGCAGCAGAGCAGGGGCGAAGGAACTGTTTAAGCAGAGGCTCAGGGCATTCAACTTGGCCTTTGATCAGATATATGAAACACACCAACACTGGGTTATATCCGATGACGAGCTTCGAGTAGGCACCTTCATAAAAATTACTCAGTCTCTGATCCCTGCTTATAGAAGCTTTGTTGAAACTTTTGGTCATTTGCTAGACAGTACTGGCAATGGAAATAGGTATTTGAGGTATACCCCAGAGCAACTC
>PIAL-5
CAAGGAGCGTAGGAGATGGATCAACCAGCATGTATTGGGTTATGAAAGACAGAAATGGGGACCTGCTCTAGTGCATCTCAATAGGGAAGGACTGGCTGCATCTAGTGGCAGCAGAGCAGGGGCGAAGGAACTGTTTAAGCAGAGGCTCAGGGCATTCAACTTGGCCTTTGATCAGATATATGAAACACACCAACACTGGGTTATATCCGATGACGAGCTTCGAGTAGGCACCTTCATAAAAATTACTCAGTCTCTGATCCCTGCTTATAGAAGCTTTGTTGAAACTTTTGGTCATTTGTTAGACAGTACTGGCAATGGAAATAGGTATTTGAGGTATACCCCAGAGCAACTC
>PIAL-13
CAAGGAGCGTAGGAGATGGATCAACCAGCATGTATTGGGTTATGAAAGACAGAAATGGGGACCTGCTCTAGTGCATCTCAATAGGGAAGGACTGGCTGCATCTAGTGGCAGCAGAGCAGGGGCGAAGGAACTGTTTAAGCAGAGGCTCAGGGCATTCAACTTGGCCTTTGATCAGATATATGAAACACACCAACACTGGGTTATATCCGATGACGAGCTTCGAGTAGGCACCTTCATAAAAATTACTCAGTCTCTGATCCCTGCTTATAGAAGCTTTGTTGAAACTTTTGGTCATTTGCTAGACAGTACTGGCAATGGAAATAGGTATTTGAGGTATACCCCAGAGCAACTC
>PIAL-10
CAAGGAGCGTAGGAGATGGATCAACCAGCATGTATTGGGTTATGAAAGACAGAAATGGGGACCTGCTCTAGTGCATCTCAATAGGGAAGGACTGGCTGCATCTAGTGGCAGCAGAGCAGGGGCGAAGGAACTGTTTAAGCAGAGGCTCAGGGCATTCAACTTGGCCTTTGATCAGATATATGAAACACACCAACACTGGGTTATATCCGATGACGAGCTTCGAGTAGGCACCTTCATAAAAATTACTCAGTCTCTGATCCCTGCTTATAGAAGCTTTGTTGAAACTTTTGGTCATTTGTTAGACAGTACTGGCAATGGAAATAGGTATTTGAGGTATACCCCAGAGCAACTC
>PIAY-19
CAAGGAGCGTAGGAGATGGATCAACCAGCATGTATTGGGTTATGAAAGACAGAAATGGGGACCTGCTCTAGTGCATCTCAATAGGGAAGGACTGGCTGCATCTAGTGGCAGCAGAGCAGGGGCGAAGGAACTGTTTAAGCAGAGGCTCAGGGCATTCAACTTGGCCTTTGATCAGATATATGAAACACACCAACACTGGGTTATATCCGATGACGAGCTTCGAGTAGGCACCTTCATAAAAATTACTCAGTCTCTGATCCCTGCTTATAGAAGCTTTGTTGAAACTTTTGGTCATTTGTTAGACAGTACTGGCAATGGAAATAGGTATTTGAGGTATACCCCAGAGCAACTC
>PIAY-8
CAAGGAGCGTCGGAGATGGATCAACCAGCATGTATTGGGTTATGAAAGACAGAAATGGGGACCTGCTCTAGTGCATCTCAATAGGGAAGGACTGGCTGCATCTAGTGGCAGCAGAGCAGGGGCGAAGGAACTGTTTAAGCAGAGGCTCAGGGCATTCAACTTGGCCTTTGATCAGATATATGAAACACACCAACACTGGGTTATATCCGATGACGAGCTTCGAGTAGGCACCTTCATAAAAATTACTCAGTCTCTGATCCCTGCTTATAGAAGCTTTGTTGAAACTTTTGGTCATTTGTTAGACAGTACTGGCAATGGAAATAGGTATTTGAGGTATACCCCAGAGCAACTC
>PIAY-13
CAAGGAGCGTCGGAGATGGATCAACCAGCATGTATTGGGTTATGAAAGACAGAAATGGGGACCTGCTCTAGTGCATCTCAATAGGGAAGGACTGGCTGCATCTAGTGGCAGCAGAGCAGGGGCGAAGGAACTGTTTAAGCAGAGGCTCAGGGCATTCAACTTGGCCTTTGATCAGATATATGAAACACACCAACACTGGGTTATATCCGATGACGAGCTTCGAGTAGGCACCTTCATAAAAATTACTCAGTCTCTGATCCCTGCTTATAGAAGCTTTGTTGAAACTTTTGGTCATTTGTTAGACAGTACTGGCAATGGAAATAGGTATTTGAGGTATACCCCAGAGCAACTC
>PIAY-4
CAAGGAGCGTAGGAGATGGATCAACCAGCATGTATTGGGTTATGAAAGACAGAAATGGGGACCTGCTCTAGTGCATCTCAATAGGGAAGGACTGGCTGCATCTAGTGGCAGCAGAGCAGGGGCGAAGGAACTGTTTAAGCAGAGGCTCAGGGCATTCAACTTGGCCTTTGATCAGATATATGAAACACACCAACACTGGGTTATATCCGATGACGAGCTTCGAGTAGGCACCTTCATAAAAATTACTCAGTCTCTGATCCCTGCTTATAGAAGCTTTGTTGAAACTTTTGGTCATTTGTTAGACAGTACTGGCAATGGAAATAGGTATTTGAGGTATACCCCAGAGCAACTC
>PIAY-7
CAAGGAGCGTAGGAGATGGATCAACCAGCATGTATTGGGTTATGAAAGACAGAAATGGGGACCTGCTCTAGTGCATCTCAATAGGGAAGGACTGGCTGCATCTAGTGGCAGCAGAGCAGGGGCGAAGGAACTGTTTAAGCAGAGGCTCAGGGCATTCAACTTGGCCTTTGATCAGATATATGAAACACACCAACACTGGGTTATATCCGATGACGAGCTTCGAGTAGGCACCTTCATAAAAATTACTCAGTCTCTGATCCCTGCTTATAGAAGCTTTGTTGAAACTTTTGGTCATTTGTTAGACAGTACTGGCAATGGAAATAGGTATTTGAGGTATACCCCAGAGCAACTC
>PIAY-16
CAAGGAGCGTCGGAGATGGATCAACCAGCATGTATTGGGTTATGAAAGACAGAAATGGGGACCTGCTCTAGTGCATCTCAATAGGGAAGGACTGGCTGCATCTAGTGGCAGCAGAGCAGGGGCGAAGGAACTGTTTAAGCAGAGGCTCAGGGCATTCAACTTGGCCTTTGATCAGATATATGAAACACACCAACACTGGGTTATATCCGATGACGAGCTTCGAGTAGGCACCTTCATAAAAATTACTCAGTCTCTGATCCCTGCTTATAGAAGCTTTGTTGAAACTTTTGGTCATTTGTTAGACAGTACTGGCAATGGAAATAGGTATTTGAGGTATACCCCAGAGCAACTC
>PIAY-17
CAAGGAGCGTAGGAGATGGATCAACCAGCATGTATTGGGTTATGAAAGACAGAAATGGGGACCTGCTCTAGTGCATCTCAATAGGGAAGGACTGGCTGCATCTAGTGGCAGCAGAGCAGGGGCGAAGGAACTGTTTAAGCAGAGGCTCAGGGCATTCAACTTGGCCTTTGATCAGATATATGAAACACACCAACACTGGGTTATATCCGATGACGAGCTTCGAGTAGGCACCTTCATAAAAATTACTCAGTCTCTGATCCCTGCTTATAGAAGCTTTGTTGAAACTTTTGGTCATTTGTTAGACAGTACTGGCAATGGAAATAGGTATTTGAGGTATACCCCAGAGCAACTC
>PIAY-2
CAAGGAGCGTAGGAGATGGATCAACCAGCATGTATTGGGTTATGAAAGACAGAAATGGGGACCTGCTCTAGTGCATCTCAATAGGGAAGGACTGGCTGCATCTAGTGGCAGCAGAGCAGGGGCGAAGGAACTGTTTAAGCAGAGGCTCAGGGCATTCAACTTGGCCTTTGATCAGATATATGAAACACACCAACACTGGGTTATATCCGATGACGAGCTTCGAGTAGGCACCTTCATAAAAATTACTCAGTCTCTGATCCCTGCTTATAGAAGCTTTGTTGAAACTTTTGGTCATTTGTTAGACAGTACTGGCAATGGAAATAGGTATTTGAGGTATACCCCAGAGCAACTC
>PIAY-10
CAAGGAGCGTAGGAGATGGATCAACCAGCATGTATTGGGTTATGAAAGACAGAAATGGGGACCTGCTCTAGTGCATCTCAATAGGGAAGGACTGGCTGCATCTAGTGGCAGCAGAGCAGGGGCGAAGGAACTGTTTAAGCAGAGGCTCAGGGCATTCAACTTGGCCTTTGATCAGATATATGAAACACACCAACACTGGGTTATATCCGATGACGAGCTTCGAGTAGGCACCTTCATAAAAATTACTCAGTCTCTGATCCCTGCTTATAGAAGCTTTGTTGAAACTTTTGGTCATTTGTTAGACAGTACTGGCAATGGAAATAGGTATTTGAGGTATACCCCAGAGCAACTC
>PIAY-15
CAAGGAGCGTAGGAGATGGATCAACCAGCATGTATTGGGTTATGAAAGACAGAAATGGGGACCTGCTCTAGTGCATCTCAATAGGGAAGGACTGGCTGCATCTAGTGGCAGCAGAGCAGGGGCGAAGGAACTGTTTAAGCAGAGGCTCAGGGCATTCAACTTGGCCTTTGATCAGATATATGAAACACACCAACACTGGGTTATATCCGATGACGAGCTTCGAGTAGGCACCTTCATAAAAATTACTCAGTCTCTGATCCCTGCTTATAGAAGCTTTGTTGAAACTTTTGGTCATTTGTTAGACAGTACTGGCAATGGAAATAGGTATTTGAGGTATACCCCAGAGCAACTC
>PIAY-9
CAAGGAGCGTCGGAGATGGATCAACCAGCATGTATTGGGTTATGAAAGACAGAAATGGGGACCTGCTCTAGTGCATCTCAATAGGGAAGGACTGGCTGCATCTAGTGGCAGCAGAGCAGGGGCGAAGGAACTGTTTAAGCAGAGGCTCAGGGCATTCAACTTGGCCTTTGATCAGATATATGAAACACACCAACACTGGGTTATATCCGATGACGAGCTTCGAGTAGGCACCTTCATAAAAATTACTCAGTCTCTGATCCCTGCTTATAGAAGCTTTGTTGAAACTTTTGGTCATTTGTTAGACAGTACTGGCAATGGAAATAGGTATTTGAGGTATACCCCAGAGCAACTC
>PIAY-5
CAAGGAGCGTCGGAGATGGATCAACCAGCATGTATTGGGTTATGAAAGACAGAAATGGGGACCTGCTCTAGTGCATCTCAATAGGGAAGGACTGGCTGCATCTAGTGGCAGCAGAGCAGGGGCGAAGGAACTGTTTAAGCAGAGGCTCAGGGCATTCAACTTGGCCTTTGATCAGATATATGAAACACACCAACACTGGGTTATATCCGATGACGAGCTTCGAGTAGGCACCTTCATAAAAATTACTCAGTCTCTGATCCCTGCTTATAGAAGCTTTGTTGAAACTTTTGGTCATTTGTTAGACAGTACTGGCAATGGAAATAGGTATTTGAGGTATACCCCAGAGCAACTC
>PIAY-14
CAAGGAGCGTCGGAGATGGATCAACCAGCATGTATTGGGTTATGAAAGACAGAAATGGGGACCTGCTCTAGTGCATCTCAATAGGGAAGGACTGGCTGCATCTAGTGGCAGCAGAGCAGGGGCGAAGGAACTGTTTAAGCAGAGGCTCAGGGCATTCAACTTGGCCTTTGATCAGATATATGAAACACACCAACACTGGGTTATATCCGATGACGAGCTTCGAGTAGGCACCTTCATAAAAATTACTCAGTCTCTGATCCCTGCTTATAGAAGCTTTGTTGAAACTTTTGGTCATTTGTTAGACAGTACTGGCAATGGAAATAGGTATTTGAGGTATACCCCAGAGCAACTC
>PIAY-18
CAAGGAGCGTCGGAGATGGATCAACCAGCATGTATTGGGTTATGAAAGACAGAAATGGGGACCTGCTCTAGTGCATCTCAATAGGGAAGGACTGGCTGCATCTAGTGGCAGCAGAGCAGGGGCGAAGGAACTGTTTAAGCAGAGGCTCAGGGCATTCAACTTGGCCTTTGATCAGATATATGAAACACACCAACACTGGGTTATATCCGATGACGAGCTTCGAGTAGGCACCTTCATAAAAATTACTCAGTCTCTGATCCCTGCTTATAGAAGCTTTGTTGAAACTTTTGGTCATTTGTTAGACAGTACTGGCAATGGAAATAGGTATTTGAGGTATACCCCAGAGCAACTC
>PIBU-1
CAAGGAGCGTAGGAGATGGATCAACCAGCATGTATTGGGTTATGAAAGACAGAAATGGGGACCTGCTCTAGTGCATCTCAATAGGGAAGGACTGGCTGCATCTAGTGGCAGCAGAGCAGGGGCGAAAGAACTGTTTAAGCAGAGGCTCAGGGCATTCAACTTGGCCTTTGATCAGATATATGAAACACACCAACACTGGGTTATATCCGATGACGAGCTTCGAGTAGGCACCTTCATAAAAATTACTCAGTCTCTGATCCCTGCTTATAGAAGCTTTGTTGAAACTTTTGGTCATTTGTTAGACAGTACTGGCAATGGAAATAGGTATTTGAGGTATACCCCAGAGCAACTC
>PIFL-10
CAAGGAGCGTAGGAGATGGATCAACCAGCATGTATTGGGTTATGAAAGACAGAAATGGGGACCTGCTCTAGTGCATCTCAATAGGGAAGGACTGGCTGCATCTAGTGGCAGCAGAGCAGGGGCGAAGGAACTGTTTAAGCAGAGGCTCAGGGCATTCAACTTGGCCTTTGATCAGATATATGAAACACACCAACACTGGGTTATATCCGATGACGAGCTTCGAGTAGGCACCTTCATAAAAATTACTCAGTCTCTGATCCCTGCTTATAGAAGCTTTGTTGAAACTTTTGGTCATTTGTTAGACAGTACTGGCAATGGAAATAGGTATTTGAGGTATACCCCAGAGCAACTC
>PIFL-13
CAAGGAGCGTAGGAGATGGATCAACCAGCATGTATTGGGTTATGAAAGACAGAAATGGGGACCTGCTCTAGTGCATCTCAATAGGGAAGGACTGGCTGCATCTAGTGGCAGCAGAGCAGGGGCGAAGGAACTGTTTAAGCAGAGGCTCAGGGCATTCAACTTGGCCTTTGATCAGATATATGAAACACACCAACACTGGGTTATATCCGATGACGAGCTTCGAGTAGGCACCTTCATAAAAATTACTCAGTCTCTGATCCCTGCTTATAGAAGCTTTGTTGAAACTTTTGGTCATTTGTTAGACAGTACTGGCAATGGAAATAGGTATTTGAGGTATACCCCAGAGCAACTC
>PIFL-2
CAAGGAGCGTCGGAGATGGATCAACCAGCATGTATTGGGTTATGAAAGACAGAAATGGGGACCTGCTCTAGTGCATCTCAATAGGGAAGGACTGGCTGCATCTAGTGGCAGCAGAGCAGGGGCGAAGGAACTGTTTAAGCAGAGGCTCAGGGCATTCAACTTGGCCTTTGATCAGATATATGAAACACACCAACACTGGGTTATATCCGATGACGAGCTTCGAGTAGGCACCTTCATAAAAATTACTCAGTCTCTGATCCCTGCTTATAGAAGCTTTGTTGAAACTTTTGGTCATTTGTTAGACAGTACTGGCAATGGAAATAGGTATTTGAGGTATACCCCAGAGCAACTC
>PIFL-15
NNNNNNNNNNNNNNNNNNNNNNNNNNNNNNNNNNNNNNNTTATGAAAGACAGAAATGGGGACCTGCTCTAGTGCATCTCAATAGGGAAGGACTGGCTGCATCTAGTGGCAGCAGAGCAGGGGCGAAGGAACTGTTTAAGCAGAGGCTCAGGGCATTCAACTTGGCCTTTGATCAGATATATGAAACACACCAACACTGGGTTATATCCGATGACGAGCTTCGAGTAGGCACCTTCATAAAAATTACTCAGTCTCTGATCCCTGCTTATAGAAGCTTTGTTGAAACTTTTGGTCATTTGTTAGACAGTACTGGCAATGGAAATAGGTATTTGAGGTATACCCCAGAGCAACTC
>PIFL-12
CAAGGAGCGTAGGAGATGGATCAACCAGCATGTATTGGGTTATGAAAGACAGAAATGGGGACCTGCTCTAGTGCATCTCAATAGGGAAGGACTGGCTGCATCTAGTGGCAGCAGAGCAGGGGCGAAGGAACTGTTTAAGCAGAGGCTCAGGGCATTCAACTTGGCCTTTGATCAGATATATGAAACACACCAACACTGGGTTATATCCGATGACGAGCTTCGAGTAGGCACCTTCATAAAAATTACTCAGTCTCTGATCCCTGCTTATAGAAGCTTTGTTGAAACTTTTGGTCATTTGTTAGACAGTACTGGCAATGGAAATAGGTATTTGAGGTATACCCCAGAGCAACTC
>PIFL-16
CAAGGAGCGTAGGAGATGGATCAACCAGCATGTATTGGGTTATGAAAGACAGAAATGGGGACCTGCTCTAGTGCATCTCAATAGGGAAGGACTGGCTGCATCTAGTGGCAGCAGAGCAGGGGCGAAGGAACTGTTTAAGCAGAGGCTCAGGGCATTCAACTTGGCCTTTGATCAGATATATGAAACACACCAACACTGGGTTATATCCGATGACGAGCTTCGAGTAGGCACCTTCATAAAAATTACTCAGTCTCTGATCCCTGCTTATAGAAGCTTTGTTGAAACTTTTGGTCATTTGTTAGACAGTACTGGCAATGGAAATAGGTATTTGAGGTATACCCCAGAGCAACTC
>PIGE-1
CAAGGAGCGTAGGAGATGGATCAACCAGCATGTATTGGGTTATGAAAGACAGAAATGGGGACCTGCTCTAGTGCATTTCAATAGGGAAGGACTGGCTGCATCTAGTGGCAGCAGAGCAGGGGCGAAAGAACTGTTTAAGCAGAGGCTCAGGGCATTCAACTTGGCCTTTGATCAGATATATGAAACACACCAACACTGGGTTATATCCGATGACGAGCTTCGAGTAGGCACCTTCATAAAAATTACTCAGTCTCTGATCCCTGCTTATAGAAGCTTTGTTGAAACTTTTGGTCATTTGTTAGACAGTACTGGCAATGGAAATAGGTATTTGAGGTATACCCCAAAGCAACTC
>PIGE-2
CAAGGAGCGTAGGAGATGGATCAACCAGCATGTATTGGGTTATGAAAGACAGAAATGGGGACCTGCTCTAGTGCATTTCAATAGGGAAGGACTGGCTGCATCTAGTGGCAGCAGAGCAGGGGCGAAAGAACTGTTTAAGCAGAGGCTCAGGGCATTCAACTTGGCCTTTGATCAGATATATGAAACACACCAACACTGGGTTATATCCGATGACGAGCTTCGAGTAGGCACCTTCATAAAAATTACTCAGTCTCTGATCCCTGCTTATAGAAGCTTTGTTGAAACTTTTGGTCATTTGTTAGACAGTACTGGCAATGGAAATAGGTATTTGAGGTATACCCCAAAGCAACTC
>PIMN-11
CAAGGAGCGTAGGAGATGGATCAACCAGCATGTATTGGGTTATGAAAGACAGAAATGGGGACCTGCTCTAGTGCATCTCAATAGAGAAGGACTGGCTGCATCTAGTGGCAGCAGAGCAGGGGCGAAGGAACTGTTTAAGCAGAGGCTCAGGGCATTCAACTTGGCCTTTGATCAGATATATGAAACACACCAACACTGGGTTATATCCGATGACGAGCTTCGAGTAGGCACCTTCATAAAAATTACTCAGTCTCTGATCCCTGCTTATAGAAGCTTTGTTGAAACTTTTGGTCATTTGTTAGAGAGTACTGGCAATGGAAATAGGTATTTGAGGTATACCCCAGAGCAACTC
>PIMN-3
CAAGGAGCGTAGGAGATGGATCAACCAGCATGTATTGGGTTATGAAAGACAGAAATGGGGACCTGCTCTAGTGCATCTCAATAGGGAAGGACTGGCTGCATCTAGTGGCAGCAGAGCAGGGGCGAAGGAACTGTTTAAGCAGAGGCTCAGGGCATTCAACTTGGCCTTTGATCAGATATATGAAACACATCAACACTGGGTTATATCCGATGACGAGCTTCGAGTAGGCACCTTCATAAAAATTACTCAGTCTCTGATCCCTGCTTATAGAAGCTTTGTTGAAACTTTTGGTCATTTGTTAGACAGTACTGGCAATGGAAATAGGTATTTGAGGTATACCCCAGAGCAACTC
>PIMN-4
CAAGGAGCGTAGGAGATGGATCAACCAGCATGTATTGGGTTATGAAAGACAGAAATGGGGACCTGCTCTAGTGCATCTCAATAGAGAAGGACTGGCTGCATCTAGTGGCAGCAGAGCAGGGGCGAAGGAACTGTTTAAGCAGAGGCTCAGGGCATTCAACTTGGCCTTTGATCAGATATATGAAACACACCAACACTGGGTTATATCCGATGACGAGCTTCGAGTAGGCACCTTCATAAAAATTACTCAGTCTCTGATCCCTGCTTATAGAAGCTTTGTTGAAACTTTTGGTCATTTGTTAGAGAGTACTGGCAATGGAAATAGGTATTTGAGGTATACCCCAGAGCAACTC
>PIMN-7
CAAGGAGCGTAGGAGATGGATCAACCAGCATGTATTGGGTTATGAAAGACAGAAATGGGGACCTGCTCTAGTGCATCTCAATAGAGAAGGACTGGCTGCATCTAGTGGCAGCAGAGCAGGGGCGAAGGAACTGTTTAAGCAGAGGCTCAGGGCATTCAACTTGGCCTTTGATCAGATATATGAAACACACCAACACTGGGTTATATCCGATGACGAGCTTCGAGTAGGCACCTTCATAAAAATTACTCAGTCTCTGATCCCTGCTTATAGAAGCTTTGTTGAAACTTTTGGTCATTTGTTAGAGAGTACTGGCAATGGAAATAGGTATTTGAGGTATACCCCAGAGCAACTC
>PIMN-1
CAAGGAGCGTAGGAGATGGATCAACCAGCATGTATTGGGTTATGAAAGACAGAAATGGGGACCTGCTCTAGTGCATCTCAATAGGGAAGGACTGGCTGCATCTAGTGGCAGCAGAGCAGGGGCGAAGGAACTGTTTAAGCAGAGGCTCAGGGCATTCAACTTGGCCTTTGATCAGATATATGAAACACATCAACACTGGGTTATATCCGATGACGAGCTTCGAGTAGGCACCTTCATAAAAATTACTCAGTCTCTGATCCCTGCTTATAGAAGCTTTGTTGAAACTTTTGGTCATTTGTTAGACAGTACTGGCAATGGAAATAGGTATTTGAGGTATACCCCNNNNNNNNNN
>PIMN-16
CAAGGAGCGTAGGAGATGGATCAACCAGCATGTATTGGGTTATGAAAGACAGAAATGGGGACCTGCTCTAGTGCATCTCAATAGAGAAGGACTGGCTGCATCTAGTGGCAGCAGAGCAGGGGCGAAGGAACTGTTTAAGCAGAGGCTCAGGGCATTCAACTTGGCCTTTGATCAGATATATGAAACACACCAACACTGGGTTATATCCGATGACGAGCTTCGAGTAGGCACCTTCATAAAAATTACTCAGTCTCTGATCCCTGCTTATAGAAGCTTTGTTGAAACTTTTGGTCATTTGTTAGAGAGTACTGGCAATGGAAATAGGTATTTGAGGTATACCCCAGAGCAACTC
>PIMN-9
CAAGGAGCGTAGGAGATGGATCAACCAGCATGTATTGGGTTATGAAAGTCAGAAATGGGGACCTGCTCTAGTGCATCTCAATAGAGAAGGACTGGCTGCATCTAGTGGCAGCAGAGCAGGGGCGAAGGAACTGTTTAAGCAGAGGCTCAGGGCATTCAACTTGGCCTTTGATCAGATATATGAAACACACCAACACTGGGTTATATCCGATGACGAGCTTCGAGTAGGCACCTTCATAAAAATTACTCAGTCTCTGATCCCTGCTTATAGAAGCTTTGTTGAAACTTTTGGTCATTTGTTAGACAGTACTGGCAATGGAAATAGGTATTTGAGGTATACCCCAGAGCAACTC
>PIMN-17
CAAGGAGCGTAGGAGATGGATCAACCAGCATGTATTGGGTTATGAAAGACAGAAATGGGGACCTGCTCTAGTGCATCTCAATAGAGAAGGACTGGCTGCATCTAGTGGCAGCAGAGCAGGGGCGAAGGAACTGTTTAAGCAGAGGCTCAGGGCATTCAACTTGGCCTTTGATCAGATATATGAAACACACCAACACTGGGTTATATCCGATGACGAGCTTCGAGTAGGCACCTTCATAAAAATTACTCAGTCTCTGATCCCTGCTTATAGAAGCTTTGTTGAAACTTTTGGTCATTTGTTAGAGAGTACTGGCAATGGAAATAGGTATTTGAGGTATACCCCAGAGCAACTC
>PIMN-12
CAAGGAGCGTAGGAGATGGATCAACCAGCATGTATTGGGTTATGAAAGACAGAAATGGGGACCTGCTCTAGTGCATCTCAATAGAGAAGGACTGGCTGCATCTAGTGGCAGCAGAGCAGGGGCGAAGGAACTGTTTAAGCAGAGGCTCAGGGCATTCAACTTGGCCTTTGATCAGATATATGAAACACACCAACACTGGGTTATATCCGATGACGAGCTTCGAGTAGGCACCTTCATAAAAATTACTCAGTCTCTGATCCCTGCTTATAGAAGCTTTGTTGAAACTTTTGGTCATTTGTTAGAGAGTACTGGCAATGGAAATAGGTATTTGAGGTATACCCCAGAGCAACTC
>PIMN-18
CAAGGAGCGTAGGAGATGGATCAACCAGCATGTATTGGGTTATGAAAGACAGAAATGGGGACCTGCTCTAGTGCATCTCAATAGAGAAGGACTGGCTGCATCTAGTGGCAGCAGAGCAGGGGCGAAGGAACTGTTTAAGCAGAGGCTCAGGGCATTCAACTTGGCCTTTGATCAGATATATGAAACACACCAACACTGGGTTATATCCGATGACGAGCTTCGAGTAGGCACCTTCATAAAAATTACTCAGTCTCTGATCCCTGCTTATAGAAGCTTTGTTGAAACTTTTGGTCATTTGTTAGACAGTACTGGCAATGGAAATAGGTATTTGAGGTATACCCCAGAGCAACTC
>PIMN-13
CAAGGAGCGTAGGAGATGGATCAACCAGCATGTATTGGGTTATGAAAGACAGAAATGGGGACCTGCTCTAGTGCATCTCAATAGAGAAGGACTGGCTGCATCTAGTGGCAGCAGAGCAGGGGCGAAGGAACTGTTTAAGCAGAGGCTCAGGGCATTCAACTTGGCCTTTGATCAGATATATGAAACACACCAACACTGGGTTATATCCGATGACGAGCTTCGAGTAGGCACCTTCATAAAAATTACTCAGTCTCTGATCCCTGCTTATAGAAGCTTTGTTGAAACTTTTGGTCATTTGTTAGAGAGTACTGGCAATGGAAATAGGTATTTGAGGTATACCCCAGAGCAACTC
>PIMN-10
CAAGGAGCGTAGGAGATGGATCAACCAGCATGTATTGGGTTATGAAAGACAGAAATGGGGACCTGCTCTAGTGCATCTCAATAGGGAAGGACTGGCTGCATCTAGTGGCAGCAGAGCAGGGGCGAAGGAACTGTTTAAGCAGAGGCTCAGGGCATTCAACTTGGCCTTTGATCAGATATATGAAACACATCAACACTGGGTTATATCCGATGACGAGCTTCGAGTAGGCACCTTCATAAAAATTACTCAGTCTCTGATCCCTGCTTATAGAAGCTTTGTTGAAACTTTTGGTCATTTGTTAGACAGTACTGGCAATGGAAATAGGTATTTGAGGTATACCCCAGAGCAACTC
>PIMN-15
CAAGGAGCGTAGGAGATGGATCAACCAGCATGTATTGGGTTATGAAAGACAGAAATGGGGACCTGCTCTAGTGCATCTCAATAGAGAAGGACTGGCTGCATCTAGTGGCAGCAGAGCAGGGGCGAAGGAACTGTTTAAGCAGAGGCTCAGGGCATTCAACTTGGCCTTTGATCAGATATATGAAACACACCAACACTGGGTTATATCCGATGACGAGCTTCGAGTAGGCACCTTCATAAAAATTACTCAGTCTCTGATCCCTGCTTATAGAAGCTTTGTTGAAACTTTTGGTCATTTGTTAGAGAGTACTGGCAATGGAAATAGGTATTTGAGGTATACCCCAGAGCAACTC
>PIMN-2
CAAGGAGCGTAGGAGATGGATCAACCAGCATGTATTGGGTTATGAAAGACAGAAATGGGGACCTGCTCTAGTGCATCTCAATAGAGAAGGACTGGCTGCATCTAGTGGCAGCAGAGCAGGGGCGAAGGAACTGTTTAAGCAGAGGCTCAGGGCATTCAACTTGGCCTTTGATCAGATATATGAAACACACCAACACTGGGTTATATCCGATGACGAGCTTCGAGTAGGCACCTTCATAAAAATTACTCAGTCTCTGATCCCTGCTTATAGAAGCTTTGTTGAAACTTTTGGTCATTTGTTAGAGAGTACTGGCAATGGAAATAGGTATTTGAGGTATACCCCAGAGCAACTC
>PIMN-5
CAAGGAGCGTAGGAGATGGATCAACCAGCATGTATTGGGTTATGAAAGACAGAAATGGGGACCTGCTCTAGTGCATCTCAATAGAGAAGGACTGGCTGCATCTAGTGGCAGCAGAGCAGGGGCGAAGGAACTGTTTAAGCAGAGGCTCAGGGCATTCAACTTGGCCTTTGATCAGATATATGAAACACACCAACACTGGGTTATATCCGATGACGAGCTTCGAGTAGGCACCTTCATAAAAATTACTCAGTCTCTGATCCCTGCTTATAGAAGCTTTGTTGAAACTTTTGGTCATTTGTTAGACAGTACTGGCAATGGAAATAGGTATTTGAGGTATACCCCAGAGCAACTC
>PIMN-14
CAAGGAGCGTAGGAGATGGATCAACCAGCATGTATTGGGTTATGAAAGACAGAAATGGGGACCTGCTCTAGTGCATCTCAATAGAGAAGGACTGGCTGCATCTAGTGGCAGCAGAGCAGGGGCGAAGGAACTGTTTAAGCAGAGGCTCAGGGCATTCAACTTGGCCTTTGATCAGATATATGAAACACACCAACACTGGGTTATATCCGATGACGAGCTTCGAGTAGGCACCTTCATAAAAATTACTCAGTCTCTGATCCCTGCTTATAGAAGCTTTGTTGAAACTTTTGGTCATTTGTTAGACAGTACTGGCAATGGAAATAGGTATTTGAGGTATACCCCAGAGCAACTC
>PISB-14
CAAGGAGCGTCGGAGATGGATCAACCAGCATGTATTGGGTTATGAAAGACAGAAATGGGGACCTGCTCTAGTGCATCTCAATAGGAAAGGACTGGCTGCATCTAGTGGCAGCAGAGCAGGGGCGAAGGAACTGTTTAAGCAGAGGCTCAGGGCATTCAACTTGGCCTTTGATCAGATATATGAAACACACCAACACTGGGTTATATCCGATGACGAGCTTCGAGTAGGCACCTTCATAAAAATTACTCAGTCTCTGATCCCTGCTTATAGAAGCTTTGTTGAAACTTTTGGTCATTTGTTAGACAGTACTGGCAATGGAAATAGGTATTTGAGGTATACCCCAGAGCAACTC
>PISB-13
CAAGGAGCGTCGGAGATGGATCAACCAGCATGTATTGGGTTATGAAAGACAGAAATGGGGACCTGCTCTAGTGCATCTCAATAGGGAAGGACTGGCTGCATCTAGTGGCAGCAGAGCAGGGGCGAAGGAACTGTTTAAGCAGAGGCTCAGGGCATTCAACTTGGCCTTTGATCAGATATATGAAACACACCAACACTGGGTTATATCCGATGACGAGCTTCGAGTAGGCACCTTCATAAAAATTACTCAGTCTCTGATCCCTGCTTATAGAAGCTTTGTTGAAACTTTTGGTCATTTGTTAGACAGTACTGGCAATGGAAATAGGTATTTGAGGTATACCCCAGAGCAACTC
>PISB-12
CAAGGAGCGTAGGAGATGGATCAACCAGCATGTATTGGGTTATGAAAGACAGAAATGGGGACCTGCTCTAGTGCATCTCAATAGGGAAGGACTGGCTGCATCTAGTGGCAGCAGAGCAGGGGCGAAGGAACTGTTTAAGCAGAGGCTCAGGGCATTCAACTTGGCCTTTGATCAGATATATGAAACACACCAACACTGGGTTATATCCGATGACGAGCTTCGAGTAGGCACCTTCATAAAAATTACTCAGTCTCTGATCCCTGCTTATAGAAGCTTTGTTGAAACTTTTGGTCATTTGTTAGACAGTACTGGCAATGGAAATAGGTATTTGAGGTATACCCCAAAGCAACTC
>PISB-3
CAAGGAGCGTCGGAGATGGATCAACCAGCATGTATTGGGTTATGAAAGACAGAAATGGGGACCTGCTCTAGTGCATCTCAATAGGGAAGGACTGGCTGCATCTAGTGGCAGCAGAGCAGGGGCGAAGGAACTGTTTAAGCAGAGGCTCAGGGCATTCAACTTGGCCTTTGATCAGATATATGAAACACACCAACACTGGGTTATATCCGATGACGAGCTTCGAGTAGGCACCTTCATAAAAATTACTCAGTCTCTGATCCCTGCTTATAGAAGCTTTGTTGAAACTTTTGGTCATTTGTTAGACAGTACTGGCAATGGAAATAGGTATTTGAGGTATACCCCAGAGCAACTC
>PISB-9
CAAGGAGCGTAGGAGATGGATCAACCAGCATGTATTGGGTTATGAAAGACAGAAATGGGGACCTGCTCTAGTGCATCTCAATAGGGAAGGACTGGCTGCATCTAGTGGCAGCAGAGCAGGGGCGAAGGAACTGTTTAAGCAGAGGCTCAGGGCATTCAACTTGGCCTTTGATCAGATATATGAAACACACCAACACTGGGTTATATCCGATGACGAGCTTCGAGTAGGCACCTTCATAAAAATTACTCAGTCTCTGATCCCTGCTTATAGAAGCTTTGTTGAAACTTTTGGTCATTTGTTAGACAGTACTGGCAATGGAAATAGGTATTTGAGGTATACCCCAGAGCAACTC
>PISB-10
CAAGGAGCGTCGGAGATGGATCAACCAGCATGTATTGGGTTATGAAAGACAGAAATGGGGACCTGCTCTAGTGCATCTCAATAGGGAAGGACTGGCTGCATCTAGTGGCAGCAGAGCAGGGGCGAAGGAACTGTTTAAGCAGAGGCTCAGGGCATTCAACTTGGCCTTTGATCAGATATATGAAACACACCAACACTGGGTTATATCCGATGACGAGCTTCGAGTAGGCACCTTCATAAAAATTACTCAGTCTCTGATCCCTGCTTATAGAAGCTTTGTTGAAACTTTTGGTCATTTGTTAGACAGTACTGGCAATGGAAATAGGTATTTGAGGTATACCCCAGAGCAACTC
>PISB-17
CAAGGAGCGTCGGAGATGGATCAACCAGCATGTATTGGGTTATGAAAGACAGAAATGGGGACCTGCTCTAGTGCATCTCAATAGGGAAGGACTGGCTGCATCTAGTGGCAGCAGAGCAGGGGCGAAGGAACTGTTTAAGCAGAGGCTCAGGGCATTCAACTTGGCCTTTGATCAGATATATGAAACACACCAACACTGGGTTATATCCGATGACGAGCTTCGAGTAGGCACCTTCATAAAAATTACTCAGTCTCTGATCCCTGCTTATAGAAGCTTTGTTGAAACTTTTGGTCATTTGTTAGACAGTACTGGCAATGGAAATAGGTATTTGAGGTATACCCCAGAGCAACTC
>PISB-18
CAAGGAGCGTCGGAGATGGATCAACCAGCATGTATTGGGTTATGAAAGACAGAAATGGGGACCTGCTCTAGTGCATCTCAATAGGGAAGGACTGGCTGCATCTAGTGGCAGCAGAGCAGGGGCGAAGGAACTGTTTAAGCAGAGGCTCAGGGCATTCAACTTGGCCTTTGATCAGATATATGAAACACACCAACACTGGGTTATATCCGATGACGAGCTTCGAGTAGGCACCTTCATAAAAATTACTCAGTCTCTGATCCCTGCTTATAGAAGCTTTGTTGAAACTTTTGGTCATTTGTTAGACAGTACTGGCAATGGAAATAGGTATTTGAGGTATACCCCAGAGCAACTC
>PISB-15
CAAGGAGCGTCGGAGATGGATCAACCAGCATGTATTGGGTTATGAAAGACAGAAATGGGGACCTGCTCTAGTGCATCTCAATAGGGAAGGACTGGCTGCATCTAGTGGCAGCAGAGCAGGGGCGAAGGAACTGTTTAAGCAGAGGCTCAGGGCATTCAACTTGGCCTTTGATCAGATATATGAAACACACCAACACTGGGTTATATCCGATGACGAGCTTCGAGTAGGCACCTTCATAAAAATTACTCAGTCTCTGATCCCTGCTTATAGAAGCTTTGTTGAAACTTTTGGTCATTTGTTAGACAGTACTGGCAATGGAAATAGGTATTTGAGGTATACCCCAGAGCAACTC
>PISB-1
CAAGGAGCGTCGGAGATGGATCAACCAGCATGTATTGGGTTATGAAAGACAGAAATGGGGACCTGCTCTAGTGCATCTCAATAGGGAAGGACTGGCTGCATCTAGTGGCAGCAGAGCAGGGGCGAAGGAACTGTTTAAGCAGAGGCTCAGGGCATTCAACTTGGCCTTTGATCAGATATATGAAACACACCAACACTGGGTTATATCCGATGACGAGCTTCGAGTAGGCACCTTCATAAAAATTACTCAGTCTCTGATCCCTGCTTATAGAAGCTTTGTTGAAACTTTTGGTCATTTGTTAGACAGTACTGGCAATGGAAATAGGTATTTGAGGTATACCCCAGAGCAACTC
>PISB-6
CAAGGAGCGTCGGAGATGGATCAACCAGCATGTATTGGGTTATGAAAGACAGAAATGGGGACCTGCTCTAGTGCATCTCAATAGGGAAGGACTGGCTGCATCTAGTGGCAGCAGAGCAGGGGCGAAGGAACTGTTTAAGCAGAGGCTCAGGGCATTCAACTTGGCCTTTGATCAGATATATGAAACACACCAACACTGGGTTATATCCGATGACGAGCTTCGAGTAGGCACCTTCATAAAAATTACTCAGTCTCTGATCCCTGCTTATAGAAGCTTTGTTGAAACTTTTGGTCATTTGTTAGACAGTACTGGCAATGGAAATAGGTATTTGAGGTATACCCCAGAGCAACTC
>PISB-16
CAAGGAGCGTCGGAGATGGATCAACCAGCATGTATTGGGTTATGAAAGACAGAAATGGGGACCTGCTCTAGTGCATCTCAATAGGGAAGGACTGGCTGCATCTAGTGGCAGCAGAGCAGGGGCGAAGGAACTGTTTAAGCAGAGGCTCAGGGCATTCAACTTGGCCTTTGATCAGATATATGAAACACACCAACACTGGGTTATATCCGATGACGAGCTTCGAGTAGGCACCTTCATAAAAATTACTCAGTCTCTGATCCCTGCTTATAGAAGCTTTGTTGAAACTTTTGGTCATTTGTTAGACAGTACTGGCAATGGAAATAGGTATTTGAGGTATACCCCAGAGCAACTC
>PISB-8
CAAGGAGCGTCGGAGATGGATCAACCAGCATGTATTGGGTTATGAAAGACAGAAATGGGGACCTGCTCTAGTGCATCTCAATAGGGAAGGACTGGCTGCATCTAGTGGCAGCAGAGCAGGGGCGAAGGAACTGTTTAAGCAGAGGCTCAGGGCATTCAACTTGGCCTTTGATCAGATATATGAAACACACCAACACTGGGTTATATCCGATGACGAGCTTCGAGTAGGCACCTTCATAAAAATTACTCAGTCTCTGATCCCTGCTTATAGAAGCTTTGTTGAAACTTTTGGTCATTTGTTAGACAGTACTGGCAATGGAAATAGGTATTTGAGGTATACCCCAAAGCAACTC
>PISQ-1
CAAGGAGCGTAGGAGATGGATCAACCAGCATGTATTGGGTTATGAAAGACAGAAATGGGGACCTGCTCTAGTGCATCTCAATAGGGAAGGACTGGCTGCATCTAGTGGCAGCAGAGCAGGGGCGAAAGAACTGTTTAAGCAGAGGCTCAGGGCATTCAACTTGGCCTTTGATCAGATATATGAAACACACCAACACTGGGTTATATCCGATGACGAGCTTCGAGTAGGCACCTTCATAAAAATTACTCAGTCTCTGATCCCTGCTTATAGAAGCTTTGTTGAAACTTTTGGTCATTTGTTAGACAGTACTGGCAATGGAAATAGGTATTTGAGGTATACCCCAGAGCAACTC
>PIST-11
CAAGGAGCGTAGGAGATGGATCAACCAGCATGTATTGGGTTATGAAAGACAGAAATGGGGACCTGCTCTAGTGCATCTCAATAGGGAAGGACTGGCTGCATCTAGTGGCAGCAGAGCAGGGGCGAAGGAACTGTTTAAGCAGAGGCTCAGGGCATTCAACTTGGCCTTTGATCAGATATATGAAACACACCAACACTGGGTTATATCCGATGACGAGCTTCGAGTAGGCACCTTCATAAAAATTACTCAGTCTCTGATCCCTGCTTATAGAAGCTTTGTTGAAACTTTTGGTCATTTGTTAGACAGTACTGGCAATGGAAATAGGTATTTGAGGTATACCCCAGAGCAACTC
>PIST-4
CAAGGAGCGTAGGAGATGGATCAACCAGCATGTATTGGGTTATGAAAGACAGAAATGGGGACCTGCTCTAGTGCATCTCAATAGGGAAGGACTGGCTGCATCTAGTGGCAGCAGAGCAGGGGCGAAGGAACTGTTTAAGCAGAGGCTCAGGGCATTCAACTTGGCCTTTGATCAGATATATGAAACACACCAACACTGGGTTATATCCGATGACGAGCTTCGAGTAGGCACCTTCATAAAAATTACTCAGTCTCTGATCCCTGCTTATAGAAGCTTTGTTGAAACTTTTGGTCATTTGTTAGACAGTACTGGCAATGGAAATAGGTATTTGAGGTATACCCCAGAGCAACTC
>PIST-13
NNNNNNGCGTAGGAGATGGATCAACCAGCATGTATTGGGTTATGAAAGACAGAAATGGGGACCTGCTCTAGTGCATCTCAATAGGGAAGGACTGGCTGCATCTAGTGGCAGCAGAGCAGGGGCGAAGGAACTGTTTAAGCAGAGGCTCAGGGCATTCAACTTGGCCTTTGATCAGATATATGAAACACACCAACACTGGGTTATATCCGATGACGAGCTTCGAGTAGGCACCTTCATAAAAATTACTCAGTCTCTGATCCCTGCTTATAGAAGCTTTGTTGAAACTTTTGGTCATTTGTTAGACAGTACTGGCAATGGAAATAGGTATTTGAGGTATACCCCAGAGCAACTC
>PIST-9
CAAGGAGCGTAGGAGATGGATCAACCAGCATGTATTGGGTTATGAAAGACAGAAATGGGGACCTGCTCTAGTGCATCTCAATAGGGAAGGACTGGCTGCATCTAGTGGCAGCAGAGCAGGGGCGAAGGAACTGTTTAAGCAGAGGCTCAGGGCATTCAACTTGGCCTTTGATCAGATATATGAAACACACCAACACTGGGTTATATCCGATGACGAGCTTCGAGTAGGCACCTTCATAAAAATTACTCAGTCTCTGATCCCTGCTTATAGAAGCTTTGTTGAAACTTTTGGTCATTTGTTAGACAGTACTGGCAATGGAAATAGGTATTTGAGGTATACCCCAGAGCAACTC
>PICH-X2
CAAGGAGCGTAGGAGATGGATCAACCAGCATGTATTGGGTTATGAAAGACAGAAATGGGGACCTGCTCTAGTGCATCTCAATAGGGAAGGACTGGCTGCATCTAGTGGCAGCAGAGCAGGGGCGAAGGAACTGTTTAAGCAGAGGCTCAGGGCATTCAACTTGGCCTTTGATCAGATATATGAAACACACCAACACTGGGTTATATCCGATGACGAGCTTCGAGTAGGCACCTTCATAAAAATTACTCAGTCTCTGATCCCTGCTTATAGAAGCTTTGTTGAAACTTTTGGTCATTTGTTAGACAGTACTGGCAATGGAAATAGGTATTTGAGGTATACCCCAGAGCAACTC
>PIST-12
CAAGGAGCGTAGGAGATGGATCAACCAGCATGTATTGGGTTATGAAAGACAGAAATGGGGACCTGCTCTAGTGCATCTCAATAGGGAAGGATTGGCTGCATCTAGTGGCAGCAGAGCAGGGGCGAAGGAACTGTTTAAGCAGAGGCTCAGGGCATTCAACTTGGCCTTTGATCAGATATATGAAACACACCAACACTGGGTTATATCCGATGACGAGCTTCGAGTAGGCACCTTCATAAAAATTACTCAGTCTCTGATCCCTGCTTATAGAAGCTTTGTTGAAACTTTTGGTCATTTGTTAGACAGTACTGGCAATGGAAATAGGTATTTGAGGTATACCCCAGAGCAACTC
>PIST-3
CAAGGAGCGTAGGAGATGGATCAACCAGCATGTATTGGGTTATGAAAGACAGAAATGGGGACCTGCTCTAGTGCATCTCAATAGGGAAGGACTGGCTGCATCTAGTGGCAGCAGAGCAGGGGCGAAGGAACTGTTTAAGCAGAGGCTCAGGGCATTCAACTTGGCCTTTGATCAGATATATGAAACACACCAACACTGGGTTATATCCGATGACGAGCTTCGAGTAGGCACCTTCATAAAAATTACTCAGTCTCTGATCCCTGCTTATAGAAGCTTTGTTGAAACTTTTGGTCATTTGTTAGACAGTACTGGCAATGGAAATAGGTATTTGAGGTATACCCCAGAGCAACTC
>PIST-2
CAAGGTGCGTAGGAGATGGATCAACCAGCATGTATTGGGTTATGAAAGACAGAAATGGGGACCTGCTCTAGTGCATCTCAATAGGGAAGGACTGGCTGCATCTAGTGGCAGCAGAGCAGGGGTGAAGGAACTGTTTAAGCAGAGGCTCAGGGCATTCAACTTGGCCTTTGATCAGATATATGAAACACACCAACACTGGGTTATATCCGATGACGAGCTTCGAGTAGGCACCTTCATAAAAATTACTCAGTCTCTGATCCCTGCTTATAGAAGCTTTGTTGAAACTTTTGGTCATTTGTTAGACAGTACTGGCAATGGAAATAGGNNNNNNNNNNNNNNNNNNNNNNNNNNN
>PIST-6
CAAGGAGCGTAGGAGATGGATCAACCAGCATGTATTGGGTTATGAAAGACAGAAATGGGGACCTGCTCTAGTGCATCTCAATAGGGAAGGACTGGCTGCATCTAGTGGCAGCAGAGCAGGGGCGAAGGAACTGTTTAAGCAGAGGCTCAGGGCATTCAACTTGGCCTTTGATCAGATATATGAAACACACCAACACTGGGTTATATCCGATGACGAGCTTCGAGTAGGCACCTTCATAAAAATTACTCAGTCTCTGATCCCTGCTTATAGAAGCTTTGTTGAAACTTTTGGTCATTTGTTAGACAGTACTGGCAATGGAAATAGGTATTTGAGGTATACCCCAGAGCAACTC
>PIST-8
CAAGGAGCGTAGGAGATGGATCAACCAGCATGTATTGGGTTATGAAAGACAGAAATGGGGACCTGCTCTAGTGCATCTCAATAGGGAAGGACTGGCTGCATCTAGTGGCAGCAGAGCAGGGGCGAAGGAACTGTTTAAGCAGAGGCTCAGGGCATTCAACTTGGCCTTTGATCAGATATATGAAACACACCAACACTGGGTTATATCCGATGACGAGCTTCGAGTAGGCACCTTCATAAAAATTACTCAGTCTCTGATCCCTGCTTATAGAAGCTTTGTTGAAACTTTTGGTCATTTGTTAGACAGTACTGGCAATGGAAATAGGTATTTGAGGTATACCCCAGAGCAACTC
>PICH-X3
NNNNNNNNNNNNNNNNNNNNNNNNNNNNNNNNNNNNNNNTTATGAAAGACAGAAATGGGGACCTGCTCTAGTGCATCTCAATAGGGAAGGACTGGCTGCATCTAGTGGCAGCAGAGCAGGGGCGAAGGAACTGTTTAAGCAGAGGCTCAGGGCATTCAACTTGGCCTTTGATCAGATATATGAAACACACCAACACTGGGTTATATCCGATGACGAGCTTCGAGTAGGCACCTTCATAAAAATTACTCAGTCTCTGATCCCTGCTTATAGAAGCTTTGTTGAAACTTTTGGTCATTTGTTAGACAGTACTGGCAATGGAAATAGGTATTTGAGGTATACCCCAGAGCAACTC
>PIST-19
CAAGGAGCGTAGGAGATGGATCAACCAGCATGTATTGGGTTATGAAAGACAGAAATGGGGACCTGCTCTAGTGCATCTCAATAGGGAAGGACTGGCTGCATCTAGTGGCAGCAGAGCAGGGGCGAAGGAACTGTTTAAGCAGAGGCTCAGGGCATTCAACTTGGCCTTTGATCAGATATATGAAACACACCAACACTGGGTTATATCCGATGACGAGCTTCGAGTAGGCACCTTCATAAAAATTACTCAGTCTCTGATCCCTGCTTATAGAAGCTTTGTTGAAACTTTTGGTCATTTGTTAGACAGTACTGGCAATGGAAATAGGTATTTGAGGTATACCCCAGAGCAACTC
>PIST-5
CAAGGAGCGTAGGAGATGGATCAACCAGCATGTATTGGGTTATGAAAGACAGAAATGGGGACCTGCTCTAGTGCATCTCAATAGGGAAGGACTGGCTGCATCTAGTGGCAGCAGAGCAGGGGCGAAGGAACTGTTTAAGCAGAGGCTCAGGGCATTCAACTTGGCCTTTGATCAGATATATGAAACACACCAACACTGGGTTATATCCGATGACGAGCTTCGAGTAGGCACCTTCATAAAAATTACTCAGTCTCTGATCCCTGCTTATAGAAGCTTTGTTGAAACTTTTGGTCATTTGTTAGACAGTACTGGCAATGGAAATAGGTATTTGAGGTATACCCCAGAGCAACTC
>PIST-10
CAAGGAGCGTAGGAGATGGATCAACCAGCATGTATTGGGTTATGAAAGACAGAAATGGGGACCTGCTCTAGTGCATCTCAATAGGGAAGGACTGGCTGCATCTAGTGGCAGCAGAGCAGGGGCGAAGGAACTGTTTAAGCAGAGGCTCAGGGCATTCAACTTGGCCTTTGATCAGATATATGAAACACACCAACACTGGGTTATATCCGATGACGAGCTTCGAGTAGGCACCTTCATAAAAATTACTCAGTCTCTGATCCCTGCTTATAGAAGCTTTGTTGAAACTTTTGGTCATTTGTTAGACAGTACTGGCAATGGAAATAGGTATTTGAGGTATACCCCAGAGCAACTC
>PIST-7
CAAGGAGCGTAGGAGATGGATCAACCAGCATGTATTGGGTTATGAAAGACAGAAATGGGGACCTGCTCTAGTGCATCTCAATAGGGAAGGACTGGCTGCATCTAGTGGCAGCAGAGCAGGGGCGAAGGAACTGTTTAAGCAGAGGCTCAGGGCATTCAACTTGGCCTTTGATCAGATATATGAAACACACCAACACTGGGTTATATCCGATGACGAGCTTCGAGTAGGCACCTTCATAAAAATTACTCAGTCTCTGATCCCTGCTTATAGAAGCTTTGTTGAAACTTTTGGTCATTTGTTAGACAGTACTGGCAATGGAAATAGGTATTTGAGGTATACCCCAGAGCAACTC
>PIST-15
CAAGGAGCGTAGGAGATGGATCAACCAGCATGTATTGGGTTATGAAAGACAGAAATGGGGACCTGCTATAGTGCATCTCAATAGGGAAGGACTGGCTGCATCTAGTGGCAGCAGAGCAGGGGTGAAGGAACTGTTTAAGCAGAGGCTCAGGGCATTCAACTTGGCCTTTGATCAGATATATGAAACACACCAACACTGGGTTATATCCGATGACGAGCTTCGAGTAGGCACCTTCATAAAAATTACTCAGTCTCTGATCCCTGCTTATATAAGCTTTGTTGAAACTTTTGGTCATTTGTTAGACAGTACTGGCAATGGAAATAGGTATTTGAGGTATACCCCNNNNNNNNNN
>PIST-14
CAAGGAGCGTAGGAGATGGATCAACCAGCATGTATTGGGTTATGAAAGACAGAAATGGGGACCTGCTCTAGTGCATCTCAATAGGGAAGGACTGGCTGCATCTAGTGGCAGCAGAGCAGGGGCGAAGGAACTGTTTAAGCAGAGGCTCAGGGCATTCAACTTGGCCTTTGATCAGATATATGAAACACACCAACACTGGGTTATATCCGATGACGAGCTTCGAGTAGGCACCTTCATAAAAATTACTCAGTCTCTGATCCCTGCTTATAGAAGCTTTGTTGAAACTTTTGGTCATTTGTTAGACAGTACTGGCAATGGAAATAGGTATTTGAGGTATACCCCAGAGCAACTC
>PIST-1
CAAGGAGCGTAGGAGATGGATCAACCAGCATGTATTGGGTTATGAAAGACAGAAATGGGGACCTGCTCTAGTGCATCTCAATAGGGAAGGACTGGCTGCATCTAGTGGCAGCAGAGCAGGGGCGAAGGAACTGTTTAAGCAGAGGCTCAGGGCATTCAACTTGGCCTTTGATCAGATATATGAAACACACCAACACTGGGTTATATCCGATGACGAGCTTCGAGTAGGCACCTTCATAAAAATTACTCAGTCTCTGATCCCTGCTTATAGAAGCTTTGTTGAAACTTTTGGTCATTTGTTAGACAGTACTGGCAATGGAAATAGGTATTTGAGGTATACCCCAGAGCAACTC
>PILA-17
CAAGGAGCGTAGGAGATGGATCAACCAGCATGTATTGGGTTATGAAAGACAGAAATGGGGACCTGCTCTAGTGCATCTCAATAGAGAAGGACTGGCTGCATCTAGTGGCAGCAGAGCAGGGGCGAAGGAACTGTTTAAGCAGAGGCTCAGGGCATTCAACTTGGCCTTTGATCAGATATATGAAACACACCAACACTGGGTTATATCCGATGACGAGCTTCGAGTAGGCACCTTCATAAAAATTACTCAGTCTCTGATCCCTGCTTATAGAAGCTTTGTTGAAACTTTTGGTCATTTGTTAGACAGTACTGGCAATGGAAATAGGTATTTGAGGTATACCCCAGAGCAACTC
>PILA-28
CAAGGAGCGTAGGAGATGGATCAACCAGCATGTATTGGGTTATGAAAGACAGAAATGGGGACCTGCTCTAGTGCATCTCAATAGAGAAGGACTGGCTGCATCTAGTGGCAGCAGAGCAGGGGCGAAGGAACTGTTTAAGCAGAGGCTCAGGGCATTCAACTTGGCCTTTGATCAGATATATGAAACACACCAACACTGGGTTATATCCGATGACGAGCTTCGAGTAGGCACCTTCATAAAAATTACTCAGTCTCTGATCCCTGCTTATAGAAGCTTTGTTGAAACTTTTGGTCATTTGTTAGACAGTACTGGCAATGGAAATAGGTATTTGAGGTATACCCCAGAGCAACTC
>PILA-29
CAAGGAGCGTAGGAGATGGATCAACCAGCATGTATTGGGTTATGAAAGACAGAAATGGGGACCTGCTCTAGTGCATCTCAATAGGGAAGGACTGGCTGCATCTAGTGGCAGCAGAGCAGGGGCGAAGGAACTGTTTAAGCAGAGGCTCAGGGCATTCAACTTGGCCTTTGATCAGATATATGAAACACATCAACACTGGGTTATATCCGATGACGAGCTTCGAGTAGGCACCTTCATAAAAATTACTCAGTCTCTGATCCCTGCTTATAGAAGCTTTGTTGAAACTTTTGGTCATTTGTTAGACAGTACTGGCAATGGAAATAGGTATTTGAGGTATACCCCAGAGCAACTC
>PILA-26
CAAGGAGCGTAGGAGATGGATCAACCAGCATGTATTGGGTTATGAAAGACAGAAATGGGGACCTGCTCTAGTGCATCTCAATAGGGAAGGACTGGCTGCATCTAGTGGCAGCAGAGCAGGGGCGAAGGAACTGTTTAAGCAGAGGCTCAGGGCATTCAACTTGGCCTTTGATCAGATATATGGAACACATCAACACTGGGTTATATCCGATGACGAGCTTCGAGTAGGCACCTTCATAAAAATTACTCAGTCTCTGATCCCTGCTTATAGAAGCTTTGTTGAAACTTTTGGTCATTTGTTAGACAGTACTGGCAATGGAAATAGGTATTTGAGGTATACCCCAGAGCAACTC
>PILA-22
CAAGGAGCGTAGGAGATGGATCAACCAGCATGTATTGGGTTATGAAAGACAGAAATGGGGACCTGCTCTAGTGCATCTCAATAGAGAAGGACTGGCTGCATCTAGTGGCAGCAGAGCAGGGGCGAAGGAACTGTTTAAGCAGAGGCTCAGGGCATTCAACTTGGCCTTTGATCAGATATATGAAACACACCAACACTGGGTTATATCCGATGACGAGCTTCGAGTAGGCACCTTCATAAAAATTACTCAGTCTCTGATCCCTGCTTATAGAAGCTTTGTTGAAACTTTTGGTCATTTGTTAGACAGTACTGGCAATGGAAATAGGTATTTGAGGTATACCCCAGAGCAACTC
>PILA-27
CAAGGAGCGTAGGAGATGGATCAACCAGCATGTATTGGGTTATGAAAGACAGAAATGGGGACCTGCTCTAGTGCATCTCAATAGGGAAGGACTGGCTGCATCTAGTGGCAGCAGAGCAGGGGCGAAGGAACTGTTTAAGCAGAGGCTCAGGGCATTCAACTTGGCCTTTGATCAGATATATGAAACACATCAACACTGGGTTATATCCGATGACGAGCTTCGAGTAGGCACCTTCATAAAAATTACTCAGTCTCTGATCCCTGCTTATAGAAGCTTTGTTGAAACTTTTGGTCATTTGTTAGACAGTACTGGCAATGGAAATAGGTATTTGAGGTATACCCCAGAGCAACTC
>PILA-23
CAAGGAGCGTAGGAGATGGATCAACCAGCATGTATTGGGTTATGAAAGACAGAAATGGGGACCTGCTCTAGTGCATCTCAATAGGGAAGGACTGGCTGCATCTAGTGGCAGCAGAGCAGGGGCGAAGGAACTGTTTAAGCAGAGGCTCAGGGCATTCAACTTGGCCTTTGATCAGATATATGAAACACATCAACACTGGGTTATATCCGATGACGAGCTTCGAGTAGGCACCTTCATAAAAATTACTCAGTCTCTGATCCCTGCTTATAGAAGCTTTGTTGAAACTTTTGGTCATTTGTTAGACAGTACTGGCAATGGAAATAGGTATTTGAGGTATACCCCAGAGCAACTC
>PILA-18
CAAGGAGCGTAGGAGATGGATCAACCAGCATGTATTGGGTTATGAAAGACAGAAATGGGGACCTGCTCTAGTGCATCTCAATAGAGAAGGACTGGCTGCATCTAGTGGCAGCAGAGCAGGGGCGAAGGAACTGTTTAAGCAGAGGCTCAGGGCATTCAACTTGGCCTTTGATCAGATATATGAAACACACCAACACTGGGTTATATCCGATGACGAGCTTCGAGTAGGCACCTTCATAAAAATTACTCAGTCTCTGATCCCTGCTTATAGAAGCTTTGTTGAAACTTTTGGTCATTTGTTAGACAGTACTGGCAATGGAAATAGGTATTTGAGGTATACCCCAGAGCAACTC
>PILA-24
CAAGGAGCGTAGGAGATGGATCAACCAGCATGTATTGGGTTATGAAAGACAGAAATGGGGACCTGCTCTAGTGCATCTCAATAGGGAAGGACTGGCTGCATCTAGTGGCAGCAGAGCAGGGGCGAAGGAACTGTTTAAGCAGAGGCTCAGGGCATTCAACTTGGCCTTTGATCAGATATATGGAACACATCAACACTGGGTTATATCCGATGACGAGCTTCGAGTAGGCACCTTCATAAAAATTACTCAGTCTCTGATCCCTGCTTATAGAAGCTTTGTTGAAACTTTTGGTCATTTGTTAGACAGTACTGGCAATGGAAATAGGTATTTGAGGTATACCCCAGAGCAACTC
>PILA-21
CAAGGAGCGTAGGAGATGGATCAACCAGCATGTATTGGGTTATGAAAGACAGAAATGGGGACCTGCTCTAGTGCATCTCAATAGAGAAGGACTGGCTGCATCTAGTGGCAGCAGAGCAGGGGCGAAGGAACTGTTTAAGCAGAGGCTCAGGGCATTCAACTTGGCCTTTGATCAGATATATGAAACACACCAACACTGGGTTATATCCGATGACGAGCTTCGAGTAGGCACCTTCATAAAAATTACTCAGTCTCTGATCCCTGCTTATAGAAGCTTTGTTGAAACTTTTGGTCATTTGTTAGACAGTACTGGCAATGGAAATAGGTATTTGAGGTATACCCCAGAGCAACTC
>PILA-20
CAAGGAGCGTAGGAGATGGATCAACCAGCATGTATTGGGTTATGAAAGACAGAAATGGGGACCTGCTCTAGTGCATCTCAATAGGGAAGGACTGGCTGCATCTAGTGGCAGCAGAGCAGGGGCGAAGGAACTGTTTAAGCAGAGGCTCAGGGCATTCAACTTGGCCTTTGATCAGATATATGAAACACATCAACACTGGGTTATATCCGATGACGAGCTTCGAGTAGGCACCTTCATAAAAATTACTCAGTCTCTGATCCCTGCTTATAGAAGCTTTGTTGAAACTTTTGGTCATTTGTTAGACAGTACTGGCAATGGAAATAGGTATTTGAGGTATACCCCAGAGCAACTC
>PILA-19
CAAGGAGCGTAGGAGATGGATCAACCAGCATGTATTGGGTTATGAAAGACAGAAATGGGGACCTGCTCTAGTGCATCTCAATAGAGAAGGACTGGCTGCATCTAGTGGCAGCAGAGCAGGGGCGAAGGAACTGTTTAAGCAGAGGCTCAGGGCATTCAACTTGGCCTTTGATCAGATATATGAAACACACCAACACTGGGTTATATCCGATGACGAGCTTCGAGTAGGCACCTTCATAAAAATTACTCAGTCTCTGATCCCTGCTTATAGAAGCTTTGTTGAAACTTTTGGTCATTTGTTAGACAGTACTGGCAATGGAAATAGGTATTTGAGGTATACCCCAGAGCAACTC
