# Supplementary material for: An empirical evaluation of two-stage species tree inference strategies using a multilocus dataset from North American pines
Source: BMC Evol Biol. 2014 Mar 29;14:67. doi: 10.1186/1471-2148-14-67 (PMC4021425; doi:10.1186/1471-2148-14-67)
Supplement: Additional file 3 — Zip archive containing data filesDp,Dp,0,Ds,Ds,0, and a description of these files. [file 1471-2148-14-67-S3.zip › DeGiorgioEtAl_2014_AdditionalFile1/Dataset_Dp0/0_13957_02.fas]

>PIAL-15
GGCAGGGAGTAATTCTGAGCCCTAGCCAGACCATCAGAACTCATTGACTCAAAAGGCAGATCTATTAAAAACACAGGTACAATGGCCCACAAGTGGGTAGA-------TACATGTTTCTCTTCATTCATGAGCCTCTACCCATTCTACTCTCATTGTAAA-TATACCCTAAAAGTTACAGGGGCAAGCTTCTTTTGGGTAACAGTATCAGAGTAAGATTTTAAAGTTGCAAATGAACAAGAGCTAAGCAAGCGCAGAAGCTACAAAGTAGCAGTAAATACAGAAGCCGAAGAAGAAAAGTCCAGGCCAAATGCAATTACCATCATGCCTATACAATGTCAATGGTGGGTTCCTCATAATAGTAAGGAGACAATTTTCCATCCTTGGCAGTTGCCTTCGCCTTGTGGTGGGGGTTGGCTTCCTGCAGCATCTCTACCACC
>PIAL-16
GGCAGGGAGTAATTCTGAGCCCTAGCCAGACCATCAGAACTCATTGACTCAAAAGGCAGATCTATTAAAAACACAGGTACAATGGCCCACAAGTGGGTAGA-------TACATGCTTCTCTTCATTCATGAGCCTCTACCCATTCTACTCTCATTGTAAA-TATACCCTAAAAGTTACAGGGGCAAGCTTCTTTTGGGTAACAGTATCAGAGTAAGATTTTAAAGTTGCAAATGAACAAGAGCTAAGCAAGCGCAGAAGCTACAAAGTAGCAGTAAATACAGAAGCCGAAGAAGAAAAGTCCAGGCCAAATGCAATTACCATCATGCCTATACAATGTCAATGGTGGGTTCCTCGTAATAGTAAGGAGACAATTTTCCATCCTTGGCAGTTGCCTTCGCCTTGTGGTGGGGGTTGGCTTCCTGCAGCATCTCTACCACC
>PIAL-6
GGCAGGGAGTAATTCTGAGCCCTAGCCAGACCATCAGAACTCATTGACTCAAAAGGCAGATCTATTAAAAACACAAGTACAATGGCCCACAAGTGGGTAGATACTAGATACATGTTTCTCTTCATTCATGAGCCTCTACCCATTCTACTCTCATTGTAAA-TATACCCTAAAAGTTACAGGGGCAAGCTTCTTTTGGGTAACAGTATCAGAGTAAGATTTTAAAGTTGCAAATGAACAAGAGCTAAGCAAGCGCAGAAGCTACAAAGTAGCAGTAAATACAGAGGCCGAAGAAGAAAAGTCCAGGCCAAATGCAATTACCATCATGCCTATACAATGTCAATGGTGGGTTCCTCGTAATAGTAAGGAGACAATTTTCCATCCTTGGCAGTTGCCTTCGCCTTGTGGTGGGGGTTGGCTTCCTGCAGCATCTCTACCACC
>PIAL-12
GGCAGGGAGTAATTCTGAGCCCTAGCCAGACCATCAGAACTCATTGACTCAAAAGGCAGATCTATTAAAAACACAAGTACAATGGCCCACAAGTGGGTAGATACTAGATACATGTTTCTCTTCATTCATGAGCCTCTACCCATTCTACTCTCATTGTAAA-TATACCCTAAAAGTTACAGGGGCAAGCTTCTTTTGGGTAACAGTATCAGAGTAAGATTTTAAAGTTGCAAATGAACAAGAGCTAAGCAAGCGCAGAAGCTACAAAGTAGCAGTAAATACAGAGGCCGAAGAAGAAAAGTCCAGGCCAAATGCAATTACCATCATGCCTATACAATGTCAATGGTGGGTTCCTCGTAATAGTAAGGAGACAATTTTCCATCCTTGGCAGTTGCCTTCGCCTTGTGGTGGGGGTTGGCTTCCTGCAGCATCTCTACCACC
>PIAL-7
GGCAGGGAGTAATTCTGAGCCCTAGCCAGACCATCAGAACTCATTGACTCAAAAGGCAGATCTATTAAAAACACAGGTACAATGGCCCACAAGTGGGTAGA-------TACATGTTTCTCTTCATTCATGAGCCTCTACCCATTCTACTCTCATTGTAAA-TATACCCTAAAAGTTACAGGGGCAAGCTTCTTTTGGGTAACAGTATCAGAGTAAGATTTTAAAGTTGCAAATGAACAAGAGCTAAGCAAGCGCAGAAGCTACAAAGTAGCAGTAAATACAGAAGCCGAAGAAGAAAAGTCCAGGCCAAATGCAATTACCATCATGCCTATACAATGTCAATGGTGGGTTCCTCATAATAGTAAGGAGACAATTTTCCATCCTTGGCAGTTGCCTTCGCCTTGTGGTGGGGGTTGGCTTCCTGCAGCATCTCTACCACC
>PIAL-3
GGCAGGGAGTAATTCTGAGCCCTAGCCAGACCATCAGAACTCATTGACTCAAAAGGCAGATCTATTAAAAACACAGGTACAATGGCCCACAAGTGGGTAGA-------TACATGTTTCTCTTCATTCATGAGCCTCTACCCATTCTACTCTCATTGTAAA-TATACCCTAAAAGTTACAGGGGCAAGCTTCTTTTGGGTAACAGTATCAGAGTAAGATTTTAAAGTTGCAAATGAACAAGAGCTAAGCAAGCGCAGAAGCTACAAAGTAGCAGTAAATACAGAAGCCGAAGAAGAAAAGTCCAGGCCAAATGCAATTACCATCATGCCTATACAATGTCAATGGTGGGTTCCTCATAATAGTAAGGAGACAATTTTCCATCCTTGGCAGTTGCCTTCGCCTTGTGGTGGGGGTTGGCTTCCTGCAGCATCTCTACCACC
>PIAL-9
GGCAGGGAGTAATTCTGAGCCCTAGCCAGACCATCAGAACTCATTGACTCAAAAGGCAGATCTATTAAAAACACAAGTACAATGGCCCACAAGTGGGTAGATACTAGATACATGTTTCTCTTCATTCATGAGCCTCTACCCATTCTACTCTCATTGTAAA-TATACCCTAAAAGTTACAGGGGCAAGCTTCTTTTGGGTAACAGTATCAGAGTAAGATTTTAAAGTTGCAAATGAACAAGAGCTAAGCAAGCGCAGAAGCTACAAAGTAGCAGTAAATACAGAGGCCGAAGAAGAAAAGTCCAGGCCAAATGCAATTACCATCATGCCTATACAATGTCAATGGTGGGTTCCTCGTAATAGTAAGGAGACAATTTTCCATCCTTGGCAGTTGCCTTCGCCTTGTGGTGGGGGTTGGCTTCCTGCAGCATCTCTACCACC
>PIAL-13
GGCAGGGAGTAATTCTGAGCCCTAGCCAGACCATCAGAACTCATTGACTCAAAAGGCAGATCTATTAAAAACACAGGTACAATGGCCCACAAGTGGGTAGA-------TACATGCTTCTCTTCATTCATGAGCCTCTACCCATTCTACTCTCATTGTAAA-TATACCCTAAAAGTTACAGGGGCAAGCTTCTTTTGGGTAACAGTATCAGAGTAAGATTTTAAAGTTGCAAATGAACAAGAGCTAAGCAAGCGCAGAAGCTACAAAGTAGCAGTAAATACAGAAGCCGAAGAAGAAAAGTCCAGGCCAAATGCAATTACCATCATGCCTATACAATGTCAATGGTGGGTTCCTCGTAATAGTAAGGAGACAATTTTCCATCCTTGGCAGTTGCCTTCGCCTTGTGGTGGGGGTTGGCTTCCTGCAGCATCTCTACCACC
>PIAL-4
GGCAGGGAGTAATTCTGAGCCCTAGCCAGACCATCAGAACTCATTGACTCAAAAGGCAGATCTATTAAAAACACAGGTACAATGGCCCACAAGTGGGTAGA-------TACATGTTTCTCTTCATTCATGAGCCTCTACCCATTCTACTCTCATTGTAAA-TACACCCTAAAAGTTACAGGGGCAAGCTTCTTTTGGGTAACAGTATCAGAGTAAGATTTTAAAGTTGCAAATGAACAAGAGCTAAGCAAGCGCAGAAGCTACAAAGTAGCAGTAAACACAGAGGCCGAAGAAGAAAAGTCCAGGCCAAATGCAATTACCATCATGCCTATACAATGTCAATGGTGGGTTCCTCGTAATAGTAAGGAGACAATTTTCCATCCTTGGCAGTTGCCTTCGCCTTGTGGTGGGGGTTGGCTTCCTGCAGCATCTCTACCACC
>PIAL-5
GGCAGGGAGTAATTCTGAACCCTAGCCAGACCATCAGAACTCATTGACTCAAAAGGCAGATCTATTAAAAACACAGGTACAATGGCCCACAAGTGGGTAGA-------TACATGTTTCTCTTCATTCATGAGCCTCTACCCATTCTACTCTCATTGTAAA-TATACCCTAAAAGTTACAGGGGCAAGCTTCTTTTGGGTAACAGTATCAGAGTAAGATTTTAAAGTTGCAAATGAACAAGAGCTAAGCAAGCACAGAAGCTACAAAGTAGCAGTAAATACAGAAGCCGAAGAAGAAAAGTCCAGGCCAAATGCAATTACCATCATGCCTATACAATGTCAATGGTGGGTTCCTCGTAATAGTAAGGAGACAATTTTCCATCCTTAGCAGTTGACTTCGCCTTGTGGTGGGGGTTGGCTTCCTGCAGCATCTCTACCACC
>PIAL-17
GGCAGGGAGTAATTCTGAGCCCTAGCCAGACCATCAGAACTCATTGACTCAAAAGGCAGATCTATTAAAAACACAGGTACAATGGCCCACAAGTGGGTAGA-------TACATGTTTCTCTTCATTCATGAGCCTCTACCCATTCTACTCTCATTGTAAA-TATACCCTAAAAGTTACAGGGGCAAGCTTCTTTTGGGTAACAGTATCAGAGTAAGATTTTAAAGTTGCAAATGAACAAGAGCTAAGCAAGCGCAGAAGCTACAAAGTAGCAGTAAATACAGAAGCCGAAGAAGAAAAGTCCAGGCCAAATGCAATTACCATCATGCCTATACAATGTCAATGGTGGGTTCCTCATAATAGTAAGGAGACAATTTTCCATCCTTGGCAGTTGCCTTCGCCTTGTGGTGGGGGTTGGCTTCCTGCAGCATCTCTACCACC
>PIAY-14
GGCAGGGAGTAATTCTGAGCCCTAGCCAGACCATCAGAACTCATTGACTCAAAAGGCAGATCTATTAAAAACACAGGTACAATGGCCCACAAGTGGGTAGA-------TACATGTTTCTCTTCATTCATGAGCCTCTACCCATTCTACTCTCATTGTAAA-TATACCCTAAAAGTTACAGGGGCAAGCTTCTTTTGGGTAACAGTATCAGAGTAAGATTTTAAAGTTGCAAATGAACAAGAGCTAAGCAAGCGCAGAAGCTACAAAGTAGCAGTAAATACAGAAGCCGAAGAAGAAAAGTCCAGGCCAAATGCAATTACCATCATGCCTATACAATGTCAATGGTGGGTTCCTCGTAATAGTAAGGAGACAATTTTCCATCCTTGGCAGTTGCCTTCGCCTTGTGGTGGGGGTTGGCTTCCTGCAGCATCTCTACCACC
>PIAY-9
GGCAGGGAGTAATTCTGAGCCCTAGCCAGACCATCAGAACTCATTGACTCAAAAGGCAGATCTATTAAAAACACAGGTACAATGGCCCATAAGTGGGTAGA-------TACATGCTTCTCTTCATTCATGAGCCTCTACCCATTCTACTCTCATTGTAAA-TATACCCTAAAAGTTACAGGGGCAAGCTTCTTTTGGGTAACAGTATCAGAGTAAGATTTTAAAGTTGCAAATGAACAAGAGCTAAGCAAGCGCAGAAGCTACAAAGTAGCAGTAAATACAGAAGCCGAAGAAGAAAAGTCCAGGCCAAATGCAATTACCATCATGCCTATACAATGTCAATGGTGGGTTCCTCGTAATAGTAAGGAGACAATTTTCCATCCTTGGCAGTTGCCTTCGCCTTGTGGTGGGGGTTGGCTTCCTGCAGCATCTCTACCACC
>PIAY-18
GGCAGGGAGTAATTCTGAGCCCTAGCCAGACCATCAGAACTCATTGACTCAAAAGGCAGATCTATTAAAAACACAGGTACAATGGCCCACAAGTGGGTAGA-------TACATGCTTCTCTTCATTCATGAGCCTCTACCCATTCTACTCTCATTGTAAA-TATACCCTAAAAGTTACAGGGGCAAGCTTCTTTTGGGTAACAGTATCAGAGTAAGATTTTAAAGTTGCAAATGAACAAGAGCTAAGCAAGCGCAGAAGCTACAAAGTAGCAGTAAATACAGAAGCCGAAGAAGAAAAGTCCAGGCCAAATGCAATTACCATCATGCCTATACAATGTCAATGGTGGGTTCCTCGTAATAGTAAGGAGACAATTTTCCATCCTTGGCAGTTGCCTTCGCCTTGTGGTGGGGGTTGGCTTCCTGCAGCATCTCTACCACC
>PIAY-10
GGCAGGGAGTAATTCTGAGCCCTAGCCAGACCATCAGAACTCATTGACTCAAAAGGCAGATCTATTAAAAACACAGGTACAATGGCCCACAAGTGGGTAGA-------TACATGCTTCTCTTCATTCATGAGCCTCTACCCATTCTACTCTCATTGTAAA-TATACCCTAAAAGTTACAGGGGCAAGCTTCTTTTGGGTAACAGTATCAGAGTAAGATTTTAAAGTTGCAAATGAACAAGAGCTAAGCAAGCGCAGAAGCTACAAAGTAGCAGTAAATACAGAAGCCGAAGAAGAAAAGTCCAGGCCAAATGCAATTACCATCATGCCTATACAATGTCAATGGTGGGTTCCTCGTAATAGTAAGGAGACAATTTTCCATCCTTGGCAGTTGCCTTCGCCTTGTGGTGGGGGTTGGCTTCCTGCAGCATCTCTACCACC
>PIAY-2
GGCAGGGAGTAATTCTGAGCCCTAGCCAGACCATCAGAACTCATTGACTCAAAAGGCAGATCTATTAAAAACACAGGTACAATGGCCCACAAGTGGGTAGA-------TACATGTTTCTCTTCATTCATGAGCCTCTACCCATTCTACTCTCATTGTAAA-TATACCCTAAAAGTTACAGGGGCAAGCTTCTTTTGGGTAACAGTATCAGAGTAAGATTTTAAAGTTGCAAATGAACAAGAGCTAAGCAAGCGCAGAAGCTACAAAGTAGCAGTAAATACAGAAGCCGAAGAAGAAAAGTCCAGGCCAAATGCAATTACCATCATGCCTATACAATGTCAATGGTGGGTTCCTCGTAATAGTAAGGAGACAATTTTCCATCCTTGGCAGTTGCCTTCGCCTTGTGGTGGGGGTTGGCTTCCTGCAGCATCTCTACCACC
>PIAY-13
GGCAGGGAGTAATTCTGAGCCCTAGCCAGACCATCAGAACTCATTGACTCAAAAGGCAGATCTATTAAAAACACAGGTACAATGGCCCACAAGTGGGTAGA-------TACATGCTTCTCTTCATTCATGAGCCTCTACCCATTCTACTCTCATTGTAAA-TATACCCTAAAAGTTACAGGGGCAAGCTTCTTTTGGGTAACAGTATCAGAGTAAGATTTTAAAGTTGCAAATGAACAAGAGCTAAGCAAGCGCAGAAGCTACAAAGTAGCAGTAAATACAGAAGCCGAAGAAGAAAAGTCCAGGCCAAATGCAATTACCATCATGCCTATACAATGTCAATGGTGGGTTCCTCGTAATAGTAAGGAGACAATTTTCCATCCTTGGCAGTTGCCTTCGCCTTGTGGTGGGGGTTGGCTTCCTGCAGCATCTCTACCACC
>PIAY-3
GGCAGGGAGTAATTCTGAGCCCTAGCCAGACCATCAGAACTCATTGACTCAAAAGGCAGATCTATTAAAAACACAGGTACAATGGCCCACAAGTGGGTAGA-------TACATGCTTCTCTTCATTCATGAGCCTCTACCCATTCTACTCTCATTGTAAA-TATACCCTAAAAGTTACAGGGGCAAGCTTCTTTTGGGTAACAGTATCAGAGTAAGATTTTAAAGTTGCAAATGAACAAGAGCTAAGCAAGCGCAGAAGCTACAAAGTAGCAGTAAATACAGAAGCCGAAGAAGAAAAGTCCAGGCCAAATGCAATTACCATCATGCCTATACAATGTCAATGGTGGGTTCCTCGTAATAGTAAGGAGACAATTTTCCATCCTTGGCAGTTGCCTTCGCCTTGTGGTGGGGGTTGGCTTCCTGCAGCATCTCTACCACC
>PIAY-15
GGCAGGGAGTAATTCTGAGCCCTAGCCAGACCATCAGAACTCATTGACTCAAAAGGCAGATCTATTAAAAACACAGGTACAATGGCCCACAAGTGGGTAGA-------TACATGCTTCTCTTCATTCATGAGCCTCTACCCATTCTACTCTCATTGTAAA-TATACCCTAAAAGTTACAGGGGCAAGCTTCTTTTGGGTAACAGTATCAGAGTAAGATTTTAAAGTTGCAAATGAACAAGAGCTAAGCAAGCGCAGAAGCTACAAAGTAGCAGTAAATACAGAAGCCGAAGAAGAAAAGTCCAGGCCAAATGCAATTACCATCATGCCTATACAATGTCAATGGTGGGTTCCTCGTAATAGTAAGGAGACAATTTTCCATCCTTGGCAGTTGCCTTCGCCTTGTGGTGGGGGTTGGCTTCCTGCAGCATCTCTACCACC
>PIAY-19
GGCAGGGAGTAATTCTGAGCCCTAGCCAGACCATCAGAACTCATTGACTCAAAAGGCAGATCTATTAAAAACACAGGTACAATGGCCCACAAGTGGGTAGA-------TACATGCTTCTCTTCATTCATGAGCCTCTACCCATTCTACTCTCATTGTAAA-TATACCCTAAAAGTTACAGGGGCAAGCTTCTTTTGGGTAACAGTATCAGAGTAAGATTTTAAAGTTGCAAATGAACAAGAGCTAAGCAAGCGCAGAAGCTACAAAGTAGCAGTAAATACAGAAGCCGAAGAAGAAAAGTCCAGGCCAAATGCAATTACCATCATGCCTATACAATGTCAATGGTGGGTTCCTCGTAATAGTAAGGAGACAATTTTCCATCCTTGGCAGTTGCCTTCGCCTTGTGGTGGGGGTTGGCTTCCTGCAGCATCTCTACCACC
>PIAY-1
GGCAGGGAGTAATTCTGAGCCCTAGCCAGACCATCAGAACTCATTGACTCAAAAGGCAGATCTATTAAAAACACAGGTACAATGGCCCACAAGTGGGTAGA-------TACATGCTTCTCTTCATTCATGAGCCTCTACCCATTCTACTCTCATTGTAAA-TATACCCTAAAAGTTACAGGGGCAAGCTTCTTTTGGGTAACAGTATCAGAGTAAGATTTTAAAGTTGCAAATGAACAAGAGCTAAGCAAGCGCAGAAGCTACAAAGTAGCAGTAAATACAGAAGCCGAAGAAGAAAAGTCCAGGCCAAATGCAATTACCATCATGCCTATACAATGTCAATGGTGGGTTCCTCGTAATAGTAAGGAGACAATTTTCCATCCTTGGCAGTTGCCTTCGCCTTGTGGTGGGGGTTGGCTTCCTGCAGCATCTCTACCACC
>PIAY-7
GGCAGGGAGTAATTCTGAGCCCTAGCCAGACCATCAGAACTCATTGACTCAAAAGGCAGATCTATTAAAAACACAGGTACAATGGCCCACAAGTGGGTAGA-------TACATGCTTCTCTTCATTCATGAGCCTCTACCCATTCTACTCTCATTGTAAA-TATACCCTAAAAGTTACAGGGGCAAGCTTCTTTTGGGTAACAGTATCAGAGTAAGATTTTAAAGTTGCAAATGAACAAGAGCTAAGCAAGCGCAGAAGCTACAAAGTAGCAGTAAATACAGAAGCCGAAGAAGAAAAGTCCAGGCCAAATGCAATTACCATCATGCCTATACAATGTCAATGGTGGGTTCCTCGTAATAGTAAGGAGACAATTTTCCATCCTTGGCAGTTGCCTTCGCCTTGTGGTGGGGGTTGGCTTCCTGCAGCATCTCTACCACC
>PIAY-5
GGCAGGGAGTAATTCTGAGCCCTAGCCAGACCATCAGAACTCATTGACTCAAAAGGCAGATCTATTAAAAACACAGGTACAATGGCCCACAAGTGGGTAGA-------TACATGCTTCTCTTCATTCATGAGCCTCTACCCATTCTACTCTCATTGTAAA-TATACCCTAAAAGTTACAGGGGCAAGCTTCTTTTGGGTAACAGTATCAGAGTAAGATTTTAAAGTTGCAAATGAACAAGAGCTAAGCAAGCGCAGAAGCTACAAAGTAGCAGTAAATACAGAAGCCGAAGAAGAAAAGTCCAGGCCAAATGCAATTACCATCATGCCTATACAATGTCAATGGTGGGTTCCTCGTAATAGTAAGGAGACAATTTTCCATCCTTGGCAGTTGCCTTCGCCTTGTGGTGGGGGTTGGCTTCCTGCAGCATCTCTACCACC
>PIAY-16
GGCAGGGAGTAATTCTGAGCCCTAGCCAGACCATCAGAACTCATTGACTCAAAAGGCAGATCTATTAAAAACACAGGTACAATGGCCCACAAGTGGGTAGA-------TACATGCTTCTCTTCATTCATGAGCCTCTACCCATTCTACTCTCATTGTAAA-TATACCCTAAAAGTTACAGGGGCAAGCTTCTTTTGGGTAACAGTATCAGAGTAAGATTTTAAAGTTGCAAATGAACAAGAGCTAAGCAAGCGCAGAAGCTACAAAGTAGCAGTAAATACAGAAGCCGAAGAAGAAAAGTCCAGGCCAAATGCAATTACCATCATGCCTATACAATGTCAATGGTGGGTTCCTCGTAATAGTAAGGAGACAATTTTCCATCCTTGGCAGTTGCCTTCGCCTTGTGGTGGGGGTTGGCTTCCTGCAGCATCTCTACCACC
>PIAY-8
GGCAGGGAGTAATTCTGAGCCCTAGCCAGACCATCAGAACTCATTGACTCAAAAGGCAGATCTATTAAAAACACAGGTACAATGGCCCACAAGTGGGTAGA-------TACATGCTTCTCTTCATTCATGAGCCTCTACCCATTCTACTCTCATTGTAAA-TATACCCTAAAAGTTACAGGGGCAAGCTTCTTTTGGGTAACAGTATCAGAGTAAGATTTTAAAGTTGCAAATGAACAAGAGCTAAGCAAGCGCAGAAGCTACAAAGTAGCAGTAAATACAGAAGCCGAAGAAGAAAAGTCCAGGCCAAATGCAATTACCATCATGCCTATACAATGTCAATGGTGGGTTCCTCGTAATAGTAAGGAGACAATTTTCCATCCTTGGCAGTTGCCTTCGCCTTGTGGTGGGGGTTGGCTTCCTGCAGCATCTCTACCACC
>PIAY-4
GGCAGGGAGTAATTCTGAGCCCTAGCCAGACCATCAGAACTCATTGACTCAAAAGGCAGATCTATTAAAAACACAGGTACAATGGCCCACAAGTGGGTAGA-------TACATGTTTCTCTTCATTCATGAGCCTCTACCCATTCTACTCTCATTGTAAA-TATACCCTAAAAGTTACAGGGGCAAGCTTCTTTTGGGTAACAGTATCAGAGTAAGATTTTAAAGTTGCAAATGAACAAGAGCTAAGCAAGCGCAGAAGCTACAAAGTAGCAGTAAATACAGAAGCCGAAGAAGAAAAGTCCAGGCCAAATGCAATTACCATCATGCCTATACAATGTCAATGGTGGGTTCCTCGTAATAGTAAGGAGACAATTTTCCATCCTTGGCAGTTGCCTTCGCCTTGTGGTGGGGGTTGGCTTCCTGCAGCATCTCTACCACC
>PIAY-6
GGCAGGGAGTAATTCTGAGCCCTAGCCAGACCATCAGAACTCATTGACTCAAAAGGCAGATCTATTAAAAACACAGGTACAATGGCCCACAAGTGGGTAGA-------TACATGCTTCTCTTCATTCATGAGCCTCTACCCATTCTACTCTCATTGTAAA-TATACCCTAAAAGTTACAGGGGCAAGCTTCTTTTGGGTAACAGTATCAGAGTAAGATTTTAAAGTTGCAAATGAACAAGAGCTAAGCAAGCGCAGAAGCTACAAAGTAGAAGTAAATACAGAAGCCGAAGAAGAAAAGTCCAGGCCAAATGCAATTACCATCATGCCTATACAATGTCAATGGTGGGTTCCTCGTAATAGTAAGGAGACAATTTTCCATCCTTGGCAGTTGCCTTCGCCTTGTGGTGGGGGTTGGCTTCCTGCAGCATCTCTACCACC
>PIAY-17
GGCAGGGAGTAATTCTGAGCCCTAGCCAGACCATCAGAACTCATTGACTCAAAAGGCAGATCTATTAAAAACACAGGTACAATGGCCCACAAGTGGGTAGA-------TACATGCTTCTCTTCATTCATGAGCCTCTACCCATTCTACTCTCATTGTAAA-TATACCCTAAAAGTTACAGGGGCAAGCTTCTTTTGGGTAACAGTATCAGAGTAAGATTTTAAAGTTGCAAATGAACAAGAGCTAAGCAAGCGCAGAAGCTACAAAGTAGCAGTAAATACAGAAGCCGAAGAAGAAAAGTCCAGGCCAAATGCAATTACCATCATGCCTATACAATGTCAATGGTGGGTTCCTCGTAATAGTAAGGAGACAATTTTCCATCCTTGGCAGTTGCCTTCGCCTTGTGGTGGGGGTTGGCTTCCTGCAGCATCTCTACCACC
>PIBU-1
GGCAGGGAGTAATTCTGAGCCCTAGCCAGACCATCAGAACTCATTGACTCAAAAAGCAGATCTATTAAAAACACAGGTACAATGGCCCACAAGTGGGTAGA-------TACATGTTTCTCTTCATTCATGAGCCTCTACCCATTCTACTCTCATTGTAAA-TATACCCTAAAAGTTACAGGGGCAAGCTTCTTTTGGGTAACAGTATCAGAGTAAGATTTTAAAGTTGCAAATGAACAAGAGCTAAGCAAGCGCAGAAGCTACAAAGTAGCAGTAAATACAGAGGCCGAAGAAGAAAAGTCCAGGCCAAATGCAATTACCATCATGCCTATACAATGTCAATGGTGGGTTCCTCATAATAGTAAGGAGACAATTTTCCATCCTTGGCAGTTGCCTTCGCCTTGTGGTGGGGGTTGGCTTCCTGCAGCATCTCTACCACC
>PIFL-8
GGCAGGGAGTAATTTTGAGCCCTAGCCAGACCATCAGAACTCATTGACTCAAAAGGCAGATCTATTAAAAACACAGGTACAATGGCCCACAAGTGGGTAGA-------TACATGCTTCTCTTCATTCATGAGCCTCTACCCATTCTACTCTCATTGTAAA-TATACCCTAAAAGTTACAGGGGCAAGCTTCTTTTGGGTAACAGTATCAGAGTAAGATTTTAAAGTTGCAAATGAACAAGAGCTAAGCAAGCGCAGAAGCTACAAAGTAGCAGTAAATACAGAAGCCGAAGAAGAAAAGTCCAGGCCAAATGCAATTACCATCATGCCTATACAATGTCAATGGTGGGTTCCTCGTAATAGTAAGGAGACAATTTTCCATCCTTGGCAGTTGCCTTCGCCTTGTGGTGGGGGTTGGCTTCCTGCAGCATCTCTACCACC
>PIFL-12
GGCAGGGAGTAATTCTGAGCCCTAGCCAGACCATCAGAACTCATTGACTCAAAAGGCAGATCTATTAAAAACACAGGTACAATGGCCCACAAGTGGGTAGA-------TACATGCTTCTCTTCATTCATGAGCCTCTACCCATTCTACTCTCATTGTAAA-TATACCCTAAAAGTTACAGGGGCAAGCTTCTTTTGGGTAACAGTATCAGAGTAAGATTTTAAAGTTGCAAATGAACAAGAGCTAAGCAAGCGCAGAAGCTACAAAGTAGCAGTAAATACAGAAGCCGAAGAAGAAAAGTCCAGGCCAAATGCAATTACCATCATGCCTATACAATGTCAATGGTGGGTTCCTCGTAATAGTAAGGAGACAATTTTCCATCCTTGGCAGTTGCCTTCGCCTTGTGGTGGGGGTTGGCTTCCTGCAGCATCTCTACCACC
>PIFL-3
GGCAGGGAGTAATTCTGAGCCCTAGCCAGACCATCAGAACTCATTGACTCAAAAGGCAGATCTATTAAAAACACAGGTACAATGGCCCACAAGTGGGTAGA-------TACATGCTTCTCTTCATTCATGAGCCTCTACCCATTCTACTCTCATTGTAAA-TATACCCTAAAAGTTACAGGGGCAAGCTTCTTTTGGGTAACAGTATCAGAGTAAGATTTTAAAGTTGCAAATGAACAAGAGCTAAGCAAGCGCAGAAGCTACAAAGTAGCAGTAAATACAGAAGCCGAAGAAGAAAAGTCCAGGCCAAATGCAATTACCATCATGCCTATACAATGTCAATGGTGGGTTCCTCGTAATAGTAAGGAGACAATTTTCCATCCTTGGCAGTTGCCTTCGCCTTGTGGTGGGGGTTGGCTTCCTGCAGCATCTCTACCACC
>PIFL-15
GGCAGGGAGTAATTTTGAGCCCTAGCCAGACCATCAGAACTCATTGACTCAAAAGGCAGATCTATTAAAAACACAGGTACAATGGCCCACAAGTGGGTAGA-------TACATGCTTCTCTTCATTCATGAGCCTCTACCCATTCTACTCTCATTGTAAA-TATACCCTAAAAGTTACAGGGGCAAGCTTCTTTTGGGTAACAGTATCAGAGTAAGATTTTAAAGTTGCAAATGAACAAGAGCTAAGCAAGCGCAGAAGCTACAAAGTAGCAGTAAATACAGAAGCCGAAGAAGAAAAGTCCAGGCCAAATGCAATTACCATCATGCCTATACAATGTCAATGGTGGGTTCCTCGTAATAGTAAGGAGACAATTTTCCATCCTTGGCAGTTGCCTTCGCCTTGTGGTGGGGGTTGGCTTCCTGCAGCATCTCTACCACC
>PIFL-11
GGCAGGGAGTAATTTTGAGCCCTAGCCAGACCATCAGAACTCATTGACTCAAAAGGCAGATCTATTAAAAACACAGGTACAATGGCCCACAAGTGGGTAGA-------TACATGCTTCTCTTCATTCATGAGCCTCTACCCATTCTACTCTCATTGTAAA-TATACCCTAAAAGTTACAGGGGCAAGCTTCTTTTGGGTAACAGTATCAGAGTAAGATTTTAAAGTTGCAAATGAACAAGAGCTAAGCAAGCGCAGAAGCTACAAAGTAGCAGTAAATACAGAAGCCGAAGAAGAAAAGTCCAGGCCAAATGCAATTACCATCATGCCTATACAATGTCAATGGTGGGTTCCTCGTAATAGTAAGGAGACAATTTTCCATCCTTGGCAGTTGCCTTCGCCTTGTGGTGGGGGTTGGCTTCCTGCAGCATCTCTACCACC
>PIFL-17
GGCAGGGAGTAATTCTGAGCCCTAGCCAGACCATCAGAACTCATTGACTCAAAAGGCAGATCTATTAAAAACACAGGTACAATGGCCCACAAGTGGGTAGA-------TACATGCTTCTCTTCATTCATGAGCCTCTACCCATTCTACTCTCATTGTAAA-TATACCCTAAAAGTTACAGGGGCAAGCTTCTTTTGGGTAACAGTATCAGAGTAAGATTTTAAAGTTGCAAATGAACAAGAGCTAAGCAAGCGCAGAAGCTACAAAGTAGCAGTAAATACAGAAGCCGAAGAAGAAAAGTCCAGGCCAAATGCAATTACCATCATGCCTATACAATGTCAATGGTGGGTTCCTCGTAATAGTAAGGAGACAATTTTCCATCCTTGGCAGTTGCCTTCGCCTTGTGGTGGGGGTTGGCTTCCTGCAGCATCTCTACCACC
>PIFL-5
GGCAGGGAGTAATTCTGAGCCCTAGCCAGACCATCAGAACTCATTGACTCAAAAGGCAGATCTATTAAAAACACAGGTACAATGGCCCACAAGTGGGTAGA-------TACATGCTTCTCTTCATTCATGAGCCTCTACCCATTCTACTCTCATTGTAAA-TATACCCTAAAAGTTACAGGGGCAAGCTTCTTTTGGGTAACAGTATCAGAGTAAGATTTTAAAGTTGCAAATGAACAAGAGCTAAGCAAGCGCAGAAGCTACAAAGTAGCAGTAAATACAGAAGCCGAAGAAGAAAAGTCCAGGCCAAATGCAATTACCATCATGCCTATACAATGTCAATGGTGGGTTCCTCGTAATAGTAAGGAGACAATTTTCCATCCTTGGCAGTTGCCTTCGCCTTGTGGTGGGGGTTGGCTTCCTGCAGCATCTCTACCACC
>PIFL-13
GGCAGGGAGTAATTCTGAGCCCTAGCCAGACCATCAGAACTCATTGACTCAAAAGGCAGATCTATTAAAAACACAGGTACAATGGCCCACAAGTGGGTAGA-------TACATGTTTCTCTTCATTCATGAGCCTCTACCCATTCTACTCTCATTGTAAA-TATACCCTAAAAGTTACAGGGGCAAGCTTCTTTTGGGTAACAGTATCAGAGTAAGATTTTAAAGTTGCAAATGAACAAGAGCTAAGCAAGCGCAGAAGCTACAAAGTAGCAGTAAATACAGAAGCCGAAGAAGAAAAGTCCAGGCCAAATGCAATTACCATCATGCCTATACAATGTCAATGGTGGGTTCCTCGTAATAGTAAGGAGACAATTTTCCATCCTTGGCAGTTGCCTTCGCCTTGTGGTGGGGGTTGGCTTCCTGCAGCATCTCTACCACC
>PIFL-1
GGCAGGGAGTAATTCTGAGCCCTAGCCAGACCATCAGAACTCATTGACTCAAAAGGCAGATCTATTAAAAACACAGGTACAATGGCCCACAAGTGGGTAGA-------TACATGCTTCTCTTCATTCATGAGCCTCTACCCATTCTACTCTCATTGTAAA-TATACCCTAAAAGTTACAGGGGCAAGCTTCTTTTGGGTAACAGTATCAGAGTAAGATTTTAAAGTTGCAAATGAACAAGAGCTAAGCAAGCGCAGAAGCTACAAAGTAGCAGTAAATACAGAAGCCGAAGAAGAAAAGTCCAGGCCAAATGCAATTACCATCATGCCTATACAATGTCAATGGTGGGTTCCTCGTAATAGTAAGGAGACAATTTTCCATCCTTGGCAGTTGCCTTCGCCTTGTGGTGGGGGTTGGCTTCCTGCAGCATCTCTACCACC
>PIFL-16
GGCAGGGAGTAATTCTGAGCCCTAGCCAGACCATCAGAACTCATTGACTCAAAAGGCAGATCTATTAAAAACACAGGTACAATGGCCCACAAGTGGGTAGA-------TACATGCTTCTCTTCATTCATGAGCCTCTACCCATTCTACTCTCATTGTAAA-TATACCCTAAAAGTTACAGGGGCAAGCTTCTTTTGGGTAACAGTATCAGAGTAAGATTTTAAAGTTGCAAATGAACAAGAGCTAAGCAAGCGCAGAAGCTACAAAGTAGCAGTAAATACAGAAGCCGAAGAAGAAAAGTCCAGGCCAAATGCAATTACCATCATGCCTATACAATGTCAATGGTGGGTTCCTCGTAATAGTAAGGAGACAATTTTCCATCCTTGGCAGTTGCCTTCGCCTTGTGGTGGGGGTTGGCTTCCTGCAGCATCTCTACCACC
>PIFL-14
GGCAGGGAGTAATTCTGAGCCCTAGCCAGACCATCAGAACTCATTGACTCAAAAGGCAGATCTATTAAAAACACAGGTACAATGGCCCACAAGTGGGTAGA-------TACATGCTTCTCTTCATTCATGAGCCTCTACCCATTCTACTCTCATTGTAAA-TATACCCTAAAAGTTACAGGGGCAAGCTTCTTTTGGGTAACAGTATCAGAGTAAGATTTTAAAGTTGCAAATGAACAAGAGCTAAGCAAGCGCAGAAGCTACAAAGTAGCAGTAAATACAGAAGCCGAAGAAGAAAAGTCCAGGCCAAATGCAATTACCATCATGCCTATACAATGTCAATGGTGGGTTCCTCGTAATAGTAAGGAGACAATTTTCCATCCTTGGCAGTTGCCTTCGCCTTGTGGTGGGGGTTGGCTTCCTGCAGCATCTCTACCACC
>PIFL-10
GGCAGGGAGTAATTCTGAGCCCTAGCCAGACCATCAGAACTCATTGACTCAAAAGGCAGATCTATTAAAAACACAGGTACAATGGCCCACAAGTGGGTAGA-------TACATGTTTCTCTTCATTCACGAGCCTCTACCCATTCTACTCTCATTGTAAA-TATACCCTAAAAGTTACAGGGGCAAGCTTCTTTTGGGTAACAGTATCAGAGTAAGATTTTAAAGTTGCAAATGAACAAGAGCTAAGCAAGCGCAGAAGCTACAAAGTAGCAGTAAATACAGAAGCCGAAGAAGAAAAGTCCAGGCCAAATGCAATTACCATCATGCCTATACAATGTCAATGGTGGGTTCCTCGTAATAGTAAGGAGACAATTTTCCATCCTTGGCAGTTGCCTTCGCCTTGTGGTGGGGGTTGGCTTCCTGCAGCATCTCTACCACC
>PIGE-2
GGCAGGGAGTAATTCTGAACCCTAGCCAGACCATCAGAACTCATTGACTCAAAAGGCAGAACTATTAAAAACACAGGTACAATGGCCCACAAGTGGGTAGA-------TACATGTTTCTCTTCATTCATGAGCCTCTACCCATTCTACTCTCATTGTAAA-TATACCCTAAAAGTTACAGGGGCAAGCTTCTTTTGGGTAACAGTATCAGAGTAAGATTTTAAAGTTGCAAATGAACAAGAGCTAAGCAAGCGCAGAAGCTACAAAGTAGCAGTAAATACAGAGGCCGAAGAAGAAAAGTCCAGGCCAAATGCAATTACCATCATGCCTATACAATGTCAATGGTGGGTTCCTCATAATAGTAAGGAGACAATTTTCCATCCTTGCCAGTTGCCTTCGCCTTGTGGTGGGGGTTGGCTTCCTGCAGCATCTCTACCACC
>PIGE-1
GGCAGGGAGTAATTCTGAACCCTAGCCAGACCATCAGAACTCATTGACTCAAAAGGCAGAACTATTAAAAACACAGGTACAATGGCCCACAAGTGGGTAGA-------TACATGTTTCTCTTCATTCATGAGCCTCTACCCATTCTACTCTCATTGTAAA-TATACCCTAAAAGTTACAGGGGCAAGCTTCTTTTGGGTAACAGTATCAGAGTAAGATTTTAAAGTTGCAAATGAACAAGAGCTAAGCAAGCGCAGAAGCTACAAAGTAGCAGTAAATACAGAGGCCGAAGAAGAAAAGTCCAGGCCAAATGCAATTACCATCATGCCTATACAATGTCAATGGTGGGTTCCTCATAATAGTAAGGAGACAATTTTCCATCCTTGCCAGTTGCCTTCGCCTTGTGGTGGGGGTTGGCTTCCTGCAGCATCTCTACCACC
>PIMN-9
GGCAGGGAGTAATTCTGAGCCCTAGCCAGACCATCAGAACTCATTGACTCAAAAGGCAGATCTATTAAAAACACAGGTACAATGGCCCACAAGTGGGTAGA-------TACATGCTTCTCTTCATTCATGAGCCTCTACCCATTCTACTCTCATTGTAAA-TATACCCTAAAAGTTACAGGGGCAAGCTTCTTTTGGGTAACAGTATCAGAGTAAGATTTTAAAGTTGCAAATGAACAAGAGCTAAGCAAGCGCAGAAGCTACAAAGTAGCAGTAAATACAGAAGCCGAAGAAGAAAAGTCCAGGCCAAATGCAATTACCATCATGCCTATACAATGTCAATGGTGGGTTCCTCGTAATAGTAAGGAGACAATTTTCCATCCTTGGCAGTTGCCTTCGCCTTGTGGTGGGGGTTGGCTTCCTGCAGCATCTCTACCACC
>PIMN-6
GGCAGGGAGTAATTCTGAGCCCTAGCCAGACCATCAGAACTCATTGACTCAAAAGGCAGATCTATTAAAAACACAGGTACAATGGCCCACAAGTGGGTAGA-------TACATGCTTCTCTTCATTCATGAGCCTCTACCCATTCTACTCTCATTGTAAA-TATACCCTAAAAGTTACAGGGGCAAGCTTCTTTTGGGTAACAGTATCAGAGTAAGATTTTAAAGTTGCAAATGAACAAGAGCTAAGCAAGCGCAGAAGCTACAAAGTAGCAGTAAATACAGAAGCCGAAGAAGAAAAGTCCAGGCCAAATGCAATTACCATCATGCCTATACAATGTCAATGGTGGGTTCCTCGTAATAGTAAGGAGACAATTTTCCATCCTTGGCAGTTGCCTTCGCCTTGTGGTGGGGGTTGGCTTCCTGCAGCATCTCTACCACC
>PIMN-1
GGCAGGGAGTAATTCTGAGCCCTAGCCAGACCATCAGAACTCATTGACTCAAAAGGCAGATCTATTAAAAACACAGGTACAATGGCCCACAAGTGGGTAGA-------TACATGCTTCTCTTCATTCATGAGCCTCTACCCATTCTACTCTCATTGTAAA-TATACCCTAAAAGTTACAGGGGCAAGCTTCTTTTGGGTAACAGTATCAGAGTAAGATTTTAAAGTTGCAAATGAACAAGAGCTAAGCAAGCGCAGAAGCTACAAAGTAGCAGTAAATACAGAAGCCGAAGAAGAAAAGTCCAGGCCAAATGCAATTACCATCATGCCTATACAATGTCAATGGTGGGTTCCTCGTAATAGTAAGGAGACAATTTTCCATCCTTGGCAGTTGCCTTCGCCTTGTGGTGGGGGTTGGCTTCCTGCAGCATCTCTACCACC
>PIMN-13
GGCAGGGAGTAATTCTGAGCCCTAGCCAGACCATCAGAACTCATTGACTCAAAAGGCAGATCTATTAAAAACACAGGTACAATGGCCCACAAGTGGGTAGA-------TACATGCTTCTCTTCATTCATGAGCCTCTACCCATTCTACTCTCATTGTAAA-TATACCCTAAAAGTTACAGGGGCAAGCTTCTTTTGGGTAACAGTATCAGAGTAAGATTTTAAAGTTGCAAATGAACAAGAGCTAAGCAAGCGCAGAAGCTACAAAGTAGCAGTAAATACAGAAGCCGAAGAAGAAAAGTCCAGGCCAAATGCAATTACCATCATGCCTATACAATGTCAATGGTGGGTTCCTCGTAATAGTAAGGAGACAATTTTCCATCCTTGGCAGTTGCCTTCGCCTTGTGGTGGGGGTTGGCTTCCTGCAGCATCTCTACCACC
>PIMN-17
GGCAGGGAGTAATTCTGAGCCCTAGCCAGACCATCAGAACTCATTGACTCAAAAGGCAGATCTATTAAAAACACAGGTACAATGGCCCACAAGTGGGTAGA-------TACATGCTTCTCTTCATTCATGAGCCTCTACCCATTCTACTCTCATTGTAAA-TATACCCTAAAAGTTACAGGGGCAAGCTTCTTTTGGGTAACAGTATCAGAGTAAGATTTTAAAGTTGCAAATGAACAAGAGCTAAGCAAGCGCAGAAGCTACAAAGTAGCAGTAAATACAGAAGCCGAAGAAGAAAAGTCCAGGCCAAATGCAATTACCATCATGCCTATACAATGTCAATGGTGGGTTCCTCGTAATAGTAAGGAGACAATTTTCCATCCTTGGCAGTTGCCTTCGCCTTGTGGTGGGGGTTGGCTTCCTGCAGCATCTCTACCACC
>PIMN-18
GGCAGGGAGTAATTCTGAGCCCTAGCCAGACCATCAGAACTCATTGACTCAAAAGGCAGATCTATTAAAAACACAGGTACAATGGCCCACAAGTGGGTAGA-------TACATGCTTCTCTTCATTCATGAGCCTCTACCCATTCTACTCTCATTGTAAA-TATACCCTAAAAGTTACAGGGGCAAGCTTCTTTTGGGTAACAGTATCAGAGTAAGATTTTAAAGTTGCAAATGAACAAGAGCTAAGCAAGCGCAGAAGCTACAAAGTAGCAGTAAATACAGAAGCCGAAGAAGAAAAGTCCAGGCCAAATGCAATTACCATCATGCCTATACAATGTCAATGGTGGGTTCCTCGTAATAGTAAGGAGACAATTTTCCATCCTTGGCAGTTGCCTTCGCCTTGTGGTGGGGGTTGGCTTCCTGCAGCATCTCTACCACC
>PIMN-15
GGCAGGGAGTAATTCTGAGCCCTAGCCAGACCATCAGAACTCATTGACTCAAAAGGCAGATCTATTAAAAACACAGGTACAATGGCCCACAAGTGGGTAGA-------TACATGCTTCTCTTCATTCATGAGCCTCTACCCATTCTACTCTCATTGTAAA-TATACCCTAAAAGTTACAGGGGCAAGCTTCTTTTGGGTAACAGTATCAGAGTAAGATTTTAAAGTTGCAAATGAACAAGAGCTAAGCAAGCGCAGAAGCTACAAAGTAGCAGTAAATACAGAAGCCGAAGAAGAAAAGTCCAGGCCAAATGCAATTACCATCATGCCTATACAATGTCAATGGTGGGTTCCTCGTAATAGTAAGGAGACAATTTTCCATCCTTGGCAGTTGCCTTCGCCTTGTGGTGGGGGTTGGCTTCCTGCAGCATCTCTACCACC
>PIMN-11
GGCAGGGAGTAATTCTGAGCCCTAGCCAGACCATCAGAACTCATTGACTCAAAAGGCAGATCTATTAAAAACACAGGTACAATGGCCCACAAGTGGGTAGA-------TACATGCTTCTCTTCATTCATGAGCCTCTACCCATTCTACTCTCATTGTAAA-TATACCCTAAAAGTTACAGGGGCAAGCTTCTTTTGGGTAACAGTATCAGAGTAAGATTTTAAAGTTGCAAATGAACAAGAGCTAAGCAAGCGCAGAAGCTACAAAGTAGCAGTAAATACAGAAGCCGAAGAAGAAAAGTCCAGGCCAAATGCAATTACCATCATGCCTATACAATGTCAATGGTGGGTTCCTCGTAATAGTAAGGAGACAATTTTCCATCCTTGGCAGTTGCCTTCGCCTTGTGGTGGGGGTTGGCTTCCTGCAGCATCTCTACCACC
>PIMN-7
GGCAGGGAGTAATTCTGAGCCCTAGCCAGACCATCAGAACTCATTGACTCAAAAGGCAGATCTATTAAAAACACAGGTACAATGGCCCACAAGTGGGTAGA-------TACATGCTTCTCTTCATTCATGAGCCTCTACCCATTCTACTCTCATTGTAAA-TATACCCTAAAAGTTACAGGGGCAAGCTTCTTTTGGGTAACAGTATCAGAGTAAGATTTTAAAGTTGCAAATGAACAAGAGCTAAGCAAGCGCAGAAGCTACAAAGTAGCAGTAAATACAGAAGCCGAAGAAGAAAAGTCCAGGCCAAATGCAATTACCATCATGCCTATACAATGTCAATGGTGGGTTCCTCGTAATAGTAAGGAGACAATTTTCCATCCTTGGCAGTTGCCTTCGCCTTGTGGTGGGGGTTGGCTTCCTGCAGCATCTCTACCACC
>PIMN-2
GGCAGGGAGTAATTCTGAGCCCTAGCCAGACCATCAGAACTCATTGACTCAAAAGGCAGATCTATTAAAAACACAGGTACAATGGCCCACAAGTGGGTAGA-------TACATGCTTCTCTTCATTCATGAGCCTCTACCCATTCTACTCTCATTGTAAA-TATACCCTAAAAGTTACAGGGGCAAGCTTCTTTTGGGTAACAGTATCAGAGTAAGATTTTAAAGTTGCAAATGAACAAGAGCTAAGCAAGCGCAGAAGCTACAAAGTAGCAGTAAATACAGAAGCCGAAGAAGAAAAGTCCAGGCCAAATGCAATTACCATCATGCCTATACAATGTCAATGGTGGGTTCCTCGTAATAGTAAGGAGACAATTTTCCATCCTTGGCAGTTGCCTTCGCCTTGTGGTGGGGGTTGGCTTCCTGCAGCATCTCTACCACC
>PIMN-4
GGCAGGGAGTAATTCTGAGCCCTAGCCAGACCATCAGAACTCATTGACTCAAAAGGCAGATCTATTAAAAACACAGGTACAATGGCCCACAAGTGGGTAGA-------TACATGCTTCTCTTCATTCATGAGCCTCTACCCATTCTACTCTCATTGTAAA-TATACCCTAAAAGTTACAGGGGCAAGCTTCTTTTGGGTAACAGTATCAGAGTAAGATTTTAAAGTTGCAAATGAACAAGAGCTAAGCAAGCGCAGAAGCTACAAAGTAGCAGTAAATACAGAAGCCGAAGAAGAAAAGTCCAGGCCAAATGCAATTACCATCATGCCTATACAATGTCAATGGTGGGTTCCTCGTAATAGTAAGGAGACAATTTTCCATCCTTGGCAGTTGCCTTCGCCTTGTGGTGGGGGTTGGCTTCCTGCAGCATCTCTACCACC
>PIMN-14
GGCAGGGAGTAATTCTGAGCCCTAGCCAGACCATCAGAACTCATTGACTCAAAAGGCAGATCTATTAAAAACACAGGTACAATGGCCCACAAGTGGGTAGA-------TACATGCTTCTCTTCATTCATGAGCCTCTACCCATTCTACTCTCATTGTAAA-TATACCCTAAAAGTTACAGGGGCAAGCTTCTTTTGGGTAACAGTATCAGAGTAAGATTTTAAAGTTGCAAATGAACAAGAGCTAAGCAAGCGCAGAAGCTACAAAGTAGCAGTAAATACAGAAGCCGAAGAAGAAAAGTCCAGGCCAAATGCAATTACCATCATGCCTATACAATGTCAATGGTGGGTTCCTCGTAATAGTAAGGAGACAATTTTCCATCCTTGGCAGTTGCCTTCGCCTTGTGGTGGGGGTTGGCTTCCTGCAGCATCTCTACCACC
>PIMN-16
GGCAGGGAGTAATTCTGAGCCCTAGCCAGACCATCAGAACTCATTGACTCAAAAGGCAGATCTATTAAAAACACAGGTACAATGGCCCACAAGTGGGTAGA-------TACATGCTTCTCTTCATTCATGAGCCTCTACCCATTCTACTCTCATTGTAAA-TATACCCTAAAAGTTACAGGGGCAAGCTTCTTTTGGGTAACAGTATCAGAGTAAGATTTTAAAGTTGCAAATGAACAAGAGCTAAGCAAGCGCAGAAGCTACAAAGTAGCAGTAAATACAGAAGCCGAAGAAGAAAAGTCCAGGCCAAATGCAATTACCATCATGCCTATACAATGTCAATGGTGGGTTCCTCGTAATAGTAAGGAGACAATTTTCCATCCTTGGCAGTTGCCTTCGCCTTGTGGTGGGGGTTGGCTTCCTGCAGCATCTCTACCACC
>PIMN-10
GGCAGGGAGTAATTCTGAGCCCTAGCCAGACCATCAGAACTCATTGACTCAAAAGGCAGATCTATTAAAAACACAGGTACAATGGCCCACAAGTGGGTAGA-------TACATGCTTCTCTTCATTCATGAGCCTCTACCCATTCTACTCTCATTGTAAA-TATACCCTAAAAGTTACAGGGGCAAGCTTCTTTTGGGTAACAGTATCAGAGTAAGATTTTAAAGTTGCAAATGAACAAGAGCTAAGCAAGCGCAGAAGCTACAAAGTAGCAGTAAATACAGAAGCCGAAGAAGAAAAGTCCAGGCCAAATGCAATTACCATCATGCCTATACAATGTCAATGGTGGGTTCCTCGTAATAGTAAGGAGACAATTTTCCATCCTTGGCAGTTGCCTTCGCCTTGTGGTGGGGGTTGGCTTCCTGCAGCATCTCTACCACC
>PIMN-3
GGCAGGGAGTAATTCTGAGCCCTAGCCAGACCATCAGAACTCATTGACTCAAAAGGCAGATCTATTAAAAACACAGGTACAATGGCCCACAAGTGGGTAGA-------TACATGCTTCTCTTCATTCATGAGCCTCTACCCATTCTACTCTCATTGTAAA-TATACCCTAAAAGTTACAGGGGCAAGCTTCTTTTGGGTAACAGTATCAGAGTAAGATTTTAAAGTTGCAAATGAACAAGAGCTAAGCAAGCGCAGAAGCTACAAAGTAGCAGTAAATACAGAAGCCGAAGAAGAAAAGTCCAGGCCAAATGCAATTACCATCATGCCTATACAATGTCAATGGTGGGTTCCTCGTAATAGTAAGGAGACAATTTTCCATCCTTGGCAGTTGCCTTCGCCTTGTGGTGGGGGTTGGCTTCCTGCAGCATCTCTACCACC
>PIMN-12
GGCAGGGAGTAATTCTGAGCCCTAGCCAGACCATCAGAACTCATTGACTCAAAAGGCAGATCTATTAAAAACACAGGTACAATGGCCCACAAGTGGGTAGA-------TACATGTTTCTCTTCATTCACGAGCCTCTACCCATTCTACTCTCATTGTAAA-TATACCCTAAAAGTTACAGGGGCAAGCTTCTTTTGGGTAACAGTATCAGAGTAAGATTTTAAAGTTGCAAATGAACAAGAGCTAAGCAAGCGCAGAAGCTACAAAGTAGCAGTAAATACAGAAGCCGAAGAAGAAAAGTCCAGGCCAAATGCAATTACCATCATGCCTATACAATGTCAATGGTGGGTTCCTCGTAATAGTAAGGAGACAATTTTCCATCCTTGGCAGTTGCCTTCGCCTTGTGGTGGGGGTTGGCTTCCTGCAGCATCTCTACCACC
>PIMN-8
GGCAGGGAGTAATTCTGAGCCCTAGCCAGACCATCAGAACTCATTGACTCAAAAGGCAGATCTATTAAAAACACAGGTACAATGGCCCACAAGTGGGTAGA-------TACATGCTTCTCTTCATTCATGAGCCTCTACCCATTCTACTCTCATTGTAAA-TATACCCTAAAAGTTACAGGGGCAAGCTTCTTTTGGGTAACAGTATCAGAGTAAGATTTTAAAGTTGCAAATGAACAAGAGCTAAGCAAGCGCAGAAGCTACAAAGTAGCAGTAAATACAGAAGCCGAAGAAGAAAAGTCCAGGCCAAATGCAATTACCATCATGCCTATACAATGTCAATGGTGGGTTCCTCGTAATAGTAAGGAGACAATTTTCCATCCTTGGCAGTTGCCTTCGCCTTGTGGTGGGGGTTGGCTTCCTGCAGCATCTCTACCACC
>PIMN-5
GGCAGGGAGTAATTCTGAGCCCTAGCCAGACCATCAGAACTCATTGACTCAAAAGGCAGATCTATTAAAAACACAGGTACAATGGCCCACAAGTGGGTAGA-------TACATGCTTCTCTTCATTCATGAGCCTCTACCCATTCTACTCTCATTGTAAA-TATACCCTAAAAGTTACAGGGGCAAGCTTCTTTTGGGTAACAGTATCAGAGTAAGATTTTAAAGTTGCAAATGAACAAGAGCTAAGCAAGCGCAGAAGCTACAAAGTAGCAGTAAATACAGAAGCCGAAGAAGAAAAGTCCAGGCCAAATGCAATTACCATCATGCCTATACAATGTCAATGGTGGGTTCCTCGTAATAGTAAGGAGACAATTTTCCATCCTTGGCAGTTGCCTTCGCCTTGTGGTGGGGGTTGGCTTCCTGCAGCATCTCTACCACC
>PISB-15
GGCAGGGAGTAATTCTGAGCCCTAGCCAGACCATCAGAACTCATTGACTCAAAAGGCAGATCTATTAAAAACACAGGTACAATGGCCCACAAGTGGGTAGA-------TACATGCTTCTCTTCATTCATGAGCCTCTACCCATTCTACTCTCATTGTAAA-TATACCCTAAAAGTTACAGGGGCAAGCTTCTTTTGGGTAACAGTATCAGAGTAAGATTTTAAAGTTGCAAATGAACAAGAGCTAAGCAAGCGCAGAAGCTACAAAGTAGCAGTAAATACAGAAGCCGAAGAAGAAAAGTCCAGGCCAAATGCAATTACCATCATGCCTATACAATGTCAATGGTGGGTTCCTCGTAATAGTAAGGAGACAATTTTCCATCCTTGGCAGTTGCCTTCGCCTTGTGGTGGGGGTTGGCTTCCTGCAGCATCTCTACCACC
>PISB-2
GGCAGGGAGTAATTCTGAGCCCTAGCCAGACCATCAGAACTCATTGACTCAAAAGGCAGATCTATTAAAAACACAGGTACAATGGCCCACAAGTGGGTAGA-------TACATGCTTCTCTTCATTCATGAGCCTCTACCCATTCTACTCTCATTGTAAA-TATACCCTAAAAGTTACAGGGGCAAGCTTCTTTTGGGTAACAGTATCAGAGTAAGATTTTAAAGTTGCAAATGAACAAGAGCTAAGCAAGCGCAGAAGCTACAAAGTAGCAGTAAATACAGAAGCCGAAGAAGAAAAGTCCAGGCCAAATGCAATTACCATCATGCCTATACAATGTCAATGGTGGGTTCCTCGTAATAGTAAGGAGACAATTTTCCATCCTTGGCAGTTGCCTTCGCCTTGTGGTGGGGGTTGGCTTCCTGCAGCATCTCTACCACC
>PISB-12
GGCAGGGAGTAATTCTGAGCCCTAGCCAGACCATCAGAACTCATTGACTCAAAAGGCAGATCTATTAAAAACACAGGTACAATGGCCCACAAGTGGGTAGA-------TACATGCTTCTCTTCATTCATGAGCCTCTACCCATTCTACTCTCATTGTAAA-TATACCCTAAAAGTTACAGGGGCAAGCTTCTTTTGGGTAACAGTATCAGAGTAAGATTTTAAAGTTGCAAATGAACAAGAGCTAAGCAAGCGCAGAAGCTACAAAGTAGCAGTAAATACAGAAGCCGAAGAAGAAAAGTCCAGGCCAAATGCAATTACCATCATGCCTATACAATGTCAATGGTGGGTTCCTCGTAATAGTAAGGAGACAATTTTCCATCCTTGGCAGTTGCCTTCGCCTTGTGGTGGGGGTTGGCTTCCTGCAGCATCTCTACCACC
>PISB-5
GGCAGGGAGTAATTCTGAGCCCTAGCCAGACCATCAGAACTCATTGACTCAAAAGGCAGATCTATTAAAAACACAGGTACAATGGCCCACAAGTGGGTAGA-------TACATGCTTCTCTTCATTCATGAACCTCTACCCATTCTACTCTCATTGTAAA-TATACCCTAAAAGTTACAGGGGCAAGCTTCTTTTGGGTAACAGTATCAGAGTAAGATTTTAAAGTTGCAAATGAACAAGAGCTAAGCAAGCGCAGAAGCTACCAAGTAGCAGTAAATACAGAAGCCGAAGAAGAAAAGTCCAGGCCAAATGCAATTACCATCATGCCTATACAATGTCAATGGTGGGTTCCTCGTAATAGTAAGGAGACAATTTTCCATCCTTGGCAGTTGCCTTCGCCTTGTGGTGGGGGTTGGCTTCCTGCAGCATCTCTACCACC
>PISB-9
GGCAGGGAGTAATTCTGAGCCCTAGCCAGACCATCAGAACTCATTGACTCAAAAGGCAGATTTATTAAAAACACAGGTACAATGGCCCACAAGTGGGTAGA-------TACATGCTTCTCTTCATTCATGAGCCTCTACCCATTCTACTCTCATTGTAAA-TATACCCTAAAAGTTACAGGGGCAAGCTTCTTTTGGGTAACAGTATCAGAGTAAGATTTTAAAGTTGCAAATGAACAAGAGCTAAGCAAGCGCAGAAGCTACAAAGTAGCAGTAAATACAGAAGCCGAAGAAGAAAAGTCCAGGCCAAATGCAATTACCATCATGCCTATACAATGTCAATGGTGGGTTCCTCGTAATAGTAAGGAGACAATTTTCCATCCTTGGCAGTTGCCTTCGCCTTGTGGTGGGGGTTGGCTTCCTGCAGCATCTCTACCACC
>PISB-10
GGCAGGGAGTAATTCTGAGCCCTAGCCAGACCATCAGAACTCATTGACTCAAAAGGCAGATCTATTAAAAACACAGGTACAATGGCCCACAAGTGGGTAGA-------TACATGCTTCTCTTCATTCATGAGCCTCTACCCATTCTACTCTCATTGTAAA-TATACCCTAAAAGTTACAGGGGCAAGCTTCTTTTGGGTAACAGTATCAGAGTAAGATTTTAAAGTTGCAAATGAACAAGAGCTAAGCAAGCGCAGAAGCTACAAAGTAGCAGTAAATACAGAAGCCGAAGAAGAAAAGTCCAGGCCAAATGCAATTACCATCATGCCTATACAATGTCAATGGTGGGTTCCTCGTAATAGTAAGGAGACAATTTTCCATCCTTGGCAGTTGCCTTCGCCTTGTGGTGGGGGTTGGCTTCCTGCAGCATCTCTACCACC
>PISB-1
GGCAGGGAGTAATTCTGAGCCCTAGCCAGACCATCAGAACTCATTGACTCAAAAGGCAGATCTATTAAAAACACAGGTACAATGGCCCACAAGTGGGTAGA-------TACATGCTTCTCTTCATTCATGAGCCTCTACCCATTCTACTCTCATTGTAAA-TATACCCTAAAAGTTACAGGGGCAAGCTTCTTTTGGGTAACAGTATCAGAGTAAGATTTTAAAGTTGCAAATGAACAAGAGCTAAGCAAGCGCAGAAGCTACAAAGTAGCAGTAAATACAGAAGCCGAAGAAGAAAAGTCCAGGCCAAATGCAATTACCATCATGCCTATACAATGTCAATGGTGGGTTCCTCGTAATAGTAAGGAGACAATTTTCCATCCTTGGCAGTTGCCTTCGCCTTGTGGTGGGGGTTGGCTTCCTGCAGCATCTCTACCACC
>PISB-13
GGCAGGGAGTAATTCTGAGCCCTAGCCAGACCATCAGAACTCATTGACTCAAAAGGCAGATCTATTAAAAACACAGGTACAATGGCCCACAAGTGGGTAGA-------TACATGCTTCTCTTCATTCATGAGCCTCTACCCATTCTACTCTCATTGTAAA-TATACCCTAAAAGTTACAGGGGCAAGCTTCTTTTGGGTAACAGTATCAGAGTAAGATTTTAAAGTTGCAAATGAACAAGAGCTAAGCAAGCGCAGAAGCTACAAAGTAGCAGTAAATACAGAAGCCGAAGAAGAAAAGTCCAGGCCAAATGCAATTACCATCATGCCTATACAATGTCAATGGTGGGTTCCTCGTAATAGTAAGGAGACAATTTTCCATCCTTGGCAGTTGCCTTCGCCTTGTGGTGGGGGTTGGCTTCCTGCAGCATCTCTACCACC
>PISB-11
GGCAGGGAGTAATTCTGAGCCCTAGCCAGACCATCAGAACTCATTGACTCAAAAGGCAGATCTATTAAAAACACAGGTACAATGGCCCACAAGTGGGTAGA-------TACATGCTTCTCTTCATTCATGAGCCTCTACCCATTCTACTCTCATTGTAAA-TATACCCTAAAAGTTACAGGGGCAAGCTTCTTTTGGGTAACAGTATCAGAGTAAGATTTTAAAGTTGCAAATGAACAAGAGCTAAGCAAGCGCAGAAGCTACAAAGTAGCAGTAAATACAGAAGCCGAAGAAGAAAAGTCCAGGCCAAATGCAATTACCATCATGCCTATACAATGTCAATGGTGGGTTCCTCGTAATAGTAAGGAGACAATTTTCCATCCTTGGCAGTTGCCTTCGCCTTGTGGTGGGGGTTGGCTTCCTGCAGCATCTCTACCACC
>PISB-17
GGCAGGGAGTAATTCTGAGCCCTAGCCAGACCATCAGAACTCATTGACTCAAAAGGCAGATCTATTAAAAACACAGGTACAATGGCCCACAAGTGGGTAGA-------TACATGCTTCTCTTCATTCATGAGCCTCTACCCATTCTACTCTCATTGTAAA-TATACCCTAAAAGTTACAGGGGCAAGCTTCTTTTGGGTAACAGTATCAGAGTAAGATTTTAAAGTTGCAAATGAACAAGAGCTAAGCAAGCGCAGAAGCTACAAAGTAGCAGTAAATACAGAAGCCGAAGAAGAAAAGTCCAGGCCAAATGCAATTACCATCATGCCTATACAATGTCAATGGTGGGTTCCTCGTAATAGTAAGGAGACAATTTTCCATCCTTGGCAGTTGCCTTCGCCTTGTGGTGGGGGTTGGCTTCCTGCAGCATCTCTACCACC
>PISB-16
GGCAGGGAGTAATTCTGAGCCCTAGCCAGACCATCAGAACTCATTGACTCAAAAGGCAGATCTATTAAAAACACAGGTACAATGGCCCACAAGTGGGTAGA-------TACATGCTTCTCTTCATTCATGAGCCTCTACCCATTCTACTCTCATTGTAAA-TATACCCTAAAAGTTACAGGGGCAAGCTTCTTTTGGGTAACAGTATCAGAGTAAGATTTTAAAGTTGCAAATGAACAAGAGCTAAGCAAGCGCAGAAGCTACAAAGTAGCAGTAAATACAGAAGCCGAAGAAGAAAAGTCCAGGCCAAATGCAATTACCATCATGCCTATACAATGTCAATGGTGGGTTCCTCGTAATAGTAAGGAGACAATTTTCCATCCTTGGCAGTTGCCTTCGCCTTGTGGTGGGGGTTGGCTTCCTGCAGCATCTCTACCACC
>PISB-8
GGCAGGGAGTAATTCTGAGCCCTAGCCAGACCATCAGAACTCATTGACTCAAAAGGCAGATCTATTAAAAACACAGGTACAATGGCCCACAAGTGGGTAGA-------TACATGCTTCTCTTCATTCATGAGCCTCTACCCATTCTACTCTCATTGTAAA-TATACCCTAAAAGTTACAGGGGCAAGCTTCTTTTGGGTAACAGTATCAGAGTAAGATTTTAAAGTTGCAAATGAACAAGAGCTAAGCAAGCGCAGAAGCTACAAAGTAGCAGTAAATACAGAAGCCGAAGAAGAAAAGTCCAGGCCAAATGCAATTACCATCATGCCTATACAATGTCAATGGTGGGTTCCTCGTAATAGTAAGGAGACAATTTTCCATCCTTGGCAGTTGCCTTCGCCTTGTGGTGGGGGTTGGCTTCCTGCAGCATCTCTACCACC
>PISB-4
GGCAGGGAGTAATTCTGAGCCCTAGCCAGACCATCAGAACTCATTGACTCAAAAGGCAGATCTATTAAAAACACAGGTACAATGGCCCACAAGTGGGTAGA-------TACATGCTTCTCTTCATTCATGAGCCTCTACCCATTCTACTCTCATTGTAAA-TATACCCTAAAAGTTACAGGGGCAAGCTTCTTTTGGGTAACAGTATCAGAGTAAGATTTTAAAGTTGCAAATGAACAAGAGCTAAGCAAGCGCAGAAGCTACAAAGTAGCAGTAAATACAGAAGCCGAAGAAGAAAAGTCCAGGCCAAATGCAATTACCATCATGCCTATACAATGTCAATGGTGGGTTCCTCGTAATAGTAAGGAGACAATTTTCCATCCTTGGCAGTTGCCTTCGCCTTGTGGTGGGGGTTGGCTTCCTGCAGCATCTCTACCACC
>PISB-3
GGCAGGGAGTAATTCTGAGCCCTAGCCAGACCATCAGAACTCATTGACTCAAAAGGCAGATCTATTAAAAACACAGGTACAATGGCCCACAAGTGGGTAGA-------TACATGCTTCTCTTCATTCATGAGCCTCTACCCATTCTACTCTCATTGTAAA-TATACCCTAAAAGTTACAGGGGCAAGCTTCTTTTGGGTAACAGTATCAGAGTAAGATTTTAAAGTTGCAAATGAACAAGAGCTAAGCAAGCGCAGAAGCTACAAAGTAGCAGTAAATACAGAAGCCGAAGAAGAAAAGTCCAGGCCAAATGCAATTACCATCATGCCTATACAATGTCAATGGTGGGTTCCTCGTAATAGTAAGGAGACAATTTTCCATCCTTGGCAGTTGCCTTCGCCTTGTGGTGGGGGTTGGCTTCCTGCAGCATCTCTACCACC
>PISB-6
GGCAGGGAGTAATTCTGAGCCCTAGCCAGACCATCAGAACTCATTGACTCAAAAGGCAGATCTATTAAAAACACAGGTACAATGGCCCACAAGTGGGTAGA-------TACATGCTTCTCTTCATTCATGAACCTCTACCCATTCTACTCTCATTGTAAA-TATACCCTAAAAGTTACAGGGGCAAGCTTCTTTTGGGTAACAGTATCAGAGTAAGATTTTAAAGTTGCAAATGAACAAGAGCTAAGCAAGCGCAGAAGCTACCAAGTAGCAGTAAATACAGAAGCCGAAGAAGAAAAGTCCAGGCCAAATGCAATTACCATCATGCCTATACAATGTCAATGGTGGGTTCCTCGTAATAGTAAGGAGACAATTTTCCATCCTTGGCAGTTGCCTTCGCCTTGTGGTGGGGGTTGGCTTCCTGCAGCATCTCTACCACC
>PISB-14
GGCAGGGAGTAATTCTGAGCCCTAGCCAGACCATCAGAACTCATTGACTCAAAAGGCAGATCTATTAAAAACACAGGTACAATGGCCCACAAGTGGGTAGA-------TACATGCTTCTCTTCATTCATGAGCCTCTACCCATTCTACTCTCATTGTAAA-TATACCCTAAAAGTTACAGGGGCAAGCTTCTTTTGGGTAACAGTATCAGAGTAAGATTTTAAAGTTGCAAATGAACAAGAGCTAAGCAAGCGCAGAAGCTACAAAGTAGCAGTAAATACAGAAGCCGAAGAAGAAAAGTCCAGGCCAAATGCAATTACCATCATGCCTATACAATGTCAATGGTGGGTTCCTCGTAATAGTAAGGAGACAATTTTCCATCCTTGGCAGTTGCCTTCGCCTTGTGGTGGGGGTTGGCTTCCTGCAGCATCTCTACCACC
>PISB-7
GGCAGGGAGTAATTCTGAGCCCTAGCCAGACCATCAGAACTCATTGACTCAAAAGGCAGATCTATTAAAAACACAGGTACAATGGCCCACAAGTGGGTAGA-------TACATGTTTCTCTTCATTCATGAGCCTCTACCCATTCTACTCTCATTGTAAA-TATACCCTAAAAGTTACAGGGGCAAGCTTCTTTTGGGTAACAGTATCAGAGTAAGATTTTAAAGTTGCAAATGAACAAGAGCTAAGCAAGCGCAGAAGCTACAAAGTAGCAGTAAATACAGAAGCCGAAGAAGAAAAGTCCAGGCCAAATGCAATTACCATCATGCCTATACAATGTCAATGGTGGGTTCCTCGTAATAGTAAGGAGACAATTTTCCATCCTTGGCAGTTGCCTTCGCCTTGTGGTGGGGGTTGGCTTCCTGCAGCATCTCTACCACC
>PISQ-1
GGCAGGGAGTAATTCTGAACCCTAGCCAGACCATCAGAACTCATTGACTCAAAAGGCAGATCTATTAAAAACACAGGTACAATGGCCCACAAGTGGGTAGA-------TACATGTTTCTCTTCATTCATGAGCCTCTACCCATTCTACTCTCATTGTAAA-TATACCCTAAAAGTTACAGGGGCAAGCTTCTTTTGGGTAACAGTATCAGAGTAAGATTTTAAAGTTGCAAATGAACAAGAGCTAAGCAAGCGCAGAAGCTACAAAGTAGCAGTAAATACAGAGGCCGAAGAAGAAAAGTCCAGGCCAAATGCAATTACCATCATGCCTATACAATGTCAATGGTGGGTTCCTCATAATAGTAAGGAGACAATTTTCCATCCTTGCCAGTTGCCTTCGCCTTGTGGTGGGGGTTGGCTTCCTGCAGCATCTCTACCACC
>PISQ-2
GGCAGGGAGTAATTCTGAACCCTAGCCAGACCATCAGAACTCATTGACTCAAAAGGCAGATCTATTAAAAACACAGGTACAATGGCCCACAAGTGGGTAGA-------TACATGTTTCTCTTCATTCATGAGCCTCTACCCATTCTACTCTCATTGTAAA-TATACCCTAAAAGTTACAGGGGCAAGCTTCTTTTGGGTAACAGTATCAGAGTAAGATTTTAAAGTTGCAAATGAACAAGAGCTAAGCAAGCGCAGAAGCTACAAAGTAGCAGTAAATACAGAGGCCGAAGAAGAAAAGTCCAGGCCAAATGCAATTACCATCATGCCTATACAATGTCAATGGTGGGTTCCTCATAATAGTAAGGAGACAATTTTCCATCCTTGCCAGTTGCCTTCGCCTTGTGGTGGGGGTTGGCTTCCTGCAGCATCTCTACCACC
>PIST-7
GGCAGGGAGTAATTCTGAGCCCTAGCCAGACCATCAGAACTCATTGACTCAAAAGGCAGATCTATTAAAAACACAGGTACAATGGCCCACAAGTGGGTAGA-------TACATGTTTCTCTTCATTCATGAGCCTCTACCCATTCTACTCTCATTGTAAA-TATACCCTAAAAGTTACAGGGGCAAGCTTCTTTTGGGTAACAGTATCAGAGTAAGATTTTAAAGTTGCAAATGAACAAGAGCTAAGCAAGCGCAGAAGCTACAAAGTAGCAGCAAATACAGAAGCCGAAGAAGAAAAGTCCAGGCCAAATGCAATTACCATCATGCCTATACAATGTCAATGGTGGGTTCCTCGTAATAGTAAGGAGACAATTTTCCATCCTTGGCAGTTGCCTTCGCCTTGTGGTGGGGGTTGGCTTCCTGCAGCATCTCTACCACC
>PIST-2
GGCAGGGAGTAATTCTGAGCCCTAGCCAGACCATCAGAACTCATTGACTCAAAAGGCAGATCTATTAAAAACACAGGTACAATGGCCCACAAGTGGGTAGA-------TACATGTTTCTCTTCATTCATGAGCCTCTACCCATTCTACTCTCATTGTAAA-TATACCCTAAAAGTTACAGGGGCAAGCTTCTTTTGGGTAACAGTATCAGAGTAAGATTTTAAAGTTGCAAATGAACAAGAGCTAAGCAAGCGCAGAAGCTACAAAGTAGCAGCAAATACAGAAGCCGAAGAAGAAAAGTCCAGGCCAAATGCAATTACCATCATGCCTATACAATGTCAATGGTGGGTTCCTCGTAATAGTAAGGAGACAATTTTCCATCCTTGGCAGTTGCCTTCGCCTTGTGGTGGGGGTTGGCTTCCTGCAGCATCTCTACCACC
>PIST-10
GGCAGGGAGTAATTCTGAGCCCTAGCCAGACCATCAGAACTCATTGACTCAAAAGGCAGATCTATTAAAAACACAGGTACAATGGCCCACAAGTGGGTAGA-------TACATGTTTCTCTTCATTCATGAGCCTCTACCCATTCTACTCTCACTGTAAA-TATACCCTAAAAGTTACAGGGGCAAGCTTCTTTTGGGTAACAGTATCAGAGTAAGATTTTAAAGTTGCAAATGAACAAGAGCTAAGCAAGCGCAGAAGCTACAAAGTAGCAGTAAATACAGAAGCCGAAGAAGAAAAGTCCAGGCCAAATGCAATTACCATCATGCCTATACAATGTCAATGGTGGGTTCCTCGTAATAGTAAGGAGACAATTTTCCATCCTTGGCAGTTGCCTTCGCCTTGTGGTGGGGGTTGGCTTCCTGCAGCATCTCTACCACC
>PIST-11
GGCAGGGAGTAATTCTGAGCCCTAGCCAGACCATCAGAACTCATTGACTCAAAAGGCAGATCTATTAAAAACACAGGTACAATGGCCCACAAGTGGGTAGA-------TACATGTTTCTCTTCATTCATGAGCCTCTACCCATTCTACTCTCATTGTAAA-TATACCCTAAAAGTTACAGGGGCAAGCTTCTTTTGGGTAACAGTATCAGAGTAAGATTTTAAAGTTGCAAATGAACAAGAGCTAAGCAAGCGCAGAAGCTACAAAGTAGCAGCAAATACAGAAGCCGAAGAAGAAAAGTCCAGGCCAAATGCAATTACCATCATGCCTATACAATGTCAATGGTGGGTTCCTCGTAATAGTAAGGAGACAATTTTCCATCCTTGGCAGTTGCCTTCGCCTTGTGGTGGGGGTTGGCTTCCTGCAGCATCTCTACCACC
>PIST-1
NNNNNNNNNNNNNNNNNNNNNNNNNNNNNNCCATCAGAACTCATTGACTCAAAAGGCAGATCTATTAAAAACACAGGTACAATGGCCCACAAGTGGGTAGA-------TACATGTTTCTCGTCATTCATGAGCCTCTACCCATTCTACTCTCATTGTAAA-TATACCCTAAAAGTTACAGGGGCAAGCTTCTTTTGGGTAACAGTATCAGAGTAAGATTTTAAAGTTGCAAATGAACAAGAGCTAAGCAAGCGCAGAAGCTACAAAGTAGCAGCAAATACAGAAGCCGAAGAAGAAAAGTCCAGGCCAAATGCAATTACCATCATGCCTATACAATGTCAATGGTGGGTTCCTCGTAATAGTAAGGAGACAATTTTCCATCCTTGGCAGTTGCCTTCGCCTTGTGGTGGGGGTTGGCTTCCTGCAGCATCTCTACCACC
>PIST-5
GGCAGGGAGTAATTCTGAGCCCTAGCCAGACCATCAGAACTCATTGACTCAAAAGGCAGATCTATTAAAAACACAGGTACAATGGCCCACAAGTGGGTAGA-------TACATGTTTCTCTTCATTCATGAGCCTCTACCCATTCTACTCTCACTGTAAA-TATACCCTAAAAGTTACAGGGGCAAGCTTCTTTTGGGTAACAGTATCAGAGTAAGATTTTAAAGTTGCAAATGAACAAGAGCTAAGCAAGCGCAGAAGCTACAAAGTAGCAGTAAATACAGAAGCCGAAGAAGAAAAGTCCAGGCCAAATGCAATTACCATCATGCCTATACAATGTCAATGGTGGGTTCCTCGTAATAGTAAGGAGACAATTTTCCATCCTTGGCAGTTGCCTTCGCCTTGTGGTGGGGGTTGGCTTCCTGCAGCATCTCTACCACC
>PIST-14
GGCAGGGAGTAATTCTGAGCCCTAGTCAGACCATCAGAACTCATTGACTCAAAAGGCAGATCTATTAAAAACACAGGTACAATGGCCCACAAGTGGGTAGA-------TACATGTTTCTCTTCATTCATGAGCCTCTACCCATTCTACTCTCATTGTAAA-TATACCCTAAAAGTTACAGGGGCAAGCTTCTTTTGGGTAACAGTATCAGAGTAAGATTTTAAAGTTGCAAATGAACAAGAGCTAAGCAAGCGCAGAAGCTACAAAGTAGCAGTAAATACAGAAGCCGAAGAAGAAAAGTCCAGGCCAAATGCAATTACCATCATGCCTATACAATGTCAATGGTGGGTTCCTCGTAATAGTAAGGAGACAATTTTCCATCCTTGGCAGTTGCCTTCGCCTTGTGGTGGGGGTTGGCTTCCTGCAGCATCTCTACCACC
>PIST-19
GGCAGGGAGTAATTCTGAGCCCTAGCCAGACCATCAGAACTCATTGACTCAAAAGGCAGATCTATTAAAAACACAGGTACAATGGCCCACAAGTGGGTAGA-------TACATGTTTCTCTTCATTCATGAGCCTCTACCCATTCTACTCTCACTGTAAA-TATACCCTAAAAGTTACAGGGGCAAGCTTCTTTTGGGTAACAGTATCAGAGTAAGATTTTAAAGTTGCAAATGAACAAGAGCTAAGCAAGCGCAGAAGCTACAAAGTAGCAGTAAATACAGAAGCCGAAGAAGAAAAGTCCAGGCCAAATGCAATTACCATCATGCCTATACAATGTCAATGGTGGGTTCCTCGTAATAGTAAGGAGACAATTTTCCATCCTTGGCAGTTGCCTTCGCCTTGTGGTGGGGGTTGGCTTCCTGCAGCATCTCTACCACC
>PIST-4
GGCAGGGAGTAATTCTGAGCCCTAGCCAGACCATCAGAACTCATTGACTCAAAAGGCAGATCTATTAAAAACACAGGTACAATGGCCCACAAGTGGGTAGA-------TACATGTTTCTCTTCATTCATGAGCCTCTACCCATTCTACTCTCATTGTAAA-TATACCCTAAAAGTTACAGGGGCAAGCTTCTTTTGGGTAACAGTATCAGAGTAAGATTTTAAAGTTGCAAATGAACAAGAGCTAAGCAAGCGCAGAAGCTACAAAGTAGCAGCAAATACAGAAGCCGAAGAAGAAAAGTCCAGGCCAAATGCAATTACCATCATGCCTATACAATGTCAATGGTGGGTTCCTCGTAATAGTAAGGAGACAATTTTCCATCCTTGGCAGTTGCCTTCGCCTTGTGGTGGGGGNNNNNNNNNNNNNNNNNNNNNNNNNNN
>PIST-12
GGCAGGGAGTAATTCTGAGCCCTAGCCAGACCATCAGAACTCATTGACTCAAAAGGCAGATCTATTAAAAACACAGGTACAATGGCCCACAAGTGGGTAGA-------TACATGTTTCTCTTCATTCATGAGCCTCTACCCATTCTACTCTCACTGTAAA-TATACCCTAAAAGTTACAGGGGCAAGCTTCTTTTGGGTAACAGTATCAGAGTAAGATTTTAAAGTTGCAAATGAACAAGAGCTAAGCAAGCGCAGAAGCTACAAAGTAGCAGTAAATACAGAAGCCGAAGAAGAAAAGTCCAGGCCAAATGCAATTACCATCATGCCTATACAATGTCAATGGTGGGTTCCTCGTAATAGTAAGGAGACAATTTTCCATCCTTGGCAGTTGCCTTCGCCTTGTGGTGGGGGTTGGCTTCCTGCAGCATCTCTACCACC
>PIST-15
GGCAGGGAGTAATTCTGAGCCCTAGCCAGACCATCAGAACTCATTGACTCAAAAGGCAGATCATATAAAAACACAGGTACAATGGCCCACAAGTGGGTAGA-------TACATGTTTCTCTTCATTCATGAGCCTCTACCCATTCTACTCTCACTGTAAA-TATACCCTAAAAGTTACAGGGGCAAGCTTCTTTTGGGTAACAGTATCAGAGTAAGATTTTAAAGTTGCAAATGAACAAGAGCTAAGCAAGCGCAGAAGCTACAAAGTAGCAGTAAATACAGAAGCCGAAGAAGAAAAGTCCAGGCCAAATGCAATTACCATCATGCCTATACAATGTCAATGGTGGGTTCCTCGTAATAGTAAGGAGACAATTTTCCATCCTTGGCAGTTGCCTTCGCCTTGTGGTGGGGGTTGGCTTCCTGCAGCATCTCTACCACC
>PIST-8
GGCAGGGAGTAATTCTGAGCCCTAGCCAGACCATCAGAACTCATTGACTCAAAAGGCAGATCTATTAAAAACACAGGTACAATGGCCCACAAGTGGGTAGA-------TACATGTTTCTCTTCATTCATGAGCCTCTACCCATTCTACTCTCATTGTAAA-TATACCCTAAAAGTTACAGGGGCAAGCTTCTTTTGGGTAACAGTATCAGAGTAAGATTTTAAAGTTGCAAATGAACAAGAGCTAAGCAAGCGCAGAAGCTACAAAGTAGCAGCAAATACAGAAGCCGAAGAAGAAAAGTCCAGGCCAAATGCAATTACCATCATGCCTATACAATGTCAATGGTGGGTTCCTCGTAATAGTAAGGAGACAATTTTCCATCCTTGGCAGTTGCCTTCGCCTTGTGGTGGGGGTTGGCTTCCTGCAGCATCTCTACCACC
>PIST-13
GGCAGGGAGTAATTCTGAGCCCTAGCCAGACCATCAGAACTCATTGACTCAAAAGGCAGATCTATTAAAAACACAGGTACAATGGCCCACAAGTGGGTAGA-------TACATGTTTCTCTTCATTCATGAGCCTCTACCCATTCTACTCTCACTGTAAA-TATACCCTAAAAGTTACAGGGGCAAGCTTCTTTTGGGTAACAGTATCAGAGTAAGATTTTAAAGTTGCAAATGAACAAGAGCTAAGCAAGCGCAGAAGCTACAAAGTAGCAGTAAATACAGAAGCCGAAGAAGAAAAGTCCAGGCCAAATGCAATTACCATCATGCCTATACAATGTCAATGGTGGGTTCCTCGTAATAGTAAGGAGACAATTTTCCATCCTTGGCAGTTGCCTTCGCCTTGTGGTGGGGGTTGGCTTCCTGCAGCATCTCTACCACC
>PIST-9
GGCAGGGAGTAATTCTGAGCCCTAGCCAGACCATCAGAACTCATTGACTCAAAAGGCAGATCTATTAAAAACACAGGTACAATGGCCCACAAGTGGGTAGA-------TACATGTTTCTCTTCATTCATGAGCCTCTACCCATTCTACTCTCATTGTAAA-TATACCCTAAAAGTTACAGGGGCAAGCTTCTTTTGGGTAACAGTATCAGAGTAAGATTTTAAAGTTGCAAATGAACAAGAGCTAAGCAAGCGCAGAAGCTACAAAGTAGCAGCAAATACAGAAGCCGAAGAAGAAAAGTCCAGGCCAAATGCAATTACCATCATGCCTATACAATGTCAATGGTGGGTTCCTCGTAATAGTAAGGAGACAATTTTCCATCCTTGGCAGTTGCCTTCGCCTTGTGGTGGGGGTTGGCTTCCTGCAGCATCTCTACCACC
>PICH-X2
GGCAGGGAGTAATTCTGAGCCCTAGCCAGACCATCAGAACTCATTGACTCAAAAGGCAGATCTATTAAAAACACAGGTACAATGGCCCACAAGTGGGTAGA-------TACATGTTTCTCTTCATTCATGAGCCTCTACCCATTCTACTCTCATTGTAAA-TATACCCTAAAAGTTACAGGGGCAAGCTTCTTTTGGGTAACAGTATCAGAGTAAGATTTTAAAGTTGCAAATGAACAAGAGCTAAGCAAGCGCAGAAGCTACAAAGTAGCAGTAAATACAGAGGCCGAAGAAGAAAAGTCCACGCCAAATGCAATTACCATCATGCCTATACAATGTCAATGGTGGGTTCCTCGTAATAGTAAGGAGACAATTTTCCATCCTTGGCAGTTGCCTTCGCCTTGTGGTGGGGGTTGGCTTCCTGCAGCATCTCTACCACC
>PIST-3
GGCAGGGAGTAATTCTGAGCCCTAGTCAGACCATCAGAACTCATTGACTCAAAAGGCAGATCTATTAAAAACACAGGTACAATGGCCCACAAGTGGGTAGA-------TACATGTTTCTCTTCATTCATGAGCCTCTACCCATTCTACTCTCATTGTAAA-TATACCCTAAAAGTTACAGGGGCAAGCTTCTTTTGGGTAACAGTATCAGAGTAAGATTTTAAAGTTGCAAATGAACAAGAGCTAAGCAAGCGCAGAAGCTACAAAGTAGCAGTAAATACAGAAGCCGAAGAAGAAAAGTCCAGGCCAAATGCAATTACCATCATGCCTATACAATGTCAATGGTGGGTTCCTCGTAATAGTAAGGAGACAATTTTCCATCCTTGGCAGTTGCCTTCGCCTTGTGGTGGGGGTTGGCTTCCTGCAGCATCTCTACCACC
>PIST-6
GGCAGGGAGTAATTCTGAGCCCTAGCCAGACCATCAGAACTCATTGACTCAAAAGGCAGATCTATTAAAAACACAGGTACAATGGCCCACAAGTGGGTAGA-------TACATGTTTCTCTTCATTCATGAGCCTCTACCCATTCTACTCTCATTGTAAA-TATACCCTAAAAGTTACAGGGGCAAGCTTCTTTTGGGTAACAGTATCAGAGTAAGATTTTAAAGTTGCAAATGAACAAGAGCTAAGCAAGCGCAGAAGCTACAAAGTAGCAGCAAATACAGAAGCCGAAGAAGAAAAGTCCAGGCCAAATGCAATTACCATCATGCCTATACAATGTCAATGGTGGGTTCCTCGTAATAGTAAGGAGACAATTTTCCATCCTTGGCAGTTGCCTTCGCCTTGTGGTGGGGGTTGGCTTCCTGCAGCATCTCTACCACC
>PICH-X1
GGCAGGGAGTAATTCTGAGCCCTAGCCAGACCATCAGAACTCATTGACTCAAAAGGCAGATCTATTAAAAACACAGGTACAATGGCCCACAAGTGGGTAGA-------TACATGTTTCTCTTCATTCATGAGCCTCTACCCATTCTACTCTCATTGTAAA-TATACCCTAAAAGTTACAGGGGCAAGCTTCTTTTGGGTAACAGTATCAGAGTAAGATTTTAAAGTTGCAAATGAACAAGAGCTAAGCAAGCGCAGAAGCTACAAAGTAGCAGTAAATACAGAGGCCGAAGAAGAAAAGTCCACGCCAAATGCAATTACCATCATGCCTATACAATGTCAATGGTGGGTTCCTCGTAATAGTAAGGAGACAATTTTCCATCCTTGGCAGTTGCCTTCGCCTTGTGGTGGGGGTTGGCTTCCTGCAGCATCTCTACCACC
>PILA-19
GGCAGGGAGTAATTCTGAGCCCTAGCCAGACCATCAGAACTCATTGACTCAAAAGGCAGATCTATTAAAAACACAGGTACAATGGCCCACAAGTGGGTAGA-------TACATGTTTCTCTTCATTCATGAGCCTCTACCCATTCTACTCTCATTGTAAA-TATACCCTAAAAGTTACAGGGGCAAGCTTCTTTTGGGTAACAGTATCAGAGTAAGATTTTAAAATTGCAAATGAACAAGAGCTAAGCAAGCGCAGAAGCTACAAAGTAGCAGTAAATACAGACGCCGAAGAAGAAAAGTCCAGGCCAAATGCAATTACCATCATGCCTATACAATGTCAATGGTGGGTTCCTCGTAATAGTAAGGAGACAATTTTCCATCCTTGGCAGTTGCCTTCGCCTTGTGGTGGGGGTTGGCTTCCTGCAGCATCTCTACCACC
>PILA-18
GGCAGGGAGTAATTCTGAGCCCTAGCCAGACCATCAGAACTCATTGACTCAAAAGGCAGATCTATTAAAAACACAGGTACAATGGCCCACAAGTGGGTAGA-------TACATGTTTCTCTTCATTCATGAGCCTCTACCCATTCTACTCTCATTGTAAA-TATACCCTAAAAGTTACAGGGGCAAGCTTCTTTTGGGTAACAGTATCAGAGTAAGATTTTAAAATTGCAAATGAACAAGAGCTAAGCAAGCGCAGAAGCTACAAAGTAGCAGTAAATACAGACGCCGAAGAAGAAAAGTCCAGGCCAAATGCAATTACCATCATGCCTATACAATGTCAATGGTGGGTTCCTCGTAATAGTAAGGAGACAATTTTCCATCCTTGGCAGTTGCCTTCGCCTTGTGGTGGGGGTTGGCTTCCTGCAGCATCTCTACCACC
>PILA-28
GGCAGGGAGTAATTCTGAGCCCTAGCCAGACCATCAGAACTCATTGACTCAAAAGGCAGATCTATTAAAAACACAGGTACAATGGCCCACAAGTGGGTAGA-------TACATGTTTCTCTTCATTCATGAGCCTCTACCCATTCTACTCTCATCGTAAA-TATACCCTAAAAGTTACAGGGGCAAGCTTCCTTTGGGTAACAGTATCAGAGTAAGATTTTAAAGTTGCAAATGAACAAGAGCTAAGCAAGCGCAGAAGCTACAAAGTAGCAGTAAATACAGAAGCCGAAGAAGAAAAGTCCAGGCCAAATGCAATTACCATCATGCCTATACAATGTCAATGGTGGGTTCCTCGTAATAGTAAGGAGACAATTTTCCATCCTTGGCAGTTGCCTTCGCCTTGTCGTGGGGGTTGGCTTCCTGCAGCATCTCTACCACC
>PILA-17
GGCAGGGAGTAATTCTGAGCCCTAGCCAGACCATCAGAACTCATTGACTCAAAAGGCAGATCTATTAAAAACACAGGTACAATGGCCCACAAGTGGGTAGA-------TACATGTTTCTCTTCATTCATGAGCCTCTACCCATTCTACTCTCATTGTAAA-TATACCCTAAAAGTTACAGGGGCAAGCTTCTTTTGGGTAACAGTATCAGAGTAAGATTTTAAAATTGCAAATGAACAAGAGCTAAGCAAGCGCAGAAGCTACAAAGTAGCAGTAAATACAGACGCCGAAGAAGAAAAGTCCAGGCCAAATGCAATTACCATCATGCCTATACAATGTCAATGGTGGGTTCCTCGTAATAGTAAGGAGACAATTTTCCATCCTTGGCAGTTGCCTTCGCCTTGTGGTGGGGGTTGGCTTCCTGCAGCATCTCTACCACC
>PILA-29
GGCAGGGAGTAATTCTGAGCCCTAGCCAGACCATCAGAACTCATTGACTCAAAAGGCAGATCTATTAAAAACACAGGTACAATGGCCCACAAGTGGGTAGA-------TACATGTTTCTCTTCATTCATGAGCCTCTACCCATTCTACTCTCATTGTAAA-TATACCCTAAAAGTTACAGGGGCAAGCTTCTTTTGGGTAACAGTATCAGAGTAAGATTTTAAAATTGCAAATGAACAAGAGCTAAGCAAGCGCAGAAGCTACAAAGTAGCAGTAAATACAGACGCCGAAGAAGAAAAGTCCAGGCCAAATGCAATTACCATCATGCCTATACAATGTCAATGGTGGGTTCCTCGTAATAGTAAGGAGACAATTTTCCATCCTTGGCAGTTGCCTTCGCCTTGTGGTGGGGGTTGGCTTCCTGCAGCATCTCTACCACC
>PILA-27
GGCAGGGAGTAATTCTGAGCCCTAGCCAGACCATCAGAACTCATTGACTCAAAAGGCAGATCTATTAAAAACACAGGTACAATGGCCCACAAGTGGGTAGA-------TACATGTTTCTCTTCATTCATGAGCCTCTACCCATTCTACTCTCATTGTAAA-TATACCCTAAAAGTTACAGGGGCAAGCTTCTTTTGGGTAACAGTATCAGAGTAAGATTTTAAAATTGCAAATGAACAAGAGCTAAGCAAGCGCAGAAGCTACAAAGTAGCAGTAAATACAGACGCCGAAGAAGAAAAGTCCAGGCCAAATGCAATTACCATCATGCCTATACAATGTCAATGGTGGGTTCCTCGTAATAGTAAGGAGACAATTTTCCATCCTTGGCAGTTGCCTTCGCCTTGTGGTGGGGGTTGGCTTCCTGCAGCATCTCTACCACC
>PILA-21
GGCAGGGAGTAATTCTGAGCCCTAGCCAGACCATCAGAACTCATTGACTCAAAAGGCAGATCTATTAAAAACACAGGTACAATGGCCCACAAGTGGGTAGA-------TACATGTTTCTCTTCATTCATGAGCCTCTACCCATTCTACTCTCATCGTAAA-TATACCCTAAAAGTTACAGGGGCAAGCTTCCTTTGGGTAACAGTATCAGAGTAAGATTTTAAAGTTGCAAATGAACAAGAGCTAAGCAAGCGCAGAAGCTACAAAGTAGCAGTAAATACAGAAGCCGAAGAAGAAAAGTCCAGGCCAAATGCAATTACCATCATGCCTATACAATGTCAATGGTGGGTTCCTCGTAATAGTAAGGAGACAATTTTCCATCCTTGGCAGTTGCCTTCGCCTTGTCGTGGGGGTTGGCTTCCTGCAGCATCTCTACCACC
>PILA-22
GGCAGGGAGTAATTCTGAGCCCTAGCCAGACCATCAGAACTCATTGACTCAAAAGGCAGATCTATTAAAAACACAGGTACAATGGCCCACAAGTGGGTAGA-------TACATGTTTCTCTTCATTCATGAGCCTCTACCCATTCTACTCTCATTGTAAA-TATACCCTAAAAGTTACAGGGGCAAGCTTCTTTTGGGTAACAGTATCAGAGTAAGATTTTAAAATTGCAAATGAACAAGAGCTAAGCAAGCGCAGAAGCTACAAAGTAGCAGTAAATACAGACGCCGAAGAAGAAAAGTCCAGGCCAAATGCAATTACCATCATGCCTATACAATGTCAATGGTGGGTTCCTCGTAATAGTAAGGAGACAATTTTCCATCCTTGGCAGTTGCCTTCGCCTTGTGGTGGGGGTTGGCTTCCTGCAGCATCTCTACCACC
>PILA-20
GGCAGGGAGTAATTCTGAGCCCTAGCCAGACCATCAGAACTCATTGACTCAAAAGGCAGATCTATTAAAAACACAGGTACAATGGCCCACAAGTGGGTAGA-------TACATGTTTCTCTTCATTCATGAGCCTCTACCCATTCTACTCTCATTGTAAA-TATACCCTAAAAGTTACAGGGGCAAGCTTCTTTTGGGTAACAGTATCAGAGTAAGATTTTAAAATTGCAAATGAACAAGAGCTAAGCAAGCGCAGAAGCTACAAAGTAGCAGTAAATACAGACGCCGAAGAAGAAAAGTCCAGGCCAAATGCAATTACCATCATGCCTATACAATGTCAATGGTGGGTTCCTCGTAATAGTAAGGAGACAATTTTCCATCCTTGGCAGTTGCCTTCGCCTTGTGGTGGGGGTTGGCTTCCTGCAGCATCTCTACCACC
>PILA-24
GGCAGGGAGTAATTCTGAGCCCTAGCCAGACCATCAGAACTCATTGACTCAAAAGGCAGATCTATTAAAAACACAGGTACAATGGCCCACAAGTGGGTAGA-------TACATGTTTCTCTTCATTCATGAGCCTCTACCCATTCTACTCTCATTGTAAA-TATACCCTAAAAGTTACAGGGGCAAGCTTCTTTTGGGTAACAGTATCAGAGTAAGATTTTAAAATTGCAAATGAACAAGAGCTAAGCAAGCGCAGAAGCTACAAAGTAGCAGTAAATACAGACGCCGAAGAAGAAAAGTCCAGGCCAAATGCAATTACCATCATGCCTATACAATGTCAATGGTGGGTTCCTCGTAATAGTAAGGAGACAATTTTCCATCCTTGGCAGTTGCCTTCGCCTTGTGGTGGGGGTTGGCTTCCTGCAGCATCTCTACCACC
>PILA-23
GGCAGGGAGTAATTCTGAGCCCTAGCCAGACCATCAGAACTCATTGACTCAAAAGGCAGATCTATTAAAAACACAGGTACAATGGCCCACAAGTGGGTAGA-------TACATGTTTCTCTTCATTCATGAGCCTCTACCCATTCTACTCTCATTGTAAA-TATACCCTAAAAGTTACAGGGGCAAGCTTCTTTTGGGTAACAGTATCAGAGTAAGATTTTAAAATTGCAAATGAACAAGAGCTAAGCAAGCGCAGAAGCTACAAAGTAGCAGTAAATACAGACGCCGAAGAAGAAAAGTCCAGGTCAAATGCAATTACCATCATGCCTATACAATGTCAATGGTGGGTTCCTCGTAATAGTAAGGAGACAATTTTCCATCCTTGGCAGTTGCCTTCGCCTTGTGGTGGGGGTTGGCTTCCTGCAGCATCTCTACCACC
>PILA-26
GGCAGGGAGTAATTCTGAGCCCTAGCCAGACCATCAGAACTCATTGACTCAAAAGGCAGATCTATTAAAAACACAGGTACAATGGCCCACAAGTGGGTAGA-------TACATGTTTCTCTTCATTCATGAGCCTCTACCCATTCTACTCTCATTGTAAA-TATACCCTAAAAGTTACAGGGGCAAGCTTCTTTTGGGTAACAGTATCAGAGTAAGATTTTAAAATTGCAAATGAACAAGAGCTAAGCAAGCGCAGAAGCTACAAAGTAGCAGTAAATACAGACGCCGAAGAAGAAAAGTCCAGGCCAAATGCAATTACCATCATGCCTATACAATGTCAATGGTGGGTTCCTCGTAATAGTAAGGAGACAATTTTCCATCCTTGGCAGTTGCCTTCGCCTTGTGGTGGGGGTTGGCTTCCTGCAGCATCTCTACCACC
