# Supplementary material for: An empirical evaluation of two-stage species tree inference strategies using a multilocus dataset from North American pines
Source: BMC Evol Biol. 2014 Mar 29;14:67. doi: 10.1186/1471-2148-14-67 (PMC4021425; doi:10.1186/1471-2148-14-67)
Supplement: Additional file 3 — Zip archive containing data filesDp,Dp,0,Ds,Ds,0, and a description of these files. [file 1471-2148-14-67-S3.zip › DeGiorgioEtAl_2014_AdditionalFile1/Dataset_Dp0/0_13978_01.fas]

>PIAL-12
CAGACTCTTCATCTTTCCAGATAACATCCTTGATAATTCCATCATCCTTCACAATGTTGACAAGGTTAAAACCACTTACCGCCACGACAAAAGGGGCCAAAATGTGTTCCACAGCTTCAATTACAAAATTTGATTGAGCTTCTAACAGCTTCACTGATCCAGTACCATGAATTGCAATGACCCCTTTACCTCCTTTAAGTGGGAATGTCTCTCGGCCAATATTCTCTGGATTCTCACAGGCTTCCCACAATGCATTGAACAGAGTAAAGTAATACTCTGCAACTGCACCTTCTGAAACATCATCAGGAACAGGAGACTTCACAAAGAAATCTTCTATACCAACTGGAATACTTTGAAGTTGGCCACGAATACTCTGCCCATCCTCCCCGC
>PIAL-10
CAGACTCTTCATCTTTCCAGATAACATCCTTGATAATTCCATCATCCTTCACAATGTTGACAAGGTTAAAACCACTTACCGCCACGACAAAAGGGGCCAAAAAGTGTTCCACAGCTTCAATTACAAAATTTGATTGAGCTTCTAACAGCTTCACTGATCCAGTACCATGAATTGCAACGACCCCTTTACCTCCTTTAAGTGGGAATGTCTCTCGGCCAATATTCTCTGGATTCTCACAGGCTTCCCACAATGCATTGAACAGAGTAAAGTAATACTCTGCAACTGCACCTTCTGAAACATCATCAGGAACAGGAGACTTCACAAAGAAATCTTCTATACCAACTGGAATACTTTGAAGTTGGCCACGAATACTCTGCCCATCCTCCCCGC
>PIAL-7
CAGACTCTTCATCTTTCCAGATAACATCCTTGATAATTCCATCATCCTTCACAATGTTGACAAGGTTAAAACCACTTACCGCCACGACAAAAGGGGCCAAAAAGTGTTCCACAGCTTCAATTACAAAATTTGATTGAGCTTCTAACAGCTTCACTGATCCAGTACCATGAATTGCAACGACCCCTTTACCTCCTTTAAGTGGGAATGTCTCTCGGACAATATTCTCTGGATTCTCACAGGCTTCCCACAATGCATTGAACAGAGTAAAGTAATACTCTGCAACTGCACCTTCTGAAACATCATCAGGAACAGGAGACTTCACAAAGAAATCTTCTATACCAACTGGAATACTTTGAAGTTGGCCACGAATACTCTGCCCATCCTCCCCGC
>PIAL-17
CAGACTCTTCATCTTTCCAGATAACATCCTTGATAATTCCATCATCCTTCACAATGTTGACAAGGTTAAAACCACTTACCGCCACGACAAAAGGGGCCAAAATGTGTTCCACAGCTTCAATAACAAAATTTGATTGAGCTTCTAACAGCTTCACTGATCCAGTACCATGAATTGCAACGACCCCTTTACCTCCTTTAAGTGGGAATGTCTCTCGGCCAATATTCTCTGGATTCTCACAGGCTTCCCACAATGCATTGAACAGAGTAAAGTAATACTCTGCAACTGCACCTTCTGAAACATCATCAGGAACAGGAGACTTCACAAAGAAATCTTCTATACCAACTGGAATACTTTGAAGTTGGCCACGAATACTCTGCCCATCCTCCCCGC
>PIAL-3
CAGACTCTTCATCTTTCCAGATAGCATCCTTGATAATTCCATCATCCTTCACAATGTTGACAAGGTTAAAACCACTTACTGCCACGACAAAAGGGGCCAAAAAGTGTTCCACAGCTTCAATTACAAAATTTGATTGAGCTTCTAACAGCTTCACTGATCCAGTACCATGAATTGCAACGACCCCTTTACCTCCTTTAAGTGGGAATGTCTCTCGGCCAATATTCTCTGGATTCTCACAGGCTTCCCACAATGCATTGAACAGAGTAAAGTAATACTCTGCAACTGCACCTTCTGAAACATCATCAGGAACAGGAGACTTCACAAAGAAATCTTCTATGCCAACTGGAATACTTTGAAGTTGGCCACGAATACTCTGCCCATCCTCCCCGC
>PIAL-15
CAGACTCTTCATCTTTCCAGATAACATCCTTGATAATTCCATCATCCTTCACAATGTTGACAAGGTTAAAACCACTTACCGCCACGACAAAAGGGGCCAAAAAGTGTTCCACAGCTTCAATTACAAAATTTGATTGAGCTTCTAACAGCTTCACTGATCCAGTACCATGAATTGCAACGACCCCTTTACCTCCTTTAAGTGGGAATGTCTCTCGGCCAATATTCTCTGGATTCTCACAGGCTTCCCACAATGCATTGAACAGAGTAAAGTAATACTCTGCAACTGCACCTTCTGAAACATCATCAGGAACAGGAGACTTCACAAAGAAATCTTCTATACCAACTGGAATACTTTGAAGTTGGCCACGAATACTCTGCCCATCCTCCCCGC
>PIAL-2
CAGACTCTTCATCTTTCCAGATAACATCCTTGATAATTCCATCATCCTTCACAATGTTGACAAGGTTAAAACCACTTACCGCCACGACAAAAGGGGCCAAAAAGTGTTCCACAGCTTCAATTACAAAATTTGATTGAGCTTCTAACAGCTTCACTGATCCAGTACCATGAATTGCAACGACCCCTTTACCTCCTTTAAGTGGGAATGTCTCTCGGCCAATATTCTCTGGATTCTCACAGGCTTCCCACAATGCATTGAACAGAGTAAAGTAATACTCTGCAACTGCACCTTCTGAAACATCATCAGGAACAGGAGACTTCACAAAGAAATCTTCTATACCAACTGGAATACTTTGAAGTTGGCCACGAATACTCTGCCCATCCTCCCCGC
>PIAL-9
CAGACTCTTCATCTTTCCAGATAACATCCTTGATAATTCCATCATCCTTCACAATGTTGACAAGGTTAAAACCACTTACCGCCACGACAAAAGGGGCCAAAAAGTGTTCCACAGCTTCAATTACAAAATTTGATTGAGCTTCTAACAGCTTCACTGATCCAGTACCATGAATTGCAACGACCCCTTTACCTCCTTTAAGTGGGAATGTCTCTCGGCCAATATTCTCTGGATTCTCACAGGCTTCCCACAATGCATTGAACAGAGTAAAGTAATACTCTGCAACTGCACCTTCTGAAACATCATCAGGAACAGGAGACTTCACAAAGAAATCTTCTATACCAACTGGAATACTTTGAAGTTGGCCACGAATACTCTGCCCATCCTCCCCGC
>PIAL-16
CAGACTCTTCATCTTTCCAGATAACATCCTTGATAATTCCATCATCCTTCACAATGTTGACAAGGTTAAAACCACTTACCGCCACGACAAAAGGGGCCAAAAAGTGTTCCACAGCTTCAATTACAAAATTTGATTGAGCTTCTAACAGCTTCACTGATCCAGTACCATGAATTGCAACGACCCCTTTACCTCCTTTAAGTGGGAATGTCTCTCGGCCAATATTCTCTGGATTCTCACAGGCTTCCCACAATGCATTGAACAGAGTAAAGTAATACTCTGCAACTGCACCTTCTGAAACATCATCAGGAACAGGAGACTTCACAAAGAAATCTTCTATACCAACTGGAATACTTTGAAGTTGGCCACGAATACTCTGCCCATCCTCCCCGC
>PIAL-5
CAGACTCTTCATCTTTCCAGATAACATCCTTGATAATTCCATCATCCTTCACAATGTTGACAAGGTTAAAACCACTTACCGCCACGACAAAAGGGGCCAAAAAGTGTTCCACAGCTTCAATTACAAAATTTGATTGAGCTTCTAACAGCTTCACTGATCCAGTACCATGAATTGCAACGACCCCTTTACCTCCTTTAAGTGGGAATGTCTCTCGGCCAATATTCTCTGGATTCTCACAGGCTTCCCACAATGCATTGAACAGAGTAAAGTAATACTCTGCAACTGCACCTTCTGAAACATCATCAGGAACAGGAGACTTCACAAAGAAATCTTCTATACCAACTGGAATACTTTGAAGTTGGCCACGAATACTCTGCCCATCCTCCCCGC
>PIAL-6
CAGACTCTTCATCTTTCCAGATAACATCCTTGATAATTCCATCATCCTTCACAATGTTGACAAGGTTAAAACCACTTACCGCCACGACAAAAGGGGCCAAAAAGTGTTCCACAGCTTCAATTACAAAATTTGATTGAGCTTCTAACAGCTTCACTGATCCAGTACCATGAATTGCAACGACCCCTTTACCTCCTTTAAGTGGGAATGTCTCTCGGCCAATATTCTCTGGATTCTCACAGGCTTCCCACAATGCATTGAACAGAGTAAAGTAATACTCTGCAACTGCACCTTCTGAAACATCATCAGGAACAGGAGACTTCACAAAGAAATCTTCTATACCAACTGGAATACTTTGAAGTTGGCCACGAATACTCTGCCCATCCTCCCCGC
>PIAL-13
CAGACTCTTCATCTTTCCAGATAACATCCTTGATAATTCCATCATCCTTCACAATGTTGACAAGGTTAAAACCACTTACCGCCACGACAAAAGGGGCCAAAATGTGTTCCACAGCTTCAATTACAAAATTTGATTGAGCTTCTAACAGCTTCACTGATCCAGTACCATGAATTGCAACGACCCCTTTACCTCCTTTAAGTGGGAATGTCTCTCGGCCAATATTCTCTGGATTCTCACAGGCTTCCCACAATGCATTGAACAGAGTAAAGTAATACTCTGCAACTGCACCTTCTGAAACATCATCAGGAACAGGAGACTTCACAAAGAAATCTTCTATACCAACTGGAATACTTTGAAGTTGGCCACGAATACTCTGCCCATCCTCCCCGC
>PIAL-4
CAGACTCTTCATCTTTCCAGATAACATCCTTGATAATTCCATCATCCTTCACAATGTTGACAAGGTTAAAACCACTTACCGCCACGACAAAAGGGGCCAAAAAGTGTTCCACAGCTTCAATTACAAAATTTGATTGAGCTTCTAACAGCTTCACTGATCCAGTACCATGAATTGCAACGACCCCTTTACCTCCTTTAAGTGGGAATGTCTCTCGGCCAATATTCTCTGGATTCTCACAGGCTTCCCACAATGCATTGAACAGAGTAAAGTAATACTCTGCAACTGCACCTTCTGAAACATCATCAGGAACAGGAGACTTCACAAAGAAATCTTCTATACCAACTGGAATACTTTGAAGTTGGCCACGAATACTCTGCCCATCCTCCCCGC
>PIAY-2
NNNNNNNNTCATCTTTCCAGATAACATCCTTGATAATTCCATCATCCTTCACAATGTTGACAAGGTTAAAACCACTTACCGCCACGACAAAAGGGGCCAAAAAGTGTTCCACAGCTTCAATTACAAAATTTGATTGAGCTTCTAACAGCTTCACTGATCCAGTACCATGAATTGCAACGACCCCTTTACCTCCTTTAAGTGGGAATGTCTCTCGGCCAATATTCTCTGGATTCTCACAGGCTTCCCACAATGCATTGAACAGAGTAAAGTAATACTCTGCAACTGCACCTTCTGAAACATCATCAGGAACAGGAGACTTCACAAAGAAATCTTCTATACCAACTGGAATACTTTGAAGTTGGCCACGAATACTCTGCCCATCCTCCCCGC
>PIAY-1
CAGACTCTTCATCTTTCCAGATAACATCCTTGATAATTCCATCATCCTTCACAATGTTGACAAGGTTAAAACCACTTACCGCCACGACAAAAGGGGCCAAAAAGTGTTCCACAGCTTCAATTACAAAATTTGATTGAGCTTCTAACAGCTTCACTGATCCAGTACCATGAATTGCAACGACCCCTTTACCTCCTTTAAGTGGGAATGTCTCTCGGCCAATATTCTCTGGATTCTCACAGGCTTCCCACAATGCATTGAACAGAGTAAAGTAATACTCTGCAACTGCACCTTCTGAAACATCATCAGGAACAGGAGACTTCACAAAGAAATCTTCTATACCAACTGGAATACTTTGAAGTTGGCCACGAATACTCTGCCCATCCTCCCCGC
>PIAY-14
CAGACTCTTCATCTTTCCAGATAACATCCTTGATAATTCCATCATCCTTCACAATGTTGACAAGGTTAAAACCACTTACCGCCACGACAAAAGGGGCCAAAATGTGTTCCACAGCTTCAATTACAAAATTTGATTGAGCTTCTAACAGCTTCACTGATCCAGTACCATGAATTGCAACGACCCCTTTACCTCCTTTAAGTGGGAATGTCTCTCGGCCAATATTCTCTGGATTCTCACAGGCTTCCCACAATGCATTGAACAGAGTAAAGTAATACTCTGCAACTGCACCTTCTGAAACATCATCAGGAACAGGAGACTTCACAAAGAAATCTTCTATACCAACTGGAATACTTTGAAGTTGGCCACGAATACTCTGCCCATCCTCCCCGC
>PIAY-3
CAGACTCTTCATCTTTCCAGATAACATCCTTGATAATTCCATCATCCTTCACAATGTTGACAAGGTTAAAACCACTTACCGCCACGACAAAAGGGGCCAAAATGTGTTCCACAGCTTCAATAACAAAATTTGATTGAGCTTCTAACAGCTTCACTGATCCAGTACCATGAATTGCAACGACCCCTTTACCTCCTTTAAGTGGGAATGTCTCTCGGCCAATATTCTCTGGATTCTCACAGGCTTCCCACAATGCATTGAACAGAGTAAAGTAATACTCTGCAACTGCACCTTCTGAAACATCATCAGGAACAGGAGACTTCACAAAGAAATCTTCTATACCAACTGGAATACTTTGAAGTTGGCCACGAATACTCTGCCCATCCTCCCCGC
>PIAY-19
CAGACTCTTCATCTTTCCAGATAACATCCTTGATAATTCCATCATCCTTCACAATGTTGACAAGGTTAAAACCACTTACCGCCACGACAAAAGGGGCCAAAATGTGTTCCACAGCTTCAATTACAAAATTTGATTGAGCTTCTAACAGCTTCACTGATCCAGTACCATGAATTGCAACGACCCCTTTACCTCCTTTAAGTGGGAATGTCTCTCGGCCAATATTCTCTGGATTCTCACAGGCTTCCCACAATGCATTGAACAGAGTAAAGTAATACTCTGCAACTGCACCTTCTGAAACATCATCAGGAACAGGAGACTTCACAAAGAAATCTTCTATACCAACTGGAATACTTTGAAGTTGGCCACGAATACTCTGCCCATCCTCCCCGC
>PIAY-17
CAGACTCTTCATCTTTCCAGATAACATCCTTGATAATTCCATCATCCTTCACAATGTTGACAAGGTTAAAACCACTTACCGCCACGACAAAAGGGGCCAAAATGTGTTCCACAGCTTCAATAACAAAATTTGATTGAGCTTCTAACAGCTTCACTGATCCAGTACCATGAATTGCAACGAACCCTTTACCTCCTTTAAGTGGGAATGTCTCTCGGCCAATATTCTCTGGATTCTCACAGGCTTCCCACAATGCATTGAACAGAGTAAAGTAATACTCTGCAACTGCACCTTCTGAAACATCATCAGGAACAGGAGACTTCACAAAGAAATCTTCTATACCAACTGGAATACTTTGAAGTTGGCCACAAATACTCTGCCCATCCTCCCCGC
>PIAY-13
CAGACTCTTCATCTTTCCAGATAACATCCTTGATAATTCCATCATCCTTCACAATGTTGACAAGGTTAAAACCACTTACCGCCACGACAAAAGGGGCCAAAAAGTGTTCCACAGCTTCAATTACAAAATTTGATTGAGCTTCTAACAGCTTCACTGATCCAGTACCATGAATTGCAACGACCCCTTTACCTCCTTTAAGTGGGAATGTCTCTCGGCCAATATTCTCTGGATTCTCACAGGCTTCCCACAGTGCATTGAACAGAGTAAAGTAATACTCTGCAACTGCACCTTCTGAAACATCATCAGGAACAGGGGACTTCACAAAGAAATCTTCTATACCAACTGGAATACTTTGAAGTTGGCCACGAATACTCTGCCCATCCTCCCCGC
>PIAY-9
CAGACTCTTCATCTTTCCAGATAACATCCTTGATAATTCCATCATCCTTCACAATGTTGACAAGGTTAAAACCACTTACCGCCACGACAAAAGGGGCCAAAAAGTGTTCCACAGCTTCAATTACAAAATTTGATTGAGCTTCTAACAGCTTCACTGATCCAGTACCATGAATTGCAACGACCCCTTTACCTCCTTTAAGTGGGAATGTCTCTCGGCCAATATTCTCTGGATTCTCACAGGCTTCCCACAATGCATTGAACAGAGTAAAGTAATACTCTGCAACTGCACCTTCTGAAACATCATCAGGAACAGGAGACTTCACAAAGAAATCTTCTATACCAACTGGAATACTTTGAAGTTGGCCACGAATACTCTGCCCATCCTCCCCGC
>PIAY-7
CAGACTCTTCATCTTTCCAGATAACATCCTTGATAATTCCATCATCCTTCACAATGTTGACAAGGTTAAAACCACTTACCGCCTCGACAAAAGGGGCCAAAATGTGTTCCACAGCTTCAATTACAAAATTTGATTGAGCTTCTAACAGCTTCACTGATCCAGTACCATGAATTGCAACGACCCCTTTACCTCCTTTAAGTGGGAATGTCTCTCGGCCAATATTCTCTGGATTCTCACAGGCTTCCCACAATGCATTGAACAGAGTAAAGTAATACTCTGCAACTGCACCTTCTGAAACATCATCAGGAACAGGAGACTTCACAAAGAAATCTTCTATACCAACTGGAATACTTTGAAGTTGGCCACGAATACTCTGCCCATCCTCCCCGC
>PIAY-15
CAGACTCTTCATCTTTCCAGATAACATCCTTGATAATTCCATCATCCTTCACAATGTTGACAAGGTTAAAACCACTTACCGCCACGACAAAAGGGGCCAAAAAGTGTTCCACAGCTTCAATTACAAAATTTGATTGAGCTTCTAACAGCTTCACTGATCCAGTACCATGAATTGCAACGACCCCTTTACCTCCTTTGAGTGGGAATGTCTCTCGGCCAATATTCTCTGGATTCTCACAGGCTTCCCACAATGCATTGAACAGAGTAAAGTAATACTCTGCAACTGCACCTTCTGAAACATCATCAGGAACAGGAGACTTCACAAAGAAATCTTCTATACCAACTGGGATACTTTGAAGTTGGCCACGAATACTCTGCCCATCCTCCCCGC
>PIAY-8
CAGACTCTTCATCTTTCCAGATAACATCCTTGATAATTCCATCATCCTTCACAATGTTGACAAGGTTAAAACCACTTACCGCCACGACAAAAGGGGCCAAAATGTGTTCCACAGCTTCAATTACAAAATTTGATTGAGCTTCTAACAGCTTCACTGATCCAGTACCATGAATTGCAACGACCCCTTTACCTCCTTTAAGTGGGAATGTCTCTCGGCCAATATTCTCTGGATTCTCACAGGCTTCCCACAATGCATTGAACAGAGTAAAGTAATACTCTGCAACTGCACCTTCTGAAACATCATCAGGAACAGGAGACTTCACAAAGAAATCTTCTATACCAACTGGAATACTTTGAAGTTGGCCACGAATACTCTGCCCATCCTCCCCGC
>PIAY-18
CAGACTCTTCATCTTTCCAGATAACATCCTTGATAATTCCATCATCCTTCACAATGTTGACAAGGTTAAAACCACTTACCGCCACGACAAAAGGGGCCAAAAAGTGTTCCACAGCTTCAATTACAAAATTTGATTGAGCTTCTAACAGCTTCACTGATCCAGTACCATGAATTGCAACGACCCCTTTACCTCCTTTAAGTGGGAATGTCTCTCGGCCAATATTCTCTGGATTCTCACAGGCTTCCCACAATGCATTGAACAGAGTAAAGTAATACTCTGCAACTGCACCTTCTGAAACATCATCGGGAACAGGAGACTTCACAAAGAAATCTTCTATACCAACTGGAATACTTTGAAGTTGGCCACGAATACTCTGCCCATCCTCCCCGC
>PIAY-10
CAGACTCTTCATCTTTCCAGATAACATCCTTGATAATTCCATCATCCTTCACAATGTTGACAAGGTTAAAACCACTTACCGCCACGACAAAAGGGGCCAAAATGTGTTCCACAGCTTCAATTACAAAATTTGATTGAGCTTCTAACAGCTTCACTGATCCAGTACCATGAATTGCAACGACCCCTTTACCTCCTTTAAGTGGGAATGTCTCTCGGCCAATATTCTCTGGATTCTCACAGGCTTCCCACAATGCATTGAACAGAGTAAAGTAATACTCTGCAACTGCACCTTCTGAAACATCATCAGGAACAGGAGACTTCACAAAGAAATCTTCTATACCAACTGGAATACTTTGAAGTTGGCCACGAATACTCTGCCCATCCTCCCCGC
>PIAY-16
CAGACTCTTCATCTTTCCAGATAACATCCTTGATAATTCCATCATCCTTCACAATGTTGACAAGGTTAAAACCACTTACCGCCACGACAAAAGGGGCCAAAATGTGTTCCACAGCTTCAATTACAAAATTTGATTGAGCTTCTAACAGCTTCACTGATCCAGTACCATGAATTGCAACGACCCCTTTACCTCCTTTAAGTGGGAATGTCTCTCGGCCAATATTCTCTGGATTCTCACAGGCTTCCCACAATGCATTGAACAGAGTAAAGTAATACTCTGCAACTGCACCTTCTGAAACATCATCAGGAACAGGAGACTTCACAAAGAAATCTTCTATACCAACTGGAATACTTTGAAGTTGGCCACGAATACTCTGCCCATCCTCCCCGC
>PIAY-5
CAGACTCTTCATCTTTCCAGATAACATCCTTGATAATTCCATCATCCTTCACAATGTTGACAAGGTTAAAACCACTTACCGCCACGACAAAAGGGGCCAAAATGTGTTCCACAGCTTCAATTACAAAATTTGATTGAGCTTCTAACAGCTTCACTGATCCAGTACCATGAATTGCAACGACCCCTTTACCTCCTTTAAGTGGGAATGTCTCTCGGCCAATATTCTCTGGATTCTCACAGGCTTCCCACAATGCATTGAACAGAGTAAAGTAATACTCTGCAACTGCACCTTCTGAAACATCATCAGGAACAGGAGACTTCACAAAGAAATCTTCTATACCAACTGGAATACTTTGAAGTTGGCCACGAATACTCTGCCCATCCTCCCCGC
>PIBU-1
CAGACTCTTCATCTTTCCAGATAACATCCTTGATAATTCCATCATCCTTCACAATGTTGACAAGGTTAAAACCACTTACTGCCACGACAAAAGGGGCCAAAAAGTGTTCCACAGCTTCAATTACAAAATTTGATTGAGCTTCTAACAGCTTCACTGATCCAGTACCATGAATTGCAACGACCCCTTTACCTCCTTTAAGTGGGAATGTCTCTCGGCCAATATTCTCTGGATTCTCACAGGCTTCCCACAATGCATTGAACAGAGTAAAGTAATACTCTGCAACTGCACCTTCTGAAACATCATCAGGAACAGGAGACTTCACAAAGAAATCTTCTATACCAACTGGAATACTTTGAAGTTGGCCACGAATACTCTGCCCATCCTCCCCGC
>PIFL-13
CAGACTCTTCATCTTTCCAGATAACATCCTTGATAATTCCATCATCCTTCACAATGTTGACAAGGTTAAAACCACTTACCGCCACGACAAAAGGGGCCAAAAAGTGTTCCACAGCTTCAATTACAAAATTTGATTGAGCTTCTAACAGCTTCACTGATCCAGTACCATGAATTGCAACGACCCCTTTACCTCCTTTAAGTGGGAATGTCTCTCGGCCAATATTCTCTGGATTCTCACAGGCTTCCCACAATGCATTGAACAGAGTAAAGTAATACTCTGCAACTGCACCTTCTGAAACATCATCAGGAACAGGAGACTTCACAAAGAAATCTTCTATACCAACTGGAATACTTTGAAGTTGGCCACGAATACTCTGCCCATCCTCCCCGC
>PIFL-1
CAGACTCTTCATCTTTCCAGATAACATCCTTGATAATTCCATCATCCTTCACAATGTTGACAAGGTTAAAACCACTTACCGCCACGACAAAAGGGGCCAAAATGTGTTCCACAGCTTCAATTACAAAATTTGATTGAGCTTCTAACAGCTTCACTGATCCAGTACCATGAATTGCAACGACCCCTTTACCTCCTTTAAGTGGGAATGTCTCTCGGCCAATATTCTCTGGATTCTCACAGGCTTCCCACAATGCATTGAACAGAGTAAAGTAATACTCTGCAACTGCACCTTCTGAAACATCATCAGGAACAGGAGACTTCACAAAGAAATCTTCTATACCAACTGGAATACTTTGAAGTTGGCCACGAATACTCTGCCCATCCTCCCCGC
>PIFL-14
CAGACTCTTCATCTTTCCAGATAACATCCTTGATAATTCCATCATCCTTCACAATGTTGACAAGGTTAAAACCACTTACCGCCACGACAAAAGGGGCCAAAATGTGTTCCACAGCTTCAATTACAAAATTTGATTGAGCTTCTAACAGCTTCACTGATCCAGTACCATGAATTGCAACGACCCCTTTACCTCCTTTAAGTGGGAATGTCTCTCGGCCAATATTCTCTGGATTCTCACAGGCTTCCCACAATGCATTGAACAGAGTAAAGTAATACTCTGCAACTGCACCTTCTGAAACATCATCAGGAACAGGAGACTTCACAAAGAAATCTTCTATACCAACTGGAATACTTTGAAGTTGGCCACGAATACTCTGCCCATCCTCCCCGC
>PIFL-3
CAGACTCTTCATCTTTCCAGATAACATCCTTGATAATTCCATCATCCTTCACAATGTTGACAAGGTTAAAACCACTTACCGCCACGACAAAAGGGGCCAAAAAGTGTTCCACAGCTTCAATTACAAAATTTGATTGAGCTTCTAACAGCTTCACTGATCCAGTACCATGAATTGCAACGACCCCTTTACCTCCTTTAAGTGGGAATGTCTCTCGGCCAATATTCTCTGGATTCTCACAGGCTTCCCACAATGCATTGAACAGAGTAAAGTAATACTCTGCAACTGCACCTTCTGAAACATCATCAGGAACAGGAGACTTCACAAAGAAATCTTCTATACCAACTGGAATACTTTGAAGTTGGCCACGAATACTCTGCCCATCCTCCCCGC
>PIFL-16
CAGACTCTTCATCTTTCCAGATAACATCCTTGATAATTCCATCATCCTTCACAATGTTGACAAGGTTAAAACCACTTACCGCCACGACAAAAGGGGCCAAAAAGTGTTCCACAGCTTCAATTACAAAATTTGATTGAGCTTCTAACAGCTTCACTGATCCAGTACCATGAATTGCAACGACCCCTTTACCTCCTTTAAGTGGGAATGTCTCTCGGCCAATATTCTCTGGATTCTCACAGGCTTCCCACAATGCATTGAACAGAGTAAAGTAATACTCTGCAACTGCACCTTCTGAAACATCATCAGGAACAGGAGACTTCACAAAGAAATCTTCTATACCAACTGGAATACTTTGAAGTTGGCCACGAATACTCTGCCCATCCTCCCCGC
>PIFL-15
CAGACTCTTCATCTTTCCAGATAACATCCTTGATAATTCCATCATCCTTCACAATGTTGACAAGGTTAAAACCACTTACCGCCACGACAAAAGGGGCCAAAAAGTGTTCCACAGCTTCAATTACAAAATTTGATTGAGCTTCTAACAGCTTCACTGATCCAGTACCATGAACCGCAACGACCCCTTTACCTCCTTTAA----GAATGTCTCTCGGCCAATATTCTCTGGATTCTCACAGGCTTCCCACAATGCATTGAACAGAGTAAAGTAATACTCTGCAACTGCACCTTCTGAAACATCATCAGGAACAGGAGACTTCACAAAGAAATCTTCTATACCAACTGGAATACTTTGAAGTTGGCCACGAATACTCTGCCCATCCTCCCCGC
>PIFL-5
CAGACTCTTCATCTTTCCAGATAACATCCTTGATAATTCCATCATCCTTCACAATGTTGACAAGGTTAAAACCACTTACCGCCACGACAAAAGGGGCCAAAAAGTGTTCCACAGCTTCAATTACAAAATTTGATTGAGCTTCTAACAGCTTCACTGATCCAGTACCATGAATTGCAACGACCCCTTTACCTCCTTTAAGTGGGAATGTCTCTCGGCCAATATTCTCTGGATTCTCACAGGCTTCCCACAATGCATTGAACAGAGTAAAGTAATACTCTGCAACTGCACCTTCTGAAACATCATCAGGAACAGGAGACTTCACAAAGAAATCTTCTATACCAACTGGAATACTTTGAAGTTGGCCACGAATACTCTGCCCATCCTCCCCGC
>PIFL-2
CAGACTCTTCATCTTTCCAGATAACATCCTTGATAATTCCATCATCCTTCACAATGTTGACAAGGTTAAAACCACTTACCGCCACGACAAAAGGGGCCAAAAAGTGTTCCACAGCTTCAATTACAAAATTTGATTGAGCTTCTAACAGCTTCACTGATCCAGTACCATGAATTGCAACGACCCTTTTACCTCCTTTAAGTGGGAATGTCTCTCGGCCAATATTCTCTGGATTCTCACAGGCTTCCCACAATGCATTGAACAGAGTAAAGTAATACTCTGCAACTGCACCTTCTGAAACATCATCAGGAACAGGAGACTTCACAAAGAAATCTTCTATACCAACTGGAATACTTTGAAGTTGGCCACGAATACTCTGCCCATCCTCCCCGC
>PIFL-17
CAGACTCTTCATCTTTCCAGATAACATCCTTGATAATTCCATCATCCTTCACAATGTTGACAAGGTTAAAACCACTTACCGCCACGACAAAAGGGGCCAAAATGTGTTCCACAGCTTCAATTACAAAATTTGATTGAGCTTCTAACAGCTTCACTGATCCAGTACCATGAATTGCAACGACCCCTTTACCTCCTTTAAGTGGGAATGTCTCTCGGCCAATATTCTCTGGATTCTCACAGGCTTCCCACAATGCATTGAACAGAGTAAAGTAATACTCTGCAACTGCACCTTCTGAAACATCATCAGGAACAGGAGACTTCACAAAGAAATCTTCTATACCAACTGGAATACTTTGAAGTTGGCCACGAATACTCTGCCCATCCTCCCCGC
>PIFL-10
CAGACTCTTCATCTTTCCAGATAACATCCTTGATAATTCCATCATCCTTCACAATGTTGACAAGGTTAAAACCACTTACCGCCACGACAAAAGGGGCCAAAATGTGTTCCACAGCTTCAATTACAAAATTTGATTGAGCTTCTAACAGCTTCACTGATCCAGTACCATGAATTGCAACGACCCCTTTACCTCCTTTAAGTGGGAATGTCTCTCGGCCAATATTCTCTGGATTCTCACAGGCTTCCCACAATGCATTGAACAGAGTAAAGTAATACTCTGCAACTGCACCTTCTGAAACATCATCAGGAACAGGAGACTTGACAAAGAAATCTTCTATACCAACTGGAATACTTTGAAGTTGGCCACGAATACTCTGCCCATCCTCCCCGC
>PIGE-2
CAGACTCTTCATCTTTCCAGATAACATCCTTGATAATTCCATCATCCTTCACAATGTTGACAAGGTTAAAACCACTTACCGCCACGACAAAAGGGGCCAAAAAGTGTTCCACAGCTTCAATTACAAAATTTGATTGAGCTTCTAACAGCTTCACTGATCCAGTACCATGAATTGCAACGACCCCTTTACCTCCTTTAAGTGGGAATGTCTCTCGGCCAATATTCTCTGGATTCTCGCAGGCTTCCCACAATGCATTGAACAGAGTAAAGTAATACTCTGCAACTGCACCTTCTGAAACATCATCAGGAACAGGAGACTTCACAAAGAAATCTTCTATACCAACTGGAATACTTTGAAGTTGGCCACGAATACTCTGCCCATCCTCCCCGC
>PIMN-10
CAGACTCTTCATCTTTCCAGATAGCATCCTTGATAATTCCATCATCCTTCACAATGTTGACAAGGTTAAAACCACTTACCGCCACGACAAAAGGGGCCAAAAAGTGTTCCACAGCTTCAATTACAAAATTTGATTGAGCTTCTAACAGCTTCACTGATCCAGTACCATGAATTGCAATGACCCCTTTACCTCCTTTAAGTGGGAATGTCTCTCGGCCAATATTGTCTGGATTCTCACAGGCTTCCCACAATGCATTGAACAGAGTAAAGTAATACTCTGCAACTGCACCTTCTGAAACATCATCAGGAACAGGAGACTTCACAAAGAAATCTTCTATACCAACTGGGATACTTTGAAGTTGGCCACGAATACTCTGCCCATCCTCCCCGC
>PIMN-8
CAGACTCTTCATCTTTCCAGATAGCATCCTTGATAATTCCATCATCCTTCACAATGTTGACAAGGTTAAAACCACTTACTGCCACGACAAAAGGGGCCAAAAAGTGTTCCACAGCTTCAATTACAAAATTTGATTGAGCTTCTAACAGCTTCACTGATCCAGTACCATGAATTGCAACGACCCCTTTACCTCCTTTAAGTGGGAATGTCTCTCGGCCAATATTCTCTGGATTCTCACAGGCTTCCCACAATGCATTGAACAGAGTAAAGTAATACTCTGCAACTGCACCTTCTGAAACATCATCAGGAACAGGAGACTTCACAAAGAAATCTTCTATGCCAACTGGAATACTTTGAAGTTGGCCACGAATACTCTGCCCATCCTCCCCGC
>PIMN-7
CAGACTCTTCATCTTTCCAGATAACATCCTTGATAATTCCATCATCCTTCACAATGTTGACAAGGTTAAAACCACTTACCGCCACGACAAAAGGGGCCAAAAAGTGTTCCACAGCTTCAATTACAAAATTTGATTGAGCTTCTAACAGCTTCACTGATCCAGTACCATGAATTGCAACGACCCCTTTACCTCCTTTAAGTGGGAATGTCTCTCGGCCAATATTCTCTGGATTCTCACAGGCTTCCCACAATGCATTGAACAGAGTAAAGTAATACTCTGCAACTGCACCTTCTGAAACATCATCAGGAACAGGAGACTTCACAAAGAAATCTTCTATACCAACTGGAATACTTTGAAGTTGGCCACGAATACTCTGCCCATCCTCCCCGC
>PIMN-15
CAGACTCTTCATCTTTCCAGATAACATCCTTGATAATTCCATCATCCTTCACAATGTTGACAAGGTTAAAACCACTTACCGCCACGACAAAAGGGGCCAAAATGTGTTCCACAGCTTCAATAACAAAATTTGATTGAGCTTCTAACAGCTTCACTGATCCAGTACCATGAATTGCAACGACCCCTTTACCTCCTTTAAGTGGGAATGTCTCTCGGCCAATATTCTCTGGATTCTCACAGGCTTCCCACAATGCATTGAACAGAGTAAAGTAATACTCTGCAACTGCACCTTCTGAAACATCATCAGGAACAGGAGACTTCACAAAGAAATCTTCTATACCAACTGGAATACTTTGAAGTTGGCCACGAATACTCTGCCCATCCTCCCCGC
>PIMN-14
CAGACTCTTCATCTTTCCAGATAACATCCTTGATAATTCCATCATCCTTCACAATGTTGACAAGGTTAAAACCACTTACCGCCACGACAAAAGGGGCCAAAATGTGTTCCACAGCTTCAATAACAAAATTTGATTGAGCTTCTAACAGCTTCACTGATCCAGTACCATGAATTGCAACGACCCCTTTACCTCCTTTAAGTGGGAATGTCTCTCGGCCAATATTCTCTGGATTCTCACAGGCTTCCCACAATGCATTGAACAGAGTAAAGTAATACTCTGCAACTGCACCTTCTGAAACATCATCAGGAACAGGAGACTTCACAAAGAAATCTTCTATACCAACTGGAATACTTTGAAGTTGGCCACGAATACTCTGCCCATCCTCCCCGC
>PIMN-4
CAGACTCTTCATCTTTCCAGATAACATCCTTGATAATTCCATCATCCTTCACAATGTTGACAAGGTTAAAACCACTTACCGCCACGACAAAAGGGGCCAAAATGTGTTCCACAGCTTCAATTACAAAATTTGATTGAGCTTCTAACAGCTTCACTGATCCAGTACCATGAATTGCAACGACCCCTTTACCTCCTTTAAGTGGGAATGTCTCTCGGCCAATATTCTCTGGATTCTCACAGGCTTCCCACAATGCATTGAACAGAGTAAAGTAATACTCTGCAACTGCACCTTCTGAAACATCATCAGGAACAGGAGACTTCACAAAGAAATCTTCTATACCAACTGGAATACTTTGAAGTTGGCCACGAATACTCTGCCCATCCTCCCCGC
>PIMN-6
CAGACTCTTCATCTTTCCAGATAGCATCCTTGATAATTCCATCATCCTTCACAATGTTGACAAGGTTAAAACCACTTACTGCCACGACAAAAGGGGCCAAAAAGTGTTCCACAGCTTCAATTACAAAATTTGATTGAGCTTCTAACAGCTTCACTGATCCAGTACCATGAATTGCAACGACCCCTTTACCTCCTTTAAGTGGGAATGTCTCTCGGCCAATATTCTCTGGATTCTCACAGGCTTCCCACAATGCATTGAACAGAGTAAAGTAATACTCTGCAACTGCACCTTCTGAAACATCATCAGGAACAGGAGACTTCACAAAGAAATCTTCTATGCCAACTGGAATACTTTGAAGTTGGCCACGAATACTCTGCCCATCCTCCCCGC
>PIMN-17
CAGACTCTTCATCTTTCCAGATAACATCCTTGATAATTCCATCATCCTTCACAATGTTGACAAGGTTAAAACCACTTACCGCCACGACAAAAGGGGCCAAAATGTGTTCCACAGCTTCAATAACAAAATTTGATTGAGCTTCTAACAGCTTCACTGATCCAGTACCATGAATTGCAACGACCCCTTTACCTCCTTTAAGTGGGAATGTCTCTCGGCCAATATTCTCTGGATTCTCACAGGCTTCCCACAATGCATTGAACAGAGTAAAGTAATACTCTGCAACTGCACCTTCTGAAACATCATCAGGAACAGGAGACTTCACAAAGAAATCTTCTATACCAACTGGAATACTTTGAAGTTGGCCACGAATACTCTGCCCATCCTCCCCGC
>PIMN-13
CAGACTCTTCATCTTTCCAGATAACATCCTTGATAATTCCATCATCCTTCACAATGTTGACAAGGTTAAAACCACTTACCGCCACGACAAAAGGGGCCAAAATGTGTTCCACAGCTTCAATAACAAAATTTGATTGAGCTTCTAACAGCTTCACTGATCCAGTACCATGAATTGCAACGACCCCTTTACCTCCTTTAAGTGGGAATGTCTCTCGGCCAATATTCTCTGGATTCTCACAGGCTTCCCACAATGCATTGAACAGAGTAAAGTAATACTCTGCAACTGCACCTTCTGAAACATCATCAGGAACAGGAGACTTCACAAAGAAATCTTCTATACCAACTGGAATACTTTGAAGTTGGCCACGAATACTCTGCCCATCCTCCCCGC
>PIMN-3
CAGACTCTTCATCTTTCCAGATAACATCCTTGATAATTCCATCATCCTTCACAATGTTGACAAGGTTAAAACCACTTACCGCCACGACAAAAGGGGCCAAAATGTGTTCCACAGCTTCAATAACAAAATTTGATTGAGCTTCTAACAGCTTCACTGATCCAGTACCATGAATTGCAACGACCCCTTTACCTCCTTTAAGTGGGAATGTCTCTCGGCCAATATTCTCTGGATTCTCACAGGCTTCCCACAATGCATTGAACAGAGTAAAGTAATACTCTGCAACTGCACCTTCTGAAACATCATCAGGAACAGGAGACTTCACAAAGAAATCTTCTATACCAACTGGAATACTTTGAAGTTGGCCACGAATACTCTGCCCATCCTCCCCGC
>PIMN-2
CAGACTCTTCATCTTTCCAGATAACATCCTTGATAATTCCATCATCCTTCACAATGTTGACAAGGTTAAAACCACTTACCGCCACGACAAAAGGGGCCAAAAAGTGTTCCACAGCTTCAATTACAAAATTTGATTGAGCTTCTAACAGCTTCACTGATCCAGTACCATGAATTGCAACGACCCCTTTACCTCCTTTAAGTGGGAATGTCTCTCGGCCAATATTCTCTGGATTCTCACAGGCTTCCCACAATGCATTGAACAGAGTAAAGTAATACTCTGCAACTGCACCTTCTGAAACATCATCAGGAACAGGAGACTTCACAAAGAAATCTTCTATACCAACTGGAATACTTTGAAGTTGGCCACGAATACTCTGCCCATCCTCCCCGC
>PIMN-5
CAGACTCTTCATCTTTCCAGATAACATCCTTGATAATTCCATCATCCTTCACAATGTTGACAAGGTTAAAACCACTTACCGCCACGACAAAAGGGGCCAAAAAGTGTTCCACAGCTTCAATTACAAAATTTGATTGAGCTTCTAACAGCTTCACTGATCCAGTACCATGAATTGCAACGACCCCTTTACCTCCTTTAAGTGGGAATGTCTCTCGGCCAATATTCTCTGGATTCTCACAGGCTTCCCACAATGCATTGAACAGAGTAAAGTAATACTCTGCAACTGCACCTTCTGAAACATCATCAGGAACAGGAGACTTCACAAAGAAATCTTCTATACCAACTGGAATACTTTGAAGTTGGCCACGAATACTCTGCCCATCCTCCCCGC
>PIMN-9
CAGACTCTTCATCTTTCCAGATAACATCCTTGATAATTCCATCATCCTTCACAATGTTGACAAGGTTAAAACCACTTACCGCCACGACAAAAGGGGCCAAAATGTGTTCCACAGCTTCAATAACAAAATTTGATTGAGCTTCTAACAGCTTCACTGATCCAGTACCATGAATTGCAACGACCCCTTTACCTCCTTTAAGTGGGAATGTCTCTCGGCCAATATTCTCTGGATTCTCACAGGCTTCCCACAATGCATTGAACAGAGTAAAGTAATACTCTGCAACTGCACCTTCTGAAACATCATCAGGAACAGGAGACTTCACAAAGAAATCTTCTATACCAACTGGAATACTTTGAAGTTGGCCACGAATACTCTGCCCATCCTCCCCGC
>PIMN-12
CAGACTCTTCATCTTTCCAGATAACATCCTTGATAATTCCATCATCCTTCACAATGTTGACAAGGTTAAAACCACTTACCGCCACGACAAAAGGGGCCAAAAAGTGTTCCACAGCTTCAATTACAAAATTTGATTGAGCTTCTAACAGCTTCACTGATCCAGTACCATGAATTGCAACGACCCCTTTACCTCCTTTAAGTGGGAATGTCTCTCGGCCAATATTCTCTGGATTCTCACAGGCTTCCCACAATGCATTGAACAGAGTAAAGTAATACTCTGCAACTGCACCTTCTGAAACATCATCAGGAACAGGAGACTTCACAAAGAAATCTTCTATACCAACTGGAATACTTTGAAGTTGGCCACGAATACTCTGCCCATCCTCCCCGC
>PIMN-16
CAGACTCTTCATCTTTCCAGATAACATCCTTGATAATTCCATCATCCTTCACAATGTTGACAAGGTTAAAACCACTTACCGCCACGACAAAAGGGGCCAAAAAGTGTTCCACAGCTTCAATTACAAAATTTGATTGAGCTTCTAACAGCTTCACTGATCCAGTACCATGAATTGCAACGACCCCTTTACCTCCTTTAAGTGGGAATGTCTCTCGGCCAATATTCTCTGGATTCTCACAGGCTTCCCACAATGCATTGAACAGAGTAAAGTAATACTCTGCAACTGCACCTTCTGAAACATCATCAGGAACAGGAGACTTCACAAAGAAATCTTCTATACCAACTGGAATACTTTGAAGTTGGCCACGAATACTCTGCCCATCCTCCCCGC
>PIMN-11
CAGACTCTTCATCTTTCCAGATAACATCCTTGATAATTCCATCATCCTTCACAATGTTGACAAGGTTAAAACCACTTACCGCCACGACAAAAGGGGCCAAAATGTGTTCCACAGCTTCAATAACAAAATTTGATTGAGCTTCTAACAGCTTCACTGATCCAGTACCATGAATTGCAACGACCCCTTTACCTCCTTTAAGTGGGAATGTCTCTCGGCCAATATTCTCTGGATTCTCACAGGCTTCCCACAATGCATTGAACAGAGTAAAGTAATACTCTGCAACTGCACCTTCTGAAACATCATCAGGAACAGGAGACTTCACAAAGAAATCTTCTATACCAACTGGAATACTTTGAAGTTGGCCACGAATACTCTGCCCATCCTCCCCGC
>PIMN-18
CAGACTCTTCATCTTTCCAGATAACATCCTTGATAATTCCATCATCCTTCACAATGTTGACAAGGTTAAAACCACTTACCGCCACGACAAAAGGGGCCAAAAAGTGTTCCACAGCTTCAATTACAAAATTTGATTGAGCTTCTAACAGCTTCACTGATCCAGTACCATGAATTGCAACGACCCCTTTACCTCCTTTAAGTGGGAATGTCTCTCGGCCAATATTCTCTGGATTCTCACAGGCTTCCCACAATGCATTGAACAGAGTAAAGTAATACTCTGCAACTGCACCTTCTGAAACATCATCAGGAACAGGAGACTTCACAAAGAAATCTTCTATACCAACTGGAATACTTTGAAGTTGGCCACGAATACTCTGCCCATCCTCCCCGC
>PISB-14
CAGACTCTTCATCTTTCCAGATAACATCCTTGATAATTCCATCATCCTTCACAATGTTGACAAGGTTAAAACCACTTACCGCCACGACAAAAGGGGCCAAAAAGTGTTCCACAGCTTCAATTACAAAATTTGATTGAGCTTCTAACAGCTTCACTGATCCAGTACCATGAATTGCAACGACCCCTTTACCTCCTTTAAGTGGGAATGTCTCTCGGCCAATATTCTCTGGATTCTCACAGGCTTCCCACAATGCATTGAACAGAGTAAAGTAATACTCTGCAACTGCACCTTCTGAAACATCATCAGGAACAGGAGACTTCACAAAGAAATCTTCTATACCAACTGGAATACTTTGAAGTTGGCCACGAATACTCTGCCCATCCTCCCCGC
>PISB-9
CAGACTTTTCATCTTTCCAGATAACATCCTTGATAATTCCATCATCCTTCACAATGTTGACAAGGTTAAAACCACTTACCGCCACGACAAAAGGGGCCAAAAAGTGTTCCACAGCTTCAATTACAAAATTTGATTGAGCTTCTAACAGCTTCACTGATCCAGTACCATGAATTGCAACGACCCCTTTACCTCCTTTAAGTGGGAATGTCTCTCGGCCAATATTCTCTGGATTCTCACAGGCTTCCCACAATGCATTGAACAGAGTAAAGTAATACTCTGCAACTGCACCTTCTGAAACATCATCAGGAACAGGAGACTTCACAAAGAAATCTTCTATACCAACTGGAATACTTTGAAGTTGGCCACGAATACTCTGCCCATCCTCCCCGC
>PISB-5
CAGACTCTTCATCTTTCCAGATAACATCCTTGATAATTCCATCATCCTTCACAATGTTGACAAGGTTAAAACCACTTACCGCCACGACAAAAGGGGCCAAAAAATGTTCCACAGCTTCAATTACAAAATTTGATTGAGCTTCTAACAGCTTCACTGATCCAGTACCATGAATTGCAACGACCCCTTTACCTCCTTTAAGTGGGAATGTCTCTCGGCCAATATTCTCTGGATTCTCACAGGCTTCCCACAATGCATTGAACAGAGTAAAGTAATACTCTGCAACTGCACCTTCTGAAACATCATCAGGAACAGGAGACTTCACAAAGAAATCTTCTATACCAACTGGAATACTTTGAAGTTGGCCACGAATACTCTGCCCATCCTCCCCGC
>PISB-13
CAGACTCTTCATCTTTCCAGATAACATCCTTGATAATTCCATCATCCTTCACAATGTTGACAAGGTTAAAACCACTTACCGCCACGACAAAAGGGGCCAAAAAGTGTTCCACAGCTTCAATTACAAAATTTGATTGAGCTTCTAACAGCTTCACTGATCCAGTACCATGAATTGCAACGACCCCTTTACCTCCTTTAAGTGGGAAAGTCTCTCGGCCAATATTCTCTGGATTCTCACAGGCTTCCCACAATGCATTGAACAGAGTAAAGTAATACTCTGCAACTGCACCTTCTGAAACATCATCAGGAACAGGAGACTTCACAAAGAAATCTTCTATACCAACTGGAATACTTTGAAGTTGGCCACGAATACTCTGCCCATCCTCCCCGC
>PISB-15
CAGACTCTTCATCTTTCCAGATAACATCCTTGATAATTCCATCATCCTTCACAATGTTGACAAGGTTAAAACCACTTACCGCCACGACAAAAGGGGCCAAAAAGTGTTCCACAGCTTCAATTACAAAATTTGATTGAGCTTCTAACAGCTTCACTGATCCAGTACCATGAATTGCAACGACCCCTTTACCTCCTTTAAGTGGGAATGTCTCTCGGCCAATATTCTCTGGATTCTCACAGGCTTCCCACAATGCATTGAACAGAGTAAAGTAATACTCTGCAACTGCACCTTCTGAAACATCATCAGGAACAGGAGACTTCACAAAGAAATCTTCTATACCAACTGGAATACTTTGAAGTTGGCCACGAATACTCTGCCCATCCTCCCCGC
>PISB-12
CAGACTCTTCATCTTTCCAGATAACATCCTTGATAATTCCATCATCCTTCACAATGTTGACAAGGTTAAAACCACTTACCGCCACGACAAAAGGGGCCAAAAAGTGTTCCACAGCTTCAATTACAAAATTTGATTGAGCTTCTAACAGCTTCACTGATCCAGTACCATGAATTGCAACGACCCCTTTACCTCCTTTAAGTGGGAATGTCTCTCGGCCAATATTCTCTGGATTCTCACAGGCTTCCCACAATGCATTGAACAGAGTAAAGTAATACTCTGCAACTGCACCTTCTGAAACATCATCAGGAACAGGAGACTTCACAAAGAAATCTTCTATACCAACTGGAATACTTTGAAGTTGGCCACGAATACTCTGCCCATCCTCCCCGC
>PISB-17
CAGACTCTTCATCTTTCCAGATAACATCCTTGATAATTCCATCATCCTTCACAATGTTGACAAGGTTAAAACCACTTACCGCCACGACAAAAGGGGCCAAAAAGTGTTCCACAGCTTCAATTACAAAATTTGATTGAGCTTCTAACAGCTTCACTGATCCAGTACCATGAATTGCAACGACCCCTTTACCTCCTTTAAGTGGGAATGTCTCTCGGCCAATATTCTCTGGATTCTCACAGGCTTCCCACAATGCATTGAACAGAGTAAAGTAATACTCTGCAACTGCACCTTCTGAAACATCATCAGGAACAGGAGACTTCACAAAGAAATCTTCTATACCAACTGGAATACTTTGAAGTTGGCCACGAATACTCTGCCCATCCTCCCCGC
>PISB-16
CAGACTCTTCATCTTTCCAGATAACATCCTTGATAATTCCATCATCCTTCACAATGTTGACAAGGTTAAAACCACTTACCGCCACGACAAAAGGGGCCAAAAAGTGTTCCACAGCTTCAATTACAAAATTTGATTGAGCTTCTAACAGCTTCACTGATCCAGTACCATGAATTGCAACGACCCCTTTACCTCCTTTAAGTGGGAATGTCTCTCGGCCAATATTCTCTGGATTCTCACAGGCTTCCCACAATGCATTGAACAGAGTAAAGTAATACTCTGCAACTGCACCTTCTGAAACATCATCAGGAACAGGAGACTTCACAAAGAAATCTTCTATACCAACTGGAATACTTTGAAGTTGGCCACGAATACTCTGCCCATCCTCCCCGC
>PISB-7
CAGACTCTTCATCTTTCCAGATAACATCCTTGATAATTCCATCATCCTTCACAATGTTGACAAGGTTAAAACCACTTACCGCCACGACAAAAGGGGCCAAAATGTGTTCCACAGCTTCAATTACAAAATTTGATTGAGCTTCTAACAGCTTCACTGATCCAGTACCATGAATTGCAACGACCCCTTTACCTCCTTTAAGTGGGAATGTCTCTCGGCCAATATTCTCTGGATTCTCACAGGCTTCCCACAATGCATTGAACAGAGTAAAGTAATACTCTGCAACTGCACCTTCTGAAACATCATCAGGAACAGGAGACTTCACAAAGAAATCTTCTATACCAACTGGAATACTTTGAAGTTGGCCACGAATACTCTGCCCATCCTCCCCGC
>PISB-1
CAGACTCTTCATCTTTCCAGATAACATCCTTGATAATTCCATCATCCTTCACAATGTTGACAAGGTTAAAACCACTTACCGCCACGACAAAAGGGGCCAAAAAGTGTTCCACAGCTTCAATTACAAAATTTGATTGAGCTTCTAACAGCTTCACTGATCCAGTACCATGAATTGCAACGACCCCTTTACCTCCTTTAAGTGGGAATGTCTCTCGGCCAATATTCTCTGGATTCTCACAGGCTTCCCACAATGCATTGAACAGAGTAAAGTAATACTCTGCAACTGCACCTTCTGAAACATCATCAGGAACAGGAGACTTCACAAAGAAATCTTCTATACCAACTGGAATACTTTGAAGTTGGCCACGAATACTCTGCCCATCCTCCCCGC
>PISB-6
CAGACTCTTCATCTTTCCAGATAACATCCTTGATAATTCCATCATCCTTCACAATGTTGACAAGGTTAAAACCACTTACCGCCACGACAAAAGGGGCCAAAAAGTGTTCCACAGCTTCAATTACAAAATTTGATTGAGCTTCTAACAGCTTCACTGATCCAGTACCATGAATTGCAACGACCCCTTTACCTCCTTTAAGTGGGAATGTCTCTCGGCCAATATTCTCTGGATTCTCACAGGCTTCCCACAGTGCATTGAACAGAGTAAAGTAATACTCTGCAACTGCACCTTCTGAAACATCATCAGGAACAGGGGACTTCACAAAGAAATCTTCTATACCAACTGGAATACTTTGAAGTTGGCCACGAATACTCTGCCCATCCTCCCCGC
>PISB-10
CAGACTCTTCATCTTTCCAGATAACATCCTTGATAATTCCATCATCCTTCACAATGTTGACAAGGTTAAAACCACTTACCGCCACGACAAAAGGGGCCAAAATGTGTTCCACAGCTTCAATAACAAAATTTGATTGAGCTTCTAACAGCTTCACTGATCCAGTACCATGAATTGCAACGACCCCTTTACCTCCTTTAAGTGGGAATGTCTCTCGGCCAATATTCTCTGGATTCTCACAGGCTTCCCACAATGCATTGAACAGAGTAAAGTAATACTCTGCAACTGCACCTTCTGAAACATCATCAGGAACAGGAGACTTCACAAAGAAATCTTCTATACCAACTGGAATACTTTGAAGTTGGCCACGAATACTCTGCCCATCCTCCCCGC
>PISB-8
CAGACTCTTCATCTTTCCAGATAACATCCTTGATAATTCCATCATCCTTCACAATGTTGACAAGGTTAAAACCACTTACCGCCACGACAAAAGGGGCCAAAAAGTGTTCCACAGCTTCAATTACAAAATTTGATTGAGCTTCTAACAGCTTCACTGATCCAGTACCATGAATTGCAACGACCCCTTTACCTCCTTTAAGTGGGAATGTCTCTCGGCCAATATTCTCTGGATTCTCACAGGCTTCCCACAATGCATTGAACAGAGTAAAGTAATACTCTGCAACTGCACCTTCTGAAACATCATCAGGAACAGGAGACTTCACAAAGAAATCTTCTATACCAACTGGAATACTTTGAAGTTGGCCACGAATACTCTGCCCATCCTCCCCGC
>PISB-3
CAGACTCTTCATCTTTCCAGATAACATCCTTGATAATTCCATCATCCTTCACAATGTTGACAAGGTTAAAACCACTTACCGCCACGACAAAAGGGGCCAAAAAGTGTTCCACAGCTTCAATTACAAAATTTGATTGAGCTTCTAACAGCTTCACTGATCCAGTACCATGAATTGCAACGACCCCTTTACCTCCTTTAAGTGGGAATGTCTCTCGGCCAATATTCTCTGGATTCTCACAGGCTTCCCACAATGCATTGAACAGAGTAAAGTAATACTCTGCAACTGCACCTTCTGAAACATCATCAGGAACAGGAGACTTCACAAAGAAATCTTCTATACCAACTGGAATACTTTGAAGTTGGCCACGAATACTCTGCCCATCCTCCCCGC
>PISB-4
CAGACTCTTCATCTTTCCAGATAACATCCTTGATAATTCCATCATCCTTCACAATGTTGACAAGGTTAAAACCACTTACCGCCACGACAAAAGGGGCCAAAATGTGTTCCACAGCTTCAATAACAAAATTTGATTGAGCTTCTAACAGCTTCACTGATCCAGTACCATGAATTGCAACGACCCCTTTACCTCCTTTAAGTGGGAATGTCTCTCGGCCAATATTCTCTGGATTCTCACAGGCTTCCCACAATGCATTGAACAGAGTAAAGTAATACTCTGCAACTGCACCTTCTGAAACATCATCAGGAACAGGAGACTTCACAAAGAAATCTTCTATACCAACTGGAATACTTTGAAGTTGGCCACGAATACTCTGCCCATCCTCCCCGC
>PISQ-1
CAGACTCTTCATCTTTCCAGATAACATCCTTGATAATTCCATCATCCTTCACAATGTTGACAAGGTTAAAACCACTTACCGCCACGACAAAAGGGGCCAAAAAGTGTTCCACGGCTTCAATTACAAAATTTGATTGAGCTTCTAACAGCTTCACTGATCCAGTACCATGAATTGCAACGACCCCTTTACCTCCTTTAAGTGGGAATGTCTCTCGGCCAATATTCTCTGGATTCTCGCAGGCTTCCCACAATGCATTGAACAGAGTAAAGTAATACTCTGCAACTGCACCTTCTGAAACATCATCAGGAACAGGAGACTTCACAAAGAAATCTTCTATACCAACTGGAATACTTTGAAGTTGGCCACGAATACTCTGCCCATCCTCCCCGC
>PISQ-2
CAGACTCTTCATCTTTCCAGATAACATCCTTGATAATTCCATCATCCTTCACAATGTTGACAAGGTTAAAACCACTTACCGCCACGACAAAAGGGGCCAAAAAGTGTTCCACGGCTTCAATTACAAAATTTGATTGAGCTTCTAACAGCTTCACTGATCCAGTACCATGAATTGCAACGACCCCTTTACCTCCTTTAAGTGGGAATGTCTCTCGGCCAATATTCTCTGGATTCTCGCAGGCTTCCCACAATGCATTGAACAGAGTAAAGTAATACTCTGCAACTGCACCTTCTGAAACATCATCAGGAACAGGAGACTTCACAAAGAAATCTTCTATACCAACTGGAATACTTTGAAGTTGGCCACGAATACTCTGCCCATCCTCCCCGC
>PIST-3
CAGACTCTTCATCTTTCCAGATAACATCCTTGATAATTCCATCATCCTTCACAATGTTGACAAGGTTAAAACCACTTACCGCCACGACAAAAGGGGCCAAAATGTGTTCCACAGCTTCAATAACAAAATTTGATTGAGCTTCTAACAGCTTCACTGATCCAGTACCATGAATTGCAACGACCCCTTTACCTCCTTTAAGTGGGAATGTCTCTCGGCCAATATTCTCTGGATTCTCACAGGCTTCCCACAATGCATTGAACAGAGTAAAGTAATACTCTGCAACTGCACCTTCTGAAACATCATCAGGAACAGGAGACTTCACAAAGAAATCTTCTATACCAACTGGAATACTTTGAAGTTGGCCACGAATACTCTGCCCATCCTCCCCGC
>PIST-13
CAGACTCTTCATCTTTCCAGATAACATCCTTGATAATTCCATCATCCTTCACAATGTTGACAAGGTTAAAACCACTTACCGCCACGACAAAAGGGGCCAAAAAGTGTTCCACAGCTTCAATTACAAAATTTGATTGAGCTTCTAACAGCTTCACTGATCCAGTACCATGAATTGCAACGACCCCTTTACCTCCTTTAAGTGGGAATGTCTCTCGGCCAATATTCTCTGGATTCTCACAGGCTTCCCACAATGCATTGAACAGAGTAAAGTAATACTCTGCAACTGCACCTTCTGAAACATCATCAGGAACAGGAGACTTCACAAAGAAATCTTCTATACCAACTGGAATACTTTGAAGTTGGCCACGAATACTCTGCCCATCCTCCCCGC
>PIST-12
CAGACTCTTCATCTTTCCAGATAACATCCTTGATAATTCCATCATCCTTCACAATGTTGACAAGGTTAAAACCACTTACCGCCACGACAAAAGGGGCCAAAATGTGTTCCACAGCTTCAATAACAAAATTTGATTGAGCTTCTAACAGCTTCACTGATCCAGTACCATGAATTGCAACGACCCCTTTACCTCCTTTAAGTGGGAATGTCTCTCGGCCTATATTCTCTGGATTCTCACAGGCTTCCCACAATGCATTGAACAGAGTAAAGTAATACTCTGCAACTGCACCTTCTGAAACATCATCAGGAACAGGAGACTTCACAAAGAAATCTTCTATACCAACTGGAATACTTTGAAGTTGGCCACGAATACTCTGCCCATCCTCCCCGC
>PIST-7
CAGACTCTTCATCTTTCCAGATAACATCCTTGATAATTCCATCATCCTTCACAATGTTGACAAGGTTAAAACCACTTACCGCCACGACAAAAGGGGCCAAAAAGTGTTCCACAGCTTCAATAACAAAATTTGATTGAGCTTCTAACAGCTTCACTGATCCAGTACCATGAATTGCAACGACCCCTTTACCTCCTTTAAGTGGGAATGTCTCTCGGCCAATATTCTCTGGATTCTCACAGGCTTCCCACAATGCATTGAACAGAGTAAAGTAATACTCTGCAACTGCACCTTCTGAAACATCATCAGGAACAGGAGACTTCACAAAGAAATCTTCTATACCAACTGGAATACTTTGAAGTTGGCCACGAATACTCTGCCCATCCTCCCCGC
>PIST-5
CAGACTCTTCATCTTTCCAGATAACATCCTTGATAATTCCATCATCCTTCACAATGTTGACAAGGTTAAAACCACTTACCGCCACGACAAAAGGGGCCAAAATGTGTTCCACAGCTTCAATAACAAAATTTGATTGAGCTTCTAACAGCTTCACTGATCCAGTACCATGAATTGCAACGACCCCTTTACCTCCTTTAAGTGGGAATGTCTCTCGGCCAATATTCTCTGGATTCTCACAGGCTTCCCACAATGCATTGAACAGAGTAAAGTAATACTCTGCAACTGCACCTTCTGAAACATCATCAGGAACAGGAGACTTCACAAAGAAATCTTCTATACCAACTGGAATACTTTGAAGTTGGCCACGAATACTCTGCCCATCCTCCCCGC
>PIST-10
CAGACTCTTCATCTTTCCAGATAACATCCTTGATAATTCCATCATCCTTCACAATGTTGACAAGGTTAAAACCACTTACCGCCACGACAAAAGGGGCCAAAATGTGTTCCACAGCTTCAATAACAAAATTTGATTGAGCTTCTAACAGCTTCACTGATCCAGTACCATGAATTGCAACGACCCCTTTACCTCCTTTAAGTGGGAATGTCTCTCGGCCAATATTCTCTGGATTCTCACAGGCTTCCCACAATGCATTGAACAGAGTAAAGTAATACTCTGCAACTGCACCTTCTGAAACATCATCAGGAACAGGAGACTTCACAAAGAAATCTTCTATACCAACTGGAATACTTTGAAGTTGGCCACGAATACTCTGCCCATCCTCCCCGC
>PIST-4
CAGACTCTTCATCTTTCCAGATAACATCCTTGATAATTCCATCATCCTTCACAATGTTGACAAGGTTAAAACCACTTACCGCCACGACAAAAGGGGCCAAAATGTGTTCCACAGCTTCAATAACAAAATTTGATTGAGCTTCTAACAGCTTCACTGATCCAGTACCATGAATTGCAACGACCCCTTTACCTCCTTTAAGTGGGAATGTCTCTCGGCCAATATTCTCTGGATTCTCACAGGCTTCCCACAATGCATTGAACAGAGTAAAGTAATACTCTGCAACTGCACCTTCTGAAACATCATCAGGAACAGGAGACTTCACAAAGAAATCTTCTATACCAACTGGAATACTTTGAAGTTGGCCACGAATACTCTGCCCATCCTCCCCGC
>PICH-X2
CAGACTCTTCATCTTTCCAGATAACATCCTTGATAATTCCATCATCCTTCACAATGTTGACAAGGTTAAAACCACTTACCGCCACGACAAAAGGGGCCAAAATGTGTTCCACAGCTTCAATTACAAAATTTGATTGAGCTTCTAACAGCTTCACTGATCCAGTACCATGAATTGCAACGACCCCTTTACCTCCTTTAAGTGGGAATGTCTCTCGGCCAATATTCTCTGGATTCTCACAGGCTTCCCACAATGCATTGAACAGAGTAAAGTAATACTCTGCAACTGCACCTTCTGAAACATCATCAGGAACAGGAGACTTCACAAAGAAATCTTCTATACCAACTGGAATACTTTGAAGTTGGCCACGAATACTCTGCCCATCCTCCCCGC
>PIST-14
CAGACTCTTCATCTTTCCAGATAACATCCTTGATAATTCCATCATCCTTCACAATGTTGACAAGGTTAAAACCACTTACCGCCACGACAAAAGGGGCCAAAATGTGTTCCACAGCTTCAATTACAAAATTTGATTGAGCTTCTAACAGCTTCACTGATCCAGTACCATGAATTGCAACGACCCCTTTACCTCCTTTAAGTGGGAATGTCTCTCGGCCAATATTCTCTGGATTCTCACAGGCTTCCCACAATGCATTGAACAGAGTAAAGTAATACTCTGCAACTGCACCTTCTGAAACATCATCAGGAACAGGAGACTTCACAAAGAAATCTTCTATACCAACTGGAATACTTTGAAGTTGGCCACGAATACTCTGCCCATCCTCCCCGC
>PIST-1
CAGACTCTTCATCTTTCCAGATAACATCCTTGATAATTCCATCATCCTTCACAATGTTGACAAGGTTAAAACCACTTACCGCCACGACAAAAGGGGCCAAAATGTGTTCCACAGCTTCAATAACAAAATTTGATTGAGCTTCTAACAGCTTCACTGATCCAGTACCATGAATTGCAACGACCCCTTTACCTCCTTTAAGTGGGAATGTCTCTCGGCCAATATTCTCTGGATTCTCACAGGCTTCCCACAATGCATTGAACAGAGTAAAGTAATACTCTGCAACTGCACCTTCTGAAACATCATCAGGAACAGGAGACTTCACAAAGAAATCTTCTATACCAACTGGAATACTTTGAAGTTGGCCACGAATACTCTGCCCATCCTCCCCGC
>PIST-19
CAGACTCTTCATCTTTCCAGATAACATCCTTGATAATTCCATCATCCTTCACAATGTTGACAAGGTTAAAACCACTTACCGCCACGACAAAAGGGGCCAAAATGTGTTCCACAGCTTCAATAACAAAATTTGATTGAGCTTCTAACAGCTTCACTGATCCAGTACCATGAATTGCAACGACCCCTTTACCTCCTTTAAGTGGGAATGTCTCTCGGCCAATATTCTCTGGATTCTCACAGGCTTCCCACAATGCATTGAACAGAGTAAAGTAATACTCTGCAACTGCACCTTCTGAAACATCATCAGGAACAGGAGACTTCACAAAGAAATCTTCTATACCAACTGGAATACTTTGAAGTTGGCCACGAATACTCTGCCCATCCTCCCCGC
>PIST-6
CAGACTCTTCATCTTTCCAGATAACATCCTTGATAATTCCATCATCCTTCACAATGTTGACAAGGTTAAAACCACTTACCGCCACGACAAAAGGGGCCAAAAAGTGTTCCACAGCTTCAATTACAAAATTTGATTGAGCTTCTAACAGCTTCACTGATCCAGTACCATGAATTGCAACGACCCCTTTACCTCCTTTAAGTGGGAATGTCTCTCGGCCAATATTCTCTGGATTCTCACAGGCTTCCCACAATGCATTGAACAGAGTAAAGTAATACTCTGCAACTGCACCTTCTGAAACATCATCAGGAACAGGAGACTTCACAAAGAAATCTTCTATACCAACTGGAATACTTTGAAGTTGGCCACGAATACTCTGCCCATCCTCCCCGC
>PICH-X3
CAGACTCTTCATCTTTCCAGATAACATCCTTGATAATTCCATCATCCTTCACAATGTTGACAAGGTTAAAACCACTTACCGCCACGACAAAAGGGGCCAAAAAGTGTTCCACAGCTTCAATTACAAAATTTGATTGAGCTTCTAACAGCTTCACTGATCCAGTACCATGAATTGCAACGACCCCTTTACCTCCTTTAAGTGGGAATGTCTCTCGGCCAATATTCTCTGGATTCTCACAGGCTTCCCACAATGCATTGAACAGAGTAAAGTAATACTCTGCAACTGCACCTTCTGAAACATCATCAGGAACAGGAGACTTCACAAAGAAATCTTCTATACCAACTGGAATACTTTGAAGTTGGCCACGAATACTCTGCCCATCCTCCCCGC
>PIST-11
CAGACTCTTCATCTTTCCAGATAACATCCTTGATAATTCCATCATCCTTCACAATGTTGACAAGGTTAAAACCACTTACCGCCACGACAAAAGGGGCCAAAAAGTGTTCCACAGCTTCAATAACAAAATTTGATTGAGCTTCTAACAGCTTCACTGATCCAGTACCATGAATTGCAACGACCCCTTTACCTCCTTTAAGTGGGAATGTCTCTCGGCCAATATTCTCTGGATTCTCACAGGCTTCCCACAATGCATTGAACAGAGTAAAGTAATACTCTGCAACTGCACCTTCTGAAACATCATCAGGAACAGGAGACTTCACAAAGAAATCTTCTATACCAACTGGAATACTTTGAAGTTGGCCACGAATACTCTGCCCATCCTCCCCGC
>PIST-2
CAGACTCTTCATCTTTCCAGATAACATCCTTGATAATTCCATCATCCTTCACAATGTTGACAAGGTTAAAACCACTTACCGCCACGACAAAAGGGGCCAAAATGTGTTCCACAGCTTCAATAACAAAATTTGATTGAGCTTCTAACAGCTTCACTGATCCAGTACCATGAATTGCAACGACCCCTTTACCTCCTTTAAGTGGGAATGTCTCTCGGCCTATATTCTCTGGATTCTCACAGGCTTCCCACAATGCATTGAACAGAGTAAAGTAATACTCTGCAACTGCACCTTCTGAAACATCATCAGGAACAGGAGACTTCACAAAGAAATCTTCTATACCAACTGGAATACTTTGAAGTTGGCCACGAATACTCTGCCCATCCTCCCCGC
>PIST-15
CAGACTCTTCATCTTTCCAGATAACATCCTTGATAATTCCATCATCCTTCACAATGTTGACAAGGTTAAAACCACTTACCGCCACGACAAAAGGGGCCAAAATGTGTTCCACAGCTTCAATAACAAAATTTGATTGAGCTTCTAACAGCTTCACTGATCCAGTACCATGAATTGCAACGACCCCTTTACCTCCTTTAAGTGGGAATGTCTCTCGGCCTATATTCTCTGGATTCTCACAGGCTTCCCACAATGCATTGAACAGAGTAAAGTAATACTCTGCAACTGCACCTTCTGAAACATCATCAGGAACAGGAGACTTCACAAAGAAATCTTCTATACCAACTGGAATACTTTGAAGTTGGCCACGAATACTCTGCCCATCCTCCCCGC
>PIST-9
CAGACTCTTCATCTTTCCAGATAACATCCTTGATAATTCCATCATCCTTCACAATGTTGACAAGGTTAAAACCACTTACCGCCACGACAAAAGGGGCCAAAATGTGTTCCACAGCTTCAATAACAAAATTTGATTGAGCTTCTAACAGCTTCACTGATCCAGTACCATGAATTGCAACGACCCCTTTACCTCCTTTAAGTGGGAATGTCTCTCGGCCTATATTCTCTGGATTCTCACAGGCTTCCCACAATGCATTGAACAGAGTAAAGTAATACTCTGCAACTGCACCTTCTGAAACATCATCAGGAACAGGAGACTTCACAAAGAAATCTTCTATACCAACTGGAATACTTTGAAGTTGGCCACGAATACTCTGCCCATCCTCCCCGC
>PILA-24
CAGACTCTTCATCTTTCCAGATAACATCCTTGATAATTCCATCATCCTTCACAATGTTGACAAGGTTAAAACCACTTACCGCCACGACAAAAGGGGCCAAAATGTGTTCCACAGCTTCAATAACAAAATTTGATTGAGCTTCTAACAGCTTCACTGATCCAGTACCATGAATTGCAACGACCCCTTTACCTCCTTTAAGTGGGAATGTCTCTCGGCCAATATTCTCTGGATTCTCACAGGCTTCCCACAATGCATTGAACAGAGTAAAGTAATACTCTGCAACTGCACCTTCTGAAACATCATCAGGAACAGGAGACTTCACAAAGAAATCTTCTATACCAACTGGAATACTTTGAAGTTGGCCACGAATACTCTGCCCATCCTCCCCGC
>PILA-18
CAGACTCTTCATCTTTCCAGATAACATCCTTGATAATTCCATCATCCTTCACAATGTTGACAAGGTTAAAACCACTTACCGCCACGACAAAAGGGGCCAAAAAGTGTTCCACAGCTTCAATTACAAAATTTGATTGAGCTTCTAACAGCTTCACTGATCCAGTACCATGAATTGCAACGACCCCTTTACCTCCTTTAAGTGGGAATGTCTCTCGGCCAATATTCTCTGGATTCTCACAGGCTTCCCACAATGCATTGAACAGAGTAAAGTAATACTCTGCAACTGCACCTTCTGAAACATCATCAGGAACAGGAGACTTCACAAAGAAATCTTCTATACCAACTGGAATACTTTGAAGTTGGCCACGAATACTCTGCCCATCCTCCCCGC
>PILA-20
CAGACTCTTCATCTTTCCAGATAACATCCTTGATAATTCCATCATCCTTCACAATGTTGACAAGGTTAAAACCACTTACCGCCACGACAAAAGGGGCCAAAATGTGTTCCACAGCTTCAATAACAAAATTTGATTGAGCTTCTAACAGCTTCACTGATCCAGTACCATGAATTGCAACGACCCCTTTACCTCCTTTAAGTGGGAATGTCTCTCGGCCAATATTCTCTGGATTCTCACAGGCTTCCCACAATGCATTGAACAGAGTAAAGTAATACTCTGCAACTGCACCTTCTGAAACATCATCAGGAACAGGAGACTTCACAAAGAAATCTTCTATACCAACTGGAATACTTTGAAGTTGGCCACGAATACTCTGCCCATCCTCCCCGC
>PILA-26
CAGACTCTTCATCTTTCCAGATAACATCCTTGATAATTCCATCATCCTTCACAATGTTGACAAGGTTAAAACCACTTACCGCCACGACAAAAGGGGCCAAAATGTGTTCCACAGCTTCAATAACAAAATTTGATTGAGCTTCTAACAGCTTCACTGATCCAGTACCATGAATTGCAACGACCCCTTTACCTCCTTTAAGTGGGAATGTCTCTCGGCCAATATTCTCTGGATTCTCACAGGCTTCCCACAATGCATTGAACAGAGTAAAGTAATACTCTGCAACTGCACCTTCTGAAACATCATCAGGAACAGGAGACTTCACAAAGAAATCTTCTATACCAACTGGAATACTTTGAAGTTGGCCACGAATACTCTGCCCATCCTCCCCGC
>PILA-28
CAGACTCTTCATCTTTCCAGATAACATCCTTGATAATTCCATCATCCTTCACAATGTTGACAAGGTTAAAACCACTTACCGCCACGACAAAAGGGGCCAAAAAGTGTTCCACAGCTTCAATTACAAAATTTGATTGAGCTTCTAACAGCTTCACTGATCCAGTACCATGAATTGCAACGACCCCTTTACCTCCTTTAAGTGGGAATGTCTCTCGGCCAATATTCTCTGGATTCTCACAGGCTTCCCACAATGCATTGAACAGAGTAAAGTAATACTCTGCAACTGCACCTTCTGAAACATCATCAGGAACAGGAGACTTCACAAAGAAATCTTCTATACCAACTGGAATACTTTGAAGTTGGCCACGAATACTCTGCCCATCCTCCCCGC
>PILA-17
CAGACTCTTCATCTTTCCAGATAACATCCTTGATAATTCCATCATCCTTCACAATGTTGACAAGGTTAAAACCACTTACCGCCACGACAAAAGGGGCCAAAAAGTGTTCCACAGCTTCAATTACAAAATTTGATTGAGCTTCTAACAGCTTCACTGATCCAGTACCATGAATTGCAACGACCCCTTTACCTCCTTTAAGTGGGAATGTCTCTCGGCCAATATTCTCTGGATTCTCACAGGCTTCCCACAATGCATTGAACAGAGTAAAGTAATACTCTGCAACTGCACCTTCTGAAACATCATCAGGAACAGGAGACTTCACAAAGAAATCTTCTATACCAACTGGAATACTTTGAAGTTGGCCACGAATACTCTGCCCATCCTCCCCGC
>PILA-22
CAGACTCTTCATCTTTCCAGATAACATCCTTGATAATTCCATCATCCTTCACAATGTTGACAAGGTTAAAACCACTTACCGCCACGACAAAAGGGGCCAAAAAGTGTTCCACAGCTTCAATTACAAAATTTGATTGAGCTTCTAACAGCTTCACTGATCCAGTACCATGAATTGCAACGACCCCTTTACCTCCTTTAAGTGGGAATGTCTCTCGGCCAATATTCTCTGGATTCTCACAGGCTTCCCACAATGCATTGAACAGAGTAAAGTAATACTCTGCAACTGCACCTTCTGAAACATCATCAGGAACAGGAGACTTCACAAAGAAATCTTCTATACCAACTGGAATACTTTGAAGTTGGCCACGAATACTCTGCCCATCCTCCCCGC
>PILA-29
CAGACTCTTCATCTTTCCAGATAACATCCTTGATAATTCCATCATCCTTCACAATGTTGACAAGGTTAAAACCACTTACCGCCACGACAAAAGGGGCCAAAAAGTGTTCCACAGCTTCAATTACAAAATTTGATTGAGCTTCTAACAGCTTCACTGATCCAGTACCATGAATTGCAACGACCCCTTTACCTCCTTTAAGTGGGAATGTCTCTCGGCCAATATTCTCTGGATTCTCACAGGCTTCCCACAATGCATTGAACAGAGTAAAGTAATACTCTGCAACTGCACCTTCTGAAACATCATCAGGAACAGGAGACTTCACAAAGAAATCTTCTATACCAACTGGAATACTTTGAAGTTGGCCACGAATACTCTGCCCATCCTCCCCGC
>PILA-23
CAGACTCTTCATCTTTCCAGATAACATCCTTGATAATTCCATCATCCTTCACAATGTTGACAAGGTTAAAACCACTTACCGCCACGACAAAAGGGGCCAAAAAGTGTTCCACAGCTTCAATTACAAAATTTGATTGAGCTTCTAACAGCTTCACTGATCCAGTACCATGAATTGCAACGACCCCTTTACCTCCTTTAAGTGGGAATGTCTCTCGGCCAATATTCTCTGGATTCTCACAGGCTTCCCACAATGCATTGAACAGAGTAAAGTAATACTCTGCAACTGCACCTTCTGAAACATCATCAGGAACAGGAGACTTCACAAAGAAATCTTCTATACCAACTGGAATACTTTGAAGTTGGCCACGAATACTCTGACCATCCTCCCCGC
>PILA-19
CAGACTCTTCATCTTTCCAGATAACATCCTTGATAATTCCATCATCCTTCACAATGTTGACAAGGTTAAAACCACTTACCGCCACGACAAAAGGGGCCAAAAAGTGTTCCACAGCTTCAATTACAAAATTTGATTGAGCTTCTAACAGCTTCACTGATCCAGTACCATGAATTGCAACGACCCCTTTACCTCCTTTAAGTGGGAATGTCTCTCGGCCAATATTCTCTGGATTCTCACAGGCTTCCCACAATGCATTGAACAGAGTAAAGTAATACTCTGCAACTGCACCTTCTGAAACATCATCAGGAACAGGAGACTTCACAAAGAAATCTTCTATACCAACTGGAATACTTTGAAGTTGGCCACGAATACTCTGCCCATCCTCCCCGC
>PILA-21
CAGACTCTTCATCTTTCCAGATAACATCCTTGATAATTCCATCATCCTTCACAATGTTGACAAGGTTAAAACCACTTACCGCCACGACAAAAGGGGCCAAAAAGTGTTCCACAGCTTCAATTACAAAATTTGATTGAGCTTCTAACAGCTTCACTGATCCAGTACCATGAATTGCAACGACCCCTTTACCTCCTTTAAGTGGGAATGTCTCTCGGCCAATATTCTCTGGATTCTCACAGGCTTCCCACAATGCATTGAACAGAGTAAAGTAATACTCTGCAACTGCACCTTCTGAAACATCATCAGGAACAGGAGACTTCACAAAGAAATCTTCTATACCAACTGGAATACTTTGAAGTTGGCCACGAATACTCTGCCCATCCTCCCCGC
>PILA-27
CAGACTCTTCATCTTTCCAGATAACATCCTTGATAATTCCATCATCCTTCACAATGTTGACAAGGTTAAAACCACTTACCGCCACGACAAAAGGGGCCAAAAAGTGTTCCACAGCTTCAATTACAAAATTTGATTGAGCTTCTAACAGCTTCACTGATCCAGTACCATGAATTGCAACGACCCCTTTACCTCCTTTAAGTGGGAATGTCTCTCGGCCAATATTCTCTGGATTCTCACAGGCTTCCCACAATGCATTGAACAGAGTAAAGTAATACTCTGCAACTGCACCTTCTGAAACATCATCAGGAACAGGAGACTTCACAAAGAAATCTTCTATACCAACTGGAATACTTTGAAGTTGGCCACGAATACTCTGCCCATCCTCCCCGC
