# Supplementary material for: An empirical evaluation of two-stage species tree inference strategies using a multilocus dataset from North American pines
Source: BMC Evol Biol. 2014 Mar 29;14:67. doi: 10.1186/1471-2148-14-67 (PMC4021425; doi:10.1186/1471-2148-14-67)
Supplement: Additional file 3 — Zip archive containing data filesDp,Dp,0,Ds,Ds,0, and a description of these files. [file 1471-2148-14-67-S3.zip › DeGiorgioEtAl_2014_AdditionalFile1/Dataset_Dp0/0_14837_01.fas]

>PIAL-3
CGGGGAAAGAGTTGAGCACAGTGGTATCCCTTCTAGTTTTCTTGCAGACTATACTTTTTCAGCTTTGAAGCCATATCCCTCAGCACCTTTGCTTCCAGATGACGATAATGTTTATATGCCTGGGGACAGCATCTCCAGTAACCGATATCTAAATCAAACAGGAATTGCCAGTACACTGTTGAAAGATAAGAATTTTATCAAGCCATGTATTCCCAGTATTACACTGGGAAAAAAGGAAAACACTGGCACAAGTTGGATAGGTCCTTCTGCTGTTGGTCCACCTCCAGGGTTTGGCCTGCCATTCAAGTCTGGACAGAGTGAAGAGGATGTAGAGGGACTGCTTCAAGTTGATGATTATGCATGGCTGGATGGTTATACCTCTTCATTGCCTGAAATAAATGACCAAAAATATAGAGATTGGGGCCTTCCAATGTATTCATCGGT
>PIAL-13
NNNNNNNNNNNNNNNNNNNNNNNNNNNCCCTTCTAGTTTTCTTGCAGACTATACTTTTTCAGCTTTGAAGCCATATCCCTCAGCACCTTTGCTTCCAGATGACGATAATGTTTATATGCCTGGGGACAGCATCTCCAGTAACCGATATCTAAATCAAACAGGAATTGCCAGTACACTGTTGAAAGATAAGAATTTTATCAAGCCATGTATTCCCAGTATTACACTGGGAAAAAAGGAAAACACTGGCACAAGTTGGATAGGTCCTTCTGCTGTTGGTCCACCTCCAGGGTTTGGCCTGCCATTCAAGTCTGGACAGAGTGAAGAGGATGTAGAGGGACTGCTTCAAGTTGATGATTATGCATGGCTGGATGGTTATACCTCTTCATTGCCTGAAATAAATGACCAAAAATATAGAGATTGGGGCCTTCCAATGTATTCATCGGT
>PIAL-9
CGGGGAAAGAGTTGAGCACAGTGGTATCCCTTCTAGTTTTCTTGCAGACTATACTTTTTCAGCTTTGAAGCCATATCCCTCAGCACCTTTGCTTCCAGATGACGATAATGTTTATATGCCTGGGGACAGCATCTCCAGTAACCGATATCTAAATCAAACAGGAATTGCCAGTACACTGTTGAAAGATAAGAATTTTATAAAGCCATGTATTCCCAGTATTACACTGGGAAAAAAGGAAAACACTGGCACAAGTTGGATAGGTCCTTCTGCTGTTGGTCCACCTCCAGGGTTTGGCCTGCCATTCAAGTCTGGACAGAGTGAAGAGGATGTAGAGGGACTGCTTCAAGTTGATGATTATGCATGGCTGGATGGTTATACCTCTTCATTGCCTGAAATAAATGACCAAAAATATAGAGATTGGGGCCTTCCAATGTATTCATCGGT
>PIAL-4
CGGGGAAAGAGTTGAGCACAGTGGTATCCCTTCTAGTTTTCTTGCAGACTATACTTTTTCAGCTTTGAAGCCATATCCCTCAGCACCTTTGCTTCCAGATGACGATAATGTTTATATGCCTGGGGACAGCATCTCCAGTAACCGATATCTAAATCAAACAGGAATTGCCAGTACACTGTTGAAAGATAAGAATTTTATAAAGCCATGTATTCCCAGTATTACACTGGGAAAAAAGGAAAACACTGGCACAAGTTGGATAGGTCCTTCTGCTGTTGGTCCACCTCCAGGGTTTGGCCTGCCATTCAAGTCTGGACAGAGTGAAGAGGATGTAGAGGGACTGCTTCAAGTTGATGATTATGCATGGCTGGATGGTTATACCTCTTCATTGCCTGAAATAAATGACCAAAAATATAGAGATTGGGGCCTTCCAATGTATTCATCGGT
>PIAL-2
NNNNNNNNNNNNNNNNCACAGTGGTATCCCTTCTAGTTTTCTTGCAGACTATACTTTTTCAGCTTTGAAGCCATATCCCTCAGCACCTTTGCTTCCAGATGACGATAATGTTTATATGCCTGGGGACAGCATCTCCAGTAACCGATATCTAAATCAAACAGGAATTGCCAGTACACTGTTGAAAGATAAGAATTTTATAAAGCCATGTATTCCCAGTATTACACTGGGAAAAAAGGAAAACACTGGCACAAGTTGGATAGGTCCTTCTGCTGTTGGTCCACCTCCAGGGTTTGGCCTGCCATTCAAGTCTGGACAGAGTGAAGAGGATGTAGAGGGACTGCTTCAAGTTGATGATTATGCATGGCTGGATGGTTATACCTCTTCATTGCCTGAAATAAATGACCAAAAATATAGAGATTGGGGCCTTCCAATGTATTCATCGGT
>PIAL-12
NNNNNNNNNNNNNNNNNNNNNNNNNNTCCCTTCTAGTTTTCTTGCAGACTATACTTTTTCAGCTTTGAAGCCATATCCCTCAGCACCTTTGCTTCCAGATGACGATAATGTTTATATGCCTGGGGACAGCATCTCCAGTAACCGATATCTAAATCAAACAGGAATTGCCAGTACACTGTTGAAAGATAAGAATTTTATAAAGCCATGTATTCCCAGTATTACACTGGGAAAAAAGGAAAACACTGGCACAAGTTGGATAGGTCCTTCTGCTGTTGGTCCACCTCCAGGGTTTGGCCTGCCATTCAAGTCTGGACAGAGTGAAGAGGATGTAGAGGGACTGCTTCAAGTTGATGATTATGCATGGCTGGATGGTTATACCTCTTCATTGCCTGAAATAAATGACCAAAAATATAGAGATTGGGGCCTTCCAATGTATTCATCGGT
>PIAL-5
NNNNNNNNNNNNNNNNNNNNNNNNNNNNNNNNNNAGTTTTCTTGCAGACTATACTTTTTCAGCTTTGAAGCCATATCCCTCAGCACCTTTGCTTCCAGATGACGATAATGTTTATATGCCTGGGGACAGCATCTCCAGTAACCGATATCTAAATCAAACAGGAATTGCCAGTACACTGTTGAAAGATAAGAATTTTATCAAGCCATGTATTCCCAGTATTACACTGGGAAAAAAGGAAAACACTGGCACAAGTTGGATAGGTCCTTCTGCTGTTGGTCCACCTCCAGGGTTTGGCCTGCCATTCAAGTCTGGACAGAGTGAAGAGGATGTAGAGGGACTGCTTCAAGTTGATGATTATGCATGGCTGGATGGTTATACCTCTTCATTGCCTGAAATAAATGACCAAAAATATAGAGATTGGGGCCTTCCAATGTATTCATCGGT
>PIAL-17
CGGGGAAAGAGTTGAGCACAGTGGTATCCCTTCTAGTTTTCTTGCAGACTATACTTTTTCAGCTTTGAAGCCATATCCCTCAGCACCTTTGCTTCCAGATGACGATAATGTTTATATGCCTGGGGACAGCATCTCCAGTAACCGATATCTAAATCAAACAGGAATTGCCAGTACACTGTTGAAAGATAAGAATTTTATCAAGCCATGTATTCCCAGTATTACACTGGGAAAAAAGGAAAACACTGGCACAAGTTGGATAGGTCCTTCTGCTGTTGGTCCACCTCCAGGGTTTGGCCTGCCATTCAAGTCTGGACAGAGTGAAGAGGATGTAGAGGGACTGCTTCAAGTTGATGATTATGCATGGCTGGATGGTTATACCTCTTCATTGCCTGAAATAAATGACCAAAAATATAGAGATTGGGGCCTTCCAATGTATTCATCGGT
>PIAL-16
CGGGGAAAGAGTTGAGCACAGTGGTATCCCTTCTAGTTTTCTTGCAGACTATACTTTTTCAGCTTTGAAGCCATATCCCTCAGCACCTTTGCTTCCAGATGACGATAATGTTTATATGCCTGGGGACAGCATCTCCAGTAACCGATATCTAAATCAAACAGGAATTGCCAGTACACTGTTGAAAGATAAGAATTTTATCAAGCCATGTATTCCCAGTATTACACTGGGAAAAAAGGAAAACACTGGCACAAGTTGGATAGGTCCTTCTGCTGTTGGTCCACCTCCAGGGTTTGGCCTGCCATTCAAGTCTGGACAGAGTGAAGAGGATGTAGAGGGACTGCTTCAAGTTGATGATTATGCATGGCTGGATGGTTATACCTCTTCATTGCCTGAAATAAATGACCAAAAATATAGAGATTGGGGCCTTCCAATGTATTCATCGGT
>PIAL-6
CGGGGAAAGAGTTGAGCACAGTGGTATCCCTTCTAGTTTTCTTGCAGACTATACTTTTTCAGCTTTGAAGCCATATCCCTCAGCACCTTTGCTTCCAGATGACGATAATGTTTATATGCCTGGGGACAGCATCTCCAGTAACCGATATCTAAATCAAACAGGAATTGCCAGTACACTGTTGAAAGATAAGAATTTTATCAAGCCATGTATTCCCAGTATTACACTGGGAAAAAAGGAAAACACTGGCACAAGTTGGATAGGTCCTTCTGCTGTTGGTCCACCTCCAGGGTTTGGCCTGCCATTCAAGTCTGGACAGAGTGAAGAGGATGTAGAGGGACTGCTTCAAGTTGATGATTATGCATGGCTGGATGGTTATACCTCTTCATTGCCTGAAATAAATGACCAAAAATATAGAGATTGGGGCCTTCCAATGTATTCATCGGT
>PIAL-10
CGGGGAAAGAGTTGAGCACAGTGGTATCCCTTCTAGTTTTCTTGCAGACTATACTTTTTCAGCTTTGAAGCCATATCCCTCAGCACCTTTGCTTCCAGATGACGATAATGTTTATATGCCTGGGGACAGCATCTCCAGTAACCGATATCTAAATCAAACAGGAATTGCCAGTACACTGTTGAAAGATAAGAATTTTATCAAGCCATGTATTCCCAGTATTACACTGGGAAAAAAGGAAAACACTGGCACAAGTTGGATAGGTCCTTCTGCTGTTGGTCCACCTCCAGGGTTTGGCCTGCCATTCAAGTCTGGACAGAGTGAAGAGGATGTAGAGGGACTGCTTCAAGTTGATGATTATGCATGGCTGGATGGTTATACCTCTTCATTGCCTGAAATAAATGACCAAAAATATAGAGATTGGGGCCTTCCAATGTATTCATCGGT
>PIAL-15
CGGGGAAAGAGTTGAGCACAGTGGTATCCCTTCTAGTTTTCTTGCAGACTATACTTTTTCAGCTTTGAAGCCATATCCCTCAGCACCTTTGCTTCCAGATGACGATAATGTTTATATGCCTGGGGACAGCATCTCCAGTAACCGATATCTAAATCAAACAGGAATTGCCAGTACACTGTTGAAAGATAAGAATTTTATAAAGCCATGTATTCCCAGTATTACACTGGGAAAAAAGGAAAACACTGGCACAAGTTGGATAGGTCCTTCTGCTGTTGGTCCACCTCCAGGGTTTGGCCTGCCATTCAAGTCTGGACAGAGTGAAGAGGATGTAGAGGGACTGCTTCAAGTTGATGATTATGCATGGCTGGATGGTTATACCTCTTCATTGCCTGAAATAAATGACCAAAAATATAGAGATTGGGGCCTTCCAATGTATTCATCGGT
>PIAL-8
CGGGGAAAGAGTTGAGCACAGTGGTATCCCTTCTAGTTTTCTTGCAGACTATACTTTTTCAGCTTTGAAGCCATATCCCTCAGCACCTTTGCTTCCAGATGACGATAATGTTTATATGCCTGGGGACAGCATCTCCAGTAACCGATATCTAAATCAAACAGGAATTGCCAGTACACTGTTGAAAGATAAGAATTTTATCAAGCCATGTATTCCCAGTATTACACTGGGAAAAAAGGAAAACACTGGCACAAGTTGGATAGGTCCTTCTGCTGTTGGTCCACCTCCAGGGTTTGGCCTGCCATTCAAGTCTGGACAGAGTGAAGAGGATGTAGAGGGACTGCTTCAAGTTGATGATTATGCATGGCTGGATGGTTATACCTCTTCATTGCCTGAAATAAATGACCAAAAATATAGAGATTGGGGCCTTCCAATGTATTCATCGGT
>PIAL-7
NNNNNNNNNNNNNNNNNNNNNNNNNNNNNNNNNNNNNNNNNNNNNNNNNNATACTTTTTCAGCTTTGAAGCCATATCCCTCAGCACCTTTGCTTCCAGATGACGATAATGTTTATATGCCTGGGGACAGCATCTCCAGTAACCGATATCTAAATCAAACAGGAATTGCCAGTACACTGTTGAAAGATAAGAATTTTATAAAGCCATGTATTCCCAGTATTACACTGGGAAAAAAGGAAAACACTGGCACAAGTTGGATAGGTCCTTCTGCTGTTGGTCCACCTCCAGGGTTTGGCCTGCCATTCAAGTCTGGACAGAGTGAAGAGGATGTAGAGGGACTGCTTCAAGTTGATGATTATGCATGGCTGGATGGTTATACCTCTTCATTGCCTGAAATAAATGACCAAAAATATAGAGATTGGGGCCTTCCAATGTATTCATCGGT
>PIAY-5
NNNNNNNNNNNNNNNNNNNNNNNNNNNNNNNNNNNNNNNNNNNNNNNNNNNNNNNNTTTCAGCTTTGAAGCCATATCCCTCAGCACCTTTGCTTCCAGATGACGATAATGTTTATATGCCTGGGGACAGCATCTCCAGTAACCGATATCTAAATCAAACAGGAATTGCCAGTACACTGTTGAAAGATAAGAATTTTATAAAGCCATGTATTCCCAGTATTACACTGGGAAAAAAGGAAAACACTGGCACAAGTTGGATAGGTCCTTCTGCTGTTGGTCCACCTCCAGGGTTTGGCCTGCCATTCAAGTCTGGACAGAGTGAAGAGGATGTAGAGGGACTGCTTCAAGTTGATGATTATGCATGGCTGGATGGTTATACCTCTTCATTGCCTGAAATAAATGACCAAAAATATAGAGATTGGGGCCTTCCAATGTATTCATCGGT
>PIAY-9
CGGGGAAAGAGTTGAGCACAGTGGTATCCCTTCTAGTTTTCTTGCAGACTATACTTTTTCAGCTTTGAAGCCATATCCCTCAGCACCTTTGCTTCCAGATGACGATAATGTTTATATGCCTGGGGACAGCATCTCCAGTAACCGATATCTAAATCAAACAGGAATTGCCAGTACACTGTTGAAAGATAAGAATTTTCTAAAGCCATGTATTCCCAGTATTACACTGGGAAAAAAGGAAAACACTGGCACAAGTTGGATAGGTCCTTCTGCTGTTGGTCCACCTCCAGGGTTTGGCCTGCCATTCAAGTCTGGACAGAGTGAAGAGGATGTAGAGGGACTGCTTCAAGTTGATGATTATGCATGGCTGGATGGTTATACCTCTTCATTGCCTGAAATAAATGACCAAAAATATAGAGATTGGGGCCTTCCAATGTATTCATCGGT
>PIAY-1
CGGGGAAAGAGTTGAGCACAGTGGTATCCCTTCTAGTTTTCTTGCAGACTATACTTTTTCAGCTTTGAAGCCATATCCCTCAGCACCTTTGCTTCCAGATGACGATAATGTTTATATGCCTGGGGACAGCATCTCCAGTAACCGATATCTAAATCAAACAGGAATTGCCAGTACACTGTTGAAAGATAAGAATTTTATAAAGCCATGTATTCCCAGTATTACACTGGGAAAAAAGGAAAACACTGGCACAAGTTGGATAGGTCCTTCTGCTGTTGGTCCACCTCCAGGGTTTGGCCTGCCATTCAAGTCTGGACAGAGTGAAGAGGATGTAGAGGGACTGCTTCAAGTTGATGATTATGCATGGCTGGATGGTTATACCTCTTCATTGCCTGAAATAAATGACCAAAAATATAGAGATTGGGGCCTTCCAATGTATTCATCGGT
>PIAY-13
CGGGGAAAGAGTTGAGCACAGTGGTATCCCTTCTAGTTTTCTTGCAGACTATACTTTTTCAGCTTTGAAGCCATATCCCTCAGCACCTTTGCTTCCAGATGACGATAATGTTTATATGCCTGGGGACAGCATCTCCAGTAATCGATATCTAAATCAAACAGGAATTGCCAGTACACTGTTGAAAGATAAGAATTTTATAAAGCCATGTATTCCCAGTATTACACTGGGAAAAAAGGAAAACACTGGCACAAGTTGGATAGGTCCTTCTGCTGTTGGTCCACCTCCAGGGTTTGGCCTGCCATTCAAGTCTGGACAGAGTGAAGAGGATGTAGAGGGACTGCTTCAAGTTGATGATTATGCATGGCTGGATGGTTATACCTCTTCATTGCCTGAAATAAATGACCAAAAATATAGAGATTGGGGCCTTCCAATGTATTCATCGGT
>PIAY-18
CGGGGAAAGAGTTGAGCACAGTGGTATCCCTTCTAGTTTTCTTGCAGACTATACTTTTTCAGCTTTGAAGCCATATCCCTCAGCACCTTTGCTTCCAGATGAAGATAATGTTTATATGCCTGGGGACAGCATCTCCAGTAACCGATATCTAAATCAAACAGGAATTGCCAGTACACTGTTGAAAGATAAGAATTTTCTAAAGCCATGTATTCCCAGTATTACACTGGGAAAAAAGGAAAACACTGGCACAAGTTGGATAGGTCCTTCTGCTGTTGGTCCACCTCCAGGGTTTGGCCTGCCATTCAAGTCTGGACAGAGTGAAGAGGATGTAGAGGGACTGCTTCAAGTTGATGATTATGCATGGCTGGATGGTTATACCTCTTCATTGCCTGAAATAAATGACCAAAAATATAGAGATTGGGGCCTTCCAATGTATTCATCGGT
>PIAY-19
CGGGGAAAGAGTTGAGCACAGTGGTATCCCTTCTAGTTTTCTTGCAGACTATACTTTTTCAGCTTTGAAGCCATATCCCTCAGCACCTTTGCTTCCAGATGACGATAATGTTTATATGCCTGGGGACAGCATCTCCAGTAACCGATATCTAAATCAAACAGGAATTGCCAGTACACTGTTGAAAGATAAGAATTTTCTAAAGCCATGTATTCCCAGTATTACACTGGGAAAAAAGGAAAACACTGGCGCAAGTTGGATAGGTCCTTCTGCTGTTGGTCCACCTCCAGGGTTTGGCCTGCCATTCAAGTCTGGACAGAGTGAAGAGGATGTAGAGGGACTGCTTCAAGTTGATGATTATGCATGGCTGGATGGTTATACCTCTTCATTGCCTGAAATAAATGACCAAAAATATAGAGATTGGGGCCTTCCAATGTATTCATCGGT
>PIAY-2
CGGGGAAAGAGTTGAGCACAGTGGTATCCCTTCTAGTTTTCTTGCAGACTATACTTTTTCAGCTTTGAAGCCATATCCCTCAGCACCTTTGCTTCCAGATGACGATAATGTTTATATGCCTGGGGACAGCATCTCCAGTAACCGATATCTAAATCAAACAGGAATTGCCAGTACACTGTTGAAAGATAAGAATTTTATAAAGCCATGTATTCCCAGTATTACACTGGGAAAAAAGGAAAACACTGGCACAAGTTGGATAGGTCCTTCTGTTGTTGGTCCACCTCCAGGGTTTGGCCTGCCATTCAAGTCTGGACAGAGTGAAGAGGATGTAGAGGGACTGCTTCAAGTTGATGATTATGCATGGCTGGATGGTTATACCTCTTCATTGCCTGAAATAAATGACCAAAAATATAGAGATTGGGGCCTTCCAATGTATTCATCGGT
>PIAY-7
CGGGGAAAGAGTTGAGCACAGTGGTATCCCTTCTAGTTTTCTTGCAGACTATACTTTTTCAGCTTTGAAGCCATATCCCTCAGCACCTTTGCTTCCAGATGACGATAATGTTTATATGCCTGGGGACAGCATCTCCAGTAACCGATATCTAAATCAAACAGGAATTGCCAGTACACTGTTGAAAGATAAGAATTTTATAAAGCCATGTATTCCCAGTATTACACTGGGAAAAAAGGAAAACACTGGCACAAGTTGGATAGGTCCTTCTGCTGTTGGTCCACCTCCAGGGTTTGGCCTGCCATTCAAGTCTGGACAGAGTGAAGAGGATGTAGAGGGACTGCTTCAAGTTGATGATTATGCATGGCTGGATGGTTATACCTCTTCATTGCCTGAAATAAATGACCAAAAATATAGAGATTGGGGCCTTCCAATGTATTCATCGGT
>PIAY-14
CGGGGAAAGAGTTGAGCACAGTGGTATCCCTTCTAGTTTTCTTGCAGACTATACTTTTTCAGCTTTGAAGCCATATCCCTCAGCACCTTTGCTTCCAGATGACGATAATGTTTATATGCCTGGGGACAGCATCTCCAGTAACCGATATCTAAATCAAACAGGAATTGCCAGTACACTGTTGAAAGATAAGAATTTTATAAAGCCATGTATTCCCAGTATTACACTGGGAAAAAAGGAAAACACTGGCACAAGTTGGATAGGTCCTTCTGCTGTTGGTCCACCTCCAGGGTTTGGCCTGCCATTCAAGTCTGGACAGAGTGAAGAGGATGTAGAGGGACTGCTTCAAGTTGATGATTATGCATGGCTGGATGGTTATACCTCTTCATTGCCTGAAATAAATGACCAAAAATATAGAGATTGGGGCCTTCCAATGTATTCATCGGT
>PIAY-4
CGGGGAAAGAGTTGAGCACAGTGGTATCCCTTCTAGTTTTCTTGCAGACTATACTTTTTCAGCTTTGAAGCCATATCCCTCAGCACCTTTGCTTCCAGATGACGATAATGTTTATATGCCTGGGGACAGCATCTCCAGTAACCGATATCTAAATCAAACAGGAATTGCCAGTACACTGTTGAAAGATAAGAATTTTATAAAGCCATGTATTCCCAGTATTACACTGGGAAAAAAGGAAAACACTGGCACAAGTTGGATAGGTCCTTCTGTTGTTGGTCCACCTCCAGGGTTTGGCCTGCCATTCAAGTCTGGACAGAGTGAAGAGGATGTAGAGGGACTGCTTCAAGTTGATGATTATGCATGGCTGGATGGTTATACCTCTTCATTGCCTGAAATAAATGACCAAAAATATAGAGATTGGGGCCTTCCAATGTATTCATCGGT
>PIAY-3
CGGGGAAAGAGTTGAGCACAGTGGTATCCCTTCTAGTTTTCTTGCAGACTATACTTTTTCAGCTTTGAAGCCATATCCCTCAGCACCTTTGCTTCCAGATGACGATAATGTTTATATGCCTGGGGACAGCATCTCCAGTAACCGATATCTAAATCAAACAGGAATTGCCAGTACACTGTTGAAAGATAAGAATTTTATAAAGCCATGTATTCCCAGTATTACACTGGGAAAAAAGGAAAACACTGGCACAAGTTGGATAGGTCCTTCTGCTGTTGGTCCACCTCCAGGGTTTGGCCTGCCATTCAAGTCTGGACAGAGTGAAGAGGATGTAGAGGGACTGCTTCAAGTTGATGATTATGCATGGCTGGATGGTTATACCTCTTCATTGCCTGAAATAAATGACCAAAAATATAGAGATTGGGGCCTTCCAATGTATTCATCGGT
>PIAY-10
CGGGGAAAGAGTTGAGCACAGTGGTATCCCTTCTAGTTTTCTTGCAGACTATACTTTTTCAGCTTTGAAGCCATATCCCTCAGCACCTTTGCTTCCAGATGACGATAATGTTTATATGCCTGGGGACAGCATCTCCAGTAACCGATATCTAAATCAAACAGGAATTGCCAGTACACTGTTGAAAGATAAGAATTTTCTAAAGCCATGTATTCCCAGTATTACACTGGGAAAAAAGGAAAACACTGGCACAAGTTGGATAGGTCCTTCTGCTGTTGGTCCACCTCCAGGGTTTGGCCTGCCATTCAAGTCTGGACAGAGTGAAGAGGATGTAGAGGGACTGCTTCAAGTTGATGATTATGCATGGCTGGATGGTTATACCTCTTCATTGCCTGAAATAAATGACCAAAAATATAGAGATTGGGGCCTTCCAATGTATTCATCGGT
>PIAY-8
CGGGGAAAGAGTTGAGCACAGTGGTATCCCTTCTAGTTTTCTTGCAGACTATACTTTTTCAGCTTTGAAGCCATATCCCTCAGCACCTTTGCTTCCAGATGACGATAATGTTTATATGCCTGGGGACAGCATCTCCAGTAACCGATATCTAAATCAAACAGGAATTGCCAGTACACTGTTGAAAGATAAGAATTTTCTAAAGCCATGTATTCCCAGTATTACACTGGGAAAAAAGGAAAACACTGGCACAAGTTGGATAGGTCCTTCTGCTGTTGGTCCACCTCCAGGGTTTGGCCTGCCATTCAAGTCTGGACAGAGTGAAGAGGATGTAGAGGGACTGCTTCAAGTTGATGATTATGCATGGCTGGATGGTTATACCTCTTCATTGCCTGAAATAAATGACCAAAAATATAGAGATTGGGGCCTTCCAATGTATTCATCGGT
>PIAY-16
NNNNNNNNNNNNNNNNNNNNNNNNNNNNNNNNNNNNNNNNNNNNNNNNCTATACTTTTTCAGCTTTGAAGCCATATCCCTCAGCACCTTTGCTTCCAGATGACGATAATGTTTATATGCCTGGGGACAGCATCTCCAGTAACCGATATCTAAATCAAACAGGAATTGCCAGTACACTGTTGAAAGATAAGAATTTTATAAAGCCATGTATTCCCAGTATTACACTGGGAAAAAAGGAAAACACTGGCACAAGTTGGATAGGTCCTTCTGTTGTTGGTCCACCTCCAGGGTTTGGCCTGCCATTCAAGTCTGGACAGAGTGAAGAGGATGTAGAGGGACTGCTTCAAGTTGATGATTATGCATGGCTGGATGGTTATACCTCTTCATTGCCTGAAATAAATGACCAAAAATATAGAGATTGGGGCCTTCCAATGTATTCATCGGT
>PIAY-15
CGGGGAAAGAGTTGAGCACAGTGGTATCCCTTCTAGTTTTCTTGCAGACTATACTTTTTCAGCTTTGAAGCCATATCCCTCAGCACCTTTGCTTCCAGATGACGATAATGTTTATATGCCTGGGGACAGCATCTCCAGTAACCGATATCTAAATCAAACAGGAATTGCCAGTACACTGTTGAAAGATAAGAATTTTATAAAGCCATGTATTCCCAGTATTACACTGGGAAAAAAGGAAAACACTGGCACAAGTTGGATAGGTCCTTCTGCTGTTGGTCCACCTCCAGGGTTTGGCCTGCCATTCAAGTCTGGACAGAGTGAAGAGGATGTAGAGGGACTGCTTCAAGTTGATGATTATGCATGGCTGGATGGTTATACCTCTTCATTGCCTGAAATAAATGACCAAAAATATAGAGATTGGGGCCTTCCAATGTATTCATCGGT
>PIBU-1
CGGGGAAAGAGTTGAGCACAGTGGTATCCCTTCTAGTTTTCTTGCAGACTATACTTTTTCAGCTTTGAAGCCATATCCCTCAGCACCTTTGCTTCCAGATGACGATAATGTTTATATGCCTGGGGAGAGCATCTCCAGTAACCGATATCTAAATCAAACAGGAATTGCCAGTACACGGTTGAAAGATAAGAATTTTATAAAGCCATGTATTCCCAGTATTACACTGGGAAAAATGGAAAACACTGGCACAAGTTGGATAGGTTCTTCTGCTGTTGGTCCTCCTCCAGGGTTTGGCCTGCCATTCAAGTCTGGACAGAGTGAAGAGGATGTAGAGGGACTGCTTCAAGTTGATGATTATGCATGGCTGGATGGTTATACCTCTTCATTGCCTGAAATAAATGACCAAAAATATAGAGATTGGGGCCTTCCAATGTATTCATCGGT
>PIFL-5
CGGGGAAAGAGTTGAGCACAGTGGTATCCCTTCTAGTTTTCTTGCAGACTATACTTTTTCAGCTTTGAAGCCATATCCCTCAGCACCTTTGCTTCCAGATGACGATAATGTTTATATGCCTGGGGACAGCATCTCCAGTAACCAATATCTAAATCAAACAGGAATTGCCAGTACACTGTTGAAAGATAAGAATTTTATAAAGCCATGTATTCCCAGTATTACACTGGGAAAAAAGGAAAACACTGGCACAAGTTGGATAGGTCCTTCTGTTGTTGGTCCACCTCCAGGGTTTGGCCTGCCATTCAAGTCTGGACAGAGTGAAGAGGATGTAGAGGGACTGCTTCAAGTTGATGATTATGCATGGCTGGATGGTTATACCTCTTCATTGCCTGAAATAAATGACCAAAAATATAGAGATTGGGGCCTTCCAATGTATTCATCGGT
>PIFL-16
CGGGGAAAGAGTTGAGCACAGTGGTATCCCTTCTAGTTTTCTTGCAGACTATACTTTTTCAGCTTTGAAGCCATATCCCTCAGCACCTTTGCTTCCAGATGACGATAATGTTTATATGCCTGGGGACAGCATCTCCAGTAACCGATATCTAAATCAAACAGGAATTGCCAGTACACTGTTGAAAGATAAGAATTTTCTAAAGCCATGTATTCCCAGTATTACACTGGGAAAAAAGGAAAACACTGGCACAAGTTGGATAGGTCCTTCTGCTGTTGGTCCACCTCCAGGGTTTGGCCTGCCATTCAAGTCTGGACAGAATGAAGAGGATGTAGAGGGACTGCTTCAAGTTGATGATTATGCATGGCTGGATGGTTATACCTCTTCATTGCCTGAAATAAATGACCAAAAATATAGAGATTGGGGCCTTCCAATGTATTCATCGGT
>PIFL-13
NNNNNNNNNNNNNNNNNNNNNNNNNNNNNNNNNNNNNNNNNNNNNNNNNNNNNNNNNNNNNNNNNNNAAGCCATATCCCTCAGCACCTTTGCTTCCAGATGACGATAATGTTTATATGCCTGGGGACAGCATCTCCAGTAACCGATATCTAAATCAAACAGGAATTGCCAGTACACTGTTGAAAGATAAGAATTTTCTAAAGCCATGTATTCCCAGTATTACACTGGGAAAAAAGGAAAACACTGGCACAAGTTGGATAGGTCCTTCTGCTGTTGGTCCACCTCCAGGGTTTGGCCTGCCATTCAAGTCTGGACAGAGTGAAGAGGATGTAGAGGGACTGCTTCAAGTTGATGATTATGCATGGCTGGATGGTTATACCTCTTCATTGCCTGAAATAAATGACCAAAAATATAGAGATTGGGGCCTTCCAATGTATTCATCGGT
>PIFL-2
CGGGGAAAGAGTTGAGCACAGTGGTATCCCTTCTAGTTTTCTTGCAGACTATACTTTTTCAGCTTTGAAGCCATATCCCTCAGCACCTTTGCTTCCAGATGACGATAATGTTTATATGCCTGGGGACAGCATCTCCAGTAACCGATATCTAAATCAAACAGGAATTGCCAGTACACTGTTGAAAGATAAGAATTTTCTAAAGCCATGTATTCCCAGTATTACACTGGGAAAAAAGGAAAACACTGGCACAAGTTGGATAGGTCCTTCTGCTGTTGGTCCACCTCCAGGGTTTGGCCTGCCATTCAAGTCTGGACAGAGTGAAGAGGATGTAGAGGGACTGCTTCAAGTTGATGATTATGCATGGCTGGATGGTTATACCTCTTCATTGCCTGAAATAAATGACCAAAAATATAGAGATTGGGGCCTTCCAATGTATTCATCGGT
>PIFL-10
CGGGGAAAGAGTTGAGCACAGTGGTATCCCTTCTAGTTTTCTTGCAGACTATACTTTTTCAGCTTTGAAGCCATATCCCTCAGCACCTTTGCTTCCAGATGACGATAATGTTTATATGCCTGGGGACAGCATCTCCAGTAACCGATATCTAAATCAAACAGGAATTGCCAGTACACTGTTGAAAGATAAGAATTTTATAAAGCCATGTATTCCCAGTATTACACTGGGAAAAAAGGAAAACACTGGCACAAGTTGGATAGGTCCTTCTGTTGTTGGTCCACCTCCAGGGTTTGGCCTGCCATTCAAGTCTGGACAGAGTGAAGAGGATGTAGAGGGACTGCTTCAAGTTGATGATTATGCATGGCTGGATGGTTATACCTCTTCATTGCCTGAAATAAATGACCAAAAATATAGAGATTGGGGCCTTCCAATGTATTCATCGGT
>PIFL-8
CGGGGAAAGAGTTGAGCACAGTGGTATCCCTTCTAGTTTTCTTGCAGACTATACTTTTTCAGCTTTGAAGCCATATCCCTCAGCACCTTTGCTTCCAGATGACGATAATGTTTATATGCCTGGGGACAGCATCTCCAGTAATCGATATCTAAATCAAACAGGAATTGCCAGTACACTGTTGAAAGATAAGAATTTTATAAAGCCATGTATTCCCAGTATTACACTGGGAAAAAAGGAAAACACTGGCACAAGTTGGATAGGTCCTTCTGCTGTTGGTCCACCTCCAGGGTTTGGCCTGCCATTCAAGTCTGGACAGAGTGAAGAGGATGTAGAGGGACTGCTTCAAGTTGATGATTATGCATGGCTGGATGGTTATACCTCTTCATTGCCTGAAATAAATGACCAAAAATATAGAGATTGGGGCCTTCCAATGTATTCATCGGT
>PIFL-12
CGGGGAAAGAGTTGAGCACAGTGGTATCCCTTCTAGTTTTCTTGCAGAATATACTTTTTCAGCTTTGAAGCCATATCCCTCAGCACCTTTGCTTCCAGATGACGATAATGTTTATATGCCTGGGGACAGCATCTCCAGTAACCGATATCTAAATCAAACAGGAATTGCCAGTACACTGTTGAAAGATAAGAATTTTCTAAAGCCATGTATTCCCAGTATTACACTGGGAAAAAAGGAAAACACTGGCACAAGTTGGATAGGTCCTTCTGCTGTTGGTCCACCTCCAGGGTTTGGCCTGCCATTCAAGTCTGGACAGAGTGAAGAGGATGTATAGGGACTGCTTCAAGTTGATGATTATGCATGGCTGGATGGTTATACCTCTTCATTGCCTGAAATAAATGACCAAAAATATAGAGATTGGGGCCTTCCAATGTATTCATCGGT
>PIFL-14
NNNNNNNNNNNNNNNNNNNNNNNNNNNNNNNNNNNNNNNNNNNNNNNNNNNNNNNNNNNNNNNNNNGAAGCCATATCCCTCAGCACCTTTGCTTCCAGATGACGATAATGTTTATATGCCTGGGGACAGCATCTCCAGTAACCGATATCTAAATCAAACAGGAATTGCCAGTACACTGTTGAAAGATAAGAATTTTCTAAAGCCATGTATTCCCAGTATTACACTGGGAAAAAAGGAAAACACTGGCACAAGTTGGATAGGTCCTTCTGCTGTTGGTCCACCTCCAGGGTTTGGCCTGCCATTCAAGTCTGGACAGAGTGAAGAGGATGTATAGGGACTGCTTCAAGTTGATGATTATGCATGGCTGGATGGTTATACCTCTTCATTGCCTGAAATAAATGACCAAAAATATAGAGATTGGGGCCTTCCAATGTATTCATCGGT
>PIFL-4
NNNNNNNNNNNNNNNNNNNNNNNNNNNNNNNNNNNNNNNNNNNNNNNNNNNNNNNNNNNNAGCTTTGAAGCCATATCCCTCAGCACCTTTGCTTCCAGATGACGATAATGTTTATATGCCTGGGGACAGCATCTCCAGTAACCGATATCTAAATCAAACAGGAATTGCCAGTACACTGTTGAAAGATAAGAATTTTCTAAAGCCATGTATTCCCAGTATTACACTGGGAAAAAAGGAAAACACTGGCACAAGTTGGATAGGTCCTTCTGCTGTTGGTCCACCTCCAGGGTTTGGCCTGCCATTCAAGTCTGGACAGAGTGAAGAGGATGTAGAGGGACTGCTTCAAGTTGATGATTATGCATGGCTGGATGGTTATACCTCTTCATTGCCTGAAATAAATGACCAAAAATATNNNNNNNNNNNNNNNNNNNNNNNNNNNNNNNN
>PIFL-17
CGGGGAAAGAGTTGAGCACAGTGGTATCCCTTCTAGTTTTCTTGCAGACTATACTTTTTCAGCTTTGAAGCCATATCCCTCAGCACCTTTGCTTCCAGATGACGATAATGTTTATATGCCTGGGGACAGCATCTCCAGTAATCGATATCTAAATCAAACAGGAATTGCCAGTACACTGTTGAAAGATAAGAATTTTATAAAGCCATGTATTCCCAGTATTACACTGGGAAAAAAGGAAAACACTGGCACAAGTTGGATAGGTCCTTCTGCTGTTGGTCCACCTCCAGGGTTTGGCCTGCCATTCAAGTCTGGACAGAGTGAAGAGGATGTAGAGGGACTGCTTCAAGTTGATGATTATGCATGGCTGGATGGTTATACCTCTTCATTGCCTGAAATAAATGACCAAAAATATAGAGATTGGGGCCTTCCAATGTATTCATCGGT
>PIFL-9
NNNNNNNNNNNNNNNNNNNNNNNNNNNNNNNNNNAGTTTTCTTGCAGACTATACTTTTTCAGCTTTGAAGCCATATCCCTCAGCACCTTTGCTTCCAGATGACGATAATGTTTATATGCCTGGGGACAGCATCTCCAGTAATCGATATTTAAATCAAACAGGAATTGCCAGTACACTGTTGAAAGATAAGAATTTTATAAAGCCATGTATTCCCAGTATTACACTGGGAAAAAAGGAAAACACTGGCACAAGTTGGATAGGTCCTTCTGCTGTTGGTCCACCTCCAGGGTTTGGCCTGCCATTCAAGTCTGGACAGAGTGAAGAGGATGTAGAGGGACTGCTTCAAGTTGATGATTATGCATGGCTGGATGGTTATACCTCTTCATTGCCTGAAATAAATGACCAAAAATATAGAGATTGGGGCCTTCCAATGTATTCATCGGT
>PIFL-15
NNNNNNNNNNNNNNNNNNNNNNNNNNNNNNNNNNNNNNNNNNNNNNNNNNNNNNNNNNNNNNNNNNNAAGCCATATCCCTCAGCACCTTTGCTTCCAGATGACGATAATGTTTATATGCCTGGGGACAGCATCTCCAGTAACCAATATCTAAATCAAACAGGAATTGCCAGTACACTGTTGAAAGATAAGAATTTTATAAAGCCATGTATTCCCAGTATTACACTGGGAAAAAAGGAAAACACTGGCACAAGTTGGATAGGTCCTTCTGTTGTTGGTCCACCTCCAGGGTTTGGCCTGCCATTCAAGTCTGGACAGAGTGAAGAGGATGTAGAGGGACTGCTTCAAGTTGATGATTATGCATGGCTGGATGGTTATACCTCTTCATTGCCTGAAATAAATGACCAAAAATATAGAGATTGGGGCCTTCCAATGTATTCATCGGT
>PIGE-03
CGGGGAAAGAGTTGAGCACAGTGGTATCCCTTCTAGTTTTCTTGCAGACTATACTTTTTCAGCTTTGAAGCCATATCCCTCAGCACCTTTGCTTCCAGATGACGATAATGTTTATATGCCTGGGGACAGCATCTCCAGTAACCGATATCTAAATCAAACAGGAATTGCCAGTACATGGTTGAAAGATAAGAATTTTATAAAGCCATGTATTCCCAGTATTACACTGGGAAAAAAGGAAAACACTGGCACAAGTTGGATAGGTTCTTCTGCTGTTGGT---CCTCCAGGGTTTGGCCTGCCATTCAAGTCCGGACAGAGTGAAGAGGATGTAGAGGGACTGCTTCAAGTTGATGATTATGCATGGCTGGATGGTTATACCTCTTCATTGCCTGAAATAAATGACCAAAAATATAGAGATTGGGGCCTTCCAATGTATTCATCGGT
>PIGE-1
CGGGGAAAGAGTTGAGCACAGTGGTATCCCTTCTAGTTTTCTTGCAGACTATACTTTTTCAGCTTTGAAGCCATATCCCTCAGCACCTTTGCTTCCAGATGACGATAATGTTTATATGCCTGGGGACAGCATCTCCAGTAACCGATATCTAAATCAAACAGGAATTGCCAGTACATGGTTGAAAGATAAGAATTTTATAAAGCCATGTATTCCCAGTATTACACTGGGAAAAAAGGAAAACACTGGCACAAGTTGGATAGGTTCTTCTGCTGTTGGT---CCTCCAGGGTTTGGCCTGCCATTCAAGTCCGGACAGAGTGAAGAGGATGTAGAGGGACTGCTTCAAGTTGATGATTATGCATGGCTGGATGGTTATACCTCTTCATTGCCTGAAATAAATGACCAAAAATATAGAGATTGGGGCCTTCCAATGTATTCATCGGT
>PIMN-1
CGGGGAAAGAGTTGAGCACAGTGGTATCCCTTCTAGTTTTCTTGCAGACTATACTTTTTCAGCTTTGAAGCCATATCCCTCAGCACCTTTGCTTCCAGATGACGATAATGTTTATATGCCTGGGGACAGCATCTCCAGTAATCGATATCTAAATCAAACAGGAATTGCCAGTACACTGTTGAAAGATAAGAATTTTATAAAGCCATGTATTCCCAGTATTACACTGGGAAAAAAGGAAAACACTGGCACAAGTTGGATAGGTCCTTCTGCTGTTGGTCCACCTCCAGGGTTTGGCCTGCCATTCAAGTCTGGACAGAGTGAAGAGGATGTAGAGGGACTGCTTCAAGTTGATGATTATGCATGGCTGGATGGTTATACCTCTTCATTGCCTGAAATAAATGACCAAAAATATAGAGATTGGGGCCTTCCAATGTATTCATCGGT
>PIMN-11
CGGGGAAAGAGTTGAGCACAGTGGTATCCCTTCTAGTTTTCTTGCAGACTATACTTTTTCAGCTTTGAAGCCATATCCCTCAGCACCTTTGCTTCCAGATGACGATAATGTTTATATGCCTGGGGACAGCATCTCCAGTAATCGATATCTAAATCAAACAGGAATTGCCAGTACACTGTTGAAAGATAAGAATTTTATAAAGCCATGTATTCCCAGTATTACACTGGGAAAAAAGGAAAACACTGGCACAAGTTGGATAGGTCCTTCTGCTGTTGGTCCACCTCCAGGGTTTGGCCTGCCATTCAAGTCTGGACAGAGTGAAGAGGATGTAGAGGGACTGCTTCAAGTTGATGATTATGCATGGCTGGATGGTTATACCTCTTCATTGCCTGAAATAAATGACCAAAAATATAGAGATTGGGGCCTTCCAATGTATTCATCGGT
>PIMN-5
CGGGGAAAGAGTTGAGCACAGTGGTATCCCTTCTAGTTTTCTTGCAGACTATACTTTTTCAGCTTTGAAGCCATATCCCTCAGCACCTTTGCTTCCAGATGACGATAATGTTTATATGCCTGGGGACAGCATCTCCTGTAATCGATATCTAAATCAAACAGGAATTGCCAGTACACTGTTGAAAGATAAGAATTTTATAAAGCCATGTATTCCCAGTATTACACTGGGAAAAAAGGAAAACACTGGCACAAGTTGGATAGGTCCTTCTGCTGTTGGTCCACCTCCAGGGTTTGGCCTGCCATTCAAGTCTGGACAGAGTGAAGAGGATGTAGAGGGACTGCTTCAAGTTGATGATTATGCATGGCTGGATGGTTATACCTCTTCATTGCCTGAAATAAATGACCAAAAATATAGAGATTGGGGCCTTCCAATGTATTCATCGGT
>PIMN-10
CGGGGAAAGAGTTGAGCACAGTGGTATCCCTTCTAGTTTTCTTGCAGACTATACTTTTTCAGCTTTGAAGCCATATCCCTCAGCACCTTTGCTTCCAGATGACGATAATGTTTATATGCCTGGGGACAGCATCTCCAGTAATCGATATCTAAATCAAACAGGAATTGCCAGTACACTGTTGAAAGATAAGAATTTTATAAAGCCATGTATTCCCAGTATTACACTGGGAAAAAAGGAAAACACTGGCACAAGTTGGATAGGTCCTTCTGCTGTTGGTCCACCTCCAGGGTTTGGCCTGCCATTCAAGTCTGGACAGAGTGAAGAGGATGTAGAGGGACTGCTTCAAGTTGATGATTATGCATGGCTGGATGGTTATACCTCTTCATTGCCTGAAATAAATGACCAAAAATATAGAGATTGGGGCCTTCCAATGTATTCATCGGT
>PIMN-6
CGGGGAAAGAGTTGAGCACAGTGGTATCCCTTCTAGTTTTCTTGCAGACTATACTTTTTCAGCTTTGAAGCCATATCCCTCAGCACCTTTGCTTCCAGATGACGATAATGTTTATATGCCTGGGGACAGCATCTCCAGTAATCGATATCTAAATCAAACAGGAATTGCCAGTACACTGTTGAAAGATAAGAATTTTATAAAGCCATGTATTCCCAGTATTACACTGGGAAAAAAGGAAAACACTGGCACAAGTTGGATAGGTCCTTCTGCTGTTGGTCCACCTCCAGGGTTTGGCCTGCCATTCAAGTCTGGACAGAGTGAAGAGGATGTAGAGGGACTGCTTCAAGTTGATGATTATGCATGGCTGGATGGTTATACCTCTTCATTGCCTGAAATAAATGACCAAAAATATAGAGATTGGGGCCTTCCAATGTATTCATCGGT
>PIMN-4
CGGGGAAAGAGTTGAGCACAGTGGTATCCCTTCTAGTTTTCTTGCAGACTATACTTTTTCAGCTTTGAAGCCATATCCCTCAGCACCTTTGCTTCCAGATGATGATAATGTTTATATGCCTGGGGACAGCATCTCCAGTAATCGATATCTAAATCAAACAGGAATTGCCAGTACACTGTTGAAAGATAAGAATTTTATAAAGCCATGTATTCCCAGTATTACACTGGGAAAAAAGGAAAACACTGGCACAAGTTGGATAGGTCCTTCTGCTGTTGGTCCACCTCCAGGGTTTGGCCTGCCATTCAAGTCTGGACAGAGTGAAGAGGATGTAGAGGGACTGCTTCAAGTTGATGATTATGCATGGCTGGATGGTTATACCTCTTCATTGCCTGAAATAAATGACCAAAAATATAGAGATTGGGGCCTTCCAATGTATTCATCGGT
>PIMN-12
CGGGGAAAGAGTTGAGCACAGTGGTATCCCTTCTAGTTTTCTTGCAGACTATACTTTTTCAGCTTTGAAGCCATATCCCTCAGCACCTTTGCTTCCAGATGACGATAATGTTTATATGCCTGGGGACAGCATCTCCAGTAATCGATATCTAAATCAAACAGGAATTGCCAGTACACTGTTGAAAGATAAGAATTTTATAAAGCCATGTATTCCCAGTATTACACTGGGAAAAAAGGAAAACACTGGCACAAGTTGGATAGGTCCTTCTGCTGTTGGTCCACCTCCAGGGTTTGGCCTGCCATTCAAGTCTGGACAGAGTGAAGAGGATGTAGAGGGACTGCTTCAAGTTGATGATTATGCATGGCTGGATGGTTATACCTCTTCATTGCCTGAAATAAATGACCAAAAATATAGAGATTGGGGCCTTCCAATGTATTCATCGGT
>PIMN-14
CGGGGAAAGAGTTGAGCACAGTGGTATCCCTTCTAGTTTTCTTGCAGACTATACTTTTTCAGCTTTGAAGCCATATCCCTCAGCACCTTTGCTTCCAGATGACGATAATGTTTATATGCCTGGGGACAGCATCTCCAGTAATCGATATCTAAATCAAACAGGAATTGCCAGTACACTGTTGAAAGATAAGAATTTTATAAAGCCATGTATTCCCAGTATTACACTGGGAAAAAAGGAAAACACTGGCACAAGTTGGATAGGTCCTTCTGCTGTTGGTCCACCTCCAGGGTTTGGCCTGCCATTCAAGTCTGGACAGAGTGAAGAGGATGTAGAGGGACTGCTTCAAGTTGATGATTATGCATGGCTGGATGGTTATACCTCTTCATTGCCTGAAATAAATGACCAAAAATATAGAGATTGGGGCCTTCCAATGTATTCATCGGT
>PIMN-3
CGGGGAAAGAGTTGAGCACAGTGGTATCCCTTCTAGTTTTCTTGCAGACTATACTTTTTCAGCTTTGAAGCCATATCCCTCAGCACCTTTGCTTCCAGATGATGATAATGTTTATATGCCTGGGGACAGCATCTCCAGTAATCGATATCTAAATCAAACAGGAATTGCCAGTACACTGTTGAAAGATAAGAATTTTATAAAGCCATGTATTCCCAGTATTACACTGGGAAAAAAGGAAAACACTGGCACAAGTTGGATAGGTCCTTCTGCTGTTGGTCCACCTCCAGGGTTTGGCCTGCCATTCAAGTCTGGACAGAGTGAAGAGGATGTAGAGGGACTGCTTCAAGTTGATGATTATGCATGGCTGGATGGTTATACCTCTTCATTGCCTGAAATAAATGACCAAAAATATAGAGATTGGGGCCTTCCAATGTATTCATCGGT
>PIMN-2
CGGGGAAAGAGTTGAGCACAGTGGTATCCCTTCTAGTTTTCTTGCAGACTATACTTTTTCAGCTTTGAAGCCATATCCCTCAGCACCTTTGCTTCCAGATGACGATAATGTTTATATGCCTGGGGACAGCATCTCCAGTAACCGATATCTAAATCAAACAGGAATTGCCAGTACACTGTTGAAAGATAAGAATTTTATCAAGCCATGTATTCCCAGTATTACACTGGGAAAAAAGGAAAACACTGGCACAAGTTGGATAGGTCCTTCTGCTGTTGGTCCACCTCCAGGGTTTGGCCTGCCATTCAAGTCTGGACAGAGTGAAGAGGATGTAGAGGGACTGCTTCAAGTTGATGATTATGCATGGCTGGATGGTTATACCTCTTCATTGCCTGAAATAAATGACCAAAAATATAGAGATTGGGGCCTTCCAATGTATTCATCGGT
>PIMN-17
CGGGGAAAGAGTTGAGCACAGTGGTATCCCTTCTAGTTTTCTTGCAGACTATACTTTTTCAGCTTTGAAGCCATATCCCTCAGCACCTTTGCTTCCAGATGACGATAATGTTTATATGCCTGGGGACAGCATCTCCAGTAATCGATATCTAAATCAAACAGGAATTGCCAGTACACTGTTGAAAGATAAGAATTTTATAAAGCCATGTATTCCCAGTATTACACTGGGAAAAAAGGAAAACACTGGCACAAGTTGGATAGGTCCTTCTGCTGTTGGTCCACCTCCAGGGTTTGGCCTGCCATTCAAGTCTGGACAGAGTGAAGAGGATGTAGAGGGACTGCTTCAAGTTGATGATTATGCATGGCTGGATGGTTATACCTCTTCATTGCCTGAAATAAATGACCAAAAATATAGAGATTGGGGCCTTCCAATGTATTCATCGGT
>PIMN-13
CGGGGAAAGAGTTGAGCACAGTGGTATCCCTTCTAGTTTTCTTGCAGACTATACTTTTTCAGCTTTGAAGCCATATCCCTCAGCACCTTTGCTTCCAGATGACGATAATGTTTATATGCCTGGGGACAGCATCTCCAGTAATCGATATCTAAATCAAACAGGAATTGCCAGTACACTGTTGAAAGATAAGAATTTTATAAAGCCATGTATTCCCAGTATTACACTGGGAAAAAAGGAAAACACTGGCACAAGTTGGATAGGTCCTTCTGCTGTTGGTCCACCTCCAGGGTTTGGCCTGCCATTCAAGTCTGGACAGAGTGAAGAGGATGTAGAGGGACTGCTTCAAGTTGATGATTATGCATGGCTGGATGGTTATACCTCTTCATTGCCTGAAATAAATGACCAAAAATATAGAGATTGGGGCCTTCCAATGTATTCATCGGT
>PIMN-8
CGGGGAAAGAGTTGAGCACAGTGGTATCCCTTCTAGTTTTCTTGCAGACTATACTTTTTCAGCTTTGAAGCCATATCCCTCAGCACCTTTGCTTCCAGATGACGATAATGTTTATATGCCTGGGGACAGCATCTCCAGTAATCGATATCTAAATCAAACAGGAATTGCCAGTACACTGTTGAAAGATAAGAATTTTATAAAGCCATGTATTCCCAGTATTACACTGGGAAAAAAGGAAAACACTGGCACAAGTTGGATAGGTCCTTCTGCTGTTGGTCCACCTCCAGGGTTTGGCCTGCCATTCAAGTCTGGACAGAGTGAAGAGGATGTAGAGGGACTGCTTCAAGTTGATGATTATGCATGGCTGGATGGTTATACCTCTTCATTGCCTGAAATAAATGACCAAAAATATAGAGATTGGGGCCTTCCAATGTATTCATCGGT
>PIMN-16
CGGGGAAAGAGTTGAGCACAGTGGTATCCCTTCTAGTTTTCTTGCAGACTATACTTTTTCAGCTTTGAAGCCATATCCCTCAGCACCTTTGCTTCCAGATGACGATAATGTTTATATGCCTGGGGACAGCATCTCCAGTAATCGATATCTAAATCAAACAGGAATTGCCAGTACACTGTTGAAAGATAAGAATTTTATAAAGCCATGTATTCCCAGTATTACACTGGGAAAAAAGGAAAACACTGGCACAAGTTGGATAGGTCCTTCTGCTGTTGGTCCACCTCCAGGGTTTGGCCTGCCATTCAAGTCTGGACAGAGTGAAGAGGATGTAGAGGGACTGCTTCAAGTTGATGATTATGCATGGCTGGATGGTTATACCTCTTCATTGCCTGAAATAAATGACCAAAAATATAGAGATTGGGGCCTTCCAATGTATTCATCGGT
>PIMN-15
CGGGGAAAGAGTTGAGCACAGTGGTATCCCTTCTAGTTTTCTTGCAGACTATACTTTTTCAGCTTTGAAGCCATATCCCTCAGCACCTTTGCTTCCAGATGACGATAATGTTTATATGCCTGGGGACAGCATCTCCTGTAATCGATATCTAAATCAAACAGGAATTGCCAGTACACTGTTGAAAGATAAGAATTTTATAAAGCCATGTATTCCCAGTATTACACTGGGAAAAAAGGAAAACACTGGCACAAGTTGGATAGGTCCTTCTGCTGTTGGTCCACCTCCAGGGTTTGGCCTGCCATTCAAGTCTGGACAGAGTGAAGAGGATGTAGAGGGACTGCTTCAAGTTGATGATTATGCATGGCTGGATGGTTATACCTCTTCATTGCCTGAAATAAATGACCAAAAATATAGAGATTGGGGCCTTCCAATGTATTCATCGGT
>PIMN-18
CGGGGAAAGAGTTGAGCACAGTGGTATCCCTTCTAGTTTTCTTGCAGACTATACTTTTTCAGCTTTGAAGCCATATCCCTCAGCACCTTTGCTTCCAGATGACGATAATGTTTATATGCCTGGGGACAGCATCTCCAGTAATCGATATCTAAATCAAACAGGAATTGCCAGTACACTGTTGAAAGATAAGAATTTTATAAAGCCATGTATTCCCAGTATTACACTGGGAAAAAAGGAAAACACTGGCACAAGTTGGATAGGTCCTTCTGCTGTTGGTCCACCTCCAGGGTTTGGCCTGCCATTCAAGTCTGGACAGAGTGAAGAGGATGTAGAGGGACTGCTTCAAGTTGATGATTATGCATGGCTGGATGGTTATACCTCTTCATTGCCTGAAATAAATGACCAAAAATATAGAGATTGGGGCCTTCCAATGTATTCATCGGT
>PIMN-9
CGGGGAAAGAGTTGAGCACAGTGGTATCCCTTCTAGTTTTCTTGCAGACTATACTTTTTCAGCTTTGAAGCCATATCCCTCAGCACCTTTGCTTCCAGATGATGATAATGTTTATATGCCTGGGGACAGCATCTCCAGTAATCGATATCTAAATCAAACAGGAATTGCCAGTACACTGTTGAAAGATAAGAATTTTATAAAGCCATGTATTCCCAGTATTACACTGGGAAAAAAGGAAAACACTGGCACAAGTTGGATAGGTCCTTCTGCTGTTGGTCCACCTCCAGGGTTTGGCCTGCCATTCAAGTCTGGACAGAGTGAAGAGGATGTAGAGGGACTGCTTCAAGTTGATGATTATGCATGGCTGGATGGTTATACCTCTTCATTGCCTGAAATAAATGACCAAAAATATAGAGATTGGGGCCTTCCAATGTATTCATCGGT
>PIMN-7
CGGGGAAAGAGTTGAGCACAGTGGTATCCCTTCTAGTTTTCTTGCAGACTATACTTTTTCAGCTTTGAAGCCATATCCCTCAGCACCTTTGCTTCCAGATGACGATAATGTTTATATGCCTGGGGACAGCATCTCCAGTAATCGATATCTAAATCAAACAGGAATTGCCAGTACACTGTTGAAAGATAAGAATTTTATAAAGCCATGTATTCCCAGTATTACACTGGGAAAAAAGGAAAACACTGGCACAAGTTGGATAGGTCCTTCTGCTGTTGGTCCACCTCCAGGGTTTGGCCTGCCATTCAAGTCTGGACAGAGTGAAGAGGATGTAGAGGGACTGCTTCAAGTTGATGATTATGCATGGCTGGATGGTTATACCTCTTCATTGCCTGAAATAAATGACCAAAAATATAGAGATTGGGGCCTTCCAATGTATTCATCGGT
>PISB-9
NNNNNNNNNNNNNNNNNNNNNNNNNNNNNNTTCTAGTTTTCTTGCAGACTATACTTTTTCAGCTTTGAAGCCATATCCCTCAGCACCTTTGCTTCCAGATGACGATAATGTTTATATGCCTGGGGACAGCATCTCCAGTAATCGATATCTAAATCAAACAGGAATTGCCAGTACACTGTTGAAAGATAAGAATTTTATAAAGCCATGTATTCCCAGTATTACACTGGGAAAAAAGGAAAACACTGGCACAAGTTGGATAGGTCCTTCTGCTGTTGGTCCACCTCCAGGGTTTGGCCTGCCATTCAAGTCTGGACAGAGTGAAGAGGATGTAGAGGGACTGCTTCAAGTTGATGATTATGCATGGCTGGATGGTTATACCTCTTCATTGCCTGAAATAAATGACCAAAAATATAGAGATTGGGGCCTTCCAATGTATTCATCGGT
>PISB-1
CGGGGAAAGAGTTGAGCACAGTGGTATCCCTTCTAGTTTTCTTGCAGACTATACTTTTTCAGCTTTGAAGCCATATCCCTCAGCACCTTTGCTTCCAGATGACGATAATGTTTATATGCCTGGGGACAGCATCTCCAGTAACCGATATCTAAATCAAACAGGAATTGCCAGTACACTGTTGAAAGATAAGAATTTTCTAAAGCCATGTATTCCCAGTATTACACTGGGAAAAAAGGAAAACACTGGCACAAGTTGGATAGGTCCTTCTGCTGTTGGTCCACCTCCAGGGTTTGGCCTGCCATTCAAGTCTGGACAGAGTGAAGAGGATGTAGAGGGACTGCTTCAAGTTGATGATTATGCATGGCTGGATGGTTATACCTCTTCATTGCCTGAAATAAATGACCAAAAATATAGAGATTGGGGCCTTCCAATGTATTCATCGGT
>PISB-11
CGGGGAAAGAGTTGAGCACAGTGGTATCCCTTCTAGTTTTCTTGCAGACTATACTTTTTCAGCTTTGAAGCCATATCCCTCAGCACCTTTGCTTCCAGATGACGATAATGTTTATATGCCTGGGGACAGCATCTCCAGTAATCGATATCTAAATCAAACAGGAATTGCCAGTACACTGTTGAAAGATAAGAATTTTATAAAGCCATGTATTCCCAGTATTACACTGGGAAAAAAGGAAAACACTGGCACAAGTTGGATAGGTCCTTCTGCTGTTGGTCCACCTCCAGGGTTTGGCCTGCCATTCAAGTCTGGACAGAGTGAAGAGGATGTAGAGGGACTGCTTCAAGTTGATGATTATGCATGGCTGGATGGTTATACCTCTTCATTGCCTGAAATAAATGACCAAAAATATAGAGATTGGGGCCTTCCAATGTATTCATCGGT
>PISB-13
NNNNNNNNNNNNNNNNNNNNNNNNNNNNNNNNNNAGTTTTCTTGCAGACTATACTTTTTCAGCTTTGAAGCCATATCCCTCAGCACCTTTGCTTCCAGATGAAGATAATGTTTATATGCCTGGGGACAGCATCTCCAGTAACCGATATCCAAATCAAACAGGAATTGCCAGTACACTGTTGAAAGATAAGAATTTTCTAAAGCCATGTATTCCCAGTATTACACTGGGAAAAAAGGAAAACACTGGCACAAGTTGGATAGGTCCTTCTGCTGTTGGTCCACCTCCAGGGTTTGGCCTGCCATTCAAGTCTGGACAGAGTGAAGAGGATGTAGAGGGACTGCTTCAAGTTGATGATTATGCATGGCTGGATGGTTATACCTCTTCATTGCCTGAAATAAATGACCAAAAATATAGAGATTGGGGCCTTCCAATGTATTCATCGGT
>PISB-15
NNNNNNNNNNNNNNNNNNNNNNNNNNNNNNNNCTAGTTTTCTTGCAGACTATACTTTTTCAGCTTTGAAGCCATATCCCTCAGCACCTTTGCTTCCAGATGACGATAATGTTTATATGCCTGGGGACAGCATCTCCAGTAATCGATATCTAAATCAAACAGGAATTGCCAGTACACTGTTGAAAGATAAGAATTTTATAAAGCCATGTATTCCCAGTATTACACTGGGAAAAAAGGAAAACACTGGCACAAGTTGGATAGGTCCTTCTGCTGTTGGTCCACCTCCAGGGTTTGGCCTGCCATTCAAGTCTGGACAGAGTGAAGAGGATGTAGAGGGACTGCTTCAAGTTGATGATTATGCATGGCTGGATGGTTATACCTCTTCATTGCCTGAAATAAATGACCAAAAATATAGAGATTGGGGCCTTCCAATGTATTCATCGGT
>PISB-17
CGGGGAAAGAGTTGAGCACAGTGGTATCCCTTCTAGTTTTCTTGCAGACTATACTTTTTCAGCTTTGAAGCCATATCCCTCAGCACCTTTGCTTCCAGATGACGATAATGTTTATATGCCTGGGGACAGCATCTCCAGTAATCGATATCTAAATCAAACAGGAATTGCCAGTACACTGTTGAAAGATAAGAATTTTATAAAGCCATGTATTCCCAGTATTACACTGGGAAAAAAGGAAAACACTGGCACAAGTTGGATAGGTCCTTCTGCTGTTGGTCCACCTCCAGGGTTTGGCCTGCCATTCAAGTCTGGACAGAGTGAAGAGGATGTAGAGGGACTGCTTCAAGTTGATGATTATGCATGGCTGGATGGTTATACCTCTTCATTGCCTGAAATAAATGACCAAAAATATAGAGATTGGGGCCTTCCAATGTATTCATCGGT
>PISB-6
CGGGGAAAGAGTTGAGCACAGTGGTATCCCTTCTAGTTTTCTTGCAGACTATACTTTTTCAGCTTTGAAGCCATATCCCTCAGCACCTTTGCTTCCAGATGACGATAATGTTTATATGCCTGGGGACAGCATCTCCAGTAACCGATATCTAAATCAAACAGGAATTGCCAGTACACTGTTGAAAGATAAGAATTTTCTAAAGCCATGTATTCCCAGTATTACACTGGGAAAAAAGGAAAACACTGGCACAAGTTGGATAGGTCCTTCTGCTGTTGGTCCACCTCCAGGGTTTGGCCTGCCATTCAAGTCTGGACAGAGTGAAGAGGATGTAGAGGGACTGCTTCAAGTTGATGATTATGCATGGCTGGATGGTTATACCTCTTCATTGCCTGAAATAAATGACCAAAAATATAGAGATTGGGGCCTTCCAATGTATTCATCGGT
>PISB-10
NNNNNNNNNNGTTGAGCACAGTGGTATCCCTTCTAGTTTTCTTGCAGACTATACTTTTTCAGCTTTGAAGCCATATCCCTCAGCACCTTTGCTTCCAGATGACGATAATGTTTATATGCCTGGGGACAGCATCTCCAGTAATCGATATCTAAATCAAACAGGAATTGCCAGTACACTGTTGAAAGATAAGAATTTTATAAAGCCATGTATTCCCAGTATTACACTGGGAAAAAAGGAAAACACTGGCACAAGTTGGATAGGTCCTTCTGCTGTTGGTCCACCTCCAGGGTTTGGCCTGCCATTCAAGTCTGGACAGAGTGAAGAGGATGTAGAGGGACTGCTTCAAGTTGATGATTATGCATGGCTGGATGGTTATACCTCTTCATTGCCTGAAATAAATGACCAAAAATATAGAGATTGGGGCCTTCCAATGTATTCATCGGT
>PISB-14
CGGGGAAAGAGTTGAGCACAGTGGTATCCCTTCTAGTTTTCTTGCAGACTATACTTTTTCAGCTTTGAAGCCATATCCCTCAGCACCTTTGCTTCCAGATGACGATAATGTTTATATGCCTGGGGACAGCATCTCCAGTAACCGATATCTAAATCAAACAGGAATTGCCAGTACACTGTTGAAAGATAAGAATTTTATAAAGCCATGTATTCCCAGTATTACACTGGGAAAAAAGGAAAACACTGGCACAAGTTGGATAGGTCCTTCTGCTGTTGGTCCACCTCCAGGGTTTGGCCTGCCATTCAAGTCTGGACAGAGTGAAGAGGATGTAGAGGGACTGCTTCAAGTTGATGATTATGCATGGCTGGATGGTTATACCTCTTCATTGCCTGAAATAAATGACCAAAAATATAGAGATTGGGGCCTTCCAATGTATTCATCGGT
>PISB-12
CGGGGAAAGAGTTGAGCACAGTGGTATCCCTTCTAGTTTTCTTGCAGACTATACTTTTTCAGCTTTGAAGCCATATCCCTCAGCACCTTTGCTTCCAGATGAAGATAATGTTTATATGCCTGGGGACAGCATCTCCAGTAACCGATATCTAAATCAAACAGGAATTGCCAGTACACTGTTGAAAGATAAGAATTTTCTAAAGCCATGTATTCCCAGTATTACACTGGGAAAAAAGGAAAACACTGGCACAAGTTGGATAGGTCCTTCTGCTGTTGGTCCACCTCCAGGGTTTGGCCTGCCATTCAAGTCTGGACAGAGTGAAGAGGATGTAGAGGGACTGCTTCAAGTTGATGATTATGCATGGCTGGATGGTTATACCTCTTCATTGCCTGAAATAAATGACCAAAAATATAGAGATTGGGGCCTTCCAATGTATTCATCGGT
>PISB-8
CGGGGAAAGAGTTGAGCACAGTGGTATCCCTTCTAGTTTTCTTGCAGACTATACTTTTTCAGCTTTGAAGCCATATCCCTCAGCACCTTTGCTTCCAGATGACGATAATGTTTATATGCCTGGGGACAGCATCTCCAGTAATCGATATCTAAATCAAACAGGAATTGCCAGTACACTGTTGAAAGATAAGAATTTTATAAAGCCATGTATTCCCAGTATTACACTGGGAAAAAAGGAAAACACTGGCACAAGTTGGATAGGTCCTTCTGCTGTTGGTCCACCTCCAGGGTTTGGCCTGCCATTCAAGTCTGGACAGAGTGAAGAGGATGTAGAGGGACTGCTTCAAGTTGATGATTATGCATGGCTGGATGGTTATACCTCTTCATTGCCTGAAATAAATGACCAAAAATATAGAGATTGGGGCCTTCCAATGTATTCATCGGT
>PISB-4
CGGGGAAAGAGTTGAGCACAGTGGTATCCCTTCTAGTTTTCTTGCAGACTATACTTTTTCAGCTTTGAAGCCATATCCCTCAGCACCTTTGCTTCCAGATGACGATAATGTTTATATGCCTGGGGACAGCATCTCCAGTAATCGATATCTAAATCAAACAGGAATTGCCAGTACACTGTTGAAAGATAAGAATTTTATAAAGCCATGTATTCCCAGTATTACACTGGGAAAAAAGGAAAACACTGGCACAAGTTGGATAGGTCCTTCTGCTGTTGGTCCACCTCCAGGGTTTGGCCTGCCATTCAAGTCTGGACAGAGTGAAGAGGATGTAGAGGGACTGCTTCAAGTTGATGATTATGCATGGCTGGATGGTTATACCTCTTCATTGCCTGAAATAAATGACCAAAAATATAGAGATTGGGGCCTTCCAATGTATTCATCGGT
>PISB-16
CGGGGAAAGAGTTGAGCACAGTGGTATCCCTTCTAGTTTTCTTGCAGACTATACTTTTTCAGCTTTGAAGCCATATCCCTCAGCACCTTTGCTTCCAGATGACGATAATGTTTATATGCCTGGGGACAGCATCTCCAGTAATCGATATCTAAATCAAACAGGAATTGCCAGTACACTGTTGAAAGATAAGAATTTTATAAAGCCATGTATTCCCAGTATTACACTGGGAAAAAAGGAAAACACTGGCACAAGTTGGATAGGTCCTTCTGCTGTTGGTCCACCTCCAGGGTTTGGCCTGCCATTCAAGTCTGGACAGAGTGAAGAGGATGTAGAGGGACTGCTTCAAGTTGATGATTATGCATGGCTGGATGGTTATACCTCTTCATTGCCTGAAATAAATGACCAAAAATATAGAGATTGGGGCCTTCCAATGTATTCATCGGT
>PISB-3
CGGGGAAAGAGTTGAGCACAGTGGTATCCCTTCTAGTTTTCTTGCAGACTATACTTTTTCAGCTTTGAAGCCATATCCCTCAGCACCTTTGCTTCCAGATGACGATAATGTTTATATGCCTGGGGACAGCATCTCCAGTAACCGATATCTAAATCAAACAGGAATTGCCAGTACACTGTTGAAAGATAAGAATTTTCTAAAGCCATGTATTCCCAGTATTACACTGGGAAAAAAGGAAAACACTGGCACAAGTTGGATAGGTCCTTCTGCTGTTGGTCCACCTCCAGGGTTTGGCCTGCCATTCAAGTCTGGACAGAGTGAAGAGGATGTAGAGGGACTGCTTCAAGTTGATGATTATGCATGGCTGGATGGTTATACCTCTTCATTGCCTGAAATAAATGACCAAAAATATAGAGATTGGGGCCTTCCAATGTATTCATCGGT
>PISQ-1
CGGGGAAAGAGTTGAGCACAGTGGTATCCCTTCTAGTTTTCTTGCAGACTATACTTTTTCAGCTTTGAAGCCATATCCCTCAGCACCTTTGCTTCCAGATGACGATAATGTTTATATGCCTGGGGACAGCATCTCCAGTAACCGATATCTAAATCAAACAGGAATTGCCAGTACATGGTTGAAAGATAAGAATTTTATAAAGCCATGTATTCCCAGTATTACACTGGGAAAAAAGGAAAACACTGGCACAAGTTGGATAGGTTCTTCTGCTGTTGGTCCTCCTCCAGGGTTTGGCCTGCCATTCAAGTCTGGACAGAGTGAAGAGGATGTAGAGGGACTGCTTCAAGTTGATGATTATGCATGGCTGGATGGTTATACCTCTTCATTGCCTGAAATAAATGACCAAAAATATAGAGATTGGGGCCTTCCAATGTATTCATCGGT
>PISQ-2
CGGGGAAAGAGTTGAGCACAGTGGTATCCCTTCTAGTTTTCTTGCAGACTATACTTTTTCAGCTTTGAAGCCATATCCCTCAGCACCTTTGCTTCCAGATGACGATAATGTTTATATGCCTGGGGACAGCATCTCCAGTAACCGATATCTAAATCAAACAGGAATTGCCAGTACATGGTTGAAAGATAAGAATTTTATAAAGCCATGTATTCCCAGTATTACACTGGGAAAAAAGGAAAACACTGGCACAAGTTGGATAGGTTCTTCTGCTGTTGGTCCTCCTCCAGGGTTTGGCCTGCCATTCAAGTCTGGACAGAGTGAAGAGGATGTAGAGGGACTGCTTCAAGTTGATGATTATGCATGGCTGGATGGTTATACCTCTTCATTGCCTGAAATAAATGACCAAAAATATAGAGATTGGGGCCTTCCAATGTATTCATCGGT
>PIST-2
CGGGGAAAGAGTTGAGCACAGTGGTATCCCTTCTAGTTTTCTTGCAGACTATACTTTTTCAGCTTTGAAGCCATATCCCTCAGCACCTTTGCTTCCAGATGACGATAATGTTTATATGCCTGGGGACAGCATCTCCAGTAACCGATATCTAAATCAAACAGGAATTGCCAGTACACTGTTGAAAGATAAGAATTTTATAAAGCCATGTATTCCCAGTATTACACTGGGAAAAAAGGAAAACACTGGCACAAGTTGGATAGGTCCTTCTGCTGTTGGTCCACCTCCAGGGTTTGGCCTGCCATTCAAGTCTGGACAGAGTGAAGAGGATGTAGAGGGACTGCTTCAAGTTGATGATTATGCATGGCTGGATGGTTATACCTCTTCATTGCCTGAAATAAATGNNNNNNNNNNNNNNNNNNNNNNNNNNNNNNNNNNNNNNNNNNN
>PIST-9
CGGGGAAAGAGTTGAGCACAGTGGTATCCCTTCTAGTTTTCTTGCAGACTATACTTTTTCAGCTTTGAAGCCATATCCCTCAGCACCTTTGCTTCCAGATGACGATAATGTTTATATGCCTGGGGACAGCATCTCCAGTAACCGATATCTAAATCAAACAGGAATTGCCAGTACACTGTTGAAAGATAAGAATTTTATAAAGCCATGTATTCCCAGTATTACACTGGGAAAAAAGGAAAACACTGGCACAAGTTGGATAGGTCCTTCTGCTGTTGGTCCACCTCCAGGGTTTGGCCTGCCATTCAAGTCTGGACAGAGTGAAGAGGATGTAGAGGGACTGCTTCAAGTTGATGATTATGCATGGCTGGATGGTTATACCTCTTCATTGCCTGAAATAAATGACCAAAAATATAGAGATTGGGGCCTTCCAATGTATTCATCGGT
>PIST-1
CGGGGAAAGAGTTGAGCACAGTGGTATCCCTTCTAGTTTTCTTGCAGACTATACTTTTTCAGCTTTGAAGCCATATCCCTCAGCACCTTTGCTTCCAGATGACGATAATGTTTATATGCCTGGGGACAGCATCTCCAGTAACCGATATCTAAATCAAACAGGAATTGCCAGTACACTGTTGAAAGATAAGAATTTTATAAAGCCATGTATTCCCAGTATTACACTGGGAAAAAAGGAAAACACTGGCACAAGTTGGATAGGTCCTTCTGCTGTTGGTCCACCTCCAGGGTTTGGCCTGCCATTCAAGTCTGGACAGAGTGAAGAGGATGTAGAGGGACTGCTTCAAGTTGATGATTATGCATGGCTGGATGGTTATACCTCTTCATTGCCTGAAATAAATGACCAAAAATATAGAGATTGGGGCCTTCCAATGTATTCATCGGT
>PIST-8
CGGGGAAAGAGTTGAGCACAGTGGTATCCCTTCTAGTTTTCTTGCAGACTATACTTTTTCAGCTTTGAAGCCATATCCCTCAGCACCTTTGCTTCCAGATGACGATAATGTTTATATGCCTGGGGACAGCATCTCCAGTAACCGATATCTAAATCAAACAGGAATTGCCAGTACACTGTTGAAAGATAAGAATTTTATAAAGCCATGTATTCCCAGTATTACACTGGGAAAAAAGGAAAACACTGGCACAAGTTGGATAGGTCCTTCTGCTGTTGGTCCACCTCCAGGGTTTGGCCTGCCATTCAAGTCTGGACAGAGTGAAGAGGATGTAGAGGGACTGCTTCAAGTTGATGATTATGCATGGCTGGATGGTTATACCTCTTCATTGCCTGAAATAAATGACCAAAAATATAGAGATTGGGGCCTTCCAATGTATTCATCGGT
>PIST-14
NNNNNNNNNNNNNNNNNNNNNNNNNNNNNNNNNNNNNNNNNNNNNNNNNNNNNNNTTTTCAGCTTTGAAGCCATATCCCTCAGCACCTTTGCTTCCAGATGACGATAATGTTTATATGCCTGGGGACAGCATCTCCAGTAACCGATATCTAAATCAAACAGGAATTGCCAGTACACTGTTGAAAGATAAGAATTTTATAAAGCCATGTATTCCCAGTATTACACTGGGAAAAAAGGAAAACACTGGCACAAGTTGGATAGGTCCTTCTGCTGTTGGTCCACCTCCAGGGTTTGGCCTGCCATTCAAGTCTGGACAGAGTGAAGAGGATGTAGAGGGACTGCTTCAAGTTGATGATTATGCATGGCTGGATGGTTATACCTCTTCATTGCCTGAAATAAATGACCAAAAATATAGAGATTGGGGCCTTCCAATGTATTCATCGGT
>PIST-11
NNNNNNNNNNNNNNNGCACAGTGGTATCCCTTCTAGTTTTCTTGCAGACTATACTTTTTCAGCTTTGAAGCCATATCCCTCAGCACCTTTGCTTCCAGATGACGATAATGTTTATATGCCTGGGGACAGCATCTCCAGTAATCGATATCTAAATCAAACAGGAATTGCCAGTACACTGTTGAAAGATAAGAATTTTATAAAGCCATGTATTCCCAGTATTACACTGGGAAAAAAGGAAAACACTGGCACAAGTTGGATAGGTCCTTCTGCTGTTGGTCCACCTCCAGGGTTTGGCCTGCCATTCAAGTCTGGACAGAGTGAAGAGGATGTAGAGGGACTGCTTCAAGTTGATGATTATGCATGGCTGGATGGTTATACCTCTTCATTGCCTGAAATAAATGACCAAAAATATAGAGATTGGGGCCTTCCAATGTATTCATCGGT
>PICH-X1
CGGGGAAAGAGTTGAGCACAGTGGTATCCCTTCTAGTTTTCTTGCAGACTATACTTTTTCAGCTTTGAAGCCATATCCCTCAGCACCTTTGCTTCCAGATGACGATAATGTTTATATGCCTGGGGACAGCATCTCCAGTAACCGATATCTAAATCAAACAGGAATTGCCAGTACACTGTTGAAAGATAAGAATTTTATAAAGCCATGTATTCCCAGTATTACACTGGGAAAAAAGGAAAACACTGGCACAAGTTGGATAGGTCCTTCTGCTGTTGGTCCACCTCCAGGGTTTGGCCTGCCATTCAAGTCTGGACAGAGTGAAGAGGATGTAGAGGGACTGCTTCAAGTTGATGATTATGCATGGCTGGATGGTTATACCTCTTCATTGCCTGAAATAAATGACCAAAAATATAGAGATTGGGGCCTTCCAATGTATTCATCGGT
>PIST-15
CGGGGAAAGAGTTGAGCACAGTGGTATCCCTTCTAGTTTTCTTGCAGACTATACTTTTTCAGCTTTGAAGCCATATCCCTCAGCACCTTTGCTTCCAGATGACGATAATGTTTATATGCCTGGGGACAGCATCTCCAGTAACCGATATCTAAATCAAACAGGAATTGCCAGTACACTGTTGAAAGATAAGAATTTTATAAAGCCATGTATTCCCAGTATTACACTGGGAAAAAAGGAAAACACTGGCACAAGTTGGATAGGTCCTTCTGCTGTTGGTCCACCTCCAGGGTTTGGCCTGCCATTCAAGTCTGGACAGAGTGAAGAGGATGTAGAGGGACTGCTTCAAGTTGATGATTATGCATGGCTGGATGGTTATACCTCTTCATTGCCTGAAATAAATGACCAAAAATATAGAGATTGGGGCCTTCCAATGTATTCATCGGT
>PICH-X3
CGGGGAAAGAGTTGAGTACAGTGGTATCCCTTCTAGTTTTCTTGCAGACTATACTTTTTCAGCTTTGAAGCCATATCCCTCAGCACCTTTGCTTCCAGATGACGATAATGTTTATATGCCTGGGGACAGCATCTCCAGTAACCGATATCTAAATCAAACAGGAATTGCCAGTACACTGTTGAAAGATAAGAATTTTATAAAGCCATGTATTCCCAGTATTACACTGGGAAAAAAGGAAAACGCTGGCACAAGTTGGATAGGTCCTTCTGCTGTTGGTCCACCTCCAGGGTTTGGCCTGCCATTCAAGTCTGGACAGAGTGAGGAGGATGTAGAGGGACTGCTTCAAGTTGATGATTATGCATGGCTGGATGGTTATACCTCTTCATTGCCTGAAATAAATGACCAAAAATATAGAGATTGGGGCCTTCCAATGTATTCATCGGT
>PIST-10
CGGGGAAAGAGTTGAGTACAGTGGTATCCCTTCTAGTTTTCTTGCAGACTATACTTTTTCAGCTTTGAAGCCATATCCCTCAGCACCTTTGCTTCCAGATGACGATAATGTTTATATGCCTGGGGACAGCATCTCCAGTAACCGATATCTAAATCAAACAGGAATTGCCAGTACACTGTTGAAAGATAAGAATTTTATAAAGCCATGTATTCCCAGTATTACACTGGGAAAAAAGGAAAACGCTGGCACAAGTTGGATAGGTCCTTCTGCTGTTGGTCCACCTCCAGGGTTTGGCCTGCCATTCAAGTCTGGACAGAGTGAGGAGGATGTAGAGGGACTGCTTCAAGTTGATGATTATGCATGGCTGGATGGTTATACCTCTTCATTGCCTGAAATAAATGACCAAAAATATAGAGATTGGGGCCTTCCAATGTATTCATCGGT
>PIST-4
CGGGGAAAGAGTTGAGCACAGTGGTATCCCTTCTAGTTTTCTTGCAGACTATACTTTTTCAGCTTTGAAGCCATATCCCTCAGCACCTTTGCTTCCAGATGACGATAATGTTTATATGCCTGGGGACAGCATCTCCAGTAACCGATATCTAAATCAAACAGGAATTGCCAGTACACTGTTGAAAGATAAGAATTTTATAAAGCCATGTATTCCCAGTATTACACTGGGAAAAAAGGAAAACACTGGCACAAGTTGGATAGGTCCTTCTGCTGTTGGTCCACCTCCAGGGTTTGGCCTGCCATTCAAGTCTGGACAGAGTGAAGAGGATGTAGAGGGACTGCTTCAAGTTGATGATTATGCATGGCTGGATGGTTATACCTCTTCATTGCCTGAAATAAATGACCAAAAATATAGAGATTGGGGCCTTCCAATGTATTCATCGGT
>PIST-3
CGGGGAAAGAGTTGAGCACAGTGGTATCCCTTCTAGTTTTCTTGCAGACTATACTTTTTCAGCTTTGAAGCCATATCCCTCAGCACCTTTGCTTCCAGATGACGATAATGTTTATATGCCTGGGGACAGCATCTCCAGTAATCGATATCTAAATCAAACAGGAATTGCCAGTACACTGTTGAAAGATAAGAATTTTATAAAGCCATGTATTCCCAGTATTACACTGGGAAAAAAGGAAAACACTGGCACAAGTTGGATAGGTCCTTCTGCTGTTGGTCCACCTCCAGGGTTTGGCCTGCCATTCAAGTCTGGACAGAGTGAAGAGGATGTAGAGGGACTGCTTCAAGTTGATGATTATGCATGGCTGGATGGTTATACCTCTTCATTGCCTGAAATAAATGACCAAAAATATAGAGATTGGGGCCTTCCAATGTATTCATCGGT
>PIST-13
NNNNNNNNNNNNNNNNNNNNNNNNNATCCCTTCTAGTTTTCTTGCAGACTATACTTTTTCAGCTTTGAAGCCATATCCCTCAGCACCTTTGCTTCCAGATGACGATAATGTTTATATGCCTGGGGACAGCATCTCCAGTAACCGATATCTAAATCAAACAGGAATTGCCAGTACACTGTTGAAAGATAAGAATTTTATAAAGCCATGTATTCCCAGTATTACACTGGGAAAAAAGGAAAACACTGGCACAAGTTGGATAGGTCCTTCTGCTGTTGGTCCACCTCCAGGGTTTGGCCTGCCATTCAAGTCTGGACAGAGTGAAGAGGATGTAGAGGGACTGCTTCAAGTTGATGATTATGCATGGCTGGATGGTTATACCTCTTCATTGCCTGAAATAAATGACCAAAAATATAGAGATTGGGGCCTTCCAATGTATTCATCGGT
>PIST-5
CGGGGAAAGAGTTGAGCACAGTGGTATCCCTTCTAGTTTTCTTGCAGACTATACTTTTTCAGCTTTGAAGCCATATCCCTCAGCACCTTTGCTTCCAGATGACGATAATGTTTATATGCCTGGGGACAGCATCTCCAGTAACCGATATCTAAATCAAACAGGAATTGCCAGTACACTGTTGAAAGATAAGAATTTTATAAAGCCATGTATTCCCAGTATTACACTGGGAAAAAAGGAAAACACTGGCACAAGTTGGATAGGTCCTTCTGCTGTTGGTCCACCTCCAGGGTTTGGCCTGCCATTCAAGTCTGGACAGAGTGAAGAGGATGTAGAGGGACTGCTTCAAGTTGATGATTATGCATGGCTGGATGGTTATACCTCTTCATTGCCTGAAATAAATGACCAAAAATATAGAGATTGGGGCCTTCCAATGTATTCATCGGT
>PICH-X2
CGGGGAAAGAGTTGAGCACAGTGGTATCCCTTCTAGTTTTCTTGCAGACTATACTTTTTCAGCTTTGAAGCCATATCCCTCAGCACCTTTGCTTCCAGATGACGATAATGTTTATATGCCTGGGGACAGCATCTCCAGTAACCGATATCTAAATCAAACAGGAATTGCCAGTACACTGTTGAAAGATAAGAATTTTATAAAGCCATGTATTCCCAGTATTACACTGGGAAAAAAGGAAAACACTGGCACAAGTTGGATAGGTCCTTCTGCTGTTGGTCCACCTCCAGGGTTTGGCCTGCCATTCAAGTCTGGACAGAGTGAAGAGGATGTAGAGGGACTGCTTCAAGTTGATGATTATGCATGGCTGGATGGTTATACCTCTTCATTGCCTGAAATAAATGACCAAAAATATAGAGATTGGGGCCTTCCAATGTATTCATCGGT
>PIST-12
CGGGGAAAGAGTTGAGCACAGTGGTATCCCTTCTAGTTTTCTTGCAGACTATACTTTTTCAGCTTTGAAGCCATATCCCTCAGCACCTTTGCTTCCAGATGACGATAATGTTTATATGCCTGGGGACAGCATCTCCAGTAACCGATATCTAAATCAAACAGGAATTGCCAGTACACTGTTGAAAGATAAGAATTTTATAAAGCCATGTATTCCCAGTATTACACTGGGAAAAAAGGAAAACACTGGCACAAGTTGGATAGGTCCTTCTGCTGTTGGTCCACCTCCAGGGTTTGGCCTGCCATTCAAGTCTGGACAGAGTGAAGAGGATGTAGAGGGACTGCTTCAAGTTGATGATTATGCATGGCTGGATGGTTATACCTCTTCATTGCCTGAAATAAATGACCAAAAATATAGAGATTGGGGCCTTCCAATGTATTCATCGGT
>PIST-19
CGGGGAAAGAGTTGAGCACAGTGGTATCCCTTCTAGTTTTCTTGCAGACTATACTTTTTCAGCTTTGAAGCCATATCCCTCAGCACCTTTGCTTCCAGATGACGATAATGTTTATATGCCTGGGGACAGCATCTCCAGTAACCGATATCTAAATCAAACAGGAATTGCCAGTACACTGTTGAAAGATAAGAATTTTATAAAGCCATGTATTCCCAGTATTACACTGGGAAAAAAGGAAAACACTGGCACAAGTTGGATAGGTCCTTCTGCTGTTGGTCCACCTCCAGGGTTTGGCCTGCCATTCAAGTCTGGACAGAGTGAAGAGGATGTAGAGGGACTGCTTCAAGTTGATGATTATGCATGGCTGGATGGTTATACCTCTTCATTGCCTGAAATAAATGACCAAAAATATAGAGATTGGGGCCTTCCAATGTATTCATCGGT
>PIST-6
CGGGGAAAGAGTTGAGCACAGTGGTATCCCTTCTAGTTTTCTTGCAGACTATACTTTTTCAGCTTTGAAGCCATATCCCTCAGCACCTTTGCTTCCAGATGACGATAATGTTTATATGCCTGGGGACAGCATCTCCAGTAACCGATATCTAAATCAAACAGGAATTGCCAGTACACTGTTGAAAGATAAGAATTTTATAAATCCATGTATTCCCAGTATTACACTGGGAAAAAAGGAAAACACTGGCACAAGTTGGATAGGTCCTTCTGCTGTTGGTCCACCTCCAGGGTTTGGCCTGCCATTCAAGTCTGGACAGAGTGAAGAGGATGTAGAGGGACTGCTTCAAGTTGATGATTATGCATGGCTGGATGGTTATACCTCTTCATTGCCTGAAATAAATGACCAAAAATATAGAGATTGGGGCCTTCCAATGTATTCATCGGN
>PILA-28
CGGGGAAAGAGTTGAGCACAGTGGTATCCCTTCTAGTTTTCTTGCAGACTATACTTTTTCAGCTTTGAAGCCATATCCCTCAGCACCTTTGCTTCCAGATGACGATAATGTTTATATGCCTGGGGACAGCATCTCCAGTAATCGATATCTAAATCAAACAGGAATTGCCAGTACACTGTTGAAAGATAAGAATTTTATAAAGCCATGTATTCCCAGTATTACACTGGGAAAAAAGGAAAACACTGGCACAAGTTGGATAGGTCCTTCTGCTGTTGGTCCACCTCCAGGGTTTGGCCTGCCATTCAAGTCTGGACAGAGTGAAGAGGATGTAGAGGGACTGCTTCAAGTTGATGATTATGCATGGCTGGATGGTTATACCTCTTCATTGCCTGAAATAAATGACCAAAAATATAGAGATTGGGGCCTTCCAATGTATTCATCGGT
>PILA-29
CGGGGAAAGAGTTGAGCACAGTGGTATCCCTTCTAGTTTTCTTGCAGACTATACTTTTTCAGCTTTGAAGCCATATCCCTCAGCACCTTTGCTTCCAGATGACGATAATGTTTATATGCCTGGGGACAGCATCTCCAGTAATCGATATCTAAATCAAACAGGAATTGCCAGTACACTGTTGAAAGATAAGAATTTTATAAAGCCATGTATTCCCAGTATTACACTGGGAAAAAAGGAAAACACTGGCACAAGTTGGATAGGTCCTTCTGCTGTTGGTCCACCTCCAGGGTTTGGCCTGCCATTCAAGTCTGGACAGAGTGAAGAGGATGTAGAGGGACTGCTTCAAGTTGATGATTATGCATGGCTGGATGGTTATACCTCTTCATTGCCTGAAATAAATGACCAAAAATATAGAGATTGGGGCCTTCCAATGTATTCATCGGT
>PILA-23
CGGGGAAAGAGTTGAGCACAGTGGTATCCCTTCTAGTTTTCTTGCAGACTATACTTTTTCAGCTTTGAAGCCATATCCCTCAGCACCTTTGCTTCCAGATGACGATAATGTTTATATGCCTGGGGACAGCATCTCCAGTAATCGATATCTAAATCAAACAGGAATTGCCAGTACACTGTTGAAAGATAAGAATTTTATAAAGCCATGTATTCCCAGTATTACACTGGGAAAAAAGGAAAACACTGGCACAAGTTGGATAGGTCCTTCTGCTGTTGGTCCACCTCCAGGGTTTGGCCTGCCATTCAAGTCTGGACAGAGTGAAGAGGATGTAGAGGGACTGCTTCAAGTTGATGATTATGCATGGCTGGATGGTTATACCTCTTCATTGCCTGAAATAAATGACCAAAAATATAGAGATTGGGGCCTTCCAATGTATTCATCGGT
>PILA-24
CGGGGAAAGAGTTGAGCACAGTGGTATCCCTTCTAGTTTTCTTGCAGACTATACTTTTTCAGCTTTGAAGCCATATCCCTCAGCACCTTTGCTTCCAGATGACGATAATGTTTATATGCCTGGGGACAGCATCTCCAGTAATCGATATCTAAATCAAACAGGAATTGCCAGTACACTGTTGAAAGATAAGAATTTTATAAAGCCATGTATTCCCAGTATTACACTGGGAAAAAAGGAAAACACTGGCACAAGTTGGATAGGTCCTTCTGCTGTTGGTCCACCTCCAGGGTTTGGCCTGCCATTCAAGTCTGGACAGAGTGAAGAGGATGTAGAGGGACTGCTTCAAGTTGATGATTATGCATGGCTGGATGGTTATACCTCTTCATTGCCTGAAATAAATGACCAAAAATATAGAGATTGGGGCCTTCCAATGTATTCATCGGT
>PILA-18
CGGGGAAAGAGTTGAGCACAGTGGTATCCCTTCTAGTTTTCTTGCAGACTATACTTTTTCAGCTTTGAAGCCATATCCCTCAGCACCTTTGCTTCCAGATGACGATAATGTTTATATGCCTGGGGACAGCATCTCCAGTAATCGATATCTAAATCAAACAGGAATTGCCAGTACACTGTTGAAAGATAAGAATTTTATAAAGCCATGTATTCCCAGTATTACACTGGGAAAAAAGGAAAACACTGGCACAAGTTGGATAGGTCCTTCTGCTGTTGGTCCACCTCCAGGGTTTGGCCTGCCATTCAAGTCTGGACAGAGTGAAGAGGATGTAGAGGGACTGCTTCAAGTTGATGATTATGCATGGCTGGATGGTTATACCTCTTCATTGCCTGAAATAAATGACCAAAAATATAGAGATTGGGGCCTTCCAATGTATTCATCGGT
>PILA-20
CGGGGAAAGAGTTGAGCACAGTGGTATCCCTTCTAGTTTTCTTGCAGACTATACTTTTTCAGCTTTGAAGCCATATCCCTCAGCACCTTTGCTTCCAGATGACGATAATGTTTATATGCCTGGGGACAGCATCTCCAGTAATCGATATCTAAATCAAACAGGAATTGCCAGTACACTGTTGAAAGATAAGAATTTTATAAAGCCATGTATTCCCAGTATTACACTGGGAAAAAAGGAAAACACTGGCACAAGTTGGATAGGTCCTTCTGCTGTTGGTCCACCTCCAGGGTTTGGCCTGCCATTCAAGTCTGGACAGAGTGAAGAGGATGTAGAGGGACTGCTTCAAGTTGATGATTATGCATGGCTGGATGGTTATACCTCTTCATTGCCTGAAATAAATGACCAAAAATATAGAGATTGGGGCCTTCCAATGTATTCATCGGT
>PILA-26
CGGGGAAAGAGTTGAGCACAGTGGTATCCCTTCTAGTTTTCTTGCAGACTATACTTTTTCAGCTTTGAAGCCATATCCCTCAGCACCTTTGCTTCCAGATGACGATAATGTTTATATGCCTGGGGACAGCATCTCCAGTAATCGATATCTAAATCAAACAGGAATTGCCAGTACACTGTTGAAAGATAAGAATTTTATAAAGCCATGTATTCCCAGTATTACACTGGGAAAAAAGGAAAACACTGGCACAAGTTGGATAGGTCCTTCTGCTGTTGGTCCACCTCCAGGGTTTGGCCTGCCATTCAAGTCTGGACAGAGTGAAGAGGATGTAGAGGGACTGCTTCAAGTTGATGATTATGCATGGCTGGATGGTTATACCTCTTCATTGCCTGAAATAAATGACCAAAAATATAGAGATTGGGGCCTTCCAATGTATTCATCGGT
>PILA-22
CGGGGAAAGAGTTGAGCACAGTGGTATCCCTTCTAGTTTTCTTGCAGACTATACTTTTTCAGCTTTGAAGCCATATCCCTCAGCACCTTTGCTTCCAGATGACGATAATGTTTATATGCCTGGGGACAGCATCTCCAGTAATCGATATCTAAATCAAACAGGAATTGCCAGTACACTGTTGAAAGATAAGAATTTTATAAAGCCATGTATTCCCAGTATTACACTGGGAAAAAAGGAAAACACTGGCACAAGTTGGATAGGTCCTTCTGCTGTTGGTCCACCTCCAGGGTTTGGCCTGCCATTCAAGTCTGGACAGAGTGAAGAGGATGTAGAGGGACTGCTTCAAGTTGATGATTATGCATGGCTGGATGGTTATACCTCTTCATTGCCTGAAATAAATGACCAAAAATATAGAGATTGGGGCCTTCCAATGTATTCATCGGT
>PILA-17
CGGGGAAAGAGTTGAGCACAGTGGTATCCCTTCTAGTTTTCTTGCAGACTATACTTTTTCAGCTTTGAAGCCATATCCCTCAGCACCTTTGCTTCCAGATGACGATAATGTTTATATGCCTGGGGACAGCATCTCCAGTAATCGATATCTAAATCAAACAGGAATTGCCAGTACACTGTTGAAAGATAAGAATTTTATAAAGCCATGTATTCCCAGTATTACACTGGGAAAAAAGGAAAACACTGGCACAAGTTGGATAGGTCCTTCTGCTGTTGGTCCACCTCCAGGGTTTGGCCTGCCATTCAAGTCTGGACAGAGTGAAGAGGATGTAGAGGGACTGCTTCAAGTTGATGATTATGCATGGCTGGATGGTTATACCTCTTCATTGCCTGAAATAAATGACCAAAAATATAGAGATTGGGGCCTTCCAATGTATTCATCGGT
>PILA-21
CGGGGAAAGAGTTGAGCACAGTGGTATCCCTTCTAGTTTTCTTGCAGACTATACTTTTTCAGCTTTGAAGCCATATCCCTCAGCACCTTTGCTTCCAGATGACGATAATGTTTATATGCCTGGGGACAGCATCTCCAGTAATCGATATCTAAATCAAACAGGAATTGCCAGTACACTGTTGAAAGATAAGAATTTTATAAAGCCATGTATTCCCAGTATTACACTGGGAAAAAAGGAAAACACTGGCACAAGTTGGATAGGTCCTTCTGCTGTTGGTCCACCTCCAGGGTTTGGCCTGCCATTCAAGTCTGGACAGAGTGAAGAGGATGTAGAGGGACTGCTTCAAGTTGATGATTATGCATGGCTGGATGGTTATACCTCTTCATTGCCTGAAATAAATGACCAAAAATATAGAGATTGGGGCCTTCCAATGTATTCATCGGT
>PILA-27
CGGGGAAAGAGTTGAGCACAGTGGTATCCCTTCTAGTTTTCTTGCAGACTATACTTTTTCAGCTTTGAAGCCATATCCCTCAGCACCTTTGCTTCCAGATGACGATAATGTTTATATGCCTGGGGACAGCATCTCCAGTAATCGATATCTAAATCAAACAGGAATTGCCAGTACACTGTTGAAAGATAAGAATTTTATAAAGCCATGTATTCCCAGTATTACACTGGGAAAAAAGGAAAACACTGGCACAAGTTGGATAGGTCCTTCTGCTGTTGGTCCACCTCCAGGGTTTGGCCTGCCATTCAAGTCTGGACAGAGTGAAGAGGATGTAGAGGGACTGCTTCAAGTTGATGATTATGCATGGCTGGATGGTTATACCTCTTCATTGCCTGAAATAAATGACCAAAAATATAGAGATTGGGGCCTTCCAATGTATTCATCGGT
>PILA-19
CGGGGAAAGAGTTGAGCACAGTGGTATCCCTTCTAGTTTTCTTGCAGACTATACTTTTTCAGCTTTGAAGCCATATCCCTCAGCACCTTTGCTTCCAGATGACGATAATGTTTATATGCCTGGGGACAGCATCTCCAGTAATCGATATCTAAATCAAACAGGAATTGCCAGTACACTGTTGAAAGATAAGAATTTTATAAAGCCATGTATTCCCAGTATTACACTGGGAAAAAAGGAAAACACTGGCACAAGTTGGATAGGTCCTTCTGCTGTTGGTCCACCTCCAGGGTTTGGCCTGCCATTCAAGTCTGGACAGAGTGAAGAGGATGTAGAGGGACTGCTTCAAGTTGATGATTATGCATGGCTGGATGGTTATACCTCTTCATTGCCTGAAATAAATGACCAAAAATATAGAGATTGGGGCCTTCCAATGTATTCATCGGT
>PIAL-AO
CGGGGAAAGAGTTGAGCACAGTGGTATCCCTTCTAGTTTTCTTGCAGACTATACTTTTTCAGCTTTGAAGCCATATCCCTCAGCACCTTTGCTTCCAGATGACGATAATGTTTATATGCCTGGGGACAGCATCTCCAGTAACCGATATCTAAATCAAACAGGAATTGCCAGTACACTGTTGAAAGATAAGAATTTTATAAAGCCATGTATTCCCAGTATTACACTGGGAAAAAAGGAAAACACTGGCACAAGTTGGATAGGTCCTTCTGCTGTTGGTCCACCTCCAGGGTTTGGCCTGCCATTCAAGTCTGGACAGAGTGAAGAGGATGTAGAGGGACTGCTTCAAGTTGATGATTATGCATGGCTGGATGGTTATACCTCTTCATTGCCTGAAATAAATGACCAAAAATATAGAGATTGGGGCCTTCCAATGTATTCATCGGT
