# Supplementary material for: An empirical evaluation of two-stage species tree inference strategies using a multilocus dataset from North American pines
Source: BMC Evol Biol. 2014 Mar 29;14:67. doi: 10.1186/1471-2148-14-67 (PMC4021425; doi:10.1186/1471-2148-14-67)
Supplement: Additional file 3 — Zip archive containing data filesDp,Dp,0,Ds,Ds,0, and a description of these files. [file 1471-2148-14-67-S3.zip › DeGiorgioEtAl_2014_AdditionalFile1/Dataset_Dp0/0_15075_01.fas]

>PIAL-16
CCCTACAAATTCTCCCTTTATAAACACTTGAGGGAATGTAGGCCAACTACTGTAGACTTTTAATGTTTCCCTCAAACCAGGGTTGTAATCTTCATCTAGCACATTAACCGATTCATAATCCAACCCATGTTCATTCAATATTGTCAAAACTTTGTGAGAAAATCCACACTGTGGAGCCGTTCTTGATCCTTTAATAAAGACTACTATCTCATTCTCCTTTACCAATTTGTCAATCAATTGTTCCAAAGTCACTGTCAGTTGCACATGCCGACCAGGTGTAAGACGAAGATCAGGCTTGGCCTGTCTCTTCTTTACCCATGTGGTGTTACCAGATTCATTTCCAGGAGGAACCTTACCTATAGCATTTATGTGCTCCTCCATCC
>PIAL-3
NNNNNCAAACTCTCCCTTTATAAACACTTGAGGGAATGTAGGCCAACTACTGTAGACTTTTAATGTTTCCCTCAAACCAGGGTTGTAATCTTCATTTAGCACATTAACCGATTCATAATATAACCCGTGTTCATTCAATATTGTCAAAACTTTATGAGAAAATCCACACTGTGGAGCCGTTCTTGATCCTTTAATAAAGACTACTATCTCATTCTCCTTTACCAATTTGTCAATCAATTGTTCCAAAGTCACTGTCAGTTGCACATGCCGACCAGGTGTAAGACGAAGATCAGGCTTGGCCTGTCTCTTCTTTACCCATGTGGTGTTACCAGATTCATTTCCAGGAGGAACCTTACCTATAGCATTTATGTGCTCCTCCATCC
>PIAL-12
CCCTACAAACTCTCCCTTTATAAACACTTGAGGGAATGTAGGCCAACTACTGTAGACTTTTAATGTTTCCCTCAAACCAGGGTTGTAATCTTCATCTAGCACATTAACCGATTCATAATCTAACCCGTGTTCATTCAATATTGTCAAAACTTTATGAGAAAATCCACACTGTGGAGCCGTTCTTGATCCTTTAATAAAGACTACTATCTCATTCTCCTTTACCAATTTGTCAATCAATTGTTCCAAAGTCACTGTCAGTTGCACATGCCGACCAGGTGTAAGACGAAGATCAGGCTTGGCCTGTCTCTTCTTTACCCATGTGGTGTTACCAGATTCATTTCCAGGAGGAACCTTACCTATAGCATTTATGTGCTCCTCCATCC
>PIAL-17
CCCTACAAACTCTCCCATTATAAACACTTGAGGGAATGTAGGCCAACTACTGTAGACTTTTAATGTTTCCCTCAAACCAGGGTTGTAATCTTCATCTAGCACATTAACCGATTCATAATCTAACCCGTGTTCATTCAATATTGTCAAAACTTTGTGAGAAAATCCACACTGTGGAGCCGTTCTTGATCCTTTAATAAAGACTACTATCTCATTCTCCTTTACCAATTTGTCAATCAATTGTTCCAAAGTCACTGTCAGTTGCACATGCCGACCAGGTGTAAGACGAAGATCAGGCTTGGCCTGTCTCTTCTTTACCCATGTGGTGTTACCAGATTCATTTCCAGGAGGAACCTTACCGATAGCATTTATGTGCTCCTCCATCC
>PIAL-9
CCCTACAAACTCTCCCATTATAAACACTTGAGGGAATGTAGGCCAACTACTGTAGACTTTTAATGTTTCCCTCAAACCAGGGTTGTAATCTTCATCTAGCACATTAACCGATTCATAATCTAACCCGTGTTCATTCAATATTGTCAAAACTTTGTGAGAAAATCCACACTGTGGAGCCGTTCTTGATCCTTTAATAAAGACTACTATCTCATTCTCCTTTACCAATTTGTCAATCAATTGTTCCAAAGTCACTGTCAGTTGCACATGCCGACCAGGTGTAAGACGAAGATCAGGCTTGGCCTGTCTCTTCTTTACCCATGTGGTGTTACCAGATTCATTTCCAGGAGGAACCTTACCGATAGCATTTATGTGCTCCTCCATCC
>PIAL-8
CCCTACAAATTCTCCCTTTATAAACACTTGAGGGAATGTAGGCCAACTACTGTAGACTTTTAATGTTTCCCTCAAACCAGGGTTGTAATCTTCATCTAGCACATTAACCGATTCATAATCCAACCCATGTTCATTCAATATTGTCAAAACTTTGTGAGAAAATCCACACTGTGGAGCCGTTCTTGATCCTTTAATAAAGACTACTATCTCATTCTCCTTTACCAATTTGTCAATCAATTGTTCCAAAGTCACTGTCAGTTGCACATGCCGACCAGGTGTAAGACGAAGATCAGGCTTGGCCTGTCTCTTCTTTACCCATGTGGTGTTACCAGATTCATTTCCAGGAGGAACCTTACCTATAGCATTTATGTGCTCCTCCATCC
>PIAL-10
CCCTACAAATTCTCCCTTTATAAACACTTGAGGGAATGTAGGCCAACTACTGTAGACTTTTAATGTTTCCCTCAAACCAGGGTTGTAATCTTCATCTAGCACATTAACCGATTCATAATCCAACCCATGTTCATTCAATATTGTCAAAACTTTGTGAGAAAATCCACACTGTGGAGCCGTTCTTGATCCTTTAATAAAGACTACTATCTCATTCTCCTTTACCAATTTGTCAATCAATTGTTCCAAAGTCACTGTCAGTTGCACATGCCGACCAGGTGTAAGACGAAGATCAGGCTTGGCCTGTCTCTTCTTTACCCATGTGGTGTTACCAGATTCATTTCCAGGAGGAACCTTACCTATAGCATTTATGTGCTCCTCCATCC
>PIAL-13
CCCTACAAATTCTCCCTTTATAAACACTTGAGGGAATGTAGGCCAACTACTGTAGACTTTTAATGTTTCCCTCAAACCAGGGTTGTAATCTTCATCTAGCACATTAACCGATTCATAATCCAACCCATGTTCATTCAATATTGTCAAAACTTTGTGAGAAAATCCACACTGTGGAGCCGTTCTTGATCCTTTAATAAAGACTACTATCTCATTCTCCTTTACCAATTTGTCAATCAATTGTTCCAAAGTCACTGTCAGTTGCACATGCCGACCAGGTGTAAGACGAAGATCAGGCTTGGCCTGTCTCTTCTTTACCCATGTGGTGTTACCAGATTCATTTCCAGGAGGAACCTTACCTATAGCATTTATGTGCTCCTCCATCC
>PIAL-5
CCCTACAAACTCTCCCTTTATAAACACTTGAGGGAATGTAGGCCAACTACTGTAGACTTTTAATGTTTCCCTCAAACCAGGGTTGTAATCTTCATCTAGCACATTAACCGATTCATAATCTAACCCGTGTTCATTCAATATTGTCAAAACTTTGTGAGAAAATCCACACTGTGGAGCCGTTCTTGATCCTTTAATAAAGACTACTATCTCATTCTCCTTTACCAATTTGTCAATCAATTGTTCCAAAGTCACTGTCAGTTGCACATGCCGACCAGGTGTAAGACGAAGATCAGGCTTGGCCTGTCTCTTCTTTACCCATGTGGTGTTACCAGATTCATTTCCAGGAGGAACCTTACCTATAGCATTTATGTGCTCCTCCATCC
>PIAL-15
CCCTACAAACTCTCCCATTATAAACACTTGAGGGAATGTAGGCCAACTACTGTAGACTTTTAATGTTTCCCTCAAACCAGGGTTGTAATCTTCATCTAGCACATTAACCGATTCATAATCTAACCCGTGTTCATTCAATATTGTCAAAACTTTGTGAGAAAATCCACACTGTGGAGCCGTTCTTGATCCTTTAATAAAGACTACTATCTCATTCTCCTTTACCAATTTGTCAATCAATTGTTCCAAAGTCACTGTCAGTTGCACATGCCGACCAGGTGTAAGACGAAGATCAGGCTTGGCCTGTCTCTTCTTTACCCATGTGGTGTTACCAGATTCATTTCCAGGAGGAACCTTACCGATAGCATTTATGTGCTCCTCCATCC
>PIAL-2
CCCTACAAACTCTCCCTTTATAAACACTTGAGGGAATGTAGGCCAACTACTGTAGACTTTTAATGTTTCCCTCAAACCAGGGTTGTAATCTTCATCTAGCACATTAACCGATTCATAATCTAACCCGTGTTCATTCAATATTGTCAAAACTTTATGAGAAAATCCACACTGTGGAGCCGTTCTTGATCCTTTAATAAAGACTACTATCTCATTCTCCTTTACCAATTTGTCAATCAATTGTTCCAAAGTCACTGTCAGTTGCACATGCCGACCAGGTGTAAGACGAAGATCAGGCTTGGCCTGTCTCTTCTTTACCCATGTGGTGTTACCAGATTCATTTCCAGGAGGAACCTTACCTATAGCATTTATGTGCTCCTCCATCC
>PIAY-2
CCCTACAAACTCTCCCTTTATAAACACTTGAGGGAATGTAGGCCAACTACTGTAGACTTTTAATGTTTCCCTCAAACCAGGGTTGTAATCTTCATCTAGCACATTAACCGATTCATAATCTAACCCGTGTTCATTCAATATTGTCAAAACTTTGTGAGAAAATCCACACTGTGGAGCCGTTCTTGATCCTTTAATAAAGACTACTATCTCATTCTCCTTTACCAATTTGTCAATCAATTGTTCCAAAGTCACTGTCAGTTGCACATGCCGACCAGGTGTAAGACGAAGATCAGGCTTGGCCTGTCTCTTCTTTACCCATGTGGTGTTACCAGATTCATTTCCAGGAGGAACCTTACCTATAGCATTTATGTGCTCCTCCATCC
>PIAY-4
CCCTACAAACTCTCCCTTTATAAACACTTGAGGGAATGTAGGCCAACTACTGTAGACTTTTAATGTTTCCCTCAAACCAGGGTTGTAATCTTCATCTAGCACATTAACCGATTCATAATCTAACCCGTGTTCATTCAATATTGTCAAAACTTTGTGAGAAAATCCACACTGTGGAGCCGTTCTTGATCCTTTAATAAAGACTACTATCTCATTCTCCTTTACCAATTTGTCAATCAATTGTTCCAAAGTCACTGTCAGTTGCACATGCCGACCAGGTGTAAGACGAAGATCAGGCTTGGCCTGTCTCTTCTTTACCCATGTGGTGTTACCAGATTCATTTCCAGGAGGAACCTTACCTATAGCATTTATGTGCTCCTCCATCC
>PIAY-14
CCCTACAAACTCTCCCTTTATAAACACTTGAGGGAATGTAGGCCAACTACTGTAGACTTTTAATGTTTCCCTCAAACCAGGGTTGTAATCTTCATCTAGCACATTAACCGATTCATAATCTAACCCGTGTTCATTCAATATTGTCAAAACTTTGTGAGAAAATCCACACTGTGGAGCCGTTCTTGATCCTTTAATAAAGACTACTATCTCATTCTCCTTTACCAATTTGTCAATCAATTGCTCCAAAGTCACTGTCAGTTGCACATGCCGACCAGGTGTAAGACGAAGATCAGGCTTGGCCTGTCTCTTCTTTACCCATGTGGTGTTACCAGATTCATTTCCAGGAGGAACCTTACCTATAGCATTTATGTGCTCCTCCATCC
>PIAY-10
CCCTACAAACTCTCCCTTTATAAACACTTGAGGGAATGTAGGCCAACTACTGTAGACTTTTAATGTTTCCCTCAAACCAGGGTTGTAATCTTCATCTAGCACATTAACCGATTCATAATCTAACCCGTGTTCATTCAATATTGTCAAAACTTTGTGAGAAAATCCACACTGTGGAGCCGTTCTTGATCCTTTAATAAAGACTACTATCTCATTCTCCTTTACCAATTTGTCAATCAATTGCTCCAAAGTCACTGTCAGTTGCACATGCCGACCAGGTGTAAGACGAAGATCAGGCTTGGCCTGTCTCTTCTTTACCCATGTGGTGTTACCAGATTCATTTCCAGGAGGAACCTTACCTATAGCATTTATGTGCTCCTCCATCC
>PIAY-18
CCCTACAAACTCTCCCTTTATAAACACTTGAGGGAATGTAGGCCAACTACTGTAGACTTTTAATGTTTCCCTCAAACCAGGGTTGTAATCTTCATCTAGCACATTAACCGATTCATAATCTAACCCGTGTTCATTCAATATTGTCAAAACTTTGTGAGAAAATCCACACTGTGGAGCCGTTCTTGATCCTTTAATAAAGACTACTATCTCATTCTCCTTTACCAATTTGTCAATCAATTGCTCCAAAGTCACTGTCAGTTGCACATGCCGACCAGGTGTAAGACGAAGATCAGGCTTGGCCTGTCTCTTCTTTACCCATGTGGTGTTACCAGATTCATTTCCAGGAGGAACCTTACCTATAGCATTTATGTGCTCCTCCATCC
>PIAY-17
CCCTACAAACTCTCCCTTTATAAACACTTGAGGGAATGTAGGCCAACTACTGTAGACTTTTAATGTTTCCCTCAAACCAGGGTTGTAATCTTCATCTAGCACATTAACCGATTCATAATCTAACCCGTGTTCATTCAATATTGTCAAAACTTTGTGAGAAAATCCACACTGTGGAGCCGTTCTTGATCCTTTAATAAAGACTACTATCTCATTCTCCTTTACCAATTTGTCAATCAATTGCTCCAAAGTCACTGTCAGTTGCACATGCCGACCAGGTGTAAGACGAAGATCAGGCTTGGCCTGTCTCTTCTTTACCCATGTGGTGTTACCAGATTCATTTCCAGGAGGAACCTTACCTATAGCATTTATGTGCTCCTCCATCC
>PIAY-15
CCCTACAAACTCTCCCTTTATAAACACTTGAGGGAATGTAGGCCAACTACTGTAGACTTTTAATGTTTCCCTCAAACCAGGGTTGTAATCTTCATCTAGCACATTAACCGATTCATAATCTAACCCGTGTTCATTCAATATTGTCAAAACTTTGTGAGAAAATCCACACTGTGGAGCCGTTCTTGATCCTTTAATAAAGACTACTATCTCATTCTCCTTTACCAATTTGTCAATCAATTGTTCCAAAGTCACTGTCAGTTGCACATGCCGACCAGGTGTAAGACGAAGATCAGGCTTGGCCTGTCTCTTCTTTACCCATGTGGTGTTACCAGATTCATTTCCAGGAGGAACCTTACCTATAGCATTTATGTGCTCCTCCATCC
>PIAY-3
CCCTACAAACTCTCCCTTTATAAACACTTGAGGGAATGTAGGCCAACTACTGTAGACTTTTAATGTTTCCCTCAAACCAGGGTTGTAATCTTCATCTAGCACATTAACCGATTCATAATCTAACCCGTGTTCATTCAATATTGTCAAAACTTTGTGAGAAAATCCACACTGTGGAGCCGTTCTTGATCCTTTAATAAAGACTACTATCTCATTCTCCTTTACCAATTTGTCAATCAATTGTTCCAAAGTCACTGTCAGTTGCACATGCCGACCAGGTGTAAGACGAAGATCAGGCTTGGCCTGTCTCTTCTTTACCCATGTGGTGTTACCAGATTCATTTCCAGGAGGAACCTTACCTATAGCATTTATGTGCTCCTCCATCC
>PIAY-9
CCCTACAAACTCTCCCTTTATAAACACTTGAGGGAATGTAGGCCAACTACTGTAGACTTTTAATGTTTCCCTCAAACCAGGGTTGTAATCTTCATCTAGCACATTAACCGATTCATAATCTAACCCGTGTTCATTCAATATTGTCAAAACTTTGTGAGAAAATCCACACTGTGGAGCCGTTCTTGATCCTTTAATAAAGACTACTATCTCATTCTCCTTTACCAATTTGTCAATCAATTGTTCCAAAGTCACTGTCAGTTGCACATGCCGACCAGGTGTAAGACGAAGATCAGGCTTGGCCTGTCTCTTCTTTACCCATGTGGTGTTACCAGATTCATTTCCAGGAGGAACCTTACCTATAGCATTTATGTGCTCCTCCATCC
>PIAY-8
CCCTACAAACTCTCCCTTTATAAACACTTGAGGGAATGTAGGCCAACTACTGTAGACTTTTAATGTTTCCCTCAAACCAGGGTTGTAATCTTCATCTAGCACATTAACCGATTCATAATCTAACCCGTGTTCATTCAATATTGTCAAAACTTTGTGAGAAAATCCACACTGTGGAGCCGTTCTTGATCCTTTAATAAAGACTACTATCTCATTCTCCTTTACCAATTTGTCAATCAATTGTTCCAAAGTCACTGTCAGTTGCACATGCCGACCAGGTGTAAGACGAAGATCAGGCTTGGCCTGTCTCTTCTTTACCCATGTGGTGTTACCAGATTCATTTCCAGGAGGAACCTTACCTATAGCATTTATGTGCTCCTCCATCC
>PIAY-16
CCCTACAAACTCTCCCTTTATAAACACTTGAGGGAATGTAGGCCAACTACTGTAGACTTTTAATGTTTCCCTCAAACCAGGGTTGTAATCTTCATCTAGCACATTAACCGATTCATAATCTAACCCGTGTTCATTCAATATTGTCAAAACTTTGTGAGAAAATCCACACTGTGGAGCCGTTCTTGATCCTTTAATAAAGACTACTATCTCATTCTCCTTTACCAATTTGTCAATCAATTGTTCCAAAGTCACTGTCAGTTGCACATGCCGACCAGGTGTAAGACGAAGATCAGGCTTGGCCTGTCTCTTCTTTACCCATGTGGTGTTACCAGATTCATTTCCAGGAGGAACCTTACCTATAGCATTTATGTGCTCCTCCATCC
>PIAY-19
CCCTACAAACTCTCCCTTTATAAACACTTGAGGGAATGTAGGCCAACTACTGTAGACTTTTAATGTTTCCCTCAAACCAGGGTTGTAATCTTCATCTAGCACATTAACCGATTCATAATCTAACCCGTGTTCATTCAATATTGTCAAAACTTTGTGAGAAAATCCACACTGTGGAGCCGTTCTTGATCCTTTAATAAAGACTACTATCTCATTCTCCTTTACCAATTTGTCAATCAATTGTTCCAAAGTCACTGTCAGTTGCACATGCCGACCAGGTGTAAGACGAAGATCAGGCTTGGCCTGTCTCTTCTTTACCCATGTGGTGTTACCAGATTCATTTCCAGGAGGAACCTTACCTATAGCATTTATGTGCTCCTCCATCC
>PIAY-7
CCCTACAAACTCTCCCTTTATAAACACTTGAGGGAATGTAGGCCAACTACTGTAGACTTTTAATGTTTCCCTCAAACCAGGGTTGTAATCTTCATCTAGCACATTAACCGATTCATAATCTAACCCGTGTTCATTCAATATTGTCAAAACTTTGTGAGAAAATCCACACTGTGGAGCCGTTCTTGATCCTTTAATAAAGACTACTATCTCATTCTCCTTTACCAATTTGTCAATCAATTGTTCCAAAGTCACTGTCAGTTGCACATGCCGACCAGGTGTAAGACGAAGATCAGGCTTGGCCTGTCTCTTCTTTACCCATGTGGTGTTACCAGATTCATTTCCAGGAGGAACCTTACCTATAGCATTTATGTGCTCCTCCATCC
>PIAY-5
CCCTACAAACTCTCCCTTTATAAACACTTGAGGGAATGTAGGCCAACTACTGTAGACTTTTAATGTTTCCCTCAAACCAGGGTTGTAATCTTCATCTAGCACATTAACCGATTCATAATCTAACCCGTGTTCATTCAATATTGTCAAAACTTTGTGAGAAAATCCACACTGTGGAGCCGTTCTTGATCCTTTAATAAAGACTACTATCTCATTCTCCTTTACCAATTTGTCAATCAATTGTTCCAAAGTCACTGTCAGTTGCACATGCCGACCAGGTGTAAGACGAAGATCAGGCTTGGCCTGTCTCTTCTTTACCCATGTGGTGTTACCAGATTCATTTCCAGGAGGAACCTTACCTATAGCATTTATGTGCTCCTCCATCC
>PIAY-1
CCCTACAAACTCTCCCTTTATAAACACTTGAGGGAATGTAGGCCAACTACTGTAGACTTTTAATGTTTCCCTCAAACCAGGGTTGTAATCTTCATCTAGCACATTAACCGATTCATAATCTAACCCGTGTTCATTCAATATTGTCAAAACTTTGTGAGAAAATCCACACTGTGGAGCCGTTCTTGATCCTTTAATAAAGACTACTATCTCATTCTCCTTTACCAATTTGTCAATCAATTGTTCCAAAGTCACTGTCAGTTGCACATGCCGACCAGGTGTAAGACGAAGATCAGGCTTGGCCTGTCTCTTCTTTACCCATGTGGTGTTACCAGATTCATTTCCAGGAGGAACCTTACCTATAGCATTTATGTGCTCCTCCATCC
>PIBU-1
CCCTACAAACTCTCCTTTTATAAACACTTGAGGGAATGTAGGCCAACTACTGTAGACTTTTAATGTTTCCCTCAAACCAGGGTTGTAATCTTCATCTAGCACATTAACCGATTCATAATCTAACCCGTGTTCATTCAATATTGTCAAAACTTTGTGAGAAAATCCACACTGTGGAGCCGTTCTTGAACCTTTAATAAAGACTACTATCTCATTCTCCTTTACCAGTTTGTCAATCAATTGTTCCAAAGTCACTGTCAGTTGCACATGCCGACCAGGTGTAAGACGAAGATCAGGCTTGGCCTGTCTCTTCTTTACCCATGTGGTGTTACCAGATTCATTTCCAGGAGGAACCTTACCTATAGCATTTATGTGCTCCTCCATCC
>PIFL-1
CCCTACAAACTCTCCCTTTATAAACACTTGAGGGAATGTAGGCCAACTACTGTAGACTTTTAATGTTTCCCTCAAACCAGGGTTGTAATCTTCATCTAGCACATTAACCGATTCATAATCTAACCCGTGTTCATTCAATATTGTCAAAACTTTGTGAGAAAATCCACACTGTGGAGCCGTTCTTGATCCTTTAATAAAGACTACTATCTCATTCTCCTTTACCAATTTGTCAATCAATTGTTCCAAAGTCACTGTCAGTTGCACATGCCGACCAGGTGTAAGACGAAGATCAGGCTTGGCCTGTCTCTTCTTTACCCATGTGGTGTTACCAGATTCATTTCCAGGAGGAACCTTACCTATAGCATTTATGTGCTCCTCCATCC
>PIFL-5
CCCTACAAACTCTCCCTTTATAAACACTTGAGGGAATGTAGGCCAACTACTGTAGAATTTTAATGTTTCCCTCAAACCAGGGTTGTAATCTTCATCTAGCACATTAACCGATTCATAATCTAACCCGTGTTCATTCAATATTGTCAAAACTTTGTGAGAAAATCCACACTGTGGAGCCGTTCTTGATCCTTTAATAAAGACTACTATCTCATTCTCCTTTACCAATTTGTCAATCAATTGTTCCAAAGTCACTGTCAGTTGCACATGCCGACCAGGTGTAAGACGAAGATCAGGCTTGGCCTGTCTCTTCTTTACCCATGTGGTGTTACCAGATTCATTTCCAGGAGGAACCTTACCTATAGCATTTATGTGCTCCTCCATCC
>PIFL-11
CCCTACAAACTCTCCCTTTATAAACACTTGAGGGAATGTAGGCCAACTACTGTAGAATTTTAATGTTTCCCTCAAACCAGGGTTGTAATCTTCATCTAGCACATTAACCGATTCATAATCTAACCCGTGTTCATTCAATATTGTCAAAACTTTGTGAGAAAATCCACACTGTGGAGCCGTTCTTGATCCTTTAATAAAGACTACTATCTCATTCTCCTTTACCAATTTGTCAATCAATTGTTCCAAAGTCACTGTCAGTTGCACATGCCGACCAGGTGTAAGACGAAGATCAGGCTTGGCCTGTCTCTTCTTTACCCATGTGGTGTTACCAGATTCATTTCCAGGAGGAACCTTACCTATAGCATTTATGTGCTCCTCCATCC
>PIFL-4
CCCTACAAACTCTCCCTTTATAAACACTTGAGGGAATGTAGGCCAACTACTGTAGACTTTTAATGTTTCCCTCAAACCAGGGTTGTAATCTTCATCTAGCACATTAACCGATTCATAATCTAACCCGTGTTCATTCAATATTGTCAAAACTTTGTGAGAAAATCCACACTGTGGAGCCGTTCTTGATCCTTTAATAAAGACTACTATCTCATTCTCCTTTACCAATTTGTCAATCAATTGTTCCAAAGTCACTGTCAGTTGCACATGCCGACCAGGTGTAAGACGAAGATCAGGCTTGGCCTGTCTCTTCTTTACCCATGTGGTGTTACCAGATTCATTTCCAGGAGGAACCTTACCTATAGCATTTATGTGCTCCTCCATCC
>PIFL-16
CCCTACAAATTCTCCCTTTAAAAACACTTGAGGGAATGTAGGCCAACTACTGTAGACTTTTAATGTTTCCCTCAAACCAGGGTTGTAATCTTCATCTAGCACATTAACCGATTCATAATCCAACCCATGTTCATTCAATATTGTCAAAACTTTGTGAGAAAATCCACACTGTGGAGCCGTTCTTGATCCTTTAATAAAGACTACTATCTCATTCTCCTTTACCAATTTGTCAATCAATTGTTCCAAAGTCACTGTCAGTTGCACATGCCGACCAGGTGTAAGACGAAGATCAGGCTTGGCCTGTCTCTTCTTTACCCATGTGGTGTTACCAGATTCATTTCCAGGAGGAACCTTACCTATAGCATTTATGTGCTCCTCCATCC
>PIFL-14
CCCTACAAATTCTCCCTTTAAAAACACTTGAGGGAATGTAGGCCAACTACTGTAGACTTTTAATGTTTCCCTCAAACCAGGGTTGTAATCTTCATCTAGCACATTAACCGATTCATAATCCAACCCATGTTCATTCAATATTGTCAAAACTTTGTGAGAAAATCCACACTGTGGAGCCGTTCTTGATCCTTTAATAAAGACTACTATCTCATTCTCCTTTACCAATTTGTCAATCAATTGTTCCAAAGTCACTGTCAGTTGCACATGCCGACCAGGTGTAAGACGAAGATCAGGCTTGGCCTGTCTCTTCTTTACCCATGTGGTGTTACCAGATTCATTTCCAGGAGGAACCTTACCTATAGCATTTATGTGCTCCTCCATCC
>PIFL-17
CCCTACAAATTCTCCCTTTAAAAACACTTGAGGGAATGTAGGCCAACTACTGTAGACTTTTAATGTTTCCCTCAAACCAGGGTTGTAATCTTCATCTAGCACATTAACCGATTCATAATCCAACCCATGTTCATTCAATATTGTCAAAACTTTGTGAGAAAATCCACACTGTGGAGCCGTTCTTGATCCTTTAATAAAGACTACTATCTCATTCTCCTTTACCAATTTGTCAATCAATTGTTCCAAAGTCACTGTCAGTTGCACATGCCGACCAGGTGTAAGACGAAGATCAGGCTTGGCCTGTCTCTTCTTTACCCATGTGGTGTTACCAGATTCATTTCCAGGAGGAACCTTACCTATAGCATTTATGTGCTCCTCCATCC
>PIFL-15
CCCTACAAACTCTCCCTTTATAAACACTTGAGGGAATGTAGGCCAACTACTGTAGACTTTTAATGTTTCCCTCAAACCAGGGTTGTAATCTTCATCTAGCACATTAACCGATTCATAATCTAACCCGTGTTCATTCAATATTGTCAAAACTTTGTGAGAAAATCCACACTGTGGAGCCGTTCTTGATCCTTTAATAAAGACTACTATCTCATTCTCCTTTACCAATTTGTCAATCAATTGTTCCAAAGTCACTGTCAGTTGCACATGCCGACCAGGTGTAAGACGAAGATCAGGCTTGGCCTGTCTCTTCTTTACCCATGTGGTGTTACCAGATTCATTTCCAGGAGGAACCTTACCTATAGCATTTATGTGCTCCTCCATCC
>PIFL-13
CCCTACAAACTCTCCCTTTATAAACACTTGAGGGAATGTAGGCCAACTACTGTAGACTTTTAATGTTTCCCTCAAACCAGGGTTGTAATCTTCATCTAGCACATTAACCGATTCATAATCTAACCCGTGTTCATTCAATATTGTCAAAACTTTGTGAGAAAATCCACACTGTGGAGCCGTTCTTGATCCTTTAATAAAGACTACTATCTCATTCTCCTTTACCAATTTGTCAATCAATTGCTCCAAAGTCACTGTCAGTTGCACATGCCGACCAGGTGTAAGACGAAGATCAGGCTTGGCCTGTCTCTTCTTTACCCATGTGGTGTTACCAGATTCATTTCCAGGAGGAACCTTACCTATAGCATTTATGTGCTCCTCCATCC
>PIFL-10
CCCTACAAACTCTCCCATTATAAACACTTGAGGGAATGTAGGCCAACTACTGTAGACTTTTAATGTTTCCCTCAAACCAGGGTTGTAATCTTCATCTAGCACATTAACCGATTCATAATCTAACCCGTGTTCATTCAATATTGTCAAAACTTTGTGAGAAAATCCACACTGTGGAGCCGTTCTTGATCCTTTAATAAAGACTACTATCTCATTCTCCTTTACCAATTTGTCAATCAATTGTTCCAAAGTCACTGTCAGTTGCACATGCCGACCAGGTGTAAGACGAAGATCAGGCTTGGCCTGTCTCTTCTTTACCCATGTGGTGTTACCAGATTCATTTCCAGGAGGAACCTTACCGATAGCATTTATGTGCTCCTCCATCC
>PIFL-2
CCCTACAAACTCTCCCTTTATAAACACTTGAGGGAATGTAGGCCAACTACTGTAGACTTTTAATGTTTCCCTCAAACCAGGGTTGTAATCTTCATCTAGCACATTAACCGATTCATAATCTAACCCGTGTTCATTCAATATTGTCAAAACTTTGTGAGAAAATCCACACTGTGGAGCCGTTCTTGATCCTTTAATAAAGACTACTATCTCATTCTCCTTTACCAATTTGTCAATCAATTGTTCCAAAGTCACTGTCAGTTGCACATGCCGACCAGGTGTAAGACGAAGATCAGGCTTGGCCTGTCTCTTCTTTACCCATGTGGTGTTACCAGATTCATTTCCAGGAGGAACCTTACCTATAGCATTTATGTGCTCCTCCATCC
>PIFL-8
CCCTACAAATTCTCCCTTTAAAAACACTTGAGGGAATGTAGGCCAACTACTGTAGACTTTTAATGTTTCCCTCAAACCAGGGTTGTAATCTTCATCTAGCACATTAACCGATTCATAATCCAACCCATGTTCATTCAATATTGTCAAAACTTTGTGAGAAAATCCACACTGTGGAGCCGTTCTTGATCCTTTAATAAAGACTACTATCTCATTCTCCTTTACCAATTTGTCAATCAATTGTTCCAAAGTCACTGTCAGTTGCACATGCCGACCAGGTGTAAGACGAAGATCAGGCTTGGCCTGTCTCTTCTTTACCCATGTGGTGTTACCAGATTCATTTCCAGGAGGAACCTTACCTATAGCATTTATGTGCTCCTCCATCC
>PIFL-12
CCCTACAAACTCTCCCTTTATAAACACTTGAGGGAATGTAGGCCAACTACTGTAGACTTTTAATGTTTCCCTCAAACCAGGGTTGTAATCTTCATCTAGCACATTAACCGATTCATAATCTAACCCGTGTTCATTCAATATTGTCAAAACTTTGTGAGAAAATCCACACTGTGGAGCCGTTCTTGATCCTTTAATAAAGACTACTATCTCATTCTCCTTTACCAATTTGTCAATCAATTGTTCCAAAGTCACTGTCAGTTGCACATGCCGACCAGGTGTAAGACGAAGATCAGGCTTGGCCTGTCTCTTCTTTACCCATGTGGTGTTACCAGATTCATTTCCAGGAGGAACCTTACCTATAGCATTTATGTGCTCCTCCATCC
>PIFL-3
CCCTACAAACTCTCCCTTTATAAACACTTGAGGGAATGTAGGCCAACTACTGTAGACTTTTAATGTTTCCCTCAAACCAGGGTTGTAATCTTCATCTAGCACATTAACCGATTCATAATCTAACCCGTGTTCATTCAATATTGTCAAAACTTTGTGAGAAAATCCACACTGTGGAGCCGTTCTTGATCCTTTAATAAAGACTACTATCTCATTCTCCTTTACCAATTTGTCAATCAATTGTTCCAAAGTCACTGTCAGTTGCACATGCCGACCAGGTGTAAGACGAAGATCAGGCTTGGCCTGTCTCTTCTTTACCCATGTGGTGTTACCAGATTCATTTCCAGGAGGAACCTTACCTATAGCATTTATGTGCTCCTCCATCC
>PIGE-1
CCCTACAAACTCTCCTTTTATAAACACTTGAGGGAATGTAGGCCAACTACTGTAGACTTTTAATGTTTCCCTCAAACCAGGGTTGTAATCTTCATCTAGCACATTAACCGATTCATAATCTAACCCGTGTTCATTCAATATTGTCAAAACTTTGTGAGAAAATCCACACTGTGGAGCCGTTCTTGAACCTTTAATAAAGACTACTATCTCATTCTCCTTTACCAATTTGTCAATCAATTGTTCCAAAGTCACTGTCAGTTGCACATGCCGACCAGGTGTAAGACGAAGATCAGGCTTGGCCTGTCTCTTCTTTACCCATGTGGTGTTACCAGATTCATTTCCAGGAGGAACCTTACCTATAGCATTTATGTGCTCCTCCATCC
>PIGE-2
CCCTACAAACTCTCCTTTTATAAACACTTGAGGGAATGTAGGCCAACTACTGTAGACTTTTAATGTTTCCCTCAAACCAGGGTTGTAATCTTCATCTAGCACATTAACCGATTCATAATCTAACCCGTGTTCATTCAATATTGTCAAAACTTTGTGAGAAAATCCACACTGTGGAGCCGTTCTTGAACCTTTAATAAAGACTACTATCTCATTCTCCTTTACCAATTTGTCAATCAATTGTTCCAAAGTCACTGTCAGTTGCACATGCCGACCAGGTGTAAGACGAAGATCAGGCTTGGCCTGTCTCTTCTTTACCCATGTGGTGTTACCAGATTCATTTCCAGGAGGAACCTTACCTATAGCATTTATGTGCTCCTCCATCC
>PIMN-4
CCCTACAAACTCTCCCTTTATAAACACTTGAGGGAATGTAGGCCAACTACTGTAGACTTTTAATGTTTCCCTCAAACCAGGGTTGTAATCTTCATCTAGCACATTAACCGATTCATAATCTAACCCGTGTTCATTCAATATTGTCAAAACTTTGTGAGAAAATCCACACTGTGGAGCCGTTCTTGATCCTTTAATAAAGACTACTATCTCATTCTCCTTTACCAATTTGTCAATCAATTGTTCCAAAGTCACTGTCAGTTGCACATGCCGACCAGGTGTAAGACGAAGATCAGGCTTGGCCTGTCTCTTCTTTACCCATGTGGTGTTACCAGATTCATTTCCAGGAGGAACCTTACCTATAGCATTTATGTGCTCCTCCATCC
>PIMN-7
CCCTACAAACTCTCCCTTTATAAACACTTGAGGGAATGTAGGCCAACTACTGTAGACTTTTAATGTTTCCCTCAAACCAGGGTTGTAATCTTCATCTAGCACATTAACCGATTCATAATCTAACCCGTGTTCATTCAATATTGTCAAAACTTTGTGAGAAAATCCACACTGTGGAGCCGTTCTTGATCCTTTAATAAAGACTACTATCTCATTCTCCTTTACCAATTTGTCAATCAATTGTTCCAAAGTCACTGTCAGTTGCACATGCCGACCAGGTGTAAGACGAAGATCAGGCTTGGCCTGTCTCTTCTTTACCCATGTGGTGTTACCAGATTCATTTCCAGGAGGAACCTTACCTATAGCATTTATGTGCTCCTCCATCC
>PIMN-14
CCCTACAAACTCTCCCTTTATAAACACTTGAGGGAATGTAGGCCAACTACTGTAGACTTTTAATGTTTCCCTCAAACCAGGGTTGTAATCTTCATCTAGCACATTAACCGATTCATAATCTAACCCGTGTTCATTCAATATTGTCAAAACTTTGTGAGAAAATCCACACTGTGGAGCCGTTCTTGATCCTTTAATAAAGACTACTATCTCATTCTCCTTTACCAATTTGTCAATCAATTGTTCCAAAGTCACTGTCAGTTGCACATGCCGACCAGGTGTAAGACGAAGATCAGGCTTGGCCTGTCTCTTCTTTACCCATGTGGTGTTACCAGATTCATTTCCAGGAGGAACCTTACCTATAGCATTTATGTGCTCCTCCATCC
>PIMN-15
CCCTACAAACTCTCCCTTTATAAACACTTGAGGGAATGTAGGCCAACTACTGTAGACTTTTAATGTTTCCCTCAAACCAGGGTTGTAATCTTCATCTAGCACATTAACCGATTCATAATCTAACCCGTGTTCATTCAATATTGTCAAAACTTTGTGAGAAAATCCACACTGTGGAGCCGTTCTTGATCCTTTAATAAAGACTACTATCTCATTCTCCTTTACCAATTTGTCAATCAATTGTTCCAAAGTCACTGTCAGTTGCACATGCCGACCAGGTGTAAGACGAAGATCAGGCTTGGCCTGTCTCTTCTTTACCCATGTGGTGTTACCAGATTCATTTCCAGGAGGAACCTTACCTATAGCATTTATGTGCTCCTCCATCC
>PIMN-12
CCCTACAAACTCTCCCTTTATAAACACTTGAGGGAATGTAGGCCAACTACTGTAGACTTTTAATGTTTCCCTCAAACCAGCGTTGTAATCTTCATCTAGCACATTAACCGATTCATAATCTAACCCGTGTTCATTCAATATTGTCAAAACTTTGTGAGAAAATCCACACTGTGGAGCCGTTCTTGATCCTTTAATAAAGACTACTATCTCATTCTCCTTTACCAATTTGTCAATCAATTGTTCCAAAGTCACTGTCAGTTGCACATGCCGACCAGGTGTAAGACGAAGATCAGGCTTGGCCTGTCTCTTCTTTACCCATGTGGTGTTACCAGATTCATTTCCAGGAGGAACCTTACCTATAGCATTTATGTGCTCCTCCATCC
>PIMN-2
CCCTACAAACTCTCCCTTTATAAACACTTGAGGGAATGTAGGCCAACTACTGTAGACTTTTAATGTTTCCCTCAAACCAGGGTTGTAATCTTCATCTAGCACATTAACCGATTCATAATCTAACCCGTGTTCATTCAATATTGTCAAAACTTTGTGAGAAAATCCACACTGTGGAGCCGTTCTTGATCCTTTAATAAAGACTACTATCTCATTCTCCTTTACCAATTTGTCAATCAATTGTTCCAAAGTCACTGTCAGTTGCACATGCCGACCAGGTGTAAGACGAAGATCAGGCTTGGCCTGTCTCTTCTTTACCCATGTGGTGTTACCAGATTCATTTCCAGGAGGAACCTTACCTATAGCATTTATGTGCTCCTCCATCC
>PIMN-1
CCCTACAAACTCTCCCTTTATAAACACTTGAGGGAATGTAGGCCAACTACTGTAGACTTTTAATGTTTCCCTCAAACCAGGGTTGTAATCTTCATCTAGCACATTAACCGATTCATAATCTAACCCGTGTTCATTCAATATTGTCAAAACTTTGTGAGAAAATCCACACTGTGGAGCCGTTCTTGATCCTTTAATAAAGACTACTATCTCATTCTCCTTTACCAATTTGTCAATCAATTGTTCCAAAGTCACTGTCAGTTGCACATGCCGACCAGGTGTAAGACGAAGATCAGGCTTGGCCTGTCTCTTCTTTACCCATGTGGTGTTACCAGATTCATTTCCAGGAGGAACCTTACCTATAGCATTTATGTGCTCCTCCATCC
>PIMN-11
CCCTACAAACTCTCCCTTTATAAACACTTGAGGGAATGTAGGCCAACTACTGTAGACTTTTAATGTTTCCCTCAAACCAGGGTTGTAATCTTCATCTAGCACATTAACCGATTCATAATCTAACCCGTGTTCATTCAATATTGTCAAAACTTTGTGAGAAAATCCACACTGTGGAGCCGTTCTTGATCCTTTAATAAAGACTACTATCTCATTCTCCTTTACCAATTTGTCAATCAATTGTTCCAAAGTCACTGTCAGTTGCACATGCCGACCAGGTGTAAGACGAAGATCAGGCTTGGCCTGTCTCTTCTTTACCCATGTGGTGTTACCAGATTCATTTCCAGGAGGAACCTTACCTATAGCATTTATGTGCTCCTCCATCC
>PIMN-3
CCCTACAAACTCTCCCTTTATAAACACTTGAGGGAATGTAGGCCAACTACTGTAGACTTTTAATGTTTCCCTCAAACCAGGGTTGTAATCTTCATCTAGCACATTAACCGATTCATAATCTAACCCGTGTTCATTCAATATTGTCAAAACTTTGTGAGAAAATCCACACTGTGGAGCCGTTCTTGATCCTTTAATAAAGACTACTATCTCATTCTCCTTTACCAATTTGTCAATCAATTGTTCCAAAGTCACTGTCAGTTGCACATGCCGACCAGGTGTAAGACGAAGATCAGGCTTGGCCTGTCTCTTCTTTACCCATGTGGTGTTACCAGATTCATTTCCAGGAGGAACCTTACCTATAGCATTTATGTGCTCCTCCATCC
>PIMN-5
CCCTACAAACTCTCCCTTTATAAACACTTGAGGGAATGTAGGCCAACTACTGTAGACTTTTAATGTTTCCCTCAAACCAGGGTTGTAATCTTCATCTAGCACATTAACCGATTCATAATCTAACCCGTGTTCATTCAATATTGTCAAAACTTTGTGAGAAAATCCACACTGTGGAGCCGTTCTTGATCCTTTAATAAAGACTACTATCTCATTCTCCTTTACCAATTTGTCAATCAATTGTTCCAAAGTCACTGTCAGTTGCACATGCCGACCAGGTGTAAGACGAAGATCAGGCTTGGCCTGTCTCTTCTTTACCCATGTGGTGTTACCAGATTCATTTCCAGGAGGAACCTTACCTATAGCATTTATGTGCTCCTCCATCC
>PIMN-13
CCCTACAAACTCTCCCTTTATAAACACTTGAGGGAATGTAGGCCAACTACTGTAGACTTTTAATGTTTCCCTCAAACCAGGGTTGTAATCTTCATCTAGCACATTAACCGATTCATAATCTAACCCGTGTTCATTCAATATTGTCAAAACTTTGTGAGAAAATCCACACTGTGGAGCCGTTCTTGATCCTTTAATAAAGACTACTATCTCATTCTCCTTTACCAATTTGTCAATCAATTGTTCCAAAGTCACTGTCAGTTGCACATGCCGACCAGGTGTAAGACGAAGATCAGGCTTGGCCTGTCTCTTCTTTACCCATGTGGTGTTACCAGATTCATTTCCAGGAGGAACCTTACCTATAGCATTTATGTGCTCCTCCATCC
>PIMN-6
CCCTACAAACTCTCCCTTTATAAACACTTGAGGGAATGTAGGCCAACTACTGTAGACTTTTAATGTTTCCCTCAAACCAGGGTTGTAATCTTCATCTAGCACATTAACCGATTCATAATCTAACCCGTGTTCATTCAATATTGTCAAAACTTTGTGAGAAAATCCACACTGTGGAGCCGTTCTTGATCCTTTAATAAAGACTACTATCTCATTCTCCTTTACCAATTTGTCAATCAATTGTTCCAAAGTCACTGTCAGTTGCACATGCCGACCAGGTGTAAGACGAAGATCAGGCTTGGCCTGTCTCTTCTTTACCCATGTGGTGTTACCAGATTCATTTCCAGGAGGAACCTTACCTATAGCATTTATGTGCTCCTCCATCC
>PIMN-18
CCCTACAAACTCTCCCTTTATAAACACTTGAGGGAATGTAGGCCAACTACTGTAGACTTTTAATGTTTCCCTCAAACCAGGGTTGTAATCTTCATCTAGCACATTAACCGATTCATAATCTAACCCGTGTTCATTCAATATTGTCAAAACTTTGTGAGAAAATCCACACTGTGGAGCCGTTCTTGATCCTTTAATAAAGACTACTATCTCATTCTCCTTTACCAATTTGTCAATCAATTGTTCCAAAGTCACTGTCAGTTGCACATGCCGACCAGGTGTAAGACGAAGATCAGGCTTGGCCTGTCTCTTCTTTACCCATGTGGTGTTACCAGATTCATTTCCAGGAGGAACCTTACCTATAGCATTTATGTGCTCCTCCATCC
>PIMN-16
CCCTACAAACTCTCCCTTTATAAACACTTGAGGGAATGTAGGCCAACTACTGTAGACTTTTAATGTTTCCCTCAAACCAGGGTTGTAATCTTCATCTAGCACATTAACCGATTCATAATCTAACCCGTGTTCATTCAATATTGTCAAAACTTTGTGAGAAAATCCACACTGTGGAGCCGTTCTTGATCCTTTAATAAAGACTACTATCTCATTCTCCTTTACCAATTTGTCAATCAATTGTTCCAAAGTCACTGTCAGTTGCACATGCCGACCAGGTGTAAGACGAAGATCAGGCTTGGCCTGTCTCTTCTTTACCCATGTGGTGTTACCAGATTCATTTCCAGGAGGAACCTTACCTATAGCATTTATGTGCTCCTCCATCC
>PIMN-8
CCCTACAAACTCTCCCTTTATAAACACTTGAGGGAATGTAGGCCAACTACTGTAGACTTTTAATGTTTCCCTCAAACCAGGGTTGTAATCTTCATCTAGCACATTAACCGATTCATAATCTAACCCGTGTTCATTCAATATTGTCAAAACTTTGTGAGAAAATCCACACTGTGGAGCCGTTCTTGATCCTTTAATAAAGACTACTATCTCATTCTCCTTTACCAATTTGTCAATCAATTGTTCCAAAGTCACTGTCAGTTGCACATGCCGACCAGGTGTAAGACGAAGATCAGGCTTGGCCTGTCTCTTCTTTACCCATGTGGTGTTACCAGATTCATTTCCAGGAGGAACCTTACCTATAGCATTTATGTGCTCCTCCATCC
>PIMN-17
CCCTACAAACTCTCCCTTTATAAACACTTGAGGGAATGTAGGCCAACTACTGTAGACTTTTAATGTTTCCCTCAAACCAGGGTTGTAATCTTCATCTAGCACATTAACCGATTCATAATCTAACCCGTGTTCATTCAATATTGTCAAAACTTTGTGAGAAAATCCACACTGTGGAGCCGTTCTTGATCCTTTAATAAAGACTACTATCTCATTCTCCTTTACCAATTTGTCAATCAATTGTTCCAAAGTCACTGTCAGTTGCACATGCCGACCAGGTGTAAGACGAAGATCAGGCTTGGCCTGTCTCTTCTTTACCCATGTGGTGTTACCAGATTCATTTCCAGGAGGAACCTTACCTATAGCATTTATGTGCTCCTCCATCC
>PIMN-9
CCCTACAAACTCTCCCTTTATAAACACTTGAGGGAATGTAGGCCAACTACTGTAGACTTTTAATGTTTCCCTCAAACCAGGGTTGTAATCTTCATCTAGCACATTAACCGATTCATAATCTAACCCGTGTTCATTCAATATTGTCAAAACTTTGTGAGAAAATCCACACTGTGGAGCCGTTCTTGATCCTTTAATAAAGACTACTATCTCATTCTCCTTTACCAATTTGTCAATCAATTGTTCCAAAGTCACTGTCAGTTGCACATGCCGACCAGGTGTAAGACGAAGATCAGGCTTGGCCTGTCTCTTCTTTACCCATGTGGTGTTACCAGATTCATTTCCAGGAGGAACCTTACCTATAGCATTTATGTGCTCCTCCATCC
>PIMN-10
CCCTACAAACTCTCCCTTTATAAACACTTGAGGGAATGTAGGCCAACTACTGTAGACTTTTAATGTTTCCCTCAAACCAGGGTTGTAATCTTCATCTAGCACATTAACCGATTCATAATCTAACCCGTGTTCATTCAATATTGTCAAAACTTTGTGAGAAAATCCACACTGTGGAGCCGTTCTTGATCCTTTAATAAAGACTACTATCTCATTCTCCTTTACCAATTTGTCAATCAATTGTTCCAAAGTCACTGTCAGTTGCACATGCCGACCAGGTGTAAGACGAAGATCAGGCTTGGCCTGTCTCTTCTTTACCCATGTGGTGTTACCAGATTCATTTCCAGGAGGAACCTTACCTATAGCATTTATGTGCTCCTCCATCC
>PISB-3
CCCTACAAACTCTCCCTTTATAAACACTTGAGGGAATGTAGGCCAACTACTGTAGACTTTTAATGTTTCCCTCAAACCAGGGTTGTAATCTTCATCTAGCACATTAACCGATTCATAATCTAACCCGTGTTCATTCAATATTGTCAAAACTTTGTGAGAAAATCCACACTGTGGAGCCGTTCTTGATCCTTTAATAAAGACTACTATCTCATTCTCCTTTACCAATTTGTCAATCAATTGCTCCAAAGTCACTGTCAGTTGCACATGCCGACCAGGTGTAAGACGAAGATCAGGCTTGGCCTGTCTCTTCTTTACCCATGTGGTGTTACCAGATTCATTTCCAGGAGGAACCTTACCTATAGCATTTATGTGCTCCTCCATCC
>PISB-6
CCCTACAAACTCTCCCTTTATAAACACTTGAGGGAATGTAGGCCAACTACTGTAGACTTTTAATGTTTCCCTCAAACCAGGGTTGTAATCTTCATCTAGCACATTAACCGATTCATAATCTAACCCGTGTTCATTCAATATTGTCAAAACTTTGTGAGAAAATCCACACTGTGGAGCCGTTCTTGATCCTTTAATAAAGACTACTATCTCATTCTCCTTTACCAATTTGTCAATCAATTGTTCCAAAGTCACTGTCAGTTGCACATGCCGACCAGGTGTAAGACGAAGATCAGGCTTGGCCTGTCTCTTCTTTACCCATGTGGTGTTACCAGATTCATTTCCAGGAGGAACCTTACCTATAGAATTTATGTGCTCCTCCATCC
>PISB-9
CCCTACAAACTCTCCCTTTATAAACACTTGAGGGAATGTAGGCCAACTACTGTAGACTTTTAATGTTTCCCTCAAACCAGGGTTGTAATCTTCATCTAGCACATTAACCGATTCATAATCTAACCCGTGTTCATTCAATATTGTCAAAACTTTGTGAGAAAATCCACACTGTGGAGCCGTTCTTGATCCTTTAATAAAGACTACTATCTCATTCTCCTTTACCAATTTGTCAATCAATTGTTCCAAAGTCACTGTCAGTTGCACATGCCGACCAGGTGTAAGACGAAGATCAGGCTTGGCCTGTCTCTTCTTTACCCATGTGGTGTTACCAGATTCATTTCCAGGAGGAACCTTACCTATAGAATTTATGTGCTCCTCCATCC
>PISB-7
CCCTACAAACTCTCCCTTTATAAACACTTGAGGGAATGTAGGCCAACTACTGTAGACTTTTAATGTTTCCCTCAAACCAGGGTTGTAATCTTCATCTAGCACATTAACCGATTCATAATCTAACCCGTGTTCATTCAATATTGTCAAAACTTTGTGAGAAAATCCACACTGTGGAGCCGTTCTTGATCCTTTAATAAAGACTACTATCTCATTCTCCTTTACCAATTTGTCAATCAATTGCTCCAAAGTCACTGTCAGTTGCACATGCCGACCAGGTGTAAGACGAAGATCAGGCTTGGCCTGTCTCTTCTTTACCCATGTGGTGTTACCAGATTCATTTCCAGGAGGAACCTTACCTATAGCATTTATGTGCTCCTCCATCC
>PISB-2
CCCTACAAACTCTCCCTTTATAAACACTTGAGGGAATGTAGGCCAACTACTGTAGACTTTTAATGTTTCCCTCAAACCAGGGTTGTAATCTTCATCTAGCACATTAACCGATTCATAATCTAACCCGTGTTCATTCAATATTGTCAAAACTTTGTGAGAAAATCCACACTGTGGAGCCGTTCTTGATCCTTTAATAAAGACTACTATCTCATTCTCCTTTACCAATTTGTCAATCAATTGTTCCAAAGTCACTGTCAGTTGCACATGCCGACCAGGTGTAAGACGAAGATCAGGCTTGGCCTGTCTCTTCTTTACCCATGTGGTGTTACCAGATTCATTTCCAGGAGGAACCTTACCTATAGAATTTATGTGCTCCTCCATCC
>PISB-16
CCCTACAAACTCTCCCTTTATAAACACTTGAGGGAATGTAGGCCAACTACTGTAGACTTTTAATGTTTCCCTCAAACCAGGGTTGTAATCTTCATCTAGCACATTAACCGATTCATAATCTAACCCGTGTTCATTCAATATTGTCAAAACTTTGTGAGAAAATCCACACTGTGGAGCCGTTCTTGATCCTTTAATAAAGACTACTATCTCATTCTCCTTTACCAATTTGTCAATCAATTGTTCCAAAGTCACTGTCAGTTGCACATGCCGACCAGGTGTAAGACGAAGATCAGGCTTGGCCTGTCTCTTCTTTACCCATGTGGTGTTACCAGATTCATTTCCAGGAGGAACCTTACCTATAGCATTTATGTGCTCCTCCATCC
>PISB-14
CCCTACAAACTCTCCCTTTATAAACACTTGAGGGAATGTAGGCCAACTACTGTAGACTTTTAATGTTTCCCTCAAACCAGGGTTGTAATCTTCATCTAGCACATTAACCGATTCATAATCTAACCCGTGTTCATTCAATATTGTCAAAACTTTGTGAGAAAATCCACACTGTGGAGCCGTTCTTGATCCTTTAATAAAGACTACTATCTCATTCTCCTTTACCAATTTGTCAATCAATTGTTCCAAAGTCACTGTCAGTTGCACATGCCGACCAGGTGTAAGACGAAGATCAGGCTTGGCCTGTCTCTTCTTTACCCATGTGGTGTTACCAGATTCATTTCCAGGAGGAACCTTACCTATAGCATTTATGTGCTCCTCCATCC
>PISB-10
CCCTACAAACTCTCCCTTTATAAACACTTGAGGGAATGTAGGCCAACTACTGTAGACTTTTAATGTTTCCCTCAAACCAGGGTTGTAATCTTCATCTAGCACATTAATCGATTCATAATCTAACCCGTGTTCATTCAATATTGTCAAAACTTTGTGAGAAAATCCACACTGTGGAGCCTTTCTTGATCCTTTAATAAAG-CTACTATCTCATTCTCCTTTACCAATTTGTCAATCAATTGTTCCAAAGTCACTGTCAGTTGCACATGCCGACCAGGTGTAAGACGAAGATCAGGCTTGGCCTGTCTCTTCTTTACCCATGTGGTGTTACCAGATTCATTTCCAGGAGGAACCTTACCTATAGCATTTATGTGCTCCTCCATCC
>PISB-1
CCCTACAAACTCTCCCTTTATAAACACTTGAGGGAATGTAGGCCAACTACTGTAGACTTTTAATGTTTCCCTCAAACCAGGGTTGTAATCTTCATCTAGCACATTAACCGATTCATAATCTAACCCGTGTTCATTCAATATTGTCAAAACTTTGTGAGAAAATCCACACTGTGGAGCCGTTCTTGATCCTTTAATAAAGACTACTATCTCATTCTCCTTTACCAATTTGTCAATCAATTGTTCCAAAGTCACTGTCAGTTGCACATGCCGACCAGGTGTAAGACGAAGATCAGGCTTGGCCTGTCTCTTCTTTACCCATGTGGTGTTACCAGATTCATTTCCAGGAGGAACCTTACCTATAGCATTTATGTGCTCCTCCATCC
>PISB-17
CCCTACAAATTCTCCCTTTATAAACACTTGAGGGAATGTAGGCCAACTACTGTAGACTTTTAATGTTTCCCTCAAACCAGGGTTGTAATCTTCATCTAGCACATTAACCGATTCATAATCCAACCCATGTTCATTCAATATTGTCAAAACTTTGTGAGAAAATCCACACTGTGGAGCCGTTCTTGATCCTTTAATAAAGACTACTATCTCATTCTCCTTTACCAATTTGTCAATCAATTGTTCCAAAGTCACTGTCAGTTGCACATGCCGACCAGGTGTAAGACGAAGATCAGGCTTGGCCTGTCTCTTCTTTACCCATGTGGTGTTACCAGATTCATTTCCAGGAGGAACCTTACCTATAGCATTTATGTGCTCCTCCATCC
>PISB-15
CCCTACAAATTCTCCCTTTATAAACACTTGAGGGAATGTAGGCCAACTACTGTAGACTTTTAATGTTTCCCTCAAACCAGGGTTGTAATCTTCATCTAGCACATTAACCGATTCATAATCCAACCCATGTTCATTCAATATTGTCAAAACTTTGTGAGAAAATCCACACTGTGGAGCCGTTCTTGATCCTTTAATAAAGACTACTATCTCATTCTCCTTTACCAATTTGTCAATCAATTGTTCCAAAGTCACTGTCAGTTGCACATGCCGACCAGGTGTAAGACGAAGATCAGGCTTGGCCTGTCTCTTCTTTACCCATGTGGTGTTACCAGATTCATTTCCAGGAGGAACCTTACCTATAGCATTTATGTGCTCCTCCATCC
>PISB-11
CCCTACAAACTCTCCCTTTATAAACACTTGAGGGAATGTAGGCCAACTACTGTAGACTTTTAATGTTTCCCTCAAACCAGGGTTGTAATCTTCATCTAGCACATTAACCGATTCATAATCTAACCCGTGTTCATTCAATATTGTCAAAACTTTGTGAGAAAATCCACACTGTGGAGCCGTTCTTGATCCTTTAATAAAGACTACTATCTCATTCTCCTTTACCAATTTGTCAATCAATTGTTCCAAAGTCACTGTCAGTTGCACATGCCGACCAGGTGTAAGACGAAGATCAGGCTTGGCCTGTCTCTTCTTTACCCATGTGGTGTTACCAGATTCATTTCCAGGAGGAACCTTACCTATAGCATTTATGTGCTCCTCCATCC
>PISB-8
CCCTACAAACTCTCCCTTTATAAACACTTGAGGGAATGTAGGCCAACTACTGTAGACTTTTAATGTTTCCCTCAAACCAGGGTTGTAATCTTCATCTAGCACATTAACCGATTCATAATCTAACCCGTGTTCATTCAATATTGTCAAAACTTTGTGAGAAAATCCACACTGTGGAGCCGTTCTTGATCCTTTAATAAAGACTACTATCTCATTCTCCTTTACCAATTTGTCAATCAATTGTTCCAAAGTCACTGTCAGTTGCACATGCCGACCAGGTGTAAGACGAAGATCAGGCTTGGCCTGTCTCTTCTTTACCCATGTGGTGTTACCAGATTCATTTCCAGGAGGAACCTTACCTATAGCATTTATGTGCTCCTCCATCC
>PISB-18
CCCTACAAACTCTCCCTTTATAAACACTTGAGGGAATGTAGGCCAACTACTGTAGACTTTTAATGTTTCCCTCAAACCAGGGTTGTAATCTTCATCTAGCACATTAACCGATTCATAATCTAACCCGTGTTCATTCAATATTGTCAAAACTTTGTGAGAAAATCCACACTGTGGAGCCGTTCTTGATCCTTTAATAAAGACTACTATCTCATTCTCCTTTACCAATTTGTCAATCAATTGTTCCAAAGTCACTGTCAGTTGCACATGCCGACCAGGTGTAAGACGAAGATCAGGCTTGGCCTGTCTCTTCTTTACCCATGTGGTGTTACCAGATTCATTTCCAGGAGGAACCTTACCTATAGCATTTATGTGCTCCTCCATCC
>PISB-5
CCCTACAAACTCTCCCTTTATAAACACTTGAGGGAATGTAGGCCAACTACTGTAGACTTTTAATGTTTCCCTCAAACCAGGGTTGTAATCTTCATCTAGCACATTAACCGATTCATAATCTAACCCGTGTTCATTCAATATTGTCAAAACTTTGTGAGAAAATCCACACTGTGGAGCCGTTCTTGATCCTTTAATAAAGACTACTATCTCATTCTCCTTTACCAATTTGTCAATCAATTGCTCCAAAGTCACTGTCAGTTGCACATGCCGACCAGGTGTAAGACGAAGATCAGGCTTGGCCTGTCTCTTCTTTACCCATGTGGTGTTACCAGATTCATTTCCAGGAGGAACCTTACCTATAGCATTTATGTGCTCCTCCATCC
>PISB-13
CCCTACAAACTCTCCCTTTATAAACACTTGAGGGAATGTAGGCCAACTACTGTAGACTTTTAATGTTTCCCTCAAACCAGGGTTGTAATCTTCATCTAGCACATTAACCGATTCATAATCTAACCCGTGTTCATTCAATATTGTCAAAACTTTGTGAGAAAATCCACACTGTGGAGCCGTTCTTGATCCTTTAATAAAGACTACTATCTCATTCTCCTTTACCAATTTGTCAATCAATTGTTCCAAAGTCACTGTCAGTTGCACATGCCGACCAGGTGTAAGACGAAGATCAGGCTTGGCCTGTCTCTTCTTTACCCATGTGGTGTTACCAGATTCATTTCCAGGAGGAACCTTACCTATAGCATTTATGTGCTCCTCCATCC
>PISB-4
CCCTACAAACTCTCCCTTTATAAACACTTGAGGGAATGTAGGCCAACTACTGTAGACTTTTAATGTTTCCCTCAAACCAGGGTTGTAATCTTCATCTAGCACATTAACCGATTCATAATCTAACCCGTGTTCATTCAATATTGTCAAAACTTTGTGAGAAAATCCACACTGTGGAGCCGTTCTTGATCCTTTAATAAAGACTACTATCTCATTCTCCTTTACCAATTTGTCAATCAATTGTTCCAAAGTCACTGTCAGTTGCACATGCCGACCAGGTGTAAGACGAAGATCAGGCTTGGCCTGTCTCTTCTTTACCCATGTGGTGTTACCAGATTCATTTCCAGGAGGAACCTTACCTATAGCATTTATGTGCTCCTCCATCC
>PISB-12
CCCTACAAACTCTCCCTTTATAAACACTTGAGGGAATGTAGGCCAACTACTGTAGACTTTTAATGTTTCCCTCAAACCAGGGTTGTAATCTTCATCTAGCACATTAACCGATTCATAATCTAACCCGTGTTCATTCAATATTGTCAAAACTTTGTGAGAAAATCCACACTGTGGAGCCGTTCTTGATCCTTTAATAAAGACTACTATCTCATTCTCCTTTACCAATTTGTCAATCAATTGCTCCAAAGTCACTGTCAGTTGCACATGCCGACCAGGTGTAAGACGAAGATCAGGCTTGGCCTGTCTCTTCTTTACCCATGTGGTGTTACCAGATTCATTTCCAGGAGGAACCTTACCTATAGAATTTATGTGCTCCTCCATCC
>PISQ-1
CCCTACAAACTCTCCCTTTATAAACACTTGAGGGAATGTAGGCCAACTACTGTAGACTTTTAATGTTTCCCTCAAACCAGGGTTGTAATCTTCATCTAGCACATTAACCGATTCATAATCTAACCCGTGTTCATTCAATATTGTCAAAACTTTGTGAGAAAATCCACACTGTGGAGCCGTTCTTGAACCTTTAATAAAGACTACTATCTCATTCTCCTTCACCAATTTGTCAATCAACTGTTCCAAAGTCACTGTCAGTTGCACATGCCGACCAGGTGTAAGACGAAGATCAGGCTTGGCCTGTCTCTTCTTTACCCATGTGGTGTTACCAGATTCATTTCCAGGAGGAACCTTACCTATAGCATTTATGTGCTCCTCCATCC
>PISQ-2
CCCTACAAACTCTCCCTTTATAAACACTTGAGGGAATGTAGGCCAACTACTGTAGACTTTTAATGTTTCCCTCAAACCAGGGTTGTAATCTTCATCTAGCACATTAACCGATTCATAATCTAACCCGTGTTCATTCAATATTGTCAAAACTTTGTGAGAAAATCCACACTGTGGAGCCGTTCTTGAACCTTTAATAAAGACTACTATCTCATTCTCCTTCACCAATTTGTCAATCAACTGTTCCAAAGTCACTGTCAGTTGCACATGCCGACCAGGTGTAAGACGAAGATCAGGCTTGGCCTGTCTCTTCTTTACCCATGTGGTGTTACCAGATTCATTTCCAGGAGGAACCTTACCTATAGCATTTATGTGCTCCTCCATCC
>PIST-9
CCCTACAAACTCTCCCTTTATAAACACTTGAGGGAATGTAGGCCAACTACTGTAGACTTTTAATGTTTCCCTCAAACCAGGGTTGTAATCTTCATCTAGCACATTAACCGATTCATAATCTAACCCGTGTTCATTCAATATTGTCAAAACTTTGTGAGAAAATCCACACTGTGGAGCCGTTCTTGATCCTTTAATAAAGACTACTATCTCATTCTCCTTTACCAATTTGTCAATCAATTGTTCCAAAGTCACTGTCAGTTGCACATGCCGACCAGGTGTAAGACGAAGATCAGGCTTGGCCTGTCTCTTCTTTACCCATGTGGTGTTACCAGATTCATTTCCAGGAGGAACCTTACCTATAGCATTTATGTGCTCCTCCATCC
>PIST-3
CCCTACAAACTCTCCCTTTATAAACACTTGAGGGAATGTAGGCCAACTACTGTAGACTTTTAATGTTTCCCTCAAACCAGGGTTGTAATCTTCATCTAGCACATTAACCGATTCATAATCTAACCCGTGTTCATTCAATATTGTCAAAACTTTGTGAGAAAATCCACACTGTGGAGCCGTTCTTGATCCTTTAATAAAGACTACTATCTCATTCTCCTTTACCAATTTGTCAATCAATTGTTCCAAAGTCACTGTCAGTTGCACATGCCGACCAGGTGTAAGACGAAGATCAGGCTTGGCCTGTCTCTTCTTTACCCATGTGGTGTTACCAGATTCATTTCCAGGAGGAACCTTACCTATAGCATTTATGTGCTCCTCCATCC
>PIST-15
CCCTACAAACTCTCCCTTTATAAACACTTGAGGGAATGTAGGCCAACTACTGTAGACTTTTAATGTTTCCCTCAAACCAGGGTTGTAATCTTCATCTAGCACATTAACCGATTCATAATCTAACCCGTGTTCATTCAATATTGTCAAAACTTTGTGAGAAAATCCACACTGTGGAGCCGTTCTTGATCCTTTAATAAAGACTACTATCTCATTCTCCTTTACCAATTTGTCAATCAATTGTTCCAAAGTCACTGTCAGTTGCACATGCCGACCAGGTGTAAGACGAAGATCAGGCTTGGCCTGTCTCTTCTTTACCCATGTGGTGTTACCAGATTCATTTCCAGGAGGAACCTTACCTATAGCATTTATGTGCTCCTCCATCC
>PIST-6
CCCTACAAACTCTCCCTTTATAAACACTTGAGGGAATGTAGGCCAACTACTGTAGACTTTTAATGTTTCCCTCAAACCAGGGTTGTAATCTTCATCTAGCACATTAACCGATTCATAATCTAACCCGTGTTCATTCAATATTGTCAAAACTTTGTGAGAAAATCCACACTGTGGAGCCGTTCTTGATCCTTTAATAAAGACTACTATCTCATTCTCCTTTACCAATTTGTCAATCAATTGTTCCAAAGTCACTGTCAGTTGCACATGCCGACCAGGTGTAAGACGAAGATCAGGCTTGGCCTGTCTCTTCTTTACCCATGTGGTGTTACCAGATTCATTTCCAGGAGGAACCTTACCTATAGCATTTATGTGCTCCTCCATCC
>PIST-11
CCCTACAAACTCTCCCTTTATAAACACTTGAGGGAATGTAGGCCAACTACTGTAGACTTTTAATGTTTCCCTCAAACCAGGGTTGTAATCTTCATCTAGCACATTAACCGATTCATAATCTAACCCGTGTTCATTCAATATTGTCAAAACTTTGTGAGAAAATCCACACTGTGGAGCCGTTCTTGATCCTTTAATAAAGACTACTATCTCATTCTCCTTTACCAATTTGTCAATCAATTGTTCCAAAGTCACTGTCAGTTGCACATGCCGACCAGGTGTAAGACGAAGATCAGGCTTGGCCTGTCTCTTCTTTACCCATGTGGTGTTACCAGATTCATTTCCAGGAGGAACCTTACCTATAGCATTTATGTGCTCCTCCATCC
>PIST-5
CCCTACAAACTCTCCCTTTATAAACACTTGAGGGAATGTAGGCCAACTACTGTAGACTTTTAATGTTTCCCTCAAACCAGGGTTGTAATCTTCATCTAGCACATTAACCGATTCATAATCTAACCCGTGTTCATTCAATATTGTCAAAACTTTGTGAGAAAATCCACACTGTGGAGCCGTTCTTGATCCTTTAATAAAGACTACTATCTCATTCTCCTTTACCAATTTGTCAATCAATTGTTCCAAAGTCACTGTCAGTTGCACATGCCGACCAGGTGTAAGACGAAGATCAGGCTTGGCCTGTCTCTTCTTTACCCATGTGGTGTTACCAGATTCATTTCCAGGAGGAACCTTACCTATAGCATTTATGTGCTCCTCCATCC
>PIST-2
CCCTACAAACTCTCCCTTTATAAACACTTGAGGGAATGTAGGCCAACTACTGTAGACTTTTAATGTTTCCCTCAAACCAGGGTTGTAATCTTCATCTAGCACATTAACCGATTCATAATCTAACCCGTGTTCATTCAATATTGTCAAAACTTTGTGAGAAAATCCACACTGTGGAGCCGTTCTTGATCCTTTAATAAAGACTACTATCTCATTCTCCTTTACCAATTTGTCAATCAATTGTTCCAAAGTCACTGTCAGTTGCACATGCCGACCAGGTGTAAGACGAAGATCAGGCTTGGCCTGTCTCTTCTTTACCCATGTGGTGTTACCAGATTCATTTCCAGGAGGAACCTTACCTATAGCATTNNNNNNNNNNNNNNNNN
>PIST-10
CCCTACAAACTCTCCCTTTATAAACACTTGAGGGAATGTAGGCCAACTACTGTAGACTTTTAATGTTTCCCTCAAACCAGGGTTGTAATCTTCATCTAGCACATTAACCGATTCATAATCTAACCCGTGTTCATTCAATATTGTCAAAACTTTGTGAGAAAATCCACACTGTGGAGCCGTTCTTGATCCTTTAATAAAGACTACTATCTCATTCTCCTTTACCAATTTGTCAATCAATTGTTCCAAAGTCACTGTCAGTTGCACATGCCGACCAGGTGTAAGACGAAGATCAGGCTTGGCCTGTCTCTTCTTTACCCATGTGGTGTTACCAGATTCATTTCCAGGAGGAACCTTACCTATAGCATTTATGTGCTCCTCCATCC
>PIST-4
CCCTACAAACTCTCCCTTTATAAACACTTGAGGGAATGTAGGCCAACTACTGTAGACTTTTAATGTTTCCCTCAAACCAGGGTTGTAATCTTCATCTAGCACATTAACCGATTCATAATCTAACCCGTGTTCATTCAATATTGTCAAAACTTTGTGAGAAAATCCACACTGTGGAGCCGTTCTTGATCCTTTAATAAAGACTACTATCTCATTCTCCTTTACCAATTTGTCAATCAATTGTTCCAAAGTCACTGTCAGTTGCACATGCCGACCAGGTGTAAGACGAAGATCAGGCTTGGCCTGTCTCTTCTTTACCCATGTGGTGTTACCAGATTCATTTCCAGGAGGAACCTTACCTATAGCATTTATGTGCTCCTCCATCC
>PIST-12
CCCTACAAACTCTCCCTTTATAAACACTTGAGGGAATGTAGGCCAACTACTGTAGACTTTTAATGTTTCCCTCAAACCAGGGTTGTAATCTTCATCTAGCACATTAACCGATTCATAATCTAACCCGTGTTCATTCAATATTGTCAAAACTTTGTGAGAAAATCCACACTGTGGAGCCGTTCTTGATCCTTTAATAAAGACTACTATCTCATTCTCCTTTACCAATTTGTCAATCAATTGTTCCAAAGTCACTGTCAGTTGCACATGCCGACCAGGTGTAAGACGAAGATCAGGCTTGGCCTGTCTCTTCTTTACCCATGTGGTGTTACCAGATTCATTTCCAGGAGGAACCTTACCTATAGCATTTATGTGCTCCTCCATCC
>PICH-X3
CCCTACAAACTCTCCCTTTATAAACACTTGAGGGAATGTAGGCCAACTACTGTAGACTTTTAATGTTTCCCTCAAACCAGGGTTGTAATCTTCATCTAGCACATTAACCGATTCATAATCTAACCCATGTTCATTCAATATTGTCAAAACTTTGTGAGAAAATCCACACTGTGGAGCCGTTCTTGATCCTTTAATAAAGACTACTATCTCATTCTCCTTTACCAATTTGTCAATCAATTGTTCCAAAGTCACTGTCAGTTGCACATGCCGACCAGGTGTAAGACGAAGATCAGGCTTGGCCTGTCTCTTCTTTACCCATGTGGTGTTACCAGATTCATTTCCAGGAGGAACCTTACCTATAGCATTTATGTGCTCCTCCATCC
>PICH-X1
CCCTACAAACTCTCCCTTTATAAACACTTGAGGGAATGTAGGCCAACTACTGTAGACTTTTAATGTTTCCCTCAAACCAGGGTTGTAATCTTCATCTAGCACATTAACCGATTCATAATCTAACCCATGTTCATTCAATATTGTCAAAACTTTGTGAGAAAATCCACACTGTGGAGCCGTTCTTGATCCTTTAATAAAGACTACTATCTCATTCTCCTTTACCAATTTGTCAATCAATTGTTCCAAAGTCACTGTCAGTTGCACATGCCGACCAGGTGTAAGACGAAGATCAGGCTTGGCCTGTCTCTTCTTTACCCATGTGGTGTTACCAGATTCATTTCCAGGAGGAACCTTACCTATAGCATTTATGTGCTCCTCCATCC
>PIST-14
CCCTACAAACTCTCCCTTTATAAACACTTGAGGGAATGTAGGCCAACTACTGTAGACTTTTAATGTTTCCCTCAAACCAGGGTTGTAATCTTCATCTAGCACATTAACCGATTCATAATCTAACCCGTGTTCATTCAATATTGTCAAAACTTTGTGAGAAAATCCACACTGTGGAGCCGTTCTTGATCCTTTAATAAAGACTACTATCTCATTCTCCTTTACCAATTTGTCAATCAATTGTTCCAAAGTCACTGTCAGTTGCACATGCCGACCAGGTGTAAGACGAAGATCAGGCTTGGCCTGTCTCTTCTTTACCCATGTGGTGTTACCAGATTCATTTCCAGGAGGAACCTTACCTATAGCATTTATGTGCTCCTCCATCC
>PIST-13
CCCTACAAACTCTCCCTTTATAAACACTTGAGGGAATGTAGGCCAACTACTGTAGACTTTTAATGTTTCCCTCAAACCAGGGTTGTAATCTTCATCTAGCACATTAACCGATTCATAATCTAACCCGTGTTCATTCAATATTGTCAAAACTTTGTGAGAAAATCCACACTGTGGAGCCGTTCTTGATCCTTTAATAAAGACTACTATCTCATTCTCCTTTACCAATTTGTCAATCAATTGTTCCAAAGTCACTGTCAGTTGCACATGCCGACCAGGTGTAAGACGAAGATCAGGCTTGGCCTGTCTCTTCTTTACCCATGTGGTGTTACCAGATTCATTTCCAGGAGGAACCTTACCTATAGCATTTATGTGCTCCTCCATCC
>PIST-1
CCCTACAAACTCTCCCTTTATAAACACTTGAGGGAATGTAGGCCAACTACTGTAGACTTTTAATGTTTCCCTCAAACCAGGGTTGTAATCTTCATCTAGCACATTAACCGATTCATAATCTAACCCGTGTTCATTCAATATTGTCAAAACTTTGTGAGAAAATCCACACTGTGGAGCCGTTCTTGATCCTTTAATAAAGACTACTATCTCATTCTCCTTTACCAATTTGTCAATCAATTGTTCCAAAGTCACTGTCAGTTGCACATGCCGACCAGGTGTAAGACGAAGATCAGGCTTGGCCTGTCTCTTCTTTACCCATGTGGTGTTACCAGATTCATTTCCAGGAGGAACCTTACCTATAGCATTTATGTGCTCCTCCATCC
>PICH-X2
CCCTACAAACTCTCCCTTTATAAACACTTGAGGGAATGTAGGCCAACTACTGTAGACTTTTAATGTTTCCCTCAAACCAGGGTTGTAATCTTCATCTAGCACATTAACCGATTCATAATCTAACCCATGTTCATTCAATATTGTCAAAACTTTGTGAGAAAATCCACACTGTGGAGCCGTTCTTGATCCTTTAATAAAGACTACTATCTCATTCTCCTTTACCAATTTGTCAATCAATTGTTCCAAAGTCACTGTCAGTTGCACATGCCGACCAGGTGTAAGACGAAGATCAGGCTTGGCCTGTCTCTTCTTTACCCATGTGGTGTTACCAGATTCATTTCCAGGAGGAACCTTACCTATAGCATTTATGTGCTCCTCCATCC
>PIST-8
CCCTACAAACTCTCCCTTTATAAACACTTGAGGGAATGTAGGCCAACTACTGTAGACTTTTAATGTTTCCCTCAAACCAGGGTTGTAATCTTCATCTAGCACATTAACCGATTCATAATCTAACCCGTGTTCATTCAATATTGTCAAAACTTTGTGAGAAAATCCACACTGTGGAGCCGTTCTTGATCCTTTAATAAAGACTACTATCTCATTCTCCTTTACCAATTTGTCAATCAATTGTTCCAAAGTCACTGTCAGTTGCACATGCCGACCAGGTGTAAGACGAAGATCAGGCTTGGCCTGTCTCTTCTTTACCCATGTGGTGTTACCAGATTCATTTCCAGGAGGAACCTTACCTATAGCATTTATGTGCTCCTCCATCC
>PIST-19
CCCTACAAACTCTCCCTTTATAAACACTTGAGGGAATGTAGGCCAACTACTGTAGACTTTTAATGTTTCCCTCAAACCAGGGTTGTAATCTTCATCTAGCACATTAACCGATTCATAATCTAACCCGTGTTCATTCAATATTGTCAAAACTTTGTGAGAAAATCCACACTGTGGAGCCGTTCTTGATCCTTTAATAAAGACTACTATCTCATTCTCCTTTACCAATTTGTCAATCAATTGTTCCAAAGTCACTGTCAGTTGCACATGCCGACCAGGTGTAAGACGAAGATCAGGCTTGGCCTGTCTCTTCTTTACCCATGTGGTGTTACCAGATTCATTTCCAGGAGGAACCTTACCTATAGCATTTATGTGCTCCTCCATCC
>PIST-7
CCCTACAAACTCTCCCTTTATAAACACTTGAGGGAATGTAGGCCAACTACTGTAGACTTTTAATGTTTCCCTCAAACCAGGGTTGTAATCTTCATCTAGCACATTAACCGATTCATAATCTAACCCGTGTTCATTCAATATTGTCAAAACTTTGTGAGAAAATCCACACTGTGGAGCCGTTCTTGATCCTTTAATAAAGACTACTATCTCATTCTCCTTTACCAATTTGTCAATCAATTGTTCCAAAGTCACTGTCAGTTGCACATGCCGACCAGGTGTAAGACGAAGATCAGGCTTGGCCTGTCTCTTCTTTACCCATGTGGTGTTACCAGATTCATTTCCAGGAGGAACCTTACCTATAGCATTTATGTGCTCCTCCATCC
>PILA-21
CCCTACAAACTCTCCCTTTATAAACACTTGAGGGAATGTAGGCCAACTACTGTAGACTTTTAATGTTTCCCTCAAACCAGGGTTGTAATCTTCATCTAGCACATTAACCGATTCATAATCTAACCCGTGTTCATTCAATATTGTCAAAACTTTGTGAGAAAATCCACACTGTGGAGCCGTTCTTGATCCTTTAATAAAGACTACTATCTCATTCTCCTTTACCAATTTGTCAATCAATTGTTCCAAAGTCACTGTCAGTTGCACATGCCGACCAGGTGTAAGACGAAGATCAGGCTTGGCCTGTCTCTTCTTTACCCATGTGGTGTTACCAGATTCATTTCCAGGAGGAACCTTACCTATAGCATTTATGTGCTCCTCCATCC
>PILA-20
CCCTACAAACTCTCCCTTTATAAACACTTGAGGGAATGTAGGCCAACTACTGTAGACTTTTAATGTTTCCCTCAAACCAGGGTTGTAATCTTCATCTAGCACATTAACCGATTCATAATCTAACCCGTGTTCATTCAATATTGTCAAAACTTTGTGAGAAAATCCACACTGTGGAGCCGTTCTTGATCCTTTAATAAAGACTACTATCTCATTCTCCTTTACCAATTTGTCAATCAATTGTTCCAAAGTCACTGTCAGTTGCACATGCCGACCAGGTGTAAGACGAAGATCAGGCTTGGCCTGTCTCTTCTTTACCCATGTGGTGTTACCAGATTCATTTCCAGGAGGAACCTTACCTATAGCATTTATGTGCTCCTCCATCC
>PILA-26
CCCTACAAACTCTCCTTTTATAAACACTTGAGGGAATGTAGGCCAACTACTGTAGACTTTTAATGTTTCCCTCAAACCAGGGTTGTAATCTTCATCTAGCACATTAACCGATTCATAATCTAACCCGTGTTCATTCAATATTGTCAAAACTTTGTGAGAAAATCCACACTGTGGAGCCGTTCTTGATCCTTTAATAAAGACTACTATCTCATTCTCCTTTACCAATTTGTCAATCAATTGTTCCAAAGTCACTGTCAGTTGCACATGCCGACCAGGTGTAAGACGAAGATCAGGCTTGGCCTGTCTCTTCTTTACCCATGTGGTGTTACCAGATTCATTTCCAGGAGGAACCTTACCTATAGCATTTATGTGCTCCTCCATCC
>PILA-23
CCCTACAAACTCTCCCTTTATAAACACTTGAGGGAATGTAGGCCAACTACTGTAGACTTTTAATGTTTCCCTCAAACCAGGGTTGTAATCTTCATCTAGCACATTAACCGATTCATAATCTAACCCGTGTTCATTCAATATTGTCAAAACTTTGTGAGAAAATCCACACTGTGGAGCCGTTCTTGATCCTTTAATAAAGACTACTATCTCATTCTCCTTTACCAATTTGTCAATCAATTGTTCCAAAGTCACTGTCAGTTGCACATGCCGACCAGGTGTAAGACGAAGATCAGGCTTGGCCTGTCTCTTCTTTACCCATGTGGTGTTACCAGATTCATTTCCAGGAGGAACCTTACCTATAGCATTTATGTGCTCCTCCATCC
>PILA-28
CCCTACAAATTCTCCCTTTATAAACACTTGAGGGAATGTAGGCCAACTACTGTAGACTTTTAATGTTTCCCTCAAACCAGGGTTGTAATCTTCATCTAGCACATTAACCGATTCATAATCCAACCCATGTTCATTCAATATTGTCAAAACTTTGTGAGAAAATCCACACTGTGGAGCCGTTCTTGATCCTTTAATAAAGACTACTATCTCATTCTCCTTTACCAATTTGTCAATCAATTGTTCCAAAGTCACTGTCAGTTGCACATGCCGACCAGGTGTAAGACAAAGATCAGGCTTGGCCTGTCTCTTCTTTACCCATGTGGTGTTACCAGATTCATTTCCAGGAGGAACCTTACCTATAGCATTTATGTGCTCCTCCATCC
>PILA-19
CCCTACAAACTCTCCCTTTATAAACACTTGAGGGAATGTAGGCCAACTACTGTAGACTTTTAATGTTTCCCTCAAACCAGGGTTGTAATCTTCATCTAGCACATTAACCGATTCATAATCTAACCCGTGTTCATTCAATATTGTCAAAACTTTGTGAGAAAATCCACACTGTGGAGCCGTTCTTGATCCTTTAATAAAGACTACTATCTCATTCTCCTTTACCAATTTGTCAATCAATTGTTCCAAAGTCACTGTCAGTTGCACATGCCGACCAGGTGTAAGACGAAGATCAGGCTTGGCCTGTCTCTTCTTTACCCATGTGGTGTTACCAGATTCATTTCCAGGAGGAACCTTACCTATAGCATTTATGTGCTCCTCCATCC
>PILA-18
CCCTACAAACTCTCCCTTTATAAACACTTGAGGGAATGTAGGCCAACTACTGTAGACTTTTAATGTTTCCCTCAAACCAGGGTTGTAATCTTCATCTAGCACATTAACCGATTCATAATCTAACCCGTGTTCATTCAATATTGTCAAAACTTTGTGAGAAAATCCACACTGTGGAGCCGTTCTTGATCCTTTAATAAAGACTACTATCTCATTCTCCTTTACCAATTTGTCAATCAATTGTTCCAAAGTCACTGTCAGTTGCACATGCCGACCAGGTGTAAGACGAAGATCAGGCTTGGCCTGTCTCTTCTTTACCCATGTGGTGTTACCAGATTCATTTCCAGGAGGAACCTTACCTATAGCATTTATGTGCTCCTCCATCC
>PILA-27
CCCTACAAACTCTCCCTTTATAAACACTTGAGGGAATGTAGGCCAACTACTGTAGACTTTTAATGTTTCCCTCAAACCAGGGTTGTAATCTTCATCTAGCACATTAACCGATTCATAATCTAACCCGTGTTCATTCAATATTGTCAAAACTTTGTGAGAAAATCCACACTGTGGAGCCGTTCTTGATCCTTTAATAAAGACTACTATCTCATTCTCCTTTACCAATTTGTCAATCAATTGTTCCAAAGTCACTGTCAGTTGCACATGCCGACCAGGTGTAAGACGAAGATCAGGCTTGGCCTGTCTCTTCTTTACCCATGTGGTGTTACCAGATTCATTTCCAGGAGGAACCTTACCTATAGCATTTATGTGCTCCTCCATCC
>PILA-17
CCCTACAAACTCTCCCTTTATAAACACTTGAGGGAATGTAGGCCAACTACTGTAGACTTTTAATGTTTCCCTCAAACCAGGGTTGTAATCTTCATCTAGCACATTAACCGATTCATAATCTAACCCGTGTTCATTCAATATTGTCAAAACTTTGTGAGAAAATCCACACTGTGGAGCCGTTCTTGATCCTTTAATAAAGACTACTATCTCATTCTCCTTTACCAATTTGTCAATCAATTGTTCCAAAGTCACTGTCAGTTGCACATGCCGACCAGGTGTAAGACGAAGATCAGGCTTGGCCTGTCTCTTCTTTACCCATGTGGTGTTACCAGATTCATTTCCAGGAGGAACCTTACCTATAGCATTTATGTGCTCCTCCATCC
>PILA-29
CCCTACAAACTCTCCCTTTATAAACACTTGAGGGAATGTAGGCCAACTACTGTAGACTTTTAATGTTTCCCTCAAACCAGGGTTGTAATCTTCATCTAGCACATTAACCGATTCATAATCTAACCCGTGTTCATTCAATATTGTCAAAACTTTGTGAGAAAATCCACATTGTGGAGCCGTTCTTGATCCTTTAATAAAGACTACTATCTCATTCTCCTTCACCAATTTGTCAATCAATTGTTCCAAAGTCACAGTCAGTTGCACATGCCGTCCAGGTGTAAGACGAAGATCAGCCTTGGCCTGTCTCTTCTTTACCCATGTGGTGTTACCAGATTCATTTCCAGGAGGAACCTTACCTATAGCATTTATGTGCTCCTCCATCC
>PILA-22
CCCTACAAACTCTCCCTTTATAAACACTTGAGGGAATGTAGGCCAACTACTGTAGACTTTTAATGTTTCCCTCAAACCAGGGTTGTAATCTTCATCTAGCACATTAACCGATTCATAATCTAACCCGTGTTCATTCAATATTGTCAAAACTTTGTGAGAAAATCCACACTGTGGAGCCGTTCTTGATCCTTTAATAAAGACTACTATCTCATTCTCCTTTACCAATTTGTCAATCAATTGTTCCAAAGTCACTGTCAGTTGCACATGCCGACCAGGTGTAAGACGAAGATCAGGCTTGGCCTGTCTCTTCTTTACCCATGTGGTGTTACCAGATTCATTTCCAGGAGGAACCTTACCTATAGCATTTATGTGCTCCTCCATCC
>PILA-24
CCCTACAAACTCTCCCTTTATAAACACTTGAGGGAATGTAGGCCAACTACTGTAGACTTTTAATGTTTCCCTCAAACCAGGGTTGTAATCTTCATCTAGCACATTAACCGATTCATAATCTAACCCGTGTTCATTCAATATTGTCAAAACTTTGTGAGAAAATCCACACTGTGGAGCCGTTCTTGATCCTTTAATAAAGACTACTATCTCATTCTCCTTTACCAATTTGTCAATCAATTGTTCCAAAGTCACTGTCAGTTGCACATGCCGACCAGGTGTAAGACGAAGATCAGGCTTGGCCTGTCTCTTCTTTACCCATGTGGTGTTACCAGATTCATTTCCAGGAGGAACCTTACCTATAGCATTTATGTGCTCCTCCATCC
>PIAL-AO
CCCTACAAACTCTCCCATTATAAACACTTGAGGGAATGTAGGCCAACTACTGTAGACTTTTAATGTTTCCCTCAAACCAGGGTTGTAATCTTCATCTAGCACATTAACCGATTCATAATCTAACCCGTGTTCATTCAATATTGTCAAAACTTTGTGAGAAAATCCACACTGTGGAGCCGTTCTTGATCCTTTAATAAAGACTACTATCTCATTCTCCTTTACCAATTTGTCAATCAATTGTTCCAAAGTCACTGTCAGTTGCACATGCCGACCAGGTGTAAGACGAAGATCAGGCTTGGCCTGTCTCTTCTTTACCCATGTGGTGTTACCAGATTCATTTCCAGGAGGAACCTTACCGATAGCATTTATGTGCTCCTCCATCC
