# Supplementary material for: An empirical evaluation of two-stage species tree inference strategies using a multilocus dataset from North American pines
Source: BMC Evol Biol. 2014 Mar 29;14:67. doi: 10.1186/1471-2148-14-67 (PMC4021425; doi:10.1186/1471-2148-14-67)
Supplement: Additional file 3 — Zip archive containing data filesDp,Dp,0,Ds,Ds,0, and a description of these files. [file 1471-2148-14-67-S3.zip › DeGiorgioEtAl_2014_AdditionalFile1/Dataset_Dp0/0_15187_01.fas]

>PIAL-3
AGTTCTTGTCACTTCCTCCATCTGTTCCTCAAATAGTGTCCACACTAGTTCAAATAGTTGTACATGTGCAACCAAGTCAAGTTCAGTCTAGCCTTTCCACACAAGGTATGTCCAGTGGAATTAGCCAAAGCTCCATCATGCCAACATCACCATCAGGTGGAACCGCGGATTCAATGAGTACAAATAAATCATCTGCATCAGCACCTGGGATAAATGCTAGTGGTACTGGTTCAGGGAATAGCAGTGCTGCTCAAGCTTCATCTTCCCTTATGATTCAAGCTTGTGGTCTTCTGTTAGCGCAGTTACCATCACTCTTTCATATGCACTTTTATGCAGAAGCAGCCCGTGTAATCAAAGATTGCTGGTGGGTCACTGATGTCACAAAGACCTCCTTGGAACTGGACTCTGCTTTTGGCTATGCTTTGTGGGATCCAACATGGGCTTTTCAAGACAACACGGTCATAGC
>PIAL-13
AGTTCTTGTCACTTCCTCCATCTGTTCCTCAAATAGTGTCCACATTAGTTCAAATAGTTGTACATGTGCAACCAAGTCAAGTTCAGTCTAGCCTTTCCACACAAGGTATGTCCAGTGGAATTAGCCAAAGCTCCATCATGCCAACATCACCATCAGGTGGAACCGCGGATTCAATGAGTACAAATAAATCATCTGCATCAGCACCTGGGATAAATGCTAGTGGTACTGGTTCAGGGAATAGCAGTGCTGCTCAAGCTTCATCTTCCCTTATGATTCAAGCTTGTGGTCTTCTGTTAGCGCAGTTACCATCACTCTTTCATATGCACTTTTATGCAGAAGCAGCCCGTGTAATCAAAGATTGCTGGTGGGTCACTGATGTCACAAAGACCTCCTTGGAACTGGACTCTGCTTTTGGCTATGCTTTGTGGGATCCAACATGGGCTTTTCAAGACAACACGGTCATAGC
>PIAL-12
AGTTCTTGTCACTTCCTCCATCTGTTCCTCAAATAGTGTCCACACTAGTTCAAATAGTTGTACATGTGCAACCAAGTCAAGTTCAGTCTAGCCTTTCCACACAAGGTATGTCCAGTGGAATTAGCCAAAGCTCCATCATGCCAACATCACCATCAGGTGGAACCGCGGATTCAATGAGTACAAATAAATCATCTGCATCAGCACCTGGGATAAATGCTAGTGGTACTGGTTCAGGGAATAGCAGTGCTGCTCAAGCTTCATCTTCCCTTATGATTCAAGCTTGTGGTCTTCTGTTAGCGCAGTTACCATCACTCTTTCATATGCACTTTTATGCAGAAGCAGCCCGTGTAATCAAAGATTGCTGGTGGGTCACTGATGTCACAAAGACCTCCTTGGAACTGGACTCTGCTTTTGGCTATGCTTTGTGGGATCCAACATGGGCTTTTCAAGACAACACGGTCATAGC
>PIAL-16
AGTTCTTGTCACTTCCTCCATCTGTTCCTCAAATAGTGTCCACACTAGTTCAAATAGTTGTACATGTGCAACCAAGTCAAGTTCAGTCTAGCCTTTCCACACAAGGTATGTCCAGTGGAATTAGCCAAAGCTCCATCATGCCAACATCACCATCAGGTGGAACCGCGGATTCAATGAGTACAAATAAATCATCTGCATCAGCACCTGGGATAAATGCTAGTGGTACTGGTTCAGGGAATAGCAGTGCTGCTCAAGCTTCATCTTCCCTTATGATTCAAGCTTGTGGTCTTCTGTTAGCGCAGTTACCATCACTCTTTCATATGCACTTTTATGCAGAAGCAGCCCGTGTAATCAAAGATTGCTGGTGGGTCACTGATGTCACAAAGACCTCCTTGGAACTGGACTCTGCTTTTGGCTATGCTTTGTGGGATCCAACATGGGCTTTTCAAGACAACACGGTCATAGC
>PIAL-6
AGTTCTTGTCACTTCCTCCATCTGTTCCTCAAATAGTGTCCACACTAGTTCAAATAGTTGTACATGTGCAACCAAGTCAAGTTCAGTCTAGCCTTTCCACACAAGGTATGTCCAGTGGAATTAGCCAAAGCTCCATCATGCCAACATCACCATCAGGTGGAACCGCGGATTCAATGAGTACAAATAAATCATCTGCATCAGCACCTGGGATAAATGCTAGTGGTACTGGTTCAGGGAATAGCAGTGCTGCTCAAGCTTCATCTTCCCTTATGATTCAAGCTTGTGGTCTTCTGTTAGCGCAGTTACCATCACTCTTTCATATGCACTTTTATGCAGAAGCAGCCCGTGTAATCAAAGATTGCTGGTGGGTCACTGATGTCACAAAGACCTCCTTGGAACTGGACTCTGCTTTTGGCTATGCTTTGTGGGATCCAACATGGGCTTTTCAAGACAACACGGTCATAGC
>PIAL-15
AGTTCTTGTCACTTCCTCCATCTGTTCCTCAAATAGTGTCCACACTAGTTCAAATAGTTGTACATGTGCAACCAAGTCAAGTTCAGTCTAGCCTTTCCACACAAGGTATGTCCAGTGGAATTAGCCAAAGCTCCATCATGCCAACATCACCATCAGGTGGAACCGCGGATTCAATGAGTACAAATAAATCATCTGCATCAGCACCTGGGATAAATGCTAGTGGTACTGGTTCAGGGAATAGCAGTGCTGCTCAAGCTTCATCTTCCCTTATGATTCAAGCTTGTGGTCTTCTGTTAGCGCAGTTACCATCACTCTTTCATATGCACTTTTATGCAGAAGCAGCCCGTGTAATCAAAGATTGCTGGTGGGTCACTGATGTCACAAAGACCTCCTTGGAACTGGACTCTGCTTTTGGCTATGCTTTGTGGGATCCAACATGGGCTTTTCAAGACAACACGGTCATAGC
>PIAY-9
AGTTCTTGTCACTTCCTCCATCTGTTCCTCAAATAGTGTCCACACTAGTTCAAATAGTTGTACATGTGCAACCAAGTCAAGTTCAGTCTAGCCTTTCCACACAAGGTATGTCCAGTGGAATTAGCCAAAGCTCCATCATGCCAACATCACCATCAGGTGGAACCGCGGATTCAATGAGTACAAATAAATCATCTGCATCAGCACCTGGGATAAATGCTAGTGGTACTGGTTCAGGGAATAGCAGTGCTGCTCAAGCTTCATCTTCCCTTATGATTCAAGCTTGTGGTCTTCTGTTAGCGCAGTTACCATCACTCTTTCATATGCACTTTTATGCAGAAGCAGCCCGTGTAATCAAAGATTGCTGGTGGGTCACTGATGTCACAAAGACCTCCTTGGAACTGGACTCTGCTTTTGGCTATGCTTTGTGGGATCCAACATGGGCTTTTCAAGACAACACGGTCATAGC
>PIAY-6
AGTTCTTGTCACTTCCTCCATCTGTTCCTCAAATAGTGTCCACACTAGTTCAAATAGTTGTACATGTGCAACCAAGTCAAGTTCAGTCTAGCCTTTCCACACAAGGTATGTCCAGTGGAATTAGCCAAAGCTCCATCATGCCAACATCACCATCAGGTGGAACTGCGGATTCAATGAGTACAAATAAATCATCTGCATCAGCACCTGGGATAAATGCTAGTGGTACTGGTTCAGGGAATAGCAGTGCTGCTCAAGCTTCATCTTCCCTTATGATTCAAGCTTGTGGTCTTCTGTTAGCGCAGTTACCATCACTCTTTCATATGCACTTTTATGCAGAAGCAGCCCGTGTAATCAAAGATTGCTGGTGGGTCACTGATGTCACAAAGACCTCCTTGGAACTGGACTCTGCTTTTGGCTATGCTTTGTGGGATCCAACATGGGCTTTTCAAGACAACACGGTCATAGC
>PIAY-19
AGTTCTTGTCACTTCCTCCATCTGTTCCTCAAATAGTGTCCACACTAGTTCAAATAGTTGTACATGTGCAACCAAGTCAAGTTCAGTCTAGCCTTTCCACACAAGGTATGTCCAGTGGAATTAGCCAAAGCTCCATCATGCCAACATCACCATCAGGTGGAACTGCGGATTCAATGAGTACAAATAAATCATCTGCATCAGCACCTGGGATAAATGCTAGTGGTACTGGTTCAGGGAATAGCAGTGCTGCTCAAGCTTCATCTTCCCTTATGATTCAAGCTTGTGGTCTTCTGTTAGCGCAGTTACCATCACTCTTTCATATGCACTTTTATGCAGAAGCAGCCCGTGTAATCAAAGATTGCTGGTGGGTCACTGATGTCACAAAGACCTCCTTGGAACTGGACTCTGCTTTTGGCTATGCTTTGTGGGATCCAACATGGGCTTTTCAAGACAACACGGTCATAGC
>PIAY-14
AGTTCTTGTCACTTCCTCCATCTGTTCCTCAAATAGTGTCCACACTAGTTCAAATAGTTGTACATGTGCAACCAAGTCAAGTTCAGTCTAGCCTTTCCACACAAGGTATGTCCAGTGGAATTAGCCAAAGCTCCATCATGCCAACATCACCATCAGGTGGAACCGCGGATTCAATGAGTACAAATAAATCATCTGCATCAGCACCTGGGATAAATGCTAGTGGTACTGGTTCAGGGAATAGCAGTGCTGCTCAAGCTTCATCTTCCCTTATGATTCAAGCTTGTGGTCTTCTGTTAGCGCAGTTACCATCACTCTTTCATATGCACTTTTATGCAGAAGCAGCCCGTGTAATCAAAGATTGCTGGTGGGTCACTGATGTCACAAAGACCTCCTTGGAACTGGACTCTGCTTTTGGCTATGCTTTGTGGGATCCAACATGGGCTTTTCAAGACAACACGGTCATAGC
>PIAY-16
AGTTCTTGTCACTTCCTCCATCTGTTCCTCAAATAGTGTCCACACTAGTTCAAATAGTTGTACATGTGCAACCAAGTCAAGTTCAGTCTAGCCTTTCCACACAAGGTATGTCCAGTGGAATTAGCCAAAGCTCCATCATGCCAACATCACCATCAGGTGGAACCGCGGATTCAATGAGTACAAATAAATCATCTGCATCAGCACCTGGGATAAATGCTAGTGGTACTGGTTCAGGGAATAGCAGTGCTGCTCAAGCTTCATCTTCCCTTATGATTCAAGCTTGTGGCCTTCTGTTAGCGCAGTTACCATCACTCTTTCATATGCACTTTTATGCAGAAGCAGCCCGTGTAATCAAAGATTGCTGGTGGGTCACTGATGTCACAAAGACCTCCTTGGAACTGGACTCTGCTTTTGGCTATGCTTTGTGGGATCCAACATGGGCTTTTCAAGACAACACGGTCATAGC
>PIAY-5
NNNNNNNNNNNNNNNNNNNNNNNNNNNNNNNNNNNNNNTCCACACTAGTTCAAATAGTTGTACATGTGCAACCAAGTCAAGTTCAGTCTAGCCTTTCCACACAAGGTATGTCCAGTGGAATTAGCCAAAGCTCCATCATGCCAACATCACCATCAGGTGGAACTGCGGATTCAATGAGTACAAATAAATCATCTGCATCAGCACCTGGGATAAATGCTAGTGGTACTGGTTCAGGGAATAGCAGTGCTGCTCAAGCTTCATCTTCCCTTATGATTCAAGCTTGTGGTCTTCTGTTAGCGCAGTTACCATCACTCTTTCATATGCACTTTTATGCAGAAGCAGCCCGTGTAATCAAAGATTGCTGGTGGGTCACTGATGTCACAAAGACCTCCTTGGAACTGGACTCTGCTTTTGGCTATGCTTTGTGGGATCCAACATGGGCTTTTCAAGACAACACGGTCATAGC
>PIAY-8
AGTTCTTGTCACTTCCTCCATCTGTTCCTCAAATAGTGTCCACACTAGTTCAAATAGTTGTACATGTGCAACCAAGTCAAGTTCAGTCTAGCCTTTCCACACAAGGTATGTCCAGTGGAATTAGCCAAAGCTCCATCATGCCAACATCACCATCAGGTGGAACTGCGGATTCAATGAGTACAAATAAATCATCTGCATCAGCACCTGGGATAAATGCTAGTGGTACTGGTTCAGGGAATAGCAGTGCTGCTCAAGCTTCATCTTCCCTTATGATTCAAGCTTGTGGTCTTCTGTTAGCGCAGTTACCATCACTCTTTCATATGCACTTTTATGCAGAAGCAGCCCGTGTAATCAAAGATTGCTGGTGGGTCACTGATGTCACAAAGACCTCCTTGGAACTGGACTCTGCTTTTGGCTATGCTTTGTGGGATCCAACATGGGCTTTTCAAGACAACACGGTCATAGC
>PIAY-1
AGTTCTTGTCACTTCCTCCATCTGTTCCTCAAATAGTGTCCACACTAGTTCAAATAGTTGTACATGTGCAACCAAGTCAAGTTCAGTCTAGCCTTTCCACACAAGGTATGTCCAGTGGAATTAGCCAAAGCTCCATCATGCCAACATCACCATCAGGTGGAACCGCGGATTCAATGAGTACAAATAAATCATCTGCATCAGCACCTGGGATAAATGCTAGTGGTACTGGTTCAGGGAATAGCAGTGCTGCTCAAGCTTCATCTTCCCTTATGATTCAAGCTTGTGGTCTTCTGTTAGCGCAGTTACCATCACTCTTTCATATGCACTTTTATGCAGAAGCAGCCCGTGTAATCAAAGATTGCTGGTGGGTCACTGATGTCACAAAGACCTCCTTGGAACTGGACTCTGCTTTTGGCTATGCTTTGTGGGATCCAACATGGGCTTTTCAAGACAACACGGTCATAGC
>PIAY-4
AGTTCTTGTCACTTCCTCCATCTGTTCCTCAAATAGTGTCCACACTAGTTCAAATAGTTGTACATGTGCAACCAAGTCAAGTTCAGTCTAGCCTTTCCACACAAGGTATGTCCAGTGGAATTAGCCAAAGCTCCATCATGCCAACATCACCATCAGGTGGAACTGCGGATTCAATGAGTACAAATAAATCATCTGCATCAGCACCTGGGATAAATGCTAGTGGTACTGGTTCAGGGAATAGCAGTGCTGCTCAAGCTTCATCTTCCCTTATGATTCAAGCTTGTGGTCTTCTGTTAGCGCAGTTACCATCACTCTTTCATATGCACTTTTATGCAGAAGCAGCCCGTGTAATCAAAGATTGCTGGTGGGTCACTGATGTCACAAAGACCTCCTTGGAACTGGACTCTGCTTTTGGCTATGCTTTGTGGGATCCAACATGGGCTTTTCAAGACAACACGGTCATAGC
>PIAY-17
AGTTCTTGTCACTTCCTCCATCTGTTCCTCAAATAGTGTCCACACTAGTTCAAATAGTTGTACATGTGCAACCAAGTCAAGTTCAGTATAGCCTTTCCACACAAGGTATGTCCAGTGGAATTAGCCAAAGCTCCATCATGCCAACATCACCATCAGGTGGAACTGCGGATTCAATGAGTACAAATAAATCATCTGCATCAGCACCTGGGATAAATGCTAGTGGTACTGGTTCAGGGAATAGCAGTGCTGCTCAAGCTTCATCTTCCCTTATGATTCAAGCTTGTGGTCTTCTGTTAGCGCAGTTACCATCACTCTTTCATATGCACTTTTATGCAGAAGCAGCCCGTGTAATCAAAGATTGCTGGTGGGTCACTGATGTCACAAAGACCTCCTTGGAACTGGACTCTGCTTTTGGCTATGCTTTGTGGGATCCAACATGGGCTTTTCAAGACAACACGGTCATAGC
>PIAY-13
AGTTCTTGTCACTTCCTCCATCTGTTCCTCAAATAGTGTCCACACTAGTTCAAATAGTTGTACATGTGCAACCAAGTCAAGTTCAGTCTAGCCTTTCCACACAAGGTATGTCCAGTGGAATTAGCCAAAGCTCCATCATGCCAACATCACCATCAGGTGGAACTGCGGATTCAATGAGTACAAATAAATCATCTGCATCAGCACCTGGGATAAATGCTAGTGGTACTGGTTCAGGGAATAGCAGTGCTGCTCAAGCTTCATCTTCCCTTATGATTCAAGCTTGTGGTCTTCTGTTAGCGCAGTTACCATCACTCTTTCATATGCACTTTTATGCAGAAGCAGCCCGTGTAATCAAAGATTGCTGGTGGGTCACTGATGTCACAAAGACCTCCTTGGAACTGGACTCTGCTTTTGGCTATGCTTTGTGGGATCCAACATGGGCTTTTCAAGACAACACGGTCATAGC
>PIAY-3
AGTTCTTGTCACTTCCTCCATCTGTTCCTCAAATAGTGTCCACACTAGTTCAAATAGTTGTACATGTGCAACCAAGTCAAGTTCAGTCTAGCCTTTCCACACAAGGTATGTCCAGTGGAATTAGCCAAAGCTCCATCATGCCAACATCACCATCAGGTGGAACCGCGGATTCAATGAGTACAAATAAATCATCTGCATCAGCACCTGGGATAAATGCTAGTGGTACTGGTTCAGGGAATAGCAGTGCTGCTCAAGCTTCATCTTCCCTTATGATTCAAGCTTGTGGTCTTCTGTTAGCGCAGTTACCATCACTCTTTCATATGCACTTTTATGCAGAAGCAGCCCGTGTAATCAAAGATTGCTGGTGGGTCACTGATGTCACAAAGACCTCCTTGGAACTGGACTCTGCTTTTGGCTATGCTTTGTGGGATCCAACATGGGCTTTTCAAGACAACACGGTCATAGC
>PIAY-2
AGTTCTTGTCACTTCCTCCATCTGTTCCTCAAATAGTGTCCACACTAGTTCAAATAGTTGTACATGTGCAACCAAGTCAAGTTCAGTCTAGCCTTTCCACACAAGGTATGTCCAGTGGAATTAGCCAAAGCTCCATCATGCCAACATCACCATCAGGTGGAACCGCGGATTCAATGAGTACAAATAAATCATCTGCATCAGCACCTGGGATAAATGCTAGTGGTACTGGTTCAGGGAATAGCAGTGCTGCTCAAGCTTCATCTTCCCTTATGATTCAAGCTTGTGGTCTTCTGTTAGCGCAGTTACCATCACTCTTTCATATGCACTTTTATGCAGAAGCAGCCCGTGTAATCAAAGATTGCTGGTGGGTCACTGATGTCACAAAGACCTCCTTGGAACTGGACTCTGCTTTTGGCTATGCTTTGTGGGATCCAACATGGGCTTTTCAAGACAACACGGTCATAGC
>PIAY-18
AGTTCTTGTCACTTCCTCCATCTGTTCCTCAAATAGTGTCCACACTAGTTCAAATAGTTGTACATGTGCAACCAAGTCAAGTTCAGTCTAGCCTTTCCACACAAGGTATGTCCAGTGGAATTAGCCAAAGCTCCATCATGCCAACATCACCATCAGGTGGAACTGCGGATTCAATGAGTACAAATAAATCATCTGCATCAGCACCTGGGATAAATGCTAGTGGTACTGGTTCAGGGAATAGCAGTGCTGCTCAAGCTTCATCTTCCCTTATGATTCAAGCTTGTGGTCTTCTGTTAGCGCAGTTACCATCACTCTTTCATATGCACTTTTATGCAGAAGCAGCCCGTGTAATCAAAGATTGCTGGTGGGTCACTGATGTCACAAAGACCTCCTTGGAACTGGACTCTGCTTTTGGCTATGCTTTGTGGGATCCAACATGGGCTTTTCAAGACAACACGGTCATAGC
>PIBU-1
AGTTCTTGTCACTTCCTCCATCTGTTCCTCAAATAGTGTCCACACTAGTTCAAATAGTTGTACATGTGCAACCAAGTCAAGTTCAGTCTAGCCTTTCCACACAAGGTATGTCCAGTGGAATTAGCCAAAGCTCCATCATGCCAACATCACCATCAGGTGGAACCGCGGATTCAATGAGTACAAATAAATCATCTGCATCAGCACCTGGGATAAATGCTAGTGGTACTGGTTCAGGGAATAGCAGTGCTGCTCAAGCTTCATCTTCCCTTATGATTCAAGCTTGTGGCCTTCTGTTAGCGCAGTTACCATCACTCTTTCATATGCACTTTTATGCAGAGGCAGCCCGTGTAATCAAAGATTGCTGGTGGGTCACTGATGTAACAAAGACCTCCTTGGAACTGGACTCTGCTTTTGGCTATGCTTTGTGGGATCCAACATGGGCTTTTCAAGACAACACGGTCATAGC
>PIFL-8
AGTTCTTGTCACTTCCTCCATCTGTTCCTCAAATAGTGTCCACACTAGTTCAAATAGTTGTACATGTGCAACCAAGTCAAGTTCAGTCTAGCCTTTCCACACAAGGTATGTCCAGTGGAATTAGCCAAAGCTCCATCATGCCAACATCACCATCAGGTGGAACCGCGGATTCAATGAGTACAAATAAATCATCTGCATCAGCACCTGGGATAAATGCTAGTGGTACTGGTTCAGGGAATAGCAGTGCTGCTCAAGCTTCATCTTCCCTTATGATTCAAGCTTGTGGTCTTCTGTTAGCGCAGTTACCATCACTCTTTCATATGCACTTTTATGCAGAAGCAGCCCGTGTAATCAAAGATTGCTGGTGGGTCACTGATGTCACAAAGACCTCCTTGGAACTGGACTCTGCTTTTGGCTATGCTTTGTGGGATCCAACATGGGCTTTTCAAGACAACACGGTCATAGC
>PIFL-4
AGTTCTTGTCACTTCCTCCATCTGTTCCTCAAATAGTGTCCACACTAGTTCAAATAGTTGTACATGTGCAACCAAGTCAAGTTCAGTCTAGCCTTTCCACACAAGGTATGTCCAGTGGAATTAGCCAAAGCTCCATCATGCCAACATCACCATCAGGTGGAACTGCGGATTCAATGAGTACAAATAAATCATCTGCATCAGCACCTGGGATAAATGCTAGTGGTACTGGTTCAGGGAATAGCAGTGCTGCTCAAGCTTCATCTTCCCTTATGATTCAAGCTTGTGGTCTTCTGTTAGCGCAGTTACCATCACTCTTTCATATGCACTTTTATGCAGAAGCAGCCCGTGTAATCAAAGATTGCTGGTGGGTCACTGATGTCACAAAGACCTCCTTGGAACTGGACTCTGCTTTTGGCTATGCTTTGTGGGATCCAACATGGGCTTTTCAAGACAACACGGTCATAGC
>PIFL-15
AGTTCTTGTCACTTCCTCCATCTGTTCCTCAAATAGTGTCCACACTAGTTCAAATAGTTGTACATGTGCAACCAAGTCAAGTTCAGTCTAGCCTTTCCACACAAGGTATGTCCAGTGGAATTAGCCAAAGCTCCATCATGCCAACATCACCATCAGGTGGAACTGCGGATTCAATGAGTACAAATAAATCATCTGCATCAGCACCTGGGATAAATGCTAGTGGTACTGGTTCAGGGAATAGCAGTGCTGCTCAAGCTTCATCTTCCCTTATGATTCAAGCTTGTGGTCTTCTGTTAGCGCAGTTACCATCACTCTTTCATATGCACTTTTATGCAGAAGCAGCCCGTGTAATCAAAGATTGCTGGTGGGTCACTGATGTCACAAAGACCTCCTTGGAACTGGACTCTGCTTTTGGCTATGCTTTGTGGGATCCAACATGGGCTTTTCAAGACAACACGGTCATAGC
>PIFL-12
AGTTCTTGTCACTTCCTCCATCTGTTCCTCAAATAGTGTCCACACTAGTTCAAATAGTTGTACATGTGCAACCAAGTCAAGTTCAGTCTAGCCTTTCCACACAAGGTATGTCCAGTGGAATTAGCCAAAGCTCCATCATGCCAACATCACCATCAGGTGGAACTGCGGATTCAATGAGTACAAATAAATCATCTGCATCAGCACCTGGGATAAATGCTAGTGGTACTGGTTCAGGGAATAGCAGTGCTGCTCAAGCTTCATCTTCCCTTATGATTCAAGCTTGTGGTCTTCTGTTAGCGCAGTTACCATCACTCTTTCATATGCACTTTTATGCAGAAGCAGCCCGTGTAATCAAAGATTGCTGGTGGGTCACTGATGTCACAAAGACCTCCTTGGAACTGGACTCTGCTTTTGGCTATGCTTTGTGGGATCCAACATGGGCTTTTCAAGACAACACGGTCATAGC
>PIFL-5
AGTTCTTGTCACTTCCTCCATCTGTTCCTCAAATAGTGTCCACACTAGTTCAAATAGTTGTACATGTGCAACCAAGTCAAGTTCAGTCTAGCCTTTCCACACAAGGTATGTCCAGTGGAATTAGCCAAAGCTCCATCATGCCAACATCACCATCAGGTGGAACTGCGGATTCAATGAGTACAAATAAATCATCTGCATCAGCACCTGGGATAAATGCTAGTGGTACTGGTTCAGGGAATAGCAGTGCTGCTCAAGCTTCATCTTCCCTTATGATTCAAGCTTGTGGTCTTCTGTTAGCGCAGTTACCATCACTCTTTCATATGCACTTTTATGCAGAAGCAGCCCGTGTAATCAAAGATTGCTGGTGGGTCACTGATGTCACAAAGACCTCCTTGGAACTGGACTCTGCTTTTGGCTATGCTTTGTGGGATCCAACATGGGCTTTTCAAGACAACACGGTCATAGC
>PIFL-9
AGTTCTTGTCACTTCCTCCATCTGTTCCTCAAATAGTGTCCACACTAGTTCAAATAGTTGTACATGTGCAACCAAGTCAAGTTCAGTCTAGCCTTTCCACACAAGGTATGTCCAGTGGAATTAGCCAAAGCTCCATCATGCCAACATCACCATCAGGTGGAACCGCGGATTCAATGAGTACAAATAAATCATCTGCATCAGCACCTGGGATAAATGCTAGTGGTACTGGTTCAGGGAATAGCAGTGCTGCTCAAGCTTCATCTTCCCTTATGATTCAAGCTTGTGGTCTTCTGTTAGCGCAGTTACCATCACTCTTTCATATGCACTTTTATGCAGAAGCAGCCCGTGTAATCAAAGATTGCTGGTGGGTCACTGATGTCACAAAGACCTCCTTGGAACTGGACTCTGCTTTTGGCTATGCTTTGTGGGATCCAACATGGGCTTTTCAAGACAACACGGTCATAGC
>PIFL-16
AGTTCTTGTCACTTCCTCCATCTGTTCCTCAAATAGTGTCCACACTAGTTCAAATAGTTGTACATGTGCAACCAAGTCAAGTTCAGTCTAGCCTTTCCACACAAGGTATGTCCAGTGGAATTAGCCAAAGCTCCATCATGCCAACATCACCATCAGGTGGAACCGCGGATTCAATGAGTACAAATAAATCATCTGCATCAGCACCTGGGATAAATGCTAGTGGTACTGGTTCAGGGAATAGCAGTGCTGCTCAAGCTTCATCTTCCCTTATGATTCAAGCTTGTGGTCTTCTGTTAGCGCAGTTACCATCACTCTTTCATATGCACTTTTATGCAGAAGCAGCCCGTGTAATCAAAGATTGCTGGTGGGTCACTGATGTCACAAAGACCTCCTTGGAACTGGACTCTGCTTTTGGCTATGCTTTGTGGGATCCAACATGGGCTTTTCAAGACAACACGGTCATAGC
>PIFL-17
AGTTCTTGTCACTTCCTCCATCTGTTCCTCAAATAGTGTCCACACTAGTTCAAATAGTTGTACATGTGCAACCAAGTCAAGTTCAGTCTAGCCTTTCCACACAAGGTATGTCCAGTGGAATTAGCCAAAGCTCCATCATGCCAACATCACCATCAGGTGGAACCGCGGATTCAATGAGTACAAATAAATCATCTGCATCAGCACCTGGGATAAATGCTAGTGGTACTGGTTCAGGGAATAGCAGTGCTGCTCAAGCTTCATCTTCCCTTATGATTCAAGCTTGTGGTCTTCTGTTAGCGCAGTTACCATCACTCTTTCATATGCACTTTTATGCAGAAGCAGCCCGTGTAATCAAAGATTGCTGGTGGGTCACTGATGTCACAAAGACCTCCTTGGAACTGGACTCTGCTTTTGGCTATGCTTTGTGGGATCCAACATGGGCTTTTCAAGACAACACGGTCATAGC
>PIFL-2
AGTTCTTGTCACTTCCTCCATCTGTTCCTCAAATAGTGTCCACACTAGTTCAAATAGTTGTACATGTGCAACCAAGTCAAGTTCAGTCTAGCCTTTCCACACAAGGTATGTCCAGTGGAATTAGCCAAAGCTCCATCATGCCAACATCACCATCAGGTGGAACCGCGGATTCAATGAGTACAAATAAATCATCTGCATCAGCACCTGGGATAAATGCTAGTGGTACTGGTTCAGGGAATAGCAGTGCTGCTCAAGCTTCATCTTCCCTTATGATTCAAGCTTGTGGTCTTCTGTTAGCGCAGTTACCATCACTCTTTCATATGCACTTTTATGCAGAAGCAGCCCGTGTAATCAAAGATTGCTGGTGGGTCACTGATGTCACAAAGACCTCCTTGGAACTGGACTCTGCTTTTGGCTATGCTTTGTGGGATCCAACATGGGCTTTTCAAGACAACACGGTCATAGC
>PIFL-11
AGTTCTTGTCACTTCCTCCATCTGTTCCTCAAATAGTGTCCACACTAGTTCAAATAGTTGTACATGTGCAACCAAGTCAAGTTCAGTCTAGCCTTTCCACACAAGGTATGTCCAGTGGAATTAGCCAAAGCTCCATCATGCCAACATCACCATCAGGTGGAACCGCGGATTCAATGAGTACAAATAAATCATCTGCATCAGCACCTGGGATAAATGCTAGTGGTACTGGTTCAGGGAATAGCAGTGCTGCTCAAGCTTCATCTTCCCTTATGATTCAAGCTTGTGGTCTTCTGTTAGCGCAGTTACCATCACTCTTTCATATGCACTTTTATGCAGAAGCAGCCCGTGTAATCAAAGATTGCTGGTGGGTCACTGATGTCACAAAGACCTCCTTGGAACTGGACTCTGCTTTTGGCTATGCTTTGTGGGATCCAACATGGGCTTTTCAAGACAACACGGTCATAGC
>PIFL-3
AGTTCTTGTCACTTCCTCCATCTGTTCCTCAAATAGTGTCCACACTAGTTCAAATAGTTGTACATGTGCAACCAAGTCAAGTTCAGTCTAGCCTTTCCACACAAGGTATGTCCAGTGGAATTAGCCAAAGCTCCATCATGCCAACATCACCATCAGGTGGAACCGCGGATTCAATGAGTACAAATAAATCATCTGCATCAGCACCTGGGATAAATGCTAGTGGTACTGGTTCAGGGAATAGCAGTGCTGCTCAAGCTTCATCTTCCCTTATGATTCAAGCTTGTGGTCTTCTGTTAGCGCAGTTACCATCACTCTTTCATATGCACTTTTATGCAGAAGCAGCCCGTGTAATCAAAGATTGCTGGTGGGTCACTGATGTCACAAAGACCTCCTTGGAACTGGACTCTGCTTTTGGCTATGCTTTGTGGGATCCAACATGGGCTTTTCAAGACAACACGGTCATAGC
>PIFL-10
AGTTCTTGTCACTTCCTCCATCTGTTCCTCAAATAGTGTCCACACTAGTTCAAATAGTTGTACATGTGCAACCAAGTCAAGTTCAGTCTAGCCTTTCCACACAAGGTATGTCCAGTGGAATTAGCCAAAGCTCCATCATGCCAACATCACCATCAGGTGGAACCGCGGATTCAATGAGTACAAATAAATCATCTGCATCAGCACCTGGGATAAATGCTAGTGGTACTGGTTCAGGGAATAGCAGTGCTGCTCAAGCTTCATCTTCCCTTATGATTCAAGCTTGTGGTCTTCTGTTAGCGCAGTTACCATCACTCTTTCATATGCACTTTTATGCAGAAGCAGCCCGTGTAATCAAAGATTGCTGGTGGGTCACTGATGTCACAAAGACCTCCTTGGAACTGGACTCTGCTTTTGGCTATGCTTTGTGGGATCCAACATGGGCTTTTCAAGACAACACGGTCATAGC
>PIFL-1
AGTTCTTGTCACTTCCTCCATCTGTTCCTCAAATAGTGTCCACACTAGTTCAAATAGTTGTACATGTGCAACCAAGTCAAGTTCAGTCTAGCCTTTCCACACAAGGTATGTCCAGTGGAATTAGCCAAAGCTCCATCATGCCAACATCACCATCAGGTGGAACCGCGGATTCAATGAGTACAAATAAATCATCTGCATCAGCACCTGGGATAAATGCTAGTGGTACTGGTTCAGGGAATAGCAGTGCTGCTCAAGCTTCATCTTCCCTTATGATTCAAGCTTGTGGTCTTCTGTTAGCGCAGTTACCATCACTCTTTCATATGCACTTTTATGCAGAAGCAGCCCGTGTAATCAAAGATTGCTGGTGGGTCACTGATGTCACAAAGACCTCCTTGGAACTGGACTCTGCTTTTGGCTATGCTTTGTGGGATCCAACATGGGCTTTTCAAGACAACACGGTCATAGC
>PIFL-14
AGTTCTTGTCACTTCCTCCATCTGTTCCTCAAATAGTGTCCACACTAGTTCAAATAGTTGTACATGTGCAACCAAGTCAAGTTCAGTCTAGCCTTTCCACACAAGGTATGTCCAGTGGAATTAGCCAAAGCTCCATCATGCCAACATCACCATCAGGTGGAACCGCGGATTCAATGAGTACAAATAAATCATCTGCATCAGCACCTGGGATAAATGCTAGTGGTACTGGTTCAGGGAATAGCAGTGCTGCTCAAGCTTCATCTTCCCTTATGATTCAAGCTTGTGGTCTTCTGTTAGCGCAGTTACCATCACTCTTTCATATGCACTTTTATGCAGAAGCAGCCCGTGTAATCAAAGATTGCTGGTGGGTCACTGATGTCACAAAGACCTCCTTGGAACTGGACTCTGCTTTTGGCTATGCTTTGTGGGATCCAACATGGGCTTTTCAAGACAACACGGTCATAGC
>PIGE-03
AGTTCTTGTCACTTCCTCCATCTGTTCCTCAAATAGTGTCCACACTAGTTCAAATAGTTGTACATGTGCAACCAAGTCAAGTTCAGTCTAGCCTTTCCACACAAGGTATGTCCAGTGGAATTAGCCAAAGCTCCATCATGCCAACATCACCATCAGGTGGAACCGCGGATTCAATGAGTACAAATAAATCATCTGCATCAGCACCTGGGATAAATGCTAGTGGTACTGGTTCAGGGAATAGCAGTGCTGCTCAAGCTTCATCTTCCCTTATGATTCAAGCTTGTGGCCTTCTGTTAGCGCAGTTACCATCACTCTTTCATATGCACTTTTATGCAGAGGCAGCCCGTGTAATCAAAGATTGCTGGTGGGTCACTGATGTCACAAAGACCTCCTTGGAACTGGACTCTGCTTTTGGCTATGCTTTGTGGGATCCAACATGGGCTTTTCAAGACAACACGGTCATAGC
>PIGE-1
AGTTCTTGTCACTTCCTCCATCTGTTCCTCAAATAGTGTCCACACTAGTTCAAATAGTTGTACATGTGCAACCAAGTCAAGTTCAGTCTAGCCTTTCCACACAAGGTATGTCCAGTGGAATTAGCCAAAGCTCCATCATGCCAACATCACCATCAGGTGGAACCGCGGATTCAATGAGTACAAATAAATCATCTGCATCAGCACCTGGGATAAATGCTAGTGGTACTGGTTCAGGGAATAGCAGTGCTGCTCAAGCTTCATCTTCCCTTATGATTCAAGCTTGTGGCCTTCTGTTAGCGCAGTTACCATCACTCTTTCATATGCACTTTTATGCAGAGGCAGCCCGTGTAATCAAAGATTGCTGGTGGGTCACTGATGTCACAAAGACCTCCTTGGAACTGGACTCTGCTTTTGGCTATGCTTTGTGGGATCCAACATGGGCTTTTCAAGACAACACGGTCATAGC
>PIMN-3
AGTTCTTGTCACTTCCTCCATCTGTTCCTCAAATAGTGTCCACACTAGTTCAAATAGTTGTACATGTGCAACCAAGTCAAGTTCAGTCTAGCCTTTCCACACAAGGTATGTCCAGTGGAATTAGCCAAAGCTCCATCATGCCAACATCACCATCAGGTGGAACCGCGGATTCAATGAGTACAAATAAATCATCTGCATCAGCACCTGGGATAAATGCTAGTGGTACTGGTTCAGGGAATAGCAGTGCTGCTCAAGCTTCATCTTCCCTTATGATTCAAGCTTGTGGTCTTCTGTTAGCGCAGTTACCATCACTCTTTCATATGCACTTTTATGCAGAAGCAGCCCGTGTAATCAAAGATTGCTGGTGGGTCACTGATGTCACAAAGACCTCCTTGGAACTGGACTCTGCTTTTGGCTATGCTTTGTGGGATCCAACATGGGCTTTTCAAGACAACACGGTCATAGC
>PIMN-12
AGTTCTTGTCACTTCCTCCATCTGTTCCTCAAATAGTGTCCACACTAGTTCAAATAGTTGTACATGTGCAACCAAGTCAAGTTCAGTCTAGCCTTTCCACACAAGGTATGTCCAGTGGAATTAGCCAAAGCTCCATCATGCCAACATCACCATCAGGTGGAACCGCGGATTCAATGAGTACAAATAAATCATCTGCATCAGCACCTGGGATAAATGCTAGTGGTACTGGTTCAGGGAATAGCAGTGCTGCTCAAGCTTCATCTTCCCTTATGATTCAAGCTTGTGGTCTTCTGTTAGCGCAGTTACCATCACTCTTTCATATGCACTTTTATGCAGAAGCAGCCCGTGTAATCAAAGATTGCTGGTGGGTCACTGATGTCACAAAGACCTCCTTGGAACTGGACTCTGCTTTTGGCTATGCTTTGTGGGATCCAACATGGGCTTTTCAAGACAACACGGTCATAGC
>PIMN-10
AGTTCTTGTCACTTCCTCCATCTGTTCCTCAAATAGTGTCCACACTAGTTCAAATAGTTGTACATGTGCAACCAAGTCAAGTTCAGTCTAGCCTTTCCACACAAGGTATGTCCAGTGGAATTAGCCAAAGCTCCATCATGCCAACATCACCATCAGGTGGAACCGCGGATTCAATGAGTACAAATAAATCATCTGCATCAGCACCTGGGATAAATGCTAGTGGTACTGGTTCAGGGAATAGCAGTGCTGCTCAAGCTTCATCTTCCCTTATGATTCAAGCTTGTGGTCTTCTGTTAGCGCAGTTACCATCACTCTTTCATATGCACTTTTATGCAGAAGCAGCCCGTGTAATCAAAGATTGCTGGTGGGTCACTGATGTCACAAAGACCTCCTTGGAACTGGACTCTGCTTTTGGCTATGCTTTGTGGGATCCAACATGGGCTTTTCAAGACAACACGGTCATAGC
>PIMN-15
AGTTCTTGTCACTTCCTCCATCTGTTCCTCAAATAGTGTCCACACTAGTTCAAATAGTTGTACATGTGCAACCAAGTCAAGTTCAGTCTAGCCTTTCCACACAAGGTATGTCCAGTGGAATTAGCCAAAGCTCCATCATGCCAACATCACCATCAGGTGGAACCGCGGATTCAATGAGTACAAATAAATCATCTGCATCAGCACCTGGGATAAATGCTAGTGGTACTGGTTCAGGGAATAGCAGTGCTGCTCAAGCTTCATCTTCCCTTATGATTCAAGCTTGTGGCCTTCTGTTAGCGCAGTTACCATCACTCTTTCATATGCACTTTTATGCAGAAGCAGCCCGTGTAATCAAAGATTGCTGGTGGGTCACTGATGTCACAAAGACCTCCTTGGAACTGGACTCTGCTTTTGGCTATGCTTTGTGGGATCCAACATGGGCTTTTCAAGACAACACGGTCATAGC
>PIMN-7
AGTTCTTGTCACTTCCTCCATCTGTTCCTCAAATAGTGTCCACACTAGTTCAAATAGTTGTACATGTGCAACCAAGTCAAGTTCAGTCTAGCCTTTCCACACAAGGTATGTCCAGTGGAATTAGCCAAAGCTCCATCATGCCAACATCACCATCAGGTGGAACCGCGGATTCAATGAGTACAAATAAATCATCTGCATCAGCACCTGGGATAAATGCTAGTGGTACTGGTTCAGGGAATAGCAGTGCTGCTCAAGCTTCATCTTCCCTTATGATTCAAGCTTGTGGTCTTCTGTTAGCGCAGTTACCATCACTCTTTCATATGCACTTTTATGCAGAAGCAGCCCGTGTAATCAAAGATTGCTGGTGGGTCACTGATGTCACAAAGACCTCCTTGGAACTGGACTCTGCTTTTGGCTATGCTTTGTGGGATCCAACATGGGCTTTTCAAGACAACACGGTCATAGC
>PIMN-16
AGTTCTTGTCACTTCCTCCATCTGTTCCTCAAATAGTGTCCACACTAGTTCAAATAGTTGTACATGTGCAACCAAGTCAAGTTCAGTCTAGCCTTTCCACACAAGGTATGTCCAGTGGAATTAGCCAAAGCTCCATCATGCCAACATCACCATCAGGTGGAACCGCGGATTCAATGAGTACAAATAAATCATCTGCATCAGCACCTGGGATAAATGCTAGTGGTACTGGTTCAGGGAATAGCAGTGCTGCTCAAGCTTCATCTTCCCTTATGATTCAAGCTTGTGGCCTTCTGTTAGCGCAGTTACCATCACTCTTTCATATGCACTTTTATGCAGAAGCAGCCCGTGTAATCAAAGATTGCTGGTGGGTCACTGATGTCACAAAGACCTCCTTGGAACTGGACTCTGCTTTTGGCTATGCTTTGTGGGATCCAACATGGGCTTTTCAAGACAACACGGTCATAGC
>PIMN-13
AGTTCTTGTCACTTCCTCCATCTGTTCCTCAAATAGTGTCCACACTAGTTCAAATAGTTGTACATGTGCAACCAAGTCAAGTTCAGTCTAGCCTTTCCACACAAGGTATGTCCAGTGGAATTAGCCAAAGCTCCATCATGCCAACATCACCATCAGGTGGAACCGCGGATTCAATGAGTACAAATAAATCATCTGCATCAGCACCTGGGATAAATGCTAGTGGTACTGGTTCAGGGAATAGCAGTGCTGCTCAAGCTTCATCTTCCCTTATGATTCAAGCTTGTGGCCTTCTGTTAGCGCAGTTACCATCACTCTTTCATATGCACTTTTATGCAGAAGCAGCCCGTGTAATCAAAGATTGCTGGTGGGTCACTGATGTCACAAAGACCTCCTTGGAACTGGACTCTGCTTTTGGCTATGCTTTGTGGGATCCAACATGGGCTTTTCAAGACAACACGGTCATAGC
>PIMN-4
AGTTCTTGTCACTTCCTCCATCTGTTCCTCAAATAGTGTCCACACTAGTTCAAATAGTTGTACATGTGCAACCAAGTCAAGTTCAGTCTAGCCTTTCCACACAAGGTATGTCCAGTGGAATTAGCCAAAGCTCCATCATGCCAACATCACCATCAGGTGGAACCGCGGATTCAATGAGTACAAATAAATCATCTGCATCAGCACCTGGGATAAATGCTAGTGGTACTGGTTCAGGGAATAGCAGTGCTGCTCAAGCTTCATCTTCCCTTATGATTCAAGCTTGTGGTCTTCTGTTAGCGCAGTTACCATCACTCTTTCATATGCACTTTTATGCAGAAGCAGCCCGTGTAATCAAAGATTGCTGGTGGGTCACTGATGTCACAAAGACCTCCTTGGAACTGGACTCTGCTTTTGGCTATGCTTTGTGGGATCCAACATGGGCTTTTCAAGACAACACGGTCATAGC
>PIMN-14
AGTTCTTGTCACTTCCTCCATCTGTTCCTCAAATAGTGTCCACACTAGTTCAAATAGTTGTACATGTGCAACCAAGTCAAGTTCAGTCTAGCCTTTCCACACAAGGTATGTCCAGTGGAATTAGCCAAAGCTCCATCATGCCAACATCACCATCAGGTGGAACCGCGGATTCAATGAGTACAAATAAATCATCTGCATCAGCACCTGGGATAAATGCTAGTGGTACTGGTTCAGGGAATAGCAGTGCTGCTCAAGCTTCATCTTCCCTTATGATTCAAGCTTGTGGTCTTCTGTTAGCGCAGTTACCATCACTCTTTCATATGCACTTTTATGCAGAAGCAGCCCGTGTAATCAAAGATTGCTGGTGGGTCACTGATGTCACAAAGACCTCCTTGGAACTGGACTCTGCTTTTGGCTATGCTTTGTGGGATCCAACATGGGCTTTTCAAGACAACACGGTCATAGC
>PIMN-6
AGTTCTTGTCACTTCCTCCATCTGTTCCTCAAATAGTGTCCACACTAGTTCAAATAGTTGTACATGTGCAACCAAGTCAAGTTCAGTCTAGCCTTTCCACACAAGGTATGTCCAGTGGAATTAGCCAAAGCTCCATCATGCCAACATCACCATCAGGTGGAACCGCGGATTCAATGAGTACAAATAAATCATCTGCATCAGCACCTGGGATAAATGCTAGTGGTACTGGTTCAGGGAATAGCAGTGCTGCTCAAGCTTCATCTTCCCTTATGATTCAAGCTTGTGGCCTTCTGTTAGCGCAGTTACCATCACTCTTTCATATGCACTTTTATGCAGAAGCAGCCCGTGTAATCAAAGATTGCTGGTGGGTCACTGATGTCACAAAGACCTCCTTGGAACTGGACTCTGCTTTTGGCTATGCTTTGTGGGATCCAACATGGGCTTTTCAAGACAACACGGTCATAGC
>PIMN-5
AGTTCTTGTCACTTCCTCCATCTGTTCCTCAAATAGTGTCCACACTAGTTCAAATAGTTGTACATGTGCAACCAAGTCAAGTTCAGTCTAGCCTTTCCACACAAGGTATGTCCAGTGGAATTAGCCAAAGCTCCATCATGCCAACATCACCATCAGGTGGAACCGCGGATTCAATGAGTACAAATAAATCATCTGCATCAGCACCTGGGATAAATGCTAGTGGTACTGGTTCAGGGAATAGCAGTGCTGCTCAAGCTTCATCTTCCCTTATGATTCAAGCTTGTGGTCTTCTGTTAGCGCAGTTACCATCACTCTTTCATATGCACTTTTATGCAGAAGCAGCCCGTGTAATCAAAGATTGCTGGTGGGTCACTGATGTCACAAAGACCTCCTTGGAACTGGACTCTGCTTTTGGCTATGCTTTGTGGGATCCAACATGGGCTTTTCAAGACAACACGGTCATAGC
>PIMN-11
AGTTCTTGTCACTTCCTCCATCTGTTCCTCAAATAGTGTCCACACTAGTTCAAATAGTTGTACATGTGCAACCAAGTCAAGTTCAGTCTAGCCTTTCCACACAAGGTATGTCCAGTGGAATTAGCCAAAGCTCCATCATGCCAACATCACCATCAGGTGGAACCGCGGATTCAATGAGTACAAATAAATCATCTGCATCAGCACCTGGGATAAATGCTAGTGGTACTGGTTCAGGGAATAGCAGTGCTGCTCAAGCTTCATCTTCCCTTATGATTCAAGCTTGTGGTCTTCTGTTAGCGCAGTTACCATCACTCTTTCATATGCACTTTTATGCAGAAGCAGCCCGTGTAATCAAAGATTGCTGGTGGGTCACTGATGTCACAAAGACCTCCTTGGAACTGGACTCTGCTTTTGGCTATGCTTTGTGGGATCCAACATGGGCTTTTCAAGACAACACGGTCATAGC
>PIMN-8
AGTTCTTGTCACTTCCTCCATCTGTTCCTCAAATAGTGTCCACACTAGTTCAAATAGTTGTACATGTGCAACCAAGTCAAGTTCAGTCTAGCCTTTCCACACAAGGTATGTCCAGTGGAATTAGCCAAAGCTCCATCATGCCAACATCACCATCAGGTGGAACCGCGGATTCAATGAGTACAAATAAATCATCTGCATCAGCACCTGGGATAAATGCTAGTGGTACTGGTTCAGGGAATAGCAGTGCTGCTCAAGCTTCATCTTCCCTTATGATTCAAGCTTGTGGTCTTCTGTTAGCGCAGTTACCATCACTCTTTCATATGCACTTTTATGCAGAAGCAGCCCGTGTAATCAAAGATTGCTGGTGGGTCACTGATGTCACAAAGACCTCCTTGGAACTGGACTCTGCTTTTGGCTATGCTTTGTGGGATCCAACATGGGCTTTTCAAGACAACACGGTCATAGC
>PIMN-9
AGTTCTTGTCACTTCCTCCATCTGTTCCTCAAATAGTGTCCACACTAGTTCAAATAGTTGTACATGTGCAACCAAGTCAAGTTCAGTCTAGCCTTTCCACACAAGGTATGTCCAGTGGAATTAGCCAAAGCTCCATCATGCCAACATCACCATCAGGTGGAACCGCGGATTCAATGAGTACAAATAAATCATCTGCATCAGCACCTGGGATAAATGCTAGTGGTACTGGTTCAGGGAATAGCAGTGCTGCTCAAGCTTCATCTTCCCTTATGATTCAAGCTTGTGGTCTTCTGTTAGCGCAGTTACCATCACTCTTTCATATGCACTTTTATGCAGAAGCAGCCCGTGTAATCAAAGATTGCTGGTGGGTCACTGATGTCACAAAGACCTCCTTGGAACTGGACTCTGCTTTTGGCTATGCTTTGTGGGATCCAACATGGGCTTTTCAAGACAACACGGTCATAGC
>PIMN-17
AGTTCTTGTCACTTCCTCCATCTGTTCCTCAAATAGTGTCCACACTAGTTCAAATAGTTGTACATGTGCAACCAAGTCAAGTTCAGTCTAGCCTTTCCACACAAGGTATGTCCAGTGGAATTAGCCAAAGCTCCATCATGCCAACATCACCATCAGGTGGAACCGCGGATTCAATGAGTACAAATAAATCATCTGCATCAGCACCTGGGATAAATGCTAGTGGTACTGGTTCAGGGAATAGCAGTGCTGCTCAAGCTTCATCTTCCCTTATGATTCAAGCTTGTGGTCTTCTGTTAGCGCAGTTACCATCACTCTTTCATATGCACTTTTATGCAGAAGCAGCCCGTGTAATCAAAGATTGCTGGTGGGTCACTGATGTCACAAAGACCTCCTTGGAACTGGACTCTGCTTTTGGCTATGCTTTGTGGGATCCAACATGGGCTTTTCAAGACAACACGGTCATAGC
>PIMN-1
AGTTCTTGTCACTTCCTCCATCTGTTCCTCAAATAGTGTCCACACTAGTTCAAATAGTTGTACATGTGCAACCAAGTCAAGTTCAGTCTAGCCTTTCCACACAAGGTATGTCCAGTGGAATTAGCCAAAGCTCCATCATGCCAACATCACCATCAGGTGGAACCGCGGATTCAATGAGTACAAATAAATCATCTGCATCAGCACCTGGGATAAATGCTAGTGGTACTGGTTCAGGGAATAGCAGTGCTGCTCAAGCTTCATCTTCCCTTATGATTCAAGCTTGTGGTCTTCTGTTAGCGCAGTTACCATCACTCTTTCATATGCACTTTTATGCAGAAGCAGCCCGTGTAATCAAAGATTGCTGGTGGGTCACTGATGTCACAAAGACCTCCTTGGAACTGGACTCTGCTTTTGGCTATGCTTTGTGGGATCCAACATGGGCTTTTCAAGACAACACGGTCATAGC
>PISB-15
NNNNNNTGTCACTTCCTCCATCTGTTCCTCAAATAGTGTCCACACTAGTTCAAATAGTTGTCAATGTGCAACCAAGTCAAGTTCAGTCTAGCCTTTCCACACAAGGTATGTCCAGTGGAATTAGCCAAAGCTCCATCATGCCAACATCACCATCAGGTGGAACTGCGGATTCAATGAGTACAAATAAATCATCTGCATCAGCACCTGGGATAAATGCTAGTGGTACTGGTTCAGGGAATAGCAGTGCTGCTCAAGCTTCATCTTCCCTTATGATTCAAGCTTGTGGTCTTCTGTTAGCACAGTTACCATCACTCTTTCATATGCACTTTTATGCAGAAGCAGCCCGTGTAATCAAAGATTGCTGGTGGGTCACTGATGTCACAAAGACCTCCTTGGAACTGGACTCTGCTTTTGGCTATGCTTTGTGGGATCCAACATGGGCTTTTCAAGACAACACGGTCATAGC
>PISB-3
AGTTCTTGTCACTTCCTCCATCTGTTCCTCAAATAGTGTCCACACTAGTTCAAATAGTTGTACATGTGCAACCAAGTCAAGTTCAGTCTAGCCTTTCCACACAAGGTATGTCCAGTGGAATTAGCCAAAGCTCCATCATGCCAACATCACCATCAGGTGGAACTGCGGATTCAATGAGTACAAATAAATCATCTGCATCAGCACCTGGGATAAATGCTAGTGGTACTGGTTCAGGGAATAGCAGTGCTGCTCAAGCTTCATCTTCCCTTATGATTCAAGCTTGTGGTCTTCTGTTAGCGCAGTTACCATCACTCTTTCATATGCACTTTTATGCAGAAGCAGCCCGTGTAATCAAAGATTGCTGGTGGGTCACTGATGTCACAAAGACCTCCTTGGAACTGGACTCTGCTTTTGGCTATGCTTTGTGGGATCCAACATGGGCTTTTCAAGACAACACGGTCATAGC
>PISB-6
AGTTCTTGTCACTTCCTCCATCTGTTCCTCAAATAGTGTCCACACTAGTTCAAATAGTTGTACATGTGCAACCAAGTCAAGTTCAGTCTAGCCTTTCCACACAAGGTATGTCCAGTGGAATTAGCCAAAGCTCCATCATGCCAACATCACCATCAGGTGGAACCGCGGATTCAATGAGTACAAATAAATCATCTGCATCAGCACCTGGGATAAATGCTAGTGGTACTGGTTCAGGGAATAGCAGTGCTGCTCAAGCTTCATCTTCCCTTATGATTCAAGCTTGTGGTCTTCTGTTAGCGCAGTTACCATCACTCTTTCATATGCACTTTTATGCAGAAGCAGCCCGTGTAATCAAAGATTGCTGGTGGGTCACTGATGTCACAAAGACCTCCTTGGAACTGGACTCTGCTTTTGGCTATGCTTTGTGGGATCCAACATGGGCTTTTCAAGACAACACGGTCATAGC
>PISB-4
AGTTCTTGTCACTTCCTCCATCTGTTCCTCAAATAGTGTCCACACTAGTTCAAATAGTTGTACATGTGCAACCAAGTCAAGTTCAGTCTAGCCTTTCCACACAAGGTATGTCCAGTGGAATTAGCCAAAGCTCCATCATGCCAACATCACCATCAGGTGGAACTGCGGATTCAATGAGTACAAATAAATCATCTGCATCAGCACCTGGGATAAATGCTAGTGGTACTTGTTCAGGGAATAGCAGTGCTGCTCAAGCTTCATCTTCCCTTATGATTCAAGCTTGTGGTCTTCTGTTAGCGCAGTTACCATCACTCTTTCATATGCACTTTTATGCAGAAGCAGCCCGTGTAATCAAAGATTGCTGGTGGGTCACTGATGTCACAAAGACCTCCTTGGAACTGGACTCTGCTTTTGGCTATGCTTTGTGGGATCCAACATGGGCTTTTCAAGACAACACGGTCATAGC
>PISB-16
AGTTCTTGTCACTTCCTCCATCTGTTCCTCAAATAGTGTCCACACTAGTTCAAATAGTTGTACATGTGCAACCAAGTCAAGTTCAGTCTAGCCTTTCCACACAAGGTATGTCCAGTGGAATTAGCCAAAGCTCCATCATGCCAACATCACCATCAGGTGGAACTGCGGATTCAATGAGTACAAATAAATCATCTGCATCAGCACCTGGGATAAATGCTAGTGGTACTTGTTCAGGGAATAGCAGTGCTGCTCAAGCTTCATCTTCCCTTATGATTCAAGCTTGTGGTCTTCTGTTAGCGCAGTTACCATCACTCTTTCATATGCACTTTTATGCAGAAGCAGCCCGTGTAATCAAAGATTGCTGGTGGGTCACTGATGTCACAAAGACCTCCTTGGAACTGGACTCTGCTTTTGGCTATGCTTTGTGGGATCCAACATGGGCTTTTCAAGACAACACGGTCATAGC
>PISB-17
AGTTCTTGTCACTTCCTCCATCTGTTCCTCAAATAGTGTCCACACTAGTTCAAATAGTTGTACATGTGCAACCAAGTCAAGTTCAGTCTAGCCTTTCCACACAAGGTATGTCCAGTGGAATTAGCCAAAGCTCCATCATGCCAACATCACCATCAGGTGGAACTGCGGATTCAATGAGTACAAATAAATCATCTGCATCAGCACCTGGGATAAATGCTAGTGGTACTGGTTCAGGGAATAGCAGTGCTGCTCAAGCTTCATCTTCCCTTATGATTCAAGCTTGTGGTCTTCTGTTAGCACAGTTACCATCACTCTTTCATATGCACTTTTATGCAGAAGCAGCCCGTGTAATCAAAGATTGCTGGTGGGTCACTGATGTCACAAAGACCTCCTTGGAACTGGACTCTGCTTTTGGCTATGCTTTGTGGGATCCAACATGGGCTTTTCAAGACAACACGGTCATAGC
>PISB-13
AGTTCTTGTCACTTCCTCCATCTGTTCCTCAAATAGTGTCCACACTAGTTCAAATAGTTGTACATGTGCAACCAAGTCAAGTTCAGTCTAGCCTTTCCACACAAGGTATGTCCAGTGGAATTAGCCAAAGCTCCATCATGCCAACATCACCATCAGGTGGAACTGCGGATTCAATGAGTACAAATAAATCATCTGCATCAGCACCTGGGATAAATGCTAGTGGTACTTGTTCAGGGAATAGCAGTGCTGCTCAAGCTTCATCTTCCCTTATGATTCAAGCTTGTGGTCTTCTGTTAGCGCAGTTACCATCACTCTTTCATATGCACTTTTATGCAGAAGCAGCCCGTGTAATCAAAGATTGCTGGTGGGTCACTGATGTCACAAAGACCTCCTTGGAACTGGACTCTGCTTTTGGCTATGCTTTGTGGGATCCAACATGGGCTTTTCAAGACAACACGGTCATAGC
>PISB-2
AGTTCTTGTCACTTCCTCCATCTGTTCCTCAAATAGTGTCCACACTAGTTCAAATAGTTGTACATGTGCAACCAAGTCAAGTTCAGTCTAGCCTTTCCACACAAGGTATGTCCAGTGGAATTAGCCAAAGCTCCATCATGCCAACATCACCATCAGGTGGAACTGCGGATTCAATGAGTACAAATAAATCATCTGCATCAGCACCTGGGATAAATGCTAGTGGTACTTGTTCAGGGAATAGCAGTGCTGCTCAAGCTTCATCTTCCCTTATGATTCAAGCTTGTGGTCTTCTGTTAGCGCAGTTACCATCACTCTTTCATATGCACTTTTATGCAGAAGCAGCCCGTGTAATCAAAGATTGCTGGTGGGTCACTGATGTCACAAAGACCTCCTTGGAACTGGACTCTGCTTTTGGCTATGCTTTGTGGGATCCAACATGGGCTTTTCAAGACAACACGGTCATAGC
>PISB-7
AGTTCTTGTCACTTCCTCCATCTGTTCCTCAAATAGTGTCCACACTAGTTCAAATAGTTGTACATGTGCAACCAAGTCAAGTTCAGTCGAGCCTTTCCACACAAGGTATGTCCAGTGGAATTAGCCAAAGCTCCATCATGCCAACATCACCATCAGGTGGAACTGCGGATTCAATGAGTACAAATAAATCATCTGCATCAGCACCTGGGATAAATGCTAGTGGTACTGGTTCAGGGAATAGCAGTGCTGCTCAAGCTTCATCTTCCCTTATGATTCAAGCTTGTGGTCTTCTGTTAGCGCAGTTACCATCACTCTTTCATATGCACTTTTATGCAGAAGCAGCCCGTGTAATCAAAGATTGCTGGTGGGTCACTGATGTCACAAAGACCTCCTTGGAACTGGACTCTGCTTTTGGCTATGCTTTGTGGGATCCAACATGGGCTTTTCAAGACAACACGGTCATAGC
>PISB-12
AGTTCTTGTCACTTCCTCCATCTGTTCCTCAAATAGTGTCCACACTAGTTCAAATAGTTGTACATGTGCAACCAAGTCAAGTTCAGTCTAGCCTTTCCACACAAGGTATGTCCAGTGGAATTAGCCAAAGCTCCATCATGCCAACATCACCATCAGGTGGAACTGCGGATTCAATGAGTACAAATAAATCATCTGCATCAGCACCTGGGATAAATGCTAGTGGTACTGGTTCAGGGAATAGCAGTGCTGCTCAAGCTTCATCTTCCCTTATGATTCAAGCTTGTGGTCTTCTGTTAGCGCAGTTACCATCACTCTTTCATATGCACTTTTATGCAGAAGCAGCCCGTGTAATCAAAGATTGCTGGTGGGTCACTGATGTCACAAAGACCTCCTTGGAACTGGACTCTGCTTTTGGCTATGCTTTGTGGGATCCAACATGGGCTTTTCAAGACAACACGGTCATAGC
>PISB-1
AGTTCTTGTCACTTCCTCCATCTGTTCCTCAAATAGTGTCCACACTAGTTCAAATAGTTGTACATGTGCAACCAAGTCAAGTTCAGTCTAGCCTTTCCACACAAGGTATGTCCAGTGGAATTAGCCAAAGCTCCATCATGCCAACATCACCATCAGGTGGAACTGCGGATTCAATGAGTACAAATAAATCATCTGCATCAGCACCTGGGATAAATGCTAGTGGTACTGGTTCAGGGAATAGCAGTGCTGCTCAAGCTTCATCTTCCCTTATGATTCAAGCTTGTGGTCTTCTGTTAGCGCAGTTACCATCACTCTTTCATATGCACTTTTATGCAGAAGCAGCCCGTGTAATCAAAGATTGCTGGTGGGTCACTGATGTCACAAAGACCTCCTTGGAACTGGACTCTGCTTTTGGCTATGCTTTGTGGGATCCAACATGGGCTTTTCAAGACAACACGGTCATAGC
>PISB-10
AGTTCTTGTCACTTCCTCCATCTGTTCCTCAAATAGTGTCCACACTAGTTCAAATAGTTGTACATGTGCAACCAAGTCAAGTTCAGTCTAGCCTTTCCACACAAGGTATGTCCAGTGGAATTAGCCAAAGCTCCATCATGCCAACATCACCATCAGGTGGAACCGCGGATTCAATGAGTACAAATAAATCATCTGCATCAGCACCTGGGATAAATGCTAGTGGTACTGGTTCAGGGAATAGCAGTGCTGCTCAAGCTTCATCTTCCCTTATGATTCAAGCTTGTGGTCTTCTGTTAGCGCAGTTACCATCACTCTTTCATATGCACTTTTATGCAGAAGCAGCCCGTGTAATCAAAGATTGCTGGTGGGTCACTGATGTCACAAAGACCTCCTTGGAACTGGACTCTGCTTTTGGCTATGCTTTGTGGGATCCAACATGGGCTTTTCAAGACAACACGGTCATAGC
>PISQ-2
AGTTCTTGTCACTTCCTCCATCTGTTCCTCAAATAGTGTCCACACTAGTTCAAATAGTTGTACATGTGCAACCAAGTCAAGTTCAGTCTAGCCTTTCCACACAAGGTATGTCCAGTGGAATTAGCCAAAGCTCCATCATGCCAACATCACCATCAGGTGGAACCGCGGATTCAATGAGTACAAATAAATCATCTGCATCAGCACCTGGGATAAATGCTAGTGGTACTGGTTCAGGGAATAGCAGTGCTGCTCAAGCTTCATCTTCCCTTATGATTCAAGCTTGTGGCCTTCTGTTAGCGCAGTTACCATCACTCTTTCATATGCACTTTTATGCAGAGGCAGCCCGTGTAATCAAAGATTGCTGGTGGGTCACTGATGTCACAAAGACCTCCTTGGAACTGGACTCTGCTTTTGGCTATGCTTTGTGGGATCCAACATGGGCTTTTCAAGACAACACGGTCATAGC
>PISQ-1
AGTTCTTGTCACTTCCTCCATCTGTTCCTCAAATAGTGTCCACACTAGTTCAAATAGTTGTACATGTGCAACCAAGTCAAGTTCAGTCTAGCCTTTCCACACAAGGTATGTCCAGTGGAATTAGCCAAAGCTCCATCATGCCAACATCACCATCAGGTGGAACCGCGGATTCAATGAGTACAAATAAATCATCTGCATCAGCACCTGGGATAAATGCTAGTGGTACTGGTTCAGGGAATAGCAGTGCTGCTCAAGCTTCATCTTCCCTTATGATTCAAGCTTGTGGCCTTCTGTTAGCGCAGTTACCATCACTCTTTCATATGCACTTTTATGCAGAGGCAGCCCGTGTAATCAAAGATTGCTGGTGGGTCACTGATGTCACAAAGACCTCCTTGGAACTGGACTCTGCTTTTGGCTATGCTTTGTGGGATCCAACATGGGCTTTTCAAGACAACACGGTCATAGC
>PIST-9
AGTTCTTGTCACTTCCTCCATCTGTTCCTCAAATAGTGTCCACACTAGTTCAAATAGTTGTACATGTGCAACCAAGTCAAGTTCAGTCTAGCCTTTCCACACAAGGTATGTCCAGTGGAATTAGCCAAAGCTCCATCATGCCAACATCACCATCAGGTGGAACCGCGGATTCAATGAGTACAAATAAATCATCTGCATCAGCACCTGGGATAAATGCTAGTGGTACTGGTTCAGGGAATAGCAGTGCTGCTCAAGCTTCATCTTCCCTTATGATTCAAGCTTGTGGTCTTCTGTTAGCGCAGTTACCATCACTCTTTCATATGCACTTTTATGCAGAAGCAGCCCGTGTAATCAAAGATTGCTGGTGGGTCACTGATGTCACAAAGACCTCCTTGGAACTGGACTCTGCTTTTGGCTATGCTTTGTGGGATCCAACATGGGCTTTTCAAGACAACACGGTCNNNNN
>PIST-5
AGTTCTTGTCACTTCCTCCATCTGTTCCTCAAATAGTGTCCACACTAGTTCAAATAGTTGTACATGTGCAACCAAGTCAAGTTCAGTCTAGCCTTTCCACACAAGGTATGTCCAGTGGAATTAGCCAAAGCTCCATCATGCCAACATCACCATCAGGTGGAACCGCGGATTCAATGAGTACAAATAAATCATCTGCATCAGCACCTGGGATAAATGCTAGTGGTACTGGTTCAGGGAATAGCAGTGCTGCTCAAGCTTCATCTTCCCTTATGATTCAAGCTTGTGGTCTTCTGTTAGCGCAGTTACCATCACTCTTTCATATGCACTTTTATGCAGAAGCAGCCCGTGTAATCAAAGATTGCTGGTGGGTCACTGATGTCACAAAGACCTCCTTGGAACTGGACTCTGCTTTTGGCTATGCTTTGTGGGATCCAACATGGGCTTTTCAAGACAACACGGTCATAGC
>PIST-2
AGTTCTTGTCACTTCCTCCATCTGTTCCTCAAATAGTGTCCACACTAGTTCAAATAGTTGTACATGTGCAACCAAGTCAAGTTCAGTCTAGCCTTTCCACACAAGGTATGTCCAGTGGAATTAGCCAAAGCTCCATCATGCCAACATCACCATCAGGTGGAACCGCGGATTCAATGAGTACAAATAAATCATCTGCATCAGCACCTGGGATAAATGCTAGTGGTACTGGTTCAGGGAATAGCAGTGCTGCTCAAGCTTCATCTTCCCTTATGATTCAAGCTTGTGGTCTTCTGTTAGCGCAGTTACCATCACTCTTTCATATGCACTTTTATGCAGAAGCAGCCCGTGTAATCAAAGATTGCTGGTGGGTCACTGATGTCACAAAGACCTCCTTGGAACTGGACTCTGCTTTTGGCTATGCTTTGTGGGATCCAACATGGGCTTTTCAAGACAACACGGTCATAGC
>PICH-X2
AGTTCTTGTCACTTCCTCCATCTGTTCCTCAAATAGTGTCCACACTAGTTCAAATAGTTGTACATGTGCAACCAAGTCAAGTTCAGTCTAGCCTTTCCACACAAGGTATGTCTAGTGGAATTAGCCAAAGCTCCATCATGCCAACATCACCATCAGGTGGAACCGCAGATTCAATGAGTACAAATAAATCATCTGCATCAGCACCTGGGATAAATGCTAGTGGCACTGGTTCAGGGAATAGCAGTGCTGCTCAAGCTTCATCGTCCCTTATGATTCAAGCTTGTGGCCTTCTGTTAGCGCAGTTACCATCACTCTTTCATATGCACTTTTATGCAGAAGCAGCCCGTGTAATCAAAGATTGCTGGTGGGTCACTGATGTCACAAAGACCTCCTTGGAACTGGACTCTGCTTTTGGCTATGCTTTGTGGGATCCAACATGGGCTTTTCAAGACAACACGGTCATAGC
>PIST-12
AGTTCTTGTCACTTCCTCCATCTGTTCCTCAAATAGTGTCCACACTAGTTCAAATAGTTGTACATGTGCAACCAAGTCAAGTTCAGTCTAGCCTTTCCACACAAGGTATGTCCAGTGGAATTAGCCAAAGCTCCATCATGCCAACATCACCATCAGGTGGAACCGCGGATTCAATGAGTACAAATAAATCATCTGCATCAGCACCTGGGATAAATGCTAGTGGTACTGGTTCAGGGAATAGCAGTGCTGCTCAAGCTTCATCTTCCCTTATGATTCAAGCTTGTGGTCTTCTGTTAGCGCAGTTACCATCACTCTTTCATATGCACTTTTATGCAGAAGCAGCCCGTGTAATCAAAGATTGCTGGTGGGTCACTGATGTCACAAAGACCTCCTTGGAACTGGACTCTGCTTTTGGCTATGCTTTGTGGGATCCAACATGGGCTTTTCAAGACAACACGGTCATAGC
>PIST-6
AGTTCTTGTCACTTCCTCCATCTGTTCCTCAAATAGTGTCCACACTAGTTCAAATAGTTGTACATGTGCAACCAAGTCAAGTTCAGTCTAGCCTTTCCACACAAGGTATGTCCAGTGGAATTAGCCAAAGCTCCATCATGCCAACATCACCATCAGGTGGAACCGCGGATTCAATGAGTACAAATAAATCATCTGCATCAGCACCTGGGATAAATGCTAGTGGTACTGGTTCAGGGAATAGCAGTGCTGCTCAAGCTTCATCTTCCCTTATGATTCAAGCTTGTGGTCTTCTGTTAGCGCAGTTACCATCACTCTTTCATATGCACTTTTATGCAGAAGCAGCCCGTGTAATCAAAGATTGCTGGTGGGTCACTGATGTCACAAAGACCTCCTTGGAACTGGACTCTGCTTTTGGCTATGCTTTGTGGGATCCAACATGGGCTTTTCAAGACAACACGGTCATAGC
>PIST-8
AGTTCTTGTCACTTCCTCCATCTGTTCCTCAAATAGTGTCCACACTAGTTCAAATAGTTGTACATGTGCAACCAAGTCAAGTTCAGTCTAGCCTTTCCACACAAGGTATGTCCAGTGGAATTAGCCAAAGCTCCATCATGCCAACATCACCATCAGGTGGAACTGCGGATTCAATGAGTACAAATAAATCATCTGCATCAGCACCTGGGATAAATGCTAGTGGTACTGGTTCAGGGAATAGCAGTGCTGCTCAAGCTTCATCTTCCCTTATGATTCAAGCTTGTGGTCTTCTGTTAGCGCAGTTACCATCACTCTTTCATATGCACTTTTATGCAGAAGCAGCCCGTGTAATCAAAGATTGCTGGTGGGTCACTGATGTCACAAAGACCTCCTTGGAACTGGACTCTGCTTTTGGCTATGCTTTGTGGGATCCAACATGGGCTTTTCAAGACAACACGGTCATAGC
>PIST-1
AGTTCTTGTCACTTCCTCCATCTGTTCCTCAAATAGTGTCCACACTAGTTCAAATAGTTGTACATGTGCAACCAAGTCAAGTTCAGTCTAGCCTTTCCACACAAGGTATGTCCAGTGGAATTAGCCAAAGCTCCATCATGCCAACATCACCATCAGGTGGAACTGCGGATTCAATGAGTACAAATAAATCATCTGCATCAGCACCTGGGATAAATGCTAGTGGTACTGGTTCAGGGAATAGCAGTGCTGCTCAAGCTTCATCTTCCCTTATGATTCAAGCTTGTGGTCTTCTGTTAGCGCAGTTACCATCACTCTTTCATATGCACTTTTATGCAGAAGCAGCCCGTGTAATCAAAGATTGCTGGTGGGTCACTGATGTCACAAAGACCTCCTTGGAACTGGACTCTGCTTTTGGCTATGCTTTGTGGGATCCAACATGGGCTTTTCAAGACAACACGGTCATAGC
>PIST-7
AGTTCTTGTCACTTCCTCCATCTGTTCCTCAAATAGTGTCCACACTAGTTCAAATAGTTGTACATGTGCAACCAAGTCAAGTTCAGTCTAGCCTTTCCACACAAGGTATGTCCAGTGGAATTAGCCAAAGCTCCATCATGCCAACATCACCATCAGGTGGAACCGCGGATTCAATGAGTACAAATAAATCATCTGCATCAGCACCTGGGATAAATGCTAGTGGTACTGGTTCAGGGAATAGCAGTGCTGCTCAAGCTTCATCTTCCCTTATGATTCAAGCTTGTGGTCTTCTGTTAGCGCAGTTACCATCACTCTTTCATATGCACTTTTATGCAGAAGCAGCCCGTGTAATCAAAGATTGCTGGTGGGTCACTGATGTCACAAAGACCTCCTTGGAACTGGACTCTGCTTTTGGCTATGCTTTGTGGGATCCAACATGGGCTTTTCAAGACAACACGGTCATAGC
>PIST-10
AGTTCTTGTCACTTCCTCCATCTGTTCCTCAAATAGTGTCCACACTAGTTCAAATAGTTGTACATGTGCAACCAAGTCAAGTTCAGTCTAGCCTTTCCACACAAGGTATGTCCAGTGGAATTAGCCAAAGCTCCATCATGCCAACATCACCATCAGGTGGAACCGCGGATTCAATGAGTACAAATAAATCATCTGCATCAGCACCTGGGATAAATGCTAGTGGTACTGGTTCAGGGAATAGCAGTGCTGCTCAAGCTTCATCTTCCCTTATGATTCAAGCTTGTGGTCTTCTGTTAGCGCAGTTACCATCACTCTTTCATATGCACTTTTATGCAGAAGCAGCCCGTGTAATCAAAGATTGCTGGTGGGTCACTGATGTCACAAAGACCTCCTTGGAACTGGACTCTGCTTTTGGCTATGCTTTGTGGGATCCAACATGGGCTTTTCAAGACAACACGGTCATAGC
>PIST-3
AGTTCTTGTCACTTCCTCCATCTGTTCCTCAAATAGTGTCCACACTAGTTCAAATAGTTGTACATGTGCAACCAAGTCAAGTTCAGTCTAGCCTTTCCACACAAGGTATGTCCAGTGGAATTAGCCAAAGCTCCATCATGCCAACATCACCATCAGGTGGAACCGCGGATTCAATGAGTACAAATAAATCATCTGCATCAGCACCTGGGATAAATGCTAGTGGTACTGGTTCAGGGAATAGCAGTGCTGCTCAAGCTTCATCTTCCCTTATGATTCAAGCTTGTGGTCTTCTGTTAGCGCAGTTACCATCACTCTTTCATATGCACTTTTATGCAGAAGCAGCCCGTGTAATCAAAGATTGCTGGTGGGTCACTGATGTCACAAAGACCTCCTTGGAAGTGGACTCTGCTTTTGGCTATGCTTTGTGGGATCCAACATGGGCTTTTCAAGACAACACGGTCATAGC
>PIST-4
AGTTCTTGTCACTTCCTCCATCTGTTCCTCAAATAGTGTCCACACTAGTTCAAATAGTTGTACATGTGCAACCAAGTCAAGTTCAGTCTAGCCTTTCCACACAAGGTATGTCCAGTGGAATTAGCCAAAGCTCCATCATGCCAACATCACCATCAGGTGGAACCGCGGATTCAATGAGTACAAATAAATCATCTGCATCAGCACCTGGGATAAATGCTAGTGGTACTGGTTCAGGGAATAGCAGTGCTGCTCAAGCTTCATCTTCCCTTATGATTCAAGCTTGTGGTCTTCTGTTAGCGCAGTTACCATCACTCTTTCATATGCACTTTTATGCAGAAGCAGCCCGTGTAATCAAAGATTGCTGGTGGGTCACTGATGTCACAAAGACCTCCTTGGAACTGGACTCTGCTTTTGGCTATGCTTTGTGGGATCCAACATGGGCTTTTCAAGACAACACGGTCATAGC
>PIST-13
AGTTCTTGTCACTTCCTCCATCTGTTCCTCAAATAGTGTCCACACTAGTTCAAATAGTTGTACATGTGCAACCAAGTCAAGTTCAGTCTAGCCTTTCCACACAAGGTATGTCCAGTGGAATTAGCCAAAGCTCCATCATGCCAACATCACCATCAGGTGGAACCGCGGATTCAATGAGTACAAATAAATCATCTGCATCAGCACCTGGGATAAATGCTAGTGGTACTGGTTCAGGGAATAGCAGTGCTGCTCAAGCTTCATCTTCCCTTATGATTCAAGCTTGTGGTCTTCTGTTAGCGCAGTTACCATCACTCTTTCATATGCACTTTTATGCAGAAGCAGCCCGTGTAATCAAAGATTGCTGGTGGGTCACTGATGTCACAAAGACCTCCTTGGAACTGGACTCTGCTTTTGGCTATGCTTTGTGGGATCCAACATGGGCTTTTCAAGACAACACGGTCATAGC
>PIST-11
AGTTCTTGTCACTTCCTCCATCTGTTCCTCAAATAGTGTCCACACTAGTTCAAATAGTTGTACATGTGCAACCAAGTCAAGTTCAGTCTAGCCTTTCCACACAAGGTATGTCCAGTGGAATTAGCCAAAGCTCCATCATGCCAACATCACCATCAGGTGGAACCGCGGATTCAATGAGTACAAATAAATCATCTGCATCAGCACCTGGGATAAATGCTAGTGGTACTGGTTCAGGGAATAGCAGTGCTGCTCAAGCTTCATCTTCCCTTATGATTCAAGCTTGTGGTCTTCTGTTAGCGCAGTTACCATCACTCTTTCATATGCACTTTTATGCAGAAGCAGCCCGTGTAATCAAAGATTGCTGGTGGGTCACTGATGTCACAAAGACCTCCTTGGAACTGGACTCTGCTTTTGGCTATGCTTTGTGGGATCCAACATGGGCTTTTCAAGACAACACGGTCATAGC
>PICH-X1
AGTTCTTGTCACTTCCTCCATCTGTTCCTCAAATAGTGTCCACACTAGTTCAAATAGTTGTACATGTGCAACCAAGTCAAGTTCAGTCTAGCCTTTCCACACAAGGTATGTCTAGTGGAATTAGCCAAAGCTCCATCATGCCAACATCACCATCAGGTGGAACCGCAGATTCAATGAGTACAAATAAATCATCTGCATCAGCACCTGGGATAAATGCTAGTGGCACTGGTTCAGGGAATAGCAGTGCTGCTCAAGCTTCATCGTCCCTTATGATTCAAGCTTGTGGCCTTCTGTTAGCGCAGTTACCATCACTCTTTCATATGCACTTTTATGCAGAAGCAGCCCGTGTAATCAAAGATTGCTGGTGGGTCACTGATGTCACAAAGACCTCCTTGGAACTGGACTCTGCTTTTGGCTATGCTTTGTGGGATCCAACATGGGCTTTTCAAGACAACACGGTCATAGC
>PIST-19
AGTTCTTGTCACTTCCTCCATCTGTTCCTCAAATAGTGTCCACACTAGTTCAAATAGTTGTACATGTGCAACCAAGTCAAGTTCAGTCTAGCCTTTCCACACAAGGTATGTCCAGTGGAATTAGCCAAAGCTCCATCATGCCAACATCACCATCAGGTGGAACCGCGGATTCAATGAGTACAAATAAATCATCTGCATCAGCACCTGGGATAAATGCTAGTGGTACTGGTTCAGGGAATAGCAGTGCTGCTCAAGCTTCATCTTCCCTTATGATTCAAGCTTGTGGTCTTCTGTTAGCGCAGTTACCATCACTCTTTCATATGCACTTTTATGCAGAAGCAGCCCGTGTAATCAAAGATTGCTGGTGGGTCACTGATGTCACAAAGACCTCCTTGGAACTGGACTCTGCTTTTGGCTATGCTTTGTGGGATCCAACATGGGCTTTTCAAGACAACACGGTCATAGC
>PILA-27
AGTTCTTGTCACTTCCTCCATCTGTTCCTCAAATAGTGTCCACACTAGTTCAAATAGTTGTACATGTGCAACCAAGTCAAGTTCAGTCTAGCCTTTCCACACAAGGTATGTCCAGTGGAATTAGCCAAAGCTCCATCATGCCAACATCACCATCAGGTGGAACCGCAGATTCAATGAGTACAAATAAATCATCTGCATCAGCACCTGGGATAAATGCTAGTGGTACTGGTTCAGGGAATAGCAGTGCTGCTCAAGCTTCATCTTCCCTTATGATTCAAGCTTGTGGCCTTCTGTTAGCGCAGTTACCATCACTCTTTCATATGCACTTTTATGCAGAAGCAGCCCGTGTAATCAAAGATTGCTGGTGGGTCACTGATGTCACAAAGACCTCCTTGGAACTGGACTCTGCTTTTGGCTATGCTTTGTGGGATCCAACATGGGCTTTTCAAGACAACACGGTCANNNN
>PILA-21
AGTTCTTGTCACTTCCTCCATCTGTTCCTCAAATAGTGTCCACACTAGTTCAAATAGTTGTACATGTGCAACCAAGTCAAGTTCAGTCTAGCCTTTCCACACAAGGTATGTCCAGTGGAATTAGCCAAAGCTCCATCATGCCAACATCACCATCAGGTGGAACCGCAGATTCAATGAGTACAAATAAATCATCTGCATCAGCACCTGGGATAAATGCTAGTGGTACTGGTTCAGGGAATAGCAGTGCTGCTCAAGCTTCATCTTCCCTTATGATTCAAGCTTGTGGCCTTCTGTTAGCGCAGTTACCATCACTCTTTCATATGCACTTTTATGCAGAAGCAGCCCGTGTAATCAAAGATTGCTGGTGGGTCACTGATGTCACAAAGACCTCCTTGGAACTGGACTCTGCTTTTGGCTATGCTTTGTGGGATCCAACATGGGCTTTTCAAGACAACACGGTCANNNN
>PILA-17
AGTTCTTGTCACTTCCTCCATCTGTTCCTCAAATAGTGTCCACACTAGTTCAAATAGTTGTACATGTGCAACCAAGTCAAGTTCAGTCTAGCCTTTCCACACAAGGTATGTCCAGTGGAATTAGCCAAAGCTCCATCATGCCAACATCACCATCAGGTGGAACCGCAGATTCAATGAGTACAAATAAATCATCTGCATCAGCACCTGGGATAAATGCTAGTGGTACTGGTTCAGGGAATAGCAGTGCTGCTCAAGCTTCATCTTCCCTTATGATTCAAGCTTGTGGCCTTCTGTTAGCGCAGTTACCATCACTCTTTCATATGCACTTTTATGCAGAAGCAGCCCGTGTAATCAAAGATTGCTGGTGGGTCACTGATGTCACAAAGACCTCCTTGGAACTGGACTCTGCTTTTGGCTATGCTTTGTGGGATCCAACATGGGCTTTTCAAGACAACACGGTCANNNN
>PILA-18
AGTTCTTGTCACTTCCTCCATCTGTTCCTCAAATAGTGTCCACACTAGTTCAAATAGTTGTACATGTGCAACCAAGTCAAGTTCAGTCTAGCCTTTCCACACAAGGTATGTCCAGTGGAATTAGCCAAAGCTCCATCATGCCAACATCACCATCAGGTGGAACCGCAGATTCAATGAGTACAAATAAATCATCTGCATCAGCACCTGGGATAAATGCTAGTGGTACTGGTTCAGGGAATAGCAGTGCTGCTCAAGCTTCATCTTCCCTTATGATTCAAGCTTGTGGCCTTCTGTTAGCGCAGTTACCATCACTCTTTCATATGCACTTTTATGCAGAAGCAGCCCGTGTAATCAAAGATTGCTGGTGGGTCACTGATGTCACAAAGACCTCCTTGGAACTGGACTCTGCTTTTGGCTATGCTTTGTGGGATCCAACATGGGCTTTTCAAGACAACACGNNNNNNNN
>PILA-20
AGTTCTTGTCACTTCCTCCATCTGTTCCTCAAATAGTGTCCACACTAGTTCAAATAGTTGTACATGTGCAACCAAGTCAAGTTCAGTCTAGCCTTTCCACACAAGGTATGTCCAGTGGAATTAGCCAAAGCTCCATCATGCCAACATCACCATCAGGTGGAACCGCAGATTCAATGAGTACAAATAAATCATCTGCATCAGCACCTGGGATAAATGCTAGTGGTACTGGTTCAGGGAATAGCAGTGCTGCTCAAGCTTCATCTTCCCTTATGATTCAAGCTTGTGGCCTTCTGTTAGCGCAGTTACCATCACTCTTTCATATGCACTTTTATGCAGAAGCAGCCCGTGTAATCAAAGATTGCTGGTGGGTCACTGATGTCACAAAGACCTCCTTGGAACTGGACTCTGCTTTTGGCTATGCTTTGTGGGATCCAACATGGGCTTTTCAAGACAACACGGTCANNNN
>PILA-28
AGTTCTTGTCACTTCCTCCATCTGTTCCTCAAATAGTGTCCACACTAGTTCAAATAGTTGTACATGTGCAACCAAGTCAAGTTCAGTCTAGCCTTTCCACACAAGGTATGTCCAGTGGAATTAGCCAAAGCTCCATCATGCCAACATCACCATCAGGTGGAACCGCAGATTCAATGAGTACAAATAAATCATCTGCATCAGCACCTGGGATAAATGCTAGTGGTACTGGTTCAGGGAATAGCAGTGCTGCTCAAGCTTCATCTTCCCTTATGATTCAAGCTTGTGGCCTTCTGTTAGCGCAGTTACCATCACTCTTTCATATGCACTTTTATGCAGAAGCAGCCCGTGTAATCAAAGATTGCTGGTGGGTCACTGATGTCACAAAGACCTCCTTGGAACTGGACTCTGCTTTTGGCTATGCTTTGTGGGATCCAACATGGGCTTTTCAAGACAACACGGTCANNNN
>PILA-29
AGTTCTTGTCACTTCCTCCATCTGTTCCTCAAATAGTGTCCACACTAGTTCAAATAGTTGTACATGTGCAACCAAGTCAAGTTCAGTCTAGCCTTTCCACACAAGGTATGTCCAGTGGAATTAGCCAAAGCTCCATCATGCCAACATCACCATCAGGTGGAACCGCAGATTCAATGAGTACAAATAAATCATCTGCATCAGCACCTGGGATAAATGCTAGTGGTACTGGTTCAGGGAATAGCAGTGCTGCTCAAGCTTCATCTTCCCTTATGATTCAAGCTTGTGGCCTTCTGTTAGCGCAGTTACCATCACTCTTTCATATGCACTTTTATGCAGAAGCAGCCCGTGTAATCAAAGATTGCTGGTGGGTCACTGATGTCACAAAGACCTCCTTGGAACTGGACTCTGCTTTTGGCTATGCTTTGTGGGATCCAACATGGGCTTTTCAAGACAACACGGTCATNNN
>PILA-22
AGTTCTTGTCACTTCCTCCATCTGTTCCTCAAATAGTGTCCACACTAGTTCAAATAGTTGTACATGTGCAACCAAGTCAAGTTCAGTCTAGCCTTTCCACACAAGGTATGTCCAGTGGAATTAGCCAAAGCTCCATCATGCCAACATCACCATCAGGTGGAACCGCAGATTCAATGAGTACAAATAAATCATCTGCATCAGCACCTGGGATAAATGCTAGTGGTACTGGTTCAGGGAATAGCAGTGCTGCTCAAGCTTCATCTTCCCTTATGATTCAAGCTTGTGGCCTTCTGTTAGCGCAGTTACCATCACTCTTTCATATGCACTTTTATGCAGAAGCAGCCCGTGTAATCAAAGATTGCTGGTGGGTCACTGATGTCACAAAGACCTCCTTGGAACTGGACTCTGCTTTTGGCTATGCTTTGTGGGATCCAACATGGGCTTTTCAAGACAACACGGTCANNNN
>PILA-19
AGTTCTTGTCACTTCCTCCATCTGTTCCTCAAATAGTGTCCACACTAGTTCAAATAGTTGTACATGTGCAACCAAGTCAAGTTCAGTCTAGCCTTTCCACACAAGGTATGTCCAGTGGAATTAGCCAAAGCTCCATCATGCCAACATCACCATCAGGTGGAACCGCAGATTCAATGAGTACAAATAAATCATCTGCATCAGCACCTGGGATAAATGCTAGTGGTACTGGTTCAGGGAATAGCAGTGCTGCTCAAGCTTCATCTTCCCTTATGATTCAAGCTTGTGGCCTTCTGTTAGCGCAGTTACCATCACTCTTTCATATGCACTTTTATGCAGAAGCAGCCCGTGTAATCAAAGATTGCTGGTGGGTCACTGATGTCACAAAGACCTCCTTGGAACTGGACTCTGCTTTTGGCTATGCTTTGTGGGATCCAACATGGGCTTTTCAAGACAACACGGTCATNNN
>PILA-23
AGTTCTTGTCACTTCCTCCATCTGTTCCTCAAATAGTGTCCACACTAGTTCAAATAGTTGTACATGTGCAACCAAGTCAAGTTCAGTCTAGCCTTTCCACACAAGGTATGTCCAGTGGAATTAGCCAAAGCTCCATCATGCCAACATCACCATCAGGTGGAACCGCAGATTCAATGAGTACAAATAAATCATCTGCATCAGCACCTGGGATAAATGCTAGTGGTACTGGTTCAGGGAATAGCAGTGCTGCTCAAGCTTCATCTTCCCTTATGATTCAAGCTTGTGGCCTTCTGTTAGCGCAGTTACCATCACTCTTTCATATGCACTTTTATGCAGAAGCAGCCCGTGTAATCAAAGATTGCTGGTGGGTCACTGATGTCACAAAGACCTCCTTGGAACTGGACTCTGCTTTTGGCTATGCTTTGTGGGATCCAACATGGGCTTTTCAAGACAACACGGTCANNNN
>PILA-26
AGTTCTTGTCACTTCCTCCATCTGTTCCTCAAATAGTGTCCACACTAGTTCAAATAGTTGTACATGTGCAACCAAGTCAAGTTCAGTCTAGCCTTTCCACACAAGGTATGTCCAGTGGAATTAGCCAAAGCTCCATCATGCCAACATCACCATCAGGTGGAACCGCAGATTCAATGAGTACAAATAAATCATCTGCATCAGCACCTGGGATAAATGCTAGTGGTACTGGTTCAGGGAATAGCAGTGCTGCTCAAGCTTCATCTTCCCTTATGATTCAAGCTTGTGGCCTTCTGTTAGCGCAGTTACCATCACTCTTTCATATGCACTTTTATGCAGAAGCAGCCCGTGTAATCAAAGATTGCTGGTGGGTCACTGATGTCACAAAGACCTCCTTGGAACTGGACTCTGCTTTTGGCTATGCTTTGTGGGATCCAACATGGGCTTTTCAAGACAACACGGTCATNNN
>PILA-24
AGTTCTTGTCACTTCCTCCATCTGTTCCTCAAATAGTGTCCACACTAGTTCAAATAGTTGTACATGTGCAACCAAGTCAAGTTCAGTCTAGCCTTTCCACACAAGGTATGTCCAGTGGAATTAGCCAAAGCTCCATCATGCCAACATCACCATCAGGTGGAACCGCAGATTCAATGAGTACAAATAAATCATCTGCATCAGCACCTGGGATAAATGCTAGTGGTACTGGTTCAGGGAATAGCAGTGCTGCTCAAGCTTCATCTTCCCTTATGATTCAAGCTTGTGGCCTTCTGTTAGCGCAGTTACCATCACTCTTTCATATGCACTTTTATGCAGAAGCAGCCCGTGTAATCAAAGATTGCTGGTGGGTCACTGATGTCACAAAGACCTCCTTGGAACTGGACTCTGCTTTTGGCTATGCTTTGTGGGATCCAACATGGGCTTTTCAAGACAACACGGTCANNNN
