# Supplementary material for: An empirical evaluation of two-stage species tree inference strategies using a multilocus dataset from North American pines
Source: BMC Evol Biol. 2014 Mar 29;14:67. doi: 10.1186/1471-2148-14-67 (PMC4021425; doi:10.1186/1471-2148-14-67)
Supplement: Additional file 3 — Zip archive containing data filesDp,Dp,0,Ds,Ds,0, and a description of these files. [file 1471-2148-14-67-S3.zip › DeGiorgioEtAl_2014_AdditionalFile1/Dataset_Dp0/0_15329_01.fas]

>PIAL-3
CATAGAATATAATACTCACCCAAAGACTAGCTATGTCTGAGTTGTCAATTACCTCTCATCTTTCATTTTGCATGGTCATGCCTAGCTCGTTTATGTTCTCGCTCCTTGTAATGGTGTCGATCCCTATCAGCATCAACTCTATGTTGATGCTGTTGATGATACGAAGAATGTGGATGCTGATGGTAACCATGTCTGTGTTTCGTATCACTGGACCCATCCTTGTATCCATGTTGATCTCGACCCCCATAATCACGACGATTAACAGGACTCTCTCCTTTTTCAAGTTGTGTGGGTATCAAAGAACGCCTCTCACCATGCCTTGGGGAGTGTCCCAGTTCATGCATAATTGCATTTGGAAGCTCGCCTTCTTCTGTTCGGTCATAGGAAGATTCTACAAGATCCTGCTCTTGATCTCGACCAGCAGGATCAAGTGGATCAAAAGGCATTGA
>PIAL-4
CATAGAATATAATACTCACCCAAAGACTAGCTATGTCTGAGTTGTCAATTACCTCTCATCTTTCATTTTGCATGGTCATGCCTAGCTCGTTTATGTTCTCGCTCCTTGTAATGGTGTCGATCCCTATCAGCATCAACTCTATGTTGATGCTGTTGATGATACGAAGAATGTGGATGCTGATGGTAACCATGTCTGTGTTTCGTATCACTGGACCCATCCTTGTATCCATGTTGATCTCGACCCCCATAATCACGACGATTAACAGGACTCTCTCCTTTTTCAAGTTGTGTGGGTATCAAAGAACGCCTCTCACCATGCCTTGGGGAGTGTCCCAGTTCATGCATAATTGCATTTGGAAGCTCGCCTTCTTCTGTTCGGTCATAGGAAGATTCTACAAGATCCTGCTCTTGATCTCGACCAGCAGGATCAAGTGGATCAAAAGGCATTGA
>PIAL-9
CATAGAATATAATACTCACCCAAAGACTAGCTATGTCTGAGTTGTCAATTACCTCTCATCTTTCATTTTGCATGGTCATGCCTAGCTCGTTTATGTTCTCGCTCCTTGTAATGGTGTCGATCCCTATCAGCATCAACTCTATGTTGATGCTGTTGATGATACGAAGAATGTGGATGCTGATGGTAACCATGTCTGTGTTTCGTATCACTGGACCCATCCTTGTATCCATGTTGATCTCGACCCCCATAATCACGACGATTAACAGGACTCTCTCCTTTTTCAAGTTGTGTGGGTATCAAAGAACGCCTCTCACCATGCCTTGGGGAGTGTCCCAGTTCATGCATAATTGCATTTGGAAGCTCGCCTTCTTCTGTTCGGTCATAGGAAGATTCTACAAGATCCTGCTCTTGATCTCGACCAGCAGGATCAAGTGGATCAAAAGGCATTGA
>PIAL-13
CATAGAATATAATACTCACCCAAAGACTAGCTATGTCTGAGTTGTCAATTACCTCTCATCTTTCATTTTGCATGGTCATGCCTAGCTCGTTTATGTTCTCGCTCCTTGTAATGGTGTCGATCCCTATCAGCATCAACTCTATGTTGATGCTGTTGATGATACGAAGAATGTGGATGCTGATGGTAACCATGTCTGTGTTTCGTATCACTGGACCCATCCTTGTATCCATGTTGATCTCGACCCCCATAATCACGACGATTAACAGGACTCTCTCCTTTTTCAAGTTGTGCGGGTATCAAAGAACGCCTCTCACCATGCCTTGGGGAGTGTCCCAGTTCATGCATAATTGCATTTGGAAGCTCGCCTTCTTCTGTTCGGTCATAGGAAGATTCTACAAGATCCTGCTCTTGATCTCGACCAGCAGGATCAAGTGGATCAAAAGGCATTGA
>PIAL-10
CATAGAATATAATACTCACCCAAAGACTAGCTATGTCTGAGTTGTCAATTACCTCTCATCTTTCATTTTGCATGGTCATGCCTAGCTCGTTTATGTTCTCGCTCCTTGTAATGGTGTCGATCCCTATCAGCATCAACTCTATGTTGATGCTGTTGATGATACGAAGAATGTGGATGCTGATGGTAACCATGTCTGTGTTTCGTATCACTGGACCCATCCTTGTATCCATGTTGATCTCGACCCCCATAATCACGACGATTAACAGGACTCTCTCCTTTTTCAAGTTGTGTGGGTATCAAAGAACGCCTCTCACCATGCCTTGGGGAGTGTCCCAGTTCATGCATAATTGCATTTGGAAGCTCGCCTTCTTCTGTTCGGTCATAGGAAGATTCTACAAGATCCTGCTCTTGATCTCGACCAGCAGGATCAAGTGGATCAAAAGGCATTGA
>PIAL-8
CATAGAATATAATACTCACCCAAAGACTAGCTATGTCTGAGTTGTCAATTACCTCTCATCTTTCATTTTGCATGGTCATGCCTAGCTCGTTTATGTTCTCGCTCCTTGTAATGGTGTCGATCCCTATCAGCATCAACTCTATGTTGATGCTGTTGATGATACGAAGAATGTGGATGCTGATGGTAACCATGTCTGTGTTTCGTATCACTGGACCCATCCTTGTATCCATGTTGATCTCGACCCCCATAATCACGACGATTAACAGGACTCTCTCCTTTTTCAAGTTGTGTGGGTATCAAAGAACGCCTCTCACCATGCCTTGGGGAGTGTCCCAGTTCATGCATAATTGCATTTGGAAGCTCGCCTTCTTCTGTTCGGTCATAGGAAGATTCTACAAGATCCTGCTCTTGATCTCGACCAGCAGGATCAAGTGGATCAAAAGGCATTGA
>PIAL-7
CATAGAATATAATACTCACCCAAAGACTAGCTATGTCTGAGTTGTCAATTGCCTCTCATCTTTCATTTTGCATGGTCATGCCTAGCTCGTTTATGTTCTCGCTCCTTGTAATGGTGTCGATCCCTATCAGCATCAACTCTATGTTGATGCTGTTGATGATACGAAGAATGTGGATGCTGATGGTAACCATGTCTGTGTTTCGTATCACTGGACCCATCCTTGTATCCATGTTGATCTCGACCCCCATAATCACGACGATTAACAGGACTCTCTCCTTTTTCAAGTTGTGTGGGTATCAAAGAACGCCTCTCACCATGCCTTGGGGAGTGTCCCAGTTCATGCATAATTGCATTTGGAAGCTCGCCTTCTTCTGTTCGGTCATAGGAAGATTCTACAAGATCCTGCTCTTGATCTCGACCAGCAGGATCAAGTGGATCAAAAGGCATTGA
>PIAL-16
CATAGAATATAATACTCACCCAAAGACTAGCTATGTCTGAGTTGTCAATTGCCTCTCATCTTTCATTTTGCATGGTCATGCCTAGCTCGTTTATGTTCTCGCTCCTTGTAATGGTGTCGATCCCTATCAGCATCAACTCTATGTTGATGCTGTTGATGATACGAAGAATGTGGATGCTGATGGTAACCATGTCTGTGTTTCGTATCACTGGACCCATCCTTGTATCCATGTTGATCTCGACCCCCATAATCACGACGATTAACAGGACTCTCTCCTTTTTCAAGTTGTGTGGGTATCAAAGAACGCCTCTCACCATGCCTTGGGGAGTGTCCCAGTTCATGCATAATTGCATTTGGAAGCTCGCCTTCTTCTGTTCGGTCATAGGAAGATTCTACAAGATCCTGCTCTTGATCTCGACCAGCAGGATCAAGTGGATCAAAAGGCATTGA
>PIAL-6
CATAGAATATAATACTCACCCAAAGACTAGCTATGTCTGAGTTGTCAATTGCCTCTCATCTTTCATTTTGCATGGTCATGCCTAGCTCGTTTATGTTCTCGCTCCTTGTAATGGTGTCGATCCCTATCAGCATCAACTCTATGTTGATGCTGTTGATGATACGAAGAATGTGGATGCTGATGGTAACCATGTCTGTGTTTCGTATCACTGGACCCATCCTTGTATCCATGTTGATCTCGACCCCCATAATCACGACGATTAACAGGACTCTCTCCTTTTTCAAGTTGTGTGGGTATCAAAGAACGCCTCTCACCATGCCTTGGGGAGTGTCCCAGTTCATGCATAATTGCATTTGGAAGCTCGCCTTCTTCTGTTCGGTCATAGGAAGATTCTACAAGATCCTGCTCTTGATCTCGACCAGCAGGATCAAGTGGATCAAAAGGCATTGA
>PIAL-2
CATAGAATATAATACTCACCCAAAGACTAGCTATGTCTGAGTTGTCAATTGCCTCTCATCTTTCATTTTGCATGGTCATGCCTAGCTCGTTTATGTTCTCGCTCCTTGTAATGGTGTCGATCCCTATCAGCATCAACTCTATGTTGATGCTGTTGATGATACGAAGAATGTGGATGCTGATGGTAACCATGTCTGTGTTTCGTATCACTGGACCCATCCTTGTATCCATGTTGATCTCGACCCCCATAATCACGACGATTAACAGGACTCTCTCCTTTTTCAAGTTGTGTGGGTATCAAAGAACGCCTCTCACCATGCCTTGGGGAGTGTCCCAGTTCATGCATAATTGCATTTGGAAGCTCGCCTTCTTCTGTTCGGTCATAGGAAGATTCTACAAGATCCTGCTCTTGATCTCGACCAGCAGGATCAAGTGGATCAAAAGGCATTGA
>PIAL-5
CATAGAATATAATACTCACCCAAAGACTAGCTATGTCTGAGTTGTCAATTACCTCTCATCTTTCATTTTGCATGGTCATGCCTAGCTCGTTTATGTTCTCGCTCCTTGTAATGGTGTCGATCCCTATCAGCATCAACTCTATGTTGATGCTGTTGATGATACGAAGAATGTGGATGCTGATGGTAACCATGTCTGTGTTTTGTATCACTGGACCCATCCTTGTATCCATGTTGATCTCGACCCCCATAATCACGACGATTAACAGGACTCTCTCCTTTTTCAAGTTGTGTGGGTATCAAACAACGCCTCTCACCATGCCTTGGGGAGTGTCCCAGTTCATGCATAATTGCATTTGGAAGCTCGCCTTCTTCTGTTCGGTCATAGGAAGATTCTACAGGATCCTGCTCTTGATCTCGACCAGCAGGATCAAGTGGATCAAAAGGCATTGA
>PIAL-12
CATAGAATATAATACTCACCCAAAGACTAGCTATGTCTGAGTTGTCAATTGCCTCTCATCTTTCATTTTGCATGGTCATGCCTAGCTCGTTTATGTTCTCGCTCCTTGTAATGGTGTCGATCCCTATCAGCATCAACTCTATGTTGATGCTGTTGATGATACGAAGAATGTGGATGCTGATGGTAACCATGTCTGTGTTTCGTATCACTGGACCCATCCTTGTATCCATGTTGATCTCGACCCCCATAATCACGACGATTAACAGGACTCTCTCCTTTTTCAAGTTGTGTGGGTATCAAAGAACGCCTCTCACCATGCCTTGGGGAGTGTCCCAGTTCATGCATAATTGCATTTGGAAGCTCGCCTTCTTCTGTTCGGTCATAGGAAGATTCTACAAGATCCTGCTCTTGATCTCGACCAGCAGGATCAAGTGGATCAAAAGGCATTGA
>PIAL-15
CATAGAATATAATACTCACCCAAAGACTAGCTATGTCTGAGTTGTCAATTGCCTCTCATCTTTCATTTTGCATGGTCATGCCTAGCTCGTTTATGTTCTCGCTCCTTGTAATGGTGTCGATCCCTATCAGCATCAACTCTATGTTGATGCTGTTGATGATACGAAGAATGTGGATGCTGATGGTAACCATGTCTGTGTTTCGTATCACTGGACCCATCCTTGTATCCATGTTGATCTCGACCCCCATAATCACGACGATTAACAGGACTCTCTCCTTTTTCAAGTTGTGTGGGTATCAAAGAACGCCTCTCACCATGCCTTGGGGAGTGTCCCAGTTCATGCATAATTGCATTTGGAAGCTCGCCTTCTTCTGTTCGGTCATAGGAAGATTCTACAAGATCCTGCTCTTGATCTCGACCAGCAGGATCAAGTGGATCAAAAGGCATTGA
>PIAL-17
CATAGAATATAATACTCACCCAAAGACTAGCTATGTCTGAGTTGTCAATTGCCTCTCATCTTTCATTTTGCATGGTCATGCCTAGCTCGTTTATGTTCTCGCTCCTTGTAATGGTGTCGATCCCTATCAGCATCAACTCTATGTTGATGCTGTTGATGATACGAAGAATGTGGATGCTGATGGTAACCATGTCTGTGTTTCGTATCACTGGACCCATCCTTGTATCCATGTTGATCTCGACCCCCATAATCACGACAATTAACAGGACTCTCTCCTTTTTCAAGTTGTGTGGGTATCAAAGAACGCCTCTCACCATGCCTTGGGGAGTGTCCCAGTTCATGCATAATTGCATTTGGAAGCTCGCCTTCTTCTGTTCGGTCATAGGAAGATTCTACAAGATCCTGCTCTTGATCTCGACCAGCAGGATCAAGTGGATCAAAAGGCATTGA
>PIAY-13
CATAGAATATAATACTCACCCAAAGACTAGCTATGTCTGAGTTGTCAATTACCTCTCATCTTTCATTTTGCATGGTCATGCCTAGCTCGTTTATGTTCTCGCTCCTTGTAATGGTGTCGATCCCTATCAGCATCAACTCTATGTTGATGCTGTTGATGATACGAAGAATGTGGATGCTGATGGTAACCATGTCTGTGTTTCGTATCACTGGACCCATCCTTGTATCCATGTTGATCTCGACCCCCATAATCACGACGATTAACAGGACTCTCTCCTTTTTCAAGTTGTGTGGGTATCAAAGAACGCCTCTCACCATGCCTTGGGGAGTGTCCCAGTTCATGCATAATTGCATTTGGAAGCTCGCCTTCTTCTGCTCGGTCATAGGAAGATTCTACAAGATCCTGCTCTTGATCTCGACCAGCAGGATCAAGTGGATCAAAAGGCATTGA
>PIAY-1
CATAGAATATAATACTCACCCAAAGACTAGCTATGTCTGAGTTGTCAATTACCTCTCATCTTTCATTTTGCATGGTCATGCCTAGCTCGTTTATGTTCTCGCTCCTTGTAATGGTGTCGATCCCTATCAGCATCAACTCTATGTTGATGCTGTTGATGATACGAAGAATGTGGATGCTGATGGTAACCATGTCTGTGTTTCGTATCACTGGACCCATCCTTGTATCCATGTTGATCTCGACCCCCATAATCACGACGATTAACAGGACTCTCTCCTTTTTCAAGTTGTGTGGGTATCAAAGAACGCCTCTCACCATGCCTTGGGGAGTGTCCCAGTTCATGCATAATTGCATTTGGAAGCTCGCCTTCTTCTGCTCGGTCATAGGAAGATTCTACAAGATCCTGCTCTTGATCTCGACCAGCAGGATCAAGTGGATCAAAAGGCATTGA
>PIAY-16
CATAGAATATAATACTCACCCAAAGACTAGCTATGTCTGAGTTGTCAATTACCTCTCATCTTTCATTTTGCATGGTCATGCCTAGCTCGTTTATGTTCTCGCTCCTTGTAATGGTGTCGATCCCTATCAGCATCAACTCTATGTTGATGCTGTTGATGATACGAAGAATGTGGATGCTGATGGTAACCATGTCTGTGTTTCGTATCACTGGACCCATCCTTGTATCCATGTTGATCTCGACCCCCATAATCACGACGATTAACAGGACTCTCTCCTTTTTCAAGTTGTGTGGGTATCAAAGAACGCCTCTCACCATGCCTTGGGGAGTGTCCCAGTTCATGCATAATTGCATTTGGAAGCTCGCCTTCTTCTGCTCGGTCATAGGAAGATTCTACAAGATCCTGCTCTTGATCTCGACCAGCAGGATCAAGTGGATCAAAAGGCATTGA
>PIAY-9
CATAGAATATAATACTCACCCAAAGACTAGCTATGTCTGAGTTGTCAATTACCTCTCATCTTTCATTTTGCATGGTCATGCCTAGCTCGTTTATGTTCTCGCTCCTTGTAATGGTGTCGATCCCTATCAGCATCAACTCTATGTTGATGCTGTTGATGATACGAAGAATGTGGATGCTGATGGTAACCATGTCTGTGTTTCGTATCACTGGACCCATCCTTGTATCCATGTTGATCTCGACCCCCATAATCACGACGATTAACAGGACTCTCTCCTTTTTCAAGTTGTGTGGGTATCAAAGAACGCCTCTCACCATGCCTTGGGGAGTGTCCCAGTTCATGCATAATTGCATTTGGAAGCTCGCCTTCTTCTGCTCGGTCATAGGAAGATTCTACAAGATCCTGCTCTTGATCTCGACCAGCAGGATCAAGTGGATCAAAAGGCATTGA
>PIAY-5
CATAGAATATAATACTCACCCAAAGACTAGCTATGTCTGAGTTGTCAATTACCTCTCATCTTTCATTTTGCATGGTCATGCCTAGCTCGTTTATGTTCTCGCTCCTTGTAATGGTGTCGATCCCTATCAGCATCAACTCTATGTTGATGCTGTTGATGATACGAAGAATGTGGATGCTGATGGTAACCATGTCTGTGTTTCGTATCACTGGACCCATCCTTGTATCCATGTTGATCTCGACCCCCATAATCACGACGATTAACAGGACTCTCTCCTTTTTCAAGTTGTGTGGGTATCAAAGAACGCCTCTCACCATGCCTTGGGGAGTGTCCCAGTTCATGCATAATTGCATTTGGAAGCTCGCCTTCTTCTGCTCGGTCATAGGAAGATTCTACAAGATCCTGCTCTTGATCTCGACCAGCAGGATCAAGTGGATCAAAAGGCATTGA
>PIAY-3
CATAGAATATAATACTCACCCAAAGACTAGCTATGTCTGAGTTGTCAATTACCTCTCATCTTTCATTTTGCATGGTCATGCCTAGCTCGTTTATGTTCTCGCTCCTTGTAATGGTGTCGATCCCTATCAGCATCAACTCTATGTTGATGCTGTTGATGATACGAAGAATGTGGATGCTGATGGTAACCATGTCTGTGTTTCGTATCACTGGACCCATCCTTGTATCCATGTTGATCTCGACCCCCATAATCACGACGATTAACAGGACTCTCTCCTTTTTCAAGTTGTGTGGGTATCAAAGAACGCCTCTCACCATGCCTTGGGGAGTGTCCCAGTTCATGCATAATTGCATTTGGAAGCTCGCCTTCTTCTGCTCGGTCATAGGAAGATTCTACAAGATCCTGCTCTTGATCTCGACCAGCAGGATCAAGTGGATCAAAAGGCATTGA
>PIAY-15
CATAGAATATAATACTCACCCAAAGACTAGCTATGTCTGAGTTGTCAATTACCTCTCATCTTTCATTTTGCATGGTCATGCCTAGCTCGTTTATGTTCTCGCTCCTTGTAATGGTGTCGATCCCTATCAGCATCAACTCTATGTTGATGCTGTTGATGATACGAAGAATGTGGATGCTGATGGTAACCATGTCTGTGTTTCGTATCACTGGACCCATCCTTGTATCCATGTTGATCTCGACCCCCATAATCACGACGATTAACAGGACTCTCTCCTTTTTCAAGTTGTGTGGGTATCAAAGAACGCCTCTCACCATGCCTTGGGGAGTGTCCCAGTTCATGCATAATTGCATTTGGAAGCTCGCCTTCTTCTGCTCGGTCATAGGAAGATTCTACAAGATCCTGCTCTTGATCTCGACCAGCAGGATCAAGTGGATCAAAAGGCATTGA
>PIAY-19
CATAGAATATAATACTCACCCAAAGACTAGCTATGTCTGAGTTGTCAATTACCTCTCATCTTTCATTTTGCATGGTCATGCCTAGCTCGTTTATGTTCTCGCTCCTTGTAATGGTGTCGATCCCTATCAGCATCAACTCTATGTTGATGCTGTTGATGATACGAAGAATGTGGATGCTGATGGTAACCATGTCTGTGTTTCGTATCACTGGACCCATCCTTGTATCCATGTTGATCTCGACCCCCATAATCACGACGATTAACAGGACTCTCTCCTTTTTCAAGTTGTGTGGGTATCAAAGAACGCCTCTCACCATGCCTTGGGGAGTGTCCCAGTTCATGCATAATTGCATTTGGAAGCTCGCCTTCTTCTGCTCGGTCATAGGAAGATTCTACAAGATCCTGCTCTTGATCTCGACCAGCAGGATCAAGTGGATCAAAAGGCATTGA
>PIAY-10
CATAGAATATAATACTCACCCAAAGACTAGCTATGTCTGAGTTGTCAATTACCTCTCATCTTTCATTTTGCATGGTCATGCCTAGCTCGTTTATGTTCTCGCTCCTTGTAATGGTGTCGATCCCTATCAGCATCAACTCTATGTTGATGCTGTTGATGATACGAAGAATGTGGATGCTGATGGTAACCATGTCTGTGTTTCGTATCACTGGACCCATCCTTGTATCCATGTTGATCTCGACCCCCATAATCACGACGATTAACAGGACTCTCTCCTTTTTCAAGTTGTGTGGGTATCAAAGAACGCCTCTCACCATGCCTTGGGGAGTGTCCCAGTTCATGCATAATTGCATTTGGAAGCTCGCCTTCTTCTGTTCGGTCATAGGAAGATTCTACAAGATCCTGCTCTTGATCTCGACCAGCAGGATCAAGTGGATCAAAAGGCATTGA
>PIAY-14
CATAGAATATAATACTCACCCAAAGACTAGCTATGTCTGAGTTGTCAATTACCTCTCATCTTTCATTTTGCATGGTCATGCCTAGCTCGTTTATGTTCTCGCTCCTTGTAATGGTGTCGATCCCTATCAGCATCAACTCTATGTTGATGCTGTTGATGATACGAAGAATGTGGATGCTGATGGTAACCATGTCTGTGTTTCGTATCACTGGACCCATCCTTGTATCCATGTTGATCTCGACCCCCATAATCACGACGATTAACAGGACTCTCTCCTTTTTCAAGTTGTGTGGGTATCAAAGAACGCCTCTCACCATGCCTTGGGGAGTGTCCCAGTTCATGCATAATTGCATTTGGAAGCTCGCCTTCTTCTGCTCGGTCATAGGAAGATTCTACAAGATCCTGCTCTTGATCTCGACCAGCAGGATCAAGTGGATCAAAAGGCATTGA
>PIAY-4
CATAGAATATAATACTCACCCAAAGACTAGCTATGTCTGAGTTGTCAATTACCTCTCATCTTTCATTTTGCATGGTCATGCCTAGCTCGTTTATGTTCTCGCTCCTTGTAATGGTGTCGATCCCTATCAGCATCAACTCTATGTTGATGCTGTTGATGATACGAAGAATGTGGATGCTGATGGTAACCATGTCTGTGTTTCGTATCACTGGACCCATCCTTGTATCCATGTTGATCTCGACCCCCATAATCACGACGATTAACAGGACTCTCTCCTTTTTCAAGTTGTGTGGGTATCAAAGAACGCCTCTCACCATGCCTTGGGGAGTGTCCCAGTTCATGCATAATTGCATTTGGAAGCTCGCCTTCTTCTGCTCGGTCATAGGAAGATTCTACAAGATCCTGCTCTTGATCTCGACCAGCAGGATCAAGTGGATCAAAAGGCATTGA
>PIAY-2
CATAGAATATAATACTCACCCAAAGACTAGCTATGTCTGAGTTGTCAATTACCTCTCATCTTTCATTTTGCATGGTCATGCCTAGCTCGTTTATGTTCTCGCTCCTTGTAATGGTGTCGATCCCTATCAGCATCAACTCTATGTTGATGCTGTTGATGATACGAAGAATGTGGATGCTGATGGTAACCATGTCTGTGTTTCGTATCACTGGACCCATCCTTGTATCCATGTTGATCTCGACCCCCATAATCACGACGATTAACAGGACTCTCTCCTTTTTCAAGTTGTGTGGGTATCAAAGAACGCCTCTCACCATGCCTTGGGGAGTGTCCCAGTTCATGCATAATTGCATTTGGAAGCTCGCCTTCTTCTGCTCGGTCATAGGAAGATTCTACAAGATCCTGCTCTTGATCTCGACCAGCAGGATCAAGTGGATCAAAAGGCATTGA
>PIAY-7
CATAGAATATAATACTCACCCAAAGACTAGCTATGTCTGAGTTGTCAATTACCTCTCATCTTTCATTTTGCATGGTCATGCCTAGCTCGTTTATGTTCTCGCTCCTTGTAATGGTGTCGATCCCTATCAGCATCAACTCTATGTTGATGCTGTTGATGATACGAAGAATGTGGATGCTGATGGTAACCATGTCTGTGTTTCGTATCACTGGACCCATCCTTGTATCCATGTTGATCTCGACCCCCATAATCACGACGATTAACAGGACTCTCTCCTTTTTCAAGTTGTGTGGGTATCAAAGAACGCCTCTCACCATGCCTTGGGGAGTGTCCCAGTTCATGCATAATTGCATTTGGAAGCTCGCCTTCTTCTGCTCGGTCATAGGAAGATTCTACAAGATCCTGCTCTTGATCTCGACCAGCAGGATCAAGTGGATCAAAAGGCATTGA
>PIAY-17
CATAGAATATAATACTCACCCAAAGACTAGCTATGTCTGAGTTGTCAATTACCTCTCATCTTTCATTTTGCATGGTCATGCCTAGCTCGTTTATGTTCTCGCTCCTTGTAATGGTGTCGATCCCTATCAGCATCAACTCTATGTTGATGCTGTTGATGATACGAAGAATGTGGATGCTGATGGTAACCATGTCTGTGTTTCGTATCACTGGACCCATCCTTGTATCCATGTTGATCTCGACCCCCATAATCACGACGATTAACAGGACTCTCTCCTTTTTCAAGTTGTGTGGGTATCAAAGAACGCCTCTCACCATGCCTTGGGGAGTGTCCCAGTTCATGCATAATTGCATTTGGAAGCTCGCCTTCTTCTGCTCGGTCATAGGAAGATTCTACAAGATCCTGCTCTTGATCTCGACCAGCAGGATCAAGTGGATCAAAAGGCATTGA
>PIAY-18
CATAGAATATAATACTCACCCAAAGACTAGCTATGTCTGAGTTGTCAATTACCTCTCATCTTTCATTTTGCATGGTCATGCCTAGCTCGTTTATGTTCTCGCTCCTTGTAATGGTGTCGATCCCTATCAGCATCAACTCTATGTTGATGCTGTTGATGATACGAAGAATGTGGATGCTGATGGTAACCATGTCTGTGTTTCGTATCACTGGACCCATCCTTGTATCCATGTTGATCTCGACCCCCATAATCACGACGATTAACAGGACTCTCTCCTTTTTCAAGTTGTGTGGGTATCAAAGAACGCCTCTCACCATGCCTTGGGGAGTGTCCCAGTTCATGCATAATTGCATTTGGAAGCTCGCCTTCTTCTGCTCGGTCATAGGAAGATTCTACAAGATCCTGCTCTTGATCTCGACCAGCAGGATCAAGTGGATCAAAAGGCATTGA
>PIAY-8
CATAGAATATAATACTCACCCAAAGACTAGCTATGTCTGAGTTGTCAATTACCTCTCATCTTTCATTTTGCATGGTCATGCCTAGCTCGTTTATGTTCTCGCTCCTTGTAATGGTGTCGATCCCTATCAGCATCAACTCTATGTTGATGCTGTTGATGATACGAAGAATGTGGATGCTGATGGTAACCATGTCTGTGTTTCGTATCACTGGACCCATCCTTGTATCCATGTTGATCTCGACCCCCATAATCACGACGATTAACAGGACTCTCTCCTTTTTCAAGTTGTGTGGGTATCAAAGAACGCCTCTCACCATGCCTTGGGGAGTGTCCCAGTTCATGCATAATTGCATTTGGAAGCTCGCCTTCTTCTGCTCGGTCATAGGAAGATTCTACAAGATCCTGCTCTTGATCTCGACCAGCAGGATCAAGTGGATCAAAAGGCATTGA
>PIBU-1
CATAGAATATAATACTCACCCAAAGACTAGCTGTGTCTGAGTTGTCAATTACCTCTCATCTTTCATTTTGTATGGTCATGCCTAGCTCGTTTATGTTCTCGCTCCTTGTAATGGTGTCGATCCCTATCAGCATCAACTCTATGTTGATGCTGTTGATGATACGAAGAATGTGGATGCTGATGGTAACCATGTCTGTGTTTCGTATCACTGGACCCATCCTTGTATCCATGTTGATCTCGACCCCCATAATCACGACGATTAACAGGACTCTCTCCTTTTTCAAGTTGTGTGGGTATCAAAGAACGCCTCTCACCATGCCTTGGGGAGTGTCCCTGTTCATGCACAATTGCATTTGGAAGCTCGCCTTCTTCTGTTCGGTCATAGGAAGATTCTACAAGATCCTGCTCTTGATCTCGACCAGCAGGATCAAGTGGATCAAAAGGCATTGA
>PIFL-14
CATAGAATATAATACTCACCCAAAGACTAGCTATGTCTGAGTTGTCAATTACCTCTCATCTTTCATTTTGCATGGTCATGCCTAGCTCGTTTATGTTCTCGCTCCTTGTAATGGTGTCGATCCCTATCAGCATCAACTCTATGTTGATGCTGTTGATGATACGAAGAATGTGGATGCTGATGGTAACCATGTCTGTGTTTCGTATCACTGGACCCATCCTTGTATCCATGTTGATCTCGACCCCCATAATCACGACGATTAACAGGACTCTCTCCTTTTTCAAGTTGTGTGGGTATCAAAGAACGCCTCTCACCATGCCTTGGGGAGTGTCCCAGTTCATGCATAATTGCATTTGGAAGCTCGCCTTCTTCTGCTCGGTCATAGGAAGATTCTACAAGATCCTGCTCTTGATCTCGACCAGCAGGATCAAGTGGATCAAAAGGCATTGA
>PIFL-1
CATAGAATATAATACTCACCCAAAGACTAGCTATGTCTGAGTTGTCAATTACCTCTCATCTTTCATTTTGCATGGTCATGCCTAGCTCGTTTATGTTCTCGCTCCTTGTAATGGTGTCGATCCCTATCAGCATCAACTCTATGTTGATGCTGTTGATGATACGAAGAATGTGGATGCTGATGGTAACCATGTCTGTGTTTCGTATCACTGGACCCATCCTTGTATCCATGTTGATCTCGACCCCCATAATCACGACGATTAACAGGACTCTCTCCTTTTTCAAGTTGTGTGGGTATCAAAGAACGCCTCTCACCATGCCTTGGGGAGTGTCCCAGTTCATGCATAATTGCATTTGGAAGCTCGCCTTCTTCTGCTCGGTCATAGGAAGATTCTACAAGATCCTGCTCTTGATCTCGACCAGCAGGATCAAGTGGATCAAAAGGCATTGA
>PIFL-13
CATAGAATATAATACTCACCCAAAGACTAGCTATGTCTGAGTTGTCAATTACCTCTCATCTTTCATTTTGCATGGTCATGCCTAGCTCGTTTATGTTCTCGCTCCTTGTAATGGTGTCGATCCCTATCAGCATCAACTCTATGTTGATGCTGTTGATGATACGAAGAATGTGGATGCTGATGGTAACCATGTCTGTGTTTCGTATCACTGGACCCATCCTTGTATCCATGTTGATCTCGACCCCCATAATCACGACGATTAACAGGACTCTCTCCTTTTTCAAGTTGTGTGGGTATCAAAGAACGCCTCTCACCATGCCTTGGGGAGTGTCCCAGTTCATGCATAATTGCATTTGGAAGCTCGCCTTCTTCTGCTCGGTCATAGGAAGATTCTACAAGATCCTGCTCTTGATCTCGACCAGCAGGATCAAGTGGATCAAAAGGCATTGA
>PIFL-5
NNNNNNNNNNNNNNNNNNNNNNNNNNNNNNNNNNNNNNNNNNTGTCAATTACCTCTCATCTTTCATTTTGCATGGTCATGCCTAGCTCGTTTATGTTCTCGCTCCTTGTAATGGTGTCGATCCCTATCAGCATCAACTCTATGTTGATGCTGTTGATGATACGAAGAATGTGGATGCTGATGGTAACCATGTCTGTGTTTCGTATCACTGGACCCATCCTTGTATCCATGTTGATCTCGACCCCCATAATCACGACGATTAACAGGACTCTCTCCTTTTTCAAGTTGTGTGGGTATCAAAGAACGCCTCTCACCATGCCTTGGGGAGTGTCCCAGTTCATGCATAATTGCATTTGGAAGCTCGCCTTCTTCTGCTCGGTCATAGGAAGATTCTACAAGATCCTGCTCTTGATCTCGACCAGCAGGATCAAGTGGATCAAAAGGCATTGA
>PIFL-11
CATAGAATATAATACTCACCCAAAGACTAGCTATGTCTGAGTTGTCAATTACCTCTCATCTTTCATTTTGCATGGTCATGCCTAGCTCGTTTATGTTCTCGCTCCTTGTAATGGTGTCGATCCCTATCAGCATCAACTCTATGTTGATGCTGTTGATGATACGAAGAATGTGGATGCTGATGGTAACCATGTCTGTGTTTCGTATCACTGGACCCATCCTTGTATCCATGTTGATCTCGACCCCCATAATCACGACGATTAACAGGACTCTCTCCTTTTTCAAGTTGTGTGGGTATCAAAGAACGCCTCTCACCATGCCTTGGGGAGTGTCCCAGTTCATGCATAATTGCATTTGGAAGCTCGCCTTCTTCTGCTCGGTCATAGGAAGATTCTACAAGATCCTGCTCTTGATCTCGACCAGCAGGATCAAGTGGATCAAAAGGCATTGA
>PIFL-3
CATAGAATATAATACTCACCCAAAGACTAGCTATGTCTGAGTTGTCAATTACCTCTCATCTTTCATTTTGCATGGTCATGCCTAGCTCGTTTATGTTCTCGCTCCTTGTAATGGTGTCGATCCCTATCAGCATCAACTCTATGTTGATGCTGTTGATGATACGAAGAATGTGGATGCTGATGGTAACCATGTCTGTGTTTCGTATCACTGGACCCATCCTTGTATCCATGTTGATCTCGACCCCCATAATCACGACGATTAACAGGACTCTCTCCTTTTTCAAGTTGTGTGGGTATCAAAGAACGCCTCTCACCATGCCTTGGGGAGTGTCCCAGTTCATGCATAATTGCATTTGGAAGCTCGCCTTCTTCTGCTCGGTCATAGGAAGATTCTACAAGATCCTGCTCTTGATCTCGACCAGCAGGATCAAGTGGATCAAAAGGCATTGA
>PIFL-8
CATAGAATATAATACTCACCCAAAGACTAGCTATGTCTGAGTTGTCAATTACCTCTCATCTTTCATTTTGCATGGTCATGCCTAGCTCGTTTATGTTCTCGCTCCTTGTAATGGTGTCGATCCCTATCAGCATCAACTCTATGTTGATGCTGTTGATGATACGAAGAATGTGGATGCTGATGGTAACCATGTCTGTGTTTCGTATCACTGGACCCATCCTTGTATCCATGTTGATCTCGACCCCCATAATCACGACGATTAACAGGACTCTCTCCTTTTTCAAGTTGTGTGGGTATCAAAGAACGCCTCTCACCATGCCTTGGGGAGTGTCCCAGTTCATGCATAATTGCATTTGGAAGCTCGCCTTCTTCTGCTCGGTCATAGGAAGATTCTACAAGATCCTGCTCTTGATCTCGACCAGCAGGATCAAGTGGATCAAAAGGCATTGA
>PIFL-9
CATAGAATATAATACTCACCCAAAGACTAGCTATGTCTGAGTTGTCAATTACCTCTCATCTTTCATTTTGCATGGTCATGCCTAGCTCGTTTATGTTCTCGCTCCTTGTAATGGTGTCGATCCCTATCAGCATCAACTCTATGTTGATGCTGTTGATGATACGAAGAATGTGGATGCTGATGGTAACCATGTCTGTGTTTCGTATCACTGGACCCATCCTTGTATCCATGTTGATCTCGACCCCCATAATCACGACGATTAACAGGACTCTCTCCTTTTTCAAGTTGTGTGGGTATCAAAGAACGCCTCTCACCATGCCTTGGGGAGTGTCCCAGTTCATGCATAATTGCATTTGGAAGCTCGCCTTCTTCTGCTCGGTCATAGGAAGATTCTACAAGATCCTGCTCTTGATCTCGACCAGCAGGATCAAGTGGATCAAAAGGCATTGA
>PIFL-17
CATAGAATATAATACTCACCCAAAGACTAGCTATGTCTGAGTTGTCAATTACCTCTCATCTTTCATTTTGCATGGTCATGCCTAGCTCGTTTATGTTCTCGCTCCTTGTAATGGTGTCGATCCCTATCAGCATCAACTCTATGTTGATGCTGTTGATGATACGAAGAATGTGGATGCTGATGGTAACCATGTCTGTGTTTCGTATCACTGGACCCATCCTTGTATCCATGTTGATCTCGACCCCCATAATCACGACGATTAACAGGACTCTCTCCTTTTTCAAGTTGTGTGGGTATCAAAGAACGCCTCTCACCATGCCTTGGGGAGTGTCCCAGTTCATGCATAATTGCATTTGGAAGCTCGCCTTCTTCTGCTCGGTCATAGGAAGATTCTACAAGATCCTGCTCTTGATCTCGACCAGCAGGATCAAGTGGATCAAAAGGCATTGA
>PIFL-15
CATAGAATATAATACTCACCCAAAGACTAGCTATGTCTGAGTTGTCAATTACCTCTCATCTTTCATTTTGCATGGTCATGCCTAGCTCGTTTATGTTCTCGCTCCTTGTAATGGTGTCGATCCCTATCAGCATCAACTCTATGTTGATGCTGTTGATGATACGAAGAATGTGGATGCTGATGGTAACCATGTCTGTGTTTCGTATCACTGGACCCATCCTTGTATCCATGTTGATCTCGACCCCCATAATCACGACGATTAACAGGACTCTCTCCTTTTTCAAGTTGTGTGGGTATCAAAGAACGCCTCTCACCATGCCTTGGGGAGTGTCCCAGTTCATGCATAATTGCATTTGGAAGCTCGCCTTCTTCTGCTCGGTCATAGGAAGATTCTACAAGATCCTGCTCTTGATCTCGACCAGCAGGATCAAGTGGATCAAAAGGCATTGA
>PIFL-2
CATAGAATATAATACTCACCCAAAGACTAGCTATGTCTGAGTTGTCAATTACCTCTCATCTTTCATTTTGCATGGTCATGCCTAGCTCGTTTATGTTCTCGCTCCTTGTAATGGTGTCGATCCCTATCAGCATCAACTCTATGTTGATGCTGTTGATGATACGAAGAATGTGGATGCTGATGGTAACCATGTCTGTGTTTCGTATCACTGGACCCATCCTTGTATCCATGTTGATCTCGACCCCCATAATCACGACGATTAACAGGACTCTCTCCTTTTTCAAGTTGTGTGGGTATCAAAGAACGCCTCTCACCATGCCTTGGGGAGTGTCCCAGTTCATGCATAATTGCATTTGGAAGCTCGCCTTCTTCTGCTCGGTCATAGGAAGATTCTACAAGATCCTGCTCTTGATCTCGACCAGCAGGATCAAGTGGATCAAAAGGCATTGA
>PIFL-16
CATAGAATATAATACTCACCCAAAGACTAGCTATGTCTGAGTTGTCAATTACCTCTCATCTTTCATTTTGCATGGTCATGCCTAGCTCGTTTATGTTCTCGCTCCTTGTAATGGTGTCGATCCCTATCAGCATCAACTCTATGTTGATGCTGTTGATGATACGAAGAATGTGGATGCTGATGGTAACCATGTCTGTGTTTCGTATCACTGGACCCATCCTTGTATCCATGTTGATCTCGACCCCCATAATCACGACGATTAACAGGACTCTCTCCTTTTTCAAGTTGTGTGGGTATCAAAGAACGCCTCTCACCATGCCTTGGGGAGTGTCCCAGTTCATGCATAATTGCATTTGGAAGCTCGCCTTCTTCTGCTCGGTCATAGGAAGATTCTACAAGATCCTGCTCTTGATCTCGACCAGCAGGATCAAGTGGATCAAAAGGCATTGA
>PIFL-12
CATAGAATATAATACTCACCCAAAGACTAGCTATGTCTGAGTTGTCAATTACCTCTCATCTTTCATTTTGCATGGTCATGCCTAGCTCGTTTATGTTCTCGCTCCTTGTAATGGTGTCGATCCCTATCAGCATCAACTCTATGTTGATGCTGTTGATGATACGAAGAATGTGGATGCTGATGGTAACCATGTCTGTGTTTCGTATCACTGGACCCATCCTTGTATCCATGTTGATCTCGACCCCCATAATCACGACGATTAACAGGACTCTCTCCTTTTTCAAGTTGTGTGGGTATCAAAGAACGCCTCTCACCATGCCTTGGGGAGTGTCCCAGTTCATGCATAATTGCATTTGGAAGCTCGCCTTCTTCTGCTCGGTCATAGGAAGATTCTACAAGATCCTGCTCTTGATCTCGACCAGCAGGATCAAGTGGATCAAAAGGCATTGA
>PIFL-10
CATAGAATATAATACTCACCCAAAGACTAGCTATGTCTGAGTTGTCAATTACCTCTCATCTTTCATTTTGCATGGTCATGCCTAGCTCGTTTATGTTCTCGCTCCTTGTAATGGTGTCGATCCCTATCAGCATCAACTCTATGTTGATGCTGTTGATGATACGAAGAATGTGGATGCTGATGGTAACCATGTCTGTGTTTCGTATCACTGGACCCATCCTTGTATCCATGTTGATCTCGACCCCCATAATCACGACGATTAACAGGACTCTCTCCTTTTTCAAGTTGTGTGGGTATCAAAGAACGCCTCTCACCATGCCTTGGGGAGTGTCCCAGTTCATGCATAATTGCATTTGGAAGCTCGCCTTCTTCTGCTCGGTCATAGGAAGATTCTACAAGATCCTGCTCTTGATCTCGACCAGCAGGATCAAGTGGATCAAAAGGCATTGA
>PIGE-03
CATAGAATATAATACTCACCCAAAGACTAGCTATGTCTGAGTTGTCAATTACCTCTCATCTTTCATTTTGCATGGTCATGCCTAGCTCGTTTATGTTCTCGCTCCTTGTAATGGTGTCGATCCCTATCAGCATCAACTCTATGTTGATGCTGTTGATGATACGAAGAATGTGGATGCTGATGGTAACCATGTCTGTGTTTCGTATCACTGGACCCATCCTTGTATCCATGTTGATCTCGACCCCCATAATCACGACGATTAACAGGACTCTCTCCTTTTTCAAGTTGTGTGGGTATCAAAGAACGCCTCTCACCATGCCTTGGGGAGTGTCCCAGTTCATGCACAATTGCATTTGGAAGCTCGCCTTCTTCTGTTCGGTCATAGGAAGATTCTACAAGATCCTGCTCTTGATCTCGACCAGCAGGATCCAGTGGATCAAAAGGCATTGA
>PIGE-1
CATAGAATATAATACTCACCCAAAGACTAGCTATGTCTGAGTTGTCAATTACCTCTCATCTTTCATTTTGCATGGTCATGCCTAGCTCGTTTATGTTCTCGCTCCTTGTAATGGTGTCGATCCCTATCAGCATCAACTCTATGTTGATGCTGTTGATGATACGAAGAATGTGGATGCTGATGGTAACCATGTCTGTGTTTCGTATCACTGGACCCATCCTTGTATCCATGTTGATCTCGACCCCCATAATCACGACGATTAACAGGACTCTCTCCTTTTTCAAGTTGTGTGGGTATCAAAGAACGCCTCTCACCATGCCTTGGGGAGTGTCCCAGTTCATGCACAATTGCATTTGGAAGCTCGCCTTCTTCTGTTCGGTCATAGGAAGATTCTACAAGATCCTGCTCTTGATCTCGACCAGCAGGATCCAGTGGATCAAAAGGCATTGA
>PIMN-10
CATAGAATATAATACTCACCCAAAGACTAGCTATGTCTGCGTTGTCAATTACCTCTCATCTTTCATTTTGCATGGTCATGCCTAGCTCGTTTATGTTCTCGCTCCTTGTAATGGTGTCGATCCCTATCAGCATCAACTCTATGTTGATGCTGTTGATGATACGAAGAATGTGGATGCTGATGGTAACCATGTCTGTGTTTCGTATCACTGGACCCATCCTTGTATCCATGTTGATCTCGACCCCCATAATCACGACGATTAACAGGACTCTCTCCTTTTTCAAGTTGTGTGGGTATCAAAGAACGCCTCTCACCATGCCTTGGGGAGTGTCCCAGTTCATGCATAAATGCATTTGGAAGCTCGCCTTCTTCTGTTCGGTCATAGGAAGATTCTACAAGATCCTGCTCTTGATCTCGACCAGCAGGATCAAGTGGATCAAAAGGCATTGA
>PIMN-11
CATAGAATATAATACTCACCCAAAGACTAGCTATGTCTGAGTTGTCAATTACCTCTCATCTTTCATTTTGCATGGTCATGCCTAGCTCGTTTATGTTCTCGCTCCTTGTAATGGTGTCGATCCCTATCAGCATCAACTCTATGTTGATGCTGTTGATGATACGAAGAATGTGGATGCTGATGGTAACCATGTCTGTGTTTCGTATCACTGGACCCATCCTTGTATCCATGTTGATCTCGACCCCCATAATCACGACGATTAACAGGACTCTCTCCTTTTTCAAGTTGTGTGGGTATCAAAGAACGCCTCTCACCATGCCTTGGGGAGTGTCCCAGTTCATGCATAATTGCATTTGGAAGCTCGCCTTCTTCTGTTCGGTCATAGGAAGATTCTACAAGATCCTGCTCTTGATCTCGACCAGCAGGATCCAGTGGATCAAAAGGCATTGA
>PIMN-14
CATAGAATATAATACTCACCCAAAGACTAGCTATGTCTGAGTTGTCAATTACCTCTCATCTTTCATTTTGCATGGTCATGCCTAGCTCGTTTATGTTCTCGCTCCTTGTAATGGTGTCGATCCCTATCAGCATCAACTCTATGTTGATGCTGTTGATGATACGAAGAATGTGGATGCTGATGGTAACCATGTCTGTGTTTCGTATCACTGGACCCATCCTTGTATCCATGTTGATCTCGACCCCCATAATCACGACGATTAACAGGACTCTCTCCTTTTTCAAGTTGTGTGGGTATCAAAGAACGCCTCTCACCATGCCTTGGGGAGTGTCCCAGTTCATGCATAATTGCATTTGGAAGCTCGCCTTCTTCTGTTCGGTCATAGGAAGATTCTACAAGATCCTGCTCTTGATCTCGACCAGCAGGATCCAGTGGATCAAAAGGCATTGA
>PIMN-3
CATAGAATATAATACTCACCCAAAGACTAGCTATGTCTGCGTTGTCAATTACCTCTCATCTTTCATTTTGCATGATCATGCCTAGCTCGTTTATGTTCTCGCTCCTTGTAATGGTGTCGATCCCTATCAGCATCAACTCTATGTTGATGCTGTTGATGATACGAAGAATGTGGATGCTGATGGTAACCATGTCTGTGTTTCGTATCACTGGACCCATCCTTGTATCCATGTTGATCTCGACCCCCATAATCACGACGATTAACAGGACTCTCTCCTTTTTCAAGTTGTGTGGGTATCAAAGAACGCCTCTCACCATGCCTTGGGGAGTGTCCCAGTTCATGCATAAATGCATTTGGAAGCTCGCCTTCTTCTGTTCGGTCATAGGAAGATTCTACAAGATCCTGCTCTTGATCTCGACCAGCAGGATCAAGTGGATCAAAAGGCATTGA
>PIMN-2
CATAGAATATAATACTCACCCAAAGACTAGCTATGTCTGAGTTGTCAATTACCTCTCATCTTTCATTTTGCATGGTCATGCCTAGCTCGTTTATGTTCTCGCTCCTTGTAATGGTGTCGATCCCTATCAGCATCAACTCTATGTTGATGCTGTTGATGATACGAAGAATGTGGATGCTGATGGTAACCATGTCTGTGTTTCGTATCACTGGACCCATCCTTGTATCCATGTTGATCTCGACCCCCATAATCACGACGATTAACAGGACTCTCTCCTTTTTCAAGTTGTGTGGGTATCAAAGAACGCCTCTCACCATGCCTTGGGGAGTGTCCCAGTTCATGCATAATTGCATTTGGAAGCTCGCCTTCTTCTGTTCGGTCATAGGAAGATTCTACAAGATCCTGCTCTTGATCTCGACCAGCAGGATCCAGTGGATCAAAAGGCATTGA
>PIMN-6
CATAGAATATAATACTCACCCAAAGACTAGCTATGTCTGAGTTGTCAATTACCTCTCATCTTTCATTTTGCATGGTCATGCCTAGCTCGTTTATGTTCTCGCTCCTTGTAATGGTGTCGATCCCTATCAGCATCAACTCTATGTTGATGCTGTTGATGATACGAAGAATGTGGATGCTGATGGTAACCATGTCTGTGTTTCGTATCACTGGACCCATCCTTGTATCCATGTTGATCTCGACCCCCATAATCACGACGATTAACAGGACTCTCTCCTTTTTCAAGTTGTGTGGGTATCAAAGAACGCCTCTCACCATGCCTTGGGGAGTGTCCCAGTTCATGCATAATTGCATTTGGAAGCTCGCCTTCTTCTGTTCGGTCATAGGAAGATTCTACAAGATCCTGCTCTTGATCTCGACCAGCAGGATCCAGTGGATCAAAAGGCATTGA
>PIMN-5
CATAGAATATAATACTCACCCAAAGACTAGCTATGTCTGCGTTGTCAATTACCTCTCATCTTTCATTTTGCATGGTCATGCCTAGCTCGTTTATGTTCTCGCTCCTTGTAATGGTGTCGATCCCTATCAGCATCAACTCTATGTTGATGCTGTTGATGATACGAAGAATGTGGATGCTGATGGTAACCATGTCTGTGTTTCGTATCACTGGACCCATCCTTGTATCCATGTTGATCTCGACCCCCATAATCACGACGATTAACAGGACTCTCTCCTTTTTCAAGTTGTGTGGGTATCAAAGAACGCCTCTCACCATGCCTTGGGGAGTGTCCCAGTTCATGCATAATTGCATTTGGAAGCTCGCCTTCTTCTGTTCGGTCATAGGAAGATTCTACAAGATCCTGCTCTTGATCTCGACCAGCAGGATCAAGTGGATCAAAAGGCATTGA
>PIMN-8
CATAGAATATAATACTCACCCAAAGACTAGCTATGTCTGAGTTGTCAATTACCTCTCATCTTTCATTTTGCATGGTCATGCCTAGCTCGTTTATGTTCTCGCTCCTTGTAATGGTGTCGATCCCTATCAGCATCAACTCTATGTTGATGCTGTTGATGATACGAAGAATGTGGATGCTGATGGTAACCATGTCTGTGTTTCGTATCACTGGACCCATCCTTGTATCCATGTTGATCTCGACCCCCATAATCACGACGATTAACAGGACTCTCTCCTTTTTCAAGTTGTGTGGGTATCAAAGAACGCCTCTCACCATGCCTTGGGGAGTGTCCCAGTTCATGCATAATTGCATTTGGAAGCTCGCCTTCTTCTGTTCGGTCATAGGAAGATTCTACAAGATCCTGCTCTTGATCTCGACCAGCAGGATCCAGTGGATCAAAAGGCATTGA
>PIMN-4
CATAGAATATAATACTCACCCAAAGACTAGCTATGTCTGCGTTGTCAATTACCTCTCATCTTTCATTTTGCATGGTCATGCCTAGCTCGTTTATGTTCTCGCTCCTTGTAATGGTGTCGATCCCTATCAGCATCAACTCTATGTTGATGCTGTTGATGATACGAAGAATGTGGATGCTGATGGTAACCATGTCTGTGTTTCGTATCACTGGACCCATCCTTGTATCCATGTTGATCTCGACCCCCATAATCACGACGATTAACAGGACTCTCTCCTTTTTCAAGTTGTGTGGGTATCAAAGAACGCCTCTCACCATGCCTTGGGGAGTGTCCCAGTTCATGCATAATTGCATTTGGAAGCTCGCCTTCTTCTGTTCGGTCATAGGAAGATTCTACAAGATCCTGCTCTTGATCTCGACCAGCAGGATCAAGTGGATCAAAAGGCATTGA
>PIMN-12
CATAGAATATAATACTCACCCAAAGACTAGCTATGTCTGAGTTGTCAATTACCTCTCATCTTTCATTTTGCATGGTCATGCCTAGCTCGTTTATGTTCTCGCTCCTTGTAATGGTGTCGATCCCTATCAGCATCAACTCTATGTTGATGCTGTTGATGATACGAAGAATGTGGATGCTGATGGTAACCATGTCTGTGTTTCGTATCACTGGACCCATCCTTGTATCCATGTTGATCTCGACCCCCATAATCACGACGATTAACAGGACTCTCTCCTTTTTCAAGTTGTGTGGGTATCAAAGAACGCCTCTCACCATGCCTTGGGGAGTGTCCCAGTTCATGCATAATTGCATTTGGAAGCTCGCCTTCTTCTGTTCGGTCATAGGAAGATTCTACAAGATCCTGCTCTTGATCTCGACCAGCAGGATCCAGTGGATCAAAAGGCATTGA
>PIMN-16
CATAGAATATAATACTCACCCAAAGACTAGCTATGTCTGAGTTGTCAATTACCTCTCATCTTTCATTTTGCATGGTCATGCCTAGCTCGTTTATGTTCTCGCTCCTTGTAATGGTGTCGATCCCTATCAGCATCAACTCTATGTTGATGCTGTTGATGATACGAAGAATGTGGATGCTGATGGTAACCATGTCTGTGTTTCGTATCACTGGACCCATCCTTGTATCCATGTTGATCTCGACCCCCATAATCACGACGATTAACAGGACTCTCTCCTTTTTCAAGTTGTGTGGGTATCAAAGAACGCCTCTCACCATGCCTTGGGGAGTGTCCCAGTTCATGCATAATTGCATTTGGAAGCTCGCCTTCTTCTGTTCGGTCATAGGAAGATTCTACAAGATCCTGCTCTTGATCTCGACCAGCAGGATCCAGTGGATCAAAAGGCATTGA
>PIMN-7
CATAGAATATAATACTCACCCAAAGACTAGCTATGTCTGAGTTGTCAATTACCTCTCATCTTTCATTTTGCATGGTCATGCCTAGCTCGTTTATGTTCTCGCTCCTTGTAATGGTGTCGATCCCTATCAGCATCAACTCTATGTTGATGCTGTTGATGATACGAAGAATGTGGATGCTGATGGTAACCATGTCTGTGTTTTGTATCACTGGACCCATCCTTGTATCCATGTTGATCTCGACCCCCATAATCACGACGATTAACAGGACTCTCTCCTTTTTCAAGTTGTGTGGGTATCAAAGAACGCCTCTCACCATGCCTTGGGGAGTGTCCCAGTTCATGCATAATTGCATTTGGAAGCTCGCCTTCTTCTGTTCGGTCATAGGAAGATTCTACAAGATCCTGCTCTTGATCTCGACCAGCAGGATCCAGTGGATCAAAAGGCATTGA
>PIMN-17
CATAGAATATAATACTCACCCAAAGACTAGCTATGTCTGAGTTGTCAATTACCTCTCATCTTTCATTTTGCATGGTCATGCCTAGCTCGTTTATGTTCTCGCTCCTTGTAATGGTGTCGATCCCTATCAGCATCAACTCTATGTTGATGCTGTTGATGATACGAAGAATGTGGATGCTGATGGTAACCATGTCTGTGTTTCGTATCACTGGACCCATCCTTGTATCCATGTTGATCTCGACCCCCATAATCACGACGATTAACAGGACTCTCTCCTTTTTCAAGTTGTGTGGGTATCAAAGAACGCCTCTCACCATGCCTTGGGGAGTGTCCCAGTTCATGCATAATTGCATTTGGAAGCTCGCCTTCTTCTGTTCGGTCATAGGAAGATTCTACAAGATCCTGCTCTTGATCTCGACCAGCAGGATCCAGTGGATCAAAAGGCATTGA
>PIMN-13
CATAGAATATAATACTCACCCAAAGACTAGCTATGTCTGAGTTGTCAATTACCTCTCATCTTTCATTTTGCATGGTCATGCCTAGCTCGTTTATGTTCTCGCTCCTTGTAATGGTGTCGATCCCTATCAGCATCAACTCTATGTTGATGCTGTTGATGATACGAAGAATGTGGATGCTGATGGTAACCATGTCTGTGTTTCGTATCACTGGACCCATCCTTGTATCCATGTTGATCTCGACCCCCATAATCACGACGATTAACAGGACTCTCTCCTTTTTCAAGTTGTGTGGGTATCAAAGAACGCCTCTCACCATGCCTTGGGGAGTGTCCCAGTTCATGCATAATTGCATTTGGAAGCTCGCCTTCTTCTGTTCGGTCATAGGAAGATTCTACAAGATCCTGCTCTTGATCTCGACCAGCAGGATCCAGTGGATCAAAAGGCATTGA
>PIMN-15
CATAGAATATAATACTCACCCAAAGACTAGCTATGTCTGAGTTGTCAATTACCTCTCATCTTTCATTTTGCATGGTCATGCCTAGCTCGTTTATGTTCTCGCTCCTTGTAATGGTGTCGATCCCTATCAGCATCAACTCTATGTTGATGCTGTTGATGATACGAAGAATGTGGATGCTGATGGTAACCATGTCTGTGTTTCGTATCACTGGACCCATCCTTGTATCCATGTTGATCTCGACCCCCATAATCACGACGATTAACAGGACTCTCTCCTTTTTCAAGTTGTGTGGGTATCAAAGAACGCCTCTCACCATGCCTTGGGGAGTGTCCCAGTTCATGCATAATTGCATTTGGAAGCTCGCCTTCTTCTGTTCGGTCATAGGAAGATTCTACAAGATCCTGCTCTTGATCTCGACCAGCAGGATCCAGTGGATCAAAAGGCATTGA
>PIMN-1
CATAGAATATAATACTCACCCAAAGACTAGCTATGTCTGAGTTGTCAATTACCTCTCATCTTTCATTTTGCATGGTCATGCCTAGCTCGTTTATGTTCTCGCTCCTTGTAATGGTGTCGATCCCTATCAGCATCAACTCTATGTTGATGCTGTTGATGATACGAAGAATGTGGATGCTGATGGTAACCATGTCTGTGTTTCGTATCACTGGACCCATCCTTGTATCCATGTTGATCTCGACCCCCATAATCACGACGATTAACAGGACTCTCTCCTTTTTCAAGTTGTGTGGGTATCAAAGAACGCCTCTCACCATGCCTTGGGGAGTGTCCCAGTTCATGCATAATTGCATTTGGAAGCTCGCCTTCTTCTGTTCGGTCATAGGAAGATTCTACAAGATCCTGCTCTTGATCTCGACCAGCAGGATCAAGTGGATCAAAAGGCATTGA
>PIMN-9
CATAGAATATAATACTCACCCAAAGACTAGCTATGTCTGCGTTGTCAATTACCTCTCATCTTTCATTTTGCATGGTCATGCCTAGCTCGTTTATGTTCTCGCTCCTTGTAATGGTGTCGATCCCTATCAGCATCAACTCTATGTTGATGCTGTTGATGATACGAAGAATGTGGATGCTGATGGTAACCATGTCTGTGTTTCGTATCACTGGACCCATCCTTGTATCCATGTTGATCTCGACCCCCATAATCACGACGATTAACAGGACTCTCTCCTTTTTCAAGTTGTGTGGGTATCAAAGAACGCCTCTCACCATGCCTTGGGGAGTGTCCCAGTTCATGCATAATTGCATTTGGAAGCTCGCCTTCTTCTGTTCGGTCATAGGAAGATTCTACAAGATCCTGCTCTTGATCTCGACCAGCAGGATCAAGTGGATCAAAAGGCATTGA
>PIMN-18
CATAGAATATAATACTCACCCAAAGACTAGCTATGTCTGAGTTGTCAATTACCTCTCATCTTTCATTTTGCATGGTCATGCCTAGCTCGTTTATGTTCTCGCTCCTTGTAATGGTGTCGATCCCTATCAGCATCAACTCTATGTTGATGCTGTTGATGATACGAAGAATGTGGATGCTGATGGTAACCATGTCTGTGTTTCGTATCACTGGACCCATCCTTGTATCCATGTTGATCTCGACCCCCATAATCACGACGATTAACAGGACTCTCTCCTTTTTCAAGTTGTGTGGGTATCAAAGAACGCCTCTCACCATGCCTTGGGGAGTGTCCCAGTTCATGCATAATTGCATTTGGAAGCTCGCCTTCTTCTGTTCGGTCATAGGAAGATTCTACAAGATCCTGCTCTTGATCTCGACCAGCAGGATCCAGTGGATCAAAAGGCATTGA
>PISB-6
CATAGAATATAATACTCACCCAAAGACTAGCTATGTCTGAGTTGTCAATTACCTCTCATCTTTCATTTTGCATGGTCATGCCTAGCTCGTTTATGTTCTCGCTCCTTGTAATGGTGTCGATCCCTATCAGCATCAACTCTATGTTGATGCTGTTGATGATACGAAGAATGTGGATGCTGATGGTAACCATGTCTGTGTTTCGTATCACTGGACCCATCCTTGTATCCATGTTGATCTCGACCCCCATAATCACGACGATTAACAGGACTCTCTCCTTTTTCAAGTTGTGTGGGTATCAAAGAACGCCTCTCACCATGCCTTGGGGAGTGTCCCAGTTCATGCATAATTGCATTTGGAAGCTCGCCTTCTTCTGCTCGGTCATAGGAAGATTCTACAAGATCCTGCTCTTGATCTCGACCAGCAGGATCAAGTGGATCAAAAGGCATTGA
>PISB-15
CATAGAATATAATACTCACCCAAAGACTAGCTATGTCTGAGTTGTCAATTACCTCTCATCTTTCATTTTGCATGGTCATGCCTAGCTCGTTTATGTTCTCGCTCCTTGTAATGGTGTCGATCCCTATCAGCATCAACTCTATGTTGATGCTGTTGATGATACGAAGAATGTGGATGCTGATGGTAACCATGTCTGTGTTTCGTATCACTGGACCCATCCTTGTATCCATGTTGATCTCGACCCCCATAATCACGACGATTAACAGGACTCTCTCCTTTTTCAAGTTGTGTGGGTATCAAAGAACGCCTCTCACCATGCCTTGGGGAGTGTCCCAGTTCATGCATAATTGCATTTGGAAGCTCGCCTTCTTCTGCTCGGTCATAGGAAGATTCTACAAGATCCTGCTCTTGATCTCGACCAGCAGGATCAAGTGGATCAAAAGGCATTGA
>PISB-8
CATAGAATATAATACTCACCCAAAGACTAGCTATGTCTGAGTTGTCAATTACCTCTCATCTTTCATTTTGCATGGTCATGCCTAGCTCGTTTATGTTCTCGCTCCTTGTAATGGTGTCGATCCCTATCAGCATCAACTCTATGTTGATGCTGTTGATGATACGAAGAATGTGGATGCTGATGGTAACCATGTCTGTGTTTCGTATCACTGGACCCATCCTTGTATCCATGTTGATCTCGACCCCCATAATCACGACGATTAACAGGACTCTCTCCTTTTTCAAGTTGTGTGGGTATCAAAGAACGCCTCTCACCATGCCTTGGGGAGTGTCCCAGTTCATGCATAATTGCATTTGGAAGCTCGCCTTCTTCTGCTCGGTCATAGGAAGATTCTACAAGATCCTGCTCTTGATCTCGACCAGCAGGATCAAGTGGATCAAAAGGCATTGA
>PISB-10
CATAGAATATAATACTCACCCAAAGACTAGCTATGTCTGAGTTGTCAATTACCTCTCATCTTTCATTTTGCATGGTCATGCCTAGCTCGTTTATGTTCTCGCTCCTTGTAATGGTGTCGATCCCTATCAGCATCAACTCTATGTTGATGCTGTTGATGATACGAAGAATGTGGATGCTGATGGTAACCATGTCTGTGTTTCGTATCACTGGACCCATCCTTGTATCCATGTTGATCTCGACCCCCATAATCACGACGATTAACAGGACTCTCTCCTTTTTCAAGTTGTGTGGGTATCAAAGAACGCCTCTCACCATGCCTTGGGGAGTGTCCCAGTTCATGCATAATTGCATTTGGAAGCTCGCCTTCTTCTGCTCGGTCATAGGAAGATTCTACAAGATCCTGCTCTTGATCTCGACCAGCAGGATCAAGTGGATCAAAAGGCATTGA
>PISB-1
CATAGAATATAATACTCACCCAAAGACTAGCTATGTCTGAGTTGTCAATTACCTCTCATCTTTCATTTTGCATGGTCATGCCTAGCTCGTTTATGTTCTCGCTCCTTGTAATGGTGTCGATCCCTATCAGCATCAACTCTATGTTGATGCTGTTGATGATACGAAGAATGTGGATGCTGATGGTAACCATGTCTGTGTTTCGTATCACTGGACCCATCCTTGTATCCATGTTGATCTCGACCCCCATAATCACGACGATTAACAGGACTCTCTCCTTTTTCAAGTTGTGTGGGTATCAAAGAACGCCTCTCACCATGCCTTGGGGAGTGTCCCAGTTCATGCATAATTGCATTTGGAAGCTCGCCTTCTTCTGCTCGGTCATAGGAAGATTCTACAAGATCCTGCTCTTGATCTCGACCAGCAGGATCAAGTGGATCAAAAGGCATTGA
>PISB-7
CATAGAATATAATACTCACCCAAAGACTAGCTATGTCTGAGTTGTCAATTACCTCTCATCTTTCATTTTGCATGGTCATGCCTAGCTCGTTTATGTTCTCGCTCCTTGTAATGGTGTCGATCCCTATCAGCATCAACTCTATGTTGATGCTGTTGATGATACGAAGAATGTGGATGCTGATGGTAACCATGTCTGTGTTTCGTATCACTGGACCCATCCTTGTATCCATGTTGATCTCGACCCCCATAATCACGACGATTAACAGGACTCTCTCCTTTTTCAAGTTGTGTGGGTATCAAAGAACGCCTCTCACCATGCCTTGGGGAGTGTCCCAGTTCATGCATAATTGCATTTGGAAGCTCGCCTTCTTCTGCTCGGTCATAGGAAGATTCTACAAGATCCTGCTCTTGATCTCGACCAGCAGGATCAAGTGGATCAAAAGGCATTGA
>PISB-13
CATAGAATATAATACTCACCCAAAGACTAGCTATGTCTGAGTTGTCAATTACCTCTCATCTTTCATTTTGCATGGTCATGCCTAGCTCGTTTATGTTCTCGCTCCTTGTAATGGTGTCGATCCCTATCAGCATCAACTCTATGTTGATGCTGTTGATGATACGAAGAATGTGGATGCTGATGGTAACCATGTCTGTGTTTCGTATCACTGGACCCATCCTTGTATCCATGTTGATCTCGACCCCCATAATCACGACGATTAACAGGACTCTCTCCTTTTTCAAGTTGTGTGGGTATCAAAGAACGCCTCTCACCATGCCTTGGGGAGTGTCCCAGTTCATGCATAATTGCATTTGGAAGCTCGCCTTCTTCTGCTCGGTCATAGGAAGATTCTACAAGATCCTGCTCTTGATCTCGACCAGCAGGATCAAGTGGATCAAAAGGCATTGA
>PISB-14
CATAGAATATAATACTCACCCAAAGACTAGCTATGTCTGAGTTGTCAATTACCTCTCATCTTTCATTTTGCATGGTCATGCCTAGCTCGTTTATGTTCTCGCTCCTTGTAATGGTGTCGATCCCTATCAGCATCAACTCTATGTTGATGCTGTTGATGATACGAAGAATGTGGATGCTGATGGTAACCATGTCTGTGTTTCGTATCACTGGACCCATCCTTGTATCCATGTTGATCTCGACCCCCATAATCACGACGATTAACAGGACTCTCTCCTTTTTCAAGTTGTGTGGGTATCAAAGAACGCCTCTCACCATGCCTTGGGGAGTGTCCCAGTTCATGCATAATTGCATTTGGAAGCTCGCCTTCTTCTGCTCGGTCATAGGAAGATTCTACAAGATCCTGCTCTTGATCTCGACCAGCAGGATCAAGTGGATCAAAAGGCATTGA
>PISB-16
CATAGAATATAATACTCACCCAAAGACTAGCTATGTCTGAGTTGTCAATTACCTCTCATCTTTCATTTTGCATGGTCATGCCTAGCTCGTTTATGTTCTCGCTCCTTGTAATGGTGTCGATCCCTATCAGCATCAACTCTATGTTGATGCTGTTGATGATACGAAGAATGTGGATGCTGATGGTAACCATGTCTGTGTTTCGTATCACTGGACCCATCCTTGTATCCATGTTGATCTCGACCCCCATAATCACGACGATTAACAGGACTCTCTCCTTTTTCAAGTTGTGTGGGTATCAAAGAACGCCTCTCACCATGCCTTGGGGAGTGTCCCAGTTCATGCATAATTGCATTTGGAAGCTCGCCTTCTTCTGCTCGGTCATAGGAAGATTCTACAAGATCCTGCTCTTGATCTCGACCAGCAGGATCAAGTGGATCAAAAGGCATTGA
>PISB-17
CATAGAATATAATACTCACCCAAAGACTAGCTATGTCTGAGTTGTCAATTACCTCTCATCTTTCATTTTGCATGGTCATGCCTAGCTCGTTTATGTTCTCGCTCCTTGTAATGGTGTCGATCCCTATCAGCATCAACTCTATGTTGATGCTGTTGATGATACGAAGAATGTGGATGCTGATGGTAACCATGTCTGTGTTTCGTATCACTGGACCCATCCTTGTATCCATGTTGATCTCGACCCCCATAATCACGACGATTAACAGGACTCTCTCCTTTTTCAAGTTGTGTGGGTATCAAAGAACGCCTCTCACCATGCCTTGGGGAGTGTCCCAGTTCATGCATAATTGCATTTGGAAGCTCGCCTTCTTCTGCTCGGTCATAGGAAGATTCTACAAGATCCTGCTCTTGATCTCGACCAGCAGGATCAAGTGGATCAAAAGGCATTGA
>PISB-11
CATAGAATATAATACTCACCCAAAGACTAGCTATGTCTGAGTTGTCAATTACCTCTCATCTTTCATTTTGCATGGTCATGCCTAGCTCGTTTATGTTCTCGCTCCTTGTAATGGTGTCGATCCCTATCAGCATCAACTCTATGTTGATGCTGTTGATGATACGAAGAATGTGGATGCTGATGGTAACCATGTCTGTGTTTCGTATCACTGGACCCATCCTTGTATCCATGTTGATCTCGACCCCCATAATCACGACGATTAACAGGACTCTCTCCTTTTTCAAGTTGTGTGGGTATCAAAGAACGCCTCTCACCATGCCTTGGGGAGTGTCCCAGTTCATGCATAATTGCATTTGGAAGCTCGCCTTCTTCTGCTCGGTCATAGGAAGATTCTACAAGATCCTGCTCTTGATCTCGACCAGCAGGATCAAGTGGATCAAAAGGCATTGA
>PISB-2
CATAGAATATAATACTCACCCAAAGACTAGCTATGTCTGAGTTGTCAATTACCTCTCATCTTTCATTTTGCATGGTCATGCCTAGCTCGTTTATGTTCTCGCTCCTTGTAATGGTGTCGATCCCTATCAGCATCAACTCTATGTTGATGCTGTTGATGATACGAAGAATGTGGATGCTGATGGTAACCATGTCTGTGTTTCGTATCACTGGACCCATCCTTGTATCCATGTTGATCTCGACCCCCATAATCACGACGATTAACAGGACTCTCTCCTTTTTCAAGTTGTGTGGGTATCAAAGAACGCCTCTCACCATGCCTTGGGGAGTGTCCCAGTTCATGCATAATTGCATTTGGAAGCTCGCCTTCTTCTGCTCGGTCATAGGAAGATTCTACAAGATCCTGCTCTTGATCTCGACCAGCAGGATCAAGTGGATCAAAAGGCATTGA
>PISB-9
CATAGAATATAATACTCACCCAAAGACTAGCTATGTCTGAGTTGTCAATTACCTCTCATCTTTCATTTTGCATGGTCATGCCTAGCTCGTTTATGTTCTCGCTCCTTGTAATGGTGTCGATCCCTATCAGCATCAACTCTATGTTGATGCTGTTGATGATACGAAGAATGTGGATGCTGATGGTAACCATGTCTGTGTTTCGTATCACTGGACCCATCCTTGTATCCATGTTGATCTCGACCCCCATAATCACGACGATTAACAGGACTCTCTCCTTTTTCAAGTTGTGTGGGTATCAAAGAACGCCTCTCACCATGCCTTGGGGAGTGTCCCAGTTCATGCATAATTGCATTTGGAAGCTCGCCTTCTTCTGCTCGGTCATAGGAAGATTCTACAAGATCCTGCTCTTGATCTCGACCAGCAGGATCAAGTGGATCAAAAGGCATTGA
>PISB-12
CATAGAATATAATACTCACCCAAAGACTAGCTATATCTGAGTTGTCAATTACCTCTCATCTTTCATTTTGCATGGTCATGCCTAGCTCGTTTATGTTCTCGCTCCTTGTAATGGTGTCGATCCCTATCAGCATCAACTCTATGTTGATGCTGTTGATGATACGAAGAATGTGGATGCTGATGGTAACCATGTCTGTGTTTCGTATCACTGGACCCATCCTTGTATCCATGTTGATCTCGACCCCCATAATCACGACGATTAACAGGACTCTCTCCTTTTTCAAGTTGTGTGGGTATCAAAGAACGCCTCTCACCATGCCTTGGGGAGTGTCCCAGTTCATGCATAATTGCATTTGGAAGCTCGCCTTCTTCTGCTCGGTCATAGGAAGATTCTACAAGATCCTGCTCTTGATCTCGACCAGCAGGATCAAGTGGATCAAAAGGCATTGA
>PISB-18
CATAGAATATAATACTCACCCAAAGACTAGCTATGTCTGAGTTGTCAATTACCTCTCATCTTTCATTTTGCATGGTCATGCCTAGCTCGTTTATGTTCTCGCTCCTTGTAATGGTGTCGATCCCTATCAGCATCAACTCTATGTTGATGCTGTTGATGATACGAAGAATGTGGATGCTGATGGTAACCATGTCTGTGTTTCGTATCACTGGACCCATCCTTGTATCCATGTTGATCTCGACCCCCATAATCACGACGATTAACAGGACTCTCTCCTTTTTCAAGTTGTGTGGGTATCAAAGAACGCCTCTCACCATGCCTTGGGGAGTGTCCCAGTTCATGCATAATTGCATTTGGAAGCTCGCCTTCTTCTGCTCGGTCATAGGAAGATTCTACAAGATCCTGCTCTTGATCTCGACCAGCAGGATCAAGTGGATCAAAAGGCATTGA
>PISB-4
CATAGAATATAATACTCACCCAAAGACTAGCTATGTCTGAGTTGTCAATTACCTCTCATCTTTCATTTTGCATGGTCATGCCTAGCTCGTTTATGTTCTCGCTCCTTGTAATGGTGTCGATCCCTATCAGCATCAACTCTATGTTGATGCTGTTGATGATACGAAGAATGTGGATGCTGATGGTAACCATGTCTGTGTTTCGTATCACTGGACCCATCCTTGTATCCATGTTGATCTCGACCCCCATAATCACGACGATTAACAGGACTCTCTCCTTTTTCAAGTTGTGTGGGTATCAAAGAACGCCTCTCACCATGCCTTGGGGAGTGTCCCAGTTCATGCATAATTGCATTTGGAAGCTCGCCTTCTTCTGCTCGGTCATAGGAAGATTCTACAAGATCCTGCTCTTGATCTCGACCAGCAGGATCAAGTGGATCAAAAGGCATTGA
>PISB-3
CATAGAATATAATACTCACCCAAAGACTAGCTATGTCTGAGTTGTCAATTACCTCTCATCTTTCATTTTGCATGGTCATGCCTAGCTCGTTTATGTTCTCGCTCCTTGTAATGGTGTCGATCCCTATCAGCATCAACTCTATGTTGATGCTGTTGATGATACGAAGAATGTGGATGCTGATGGTAACCATGTCTGTGTTTCGTATCACTGGACCCATCCTTGTATCCATGTTGATCTCGACCCCCATAATCACGACGATTAACAGGACTCTCTCCTTTTTCAAGTTGTGTGGGTATCAAAGAACGCCTCTCACCATGCCTTGGGGAGTGTCCCAGTTCATGCATAATTGCATTTGGAAGCTCGCCTTCTTCTGCTCGGTCATAGGAAGATTCTACAAGATCCTGCTCTTGATCTCGACCAGCAGGATCAAGTGGATCAAAAGGCATTGA
>PISQ-2
CATAGAATATAATACTCACCCAAAGACTAGCTATGTCTGAGTTGTCAATTACCTCTCATCTTTCATTTTGCATGGTCATGCCTAGCCCGTTTATGTTCTCGCTCCTTGTAATGGTGTCGATCCCTATCAGCATCAACTCTATGTTGATGTTGTTGATGATACGAAGAATGTGGATGCTGATGGTAACCATGTCTGTGTTTCGTATCACTGGACCCATCCTTGTATCCATGTTGATCTCGACCCCCATAATCACGACGATTAACAGGGCTTTCTCCTTTTTCAAGTTGTGTGGGTATCAAAGAACGCCTCTCACCATGCCTTGGGGAGTGTCCCAGTTCATGCATAATTGCATTTGGAAGCTCGCCTTCTTCTGTTCGGTCATAGGAAGATTCTACAAGATCCTGCTCTTGATCTCGACCAGCAGGATCAAGTGGATCAAAAGGCATTGA
>PISQ-1
CATAGAATATAATACTCACCCAAAGACTAGCTATGTCTGAGTTGTCAATTACCTCTCATCTTTCATTTTGCATGGTCATGCCTAGCCCGTTTATGTTCTCGCTCCTTGTAATGGTGTCGATCCCTATCAGCATCAACTCTATGTTGATGTTGTTGATGATACGAAGAATGTGGATGCTGATGGTAACCATGTCTGTGTTTCGTATCACTGGACCCATCCTTGTATCCATGTTGATCTCGACCCCCATAATCACGACGATTAACAGGGCTTTCTCCTTTTTCAAGTTGTGTGGGTATCAAAGAACGCCTCTCACCATGCCTTGGGGAGTGTCCCAGTTCATGCATAATTGCATTTGGAAGCTCGCCTTCTTCTGTTCGGTCATAGGAAGATTCTACAAGATCCTGCTCTTGATCTCGACCAGCAGGATCAAGTGGATCAAAAGGCATTGA
>PIST-11
CATAGAATATAATACTCACCCAAAGACTAGCTATGTCTGAGTTGTCAATTACCTCTCATCTTTCATTTTGCATGGTCATGCCTAGCTCGTTTATGTTCTCGCTCCTTGTAATGGTGTCGATCCCTATCAGCATCAACTCTATGTTGATGCTGTTGATGATACGAAGAATGTGGATGCTGATGGTAACCATGTCTGTGTTTCGTATCACTGGACCCATCCTTGTATCCATGTTGATCTCGACCCCCATAATCACGACGATTAACAGGACTCTCTCCTTTTTCAAGTTGTGTGGGTATCAAAGAACGCCTCTCACCATGCCTTGGGGAGTGTCCCAGTTCATGCATAATTGCATTTGGAAGCTCGCCTTCTTCTGTTCGGTCATAGGAAGATTCTACAAGATCCTGCTCTTGATCTCGACCAGCAGGATCAAGTGGATCAAAAGGCATTGA
>PIST-1
CATAGAATATAATACTCACCCAAAGACTAGCTATGTCTGAGTTGTCAATTACCTCTCATCTTTCATTTTGCATGGTCATGCCTAGCTCGTTTATGTTCTCGCTCCTTGTAATGGTGTCGATCCCTATCAGCATCAACTCTATGTTGATGCTGTTGATGATACGAAGAATGTGGATGCTGATGGTAACCATGTCTGTGTTTCGTATCACTGGACCCATCCTTGTATCCATGTTGATCTCGACCCCCATAATCACGACGATTAACAGGACTCTCTCCTTTTTCAAGTTGTGTGGGTATCAAAGAACGCCTCTCACCATGCCTTGGGGAGTGTCCCAGTTCATGCATAATTGCATTTGGAAGCTCGCCTTCTTCTGTTCGGTCATAGGAAGATTCTACAAGATCCTGCTCTTGATCTCGACCAGCAGGATCAAGTGGATCAAAAGGCATTGA
>PIST-13
CATAGAATATAATACTCACCCAAAGACTAGCTATGTCTGAGTTGTCAATTACCTCTCATCTTTCATTTTGCATGGTCATGCCTAGCTCGTTTATGTTCTCGCTCCTTGTAATGGTGTCGATCCCTATCAGCATCAACTCTATGTTGATGCTGTTGATGATACGAAGAATGTGGATGCTGATGGTAACCATGTCTGTGTTTCGTATCACTGGACCCATCCTTGTATCCATGTTGATCTCGACCCCCATAATCACGACGATTAACAGGACTCTCTCCTTTTTCAAGTTGTGTGGGTATCAAAGAACGCCTCTCACCATGCCTTGGGGAGTGTCCCAGTTCATGCATAATTGCATTTGGAAGCTCGCCTTCTTCTGTTCGGTCATAGGAAGATTCTACAAGATCCTGCTCTTGATCTCGACCAGCAGGATCAAGTGGATCAAAAGGCATTGA
>PIST-5
CATAGAATATAATACTCACCCAAAGACTAGCTATGTCTGAGTTGTCAATTACCTCTCATCTTTCATTTTGCATGGTCATGCCTAGCTCGTTTATGTTCTCGCTCCTTGTAATGGTGTCGATCCCTATCAGCATCAACTCTATGTTGATGCTGTTGATGATACGAAGAATGTGGATGCTGATGGTAACCATGTCTGTGTTTCGTATCACTGGACCCATCCTTGTATCCATGTTGATCTCGACCCCCATAATCACGACGATTAACAGGACTCTCTCCTTTTTCAAGTTGTGTGGGTATCAAAGAACGCCTCTCACCATGCCTTGGGGAGTGTCCCAGTTCATGCATAATTGCATTTGGAAGCTCGCCTTCTTCTGTTCGGTCATAGGAAGATTCTACAAGATCCTGCTCTTGATCTCGACCAGCAGGATCAAGTGGATCAAAAGGCATTGA
>PIST-3
CATAGAATATAATACTCACCCAAAGACTAGCTATGTCTGAGTTGTCAATTACCTCTCATCTTTCATTTTGCATGGTCATGCCTAGCTCGTTTATGTTCTCGCTCCTTGTAATGGTGTCGATCCCTATCAGCATCAACTCTATGTTGATGCTGTTGATGATACGAAGAATGTGGATGCTGATGGTAACCATGTCTGTGTTTCGTATCACTGGACCCATCCTTGTATCCATGTTGATCTCGACCCCCATAATCACGACGATTAACAGGACTCTCTCCTTTTTCAAGTTGTGTGGGTATCAAAGAACGCCTCTCACCATGCCTTGGGGAGTGTCCCAGTTCATGCATAATTGCATTTGGAAGCTCGCCTTCTTCTGTTCGGTCATAGGAAGATTCTACAAGATCCTGCTCTTGATCTCGACCAGCAGGATCAAGTGGATCAAAAGGCATTGA
>PIST-19
CATAGAATATAATACTCACCCAAAGACTAGCTATGTCTGAGTTGTCAATTACCTCTCATCTTTCATTTTGCATGGTCATGCCTAGCTCGTTTATGTTCTCGCTCCTTGTAATGGTGTCGATCCCTATCAGCATCAACTCTATGTTGATGCTGTTGATGATACGAAGAATGTGGATGCTGATGGTAACCATGTCTGTGTTTCGTATCACTGGACCCATCCTTGTATCCATGTTGATCTCGACCCCCATAATCACGACGATTAACAGGACTCTCTCCTTTTTCAAGTTGTGTGGGTATCAAAGAACGCCTCTCACCATGCCTTGGGGAGTGTCCCAGTTCATGCATAATTGCATTTGGAAGCTCGCCTTCTTCTGTTCGGTCATAGGAAGATTCTACAAGATCCTGCTCTTGATCTCGACCAGCAGGATCAAGTGGATCAAAAGGCATTGA
>PICH-X1
CATAGAATATAATACTCACCCAAAGACTAGCTATGTCTGAGTTGTCAATTACCTCTCATCTTTCATTTTGCATGGTCATGCCTAGCTCGTTTATGTTCTCGCTCCTTGTAATGGTGTCGATCCCTATCAGCATCAACTCTATGTTGATGCTGTTGATGATACGAAGAATGTGGATGCTGATGGTAACCATGTCTGTGTTTTGTATCACTGGACCCATCCTTGTATCCATGTTGATCTCGACCCCCATAATCACGACGATTAACAGGACTCTCTCCTTTTTCAAGTTGTGTGGGTATCAAAGAACGCCTCTCACCATGCCTTGGGGAGTGTCCCAGTTCATGCATAATTGCATTTGGAAGCTCGCCTTCTTCTGTTCGGTCATAGGAAGATTCTACAAGATCCTGCTCTTGATCTCGACCAGCAGGATCAAGTGGATCAAAAGGCATTGA
>PICH-X2
CATAGAATATAATACTCACCCAAAGACTAGCTATGTCTGAGTTGTCAATTACCTCTCATCTTTCATTTTGCATGGTCATGCCTAGCTCGTTTATGTTCTCGCTCCTTGTAATGGTGTCGATCCCTATCAGCATCAACTCTATGTTGATGCTGTTGATGATACGAAGAATGTGGATGCTGATGGTAACCATGTCTGTGTTTTGTATCACTGGACCCATCCTTGTATCCATGTTGATCTCGACCCCCATAATCACGACGATTAACAGGACTCTCTCCTTTTTCAAGTTGTGTGGGTATCAAAGAACGCCTCTCACCATGCCTTGGGGAGTGTCCCAGTTCATGCATAATTGCATTTGGAAGCTCGCCTTCTTCTGTTCGGTCATAGGAAGATTCTACAAGATCCTGCTCTTGATCTCGACCAGCAGGATCAAGTGGATCAAAAGGCATTGA
>PIST-8
CATAGAATATAATACTCACCCAAAGACTAGCTATGTCTGAGTTGTCAATTACCTCTCATCTTTCATTTTGCATGGTCATGCCTAGCTCGTTTATGTTCTCGCTCCTTGTAATGGTGTCGATCCCTATCAGCATCAACTCTATGTTGATGCTGTTGATGATACGAAGAATGTGGATGCTGATGGTAACCATGTCTGTGTTTCGTATCACTGGACCCATCCTTGTATCCATGTTGATCTCGACCCCCATAATCACGACGATTAACAGGACTCTCTCCTTTTTCAAGTTGTGTGGGTATCAAAGAACGCCTCTCACCATGCCTTGGGGAGTGTCCCAGTTCATGCATAATTGCATTTGGAAGCTCGCCTTCTTCTGTTCGGTCATAGGAAGATTCTACAAGATCCTGCTCTTGATCTCGACCAGCAGGATCAAGTGGATCAAAAGGCATTGA
>PIST-2
CATAGAATATAATACTCACCCAAAGACTAGCTATGTCTGAGTTGTCAATTACCTCTCATCTTTCATTTTGCATGGTCATGCCTAGCTCGTTTATGTTCTCGCTCCTTGTAATGGTGTCGATCCCTATCAGCATCAACTCTATGTTGATGCTGTTGATGATACGAAGAATGTGGATGCTGATGGTAACCATGTCTGTGTTTCGTATCACTGGACCCATCCTTGTATCCATGTTGATCTCGACCCCCATAATCACGACGATTAACAGGACTCTCTCCTTTTTCAAGTTGTGTGGGTATCAAAGAACGCCTCTCACCATGCCTTGGGGAGTGTCCCAGTTCATGCATAATTGCATTTGGAAGCTCGCCTTCTTCTGTTCGGTCATAGGAAGATTCTACAAGATCCTGCTCTTGATCTCGACCAGCAGGATCAAGTGGATCAAAAGGCATTGA
>PIST-9
CATAGAATATAATACTCACCCAAAGACTAGCTATGTCTGAGTTGTCAATTACCTCTCATCTTTCATTTTGCATGGTCATGCCTAGCTCGTTTATGTTCTCGCTCCTTGTAATGGTGTCGATCCCTATCAGCATCAACTCTATGTTGATGCTGTTGATGATACGAAGAATGTGGATGCTGATGGTAACCATGTCTGTGTTTCGTATCACTGGACCCATCCTTGTATCCATGTTGATCTCGACCCCCATAATCACGACGATTAACAGGACTCTCTCCTTTTTCAAGTTGTGTGGGTATCAAAGAACGCCTCTCACCATGCCTTGGGGAGTGTCCCAGTTCATGCATAATTGCATTTGGAAGCTCGCCTTCTTCTGTTCGGTCATAGGAAGATTCTACAAGATCCTGCTCTTGATCTCGACCAGCAGGATCAAGTGGATCAAAAGGCATTGA
>PIST-6
CATAGAATATAATACTCACCCAAAGACTAGCTATGTCTGAGTTGTCAATTACCTCTCATCTTTCATTTTGCATGGTCATGCCTAGCTCGTTTATGTTCTCGCTCCTTGTAATGGTGTCGATCCCTATCAGCATCAACTCTATGTTGATGCTGTTGATGATACGAAGAATGTGGATGCTGATGGTAACCATGTCTGTGTTTCGTATCACTGGACCCATCCTTGTATCCATGTTGATCTCGACCCCCATAATCACGACGATTAACAGGACTCTCTCCTTTTTCAAGTTGTGTGGGTATCAAAGAACGCCTCTCACCATGCCTTGGGGAGTGTCCCAGTTCATGCATAATTGCATTTGGAAGCTCGCCTTCTTCTGTTCGGTCATAGGAAGATTCTACAAGATCCTGCTCTTGATCTCGACCAGCAGGATCAAGTGGATCAAAAGGCATTGA
>PIST-7
CATAGAATATAATACTCACCCAAAGACTAGCTATGTCTGAGTTGTCAATTACCTCTCATCTTTCATTTTGCATGGTCATGCCTAGCTCGTTTATGTTCTCGCTCCTTGTAATGGTGTCGATCCCTATCAGCATCAACTCTATGTTGATGCTGTTGATGATACGAAGAATGTGGATGCTGATGGTAACCATGTCTGTGTTTCGTATCACTGGACCCATCCTTGTATCCATGTTGATCTCGACCCCCATAATCACGACGATTAACAGGACTCTCTCCTTTTTCAAGTTGTGTGGGTATCAAAGAACGCCTCTCACCATGCCTTGGGGAGTGTCCCAGTTCATGCATAATTGCATTTGGAAGCTCGCCTTCTTCTGTTCGGTCATAGGAAGATTCTACAAGATCCTGCTCTTGATCTCGACCAGCAGGATCAAGTGGATCAAAAGGCATTGA
>PILA-17
CATAGAATATAATACTCACCCAAAGACTAGCTATGTCTGAGTTGTCAATTACCTCTCATCTTTCATTTTGCATGGTCATGCCTAGCTCGTTTATGTTCTCGCTCCTTGTAATGGTGTCGATCCCTATCAGCATCAACTCTATGTTGATGCTGTTGATGATACGAAGAATGTGGATGCTGATGGTAACCATGTCTGTGTTTCGTATCACTGGACCCATCCTTGTATCCATGTTGATCTCGACCCCCATAATCACGACGATTAACAGGACTCTCTCCTTTTTCAAGTTGTGTGGGTATCAAAGAACGCCTCTCACCATGCCTTGGGGAGTGTCCCAGTTCATGCATAATTGCATTTGGAAGCTCGCCTTCTTCTGTTCGGTCATAGGAAGATTCTACAAGATCCTGCTCTTGATCTCGACCAGCAGGATCAAGTGGATCAAAAGGCATTGA
>PILA-21
CATAGAATATAATACTCACCCAAAGACTAGCTATGTCTGAGTTGTCAATTACCTCTCATCTTTCATTTTGCATGGTCATGCCTAGCTCGTTTATGTTCTCGCTCCTTGTAATGGTGTCGATCCCTATCAGCATCAACTCTATGTTGATGCTGTTGATGATACGAAGAATGTGGATGCTGATGGTAACCATGTCTGTGTTTCGTATCACTGGACCCATCCTTGTATCCATGTTGATCTCGACCCCCATAATCACGACGATTAACAGGACTCTCTCCTTTTTCAAGTTGTGTGGGTATCAAAGAACGCCTCTCACCATGCCTTGGGGAGTGTCCCAGTTCATGCATAATTGCATTTGGAAGCTCGCCTTCTTCTGTTCGGTCATAGGAAGATTCTACAAGTTCCTGCTCTTGATCTCGACCAGCAGGATCCAGTGGATCAAAAGGCATTGA
>PILA-22
CATAGAATATAATACTCACCCAAAGACTAGCTATGTCTGCGTTGTCAATTACCTCTCATCTTTCATTTTGCATGGTCATGCCTAGCTCGTTTATGTTCTCGCTCCTTGTAATGGTGTCGATCCCTATCAGCATCAACTCTATGTTGATGCTGTTGATGATACGAAGAATGTGGATGCTGATGGTAACCATGTCTGTGTTTCGTATCACTGGACCCATCCTTGTATCCATGTTGATCTCGACCCCCATAATCACGACGATTAACAGGACTCTCTCCTTTTTCAAGTTGTGTGGGTATCAAAGAACGCCTCTCACCATGCCTTGGGGAGTGTCCCAGTTCATGCATAATTGCATTTGGAAGCTCGCCTTCTTCTGTTCGGTCATAGGAAGATTCTACAAGATCCTGCTCTTGATCTCGACCAGCAGGATCAAGTGGATCAAAAGGCATTGA
>PILA-27
CATAGAATATAATACTCACCCAAAGACTAGCTATGTCTGAGTTGTCAATTACCTCTCATCTTTCATTTTGCATGGTCATGCCTAGCTCGTTTATGTTCTCGCTCCTTGTAATGGTGTCGATCCCTATCAGCATCAACTCTATGTTGATGCTGTTGATGATACGAAGAATGTGGATGCTGATGGTAACCATGTCTGTGTTTCGTATCACTGGACCCATCCTTGTATCCATGTTGATCTCGACCCCCATAATCACGACGATTAACAGGACTCTCTCCTTTTTCAAGTTGTGTGGGTATCAAAGAACGCCTCTCACCATGCCTTGGGGAGTGTCCCAGTTCATGCATAATTGCATTTGGAAGCTCGCCTTCTTCTGTTCGGTCATAGGAAGATTCTACAAGATCCTGCTCTTGATCTCGACCAGCAGGATCAAGTGGATCAAAAGGCATTGA
>PILA-24
CATAGAATATAATACTCACCCAAAGACTAGCTATGTCTGAGTTGTCAATTACCTCTCATCTTTCATTTTGCATGGTCATGCCTAGCTCGTTTATGTTCTCGCTCCTTGTAATGGTGTCGATCCCTATCAGCATCAACTCTATGTTGATGCTGTTGATGATACGAAGAATGTGGATGCTGATGGTAACCATGTCTGTGTTTCGTATCACTGGACCCATCCTTGTATCCATGTTGATCTCGACCCCCATAATCACGACGATTAACAGGACTCTCTCCTTTTTCAAGTTGTGTGGGTATCAAAGAACGCCTCTCACCATGCCTTGGGGAGTGTCCCAGTTCATGCATAATTGCATTTGGAAGCTCGCCTTCTTCTGTTCGGTCATAGGAAGATNNNNNNNNNNNNNNNNNNNNNNNNNNNNNNNNNNNNNNNNNNNNNNNNNNNNNNNNNNN
>PILA-18
CATAGAATATAATACTCACCCAAAGACTAGCTATGTCTGAGTTGTCAATTACCTCTCATCTTTCATTTTGCATGGTCATGCCTAGCTCGTTTATGTTCTCGCTCCTTGTAATGGTGTCGATCCCTATCAGCATCAACTCTATGTTGATGCTGTTGATGATACGAAGAATGTGGATGCTGATGGTAACCATGTCTGTGTTTCGTATCACTGGACCCATCCTTGTATCCATGTTGATCTCGACCCCCATAATCACGACGATTAACAGGACTCTCTCCTTTTTCAAGTTGTGTGGGTATCAAAGAACGCCTCTCACCATGCCTTGGGGAGTGTCCCAGTTCATGCATAATTGCATTTGGAAGCTCGCCTTCTTCTGTTCGGTCATAGGAAGATTCTACAAGATCCTGCTCTTGATCTCGACCAGCAGGATCAAGTGGATCAAAAGGCATTGA
>PILA-28
CATAGAATATAATACTCACCCAAAGACTAGCTATGTCTGAGTTGTCAATTACCTCTCATCTTTCATTTTGCATGGTCATGCCTAGCTCGTTTATGTTCTCGCTCCTTGTAATGGTGTCGATCCCTATCAGCATCAACTCTATGTTGATGCTGTTGATGATACGAAGAATGTGGATGCTGATGGTAACCATGTCTGTGTTTCATATCACTGGACCCATCCTTGTATCCATGTTGATCTCGACCCCCATAATCACGACGATTAACAGGACTCTCTCCTTTTTCAAGTTGTGTGGGTATCAAAGAACGCCTCTCACCATGCCTTGGGGAGTGTCCCAGTTCATGCATAATTGCATTTGGAAGCTCGCCTTCTTCTGTTCGGTCATAGGAAGATTCTACAAGATCCTGCTCTTGATCTCGACCAGCAGGATCAAGTGGATCAAAAGGCATTGA
>PILA-20
CATAGAATATAATACTCACCCAAAGACTAGCTATGTCTGAGTTGTCAATTACCTCTCATCTTTCATTTTGCATGGTCATGCCTAGCTCGTTTATGTTCTCGCTCCTTGTAATGGTGTCGATCCCTATCAGCATCAACTCTATGTTGATGCTGTTGATGATACGAAGAATGTGGATGCTGATGGTAACCATGTCTGTGTTTCGTATCACTGGACCCATCCTTGTATCCATGTTGATCTCGACCCCCATAATCACGACGATTAACAGGACTCTCTCCTTTTTCAAGTTGTGTGGGTATCAAAGAACGCCTCTCACCATGCCTTGGGGAGTGTCCCAGTTCATGCATAATTGCATTTGGAAGCTCGCCTTCTTCTGTTCGGTCATAGGAAGATTCTACAAGATCCTGCTCTTGATCTCGACCAGCAGGATCAAGTGGATCAAAAGGCATTGA
>PILA-19
CATAGAATATAATACTCACCCAAAGACTAGCTATGTCTGAGTTGTCAATTACCTCTCATCTTTCATTTTGCATGGTCATGCCTAGCTCGTTTATGTTCTCGCTCCTTGTAATGGTGTCGATCCCTATCAGCATCAACTCTATGTTGATGCTGTTGATGATACGAAGAATGTGGATGCTGATGGTAACCATGTCTGTGTTTCGTATCACTGGACCCATCCTTGTATCCATGTTGATCTCGACCCCCATAATCACGACGATTAACAGGACTCTCTCCTTTTTCAAGTTGTGTGGGTATCAAAGAACGCCTCTCACCATGCCTTGGGGAGTGTCCCAGTTCATGCATAATTGCATTTGGAAGCTCGCCTTCTTCTGTTCGGTCATAGGAAGATTCTACAAGATCCTGCTCTTGATCTCGACCAGCAGGATCAAGTGGATCAAAAGGCATTGA
>PILA-29
CATAGAATATAATACTCACCCAAAGACTAGCTATGTCTGAGTTGTCAATTACCTCTCATCTTTCATTTTGCATGGTCATGCCTAGCTCGTTTATGTTCTCGCTCCTTGTAATGGTGTCGATCCCTATCAGCATCAACTCTATGTTGATGCTGTTGATGATACGAAGAATGTGGATGCTGATGGTAACCATGTCTGTGTTTCGTATCACTGGACCCATCCTTGTATCCATGTTGATCTCCACCCCCATAATCACGACGATTAACAGGACTCTCTCCTTTTTCAAGTTGTGTGGGTATCAAAGAACGCCTCTCACCATGCCTTGGGGAGTGTCCCAGTTCATGCATAATTGCATTTGGAAGCTCGCCTTCTTCTGTTCGGTCATAGGAAGATTCTACAAGATCCTGCTCTTGATCTCGACCAGCAGGATCAAGTGGATCAAAAGGCATTGA
>PILA-23
CATAGAATATAATACTCACCCAAAGACTAGCTATGTCTGAGTTGTCAATTACCTCTCATCTTTCATTTTGCATGGTCATGCCTAGCTCGTTTATGTTCTCGCTCCTTGTAATGGTGTCGATCCCTATCAGCATCAACTCTATGTTGATGCTGTTGATGATACGAAGAATGTGGATGCTGATGGTAACCATGTCTGTGTTTCGTATCACTGGACCCATCCTTGTATCCATGTTGATCTCGACCCCCATAATCACGACGATTAACAGGACTCTCTCCTTTTTCAAGTTGTGTGGGTATCAAAGAACGCCTCTCACCATGCCTTGGGGAGTGTCCCAGTTCATGCATAATTGCATTTGGAAGCTCGCCTTCTTCTGTTCGGTCATAGGAAGATTCTACAAGATCCTGCTCTTGATCTCGACCAGCAGGATCAAGTGGATCAAAAGGCATTGA
