# Supplementary material for: An empirical evaluation of two-stage species tree inference strategies using a multilocus dataset from North American pines
Source: BMC Evol Biol. 2014 Mar 29;14:67. doi: 10.1186/1471-2148-14-67 (PMC4021425; doi:10.1186/1471-2148-14-67)
Supplement: Additional file 3 — Zip archive containing data filesDp,Dp,0,Ds,Ds,0, and a description of these files. [file 1471-2148-14-67-S3.zip › DeGiorgioEtAl_2014_AdditionalFile1/Dataset_Dp0/0_15361_01.fas]

>PIAL-3
CAGTGTGTGAGAAGGCTGTATGGGGGTCCTTATTTACTATGGGAGCCTCGTATTTGCTGAACAGTTTGTGTGCAGAAAGCAGGGACAGTACCATGAAACAAACAAGCGCAACCATGGTTATGAGCACAGAGGCTCTTGCACTGTTACAGAACTCCCCATACGACACGCAAACTCTACTCCATGAAACCTGTTCGTTACCCTGGTATGCCAAGTCCATNNNNNNNNNNNNNNNNNNNNNNNNNNNNNNNNNNNNNNNNNNNN
>PIAL-16
CAGTGTGTGAGAAGGCTGTATGGGGGTCCTTATTTACTATGGGAGCCTCGTATTTGCTGAACAGTTTGTGTGCAGAAAGCAGGGACAGTACCATGAAACAAACAAGCGCAGCCATGGTTATGAGCACAGAGGCTCTTGCACTGTTACAGAACTCCCCATACGACACGCAAACTCTACTCCATGAAACCTGTTCGTTACCCTGGTATGCCAAGTCCATAATCTCGATTCCAGAAACCCCCGCCGTTAGAATTATGGTCATAG
>PIAL-6
CAGTGTGTGAGAAGGCTGTATGGGGGTCCTTATTTACTATGGGAGCCTCGTATTTGCTGAACAGTTTGTGTGCAGAAAGCAGGGACAGTACCATGAAACAAACAAGCACAACCATGGTTATGAGCACAGAGGCTCTAGCACTGTTACAGAACTCCCCATACGACACGCAAACTCTACTCCATGAAACCTGTTCGTTACCCTGGTATGCCAAGTCCATAATCTCGATTCCGGAAACCCCCGCCGTTAGAATTATGGTCATAG
>PIAL-12
CAGTGTGTGAGAAGGCTGTATGGGGGTCCTTATTTACTATGGGAGCCTCGTATTTGCTGAACAGTTTGTGTGCAGAAAGCAGGGACAGTACCATGAAACAAACAAGCACAGCCATGGTTATGAGCACAGGGGCTGTAGCACTGTTACAGAACTCCCCATACGACACGCAAACTCTACTCCATGAAACCTGTTCGTTACCCTGGTATGCCAAGTCCATAATCTCGATTCCGGAAACCCCCGCCGTTAGAATTATGGTCATAG
>PIAL-13
NNNNNNNNNNNNNNNNNNNNNNNNNNNNNNNNNNNNNNNTGGGAGCCTCGTATTTGCTGAACAGTTTGTGTGCAGAAAGCAGGGACAGTACCATGAAACAAACAAGCGCAGCCATGGTTATGAGCACAGAGGCTCTAGCACTGTTACAGAACTCCCCATACGACACGCAAACTCTACTCCANNNNNNNNNNNNNNNNNNNNNNNNNNNNNNNNNNNNNNNNNNNNNNNNNNNNNNNNNNNNNNNNNNNNNNNNNNNNNNNN
>PIAL-7
CAGTGTGTGAGAAGGCTGTATGGGGGTCCTTATTTACTATGGGAGCCTCGTATTTGCTGAACAGTTTGTGTGCAGAAAGCAGGGACAGTACCATGAAACAAACAAGCGCAGCCATGGTTATGAGCACAGAGGCTCTAGCACTGTTACAGAACTCCCCATACGACACGCAAACTCTACTCCATGAAACCTGTTCGTTACCCTGGTATGCCAAGTCCATAATCTCGATTCCGGAAACCCCCGCCGTTAGAATTATGGTCATAG
>PIAL-2
CAGTGTGTGAGAAGGCTGTATGGGGGTCCTTATTTACTATGGGAGCCTCGTATTTGCTGAACAGTTTGTGTGCAGAAAGCAGGGACAGTACCATGAAACAAACAAGCACAACCATGGTTATGAGCACAGAGGCTCTAGCACTGTTACAGAACTCCCCATACGACACGCAAACTCTACTCCAAGAAACCTGTTCGTTACCCTGGTATGCCAAGTCCATAATCTCGATTCCGGAAACCCCCGCCGTTAGAATTATGGTCATAG
>PIAL-17
CAGTGTGTGAGAAGGCTGTATGGGGGTCCTTATTTACTATGGGAGCCTCGTATTTGCTGAACAGTTTGTGTGCAGAAAGCAGGGACAGTACCATGAAACAAACAAGCGCAACCATGGTTATGAGCACAGAGGCTCTTGCACTGTTACAGAACTCCCCATACGACACGCAAACTCTACTCCATGAAACCTGTTCGTTACCCTGGTATGCCAAGTCCATAATCTCGATTCCGGAAACCCCCGCCGTTAGAATTATGGTCATAG
>PIAL-15
CAGTGTGTGAGAAGGCTGTATGGGGGTCCTTATTTACTATGGGAGCCTCGTATTTGCTGAACAGTTTGTGTGCAGAAAGCAGGGACAGTACCATGAAACAAACAAGCGCAGCCATGGTTATGAGCACAGAGGCTCTTGCACTGTTACAGAACTCCCCATACGACACGCAAACTCTACTCCATGAAACCTGTTCGTTACCCTGGTATGCCAAGTCCATAATCTCGATTCCAGAAACCCCCGCCGTTAGAATTATGGTCATAG
>PIAL-8
CAGTGTGTGAGAAGGCTGTATGGGGGTCCTTATTTACTATGGGAGCCTCGTATTTGCTGAACAGTTTGTGTGCAGAAAGCAGGGACAGTACCATGAAACAAACAAGCGCAGCCATGGTTATGAGCACAGAGGCTCTTGCACTGTTACAGAACTCCCCATACGACACGCAAACTCTACTCCATGAAACCTGTTCGTTACCCTGGTATGCCAAGTCCATAATCTCGATTCCAGAAACCCCCGCCGTTAGAATTATGGTCATAG
>PIAL-5
CAGTGTGTGAGAAGGCTGTATGGGGGTCCTTATTTACTATGGGAGCCTCGTATTTGCTGAACAGTTTGTGTGCAGAAAGCAGGGACAGTACCATGAAACAAACAAGCGCAGCCATGGTTATGAGCACAGAGGCTCTTGCACTGTTACAGAACTCCCCATACGACACGCAAACTCTACTCCATGAAACCTGTTCGTTACCCTGGTATGCCAAGTCCATAATCTCGATTCCAGAAACCCCCGCCGTTAGAATTATGGTCATAG
>PIAL-9
CAGTGTGTGAGAAGGCTGTATGGGGGTCCTTATTTACTATGGGAGCCTCGTATTTGCTGAACAGTTTGTGTGCAGAAAGCAGGGACAGTACCATGAAACAATCAAGCACAACCATGGTTATGAGCACAGAGGCTCTAGCACTGTTATAGAACTCCCCATACGACACGCAAACTCTACTCCATGAAACCTGTTCGTTACCCTGGTATGCCAAGTCCATAATCTCGATTCCGGAAACCCCCGCCGTTAGAATTATGGTCATAG
>PIAL-10
CAGTGTGTGAGAAGGCTGTATGGGGGTCCTTATTTACTATGGGAGCCTCGTATTTGCTGAACAGTTTGTGTGCAGAAAGCAGGGACAGTACCATGAAACAATCAAGCACAACCATGGTTATGAGCACAGAGGCTCTAGCACTGTTATAGAACTCCCCATACGACACGCAAACTCTACTCCATGAAACCTGTTCGTTACCCTGGTATGCCAAGTCCATAATCTCGATTCCGGAAACCCCCGCCGTTAGAATTATGGTCATAG
>PIAL-4
CAGTGTGTGAGAAGGCTGTATGGGGGTCCTTATTTACTATGGGAGCCTCGTATTTGCTGAACAGTTTGTGTGCAGAAAGCAGGGACAGTACCATGAAACAAACAAGCACAACCATGGTTATGAGCACAGAGGCTCTAGCACTGTTACAGAACTCCCCATACGACACGCAAACTCTACTCCATGAAACCTGTTCGTTACCCTGGTATGCCAAGTCCATAATCTCGATTCCGGAAACCCCCGCCGTTAGAATTATGGTCATAG
>PIAY-16
CAGTGTGTGAGAAGGCTGTATGGGGGCCCTTATTTACTATGGGAGCCTCGTATTTGCTGAACAGTTTGTGTGCAGAAAGCAGGGACAGTACCATGAAACAAACAAGCGCAGCCATGGTTATGAGCACAGAGGCTCTTGCACTGTTACAGAACTCCCCATACGACACGCAAACTCTACTCCATGAAACCTGTTCGTTACCCTGGTATGCCAAGTCCATAATCTCGATTCCAGAAACCCCCGCCGTTAGAATTATGGTCATAG
>PIAY-10
CAGTGTGTGAGAAGGCTGTATGGGGGCCCTTATTTACAATGGGAGCCTCGTATTTGCTGAATAGTTTGTGTGCAGAAAGCAGGGACAGTACCATGAAACAAACAAGCGCAGCCATGGTTATGAGCACAGAGGCTCTTGCACTGTTACAGAACTCCCCATACGACACGCAAACTCTACTCCATGAAACCTGTTCGTTACCCTGGTATGCCAAGTCCATAATCTCGATTCCAGAAACCCCCGCCGTTAGAATTATGGTCATAG
>PIAY-1
CAGTGTGTGAGAAGGCTGTATGGGGGCCCTTATTTACAATGGGAGCCTCGTATTTGCTGAATAGTTTGTGTGCAGAAAGCAGGGACAGTACCATGAAACAAACAAGCGCAGCCATGGTTATGAGCACAGAGGCTCTTGCACTGTTACAGAACTCCCCATACGACACGCAAACTCTACTCCATGAAACCTGTTCGTTACCCTGGTATGCCAAGTCCATAATCTCGATTCCAGAAACCCCCGCCGTTAGAATTATGGTCATAG
>PIAY-5
CAGTGTGTGAGAAGGCTGTATGGGGGCCCTTATTTACAATGGGAGCCTCGTATTTGCTGAATAGTTTGTGTGCAGAAAGCAGGGACAGTACCATGAAACAAACAAGCGCAGCCATGGTTATGAGCACAGAGGCTCTTGCACTGTTACAGAACTCCCCATACGACACGCAAACTCTACTCCATGAAACCTGTTCGTTACCCTGGTATGCCAAGTCCATAATCTCGATTCCAGAAACCCCCGCCGTTAGAATTATGGTCATAG
>PIAY-3
CAGTGTGTGAGAAGGCTGTATGGGGGCCCTTATTTACTATGGGAGCCTCGTATTTGCTGAACAGTTTGTGTGCAGAAAGCAGGGACAGTACCATGAAACAAACAAGCGCAGCCATGGTTATGAGCACAGAGGCTCTTGCACTGTTACAGAACTCCCCATACGACACGCAAACTCTACTCCATGAAACCTGTTCGTTACCCTGGTATGCCAAGTCCATAATCTCGATTCCAGAAACCCCCGCCGTTAGAATTATGGTCATAG
>PIAY-17
CAGTGTGTGAGAAGGCTGTATGGGGGCCCTTATTTACAATGGGAGCCTCGTATTTGCTGAATAGTTTGTGTGCAGAAAGCAGGGACAGTACCATGAAACAAACAAGCGCAGCCATGGTTATGAGCACAGAGGCTCTTGCACTGTTACAGAACTCCCCATACGACACGCAAACTCTACTCCATGAAACCTGTTCGTTACCCTGGTATGCCAAGTCCATAATCTCGATTCCAGAAACCCCCGCCGTTAGAATTATGGTCATAG
>PIAY-18
CAGTGTGTGAGAAGGCTGTATGGGGGCCCTTATTTACAATGGGAGCCTCGTATTTGCTGAATAGTTTGTGTGCAGAAAGCAGGGACAGTACCATGAAACAAACAAGCGCAGCCATGGTTATGAGCACAGAGGCTCTTGCACTGTTACAGAACTCCCCATACGACACGCAAACTCTACTCCATGAAACCTGTTCGTTACCCTGGTATGCCAAGTCCATAATCTCGATTCCAGAAACCCCCGCCGTTAGAATTATGGTCATAG
>PIAY-8
CAGTGTGTGAGAAGGCTGTATGGGGGCCCTTATTTACTATGGGAGCCTCGTATTTGCTGAACAGTTTGTGTGCAGAAAGCAGGGACAGTACCATGAAACAAACAAGCGCAGCCATGGTTATGAGCACAGAGGCTCTTGCACTGTTACAGAACTCCCCATACGACACGCAAACTCTACTCCATGAAACCTGTTCGTTACCCTGGTATGCCAAGTCCATAATCTCGATTCCAGAAACCCCCGCCGTTAGAATTATGGTCATAG
>PIAY-19
CAGTGTGTGAGAAGGCTGTATGGGGGCCCTTATTTACAATGGGAGCCTCGTATTTGCTGAATAGTTTGTGTGCAGAAAGCAGGGACAGTACCATGAAACAAACAAGCGCAGCCATGGTTATGAGCACAGAGGCTCTTGCACTGTTACAGAACTCCCCATACGACACGCAAACTCTACTCCATGAAACCTGTTCGTTACCCTGGTATGCCAAGTCCATAATCTCGATTCCAGAAACCCCCGCCGTTAGAATTATGGTCATAG
>PIAY-7
CAGTGTGTGAGAAGGCTGTATGGGGGCCCTTATTTACAATGGGAGCCTCGTATTTGCTGAATAGTTTGTGTGCAGAAAGCAGGGACAGTACCATGAAACAAACAAGCGCAGCCATGGTTATGAGCACAGAGGCTCTTGCACTGTTACAGAACTCCCCATACGACACGCAAACTCTACTCCATGAAACCTGTTCGTTACCCTGGTATGCCAAGTCCATAATCTCGATTCCAGAAACCCCCGCCGTTAGAATTATGGTCATAG
>PIAY-14
CAGTGTGTGAGAAGGCTGTATGGGGGCCCTTATTTACAATGGGAGCCTCGTATTTGCTGAATAGTTTGTGTGCAGAAAGCAGGGACAGTACCATGAAACAAACAAGCGCAGCCATGGTTATGAGCACAGAGGCTCTTGCACTG--------CTCCCCATACGACACGCAAACTCTACTCCATGAAACCTGTTCGTTACCCTGGTATGCCAAGTCCATAATCTCGATTCCAGAAACCCCCGCCGTTAGAATTATGGTCATAG
>PIAY-15
CAGTGTGTGAGAAGGCTGTATGGGGGCCCTTATTTACAATGGGAGCCTCGTATTTGCTGAATAGTTTGTGTGCAGAAAGCAGGGACAGTACCATGAAACAAACAAGCGCAGCCATGGTTATGAGCACAGAGGCTCTTGCACTGTTACAGAACTCCCCATACGACACGCAAACTCTACTCCATGAAACCTGTTCGTTACCCTGGTATGCCAAGTCCATAATCTCGATTCCAGAAACCCCCGCCGTTAGAATTATGGTCATAG
>PIAY-2
CAGTGTGTGAGAAGGCTGTATGGGGGCCCTTATTTACTATGGGAGCCTCGTATTTGCTGAACAGTTTGTGTGCAGAAAGCAGGGACAGTACCATGAAACAAACAAGCGCAGCCATGGTTATGAGCACAGAGGCTCTTGCACTGTTACAGAACTCCCCATACGACACGCAAACTCTACTCCATGAAACCTGTTCGTTACCCTGGTATGCCAAGTCCATAATCTCGATTCCAGAAACCCCCGCCGTTAGAATTATGGTCATAG
>PIAY-4
CAGTGTGTGAGAAGGCTGTATGGGGGCCCTTATTTACTATGGGAGCCTCGTATTTGCTGAACAGTTTGTGTGCAGAAAGCAGGGACAGTACCATGAAACAAACAAGCGCAGCCATGGTTATGAGCACAGAGGCTCTTGCATTGTTACAGAACTCCCCATACGACACGCAAACTCTACTCCATGAAACCTGTTCGTTACCCTGGTATGCCAAGTCCATAATCTCGATTCCAGAAACCCCCGCCGTTAGAATTATGGTCATAG
>PIBU-1
CAGTGTGTGAGAAGGCTGTATGGGGGCCCTTATTTACTATGGGAGCCTCGTATTTGCTGAACAGTTTGTGTGCAGAAAGCAGGGACAGTACCATGAAACAAACAAGCGCAGCCATGGTTATGAGCAAAGAGGCTCTTGCACTGTTACAGAACTCCCCATACGACACGCAAACTCTACTCCATGAAACCTGTTCGTTACCCCGGTATGCCAAGTCCATAATCTCGATTCCAGAAACCCCCGCCGTTAGAATTATGGTCATAG
>PIFL-5
CAGTGTGTGAGAAGGCTGTATGGGGGCCCTTATTTACTATGGGAGCCTCGTATTTGCTGAACAGTTTGTGTGCAGAAAGCAGGGACAGTACCATGAAACAAACAAGCGCAGCCATGGTTATGAGCACAGAGGCTCTTGCATTGTTACAGAACTCCCCATACGACACGCAAACTCTACTCCATGAAACCTGTTCGTTACCCTGGTATGCCAAGTCCATAATCTCGATTCCAGAAACCCCCGCCGTTAGAATTATGGTCATAG
>PIFL-8
CAGTGTGTGAGAAGGCTGTATGGGGGCCCTTATTTACTATGGGAGCCTCGTATTTGCTGAACAGTTTGTGTGCAGAAAGCAGGGACAGTACCATGAAACAAACAAGCGCAGCCATGGTTATGAGCACAGAGGCTCTTGCACTGTTACAGAACTCCCCATACGACACGCAAACTCTACTCCATGAAACCTGTTCGTTACCCTGGTATGCCAAGTCCATAATCTCGATTCCAGAAACCCCCGCCGTTAGAATTATGGTCATAG
>PIFL-10
CAGTGTGTGAGAAGGCTGTATGGGGGCCCTTATTTACTATGGGAGCCTCGTATTTGCTGAACAGTTTGTGTGCAGAAAGCAGGGACAGTACCATGAAACAAACAAGCGCAGCCATGGTTATGAGCACAGAGGCTCTTGCACTGTTACAGAACTCCCCATACGACACGCAAACTCTACTCCATGAAACCTGTTCGTTACCCTGGTATGCCAAGTCCATAATCTCGATTCCAGAAACCCCCGCCGTTAGAATTATGGTCATAG
>PIFL-16
CAGTGTGTGAGAAGGCTGTATGGGGGCCCTTATTTACTATGGGAGCCTCGTATTTGCTGAACAGTTTGTGTGCAGAAAGCAGGGACAGTACCATGAAACAAACAAGCGCAGCCATGGTTATGAGCACAGAGGCTCTTGCATTGTTACAGAACTCCCCATACGACACGCAAACTCTACTCCATGAAACCTGTTCGTTACCCTGGTATGCCAAGTCCATAATCTCGATTCCAGAAACCCCCGCCGTTAGAATTATGGTCATAG
>PIFL-4
CAGTGTGTGAGAAGGCTGTATGGGGGCCCTTATTTACAATGGGAGCCTCGTATTTGCTGAATAGTTTGTGTGCAGAAAGCAGGGACAGTACCATGAAACAAACAAGCGCAGCCATGGTTATGAGCACAGAGGCTCTTGCACTGTTACAGAACTCCCCATACGACACGCAAACTCTACTCCATGAAACCTGTTCGTTACCCTGGTATGCCAAGTCCATAATCTCGATTCCAGAAACCCCCGCCGTTAGAATTATGGTCATAG
>PIFL-17
CAGTGTGTGAGAAGGCTGTATGGGGGCCCTTATTTACAATTGGAGCCTCGTATTTGCTGAATAGTTTGTGTGCAGAAAGCAGGGACAGTACCATGAAACAAACAAGCGCAGCCATGGTTATGAGCACAGAGGCTCTTGCACTGTTACAGAACTCCCCATACGACACGCAAACTCTACTCCATGAAACCTGTTCGTTACCCTGGTATGCCAAGTCCATAGTCTCGATTCCAGAAACCCCCGCCGTTAGAATTATGGTCATAG
>PIFL-9
CAGTGTGTGAGAAGGCTGTATGGGGGCCCTTATTTACTATGGGAGCCTCGTATTTGCTGAACAGTTTGTGTGCAGAAAGCAGGGACAGTACCATGAAACAAACAAGCGCAGCCATGGTTATGAGCACAGAGGCTCTTGCATTGTTACAGAACTCCCCATACGACACGCAAACTCTACTCCATGAAACCTGTTCGTTACCCTGGTATGCCAAGTCCATAATCTCGATTCCAGAAACCCCCGCCGTTAGAATTATGGTCATAG
>PIFL-2
CAGTGTGTGAGAAGGCTGTATGGGGGCCCTTATTTACTATGGGAGCCTCGTATTTGCTGAACAGTTTGTGTGCAGAAAGCAGGGACAGTACCATGAAACAAACAAGCGCAGCCATGGTTATGAGCACAGAGGCTCTTGCATTGTTACAGAACTCCCCATACGACACGCAAACTCTACTCCATGAAACCTGTTCGTTACCCTGGTATGCCAAGTCCATAATCTCGATTCCAGAAACCCCCGCCGTTAGAATTATGGTCATAG
>PIFL-3
CAGTGTGTGAGAAGGCTGTATGGGGGCCCTTATTTACAATGGGAGCCTCGTATTTGCTGAATAGTTTGTGTGCAGAAAGCAGGGACAGTACCATGAAACAAACAAGCGCAGCCATGGTTATGAGCACAGAGGCTCTTGCACTGTTACAGAACTCCCCATACGACACGCAAACTCTACTCCATGAAACCTGTTCGTTACCCTGGTATGCCAAGTCCATAATCTCGATTCCAGAAACCCCCGCCGTTAGAATTATGGTCATAG
>PIFL-12
CAGTGTGTGAGAAGGCTGTATGGGGGCCCTTATTTACAATGGGAGCCTCGTATTTGCTGAATAGTTTGTGTGCAGAAAGCAGGGACAGTACCATGAAACAAACAAGCGCAGCCATGGTTATGAGCACAGAGGCTCTTGCACTGTTACAGAACTCCCCATACGACACGCAAACTCTACTCCATGAAACCTGTTCGTTACCCTGGTATGCCAAGTCCATAATCTCGATTCCAGAAACCCCCGCCGTTAGAATTATGGTCATAG
>PIFL-13
CAGTGTGTGAGAAGGCTGTATGGGGGCCCTTATTTACAATGGGAGCCTCGTATTTGCTGAATAGTTTGTGTGCAGAAAGCAGGGACAGTACCATGAAACAAACAAGCGCAGCCATGGTTATGAGCACAGAGGCTCTTGCACTGTTACAGAACTCCCCATACGACACGCAAACTCTACTCCATGAAACCTGTTCGTTACCCTGGTATGCCAAGTCCATAATCTCGATTCCAGAAACCCCCGCCGTTAGAATTATGGTCATAG
>PIFL-14
CAGTGTGTGAGAAGGCTGTATGGGGGCCCTTATTTACAATGGGAGCCTCGTATTTGCTGAATAGTTTGTGTGCAGAAAGCAGGGACAGTACCATGAAACAAACAAGCGCAGCCATGGTTATGAGCACAGAGGCTCTTGCACTGTTACAGAACTCCCCATACGACACGCAAACTCTACTCCATGAAACCTGTTCGTTACCCTGGTATGCCAAGTCCATAATCTCGATTCCAGAAACCCCCGCCGTTAGAATTATGGTCATAG
>PIFL-15
CAGTGTGTGAGAAGGCTGTATGGGGGCCCTTATTTACTATGGGAGCCTCGTATTTGCTGAACAGTTTGTGTGCAGAAAGCAGGGACAGTACCATGAAACAAACAAGCGCAGCCATGGTTATGAGCACAGAGGCTCTTGCATTGTTACAGAACTCCCCATACGACACGCAAACTCTACTCCATGAAACCTGTTCGTTACCCTGGTATGCCAAGTCCATAATCTCGATTCCAGAAACCCCCGCCGTTAGAATTATGGTCATAG
>PIGE-1
CAGTGTGTGAGAAGGCTGTATGGGGGCCCTTATTTACTATGGGAGCCTCGTATTTGCTGAACAGTTTGTGTGCAGAAAGCAGGGACAGTACCATGAAACAAACAAGCGCAGCCATGGTTATGAGCACAGAGGCTCTTGCACTGTTACAGAACTTCCCATACGACACGCAAACTCTACTCCATGAAACCTGTTCGTTACCCTGGTATGCCAAGTCCATAATCTCGATTCCAGAAACCCCCGCCGTTAGAATTATGGTCATAG
>PIGE-03
CAGTGTGTGAGAAGGCTGTATGGGGGCCCTTATTTACTATGGGAGCCTCGTATTTGCTGAACAGTTTGTGTGCAGAAAGCAGCGACAGTACCATGAAACAAACAAGCGCAGCCATGGTTATGAGCACAGAGGCTCTTGCACTGTTACAGAACTCCCCATACGACACGCAAACTCTACTCCATGAAACCTGTTCGTTACCCTGGTATGCCAAGTCCATAATCTCGATTCCAGAAACCCCCGCCGTTAGAATTATGGTCATAG
>PIMN-5
CAGTGTGTGAGAAGGCTGTATGGGGGCCCTTATTTACTATGGGAGCCTCGTATTTGCTGAACAGTTTGTGTGCAGAAAGCAGGGACAGTACCATGAAACAAACAAGCGCAGCCATGGTTATGAGCACAGAGGCTCTTGCACTGTTACAGAACTCCCCATACGACACGCAAACTCTACTCCATGAAACCTGTTCGTTACCCTGGTATGCCAAGTCCATAATCTCGATTCCAGAAACCCCCGCCGTTAGAATTATGGTCATAG
>PIMN-13
CAGTGTGTGAGAAGGCTGTATGGGGGCCCTTATTTACTATGGGAGCCTCGTATTTGCTGAACAGTTTGTGTGCAGAAAGCAGGGACAGTACCATGAAACAAACAAGCGCAGCCATGGTTATGAGCACAGAGGCTCTTGCACTGTTACAGAACTCCCCATACGACACGCAAACTCTACTCCATGAAACCTGTTCGTTACCCTGGTATGCCAAGTCCATAATCTCGATTCCAGAAACCCCCGCCGTTAGAATTATGGTCATAG
>PIMN-6
CAGTGTGTGAGAAGGCTGTATGGGGGCCCTTATTTACAATGGGAGCCTCGTATTTGCTGAATAGTTTGTGTGCAGAAAGCAGGGACAGTACCATGAAACAAACAAGCGCAGCCATGGTTATGAACACAGAGGCTCTTGCACTGTTACAGAACTCCCCATACGACACGCAAACTCTACTCCATGAAACCTGTTCGTTACCCTGGTATGCCAAGTCCATAATCTCGATTCCAGAAACCCCCGCCGTTAGAATTATGGTCATAG
>PIMN-12
CAGTGTGTGAGAAGGCTGTATGGGGGCCCTTATTTACTATGGGAGCCTCGTATTTGCTGAACAGTTTGTGTGCAGAAAGCAGGGACAGTACCATGAAACAAACAAGCGCAGCCATGGTTATGAGCACAGAGGCTCTTGCACTGTTACAGAACTCCCCATACGACACGCAAACTCTACTCCATGAAACCTGTTCGTTACCCTGGTATGCCAAGTCCATAATCTCGATTCCAGAAACCCCCGCCGTTAGAATTATGGTCATAG
>PIMN-15
CAGTGTGTGAGAAGGCTGTATGGGGGCCCTTATTTACTATGGGAGCCTCGTATTTGCTGAACAGTTTGTGTGCAGAAAGCAGGGACAGTACCATGAAACAAACAAGCGCAGCCATGGTTATGAGCACAGAGGCTCTTGCACTGTTACAGAACTCCCCATACGACACGCAAACTCTACTCCATGAAACCTGTTCGTTACCCTGGTATGCCAAGTCCATAATCTCGATTCCAGAAACCCCCGCCGTTAGAATTATGGTCATAG
>PIMN-16
CAGTGTGTGAGAAGGCTGTATGGGGGCCCTTATTTACAATGGGAGCCTCGTATTTGCTGAATAGTTTGTGTGCAGAAAGCAGGGACAGTACCATGAAACAAACAAGCGCAGCCATGGTTATGAACACAGAGGCTCTTGCACTGTTACAGAACTCCCCATACGACACGCAAACTCTACTCCATGAAACCTGTTCGTTACCCTGGTATGCCAAGTCCATAATCTCGATTCCAGAAACCCCCGCCGTTAGAATTATGGTCATAG
>PIMN-7
CAGTGTGTGAGAAGGCTGTATGGGGGCCCTTATTTACAATGGGAGCCTCGTATTTGCTGAATAGTTTGTGTGCAGAAAGCAGGGACAGTACCATGAAACAAACAAGCGCAGCCATGGTTATGAACACAGAGGCTCTTGCACTGTTACAGAACTCCCCATACGACACGCAAACTCTACTCCATGAAACCTGTTCGTTACCCTGGTATGCCAAGTCCATAATCTCGATTCCAGAAACCCCCGCCGTTAGAATTATGGTCATAG
>PIMN-10
CAGTGTGTGAGAAGGCTGTATGGGGGCCCTTATTTACTATGGGAGCCTCGTATTTGCTGAACAGTTTGTGTGCAGAAAGCAGGGACAGTACCATGAAACAAACAAGCGCAGCCATGGTTATGAGCACAGAGGCTCTTGCACTGTTACAGAACTCCCCATACGACACGCAAACTCTACTCCATGAAACCTGTTCGTTACCCTGGTATGCCAAGTCCATAATCTCGATTCCAGAAACCCCCGCCGTTAGAATTATGGTCATAG
>PIMN-8
CAGTGTGTGAGAAGGCTGTATGGGGGCCCTTATTTACTATGGGAGCCTCGTATTTGCTGAACAGTTTGTGTGCAGAAAGCAGGGACAGTACCATGAAACAAACAAGCGCAGCCATGGTTATGAGCACAGAGGCTCTTGCACTGTTACAGAACTCCCCATACGACACGCAAACTCTACTCCATGAAACCTGTTCGTTACCCTGGTATGCCAAGTCCATAATCTCGATTCCAGAAACCCCCGCCGTTAGAATTATGGTCATAG
>PIMN-14
CAGTGTGTGAGAAGGCTGTATGGGGGCCCTTATTTACTATGGGAGCCTCGTATTTGCTGAACAGTTTGTGTGCAGAAAGCAGGGACAGTACCATGAAACAAACAAGCGCAGCCATGGTTATGAGCACAGAGGCTCTTGCACTGTTACAGAACTCCCCATACGACACGCAAACTCTACTCCATGAAACCTGTTCGTTACCCTGGTATGCCAAGTCCATAATCTCGATTCCAGAAACCCCCGCCGTTAGAATTATGGTCATAG
>PIMN-17
CAGTGTGTGAGAAGGCTGTATGGGGGCCCTTATTTACTATGGGAGCCTCGTATTTGCTGAACAGTTTGTGTGCAGAAAGCAGGGACAGTACCATGAAACAAACAAGCGCAGCCATGGTTATGAGCACAGAGGCTCTTGCACTGTTACAGAACTCCCCATACGACACGCAAACTCTACTCCATGAAACCTGTTCGTTACCCTGGTATGCCAAGTCCATAATCTCGATTCCAGAAACCCCCGCCGTTAGAATTATGGTCATAG
>PIMN-4
CAGTGTGTGAGAAGGCTGTATGGGGGCCCTTATTTACTATGGGAGCCTCGTATTTGCTGAACAGTTTGTGTGCAGAAAGCAGGGACAGTACCATGAAACAAACAAGCGCAGCCATGGTTATGAGCACAGAGGCTCTTGCACTGTTACAGAACTCCCCATACGACACGCAAACTCTACTCCATGAAACCTGTTCGTTACCCTGGTATGCCAAGTCCATAATCTCGATTCCAGAAACCCCCGCCGTTAGAATTATGGTCATAG
>PIMN-11
CAGTGTGTGAGAAGGCTGTATGGGGGCCCTTATTTACTATGGGAGCCTCGTATTTGCTGAACAGTTTGTGTGCAGAAAGCAGGGACAGTACCATGAAACAAACAAGCGCAGCCATGGTTATGAGCACAGAGGCTCTTGCACTGTTACAGAACTCCCCATACGACACGCAAACTCTACTCCATGAAACCTGTTCGTTACCCTGGTATGCCAAGTCCATAATCTCGATTCCAGAAACCCCCGCCGTTAGAATTATGGTCATAG
>PIMN-3
CAGTGTGTGAGAAGGCTGTATGGGGGCCCTTATTTACTATGGGAGCCTCGTATTTGCTGAACAGTTTGTGTGCAGAAAGCAGGGACAGTACCATGAAACAAACAAGCGCAGCCATGGTCATGAGCACAGAGGCTCTTGCACTGTTACAGAACTCCCCATACGACACGCAAACTCTACTCCATGAAACCTGTTCGTTACCCTGGTATGCCAAGTCCATAATCTCGATTCCAGAAACCCCCGCCGTTAGAATTATGGTCATAG
>PIMN-2
CAGTGTGTGAGAAGGCTGTATGGGGGCCCTTATTTACTATGGGAGCCTCGTATTTGCTGAACAGTTTGTGTGCAGAAAGCAGGGACAGTACCATGAAACAAACAAGCGCAGCCATGGTTATGAGCACAGAGGCTCTTGCACTGTTACAGAACTCCCCATACGACACGCAAACTCTACTCCATGAAACCTGTTCGTTACCCTGGTATGCCAAGTCCATAATCTCGATTCCAGAAACCCCCGCCGTTAGAATTATGGTCATAG
>PIMN-1
CAGTGTGTGAGAAGGCTGTATGGGGGCCCTTATTTACAATGGGAGCCTCGTATTTGCTGAATAGTTTGTGTGCAGAAAGCAGGGACAGTACCATGAAACAAACAAGCGCAGCCATGGTTATGAACACAGAGGCTCTTGCACTGTTACAGAACTCCCCATACGACACGCAAACTCTACTCCATGAAACCTGTTCGTTACCCTGGTATGCCAAGTCCATAATCTCGATTCCAGAAACCCCCGCCGTTAGAATTATGGTCATAG
>PIMN-9
CAGTGTGTGAGAAGGCTGTATGGGGGCCCTTATTTACTATGGGAGCCTCGTATTTGCTGAACAGTTTGTGTGCAGAAAGCAGGGACAGTACCATGAAACAAACAAGCGCAGCCATGGTTATGAGCACAGAGGCTCTTGCACTGTTACAGAACTCCCCATACGACACGCAAACTCTACTCCATGAAACCTGTTCGTTACCCTGGTATGCCAAGTCCATAATCTCGATTCCAGAAACCCCCGCCGTTAGAATTATGGTCATAG
>PISB-3
CAGTGTGTGAGAAGGCTGTATGGGGGCCCTTATTTACTATGGGAGCCTCGTATTTGCTGAACAGTTTGTGTGCAGAAAGCAGGGACAGTACCATGAAACAAACAAGCGCAGCCATGGTTATGAGCACAGAGGCTCTTGCACTGTTACAGAACTCCCCATACGACACGCAAACTCTACTCCATGAAACCTGTTCGTTACCCTGGTATGCCAAGTCCATAATCTCGATTCCAGAAACCCCCGCCGTTAGAATTATGGTCATAG
>PISB-8
CAGTGTGTGAGAAGGCTGTATGGGGGCCCTTATTTACTATGGGAGCCTCGTATTTGCTGAACAGTTTGTGTGCAGAAAGCAGGGACAGTACCATGAAACAAACAAGCGCAGCCATGGTTATGAGCACAGAGGCTCTTGCACTGTTACAGAACTCCCCATACGACACGCAAACTCTACTCCATGAAACCTGTTCGTTACCCTGGTATGCCAAGTCCATAATCTCGATTCCAGAAACCCCCGCCGTTAGAATTATGGTCATAG
>PISB-9
CAGTGTGTGAGAAGGCTGTATGGGGGCCCTTATTTACTATGGGAGCCTCGTATTTGCTGAACAGTTTGTGTGCAGAAAGCAGGGACAGTACCATGAAACAAACAAGCGCAGCCATGGTTATGAGCACAGAGGCTCTTGCACTGTTACAGAACTCCCCATACGACACGCAAACTCTACTCCATGAAACCTGTTCGTTACCCTGGTATGCCAAGTCCATAATCTCGATTCCGGAAACCCCCGCCGTTAGAATTATGGTCATAG
>PISB-6
CAGTGTGTGAGAAGGCTGTATGGGGGCCCTTATTTACAATGGGAGCCTCGTATTTGCTGAATAGTTTGTGTGCAGAAAGCAGGGACAGTACCATGAAACAAACAAGCGCAGCCATGGTTATGAGCACAGAGGCTCTTGCACTGTTACAGAACTCCCCATACGACACGCAAACTCTACTCCATGAAACCTGTTCGTTACCCTGGTATGCCAAGTCCATAATCTCGATTCCAGAAACCCCCGCCGTTAGAATTATGGTCATAG
>PISB-15
CAGTGTGTGAGAAGGCTGTATGGGGGCCCTTATTTACAATGGGAGCCTCGTATTTGCTGAATAGTTTGTGTGCAGAAAGCAGGGACAGTACCATGAAACAAACAAGCGCAGCCATGGTTATGAGCACAGAGGCTCTTGCACTGTTACAGAACTCCCCATACGACACGCAAACTCTACTCCATGAAACCTGTTCGTTACCCTGGTATGCCAAGTCCATAATCTCGATTCCAGAAACCCCCGCCGTTAGAATTATGGTCATAG
>PISB-13
CAGTGTGTGAGAAGGCTGTATGGGGGCCCTTATTTACAATGGGAGCCTCGTATTTGCTGAATAGTTTGTGTGCAGAAAGCAGGGACAGTACCATGAAACAAACAAGCGCAGCCATGGTTATGAGCACAGAGGCTCTTGCACTGTTACAGAACTCCCCATACGACACGCAAACTCTACTCCATGAAACCTGTTCGTTACCCTGGTATGCCAAGTCCATAATCTCGATTCCAGAAACCCCCGCCGTTAGAATTATGGTCATAG
>PISB-2
CAGTGTGTGAGAAGGCTGTATGGGGGCCCTTATTTACTATGGGAGCCTCGTATTTGCTGAACAGTTTGTGTGCAGAAAGCAGGGACAGTACCATGAAACAAACAAGCGCAGCCATGGTTATGAGCACAGAGGCTCTTGCACTGTTACAGAACTCCCCATACGACACGCAAACTCTACTCCATGAAACCTGTTCGTTACCCTGGTATGCCAAGTCCATAATCTCGATTCCGGAAACCCCCGCCGTTAGAATTATGGTCATAG
>PISB-12
CAGTGTGTGAGAAGGCTGTATGGGGGCCCTTATTTACTATGGGAGCCTCGTATTTGCTGAACAGTTTGTGTGCAGAAAGCAGGGACAGTACCATGAAACAAACAAGCGCAGCCATGGTTATGAGCACAGAGGCTCTTGCATTGTTACAGAACTCCCCATACGACACGCAAACTCTACTCCATGAAACCTGTTCGTTACCCTGGTATGCCAAGTCCATAATCTCGATTCCAGAAACCCCCGCCGTTAGAATTATGGTCATAG
>PISB-11
CAGTGTGTGAGAAGGCTGTATGGGGGCCCTTATTTACAATGGGAGCCTCGTATTTGCTGAATAGTTTGTGTGCAGAAAGCAGGGACAGTACCATGAAACAAACAAGCGCAGCCATGGTTATGAGCACAGAGGCTCTAGCAGTGTTACAGAACTCCCCATACGACACGCAAACTCTACTCCATGAAACCTGTTCGTTACCCTGGTATGCCAAGTCCATAATCTCGATTCCGAAAACCCCCGCCGTTAGAATTATGGTCATAG
>PISB-4
CAGTGTGTGAGAAGGCTGTATGGGGGCCCTTATTTACTATGGGAGCCTCGTATTTGCTGAACAGTTTGTGTGCAGAAAGCAGGGACAGTACCATGAAACAAACAAGCGCAGCCATGGTTATGAGCACAGAGGCTCTTGCACTGTTACAGAACTCCCCATACGACACGCAAACTCTACTCCATGAAACCTGTTCGTTACCCTGGTATGCCAAGTCCATAATCTCGATTCCAGAAACCCCCGCCGTTAGAATTATGGTCATAG
>PISB-1
CAGTGTGTGAGAAGGCTGTATGGGGGCCCTTATTTACTATGGGAGCCTCGTATTTGCTGAACAGTTTGTGTGCAGAAAGCAGGGACAGTACCATGAAACAAACAAGCGCAGCCATGGTTATGAGCACAGAGGCTCTTGCACTGTTACAGAACTCCCCATACGACACGCAAACTCTACTCCATGAAACCTGTTCGTTACCCTGGTATGCCAAGTCCATAATCTCGATTCCAGAAACCCCCGCCGTTAGAATTATGGTCATAG
>PISB-5
CAGTGTGTGAGAAGGCTGTATGGGGGCCCTTATTTACTATGGGAGCCTCGTATTTGCTGAACAGTTTGTGTGCAGAAAGCAGGGACAGTACCATGAAACAAACAAGCGCAGCCATGGTTATGAGCACAGAGGCTCTTGCACTGTTACAGAACTCCCCATACGACACGCAAACTCTACTCCATGAAACCTGTTCGTTACCCTGGTATGCCAAGTCCATAATCTCGATTCCAGAAACCCCCGCCGTTAGAATTATGGTCATAG
>PISB-16
CAGTGTGTGAGAAGGCTGTATGGGGGCCCTTATTTACTATGGGAGCCTCGTATTTGCTGAACAGTTTGTGTGCAGAAAGCAGGGACAGTACCATGAAACAAACAAGCGCAGCCATGGTTATGAGCACAGAGGCTCTTGCACTGTTACAGAACTCCCCATACGACACGCAAACTCTACTCCATGAAACCTGTTCGTTACCCTGGTATGCCAAGTCCATAATCTCGATTCCAGAAACCCCCGCCGTTAGAATTATGGTCATAG
>PISB-18
NAGTGTGTGAGAAGGCTGTATGGGGGCCCTTATTTACAATGGGAGCCTCGTATTTGCTGAATAGTTTGTGTGCAGAAAGCAGGGACAGTACCATGAAACAAACAAGCGCAGCCATGGTTATGAGCACAGAGGCTCTTGCACTGTTACAGAACTCCCCATACGACACGCAAACTCTACTCCATGAAACCTGTTCGTTACCCTGGTATGCCAAGTCCATAATCTCGATTCCAGAAACCCCCGCCGTTAGAATTATGGTCATAG
>PISB-7
CAGTGTGTGAGAAGGCTGTATGGGGGCCCTTATTTACAATGGGAGCCTCGTATTTGCTGAATAGTTTGTGTGCAGAAAGCAGGGACAGTACCATGAAACAAACAAGCGCAGCCATGGTTATGAGCACAGAGGCTCTTGCACTGTTACAGAACTCCCCATACGACACGCAAACTCTACTCCATGAAACCTGTTCGTTACCCTGGTATGCCAAGTCCATAATCTCGATTCCAGAAACCCCCGCCGTTAGAATTATGGTCATAG
>PISB-14
CAGTGTGTGAGAAGGCTGTATGGGGGCCCTTATTTACTATGGGAGCCTCGTATTTGCTGAACAGTTTGTGTGCAGAAAGCAGGGACAGTACCATGAAACAAACAAGCGCAGCCATGGTTATGAGCACAGAGGCTCTTGCATTGTTACAGAACTCCCCATACGACACGCAAACTCTACTCCATGAAACCTGTTCGTTACCCTGGTATGCCAAGTCCATAATCTCGATTCCAGAAACCCCCGCCGTTAGAATTATGGTCATAG
>PISB-17
CAGTGTGTGAGAAGGCTGTATGGGGGCCCTTATTTACAATGGGAGCCTCGTATTTGCTGAATAGTTTGTGTGCAGAAAGCAGGGACAGTACCATGAAACAAACAAGCGCAGCCATGGTTATGAGCACAGAGGCTCTTGCACTGTTACAGAACTCCCCATACGACACGCAAACTCTACTCCATGAAACCTGTTCGTTACCCTGGTATGCCAAGTCCATAATCTCGATTCCAGAAACCCCCGCCGTTAGAATTATGGTCATAG
>PISB-10
CAGTGTGTGAGAAGGCTGTATGGGGGCCCTTATTTACTATGGGAGCCTCGTATTTGCTGAACAGTTTGTGTGCAGAAAGCAGGGACAGTACCATGAAACAAACAAGCGCAGCCATGGTTATGAGCACAGAGGCTCTTGCACTGTTACAGAACTCCCCATACGACACGCAAACTCTACTCCATGAAACCTGTTCGTTACCCTGGTATGCCAAGTCCATAATCTCGATTCCAGAAACCCCCGCCGTTAGAATTATGGTCATAG
>PISQ-2
CAGTGTGTGAGAAGGCTGTATGGGGGTCCTTATTTACTATGGGAGCCTCGTATTTGGTGAACAGTTTGTGTGCAGAAAGCAGGGACAGTACCATGAAACAAACAAGCGCAGCCATGGTTATGAGCACAGAGGCTCTTGCGCTGTTACAGAACTCCCCATACGACACGCAAACTCTACTCCATGAAACCTGTTCGTTACCCTGGTATGCCAAGTCCATAATCTCGATTCCAGAAACCCCCGCCGTTAGAATTATGGTCATAG
>PISQ-1
CAGTGTGTGAGAAGGCTGTATGGGGGTCCTTATTTACTATGGGAGCCTCGTATTTGGTGAACAGTTTGTGTGCAGAAAGCAGGGACAGTACCATGAAACAAACAAGCGCAGCCATGGTTATGAGCACAGAGGCTCTTGCGCTGTTACAGAACTCCCCATACGACACGCAAACTCTACTCCATGAAACCTGTTCGTTACCCTGGTATGCCAAGTCCATAATCTCGATTCCAGAAACCCCCGCCGTTAGAATTATGGTCATAG
>PIST-12
CAGTGTGTGAGAAGGCTGTATGGGGGTCCTTATTTACTATGGGAGCCTCGTATTTGCTGAACAGTTTGTGTGCAGAAAGCAGGGACAGTACCATGAAACAAACAAGCGCAGCCATGGTTATGAGCACAGAGGCTCTTGCACTGTTACAGAACTCCCCATACGACACGCAAACTCTACTCCATGAAACCTGTTCGTTACCCTGGTATGCCAAGTCCATAATCTCGATTCCAGAAACCCCCGCCGTTAGAATTATGGTCATAG
>PIST-9
CAGTGTGTGAGAAGGCTGTATGGGGGTCCTTATTTACTATGGGAGCCTCGTATTTGCTGAACAGTTTGTGTGCAGAAAGCAGGGACAGTACCATGAAACAAACAAGCGCAGCCATGGTTATGAGCACAGAGGCTCTTGCACTGTTACAGAACTCCCCATACGACACGCAAACTCTACTCCATGAAACCTGTTCGTTACCCTGGTATGCCAAGTCCATAATCTCGATTCCAGAAACCCCCGCCGTTAGAATTATGGTCATAG
>PIST-13
CAGTGTGTGAGAAGGCTGTATGGGGGTCCTTATTTACTATGGGAGCCTCGTATTTGCTGAACAGTTTGTGTGCAGAAAGCAGGGACAGTACCATGAAACAAACAAGCGCAGCCATGGTTATGAGCACAGAGGCTCTTGCACTGTTACAGAACTCCCCATACGACACGCAAACTCTACTCCATGAAACCTGTTCGTTACCCTGGTATGCCAAGTCCATAATCTCGATTCCAGAAACCCCCGCCGTTAGAATTATGGTCATAG
>PIST-11
CAGTGTGTGAGAAGGCTGTATGGGGGCCCTTATTTACTATGGGAGCCTCGTATTTGCTGAACAGTTTGTGTGCAGAAAGCAGGGACAGTACCATGAAACAAACAAGCGCAGCCATGGTTATGAGCACAGAGGCTCTTGCACTGTTACAGAACTCCCCATACGACACGCAAACTCTACTCCATGAAACCTGTTCGTTACCCTGGTATGCCAAGTCCATAATCTCGATTCCAGAAACCCCCGCCGTTAGAATTATGGTCATAG
>PIST-7
CAGTGTGTGAGAAGGCTGTATGGGGGCCCTTATTTACTATGGGAGCCTCGTATTTGCTGAACAGTTTGTGTGCAGAAAGCAGGGACAGTACCATGAAACAAACAAGCGCAGCCATGGTTATGAGCACAGAGGCTCTTGCACTGTTACAGAACTCCCCATACGACACGCAAACTCTACTCCATGAAACCTGTTCGTTACCCTGGTATGCCAAGTCCATAATCTCGATTCCAGAAACCCCCGCCGTTAGAATTATGGTCATAG
>PIST-5
CAGTGTGTGAGAAGGCTGTATGGGGGCCCTTATTTACTATGGGAGCCTCGTATTTGCTGAACAGTTTGTGTGCAGAAAGCAGGGACAGTACCATGAAACAAACAAGCGCAGCCATGGTTATGAGCACAGAGGCTCTTGCACTGTTACAGAACTCCCCATACGACACGCAAACTCTACTCCATGAAACCTGTTCGTTACCCTGGTATGCCAAGTCCATAATCTCGATTCCAGAAACCCCCGCCGTTAGAATTATGGTCATAG
>PIST-3
CAGTGTGTGAGAAGGCTGTATGGGGGCCCTTATTTACTATGGGAGCCTCGTATTTGCTGAACAGTTTGTGTGCAGAAAGCAGGGACAGTACCATGAAACAAACAAGCGCAGCCATGGTTATGAGCACAGAGGCTCTTGCACTGTTACAGAACTCCCCATACGACACGCAAACTCTACTCCATGAAACCTGTTCGTTACCCTGGTATGCCAAGTCCATAATCTCGATTCCAGAAACCCCCGCCGTTAGAATTATGGTCATAG
>PIST-14
CAGTGTGTGAGAAGGCTGTATGGGGGTCCTTATTTACTATGGGAGCCTCGTATTTGCTGAACAGTTTGTGTGCAGAAAGCAGGGACAGTACCATGAAACAAACAAGCACAGCCATGGTTATGAGCACAGGGGCTCTAGCACTGTTACAGAACTCCCCATACGACACGCAAACTCTACTCCATGAGACCTGTTCGTTACCCTGGTATGCCAAGTCCATAATCTCGATTCCGGAAACCCCCGCCGTTAGAATTATGGTCATAG
>PIST-10
CAGTGTGTGAGAAGGCTGTATGGGGGTCCTTATTTACTATGGGAGCCTCGTATTTGCTGAACAGTTTGTGTGCAGAAAGCAGGGACAGTACCATGAAACAAACAAGCGCAGCCATGGTTATGAGCACAGAGGCTCTTGCACTGTTACAGAACTCCCCATACGACACGCAAACTCTACTCCATGAAACCTGTTCGTTACCCTGGTATGCCAAGTCCATAATCTCGATTCCAGAAACCCCCGCCGTTAGAATTATGGTCATAG
>PIST-2
CAGTGTGTGAGAAGGCTGTATGGGGGCCCTTATTTACTATGGGAGCCTCGTATTTGCTGAACAGTTTGTGTGCAGAAAGCAGGGACAGTACCATGAAACAAACAAGCGCAGCCATGGTTATGAGCACAGAGGCTCTTGCACTGTTACAGAACTCCCCATACGACACGCAAACTCTACTCCATGAAACCTGTTCGTTACCCTGGTATGCCAAGTCCATAATCTCGATTCCAGAAACCCCCGCCGTTAGAATTATGGTCATAG
>PICH-X1
NAGTGTGTGAGAAGGCTGTATGGGGGTCCTTATTTACTATGGGAGCCTCGTATTTGCTGAACAGTTTGTGTGCAGAAAGCAGGGACAGTACCATGAAACAAACAAGCACAACCATGGTTATGAGCACAGAGGCTTTAGCACTGTTACAGAACTCCCCATACGACACGCAAACTCTACTCCATGAAACCTGTTCGTTACCCTGGTATGCCAAGTCCATAATCTCGATTCCGGAAACCCCCGCCGTTAGAATTATGGTCATAG
>PIST-19
CAGTGTGTGAGAAGGCTGTATGGGGGTCCTTATTTACTATGGGAGCCTCGTATTTGCTGAACAGTTTGTGTGCAGAAAGCAGGGACAGTACCATGAAACAAACAAGCGCAGCCATGGTTATGAGCACAGAGGCTCTTGCACTGTTACAGAACTCCCCATACGACACGCAAACTCTACTCCATGAAACCTGTTCGTTACCCTGGTATGCCAAGTCCATAATCTCGATTCCAGAAACCCCCGCCGTTAGAATTATGGTCATAG
>PIST-4
CAGTGTGTGAGAAGGCTGTATGGGGGTCCTTATTTACTATGGGAGCCTCGTATTTGCTGAACAGTTTGTGTGCAGAAAGCAGGGACAGTACCATGAAACAAACAAGCACAGCCATGGTTATGAGCACAGGGGCTCTAGCACTGTTACAGAACTCCCCATACGACACGCAAACTCTACTCCATGAAACCTGTTCGTTACCCTGGTATGCCAAGTCCATAATCTCGATTCCGGAAACCCCCGCCGTTAGAATTATGGTCATAG
>PIST-8
CAGTGTGTGAGAAGGCTGTATGGGGGCCCTTATTTACTATGGGAGCCTCGTATTTGCTGAACAGTTTGTGTGCAGAAAGCAGGGACAGTACCATGAAACAAACAAGCGCAGCCATGGTTATGAGCACAGAGGCTCTTGCACTGTTACAGAACTCCCCATACGACACGCAAACTCTACTCCATGAAACCTGTTCGTTACCCTGGTATGCCAAGTCCATAATCTCGATTCCAGAAACCCCCGCCGTTAGAATTATGGTCATAG
>PIST-1
CAGTGTGTGAGAAGGCTGTATGGGGGCCCTTATTTACTATGGGAGCCTCGTATTTGCTGAACAGTTTGTGTGCAGAAAGCAGGGACAGTACCATGAAACAAACAAGCGCAGCCATGGTTATGAGCACAGAGGCTCTTGCACTGTTACAGAACTCCCCATACGACACGCAAACTCTACTCCATGAAACCTGTTCGTTACCCTGGTATGCCAAGTCCATAATCTCGATTCCAGAAACCCCCGCCGTTAGAATTATGGTCATAG
>PIST-15
CAGTGTGTGAGAAGGCTGTATGGGGGTCCTTATTTACTATGGGAGCCTCGTATTTGCTGAACAGTTTGTGTGCAGAAAGCAGGGACAGTACCATGAAACAAACAAGCACAGCCATGGTTATGAGCACAGGGGCTCTAGCACTGTTACAGAACTCCCCATACGACACGCAAACTCTACTCCATGAAACCTGTTCGTTACCCTGGTATGCCAAGTCCATAATCTCGATTCCGGAAACCCCCGCCGTTAGAATTATGGTCATAG
>PIST-6
CAGTGTGTGAGAAGGCTGTATGGGGGTCCTTATTTACTATGGGAGCCTCGTATTTGCTGAACAGTTTGTGTGCAGAAAGCAGGGACAGTACCATGAAACAAACAAGCGCAGCCATGGTTATGAGCACAGAGGCTCTTGCACTGTTACAGAACTCCCCATACGACACGCAAACTCTACTCCATGAAACCTGTTCGTTACCCTGGTATGCCAAGTCCATAATCTCGATTCCAGAAACCCCCGCCGTTAGAATTATGGTCATAG
>PICH-X2
CAGTGTGTGAGAAGGCTGTATGGGGGTCCTTATTTACTATGGGAGCCTGGTATTTGTTGAACAGTTTGTGTGCAGAAAGCAGGGACAGTACCATGAAACAAACAAGCGCAGCCATGGTTATGAGCACAGAGGCTCTTGCACTGTTACAGAACTCCCCATACGACACGCAAACTCTACTCCATGAAACCTGTTCGTTACCCTGGTATGCCAAGTCCATAATCTCGATTCCGGAAACCCCCGCCGTTAGAATTATGGTCATAG
>PILA-21
CAGTGTGTGAGAAGGCTGTATGGGGGCCCTTATTTACTATGGGAGCCTCGTATTTGCTGAACAGTTTGTGTGCAGAAAGCAGGGACAGTACCATGAAACAAACAAGCGCAGCCATGGTTATGAGCACAGAGGCTCTTGCACTGTTACAGAACTCCCCATACGACACGCAAACTCTACTCCATGAAACCTGTTCGTTACCCTGGTATGCCAAGTCCATAATCTCGATTCCAGAAACCCCCGCCGTTAGAATTATGGTCATAG
>PILA-28
CAGTGTGTGAGAAGGCTGTATGGGGGCCCTTATTTACTATGGGAGCCTCGTATTTGCTGAACAGTTTGTGTGCAGAAAGCAGGGACAGTACCATGAAACAAACAAGCGCAGCCATGGTTATGAGCACAGAGGCTCTTGCACTGTTACAGAACTCCCCATACGACACGCAAACTCTACTCCATGAAACCTGTTCGTTACCCTGGTATGCCAAGTCCATAATCTCGATTCCAGAAACCCCCGCCGTTAGAATTATGGTCATAG
>PILA-29
CAGTGTGTGAGAAGGCTGTATGGGGGTCCTTATTTACTATGGGAGCCTCGTATTTGCTGAACAGTTTGTGTGCAGAAAGCAGGGACAGTACCATGAAACAAACAAGCGCAACCATGGTTATGAGCACAGAGGCTCTTGCACTGTTACAGAACTCCCCATACGACACGCAAACTCTACTCCATGAAACCTGTTCGTTACCCTGGTATGCCAAGTCCATAATCTCGATTCCGGAAACCCCCGCCGTTAGAATTATGGTCATAG
>PILA-24
CAGTGTGTGAGAAGGCTGTATGGGGGCCCTTATTTACTATAGGAGTCTCGTATTTGCTGAACAGTTTGTGTGCAGAAAGCAGGGACAGTACCATGAAACAAACAAGCGCAGCCATGGTTATGAGCACAGAGGCTCTTGCACTGTTACAGAACTCCCCATACGACACGCAAACTCTACTCCATGAAACCTGTTCGTTACCCTGGTATGCCAAGTCCATAATCTCGATTCCAGAAACCCCCGCCGTTAGAATTATGGTCATAG
>PILA-17
CAGTGTGTGAGAAGGCTGTATGGGGGCCCTTATTTACTATGGGAGCCTCGTATTTGCTGAACAGTTTGTGTGCAGAAAGCAGGGACAGTACCATGAAACAAACAAGCGCAGCCATGGTTATGAGCACAGAGGCTCTTGCACTGTTACAGAACTCCCCATACGACACGCAAACTCTACTCCATGAAACCTGTTCGTTACCCTGGTATGCCAAGTCCATAATCTCGATTCCAGAAACCCCCGCCGTTAGAATTATGGTCATAG
>PILA-23
NNNNNNNNNNNNNNNNNNNNNNNNNNNNNNNATTTACTATGGGAGCCTCGTATTTGCTGAACAGTTTGTGTGCAGAAAGCAGGGACAGTACCATGAAACAAACAAGCGCAGCCATGGTTATGAGCACAGAGGCTCTAGCACTGTTACAGAACTCCCCATACGACACGCAAACTCTACTCCATGAAACCTGTTCGTTACCCTGGTATGCCAAGTCCNNNNNNNNNNNNNNNNNNNNNNNNNNNNNNNNNNNNNNNNNNNNNN
>PILA-20
CAGTGTGTGAGAAGGCTGTATGGGGGCCCTTATTTACTATGGGAGCCTCGTATTTGCTGAACAGTTTGTGTGCAGAAAGCAGGGACAGTACCATGAAACAAACAAGCGCAGCCATGGTTATGAGCACAGAGGCTCTTGCACTGTTACAGAACTCCCCATACGACACGCAAACTCTACTCCATGAAACCTGTTCGTTACCCTGGTATGCCAAGTCCATAATCTCGATTCCAGAAACCCCCGCCGTTAGAATTATGGTCATAG
>PILA-19
CAGTGTGTGAGAAGGCTGTATGGGGGCCCTTATTTACTATGGGAGCCTCGTATTTGCTGAACAGTTTGTGTGCAGAAAGCAGGGACAGTACCATGAAACAAACAAGCGCAGCCATGGTTATGAGCACAGAGGCTCTTGCACTGTTACAGAACTCCCCATACGACACGCAAACTCTACTCCATGAAACCTGTTCGTTACCCTGGTATGCCAAGTCCATAATCTCGATTCCAGAAACCCCCGCCGTTAGAATTATGGTCATAG
>PILA-27
CAGTGTGTGAGAAGGCTGTATGGGGGCCCTTATTTACTATGGGAGCCTCGTATTTGCTGAACAGTTTGTGTGCAGAAAGCAGGGACAGTACCATGAAACAAACAAGCGCAGCCATGGTTATGAGCACAGAGGCTCTTGCACTGTTACAGAACTCCCCATACGACACGCAAACTCTACTCCATGAAACCTGTTCGTTACCCTGGTATGCCAAGTCCATAATCTCGATTCCAGAAACCCCCGCCGTTAGAATTATGGTCATAG
>PILA-26
CAGTGTGTGAGAAGGCTGTATGGGGGCCCTTATTTACTATGGGAGCCTCGTATTTGCTGAACAGTTTGTGTGCAGAAAGCAGGGACAGTACCATGAAACAAACAAGCGCAGCCATGGTTATGAGCACAGAGGCTCTTGCACTGTTACAGAACTCCCCATACGACACGCAAACTCTACTCCATGAAACCTGTTCGTTACCCTGGTATGCCAAGTCCATAATCTCGATTCCAGAAACCCCCGCCGTTAGAATTATGGTCATAG
>PILA-22
CAGTGTGTGAGAAGGCTGTATGGGGGCCCTTATTTACTATGGGAGCCTCGTATTTGCTGAACAGTTTGTGTGCAGAAAGCAGGGACAGTACCATGAAACAAACAAGCGCAGCCATGGTTATGAGCACAGAGGCTCTTGCACTGTTACAGAACTCCCCATACGACACGCAAACTCTACTCCATGAAACCTGTTCGTTACCCTGGTATGCCAAGTCCATAATCTCGATTCCAGAAACCCCCGCCGTTAGAATTATGGTCATAG
>PILA-18
CAGTGTGTGAGAAGGCTGTATGGGGGCCCTTATTTACTATGGGAGCCTCGTACTTGCTGAACAGTTTGTGTGCAGAAAGCAGGGACAGTACCATGAAACAAACAAGCGCAGCCATGGTTATGAGCACAGAGGCTCTTGCACTGTTACAGAACTCCCCATACGACACGCAAACTCTACTCCATGAAACCTGTTCGTTACCCTGGTATGCCAAGTCCATAATCTCGATTCCAGAAACCCCCGCCGTTAGAATTATGGTCATAG
