# Supplementary material for: An empirical evaluation of two-stage species tree inference strategies using a multilocus dataset from North American pines
Source: BMC Evol Biol. 2014 Mar 29;14:67. doi: 10.1186/1471-2148-14-67 (PMC4021425; doi:10.1186/1471-2148-14-67)
Supplement: Additional file 3 — Zip archive containing data filesDp,Dp,0,Ds,Ds,0, and a description of these files. [file 1471-2148-14-67-S3.zip › DeGiorgioEtAl_2014_AdditionalFile1/Dataset_Dp0/0_15762_01.fas]

>PIAL-2
AGTGCTAAAAATGCGTCCAATCTTGGGAATGAGTGGCTTTTTTTTCTTCAGAGACACGTAGCCATCAATAGACTGCTCAGCCATCAGTGGTTCAGAAGAAGGAATCTTTAAGTTCAGCACCTCTGCAAGTGATTCAGAATAGATGGATTTATTTTGTCCAACCCTGTAAGTAATACTATCAAGATTACCACTGTTTGTCAAACTTTGTGCAGATGCAACTGTTACAGCCCTCTTTTGTTGCTCACGCTCTCGCCATCTTCGTAGCTCACTCTCAACTGCCCTTTTGGCCGCTTCTGCCATCTCTGCCTTTTTCAGTGCTTGCTCTTCTGCTGATTTCAATTCTTCAATTTCTCGATTTGCTGCGGTCAT
>PIAL-15
AGTGCTAAAAATGCGTCCAATCTTGGGAATGAGTGGCTTTTTTTTCTTCAGAGACACGTAGCCATCAATAGACTGCTCAGCCATCAGTGGTTCAGAAGAAGGAATCTTTAAGTTCAGCACCTCTGCAAGTGATTCAGAATAGATGGATTTATTTTGTCCAACCCTGTAAGTAATACTATCAAGATTACCACTGTTTGTCAAACTTTGTGCAGATGCAACTGTTACAGCCCTCTTTTGTTGCTCACGCTCTCGCCATCTTCGTAGCTCACTCTCAACTGCCCTTTTGGCCGCTTCTGCCATCTCTGCCTTTTTCAGTGCTTGCTCTTCTGCTGATTTCAATTCTTCAATTTCTCGATTTGCTGCGGTCAT
>PIAL-5
AGTGCTAAAAATGCGTCCAATCTTGGGAATGAGTGGCTTTTTTTTCTTCAGAGACACGTAGCCATCAATAGACTGCTCAGCCATCAGTGGTTCAGAAGAAGGAATCTTTAAGTTCAGCACCTCTGCAAGTGATTCAGAATAGATGGATTTATTTTGTCCAACCCTGTAAGTAATACTATCAAGATTACCACTGTTTGTCAAACTTTGTGCAGATGCAACTGTTACAGCCCTCTTTTGTTGCTCACGCTCTCGCCATCTTCGTAGCTCACTCTCAACTGCCCTTTTGGCCGCTTCTGCCATCTCTGCCTTTTTCAGTGCTTGCTCTTCTGCTGATTTCAATTCTTCAATTTCTCGATTTGCTGCGGTCAT
>PIAL-6
AGTGCTAAAAATGCGTCCAATCTTGGGAATGAGTGGCTTTTTTTTCTTCAGAGACACGTAGCCATCAATAGACTGCTCAGCCATCAGTGGTTCAGAAGAAGGAATCTTTAAGTTCAGCACCTCTGCAAGTGATTCAGAATAGATGGATTTATTTTGTCCAACCCTGTAAGTAATACTATCAAGATTACCACTGTTTGTCAAACTTTGTGCAGATGCAACTGTTACAGCCCTCTTTTGTTGCTCACGCTCTCGCCATCTTCGTAGCTCACTCTCAACTGCCCTTTTGGCCGCTTCTGCCATCTCTGCCTTTTTCAGTGCTTGCTCTTCTGCTGATTTCAATTCTTCAATTTCTCGATTTGCTGCGGTCAT
>PIAL-7
AGTGCTAAAAATGCGTCCAATCTTGGGAATGAGTGGCTTTTTTTTCTTCAGAGACACGTAGCCATCAATAGACTGCTCAGCCATCAGTGGTTCAGAAGAAGGAATCTTTAAGTTCAGCACCTCTGCAAGTGATTCAGAATAGATGGATTTATTTTGTCCAACCCTGTAAGTAATACTATCAAGATTACCACTGTTTGTCAAACTTTGTGCAGATGCAACTGTTACAGCCCTCTTTTGTTGCTCACGCTCTCGCCATCTTCGTAGCTCACTCTCAACTGCCCTTTTGGCCGCTTCTGCCATCTCTGCCTTTTTCAGTGCTTGCTCTTCTGCTGATTTCAATTCTTCAATTTCTCGATTTGCTGCGGTCAT
>PIAL-3
AGTGCTAAAAATGCGTCCAATCTTGGGAATGAGTGGCTTTTTTTTCTTCAGAGACACGTAGCCATCAATAGACTGCTCAGCCATCAGTGGTTCAGAAGAAGGAATCTTTAAGTTCAGCACCTCTGCAAGTGATTCAGAATAGATGGATTTATTTTGTCCAACCCTGTAAGTAATACTATCAAGATTACCACTGTTTGTCAAACTTTGTGCAGATGCAACTGTTACAGCCCTCTTTTGTTGCTCACGCTCTCGCCATCTTCGTAGCTCACTCTCAACTGCCCTTTTGGCCGCTTCTGCCATCTCTGCCTTTTTCAGTGCTTGCTCTTCTGCTGATTTCAATTCTTCAATTTCTCGATTTGCTGCGGTCAT
>PIAL-8
AGTGCTAAAAATGCGTCCAATCTTGGGAATGAGTGGCTTTTTTTTCTTCAGAGACACGTAGCCATCAATAGACTGCTCAGCCATCAGTGGTTCAGAAGAAGGAATCTTTAAGTTCAGCACCTCTGCAAGTGATTCAGAATAGATGGATTTATTTTGTCCAACCCTGTAAGTAATACTATCAAGATTACCACTGTTTGTCAAACTTTGTGCAGATGCAACTGTTACAGCCCTCTTTTGTTGCTCACGCTCTCGCCATCTTCGTAGCTCACTCTCAACTGCCCTTTTGGCCGCTTCTGCCATCTCTGCCTTTTTCAGTGCTTGCTCTTCTGCTGATTTCAATTCTTCAATTTCTCGATTTGCTGCGGTCAT
>PIAL-4
AGTGCTAAAAATGCGTCCAATCTTGGGAATGAGTGGCTTTTTTTTCTTCAGAGACACGTAGCCATCAATAGACTGCTCAGCCATCAGTGGTTCAGAAGAAGGAATCTTTAAGTTCAGCACCTCTGCAAGTGATTCAGAATAGATGGATTTATTTTGTCCAACCCTGTAAGTAATACTATCAAGATTACCACTGTTTGTCAAACTTTGTGCAGATGCAACTGTTACAGCCCTCTTTTGTTGCTCACGCTCTCGCCATCTTCGTAGCTCACTCTCAACTGCCCTTTTGGCCGCTTCTGCCATCTCTGCCTTTTTCAGTGCTTGCTCTTCTGCTGATTTCAATTCTTCAATTTCTCGATTTGCTGCGGTCAT
>PIAL-16
AGTGCTAAAAATGCGTCCAATCTTGGGAATGAGTGGCTTTTTTTTCTTCAGAGACACGTAGCCATCAATAGACTGCTCAGCCATCAGTGGTTCAGAAGAAGGAATCTTTAAGTTCAGCACCTCTGCAAGTGATTCAGAATAGATGGATTTATTTTGTCCAACCCTGTAAGTAATACTATCAAGATTACCACTGTTTGTCAAACTTTGTGCAGATGCAACTGTTACAGCCCTCTTTTGTTGCTCACGCTCTCGCCATCTTCGTAGCTCACTCTCAACTGCCCTTTTGGCCGCTTCTGCCATCTCTGCCTTTTTCAGTGCTTGCTCTTCTGCTGATTTCAATTCTTCAATTTCTCGATTTGCTGCGGTCAT
>PIAL-17
AGTGCTAAAAATGCGTCCAATCTTGGGAATGAGTGGCTTTTTTTTCTTCAGAGACACGTAGCCATCAATAGACTGCTCAGCCATCAGTGGTTCAGAAGAAGGAATCTTTAAGTTCAGCACCTCTGCAAGTGATTCAGAATAGATGGATTTATTTTGTCCAACCCTGTAAGTAATACTATCAAGATTACCACTGTTTGTCAAACTTTGTGCAGATGCAACTGTTACAGCCCTCTTTTGTTGCTCACGCTCTCGCCATCTTCGTAGCTCACTCTCAACTGCCCTTTTGGCCGCTTCTGCCATCTCTGCCTTTTTCAGTGCTTGCTCTTCTGCTGATTTCAATTCTTCAATTTCTCGATTTGCTGCGGTCAT
>PIAL-10
AGTGCTAAAAATGCGTCCAATCTTGGGAATGAGTGGCTTTTTTTTCTTCAGAGACACGTAGCCATCAATAGACTGCTCAGCCATCAGTGGTTCAGAAGAAGGAATCTTTAAGTTCAGCACCTCTGCAAGTGATTCAGAATAGATGGATTTATTTTGTCCAACCCTGTAAGTAATACTATCAAGATTACCACTGTTTGTCAAACTTTGTGCAGATGCAACTGTTACAGCCCTCTTTTGTTGCTCACGCTCTCGCCATCTTCGTAGCTCACTCTCAACTGCCCTTTTGGCCGCTTCTGCCATCTCTGCCTTTTTCAGTGCTTGCTCTTCTGCTGATTTCAATTCTTCAATTTCTCGATTTGCTGCGGTCAT
>PIAL-12
AGTGCTAAAAATGCGTCCAATCTTGGGAATGAGTGGCTTTTTTTTCTTCAGAGACACGTAGCCATCAATAGACTGCTCAGCCATCAGTGGTTCAGAAGAAGGAATCTTTAAGTTCAGCACCTCTGCAAGTGATTCAGAATAGATGGATTTATTTTGTCCAACCCTGTAAGTAATACTATCAAGATTACCACTGTTTGTCAAACTTTGTGCAGATGCAACTGTTACAGCCCTCTTTTGTTGCTCACGCTCTCGCCATCTTCGTAGCTCACTCTCAACTGCCCTTTTGGCCGCTTCTGCCATCTCTGCCTTTTTCAGTGCTTGCTCTTCTGCTGATTTCAATTCTTCAATTTCTCGATTTGCTGCGGTCAT
>PIAL-13
AGTGCTAAAAATGCGTCCAATCTTGGGAATGAGTGGCTTTTTTTTCTTCAGAGACACGTAGCCATCAATAGACTGCTCAGCCATCAGTGGTTCAGAAGAAGGAATCTTTAAGTTCAGCACCTCTGCAAGTGATTCAGAATAGATGGATTTATTTTGTCCAACCCTGTAAGTAATACTATCAAGATTACCACTGTTTGTCAAACTTTGTGCAGATGCAACTGTTACAGCCCTCTTTTGTTGCTCACGCTCTCGCCATCTTCGTAGCTCACTCTCAACTGCCCTTTTGGCCGCTTCTGCCATCTCTGCCTTTTTCAGTGCTTGCTCTTCTGCTGATTTCAATTCTTCAATTTCTCGATTTGCTGCGGTCAT
>PIAL-9
AGTGCTAAAAATGCGTCCAATCTTGGGAATGAGTGGCTTTTTTTTCTTCAGAGACACGTAGCCATCAATAGACTGCTCAGCCATCAGTGGTTCAGAAGAAGGAATCTTTAAGTTCAGCACCTCTGCAAGTGATTCAGAATAGATGGATTTATTTTGTCCAACCCTGTAAGTAATACTATCAAGATTACCACTGTTTGTCAAACTTTGTGCAGATGCAACTGTTACAGCCCTCTTTTGTTGCTCACGCTCTCGCCATCTTCGTAGCTCACTCTCAACTGCCCTTTTGGCCGCTTCTGCCATCTCTGCCTTTTTCAGTGCTTGCTCTTCTGCTGATTTCAATTCTTCAATTTCTCGATTTGCTGCGGTCAT
>PIAY-13
AGTGCTAAAAATGCGTCCAATCTTGGGAATGAGTGGCTTTTTTTTCTTCAGAGACACGTAGCCATCAATAGACTGCTCAGCCATCAGTGGTTCAGAAGAAGGAATCTTTAAGTTCAGCACCTCTGCAAGTGATTCAGAATAGATGGATTTATTTTGTCCAACCCTGTAAGTAATACTATCAAGATTACCACTGTTTGTCAAACTTTGTGCAGATGCAACTGTTACAGCCCTCTTTTGTTGCTCACGCTCTCGCCATCTTCGTAGCTCACTCTCAACTGCCCTTTTGGCCGCTTCTGCCATCTCTGCCTTTTTCAGTGCTTGCTCTTCTGCTGATTTCAATTCTTCAATTTCTCGATTTGCTGCGGTCAT
>PIAY-18
AGTGCTAAAAATGCGTCCAATCTTGGGAATGAGTGGCTTTTTTTTCTTCAGAGACACGTAGCCATCAATAGACTGCTCAGCCATCAGTGGTTCAGAAGAAGGAATCTTTAAGTTCAGCACCTCTGCAAGTGATTCAGAATAGATGGATTTATTTTGTCCAACCCTGTAAGTAATACTATCAAGATTACCACTGTTTGTCAAACTTTGTGCAGATGCAACTGTTACAGCCCTCTTTTGTTGCTCACGCTCTCGCCATCTTCGTAGCTCACTCTCAACTGCCCTTTTGGCCGCTTCTGCCATCTCTGCCTTTTTCAGTGCTTGCTCTTCTGCTGATTTCAATTCTTCAATTTCTCGATTTGCTGCGGTCAT
>PIAY-14
AGTGCTAAAAATGCGTCCAATCTTGGGAATGAGTGGCTTTTTTTTCTTCAGAGACACGTAGCCATCAATAGACTGCTCAGCCATCAGTCGTTCAGAAGAAGGAATCTTTAAGTTCAGCACCTCTGCAAGTGATTCAGAATAGATGGATTTATTTTGTCCAACCCTGTAAGTAATACTATCAAGATTACCACTGTTTGTCAAACTTTGTGCAGATGCAACTGTTACAGCCCTCTTTTGTTGCTCACGCTCTCGCCATCTTCGTAGCTCACTCTCAACTGCCCTTTTGGCCGCTTCTGCCATCTCTGCCTTTTTCAGTGCTTGCTCTTCTGCTGATTTCAATTCTTCAATTTCTCGATTTGCTGCGGTCAT
>PIAY-9
AGTGCTAAAAATGCGTCCAATCTTGGGAATGAGTGGCTTTTTTTTCTTCAGAGACACGTAGCCATCAATAGACTGCTCAGCCATCAGTGGTTCAGAAGAAGGAATCTTTAAGTTCAGCACCTCTGCAAGTGATTCAGAATAGATGGATTTATTTTGTCCAACCCTGTAAGTAATACTATCAAGATTACCACTGTTTGTCAAACTTTGTGCAGATGCAACTGTTACAGCCCTCTTTTGTTGCTCACGCTCTCGCCATCTTCGTAGCTCACTCTCAACTGCCCTTTTGGCCGCTTCTGCCATCTCTGCCTTTTTCAGTGCTTGCTCTTCTGCTGATTTCAATTCTTCAATTTCTCGATTTGCTGCGGTCAN
>PIAY-15
AGTGCTAAAAATGCGTCCAATCTTGGGAATGAGTGGCTTTTTTTTCTTCAGAGACACGTAGCCATCAATAGACTGCTCAGCCATCAGTGGTTCAGAAGAAGGAATCTTTAAGTTCAGCACCTCTGCAAGTGATTCAGAATAGATGGATTTATTTTGTCCAACCCTGTAAGTAATACTATCAAGATTACCACTGTTTGTCAAACTTTGTGCAGATGCAACTGTTACAGCCCTCTTTTGTTGCTCACGCTCTCGCCATCTTCGTAGCTCACTCTCAACTGCCCTTTTGGCCGCTTCTGCCATCTCTGCCTTTTTCAGTGCTTGCTCTTCTGCTGATTTCAATTCTTCAATTTCTCGATTTGCTGCGGTCAT
>PIAY-4
AGTGCTAAAAATGCGTCCAATCTTGGGAATGAGTGGCTTTTTTTTCTTCAGAGACACGTAGCCATCAATAGACTGCTCAGCCATCAGTGGTTCAGAAGAAGGAATCTTTAAGTTCAGCACCTCTGCAAGTGATTCAGAATAGATGGATTTATTTTGTCCAACCCTGTAAGTAATACTATCAAGATTACCACTGTTTGTCAAACTTTGTGCAGATGCAACTGTTACAGCCCTCTTTTGTTGCTCACGCTCTCGCCATCTTCGTAGCTCACTCTCAACTGCCCTTTTGGCCGCTTCTGCCATCTCTGCCTTTTTCAGTGCTTGCTCTTCTGCTGATTTCAATTCTTCAATTTCTCGATTTGCTGCGGTCAT
>PIAY-10
AGTGCTAAAAATGCGTCCAATCTTGGGAATGAGTGGCTTTTTTTTCTTCAGAGACACGTAGCCATCAATAGACTGCTCAGCCATCAGTGGTTCAGAAGAAGGAATCTTTAAGTTCAGCACCTCTGCAAGTGATTCAGAATAGATGGATTTATTTTGTCCAACCCTGTAAGTAATACTATCAAGATTACCACTGTTTGTCAAACTTTGTGCAGATGCAACTGTTACAGCCCTCTTTTGTTGCTCACGCTCTCGCCATCTTCGTAGCTCACTCTCAACTGCCCTTTTGGCCGCTTCTGCCATCTCTGCCTTTTTCAGTGCTTGCTCTTCTGCTGATTTCAATTCTTCAATTTCTCGATTTGCTGCGGTCAT
>PIAY-17
AGTGCTAAAAATGCGTCCAATCTTGGGAATGAGTGGCTTTTTTTTCTTCAGAGACACGTAGCCATCAATAGACTGCTCAGCCATCAGTGGTTCAGAAGAAGGAATCTTTAAGTTCAGCACCTCTGCAAGTGATTCAGAATAGATGGATTTATTTTGTCCAACCCTGTAAGTAATACTATCAAGATTACCACTGTTTGTCAAACTTTGTGCAGATGCAACTGTTACAGCCCTCTTTTGTTGCTCACGCTCTCGCCATCTTCGTAGCTCACTCTCAACTGCCCTTTTGGCCGCTTCTGCCATCTCTGCCTTTTTCAGTGCTTGCTCTTCTGCTGATTTCAATTCTTCAATTTCTCGATTTGCTGCGGTCAT
>PIAY-7
AGTGCTAAAAATGCGTCCAATCTTGGGAATGAGTGGCTTTTTTTTCTTCAGAGACACGTAGCCATCAATAGACTGCTCAGCCATCAGTGGTTCAGAAGAAGGAATCTTTAAGTTCAGCACCTCTGCAAGTGATTCAGAATAGATGGATTTATTTTGTCCAACCCTGTAAGTAATACTATCAAGATTACCACTGTTTGTCAAACTTTGTGCAGATGCAACTGTTACAGCCCTCTTTTGTTGCTCACGCTCTCGCCATCTTCGTAGCTCACTCTCAACTGCCCTTTTGGCCGCTTCTGCCATCTCTGCCTTTTTCAGTGCTTGCTCTTCTGCTGATTTCAATTCTTCAATTTCTCGATTTGCTGCGGTCAT
>PIAY-6
NNNNNNNNNNNNNNNNNNNNNNNNNNNNNNNNNNNNNNNNNNNNNNNNNAGAGACACGTAGCCATCAATAGACTGCTCAGCCATCAGTGGTTCAGAAGAAGGAATCTTTAAGTTCAGCACCTCTGCAAGTGATTCAGAATAGATGGATTTATTTTGTCCAACCCTGTAAGTAATACTATCAAGATTACCACTGTTTGTCAAACTTTGTGCAGATGCAACTGTTACAGCCCTCTTTTGTTGCTCACGCTCTCGCCATCTTCGTAGCTCACTCTCAACTGCCCTTTTGGCCGCTTCTGCCATCTCTGCCTTTTTCAGTGCTTGCTCTTCTGCTGATTTCAATTCTTCAATTTCTCGATTTGCTGCGGTCAT
>PIAY-1
AGTGCTAAAAATGCGTCCAATCTTGGGAATGAGTGGCTTTTTTTTCTTCAGAGACACGTAGCCATCAATAGACTGCTCAGCCATCAGTGGTTCAGAAGAAGGAATCTTTAAGTTCAGCACCTCTGCAAGTGATTCAGAATAGATGGATTTATTTTGTCCAACCCTGTAAGTAATACTATCAAGATTACCACTGTTTGTCAAACTTTGTGCAGATGCAACTGTTACAGCCCTCTTTTGTTGCTCACGCTCTCGCCATCTTCGTAGCTCACTCTCAACTGCCCTTTTGGCCGCTTCTGCCATCTCTGCCTTTTTCAGTGCTTGCTCTTCTGCTGATTTCAATTCTTCAATTTCTCGATTTGCTGCGGTCAT
>PIAY-8
AGTGCTAAAAATGCGTCCAATCTTGGGAATGAGTGGCTTTTTTTTCTTCAGAGACACGTAGCCATCAATAGACTGCTCAGCCATCAGTGGTTCAGAAGAAGGAATCTTTAAGTTCAGCACCTCTGCAAGTGATTCAGAATAGATGGATTTATTTTGTCCAACCCTGTAAGTAATACTATCAAGATTACCACTGTTTGTCAAACTTTGTGCAGATGCAACTGTTACAGCCCTCTTTTGTTGCTCACGCTCTCGCCATCTTCGTAGCTCACTCTCAACTGCCCTTTTGGCCGCTTCTGCCATCTCTGCCTTTTTCAGTGCTTGCTCTTCTGCTGATTTCAATTCTTCAATTTCTCGATTTGCTGCGGTCAT
>PIAY-19
AGTGCTAAAAATGCGTCCAATCTTGGGAATGAGTGGCTTTTTTTTCTTCAGAGACACGTAGCCATCAATAGACTGCTCAGCCATCAGTGGTTCAGAAGAAGGAATCTTTAAGTTCAGCACCTCTGCAAGTGATTCAGAATAGATGGATTTATTTTGTCCAACCCTGTAAGTAATACTATCAAGATTACCACTGTTTGTCAAACTTTGTGCAGATGCAACTGTTACAGCCCTCTTTTGTTGCTCACGCTCTCGCCATCTTCGTAGCTCACTCTCAACTGCCCTTTTGGCCGCTTCTGCCATCTCTGCCTTTTTCAGTGCTTGCTCTTCTGCTGATTTCAATTCTTCAATTTCTCGATTTGCTGCGGTCAT
>PIAY-5
AGTGCTAAAAATGCGTCCAATCTTGGGAATGAGTGGCTTTTTTTTCTTCAGAGACACGTAGCCATCAATAGACTGCTCAGCCATCAGTGGTTCAGAAGAAGGAATCTTTAAGTTCAGCACCTCTGCAAGTGATTCAGAATAGATGGATTTATTTTGTCCAACCCTGTAAGTAATACTATCAAGATTACCACTGTTTGTCAAACTTTGTGCAGATGCAACTGTTACAGCCCTCTTTTGTTGCTCACGCTCTCGCCATCTTCGTAGCTCACTCTCAACTGCCCTTTTGGCCGCTTCTGCCATCTCTGCCTTTTTCAGTGCTTGCTCTTCTGCTGATTTCAATTCTTCAATTTCTCGATTTGCTGCGGTCAT
>PIAY-2
AGTGCTAAAAATGCGTCCAATCTTGGGAATGAGTGGCTTTTTTTTCTTCAGAGACACGTAGCCATCAATAGACTGCTCAGCCATCAGTGGTTCAGAAGAAGGAATCTTTAAGTTCAGCACCTCTGCAAGTGATTCAGAATAGATGGATTTATTTTGTCCAACCCTGTAAGTAATACTATCAAGATTACCACTGTTTGTCAAACTTTGTGCAGATGCAACTGTTACAGCCCTCTTTTGTTGCTCACGCTCTCGCCATCTTCGTAGCTCACTCTCAACTGCCCTTTTGGCCGCTTCTGCCATCTCTGCCTTTTTCAGTGCTTGCTCTTCTGCTGATTTCAATTCTTCAATTTCTCGATTTGCTGCGGTCAT
>PIAY-16
AGTGCTAAAAATGCGTCCAATCTTGGGAATGAGTGGCTTTTTTTTCTTCAGAGACACGTAGCCATCAATAGACTGCTCAGCCATCAGTGGTTCAGAAGAAGGAATCTTTAAGTTCAGCACCTCTGCAAGTGATTCAGAATAGATGGATTTATTTTGTCCAACCCTGTAAGTAATACTATCAAGATTACCACTGTTTGTCAAACTTTGTGCAGATGCAACTGTTACAGCCCTCTTTTGTTGCTCACGCTCTCGCCATCTTCGTAGCTCACTCTCAACTGCCCTTTTGGCCGCTTCTGCCATCTCTGCCTTTTTCAGTGCTTGCTCTTCTGCTGATTTCAATTCTTCAATTTCTCGATTTGCTGCGGTCAT
>PIBU-1
AGTGCTAAAAATGCGTCCAATCTTGGGAATGAGTGGCTTTTTTTTCTTCAGAGACACGTAGCCATCAATAGACTGCTCAGCCTTCAGTGGTTCAGAAGAAGGAATCTTTAAGTTCAGCACCTCTGCAAGTGATTCAGAATAGATGGATTTATTTTGTCCAACACTGTAAGTAATACTATCAAGATTACCACTGTTTGTCAAACTTTGTGCAGATGCAACTGTTACAGCCCTCTTTTGTTGCTCACGCTCTCGCCATCTTCGTAGCTCACTCTCAACTGCCCTTTTGGCCGCTTCTGCCATCTCTGCCTTTTTCAGTGCTTGCTCTTCTGCTGATTTCAATTCTTCAATTTCTCGATTTGCTGCGGTCAT
>PIFL-14
AGTGCTAAAAATGCGTCCAATCTTGGGAATGAGTGGCTTTTTTTTCTTCAGAGACACGTAGCCATCAATAGACTGCTCAGCCATCAGTGGTTCAGAAGAAGGAATCTTTAAGTTCAGCACCTCTGCAAGTGATTCAGAATAGATGGATTTATTTTGTCCAACCCTGTAAGTAATACTATCAAGATTACCACTGTTTGTCAAACTTTGTGCAGATGCAACTGTTACAGCCCTCTTTTGTTGCTCACGCTCTCGCCATCTTCGTAGCTCACTCTCAACTGCCCTTTTGGCCGCTTCTGCCATCTCTGCCTTTTTCAGTGCTTGCTCTTCTGCTGATTTCAATTCTTCAATTTCTCGATTTGCTGCGGTCAT
>PIFL-5
AGTGCTAAAAATGCGTCCAATCTTCGGAATGAGTGGCTTTTTTTTCTTCAGAGACACGTAGCCATCAATAGACTGCTCAGCCATCAGTGGTTCAGAAGAAGGAATCTTTAAGTTCAGCACCTCTGCAAGTGATTCAGAATAGATGGATTTATTTTGTCCAACCCTGTAAGTAATACTATCAAGATTACCACTGTTTGTCAAACTTTGTGCAGATGCAACTGTTACAGCCCTCTTTTGTTGCTCACGCTCTCGCCATCTTCGTAGCTCACTCTCAACTGCCCTTTTGGCCGCTTCTGCCATCTCTGCCTTTTTCAGTGCTTGCTCTTCTGCTGATTTCAATTCTTCAATTTCTCGATTTGCTGCGGTCAT
>PIFL-15
AGTGCTAAAAATGCGTCCAATCTTGGGAATGAGTGGCTTTTTTTTCTTCAGAGACACGTAGCCATCAATAGACTGCTCAGCCATCAGTGGTTCAGAAGAAGGAATCTTTAAGTTCAGCACCTCTGCAAGTGATTCAGAATAGATGGATTTATTTTGTCCAACCCTGTAAGTAATACTATCAAGATTACCACTGTTTGTCAAACTTTGTGCAGATGCAACTGTTACAGCCCTCTTTTGTTGCTCACGCTCTCGCCATCTTCGTAGCTCACTCTCAACTGCCCTTTTGGCCGCTTCTGCCATCTCTGCCTTTTTCAGTGCTTGCTCTTCTGCTGATTTCAATTCTTCAATTTCTCGATTTGCTGCGGTCAT
>PIFL-8
AGTGCTAAAAATGCGTCCAATCTTGGGAATGAGTGGCTTTTTTTTCTTCAGAGACACGTAGCCATCAATAGACTGCTCAGCCATCAGTGGTTCAGAAGAAGGAATCTTTAAGTTCAGCACCTCTGCAAGTGATTCAGAATAGATGGATTTATTTTGTCCAACCCTGTAAGTAATACTATCAAGATTACCACTGTTTGTCAAACTTTGTGCAGATGCAACTGTTACAGCCCTCTTTTGTTGCTCACGCTCTCGCCATCTTCGTAGCTCACTCTCAACTGCCCTTTTGGCCGCTTCTGCCATCTCTGCCTTTTTCAGTGCTTGCTCTTCTGCTGATTTCAATTCTTCAATTTCTCGATTTGCTGCGGTCAT
>PIFL-3
AGTGCTAAAAATGCGTCCAATCTTGGGAATGAGTGGCTTTTTTTTCTTCAGAGACACGTACCCATCAATAGACTGCTCAGCCATCAGTGGTTCAGAAGAAGGAATCTTTAAGTTCAGCACCTCTGCAAGTGATTCAGAATAGATGGATTTATTTTGTCCAACCCTGTAAGTAATACTATCAAGATTACCACTGTTTGTCAAACTTTGTGCAGATGCAACTGTTACAGCCCTCTTTTGTTGCTCACGCTCTCGCCATCTTCGTAGCTCACTCTCAACTGCCCTTTTGGCCGCTTCTGCCATCTCTGCCTTTTTCAGTGCTTGCTCTTCTGCTGATTTCAATTCTTCAATTTCTCGATTTGCTGCGGTCAT
>PIFL-4
AGTGCTAAAAATGCGTCCAATCTTCGGAATGAGTGGCTTTTTTTTCTTCAGAGACACGTAGCCATCAATAGACTGCTCAGCCATCAGTGGTTCAGAAGAAGGAATCTTTAAGTTCAGCACCTCTGCAAGTGATTCAGAATAGATGGATTTATTTTGTCCAACCCTGTAAGTAATACTATCAAGATTACCACTGTTTGTCAAACTTTGTGCAGATGCAACTGTTACAGCCCTCTTTTGTTGCTCACGCTCTCGCCATCTTCGTAGCTCACTCTCAACTGCCCTTTTGGCCGCTTCTGCCATCTCTGCCTTTTTCAGTGCTTGCTCTTCTGCTGATTTCAATTCTTCAATTTCTCGATTTGCTGCGGTCAT
>PIFL-13
AGTGCTAAAAATGCGTCCAATCTTGGGAATGAGTGGCTTTTTTTTCTTCAGAGACACGTAGCCATCAATAGACTGCTCAGCCATCAGTGGTTCAGAAGAAGGAATCTTTAAGTTCAGCACCTCTGCAAGTGATTCAGAATAGATGGATTTATTTTGTCCAACCCTGTAAGTAATACTATCAAGATTACCACTGTTTGTCAAACTTTGTGCAGATGCAACTGTTACAGCCCTCTTTTGTTGCTCACGCTCTCGCCATCTTCGTAGCTCACTCTCAACTGCCCTTTTGGCCGCTTCTGCCATCTCTGCCTTTTTCAGTGCTTGCTCTTCTGCTGATTTCAATTCTTCAATTTCTCGATTTGCTGCGGTCAT
>PIFL-10
AGTGCTAAAAATGCGTCCAATCTTGGGAATGAGTGGCTTTTTTTTCTTCAGAGACACGTAGCCATCAATAGACTGCTCAGCCATCAGTGGTTCAGAAGAAGGAATCTTTAAGTTCAGCACCTCTGCAAGTGATTCAGAATAGATGGATTTATTTTGTCCAACCCTGTAAGTAATACTATCAAGATTACCACTGTTTGTCAAACTTTGTGCAGATGCAACTGTTACAGCCCTCTTTTGTTGCTCACGCTCTCGCCATCTTCGTAGCTCACTCTCAACTGCCCTTTTGGCCGCTTCTGCCATCTCTGCCTTTTTCAGTGCTTGCTCTTCTGCTGATTTCAATTCTTCAATTTCTCGATTTGCTGCGGTCAT
>PIFL-2
AGTGCTAAAAATGCGTCCAATCTTCGGAATGAGTGGCTTTTTTTTCTTCAGAGACACGTAGCCATCAATAGACTGCTCAGCCATCAGTGGTTCAGAAGAAGGAATCTTTAAGTTCAGCACCTCTGCAAGTGATTCAGAATAGATGGATTTATTTTGTCCAACCCTGTAAGTAATACTATCAAGATTACCACTGTTTGTCAAACTTTGTGCAGATGCAACTGTTACAGCCCTCTTTTGTTGCTCACGCTCTCGCCATCTTCGTAGCTCACTCTCAACTGCCCTTTTGGCCGCTTCTGCCATCTCTGCCTTTTTCAGTGCTTGCTCTTCTGCTGATTTCAATTCTTCAATTTCTCGATTTGCTGCGGTCAT
>PIFL-17
AGTGCTAAAAATGCGTCCAATCTTCGGAATGAGTGGCTTTTTTTTCTTCAGAGACACGTAGCCATCAATAGACTGCTCAGCCATCAGTGGTTCAGAAGAAGGAATCTTTAAGTTCAGCACCTCTGCAAGTGATTCAGAATAGATGGATTTATTTTGTCCAACCCTGTAAGTAATACTATCAAGATTACCACTGTTTGTCAAACTTTGTGCAGATGCAACTGTTACAGCCCTCTTTTGTTGCTCACGCTCTCGCCATCTTCGTAGCTCACTCTCAACTGCCCTTTTGGCCGCTTCTGCCATCTCTGCCTTTTTCAGTGCTTGCTCTTCTGCTGATTTCAATTCTTCAATTTCTCGATTTGCTGCGGTCAT
>PIFL-11
AGTGCTAAAAATGCGTCCAATCTTCGGAATGAGTGGCTTTTTTTTCTTCAGAGACACGTAGCCATCAATAGACTGCTCAGCCATCAGTGGTTCAGAAGAAGGAATCTTTAAGTTCAGCACCTCTGCAAGTGATTCAGAATAGATGGATTTATTTTGTCCAACCCTGTAAGTAATACTATCAAGATTACCACTGTTTGTCAAACTTTGTGCAGATGCAACTGTTACAGCCCTCTTTTGTTGCTCACGCTCTCGCCATCTTCGTAGCTCACTCTCAACTGCCCTTTTGGCCGCTTCTGCCATCTCTGCCTTTTTCAGTGCTTGCTCTTCTGCTGATTTCAATTCTTCAATTTCTCGATTTGCTGCGGTCAT
>PIFL-16
AGTGCTAAAAATGCGTCCAATCTTCGGAATGAGTGGCTTTTTTTTCTTCAGAGACACGTAGCCATCAATAGACTGCTCAGCCATCAGTGGTTCAGAAGAAGGAATCTTTAAGTTCAGCACCTCTGCAAGTGATTCAGAATAGATGGATTTATTTTGTCCAACCCTGTAAGTAATACTATCAAGATTACCACTGTTTGTCAAACTTTGTGCAGATGCAACTGTTACAGCCCTCTTTTGTTGCTCACGCTCTCGCCATCTTCGTAGCTCACTCTCAACTGCCCTTTTGGCCGCTTCTGCCATCTCTGCCTTTTTCAGTGCTTGCTCTTCTGCTGATTTCAATTCTTCAATTTCTCGATTTGCTGCGGTCAT
>PIFL-9
AGTGCTAAAAATGCGTCCAATCTTGGGAATGAGTGGCTTTTTTTTCTTCAGAGACACGTACCCATCAATAGACTGCTCAGCCATCAGTGGTTCAGAAGAAGGAATCTTTAAGTTCAGCACCTCTGCAAGTGATTCAGAATAGATGGATTTATTTTGTCCAACCCTGTAAGTAATACTATCAAGATTACCACTGTTTGTCAAACTTTGTGCAGATGCAACTGTTACAGCCCTCTTTTGTTGCTCACGCTCTCGCCATCTTCGTAGCTCACTCTCAACTGCCCTTTTGGCCGCTTCTGCCATCTCTGCCTTTTTCAGTGCTTGCTCTTCTGCTGATTTCAATTCTTCAATTTCTCGATTTGCTGCGGTCAT
>PIFL-12
AGTGCTAAAAATGCGTCCAATCTTGGGAATGAGTGGCTTTTTTTTCTTCAGAGACACGTAGCCATCAATAGACTGCTCAGCCATCAGTGGTTCAGAAGAAGGAATCTTTAAGTTCAGCACCTCTGCAAGTGATTCAGAATAGATGGATTTATTTTGTCCAACCCTGTAAGTAATACTATCAAGATTACCACTGTTTGTCAAACTTTGTGCAGATGCAACTGTTACAGCCCTCTTTTGTTGCTCACGCTCTCGCCATCTTCGTAGCTCACTCTCAACTGCCCTTTTGGCCGCTTCTGCCATCTCTGCCTTTTTCAGTGCTTGCTCTTCTGCTGATTTCAATTCTTCAATTTCTCGATTTGCTGCGGTCAT
>PIGE-1
AGTGCTAAAAATGCGTCCAATCTTGGGAATGAGTGGCTTTTTTTTCTTCAGAGACACGTAGCCATCAATAGACTGCTCAGCCATCAGTGGTTCAGAAGAAGGAATCTTTAAGTTCAGCACCTCTGCAAGTGATTCAGAATAGATGGATTTATTTTGTCCAACACTGTAAGTAATACTATCAAGATTACCACTGTTTGTCAAACTTTGTGCAGATGCAACTGTTACAGCCCTCTTTTGTTGCTCACGCTCTCGCCATCTTCGTAGCTCACTCTCAACTGCCCTTTTGGCCGCTTCTGCCATCTCTGCCTTTTTCAGTGCTTGCTCTTCTGCTGATTTCAATTCTTCAATTTCTCGATTTGCTGCGGTCAT
>PIGE-03
AGTGCTAAAAATGCGTCCAATCTTGGGAATGAGTGGCTTTTTTTTCTTCAGAGACACGTAGCCATCAATAGACTGCTCAGCCATCAGTGGTTCAGAAGAAGGAATCTTTAAGTTCAGCACCTCTGCAAGTGATTCAGAATAGATGGATTTATTTTGTCCAACACTGTAAGTAATACTATCAAGATTACCACTGTTTGTCAAACTTTGTGCAGATGCAACTGTTACAGCCCTCTTTTGTTGCTCACGCTCTCGCCATCTTCGTAGCTCACTCTCAACTGCCCTTTTGGCCGCTTCTGCCATCTCTGCCTTTTTCAGTGCTTGCTCTTCTGCTGATTTCAATTCTTCAATTTCTCGATTTGCTGCGGTCAT
>PIMN-8
AGTGCTAAAAATGCGTCCAATCTTGGGAATGAGTGGCTTTTTTTTCTTCAGAGACACGTAGCCATCAATAGACTGCTCAGCCATCAGTGGTTCAGAAGAAGGAATCTTTAAGTTCAGCACCTCTGCAAGTGATTCAGAATAGATGGATTTATTTTGTCCAACCCTGTAAGTAATACTATCAAGATTACCACTGTTTGTCAAACTTTGTGCAGATGCAACTGTTACAGCCCTCTTTTGTTGCTCACGCTCTCGCCATCTTCGTAGCTCACTCTCAACTGCCCTTTTGGCCGCTTCTGCCATCTCTGCCTTTTTCAGTGCTTGCTCTTCTGCTGATTTCAATTCTTCAATTTCTCGATTTGCTGCGGTCAT
>PIMN-16
AGTGCTAAAAATGCGTCCAATCTTGGGAATGAGTGGCTTTTTTTTCTTCAGAGACACGTAGCCATCAATAGACTGCTCAGCCATCAGTGGTTCAGAAGAAGGAATCTTTAAGTTCAGCACCTCTGCAAGTGATTCAGAATAGATGGATTTATTTTGTCCAACCCTGTAAGTAATACTATCAAGATTACCACTGTTTGTCAAACTTTGTGCAGATGCAACTGTTACAGCCCTCTTTTGTTGCTCACGCTCTCGCCATCTTCGTAGCTCACTCTCAACTGCCCTTTTGGCCGCTTCTGCCATCTCTGCCTTTTTCAGTGCTTGCTCTTCTGCTGATTTCAATTCTTCAATTTCTCGATTTGCTGCGGTCAT
>PIMN-18
AGTGCTAAAAATGCGTCCAATCTTGGGAATGAGTGGCTTTTTTTTTTTCAGAGACACGTAGCCATCAATAGACTGCTCAGCCATCAGTGGTTCAGAAGAAGGAATCTTTAAGTTCAGCACCTCTGCAAGTGATTCAGAATAGATGGATTTATTTTGTCCAACCCTGTAAGTAATACTATCAAGATTACCACTGTTTGTCAAACTTTGTGCAGATGCAACTGTTACAGCCCTCTTTTGTTGCTCACGCTCTCGCCATCTTCGTAGCTCACTCTCAACTGCCCTTTTGGCCGCTTCTGCCATCTCTGCCTTTTTCAGTGCTTGCTCTTCTGCTGATTTCAATTCTTCAATTTCTCGATTTGCTGCGGTCAT
>PIMN-5
AGTGCTAAAAATGCGTCCAATCTTGGGAATGAGTGGCTTTTTTTTCTTCAGAGACACGTAGCCATCAATAGACTGCTCAGCCATCAGTGGTTCAGAAGAAGGAATCTTTAAGTTCAGCACCTCTGCAAGTGATTCAGAATAGATGGATTTATTTTGTCCAACCCTGTAAGTAATACTATCAAGATTACCACTGTTTGTCAAACTTTGTGCAGATGCAACTGTTACAGCCCTCTTTTGTTGCTCACGCTCTCGCCATCTTCGTAGCTCACTCTCAACTGCCCTTTTGGCCGCTTCTGCCATCTCTGCCTTTTTCAGTGCTTGCTCTTCTGCTGATTTCAATTCTTCAATTTCTCGATTTGCTGCGGTCAT
>PIMN-11
AGTGCTAAAAATGCGTCCAATCTTGGGAATGAGTGGCTTTTTTTTCTTCAGAGACACGTAGCCATCAATAGACTGCTCAGCCATCAGTGGTTCAGAAGAAGGAATCTTTAAGTTCAGCACCTCTGCAAGTGATTCAGAATAGATGGATTTATTTTGTCCAACCCTGTAAGTAATACTATCAAGATTACCACTGTTTGTCAAACTTTGTGCAGATGCAACTGTTACAGCCCTCTTTTGTTGCTCACGCTCTCGCCATCTTCGTAGCTCACTCTCAACTGCCCTTTTGGCCGCTTCTGCCATCTCTGCCTTTTTCAGTGCTTGCTCTTCTGCTGATTTCAATTCTTCAATTTCTCGATTTGCTGCGGTCAT
>PIMN-9
AGTGCTAAAAATGCGTCCAATCTTGGGAATGAGTGGCTTTTTTTTCTTCAGAGACACGTAGCCATCAATAGACTGCTCAGCCATCAGTGGTTCAGAAGAAGGAATCTTTAAGTTCAGCACCTCTGCAAGTGATTCAGAATAGATGGATTTATTTTGTCCAACCCTGTAAGTAATACTATCAAGATTACCACTGTTTGTCAAACTTTGTGCAGATGCAACTGTTACAGCCCTCTTTTGTTGCTCACGCTCTCGCCATCTTCGTAGCTCACTCTCAACTGCCCTTTTGGCCGCTTCTGCCATCTCTGCCTTTTTCAGTGCTTGCTCTTCTGCTGATTTCAATTCTTCAATTTCTCGATTTGCTGCGGTCAT
>PIMN-7
AGTGCTAAAAATGCGTCCAATCTTGGGAATGAGTGGCTTTTTTTTCTTCAGAGACACGTAGCCATCAATAGACTGCTCAGCCATCAGTGGTTCAGAAGAAGGAATCTTTAAGTTCAGCACCTCTGCAAGTGATTCAGAATAGATGGATTTATTTTGTCCAACCCTGTAAGTAATACTATCAAGATTACCACTGTTTGTCAAACTTTGTGCAGATGCAACTGTTACAGCCCTCTTTTGTTGCTCACGCTCTCGCCATCTTCGTAGCTCACTCTCAACTGCCCTTTTGGCCGCTTCTGCCATCTCTGCCTTTTTCAGTGCTTGCTCTTCTGCTGATTTCAATTCTTCAATTTCTCGATTTGCTGCGGTCAT
>PIMN-2
AGTGCTAAAAATGCGTCCAATCTTGGGAATGAGTGGCTTTTTTTTCTTCAGAGACACGTAGCCATCAATAGACTGCTCAGCCATCAGTGGTTCAGAAGAAGGAATCTTTAAGTTCAGCACCTCTGCAAGTGATTCAGAATAGATGGATTTATTTTGTCCAACCCTGTAAGTAATACTATCAAGATTACCACTGTTTGTCAAACTTTGTGCAGATGCAACTGTTACAGCCCTCTTTTGTTGCTCACGCTCTCGCCATCTTCGTAGCTCACTCTCAACTGCCCTTTTGGCCGCTTCTGCCATCTCTGCCTTTTTCAGTGCTTGCTCTTCTGCTGATTTCAATTCTTCAATTTCTCGATTTGCTGCGGTCAT
>PIMN-4
AGTGCTAAAAATGCGTCCAATCTTGGGAATGAGTGGCTTTTTTTTCTTCAGAGACACGTAGCCATCAATAGACTGCTCAGCCATCAGTGGTTCAGAAGAAGGAATCTTTAAGTTCAGCACCTCTGCAAGTGATTCAGAATAGATGGATTTATTTTGTCCAACCCTGTAAGTAATACTATCAAGATTACCACTGTTTGTCAAACTTTGTGCAGATGCAACTGTTACAGCCCTCTTTTGTTGCTCACGCTCTCGCCATCTTCGTAGCTCACTCTCAACTGCCCTTTTGGCCGCTTCTGCCATCTCTGCCTTTTTCAGTGCTTGCTCTTCTGCTGATTTCAATTCTTCAATTTCTCGATTTGCTGCGGTCAT
>PIMN-10
AGTGCTAAAAATGCGTCCAATCTTGGGAATGAGTGGCTTTTTTTTCTTCAGAGACACGTAGCCATCAATAGACTGCTCAGCCATCAGTGGTTCAGAAGAAGGAATCTTTAAGTTCAGCACCTCTGCAAGTGATTCAGAATAGATGGATTTATTTTGTCCAACCCTGTAAGTAATACTATCAAGATTACCACTGTTTGTCAAACTTTGTGCAGATGCAACTGTTACAGCCCTCTTTTGTTGCTCACGCTCTCGCCATCTTCGTAGCTCACTCTCAACTGCCCTTTTGGCCGCTTCTGCCATCTCTGCCTTTTTCAGTGCTTGCTCTTCTGCTGATTTCAATTCTTCAATTTCTCGATTTGCTGCGGTCAT
>PIMN-6
AGTGCTAAAAATGCGTCCAATCTTGGGAATGAGTGGCTTTTTTTTCTTCAGAGACACGTAGCCATCAATAGACTGCTCAGCCATCAGTGGTTCAGAAGAAGGAATCTTTAAGTTCAGCACCTCTGCAAGTGATTCAGAATAGATGGATTTATTTTGTCCAACCCTGTAAGTAATACTATCAAGATTACCACTGTTTGTCAAACTTTGTGCAGATGCAACTGTTACAGCCCTCTTTTGTTGCTCACGCTCTCGCCATCTTCGTAGCTCACTCTCAACTGCCCTTTTGGCCGCTTCTGCCATCTCTGCCTTTTTCAGTGCTTGCTCTTCTGCTGATTTCAATTCTTCAATTTCTCGATTTGCTGCGGTCAT
>PIMN-13
AGTGCTAAAAATGCGTCCAATCTTGGGAATGAGTGGCTTTTTTTTCTTCAGAGACACGTAGCCATCAATAGACTGCTCAGCCATCAGTGGTTCAGAAGAAGGAATCTTTAAGTTCAGCACCTCTGCAAGTGATTCAGAATAGATGGATTTATTTTGTCCAACCCTGTAAGTAATACTATCAAGATTACCACTGTTTGTCAAACTTTGTGCAGATGCAACTGTTACAGCCCTCTTTTGTTGCTCACGCTCTCGCCATCTTCGTAGCTCACTCTCAACTGCCCTTTTGGCCGCTTCTGCCATCTCTGCCTTTTTCAGTGCTTGCTCTTCTGCTGATTTCAATTCTTCAATTTCTCGATTTGCTGCGGTCAT
>PIMN-1
AGTGCTAAAAATGCGTCCAATCTTGGGAATGAGTGGCTTTTTTTTCTTCAGAGACACGTAGCCATCAATAGACTGCTCAGCCATCAGTGGTTCAGAAGAAGGAATCTTTAAGTTCAGCACCTCTGCAAGTGATTCAGAATAGATGGATTTATTTTGTCCAACCCTGTAAGTAATACTATCAAGATTACCACTGTTTGTCAAACTTTGTGCAGATGCAACTGTTACAGCCCTCTTTTGTTGCTCACGCTCTCGCCATCTTCGTAGCTCACTCTCAACTGCCCTTTTGGCCGCTTCTGCCATCTCTGCCTTTTTCAGTGCTTGCTCTTCTGCTGATTTCAATTCTTCAATTTCTCGATTTGCTGCGGTCAT
>PIMN-15
AGTGCTAAAAATGCGTCCAATCTTGGGAATGAGTGGCTTTTTTTTCTTCAGAGACACGTAGCCATCAATAGACTGCTCAGCCATCAGTGGTTCAGAAGAAGGAATCTTTAAGTTCAGCACCTCTGCAAGTGATTCAGAATAGATGGATTTATTTTGTCCAACCCTGTAAGTAATACTATCAAGATTACCACTGTTTGTCAAACTTTGTGCAGATGCAACTGTTACAGCCCTCTTTTGTTGCTCACGCTCTCGCCATCTTCGTAGCTCACTCTCAACTGCCCTTTTGGCCGCTTCTGCCATCTCTGCCTTTTTCAGTGCTTGCTCTTCTGCTGATTTCAATTCTTCAATTTCTCGATTTGCTGCGGTCAT
>PIMN-14
AGTGCTAAAAATGCGTCCAATCTTGGGAATGAGTGGCTTTTTTTTCTTCAGAGACACGTAGCCATCAATAGACTGCTCAGCCATCAGTGGTTCAGAAGAAGGAATCTTTAAGTTCAGCACCTCTGCAAGTGATTCAGAATAGATGGATTTATTTTGTCCAACCCTGTAAGTAATACTATCAAGATTACCACTGTTTGTCAAACTTTGTGCAGATGCAACTGTTACAGCCCTCTTTTGTTGCTCACGCTCTCGCCATCTTCGTAGCTCACTCTCAACTGCCCTTTTGGCCGCTTCTGCCATCTCTGCCTTTTTCAGTGCTTGCTCTTCTGCTGATTTCAATTCTTCAATTTCTCGATTTGCTGCGGTCAT
>PIMN-3
AGTGCTAAAAATGCGTCCAATCTTGGGAATGAGTGGCTTTTTTTTCTTCAGAGACACGTAGCCATCAATAGACTGCTCAGCCATCAGTGGTTCAGAAGAAGGAATCTTTAAGTTCAGCACCTCTGCAAGTGATTCAGAATAGATGGATTTATTTTGTCCAACCCTGTAAGTAATACTATCAAGATTACCACTGTTTGTCAAACTTTGTGCAGATGCAACTGTTACAGCCCTCTTTTGTTGCTCACGCTCTCGCCATCTTCGTAGCTCACTCTCAACTGCCCTTTTGGCCGCTTCTGCCATCTCTGCCTTTTTCAGTGCTTGCTCTTCTGCTGATTTCAATTCTTCAATTTCTCGATTTGCTGCGGTCAT
>PIMN-12
AGTGCTAAAAATGCGTCCAATCTTGGGAATGAGTGGCTTTTTTTTCTTCAGAGACACGTAGCCATCAATAGACTGCTCAGCCATCAGTGGTTCAGAAGAAGGAATCTTTAAGTTCAGCACCTCTGCAAGTGATTCAGAATAGATGGATTTATTTTGTCCAACCCTGTAAGTAATACTATCAAGATTACCACTGTTTGTCAAACTTTGTGCAGATGCAACTGTTACAGCCCTCTTTTGTTGCTCACGCTCTCGCCATCTTCGTAGCTCACTCTCAACTGCCCTTTTGGCCGCTTCTGCCATCTCTGCCTTTTTCAGTGCTTGCTCTTCTGCTGATTTCAATTCTTCAATTTCTCGATTTGCTGCGGTCAT
>PIMN-17
AGTGCTAAAAATGCGTCCAATCTTGGGAATGAGTGGCTTTTTTTTCTTCAGAGACACGTAGCCATCAATAGACTGCTCAGCCATCAGTGGTTCAGAAGAAGGAATCTTTAAGTTCAGCACCTCTGCAAGTGATTCAGAATAGATGGATTTATTTTGTCCAACCCTGTAAGTAATACTATCAAGATTACCACTGTTTGTCAAACTTTGTGCAGATGCAACTGTTACAGCCCTCTTTTGTTGCTCACGCTCTCGCCATCTTCGTAGCTCACTCTCAACTGCCCTTTTGGCCGCTTCTGCCATCTCTGCCTTTTTCAGTGCTTGCTCTTCTGCTGATTTCAATTCTTCAATTTCTCGATTTGCTGCGGTCAT
>PISB-8
AGTGCTAAAAATGCGTCCAATCTTGGGAATGAGTGGCTTTTTTTTCTTCAGAGACACGTAGCCATCAATAGACTGCTCAGCCATCAGTGGTTCAGAAGAAGGAATCTTTAAGTTCAGCACCTCTGCAAGTGATTCAGAATAGATGGATTTATTTTGTCCAACCCTGTAAGTAATACTATCAAGATTACCACTGTTTGTCAAACTTTGTGCAGATGCAACTGTTACAGCCCTCTTTTGTTGCTCACGCTCTCGCCATCTTCGTAGCTCACTCTCAACTGCCCTTTTGGCCGCTTCTGCCATCTCTGCCTTTTTCAGTGCTTGCTCTTCTGCTGATTTCAATTCTTCAATTTCTCGATTTGCTGCGGTCAT
>PISB-11
AGTGCTAAAAATGCGTCCAATCTTGGGAATGAGTGGCTTTTTTTTCTTCAGAGACACGTAGCCATCAATAGACTGCTCAGCCATCAGTGGTTCAGAAGAAGGAATCTTTAAGTTCAGCACCTCTGCAAGTGATTCAGAATAGATGGATTTATTTTGTCCAACCCTGTAAGTAATACTATCAAGATTACCACTGTTTGTCAAACTTTGTGCAGATGCAACTGTTACAGCCCTCTTTTGTTGCTCACGCTCTCGCCATCTTCGTAGCTCACTCTCAACTGCCCTTTTGGCCGCTTCTGCCATCTCTGCCTTTTTCAGTGCTTGCTCTTCTGCTGATTTCAATTCTTCAATTTCTCGATTTGCTGCGGTCAT
>PISB-5
AGTGCTAAAAATGCGTCCAATCTTGGGAATGAGTGGCTTTTTTTTCTTCAGAGACACGTAGCCATCAATAGACTGCTCAGCCATCAGTGGTTCAGAAGAAGGAATCTTTAAGTTCAGCACCTCTGCAAGTGATTCAGAATAGATGGATTTATTTTGTCCAACCCTGTAAGTAATACTATCAAGATTACCACTGTTTGTCAAACTTTGTGCAGATGCAACTGTTACAGCCCTCTTTTGTTGCTCACGCTCTCGCCATCTTCGTAGCTCACTCTCAACTGCCCTTTTGGCCGCTTCTGCCATCTCTGCCTTTTTCAGTGCTTGCTCTTCTGCTGATTTCAATTCTTCAATTTCTCGATTTGCTGCGGTCAT
>PISB-12
AGTGCTAAAAATGCGTCCAATCTTGGGAATGAGTGGCTTTTTTTTCTTCAGAGACACGTAGCCATCAATAGACTGCTCAGCCATCAGTGGTTCAGAAGAAGGAATCTTTAAGTTCAGCACCTCTGCAAGTGATTCAGAATAGATGGATTTATTTTGTCCAACCCTGTAAGTAATACTATCAAGATTACCACTGTTTGTCAAACTTTGTGCAGATGCAACTGTTACAGCCCTCTTTTGTTGCTCACGCTCTCGCCATCTTCGTAGCTCACTCTCAACTGCCCTTTTGGCCGCTTCTGCCATCTCTGCCTTTTTCAGTGCTTGCTCTTCTGCTGATTTCAATTCTTCAATTTCTCGATTTGCTGCGGTCAT
>PISB-14
AGTGCTAAAAATGCGTCCAATCTTGGGAATGAGTGGCTTTTTTTTCTTCAGAGACACGTAGCCATCAATAGACTGCTCAGCCATCAGTGGTTCAGAAGAAGGAATCTTTAAGTTCAGCACCTCTGCAAGTGATTCAGAATAGATGGATTTATTTTGTCCAACCCTGTAAGTAATACTATCAAGATTACCACTGTTTGTCAAACTTTGTGCAGATGCAACTGTTACAGCCCTCTTTTGTTGCTCACGCTCTCGCCATCTTCGTAGCTCACTCTCAACTGCCCTTTTGGCCGCTTCTGCCATCTCTGCCTTTTTCAGTGCTTGCTCTTCTGCTGATTTCAATTCTTCAATTTCTCGATTTGCTGCGGTCAT
>PISB-3
AGTGCTAAAAATGCGTCCAATCTTGGGAATGAGTGGCTTTTTTTTCTTCAGAGACACGTAGCCATCAATAGACTGCTCAGCCATCAGTGGTTCAGAAGAAGGAATCTTTAAGTTCAGCACCTCTGCAAGTGATTCAGAATAGATGGATTTATTTTGTCCAACCCTGTAAGTAATACTATCAAGATTACCACTGTTTGTCAAACTTTGTGCAGATGCAACTGTTACAGCCCTCTTTTGTTGCTCACGCTCTCGCCATCTTCGTAGCTCACTCTCAACTGCCCTTTTGGCCGCTTCTGCCATCTCTGCCTTTTTCAGTGCTTGCTCTTCTGCTGATTTCAATTCTTCAATTTCTCGATTTGCTGCGGTCAT
>PISB-16
AGTGCTAAAAATGCGTCCAATCTTGGGAATGAGTGGCTTTTTTTTCTTCAGAGACACGTAGCCATCAATAGACTGCTCAGCCATCAGTGGTTCAGAAGAAGGAATCTTTAAGTTCAGCACCTCTGCAAGTGATTCAGAATAGATGGATTTATTTTGTCCAACCCTGTAAGTAATACTATCAAGATTACCACTGTTTGTCAAACTTTGTGCAGATGCAACTGTTACAGCCCTCTTTTGTTGCTCACGCTCTCGCCATCTTCGTAGCTCACTCTCAACTGCCCTTTTGGCCGCTTCTGCCATCTCTGCCTTTTTCAGTGCTTGCTCTTCTGCTGATTTCAATTCTTCAATTTCTCGATTTGCTGCGGTCAT
>PISB-9
AGTGCTAAAAATGCGTCCAATCTTCGGAATGAGTGGCTTTTTTTTCTTCAGAGACACGTAGCCATCAATAGACTGCTCAGCCATCAGTGGTTCAGAAGAAGGAATCTTTAAGTTCAGCACCTCTGCAAGTGATTCAGAATAGATGGATTTATTTTGTCCAACCCTGTAAGTAATACTATCAAGATTACCACTGTTTGTCAAACTTTGTGCAGATGCAACTGTTACAGCCCTCTTTTGTTGCTCACGCTCTCGCCATCTTCGTAGCTCACTCTCAACTGCCCTTTTGGCCGCTTCTGCCATCTCTGCCTTTTTCAGTGCTTGCTCTTCTGCTGATTTCAATTCTTCAATTTCTCGATTTGCTGCGGTCAT
>PISB-13
AGTGCTAAAAATGCGTCCAATCTTGGGAATGAGTGGCTTTTTTTTCTTCAGAGACACGTAGCCATCAATAGACTGCTCAGCCATCAGTGGTTCAGAAGAAGGAATCTTTAAGTTCAGCACCTCTGCAAGTGATTCAGAATAGATGGATTTATTTTGTCCAACCCTGTAAGTAATACTATCAAGATTACCACTGTTTGTCAAACTTTGTGCAGATGCAACTGTTACAGCCCTCTTTTGTTGCTCACGCTCTCGCCATCTTCGTAGCTCACTCTCAACTGCCCTTTTGGCCGCTTCTGCCATCTCTGCCTTTTTCAGTGCTTGCTCTTCTGCTGATTTCAATTCTTCAATTTCTCGATTTGCTGCGGTCAT
>PISB-6
AGTGCTAAAAATGCGTCCAATCTTGGGAATGAGTGGCTTTTTTTTCTTCAGAGACACGTAGCCATCAATAGACTGCTCAGCCATCAGTGGTTCAGAAGAAGGAATCTTTAAGTTCAGCACCTCTGCAAGTGATTCAGAATAGATGGATTTATTTTGTCCAACCCTGTAAGTAATACTATCAAGATTACCACTGTTTGTCAAACTTTGTGCAGATGCAACTGTTACAGCCCTCTTTTGTTGCTCACGCTCTCGCCATCTTCGTAGCTCACTCTCAACTGCCCTTTTGGCCGCTTCTGCCATCTCTGCCTTTTTCAGTGCTTGCTCTTCTGCTGATTTCAATTCTTCAATTTCTCGATTTGCTGCGGTCAT
>PISB-18
AGTGCTAAAAATGCGTCCAATCTTGGGAATGAGTGGCTTTTTTTTCTTCAGAGACACGTACCCATCAATAGACTGCTCAGCCATCAGTGGTTCAGAAGAAGGAATCTTTAAGTTCAGCACCTCTGCAAGTGATTCAGAATAGATGGATTTATTTTGTCCAACCCTGTAAGTAATACTATCAAGATTACCACTGTTTGTCAAACTTTGTGCAGATGCAACTGTTACAGCCCTCTTTTGTTGCTCACGCTCTCGCCATCTTCGTAGCTCACTCTCAACTGCCCTTTTGGCCGCTTCTGCCATCTCTGCCTTTTTCAGTGCTTGCTCTTCTGCTGATTTCAATTCTTCAATTTCTCGATTTGCTGCGGTCAT
>PISB-1
AGTGCTAAAAATGCGTCCAATCTTGGGAATGAGTGGCTTTTTTTTCTTCAGAGACACGTAGCCATCAATAGACTGCTCAGCCATCAGTGGTTCAGAAGAAGGAATCTTTAAGTTCAGCACCTCTGCAAGTGATTCAGAATAGATGGATTTATTTTGTCCAACCCTGTAAGTAATACTATCAAGATTACCACTGTTTGTCAAACTTTGTGCAGATGCAACTGTTACAGCCCTCTTTTGTTGCTCACGCTCTCGCCATCTTCGTAGCTCACTCTCAACTGCCCTTTTGGCCGCTTCTGCCATCTCTGCCTTTTTCAGTGCTTGCTCTTCTGCTGATTTCAATTCTTCAATTTCTCGATTTGCTGCGGTCAT
>PISB-4
AGTGCTAAAAATGCGTCCAATCTTGGGAATGAGTGGCTTTTTTTTCTTCAGAGACACGTAGCCATCAATAGACTGCTCAGCCATCAGTGGTTCAGAAGAAGGAATCTTTAAGTTCAGCACCTCTGCAAGTGATTCAGAATAGATGGATTTATTTTGTCCAACCCTGTAAGTAATACTATCAAGATTACCACTGTTTGTCAAACTTTGTGCAGATGCAACTGTTACAGCCCTCTTTTGTTGCTCACGCTCTCGCCATCTTCGTAGCTCACTCTCAACTGCCCTTTTGGCCGCTTCTGCCATCTCTGCCTTTTTCAGTGCTTGCTCTTCTGCTGATTTCAATTCTTCAATTTCTCGATTTGCTGCGGTCAT
>PISB-15
AGTGCTAAAAATGCGTCCAATCTTGGGAATGAGTGGCTTTTTTTTCTTCAGAGACACGTAGCCATCAATAGACTGCTCAGCCATCAGTGGTTCAGAAGAAGGAATCTTTAAGTTCAGCACCTCTGCAAGTGATTCAGAATAGATGGATTTATTTTGTCCAACCCTGTAAGTAATACTATCAAGATTACCACTGTTTGTCAAACTTTGTGCAGATGCAACTGTTACAGCCCTCTTTTGTTGCTCACGCTCTCGCCATCTTCGTAGCTCACTCTCAACTGCCCTTTTGGCCGCTTCTGCCATCTCTGCCTTTTTCAGTGCTTGCTCTTCTGCTGATTTCAATTCTTCAATTTCTCGATTTGCTGCGGTCAT
>PISB-17
AGTGCTAAAAATGCGTCCAATCTTGGGAATGAGTGGCTTTTTTTTCTTCAGAGACACGTAGCCATCAATAGACTGCTCAGCCATCAGTGGTTCAGAAGAAGGAATCTTTAAGTTCAGCACCTCTGCAAGTGATTCAGAATAGATGGATTTATTTTGTCCAACCCTGTAAGTAATACTATCAAGATTACCACTGTTTGTCAAACTTTGTGCAGATGCAACTGTTACAGCCCTCTTTTGTTGCTCACGCTCTCGCCATCTTCGTAGCTCACTCTCAACTGCCCTTTTGGCCGCTTCTGCCATCTCTGCCTTTTTCAGTGCTTGCTCTTCTGCTGATTTCAATTCTTCAATTTCTCGATTTGCTGCGGTCAT
>PISB-10
AGTGCTAAAAATGCGTCCAATCTTGGGAATGAGTGGCTTTTTTTTCTTCAGAGACACGTAGCCATCAATAGACTGCTCAGCCATCAGTGGTTCAGAAGAAGGAATCTTTAAGTTCAGCACCTCTGCAAGTGATTCAGAATAGATGGATTTATTTTGTCCAACCCTGTAAGTAATACTATCAAGATTACCACTGTTTGTCAAACTTTGTGCAGATGCAACTGTTACAGCCCTCTTTTGTTGCTCACGCTCTCGCCATCTTCGTAGCTCACTCTCAACTGCCCTTTTGGCCGCTTCTGCCATCTCTGCCTTTTTCAGTGCTTGCTCTTCTGCTGATTTCAATTCTTCAATTTCTCGATTTGCTGCGGTCAT
>PISB-7
AGTGCTAAAAATGCGTCCAATCTTGGGAATGAGTGGCTTTTTTTTCTTCAGAGACACGTAGCCATCAATAGACTGCTCAGCCATCAGTGGTTCAGAAGAAGGAATCTTTAAGTTCAGCACCTCTGCAAGTGATTCAGAATAGATGGATTTATTTTGTCCAACCCTGTAAGTAATACTATCAAGATTACCACTGTTTGTCAAACTTTGTGCAGATGCAACTGTTACAGCCCTCTTTTGTTGCTCACGCTCTCGCCATCTTCGTAGCTCACTCTCAACTGCCCTTTTGGCCGCTTCTGCCATCTCTGCCTTTTTCAGTGCTTGCTCTTCTGCTGATTTCAATTCTTCAATTTCTCGATTTGCTGCGGTCAT
>PISQ-2
AGTGCTAAAAATGCGTCCAATCTTGGGAATGAGTGGCTTTTTTTTCTTCAGAGACACGTAGCCATCAATAGACTGCTCAGCCATCAGTGGTTCAGAAGAAGGAATCTTTAAGTTCAGCACCTCTGCAAGTGATTCAGAATAGATGGATTTATTTTGTCCAACACTGTAAGTAATACTATCAAGATTACCACTGTTTGTCAAACTTTGTGCAGATGCAACTGTTACAGCCCTCTTTTGTTGCTCACGCTCTCGCCATCTTCGTAGCTCACTCTCAACTGCCCTTTTGGCCGCTTCTGCCATCTCTGCCTTTTTCAGTGCTTGCTCTTCTGCTGATTTCAATTCTTCAATTTCTCGATTTGCTGCGGTCAT
>PISQ-1
AGTGCTAAAAATGCGTCCAATCTTGGGAATGAGTGGCTTTTTTTTCTTCAGAGACACGTAGCCATCAATAGACTGCTCAGCCATCAGTGGTTCAGAAGAAGGAATCTTTAAGTTCAGCACCTCTGCAAGTGATTCAGAATAGATGGATTTATTTTGTCCAACACTGTAAGTAATACTATCAAGATTACCACTGTTTGTCAAACTTTGTGCAGATGCAACTGTTACAGCCCTCTTTTGTTGCTCACGCTCTCGCCATCTTCGTAGCTCACTCTCAACTGCCCTTTTGGCCGCTTCTGCCATCTCTGCCTTTTNNNNNNNNNNNNNNNNNNNNNNNNNNNNNNNNNNNNNNNNNNNNNNNNNNNNNNNNNN
>PIST-4
AGTGCTAAAAATGCGTCCAATCTTCGGAATGAGTGGCTTTTTTTTCTTCAGAGACACATAGCCATCAATAGACTGCTCAGCCATCAGTGGTTCAGAAGAAGGAATCTTTAAGTTCAGCACCTCTGCAAGTGATTCAGAATAGATGGATTTATTTTGTCCAACCCTGTAAGTAATACTATCAAGATTACCACTGTTTGTCAAACTTTGTGCAGATGCAACTGTTACAGCCCTCTTTTGTTGCTCACGCTCTCGCCATCTTCGTAGCTCACTCTCAACTGCCCTTTTGGCCGCTTCTGCCATCTCTGCCTTTTTCAGTGCTTGCTCTTCTGCTGATTTCAATTCTTCAATTTCTCGATTTGCTGCGGTCAT
>PIST-11
AGTGCTAAAAATGCGTCCAATCTTCGGAATGAGTGGCTTTTTTTTCTTCAGAGACACATAGCCATCAATAGACTGCTCAGCCATCAGTGGTTCAGAAGAAGGAATCTTTAAGTTCAGCACCTCTGCAAGTGATTCAGAATAGATGGATTTATTTTGTCCAACCCTGTAAGTAATACTATCAAGATTACCACTGTTTGTCAAACTTTGTGCAGATGCAACTGTTACAGCCCTCTTTTGTTGCTCACGCTCTCGCCATCTTCGTAGCTCACTCTCAACTGCCCTTTTGGCCGCTTCTGCCATCTCTGCCTTTTTCAGTGCTTGCTCTTCTGCTGATTTCAATTCTTCAATTTCTCGATTTGCTGCGGTCAT
>PIST-10
AGTGCTAAAAATGCGTCCAATCTTCGGAATGAGTGGCTTTTTTTTCTTCAGAGACACGTAGCCATCAATAGACTGCTCAGCCATCAGTGGTTCAGAAGAAGGAATCTTTAAGTTCAGCACCTCTGCAAGTGATTCAGAATAGATGGATTTATTTTGTCCAACCCTGTAAGTAATACTATCAAGATTACCACTGTTTGTCAAACTTTGTGCAGATGCAACTGTTACAGCCCTCTTTTGTTGCTCACGCTCTCGCCATCTTCGTAGCTCACTCTCAACTGCCCTTTTGGCCGCTTCTGCCATCTCTGCCTTTTTCAGTGCTTGCTCTTCTGCTGATTTCAATTCTTCAATTTCTCGATTTGCTGCGGTCAT
>PIST-19
AGTGCTAAAAATGCGTCCAATCTTCGGAATGAGTGGCTTTTTTTTCTTCAGAGACACATAGCCATCAATAGACTGCTCAGCCATCAGTGGTTCAGAAGAAGGAATCTTTAAGTTCAGCACCTCTGCAAGTGATTCAGAATAGATGGATTTATTTTGTCCAACCCTGTAAGTAATACTATCAAGATTACCACTGTTTGTCAAACTTTGTGCAGATGCAACTGTTACAGCCCTCTTTTGTTGCTCACGCTCTCGCCATCTTCGTAGCTCACTCTCAACTGCCCTTTTGGCCGCTTCTGCCATCTCTGCCTTTTTCAGTGCTTGCTCTTCTGCTGATTTCAATTCTTCAATTTCTCGATTTGCTGCGGTCAT
>PIST-5
AGTGCTAAAAATGCGTCCAATCTTCGGAATGAGTGGCTTTTTTTTCTTCAGAGACACGTAGCCATCAATAGACTGCTCAGCCATCAGTGGTTCAGAAGAAGGAATCTTTAAGTTCAGCACCTCTGCAAGTGATTCAGAATAGATGGATTTATTTTGTCCAACCCTGTAAGTAATACTATCAAGATTACCACTGTTTGTCAAACTTTGTGCAGATGCAACTGTTACAGCCCTCTTTTGTTGCTCACGCTCTCGCCATCTTCGTAGCTCACTCTCAACTGCCCTTTTGGCCGCTTCTGCCATCTCTGCCTTTTTCAGTGCTTGCTCTTCTGCTGATTTCAATTCTTCAATTTCTCGATTTGCTGCGGTCAT
>PIST-13
AGTGCTAAAAATGCGTCCAATCTTCGGAATGAGTGGCTTTTTTTTCTTCAGAGACACATAGCCATCAATAGACTGCTCAGCCATCAGTGGTTCAGAAGAAGGAATCTTTAAGTTCAGCACCTCTGCAAGTGATTCAGAATAGATGGATTTATTTTGTCCAACCCTGTAAGTAATACTATCAAGATTACCACTGTTTGTCAAACTTTGTGCAGATGCAACTGTTACAGCCCTCTTTTGTTGCTCACGCTCTCGCCATCTTCGTAGCTCACTCTCAACTGCCCTTTTGGCCGCTTCTGCCATCTCTGCCTTTTTCAGTGCTTGCTCTTCTGCTGATTTCAATTCTTCAATTTCTCGATTTGCTGCGGTCAT
>PIST-1
AGTGCTAAAAATGCGTCCAATCTTCGGAATGAGTGGCTTTTTTTTCTTCAGAGACACATAGCCATCAATAGACTGCTCAGCCATCAGTGGTTCAGAAGAAGGAATCTTTAAGTTCAGCACCTCTGCAAGTGATTCAGAATAGATGGATTTATTTTGTCCAACCCTGTAAGTAATACTATCAAGATTACCACTGTTTGTCAAACTTTGTGCAGATGCAACTGTTACAGCCCTCTTTTGTTGCTCACGCTCTCGCCATCTTCGTAGCTCACTCTCAACTGCCCTTTTGGCCGCTTCTGCCATCTCTGCCTTTTTCAGTGCTTGCTCTTCTGCTGATTTCAATTCTTCAATTTCTCGATTTGCTGCGGTCAT
>PIST-3
AGTGCTAAAAATGCGTCCAATCTTCGGAATGAGTGGCTTTTTTTTCTTCAGAGACACGTAGCCATCAATAGACTGCTCAGCCATCAGTGGTTCAGAAGAAGGAATCTTTAAGTTCAGCACCTCTGCAAGTGATTCAGAATAGATGGATTTATTTTGTCCAACCCTGTAAGTAATACTATCAAGATTACCACTGTTTGTCAAACTTTGTGCAGATGCAACTGTTACAGCCCTCTTTTGTTGCTCACGCTCTCGCCATCTTCGTAGCTCACTCTCAACTGCCCTTTTGGCCGCTTCTGCCATCTCTGCCTTTTTCAGTGCTTGCTCTTCTGCTGATTTCAATTCTTCAATTTCTCGATTTGCTGCGGTCAT
>PIST-2
AGTGCTAAAAATGCGTCCAATCTTCGGAATGAGTGGCTTTTTTCTCTTCAGAGACACATAGCCATCAATAGACTGCTCAGCCATCAGTGGTTCAGAAGAAGGAATCTTTAAGTTCAGCACCTCTGCAAGTGATTCAGAATAGATGGATTTATTTTGTCCAACCCTGTAAGTAATACTATCAAGATTACCACTGTTTGTCAAACTTTGTGCAGATGCAACTGTTACAGCCCTCTTTTGTTGCTCACGCTCTCGCCATCTTCGTAGCTCACTCTCAACTGCCCTTTTGGCCGCTTCTGCCATCTCTGCCTTTTTCAGTGCTTGCTCTTCTGCTGATTTCAATTCTTCAATTTCTCGATTTGCTGCGGTCAT
>PIST-15
AGTGCTAAAAATGCGTCCAATCTTCGGAATGAGTGGCTTTTTTTTCTTCAGAGACACATAGCCATCAATAGACTGCTCAGCCATCAGTGGTTCAGAAGAAGGAATCTTTAAGTTCAGCACCTCTGCAAGTGATTCAGAATAGATGGATTTATTTTGTCCAACCCTGTAAGTAATACTATCAAGATTACCACTGTTTGTCAAACTTTGTGCAGATGCAACTGTTACAGCCCTCTTTTGTTGCTCACGCTCTCGCCATCTTCGTAGCTCACTCTCAACTGCCCTTTTGGCCGCTTCTGCCATCTCTGCCTTTTTCAGTGCTTGCTCTTCTGCTGATTTCAATTCTTCAATTTCTCGATTTGCTGCGGTCAT
>PIST-8
AGTGCTAAAAATGCGTCCAATCTTCGGAATGAGTGGCTTTTTTTTCTTCAGAGACACGTAGCCATCAATAGACTGCTCAGCCATCAGTGGTTCAGAAGAAGGAATCTTTAAGTTCAGCACCTCTGCAAGTGATTCAGAATAGATGGATTTATTTTGTCCAACCCTGTAAGTAATACTATCAAGATTACCACTGTTTGTCAAACTTTGTGCAGATGCAACTGTTACAGCCCTCTTTTGTTGCTCACGCTCTCGCCATCTTCGTAGCTCACTCTCAACTGCCCTTTTGGCCGCTTCTGCCATCTCTGCCTTTTTCAGTGCTTGCTCTTCTGCTGATTTCAATTCTTCAATTTCTCGATTTGCTGCGGTCAT
>PIST-7
AGTGCTAAAAATGCGTCCAATCTTCGGAATGAGTGGCTTTTTTCTCTTCAGAGACACATAGCCATCAATAGACTGCTCAGCCATCAGTGGTTCAGAAGAAGGAATCTTTAAGTTCAGCACCTCTGCAAGTGATTCAGAATAGATGGATTTATTTTGTCCAACCCTGTAAGTAATACTATCAAGATTACCACTGTTTGTCAAACTTTGTGCAGATGCAACTGTTACAGCCCTCTTTTGTTGCTCACGCTCTCGCCATCTTCGTAGCTCACTCTCAACTGCCCTTTTGGCCGCTTCTGCCATCTCTGCCTTTTTCAGTGCTTGCTCTTCTGCTGATTTCAATTCTTCAATTTCTCGATTTGCTGCGGTCAT
>PICH-X1
AGTGCTAAAAATGCGTCCAATCTTGGGAATGAGTGGCTTTTTTTTCTTCAGAGACACGTAGCCATCAATAGACTGCTCAGCCATCAGTGGTTCAGAAGAAGGAATCTTTAAGTTCAGCACCTCTGCAAGTGATTCAGAATAGATGGATTTATTTTGTCCAACCCTGTAAGTAATACTATCAAGATTACCACTGTTTGTCAAACTTTGTGCAGATGCAACTGTTACAGCCCTCTTTTGTTGCTCACGCTCTCGCCATCTTCGTAGCTCACTCTCAACTGCCCTTTTGGCCGCTTCTGCCATCTCTGCCTTTTTCAGTGCTTGCTCTTCTGCTGATTTCAATTCTTCAATTTCTCGATTTGCTGCGGTCAT
>PICH-X2
AGTGCTAAAAATGCGTCCAATCTTGGGAATGAGTGGCTTTTTTTTCTTCAGAGACACGTAGCCATCAATAGACTGCTCAGCCATCAGTGGTTCAGAAGAAGGAATCTTTAAGTTCAGCACCTCTGCAAGTGATTCAGAATAGATGGATTTATTTTGTCCAACCCTGTAAGTAATACTATCAAGATTACCACTGTTTGTCAAACTTTGTGCAGATGCAACTGTTACAGCCCTCTTTTGTTGCTCACGCTCTCGCCATCTTCGTAGCTCACTCTCAACTGCCCTTTTGGCCGCTTCTGCCATCTCTGCCTTTTTCAGTGCTTGCTCTTCTGCTGATTTCAATTCTTCAATTTCTCGATTTGCTGCGGTCAT
>PIST-14
AGTGCTAAAAATGCGTCCAATCTTCGGAATGAGTGGCTTTTTTTTCTTCAGAGACACATAGCCATCAATAGACTGCTCAGCCATCAGTGGTTCAGAAGAAGGAATCTTTAAGTTCAGCACCTCTGCAAGTGATTCAGAATAGATGGATTTATTTTGTCCAACCCTGTAAGTAATACTATCAAGATTACCACTGTTTGTCAAACTTTGTGCAGATGCAACTGTTACAGCCCTCTTTTGTTGCTCACGCTCTCGCCATCTTCGTAGCTCACTCTCAACTGCCCTTTTGGCCGCTTCTGCCATCTCTGCCTTTTTCAGTGCTTGCTCTTCTGCTGATTTCAATTCTTCAATTTCTCGATTTGCTGCGGTCAT
>PIST-6
AGTGCTAAAAATGCGTCCAATCTTCGGAATGAGTGGCTTTTTTTTCTTCAGAGACACGTAGCCATCAATAGACTGCTCAGCCATCAGTGGTTCAGAAGAAGGAATCTTTAAGTTCAGCACCTCTGCAAGTGATTCAGAATAGATGGATTTATTTTGTCCAACCCTGTAAGTAATACTATCAAGATTACCACTGTTTGTCAAACTTTGTGCAGATGCAACTGTTACAGCCCTCTTTTGTTGCTCACGCTCTCGCCATCTTCGTAGCTCACTCTCAACTGCCCTTTTGGCCGCTTCTGCCATCTCTGCCTTTTTCAGTGCTTGCTCTTCTGCTGATTTCAATTCTTCAATTTCTCGATTTGCTGCGGTCAT
>PIST-9
AGTGCTAAAAATGCGTCCAATCTTCGGAATGAGTGGCTTTTTTTTCTTCAGAGACACGTAGCCATCAATAGACTGCTCAGCCATCAGTGGTTCAGAAGAAGGAATCTTTAAGTTCAGCACCTCTGCAAGTGATTCAGAATAGATGGATTTATTTTGTCCAACCCTGTAAGTAATACTATCAAGATTACCACTGTTTGTCAAACTTTGTGCAGATGCAACTGTTACAGCCCTCTTTTGTTGCTCACGCTCTCGCCATCTTCGTAGCTCACTCTCAACTGCCCTTTTGGCCGCTTCTGCCATCTCTGCCTTTTTCAGTGCTTGCTCTTCTGCTGATTTCAATTCTTCAATTTCTCGATTTGCTGCGGTCAT
>PICH-X3
NNNNNNAAAAATGCGTCCAATCTTGGGAATGAGTGGCTTTTTTTTCTTCAGAGACACGTAGCCATCAATAGACTGCTCAGCCATCAGTGGTTCAGAAGAAGGAATCTTTAAGTTCAGCACCTCTGCAAGTGATTCAGAATAGATGGATTTATTTTGTCCAACCCTGTAAGTAATACTATCAAGATTACCACTGTTTATCAAACTTTGTGCAGATGCAACTGTTACAGCCCTCTTTTGTTGCTCACGCTCTCGCCATCTTCGTA-----CTCTCAACTGCCCTTTTGGCCGCTTCTGCCATCTCTGCCTTTTTCAGTGCTTGCTCTTCTGCTGATTTCAATTCTNNNNNNNNNNNNNNNNNNNNNNNNNN
>PILA-23
AGTGCTAAAAATGCGTCCAATCTTGGGAATGAGTGGCTTTTTTTTCTTCAGAGACACGTAGCCATCAATAGATTGCTCAGCCATCAGTGGTTCAGAAGAAGGAATCTTTAAGTTCAGCACCTCTGCAAGTGATTCAGAATAGATGGATTTATTTTGTCCAACCCTGTAAGTAATACTATCAAGATTACCACTGTTTGTCAAACTTTGTGCAGATGCAACTGTTACGGCCCTCTTTTGTTGCTCACGCTCTCGCCATCTTCGTAGCTCACTCTCAACTGCCCTTTTGGCCGCTTCTGCCATCTCTGCCTTTTTCAGTGCTTGCTCTTCTGCTGATTTCAATTCTTCAATTTCTCGATTTGCTGCGGTCAT
>PILA-27
AGTGCTAAAAATGCGTCCAATCTTGGGAATGAGTGGCTTTTTTTTCTTCAGAGACACGTAGCCATCAATAGATTGCTCAGCCATCAGTGGTTCAGAAGAAGGAATCTTTAAGTTCAGCACCTCTGCAAGTGATTCAGAATAGATGGATTTATTTTGTCCAACCCTGTAAGTAATACTATCAAGATTACCACTGTTTGTCAAACTTTGTGCAGATGCAACTGTTACGGCCCTCTTTTGTTGCTCACGCTCTCGCCATCTTCGTAGCTCACTCTCAACTGCCCTTTTGGCCGCTTCTGCCATCTCTGCCTTTTTCAGTGCTTGCTCTTCTGCTGATTTCAATTCTTCAATTTCTCGATTTGCTGCGGTCAT
>PILA-17
AGTGCTAAAAATGCGTCCAATCTTGGGAATGAGTGGCTTTTTTTTCTTCAGAGACACGTAGCCATCAATAGATTGCTCAGCCATCAGTGGTTCAGAAGAAGGAATCTTTAAGTTCAGCACCTCTGCAAGTGATTCAGAATAGATGGATTTATTTTGTCCAACCCTGTAAGTAATACTATCAAGATTACCACTGTTTGTCAAACTTTGTGCAGATGCAACTGTTACGGCCCTCTTTTGTTGCTCACGCTCTCGCCATCTTCGTAGCTCACTCTCAACTGCCCTTTTGGCCGCTTCTGCCATCTCTGCCTTTTTCAGTGCTTGCTCTTCTGCTGATTTCAATTCTTCAATTTCTCGATTTGCTGCGGTCAT
>PILA-19
AGTGCTAAAAATGCGTCCAATCTTGGGAATGAGTGGCTTTTTTTTCTTCAGAGACACGTAGCCATCAATAGATTGCTCAGCCATCAGTGGTTCAGAAGAAGGAATCTTTAAGTTCAGCACCTCTGCAAGTGATTCAGAATAGATGGATTTATTTTGTCCAACCCTGTAAGTAATACTATCAAGATTACCACTGTTTGTCAAACTTTGTGCAGATGCAACTGTTACGGCCCTCTTTTGTTGCTCACGCTCTCGCCATCTTCGTAGCTCACTCTCAACTGCCCTTTTGGCCGCTTCTGCCATCTCTGCCTTTTTCAGTGCTTGCTCTTCTGCTGATTTCAATTCTTCAATTTCTCGATTTGCTGCGGTCAT
>PILA-29
AGTGCTAAAAATGCGTCCAATCTTGGGAATGAGTGGCTTTTTTTTCTTCAGAGACACGTAGCCATCAATAGATTGCTCAGCCATCAGTGGTTCAGAAGAAGGAATCTTTAAGTTCAGCACCTCTGCAAGTGATTCAGAATAGATGGATTTATTTTGTCCAACCCTGTAAGTAATACTATCAAGATTACCACTGTTTGTCAAACTTTGTGCAGATGCAACTGTTACGGCCCTCTTTTGTTGCTCACGCTCTCGCCATCTTCGTAGCTCACTCTCAACTGCCCTTTTGGCCGCTTCTGCCATCTCTGCCTTTTTCAGTGCTTGCTCTTCTGCTGATTTCAATTCTTCAATTTCTCGATTTGCTGCGGTCAN
>PILA-22
AGTGCTAAAAATGCGTCCAATCTTGGGAATGAGTGGCTTTTTTTTCTTCAGAGACACGTAGCCATCAATAGATTGCTCAGCCATCAGTGGTTCAGAAGAAGGAATCTTTAAGTTCAGCACCTCTGCAAGTGATTCAGAATAGATGGATTTATTTTGTCCAACCCTGTAAGTAATACTATCAAGATTACCACTGTTTGTCAAACTTTGTGCAGATGCAACTGTTACGGCCCTCTTTTGTTGCTCACGCTCTCGCCATCTTCGTAGCTCACTCTCAACTGCCCTTTTGGCCGCTTCTGCCATCTCTGCCTTTTTCAGTGCTTGCTCTTCTGCTGATTTCAATTCTTCAATTTCTCGATTTGCTGCGGTCAT
>PILA-18
AGTGCTAAAAATGCGTCCAATCTTGGGAATGAGTGGCTTTTTTTTCTTCAGAGACACGTAGCCATCAATAGATTGCTCAGCCATCAGTGGTTCAGAAGAAGGAATCTTTAAGTTCAGCACCTCTGCAAGTGATTCAGAATAGATGGATTTATTTTGTCCAACCCTGTAAGTAATACTATCAAGATTACCACTGTTTGTCAAACTTTGTGCAGATGCAACTGTTACGGCCCTCTTTTGTTGCTCACGCTCTCGCCATCTTCGTAGCTCACTCTCAACTGCCCTTTTGGCCGCTTCTGCCATCTCTGCCTTTTTCAGTGCTTGCTCTTCTGCTGATTTCAATTCTTCAATTTCTCGATTTGCTGCGGTCAN
>PILA-28
AGTGCTAAAAATGCGTCCAATCTTGGGAATGAGTGGCTTTTTTTTCTTCAGAGACACGTAGCCATCAATAGATTGCTCAGCCATCAGTGGTTCAGAAGAAGGAATCTTTAAGTTCAGCACCTCTGCAAGTGATTCAGAATAGATGGATTTATTTTGTCCAACTCTGTAAGTAATACTATCAAGATTACCACTGTTTGTCAAACTTTGTGCAGATGCAACTGTTACGGCCCTCTTTTGTTGCTCACGCTCTCGCCATCTTCGTAGCTCACTCTCAACTGCCCTTTTGGCCGCTTCTGCCATCTCTGCCTTTTTCAGTGCTTGCTCTTCTGCTGATTTCAATTCTTCAATTTCTCGATTTGCTGCGGTCAT
>PILA-21
AGTGCTAAAAATGCGTCCAATCTTGGGAATGAGTGGCTTTTTTTTCTTCAGAGACACGTAGCCATCAATAGATTGCTCAGCCATCAGTGGTTCAGAAGAAGGAATCTTTAAGTTCAGCACCTCTGCAAGTGATTCAGAATAGATGGATTTATTTTGTCCAACCCTGTAAGTAATACTATCAAGATTACCACTGTTTGTCAAACTTTGTGCAGATGCAACTGTTACGGCCCTCTTTTGTTGCTCACGCTCTCGCCATCTTCGTAGCTCACTCTCAACTGCCCTTTTGGCCGCTTCTGCCATCTCTGCCTTTTTCAGTGCTTGCTCTTCTGCTGATTTCAATTCTTCAATTTCTCGATTTGCTGCGGTCAN
>PILA-26
AGTGCTAAAAATGCGTCCAATCTTGGGAATGAGTGGCTTTTTTTTCTTCAGAGACACGTAGCCATCAATAGATTGCTCAGCCATCAGTGGTTCAGAAGAAGGAATCTTTAAGTTCAGCACCTCTGCAAGTGATTCAGAATAGATGGATTTATTTTGTCCAACCCTGTAAGTAATACTATCAAGATTACCACTGTTTGTCAAACTTTGTGCAGATGCAACTGTTACGGCCCTCTTTTGTTGCTCACACTCTCGCCATCTTCGTAGCTCACTCTCAACTGCCCTTTTGGCCGCTTCTGCCATCTCTGCCTTTTTCAGTGCTTGCTCTTCTGCTGATTTCAATTCTTCAATTTCTCGATTTGCTGCGGTCAN
>PILA-24
AGTGCTAAAAATGCGTCCAATCTTGGGAATGAGTGGCTTTTTTTTCTTCAGAGACACGTAGCCATCAATAGATTGCTCAGCCATCAGTGGTTCAGAAGAAGGAATCTTTAAGTTCAGCACCTCTGCAAGTGATTCAGAATAGATGGATTTATTTTGTCCAACCCTGTAAGTAATACTATCAAGATTACCACTGTTTGTCAAACTTTGTGCAGATGCAACTGTTACGGCCCTCTTTTGTTGCTCACGCTCTCGCCATCTTCGTAGCTCACTCTCAACTGCCCTTTTGGCCGCTTCTGCCATCTCTGCCTTTTTCAGTGCTTGCTCTTCTGCTGATTTCAATTCTTCAATTTCTCGATTTGCTGCGGTCAN
>PILA-20
AGTGCTAAAAATGCGTCCAATCTTGGGAATGAGTGGCTTTTTTTTCTTCAGAGACACGTAGCCATCAATAGATTGCTCAGCCATCAGTGGTTCAGAAGAAGGAATCTTTAAGTTCAGCACCTCTGCAAGTGATTCAGAATAGATGGATTTATTTTGTCCAACCCTGTAAGTAATACTATCAAGATTACCACTGTTTGTCAAACTTTGTGCAGATGCAACTGTTACGGCCCTCTTTTGTTGCTCACACTCTCGCCATCTTCGTAGCTCACTCTCAACTGCCCTTTTGGCCGCTTCTGCCATCTCTGCCTTTTTCAGTGCTTGCTCTTCTGCTGATTTCAATTCTTCAATTTCTCGATTTGCTGCGGTCAT
