# Supplementary material for: An empirical evaluation of two-stage species tree inference strategies using a multilocus dataset from North American pines
Source: BMC Evol Biol. 2014 Mar 29;14:67. doi: 10.1186/1471-2148-14-67 (PMC4021425; doi:10.1186/1471-2148-14-67)
Supplement: Additional file 3 — Zip archive containing data filesDp,Dp,0,Ds,Ds,0, and a description of these files. [file 1471-2148-14-67-S3.zip › DeGiorgioEtAl_2014_AdditionalFile1/Dataset_Dp0/0_1688_02.fas]

>PIAL-17
GCAGCATTTTTGCGGGAAGTTGAGATGATTAGTGTGGCAGTTCACCGTAATCTTTTAAGATTAATAGGATTTTGTATTGCTTCGTCAGAAAGGCTTCTTGTGTATCCTTACATGGAGAATCTCAGTGTTGCATATCGACTACGGGGTATGTTTAGCTGTGTCATCAAATTTGTTATTTCATTCGTAATTTGCACTTGCAATTTTCCTTGATTAATTGCTCTTACATTTGGAATGAAGAAGGTTGTCTAGTAAGTTGTTTTCAGTTAATCAATATGCTATTCTATAACTGTATTTTTGTCATCCATTTTTATATTTTCTTCTACCAAGCTGTTGAATATTTCTTAATCCAACCTTGGATACCATGCTAAATAACTAGAGATCTATTTTTGCATAGAGTCCAAGAGAGTAGAATGATCAGATTATAGTGTGGAAATGATTCAATTTCATTAATCAGTGCAGAACTCAAACCTGGGGAGAAAGGACTTGACTGGCCTACACGAAAACAGGTGGCTTTTGGTGCAGCTCGTGGTTTGGAGTACCTTCATGAGCACTGTAATCCAAAGATCATTCACCGTGACCTGAAGGCTGCCAATATTTTGTTAGATGAAGATTTTGAAGCAGTTGTTGGTGAT
>PIAL-16
GCAGCATTTTTGCGGGAAGTTGAGATGATTAGTGTGGCAGTTCACCGTAATCTTTTAAGATTAATAGGATTTTGTATTGCTTCGTCAGAAAGGCTTCTTGTGTATCCTTACATGGAGAATCTCAGTGTTGCATATCGACTACGGGGTATGTTTAGCTGTGTCATCAAATTTGTTATTTCATTCGTAATTTGCACTTGCAATTTTCCTTGATGAATTGCTCTTACATTTGGAATGAAGAAGGTTGTCTAGTAAGTTGTTTTCAGTTAATCAATATGCTATTCTATAACTGTATTTTTGTCATCCATTTTTATATTTTCTTCTACCAAGCTGTTGAATATTTCTTAATCCAACCTTGGATACCATGCTAAATAACTAGAGATCTATTTTTGCATACAGTCCAAGAGAGTAGAATGATCAGATTATAGTGTGGAAATGATTCAATTTCATTAATCAGTGCAGAACTCAAACCTGGGGAGAAAGGACTTGACTGGCCTACACGAAAACAGGTGGCTTTTGGTGCAGCTCGTGGTTTGGAGTACCTTCATGAGCACTGTAATCCAAAGATCATTCACCGTGACCTGAAGGCTGCCAATATTTTGTTAGATGAAGATTTTGAAGCAGTTGTTGGTGAT
>PIAL-15
GCAGCATTTTTGCGGGAAGTTGAGATGATTAGTGTGGCAGTTCACCGTAATCTTTTAAGATTAATAGGATTTTGTATTGCTTCGTCAGAAAGGCTTCTTGTGTATCCTTACATGGAGAATCTCAGTGTTGCATATCGATTACGGGGTATGTTTATCTGTGTCATCAAATTTGTTATTTCATTCGTAATTTGCACTTGCAATTTTCCTTAATGAATTGCTCTTACATTTGGAATGAAGAAGGTTGTCTAGTAAGTTGTTTTCAGTTAATCAATATGCTATTCTATAACTGTATTTTTGTCATCCATTTTTATATTTTCTTCTACCAAGCTGTTGAATATTTCTTAATCCAACCTTGGATACCATGCTAAATAACTAGAGATCTATTTTTGCATACAGTCCAAGAGAGTAGAATGATCAGATTATAGTGTGGAAATGATTCAATTTCATTAATCAGTGCAGAACTCAAACCTGGGGAGAAAGGACTTGACTGGCCTACACGAAAACAGGTGGCTTTTGGTGCAGCTCGTGGTTTGGAGTACCTTCATGAGCACTGTAATCCAAAGATCATTCACCGTGACCTGAAGGCTGCCAATATTTTGTTAGATGAAGATTTTGAAGCAGTTGTTGGTGAT
>PIAY-19
GCAGCATTTTTGCGGGAAGTTGAGATGATTAGTGTGGCAGTTCACCGTAATCTTTTAAGATTAATAGGATTTTGTATTGCTTCGTCAGAAAGGCTTCTTGTGTATCCTTACATGGAGAATCTCAGTGTTGCATATCGACTACGGGGTATGTTTATCTGTATCATCAAATTTGTTATTTCATTCATAATTTGCACTTGCAATTTTCCTTGATGAATTGCTCTTACATTTGGAACGAAGAAGGTTGTCTAGTAAGTCGTTTTCAGTTAATCAATATGCTATTCTATAACTGTATCTTTGTCATCCATTTTTATATTTTCTTCTACCAAGCTGTTGAATATTTCTTAATCCAACCTTGGATACCATGCTAAATAACTAGAGATCTATTTTTGCATACAGTCCAAGAGAGTAGAATGATCAGATTATAGTGTGGAAATGATTCAATTTCATTAATCAGTGCAGAACTCAAACCTGGGGAGAAAGGACTTGACTGGCCTACACGAAAACAGGTGGCTTTTGGTGCAGCTCGTGGTTTGGAGTACCTTCATGAGCACTGTAATCCAAAGATCATTCACCGTGACCTGAAGGCTGCCAATATCTTGTTAGATGAAGATTTTGAAGCAGTTGTTGGTGAT
>PIAY-3
GCAGCATTTTTGCGGGAAGTTGAGATGATTAGTGTGGCAGTTCACCGTAATCTTTTAAGATTAATAGGATTTTGTATTGCTTCGTCAGAAAGGCTTCTTGTGTATCCTTACATGGAGAATCTCAGTGTTGCATATCGACTACGGGGTATGTTTATTTGTATCATCAAATTTGTTATTTCATTCATAATTTGCACTTGCAATTTTCCTTGATGAATTGCTCTTACATTTGGAACGAAGAAGGTTGTCTAGTAAGTCGTTTTCAGTTAATCAATATGCTATTCTATAACTGTATCTTTGTCATCCATTTTTATATTTTCTTCTACCAAGCTGTTGAATATTTCTTAATCCAACCTTGGATACCATGCTAAATAACTAGAGATCTATTTTTGCATACAGTCCAAGAGAGTAGAATGATCAGATTATAGTGTGGAAATGATTCAATTTCATTAATCAGTGCAGAACTCAAACCTGGGGAGAAAGGACTTGACTGGCCTACACGAAAACAGGTGGCTTTTGGTGCAGCTCGTGGTTTGGAGTACCTTCATGAGCACTGTAATCCAAAGATCATTCACCGTGACCTGAAGGCTGCCAATATCTTGTTAGATGAAGATTTTGAAGCAGTTGTTGGTGAT
>PIAY-5
GCAGCATTTTTGCGGGAAGTTGAGATGATTAGTGTGGCAGTTCACCGTAATCTTTTAAGATTAATAGGATTTTGTATTGCTTCGTCAGAAAGGCTTCTTGTGTATCCTTACATGGAGAATCTCAGTGTTGCATATCGACTACGGGGTATGTTTATTTGTATCATCAAATTTGTTATTTCATTCATAATTTGCACTTGCAATTTTCCTTGATGAATTGCTCTTACATTTGGAACGAAGAAGGTTGTCTAGTAAGTCGTTTTCAGTTAATCAATATGCTATTCTATAACTGTATCTTTGTCATCCATTTTTATATTTTCTTCTACCAAGCTGTTGAATATTTCTTAATCCAACCTTGGATACCATGCTAAATAACTAGAGATCTATTTTTGCATACAGTCCAAGAGAGTAGAATGATCAGATTATAGTGTGGAAATGATTCAATTTCATTAATCAGTGCAGAACTCAAACCTGGGGAGAAAGGACTTGACTGGCCTACACGAAAACAGGTGGCTTTTGGTGCAGCTCGTGGTTTGGAGTACCTTCATGAGCACTGTAATCCAAAGATCATTCACCGTGACCTGAAGGCTGCCAATATCTTGTTAGATGAAGATTTTGAAGCAGTTGTTGGTGAT
>PIAY-16
NNNNNNNNNNNNCGGGAAGTTGAGATGATTAGTGTGGCAGTTCACCGTAATCTTTTAAGATTAATAGGATTTTGTATTGCTTCGTCAGAAAGGCTTCTTGTGTATCCTTACATGGAGAATCTCAGTGTTGCATATCGACTACGGGGTATGTTTATTTGTATCATCAAATTTGTTATTTCATTCATAATTTGCACTTGCAATTTTCCTTGATGAATTGCTCTTACATTTGGAACGAAGAAGGTTGTCTAGTAAGTCGTTTTCAGTTAATCAATATGCTATTCTATAACTGTATCTTTGTCATCCATTTTTATATTTTCTTCTACCAAGCTGTTGAATATTTCTTAATCCAACCTTGGATACCATGCTAAATAACTAGAGATCTATTTTTGCATACAGTCCAAGAGAGTAGAATGATCAGATTATAGTGTGGAAATGATTCAATTTCATTAATCAGTGCAGAACTCAAACCTGGGGAGAAAGGACTTGACTGGCCTACACGAAAACAGGTGGCTTTTGGTGCAGCTCGTGGTTTGGAGTACCTTCATGAGCACTGTAATCCAAAGATCATTCACCGTGACCTGAAGGCTGCCAATATCTTGTTAGATGAAGATTTTGAAGCAGTTGTTGGTGAT
>PIAY-18
GCAGCATTTTTGCGGGAAGTTGAGATGATTAGTGTGGCAGTTCACCGTAATCTTTTAAGATTAATAGGATTTTGTATTGCTTCGTCAGAAAGGCTTCTTGTGTATCCTTACATGGAGAATCTCAGTGTTGCATATCGACTACGGGGTATGTTTATCTGTATCATCAAATTTGTTATTTCATTCATAATTTGCACTTGCAATTTTCCTTGATGAATTGCTCTTACATTTGGAACGAAGAAGGTTGTCTAGTAAGTCGTTTTCAGTTAATCAATATGCTATTCTATAACTGTATCTTTGTCATCCATTTTTATATTTTCTTCTACCAAGCTGTTGAATATTTCTTAATCCAACCTTGGATACCATGCTAAATAACTAGAGATCTATTTTTGCATACAGTCCAAGAGAGTAGAATGATCAGATTATAGTGTGGAAATGATTCAATTTCATTAATCAGTGCAGAACTCAAACCTGGGGAGAAAGGACTTGACTGGCCTACACGAAAACAGGTGGCTTTTGGTGCAGCTCGTGGTTTGGAGTACCTTCATGAGCACTGTAATCCAAAGATCATTCACCGTGACCTGAAGGCTGCCAATATCTTGTTAGATGAAGATTTTGAAGCAGTTGTTGGTGAT
>PIAY-8
GCAGCATTTTTGCGGGAAGTTGAGATGATTAGTGTGGCAGTTCACCGTAATCTTTTAAGATTAATAGGATTTTGTATTGCTTCGTCAGAAAGGCTTCTTGTGTATCCTTACATGGAGAATCTCAGTGTTGCATATCGACTACGGGGTATGTTTATTTGTATCATCAAATTTGTTATTTCATTCATAATTTGCACTTGCAATTTTCCTTGATGAATTGCTCTTACATTTGGAACGAAGAAGGTTGTCTAGTAAGTCGTTTTCAGTTAATCAATATGCTATTCTATAACTGTATCTTTGTCATCCATTTTTATATTTTCTTCTACCAAGCTGTTGAATATTTCTTAATCCAACCTTGGATACCATGCTAAATAACTAGAGATCTATTTTTGCATACAGTCCAAGAGAGTAGAATGATCAGATTATAGTGTGGAAATGATTCAATTTCATTAATCAGTGCAGAACTCAAACCTGGGGAGAAAGGACTTGACTGGCCTACACGAAAACAGGTGGCTTTTGGTGCAGCTCGTGGTTTGGAGTACCTTCATGAGCACTGTAATCCAAAGATCATTCACCGTGACCTGAAGGCTGCCAATATCTTGTTAGATGAAGATTTTGAAGCAGTTGTTGGTGAT
>PIAY-14
GCAGCATTTTTGCGGGAAGTTGAGATGATTAGTGTGGCAGTTCACCGTAATCTTTTAAGATTAATAGGATTTTGTATTGCTTCGTCAGAAAGGCTTCTTGTGTATCCTTACATGGAGAATCTCAGTGTTGCATATCGACTACGGGGTATGTTTATTTGTATCATCAAATTTGTTATTTCATTCATAATTTGCACTTGCAATTTTCCTTGATGAATTGCTCTTACATTTGGAACGAAGAAGGTTGTCTAGTAAGTCGTTTTCAGTTAATCAATATGCTATTCTATAACTGTATCTTTGTCATCCATTTTTATATTTTCTTCTACCAAGCTGTTGAATATTTCTTAATCCAACCTTGGATACCATGCTAAATAACTAGAGATCTATTTTTGCATACAGTCCAAGAGAGTAGAATGATCAGATTATAGTGTGGAAATGATTCAATTTCATTAATCAGTGCAGAACTCAAACCTGGGGAGAAAGGACTTGACTGGCCTACACGAAAACAGGTGGCTTTTGGTGCAGCTCGTGGTTTGGAGTACCTTCATGAGCACTGTAATCCAAAGATCATTCACCGTGACCTGAAGGCTGCCAATATCTTGTTAGATGAAGATTTTGAAGCAGTTGTTGGTGAT
>PIAY-4
GCAGCATTTTTGCGGGAAGTTGAGATGATTAGTGTGGCAGTTCACCGTAATCTTTTAAGATTAATAGGATTTTGTATTGCTTCGTCAGAAAGGCTTCTTGTGTATCCTTACATGGAGAATCTCAGTGTTGCATATCGACTACGGGGTATGTTTATTTGTATCATCAAATTTGTTATTTCATTCATAATTTGCACTTGCAATTTTCCTTGATGAATTGCTCTTACATTTGGAACGAAGAAGGTTGTCTAGTAAGTCGTTTTCAGTTAATCAATATGCTATTCTATAACTGTATCTTTGTCATCCATTTTTATATTTTCTTCTACCAAGCTGTTGAATATTTCTTAATCCAACCTTGGATACCATGCTAAATAACTAGAGATCTATTTTTGCATACAGTCCAAGAGAGTAGAATGATCAGATTATAGTGTGGAAATGATTCAATTTCATTAATCAGTGCAGAACTCAAACCTGGGGAGAAAGGACTTGACTGGCCTACACGAAAACAGGTGGCTTTTGGTGCAGCTCGTGGTTTGGAGTACCTTCATGAGCACTGTAATCCAAAGATCATTCACCGTGACCTGAAGGCTGCCAATATCTTGTTAGATGAAGATTTTGAAGCAGTTGTTGGTGAT
>PIAY-15
GCAGCATTTTTGCGGGAAGTTGAGATGATTAGTGTGGCAGTTCACCGTAATCTTTTAAGATTAATAGGATTTTGTATTGCTTCGTCAGAAAGGCTTCTTGTGTATCCTTACATGGAGAATCTCAGTGTTGCATATCGACTACGGGGTATGTTTATTTGTATCATCAAATTTGTTATTTCATTCATAATTTGCACTTGCAATTTTCCTTGATGAATTGCTCTTACATTTGGAACGAAGAAGGTTGTCTAGTAAGTCGTTTTCAGTTAATCAATATGCTATTCTATAACTGTATCTTTGTCATCCATTTTTATATTTTCTTCTACCAAGCTGTTGAATATTTCTTAATCCAACCTTGGATACCATGCTAAATAACTAGAGATCTATTTTTGCATACAGTCCAAGAGAGTAGAATGATCAGATTATAGTGTGGAAATGATTCAATTTCATTAATCAGTGCAGAACTCAAACCTGGGGAGAAAGGACTTGACTGGCCTACACGAAAACAGGTGGCTTTTGGTGCAGCTCGTGGTTTGGAGTACCTTCATGAGCACTGTAATCCAAAGATCATTCACCGTGACCTGAAGGCTGCCAATATCTTGTTAGATGAAGATTTTGAAGCAGTTGTTGGTGAT
>PIBU-1
GCAGCATTTTTGCGGGAAGTTGAGATGATTAGTGTGGCAGTTCACCGTAATCTTTTAAGATTAATAGGATTTTGTATTGCTTCGTCAGAAAGGCTTCTTGTGTATCCTTACATGGAGAATCTCAGTGTTGCATATCGACTACGGGGTATGTTTATCTGTGTCATCAAATTTGTTATTTCATTTGTGATTTGCACTTGCAATTTTCCTTGATGAATTGCTCTTACATTTGGAACGAAGAAGGTTGTCTAGTAAATCGTTTTCAGTTAATCAATATGCTATTCTATAACTGTATTTTTGTTATCCATTTTTATATTTTCTTCTACCAAGCTGTTCAATATTTCTTAATCCAACCTTGGATACCATGCTAAATAACTAGAGATCTATTTTTGCACACAGTCCAAGAGAGTAGAATGATCAGATTATAGTGTGGAAATGATTCAATTTCATTAATCAGTGCAGAACTCAAACCTGGGGAGAAAGGACTTGACTGGCCTACACGAAAACAGGTGGCTTTTGGTGCAGCTCGTGGTTTGGAGTACCTTCATGAGCACTGTAATCCAAAGATCATTCACCGTGACCTGAAGGCTGCCAATATTTTGTTAGATGAAGATTTTGAAGCAGTTGTTGGTGAT
>PIFL-12
NNNNNNNNNNNNNNNNNNNNNNNNNNNATTAGTGTGGCAGTTCACCGTAATCTTTTAAGATTAATAGGATTTTGTATTGCTTCGTCAGAAAGGCTTCTTGTGTATCCTTACATGGAGAATCTCAGTGTTGCATATCGACTACGGGGTATGTTTATTTGTATCATCAAATTTGTTATTTCATTCATAATTTGCACTTGCAATTTTCCTTGATGAATTGCTCTTACATTTGGAACGAAGAAGGTTGTCTAGTAAGTCGTTTTCAGTTAATCAATATGCTATTCTATAACTGTATCTTTGTCATCCATTTTTATATTTTCTTCTACCAAGCTGTTGAATATTTCTTAATCCAACCTTGGATACCATGCTAAATAACTAGAGATCTATTTTTGCATACAGTCCAAGAGAGTAGAATGATCAGATTATAGTGTGGAAATGATTCAATTTCATTAATCAGTGCAGAACTCAAACCTGGGGAGAAAGGACTTGACTGGCCTACACGAAAACAGGTGGCTTTTGGTGCAGCTCGTGGTTTGGAGTACCTTCATGAGCACTGTAATCCAAAGATCATTCACCGTGACCTGAAGGCTGCCAATATCTTGTTAGATGAAGATTTTGAAGCAGTTGTTGGTGAT
>PIFL-13
NNNNNNNNNNNNNNNNNNNNNNNNNNNATTAGTGTGGCAGTTCACCGTAATCTTTTAAGATTAATAGGATTTTGTATTGCTTCGTCAGAAAGGCTTCTTGTGTATCCTTACATGGAGAATCTCAGTGTTGCATATCGACTACGGGGTATGTTTATTTGTATCATCAAATTTGTTATTTCATTCATAATTTGCACTTGCAATTTTCCTTGATGAATTGCTCTTACATTTGGAACGAAGAAGGTTGTCTAGTAAGTCGTTTTCAGTTAATCAATATGCTATTCTATAACTGTATCTTTGTCATCCATTTTTATATTTTCTTCTACCAAGCTGTTGAATATTTCTTAATCCAACCTTGGATACCATGCTAAATAACTAGAGATCTATTTTTGCATACAGTCCAAGAGAGTAGAATGATCAGATTATAGTGTGGAAATGATTCAATTTCATTAATCAGTGCAGAACTCAAACCTGGGGAGAAAGGACTTGACTGGCCTACACGAAAACAGGTGGCTTTTGGTGCAGCTCGTGGTTTGGAGTACCTTCATGAGCACTGTAATCCAAAGATCATTCACCGTGACCTGAAGGCTGCCAATATCTTGTTAGATGAAGATTTTGAAGCAGTTGTTGGTGAT
>PIFL-15
GCAGCATTTTTGCGGGAAGTTGAGATGATTAGTGTGGCAGTTCACCGTAATCTTTTAAGATTAATAGGATTTTGTATTGCTTCGTCAGAAAGGCTTCTTGTGTATCCTTACATGGAGAATCTCAGTGTTGCATATCGACTACGGGGTATGTTTATCTGTATCATCAAATTTGTTATTTCATTCATAATTTGCACTTGCAATTTTCCTTGATGAATTGCTCTTACATTTGGAACGAAGAAGGTTGTCTAGTAAGTCGTTTTCAGTTAATCAATATGCTATTCTATAACTGTATCTTTGTCATCCATTTTTATATTTTCTTCTACCAAGCTGTTGAATATTTCTTAATCCAACCTTGGATACCATGCTAAATAACTAGAGATCTATTTTTGCATACAGTCCAAGAGAGTAGAATGATCAGATTATAGTGTGGAAATGATTCAATTTCATTAATCAGTGCAGAACTCAAACCTGGGGAGAAAGGACTTGACTGGCCTACACGAAAACAGGTGGCTTTTGGTGCAGCTCGTGGTTTGGAGTACCTTCATGAGCACTGTAATCCAAAGATCATTCACCGTGACCTGAAGGCNNNNNNNNNNNNNNNNNNNNNNNNNNNNNNNNNNNNNNNNNNNNNN
>PIFL-11
GCAGCATTTTTGCGGGAAGTTGAGATGATTAGTGTGGCAGTTCACCGTAATCTTTTAAGATTAATAGGATTTTGTATTGCTTCGTCAGAAAGGCTTCTTGTGTATCCTTACATGGAGAATCTCAGTGTTGCATATCGACTACGGGGTATGTTTATTTGTATCATCAAATTTGTTATTTCATTCATAATTTGCACTTGCAATTTTCCTTGATGAATTGCTCTTACATTTGGAACGAAGAAGGTTGTCTAGTAAGTCGTTTTCAGTTAATCAATATGCTATTCTATAACTGTATCTTTGTCATCCATTTTTATATTTTCTTCTACCAAGCTGTTGAATATTTCTTAATCCAACCTTGGATACCATGCTAAATAACTAGAGATCTATTTTTGCATACAGTCCAAGAGAGTAGAATGATCAGATTATAGTGTGGAAATGATTCAATTTCATTAATCAGTGCAGAACTCAAACCTGGGGAGAAAGGACTTGACTGGCCTACACGAAAACAGGTGGCTTTTGGTGCAGCTCGTGGTTTGGAGTACCTTCATGAGCACTGTAATCCAAAGATCATTCACCGTGACCTGAAGGCTGCCAATATCTTGTTAGATGAAGATTTTGAAGCAGTTGTTGGTGAT
>PIFL-4
GCAGCATTTTTGCGGGAAGTTGAGATGATTAGTGTGGCAGTTCACCGTAATCTTTTAAGATTAATAGGATTTTGTATTGCTTCGTCAGAAAGGCTTCTTGTGTATCCTTACATGGAGAATCTCAGTGTTGCATATCGACTACGGGGTATGTTTATTTGTATCATCAAATTTGTTATTTCATTCATAATTTGCACTTGCAATTTTCCTTGATGAATTGCTCTTACATTTGGAACGAAGAAGGTTGTCTAGTAAGTCGTTTTCAGTTAATCAATATGCTATTCTATAACTGTATCTTTGTCATCCATTTTTATATTTTCTTCTACCAAGCTGTTGAATATTTCTTAATCCAACCTTGGATACCATGCTAAATAACTAGAGATCTATTTTTGCATACAGTCCAAGAGAGTAGAATGATCAGATTATAGTGTGGAAATGATTCAATTTCATTAATCAGTGCAGAACTCAAACCTGGGGAGAAAGGACTTGACTGGCCTACACGAAAACAGGTGGCTTTTGGTGCAGCTCGTGGTTTGGAGTACCTTCATGAGCACTGTAATCCAAAGATCATTCACCGTGACCTGAAGGCTGCCAATATCTTGTTAGATGAAGATTTTGAAGCAGTTGTTGGTGAT
>PIFL-14
NNNNNNNNNNNNNNNNNNNNNNNNNTGATTAGTGTGGCAGTTCACCGTAATCTTTTAAGATTAATAGGATTTTGTATTGCTTCGTCAGAAAGGCTTCTTGTGTATCCTTACATGGAGAATCTCAGTGTTGCATATCGACTACGGGGTATGTTTATTTGTATCATCAAATTTGTTATTTCATTCATAATTTGCACTTGCAATTTTCCTTGATGAATTGCTCTTACATTTGGAACGAAGAAGGTTGTCTAGTAAGTCGTTTTCAGTTAATCAATATGCTATTCTATAACTGTATCTTTGTCATCCATTTTTATATTTTCTTCTACCAAGCTGTTGAATATTTCTTAATCCAACCTTGGATACCATGCTAAATAACTAGAGATCTATTTTTGCATACAGTCCAAGAGAGTAGAATGATCAGATTATAGTGTGGAAATGATTCAATTTCATTAATCAGTGCAGAACTCAAACCTGGGGAGAAAGGACTTGACTGGCCTACACGAAAACAGGTGGCTTTTGGTGCAGCTCGTGGTTTGGAGTACCTTCATGAGCACTGTAATCCAAAGATCATTCACCGTGACCTGAAGGCTGCCNNNNNNNNNNNNNNNNNNNNNNNNNNNNNNNNNNNNNNNNNN
>PIFL-3
GCAGCATTTTTGCGGGAAGTTGAGATGATTAGTGTGGCAGTTCACCGTAATCTTTTAAGATTAATAGGATTTTGTATTGCTTCGTCAGAAAGGCTTCTTGTGTATCCTTACATGGAGAATCTCAGTGTTGCATATCGACTACGGGGTATGTTTATTTGTATCATCAAATTTGTTATTTCATTCATAATTTGCACTTGCAATTTTCCTTGATGAATTGCTCTTACATTTGGAACGAAGAAGGTTGTCTAGTAAGTCGTTTTCAGTTAATCAATATGCTATTCTATAACTGTATCTTTGTCATCCATTTTTATATTTTCTTCTACCAAGCTGTTGAATATTTCTTAATCCAACCTTGGATACCATGCTAAATAACTAGAGATCTATTTTTGCATACAGTCCAAGAGAGTAGAATGATCAGATTATAGTGTGGAAATGATTCAATTTCATTAATCAGTGCAGAACTCAAACCTGGGGAGAAAGGACTTGACTGGCCTACACGAAAACAGGTGGCTTTTGGTGCAGCTCGTGGTTTGGAGTACCTTCATGAGCACTGTAATCCAAAGATCATTCACCGTGACCTGAAGGCTGCCAATATCTTGTTAGATGAAGATTTTGAAGCAGTTGTTGGTGAT
>PIFL-17
GCAGCATTTTTGCGGGAAGTTGAGATGATTAGTGTGGCAGTTCACCGTAATCTTTTAAGATTAATAGGATTTTGTATTGCTTCGTCAGAAAGGCTTCTTGTGTATCCTTACATGGAGAATCTCAGTGTTGCATATCGACTACGGGGTATGTTTATTTGTATCATCAAATTTGTTATTTCATTCATAATTTGCACTTGCAATTTTCCTTGATGAATTGCTCTTACATTTGGAACGAAGAAGGTTGTCTAGTAAGTCGTTTTCAGTTAATCAATATGCTATTCTATAACTGTATCTTTGTCATCCATTTTTATATTTTCTTCTACCAAGCTGTTGAATATTTCTTAATCCAACCTTGGATACCATGCTAAATAACTAGAGATCTATTTTTGCATACAGTCCAAGAGAGTAGAATGATCAGATTATAGTGTGGAAATGATTCAATTTCATTAATCAGTGCAGAACTCAAACCTGGGGAGAAAGGACTTGACTGGCCTACACGAAAACAGGTGGCTTTTGGTGCAGCTCGTGGTTTGGAGTACCTTCATGAGCACTGTAATCCAAAGATCATTCACCGTGACCTGAAGGCTGCCAATATCTTGTTAGATGAAGATTTTGAAGCAGTTGTTGGTGAT
>PIFL-16
GCAGCATTTTTGCGGGAAGTTGAGATGATTAGTGTGGCAGTTCACCGTAATCTTTTAAGATTAATAGGATTTTGTATTGCTTCGTCAGAAAGGCTTCTTGTGTATCCTTACATGGAGAATCTCAGTGTTGCATATCGACTACGGGGTATGTTTATCTGTATCATCAAATTTGTTATTTCATTCATAATTTGCACTTGCAATTTTCCTTGATGAATTGCTCTTACATTTGGAACGAAGAAGGTTGTCTAGTAAGTCGTTTTCAGTTAATCAATATGCTATTCTATAACTGTATCTTTGTCATCCATTTTTATATTTTCTTCTACCAAGCTGTTGAATATTTCTTAATCCAACCTTGGATACCATGCTAAATAACTAGAGATCTATTTTTGCATACAGTCCAAGAGAGTAGAATGATCAGATTATAGTGTGGAAATGATTCAATTTCATTAATCAGTGCAGAACTCAAACCTGGGGAGAAAGGACTTGACTGGCCTACACGAAAACAGGTGGCTTTTGGTGCAGCTCGTGGTTTGGAGTACCTTCATGAGCACTGTAATCCAAAGATCATTCACCGTGACCTGAAGGCTGCCAATATCTTGTTAGATGAAGATTTTGAAGCAGTTGTTGGTGAT
>PIFL-2
GCAGCATTTTTGCGGGAAGTTGAGATGATTAGTGTGGCAGTTCACCGTAATCTTTTAAGATTAATAGGATTTTGTATTGCTTCGTCAGAAAGGCTTCTTGTGTATCCTTACATGGAGAATCTCAGTGTTGCATATCGACTACGGGGTATGTTTATCTGTATCATCAAATTTGTTATTTCATTCATAATTTGCACTTGCAATTTTCCTTGATGAATTGCTCTTACATTTGGAACGAAGAAGGTTGTCTAGTAAGTCGTTTTCAGTTAATCAATATGCTATTCTATAACTGTATCTTTGTCATCCATTTTTATATTTTCTTCTACCAAGCTGTTGAATATTTCTTAATCCAACCTTGGATACCATGCTAAATAACTAGAGATCTATTTTTGCATACAGTCCAAGAGAGTAGAATGATCAGATTATAGTGTGGAAATGATTCAATTTCATTAATCAGTGCAGAACTCAAACCTGGGGAGAAAGGACTTGACTGGCCTACACGAAAACAGGTGGCTTTTGGTGCAGCTCGTGGTTTGGAGTACCTTCATGAGCACTGTAATCCAAAGATCATTCACCGTGACCTGAAGGCTGCCAATATCTTGTTAGATGAAGATTTTGAAGCAGTTGTTGGTGAT
>PIGE-1
NNNNNNNNNNNNNGGGAAGTTGAGATGATTAGTGTGGCAGTTCACCGTAATCTTTTAAGATTAATAGGATTTTGTATTGCTTCGTCAGAAAGGCTTCTTGTGTATCCTTACATGGAGAATCTCAGTGTTGCATATCGACTACGGGGTATGTTTATCTGTGTCATCAAATTTGTTATTTCATTCGTAATTTGCACTTGCAATTTTCCTTGATGAATTGCTCTTACATTTGGAACGAAGAAGGTTGTCTAGTAATTCGTTTTCAGTTAATCAATATGCTATTCTATAATTGTATTTTTGTCATCCATTTTAATATTTTCTTATACCAAGCTGTTCAATATTTCTTAATCCAACCTTGGATACCATGCTAAATAACTAGAGATCTATTTTTGCGTACAGTCCAAGAGAGTAGAATGATCAGATTATAGTGTGGAAATGATTCAATTTCATTAATCAGTGCAGAACTCAAACCTGGGGAGAAAGGACTTGACTGGCCTACACGAAAACAGGTGGCTTTTGGTGCAGCTCGTGGTTTGGAGTACCTTCATGAGCACTGTAATCCAAAGATCATTCACCGTGACCTGAAGGCTGCCAATATTTTGTTAGATGAATATTTTGAAGCAGTTGTTGGTGAT
>PIGE-03
GCAGCATTTTTGCGGGAAGTTGAGATGATTAGTGTGGCAGTTCACCGTAATCTTTTAAGATTAATAGGATTTTGTATTGCTTCGTCAGAAAGGCTTCTTGTGTATCCTTACATGGAGAATCTCAGTGTTGCATATCGACTACGGGGTATGTTTATCTGTGTCATCAAATTTGTTATTTCATTCGTAATTTGCACTTGCAATTTTCCTTGATGAATTGCTCTTACATTTGGAACGAAGAAGGTTGTCTAGTAATTCGTTTTCAGTTAATCAATATGCTATTCTATAATTGTATTTTTGTCATCCATTTTAATATTTTCTTATACCAAGCTGTTCAATATTTCTTAATCCAACCTTGGATACCATGCTAAATAACTAGAGATCTATTTTTGCGTACAGTCCAAGAGAGTAGAATGATCAGATTATAGTGTGGAAATGATTCAATTTCATTAATCAGTGCAGAACTCAAACCTGGGGAGAAAGGACTTGACTGGCCTACACGAAAACAGGTGGCTTTTGGTGCAGCTCGTGGTTTGGAGTACCTTCATGAGCACTGTAATCCAAAGATCATTCACCGTGACCTGAAGGCTGCCAATATTTTGTTAGATGAAGATTTTGAAGCAGTTGTTGGTGAT
>PIMN-18
GCAGCATTTTTGCGGGAAGTTGAGATGATTAGTGTGGCAGTTCACCGTAATCTTTTAAGATTAATAGGATTTTGTATTGCTTCGTCAGAAAGGCTTCTTGTGTATCCTTACATGGAGAATCTCAGTGTTGCATATCGACTACGGGGTATGTTTATCTGTGTCATCAAATTTGTTATTTCATTCGTAATTTGCACTTGCAATTTTCCTTGATGAATTGCTCTTACATTTGGAATGAAGAAGGTTGTCTAGTAAGTTGTTTTCAGTTAATCAATATGCTATTCTATAACTGTATTTTTGTCATCCATTTTTATATTTTCTTCTACCAAGCTGTTGAATATTTCTTAATCCAACCCTGGATACCATGCTAAATAACTAGAGATCTATTTTTGCATACAGTCCAAGAGAGTAGAATGATCAGATTATAGTGTGGAAATGATTCAATTTCATTAATCAGTGCAGAACTCAAACCTGGGGAGAAAGGACTTGACTGGCCTACACGAAAACAGGTGGCTTTTGGTGCAGCTCGTGGTTTGGAGTACCTTCATGAGCACTGTAATCCAAAGATCATTCACCGTGACCTGAAGGCTGCCAATATTTTGTTAGATGAAGATTTTGAAGCAGTTGTTGGTGAT
>PIMN-15
GCAGCATTTTTGCGGGAAGTTGAGATGATTAGTGTGGCAGTTCACCGTAATCTTTTAAGATTAATAGGATTTTGTATTGCTTCGTCAGAAAGGCTTCTTGTGTATCCTTACATGGAGAATCTCAGTGTTGCATATCGACTACGGGGTATGTTTATCTGTGTCATCAAATTTGTTATTTCATTCGTAATTTGCACTTGCAATTTTCCTTGATGAATTGCTCTTACATTTGGAATGAAGAAGGCTGTCTAGTAAGTTGTTTTCAGTTAATCAATATGCTATTCTATAACTGTATTTTTGTCATCCATTTTTATATTTTCTTCTACCAAGCTGTTGAATATTTCTTAATCCAACCCTGGATACCATGCTAAATAACTAGAGATCTATTTTTGCATACAGTCCAAGAGAGTAGAATGATCAGATTATAGTGTGGAAATGATTCAATTTCATTAATCAGTGCAGAACTCAAACCTGGGGAGAAAGGACTTGACTGGCCTACACGAAAACAGGTGGCTTTTGGTGCAGCTCGTGGTTTGGAGTACCTTCATGAGCACTGTAATCCAAAGATCATTCACCGTGACCTGAAGGCTGCCAATATTTTGTTAGATGAAGATTTTGAAGCAGTTGTTGGTGAT
>PIMN-5
GCAGCATTTTTGCGGGAAGTTGAGATGATTAGTGTGGCAGTTCACCGTAATCTTTTAAGATTAATAGGATTTTGTATTGCTTCGTCAGAAAGGCTTCTTGTGTATCCTTACATGGAGAATCTCAGTGTTGCATATCGACTACGGGGTATGTTTATCTGTGTCATCAAATTTGTTATTTCATTCGTAATTTGCACTTGCAATTTTCCTTGATGAATTGCTCTTACATTTGGAATGAAGAAGGTTGTCTAGTAAGTTGTTTTCAGTTAATCAATATGCTATTCTATAACTGTATTTTTGTCATCCATTTTTATATTTTCTTCTACCAAGCTGTTGAATATTTCTTAATCCAACCCTGGATACCATGCTAAATAACTAGAGATCTATTTTTGCATACAGTCCAAGAGAGTAGAATGATCAGATTATAGTGTGGAAATGATTCAATTTCATTAATCAGTGCAGAACTCAAACCTGGGGAGAAAGGACTTGACTGGCCTACACGAAAACAGGTGGCTTTTGGTGCAGCTCGTGGTTTGGAGTACCTTCATGAGCACTGTAATCCAAAGATCATTCACCGTGACCTGAAGGCTGCCAATATTTTGTTAGATGAAGATTTTGAAGCAGTTGTTGGTGAT
>PIMN-14
GCAGCATTTTTGCGGGAAGTTGAGATGATTAGTGTGGCAGTTCACCGTAATCTTTTAAGATTAATAGGATTTTGTATTGCTTCGTCAGAAAGGCTTCTTGTGTATCCTTACATGGAGAATCTCAGTGTTGCATATCGACTACGGGGTATGTTTATCTGTGTCATCAAATTTGTTATTTCATTCGTAATTTGCACTTGCAATTTTCCTTGATGAATTGCTCTTACATTTGGAATGAAGAAGGTTGTCTAGTAAGTTGTTTTCAGTTAATCAATATGCTATTCTATAGCTGTATTTTTGTCATCCATTTTTATATTTTCTTCTACCAAGCTGTTGAATATTTCTTAATCCAACCCTGGATACCATGCTAAATAACTAGAGATCTATTTTTGCATACAGTCCAAGAGAGTAGAATGATCAGATTATAGTGTGGAAATGATTCAATTTCATTAATCAGTGCAGAACTCAAACCTGGGGAGAAAGGACTTGACTGGCCTACACGAAAACAGGTGGCTTTTGGTGCAGCTCGTGGTTTGGAGTACCTTCATGAGCACTGTAATCCAAAGATCATTCACCGTGACCTGAAGGCTGCCAATATTTTGTTAGATGAAGATTTTGAAGCAGTTGTTGGTGAT
>PIMN-9
GCAGCATTTTTGCGGGAAGTTGAGATGATTAGTGTGGCAGTTCACCGTAATCTTTTAAGATTAATAGGATTTTGTATTGCTTCGTCAGAAAGGCTTCTTGTGTATCCTTACATGGAGAATCTCAGTGTTGCATATCGACTACGGGGTATGTTTATCTGTGTCATCAAATTTGTTATTTCATTCGTAATTTGCACTTGCAATTTTCCTTGATGAATTGCTCTTACATTTGGAATGAAGAAGGCTGTCTAGTAAGTTGTTTTCAGTTAATCAATATGCTATTCTATAACTGTATTTTTGTCATCCATTTTTATATTTTCTTCTACCAAGCTGTTGAATATTTCTTAATCCAACCCTGGATACCATGCTAAATAACTAGAGATCTATTTTTGCATACAGTCCAAGAGAGTAGAATGATCAGATTATAGTGTGGAAATGATTCAATTTCATTAATCAGTGCAGAACTCAAACCTGGGGAGAAAGGACTTGACTGGCCTACACGAAAACAGGTGGCTTTTGGTGCAGCTCGTGGTTTGGAGTACCTTCATGAGCACTGTAATCCAAAGATCATTCACCGTGACCTGAAGGCTGCCAATATTTTGTTAGATGAAGATTTTGAAGCAGTTGTTGGTGAT
>PIMN-13
GCAGCATTTTTGCGGGAAGTTGAGATGATTAGTGTGGCAGTTCACCGTAATCTTTTAAGATTAATAGGATTTTGTATTGCTTCGTCAGAAAGGCTTCTTGTGTATCCTTACATGGAGAATCTCAGTGTTGCATATCGACTACGGGGTATGTTTATCTGTGTCATCAAATTTGTTATTTCATTCGTAATTTGCACTTGCAATTTTCCTTGATGAATTGCTCTTACATTTGGAATGAAGAAGGTTGTCTAGTAAGTTGTTTTCAGTTAATCAATATGCTATTCTATAACTGTATTTTTGTCATCCATTTTTATATTTTCTTCTACCAAGCTGTTGAATATTTCTTAATCCAACCCTGGATACCATGCTAAATAACTAGAGATCTATTTTTGCATACAGTCCAAGAGAGTAGAATGATCAGATTATAGTGTGGAAATGATTCAATTTCATTAATCAGTGCAGAACTCAAACCTGGGGAGAAAGGACTTGACTGGCCTACACGAAAACAGGTGGCTTTTGGTGCAGCTCGTGGTTTGGAGTACCTTCATGAGCACTGTAATCCAAAGATCATTCACCGTGACCTGAAGGCTGCCAATATTTTGTTAGATGAAGATTTTGAAGCAGTTGTTGGTGAT
>PIMN-10
GCAGCATTTTTGCGGGAAGTTGAGATGATTAGTGTGGCAGTTCACCGTAATCTTTTAAGATTAATAGGATTTTGTATTGCTTCGTCAGAAAGGCTTCTTGTGTATCCTTACATGGAGAATCTCAGTGTTGCATATCGACTACGGGGTATGTTTATCTGTGTCATCAAATTTGTTATTTCATTCGTAATTTGCACTTGCAATTTTCCTTGATGAATTGCTCTTACATTTGGAATGAAGAAGGCTGTCTAGTAAGTTGTTTTCAGTTAATCAATATGCTATTCTATAACTGTATTTTTGTCATCCATTTTTATATTTTCTTCTACCAAGCTGTTGAATATTTCTTAATCCAACCCTGGATACCATGCTAAATAACTAGAGATCTATTTTTGCATACAGTCCAAGAGAGTAGAATGATCAGATTATAGTGTGGAAATGATTCAATTTCATTAATCAGTGCAGAACTCAAACCTGGGGAGAAAGGACTTGACTGGCCTACACGAAAACAGGTGGCTTTTGGTGCAGCTCGTGGTTTGGAGTACCTTCATGAGCACTGTAATCCAAAGATCATTCACCGTGACCTGAAGGCTGCCAATATTTTGTTAGATGAAGATTTTGAAGCAGTTGTTGGTGAT
>PIMN-2
GCAGCATTTTTGCGGGAAGTTGAGATGATTAGTGTGGCAGTTCACCGTAATCTTTTAAGATTAATAGGATTTTGTATTGCTTCGTCAGAAAGGCTTCTTGTGTATCCTTACATGGAGAATCTCAGTGTTGCATATCGACTACGGGGTATGTTTATCTGTGTCATCAAATTTGTTATTTCATTCGTAATTTGCACTTGCAATTTTCCTTGATGAATTGCTCTTACATTTGGAATGAAGAAGGTTGTCTAGTAAGTTGTTTTCAGTTAATCAATATGCTATTCTATAACTGTATTTTTGTCATCCATTTTTATATTTTCTTCTACCAAGCTGTTGAATATTTCTTAATCCAACCCTGGATACCATGCTAAATAACTAGAGATCTATTTTTGCATACAGTCCAAGAGAGTAGAATGATCAGATTATAGTGTGGAAATGATTCAATTTCATTAATCAGTGCAGAACTCAAACCTGGGGAGAAAGGACTTGACTGGCCTACACGAAAACAGGTGGCTTTTGGTGCAGCTCGTGGTTTGGAGTACCTTCATGAGCACTGTAATCCAAAGATCATTCACCGTGACCTGAAGGCTGCCAATATTTTGTTAGATGAAGATTTTGAAGCAGTTGTTGGTGAT
>PIMN-8
GCAGCATTTTTGCGGGAAGTTGAGATGATTAGTGTGGCAGTTCACCGTAATCTTTTAAGATTAATAGGATTTTGTATTGCTTCGTCAGAAAGGCTTCTTGTGTATCCTTACATGGAGAATCTCAGTGTTGCATATCGACTACGGGGTATGTTTATCTGTGTCATCAAATTTGTTATTTCATTCGTAATTTGCACTTGCAATTTTCCTTGATGAATTGCTCTTACATTTGGAATGAAGAAGGTTGTCTAGTAAGTTGTTTTCAGTTAATCAATATGCTATTCTATAACTGTATTTTTGTCATCCATTTTTATATTTTCTTCTACCAAGCTGTTGAATATTTCTTAATCCAACCCTGGATACCATGCTAAATAACTAGAGATCTATTTTTGCATACAGTCCAAGAGAGTAGAATGATCAGATTATAGTGTGGAAATGATTCAATTTCATTAATCAGTGCAGAACTCAAACCTGGGGAGAAAGGACTTGACTGGCCTACACGAAAACAGGTGGCTTTTGGTGCAGCTCGTGGTTTGGAGTACCTTCATGAGCACTGTAATCCAAAGATCATTCACCGTGACCTGAAGGCTGCCAATATTTTGTTAGATGAAGATTTTGAAGCAGTTGTTGGTGAT
>PIMN-1
GCAGCATTTTTGCGGGAAGTTGAGATGATTAGTGTGGCAGTTCACCGTAATCTTTTAAGATTAATAGGATTTTGTATTGCTTCGTCAGAAAGGCTTCTTGTGTATCCTTACATGGAGAATCTCAGTGTTGCATATCGACTACGGGGTATGTTTATTTGTATCATCAAATTTGTTATTTCATTCATAATTTGCACTTGCAATTTTCTTTGATGAATTGCTCTTACATTTGGAACGAAGAAGGTTGTCTAGTAAGTCGTTTTCAGTTAATCAATATGCTATTCTATAACTGTATCTTTGTCATCCATTTTTATATTTTCTTCTACCAAGCTGTTGAATATTTCTTAATCCAACCTTGGATACCATGCTAAATAACTAGAGATCTATTTTTGCATACAGTCCAAGAGAGTAGAATGATCAGATTATAGTGTGGAAATGATTCAATTTCATTAATCAGTGCAGAACTCAAACCTGGGGAGAAAGGACTTGACTGGCCTACACGAAAACAGGTGGCTTTTGGTGCAGCTCGTGGTTTGGAGTACCTTCATGAGCACTGTAATCCAAAGATCATTCACCGTGACCTGAAGGCTGCCAATATTTTGTTAGATGAAGATTTTGAAGCAGTTGTTGGTGAT
>PIMN-6
NNNNNNNNNNNNNGGGAAGTTGAGATGATTAGTGTGGCAGTTCACCGTAATCTTTTAAGATTAATAGGATTTTGTATTGCTTCGTCAGAAAGGCTTCTTGTGTATCCTTACATGGAGAATCTCAGTGTTGCATATCGACTACGGGGTATGTTTATCTGTGTCATCAAATTTGTTATTTCATTCGTAATTTGCACTTGCAATTTTCCTTGATGAATTGCTCTTACATTTGGAATGAAGAAGGCTGTCTAGTAAGTTGTTTTCAGTTAATCAATATGCTATTCTATAACTGTATTTTTGTCATCCATTTTTATATTTTCTTCTACCAAGCTGTTGAATATTTCTTAATCCAACCCTGGATACCATGCTAAATAACTAGAGATCTATTTTTGCATACAGTCCAAGAGAGTAGAATGATCAGATTATAGTGTGGAAATGATTCAATTTCATTAATCAGTGCAGAACTCAAACCTGGGGAGAAAGGACTTGACTGGCCTACACGAAAACAGGTGGCTTTTGGTGCAGCTCGTGGTTTGGAGTACCTTCATGAGCACTGTAATCCAAAGATCATTCACCGTGACCTGAAGGCTGCCAATATTTTGTTAGATGAAGATTTTGAAGCAGTTGTTGGTGAT
>PIMN-4
GCAGCATTTTTGCGGGAAGTTGAGATGATTAGTGTGGCAGTTCACCGTAATCTTTTAAGATTAATAGGATTTTGTATTGCTTCGTCAGAAAGGCTTCTTGTGTATCCTTACATGGAGAATCTCAGTGTTGCATATCGACTACGGGGTATGTTTATCTGTGTCATCAAATTTGTTATTTCATTCGTAATTTGCACTTGCAATTTTCCTTGATGAATTGCTCTTACATTTGGAATGAAGAAGGTTGTCTAGTAAGTTGTTTTCAGTTAATCAATATGCTATTCTATAACTGTATTTTTGTCATCCATTTTTATATTTTCTTCTACCAAGCTGTTGAATATTTCTTAATCCAACCCTGGATACCATGCTAAATAACTAGAGATCTATTTTTGCATACAGTCCAAGAGAGTAGAATGATCAGATTATAGTGTGGAAATGATTCAATTTCATTAATCAGTGCAGAACTCAAACCTGGGGAGAAAGGACTTGACTGGCCTACACGAAAACAGGTGGCTTTTGGTGCAGCTCGTGGTTTGGAGTACCTTCATGAGCACTGTAATCCAAAGATCATTCACCGTGACCTGAAGGCTGCCAATATTTTGTTAGATGAAGATTTTGAAGCAGTTGTTGGTGAT
>PIMN-17
GCAGCATTTTTGCGGGAAGTTGAGATGATTAGTGTGGCAGTTCACCGTAATCTTTTAAGATTAATAGGATTTTGTATTGCTTCGTCAGAAAGGCTTCTTGTGTATCCTTACATGGAGAATCTCAGTGTTGCATATCGACTACGGGGTATGTTTATCTGTGTCATCAAATTTGTTATTTCATTCGTAATTTGCACTTGCAATTTTCCTTGATGAATTGCTCTTACATTTGGAATGAAGAAGGTTGTCTAGTAAGTTGTTTTCAGTTAATCAATATGCTATTCTATAACTGTATTTTTGTCATCCATTTTTATATTTTCTTCTACCAAGCTGTTGAATATTTCTTAATCCAACCCTGGATACCATGCTAAATAACTAGAGATCTATTTTTGCATACAGTCCAAGAGAGTAGAATGATCAGATTATAGTGTGGAAATGATTCAATTTCATTAATCAGTGCAGAACTCAAACCTGGGGAGAAAGGACTTGACTGGCCTACACGAAAACAGGTGGCTTTTGGTGCAGCTCGTGGTTTGGAGTACCTTCATGAGCACTGTAATCCAAAGATCATTCACCGTGACCTGAAGGCTGCCAATATTTTGTTAGATGAAGATTTTGAAGCAGTTGTTGGTGAT
>PIMN-7
GCAGCATTTTTGCGGGAAGTTGAGATGATTAGTGTGGCAGTTCACCGTAATCTTTTAAGATTAATAGGATTTTGTATTGCTTCGTCAGAAAGGCTTCTTGTGTATCCTTACATGGAGAATCTCAGTGTTGCATATCGACTACGGGGTATGTTTATCTGTGTCATCAAATTTGTTATTTCATTCGTAATTTGCACTTGCAATTTTCCTTGATGAATTGCTCTTACATTTGGAATGAAGAAGGTTGTCTAGTAAGTTGTTTTCAGTTAATCAATATGCTATTCTATAACTGTATTTTTGTCATCCATTTTTATATTTTCTTCTACCAAGCTGTTGAATATTTCTTAATCCAACCCTGGATACCATGCTAAATAACTAGAGATCTATTTTTGCATACAGTCCAAGAGAGTAGAATGATCAGATTATAGTGTGGAAATGATTCAATTTCATTAATCAGTGCAGAACTCAAACCTGGGGAGAAAGGACTTGACTGGCCTACACGAAAACAGGTGGCTTTTGGTGCAGCTCGTGGTTTGGAGTACCTTCATGAGCACTGTAATCCAAAGATCATTCACCGTGACCTGAAGGCTGCCAATATTTTGTTAGATGAAGATTTTGAAGCAGTTGTTGGTGAT
>PIMN-16
GCAGCATTTTTGCGGGAAGTTGAGATGATTAGTGTGGCAGTTCACCGTAATCTTTTAAGATTAATAGGATTTTGTATTGCTTCGTCAGAAAGGCTTCTTGTGTATCCTTACATGGAGAATCTCAGTGTTGCATATCGACTACGGGGTATGTTTATCTGTGTCATCAAATTTGTTATTTCATTCGTAATTTGCACTTGCAATTTTCCTTGATGAATTGCTCTTACATTTGGAATGAAGAAGGTTGTCTAGTAAGTTGTTTTCAGTTAATCAATATGCTATTCTATAACTGTATTTTTGTCATCCATTTTTATATTTTCTTCTACCAAGCTGTTGAATATTTCTTAATCCAACCCTGGATACCATGCTAAATAACTAGAGATCTATTTTTGCATACAGTCCAAGAGAGTAGAATGATCAGATTATAGTGTGGAAATGATTCAATTTCATTAATCAGTGCAGAACTCAAACCTGGGGAGAAAGGACTTGACTGGCCTACACGAAAACAGGTGGCTTTTGGTGCAGCTCGTGGTTTGGAGTACCTTCATGAGCACTGTAATCCAAAGATCATTCACCGTGACCTGAAGGCTGCCAATATTTTGTTAGATGAAGATTTTGAAGCAGTTGTTGGTGAT
>PIMN-11
GCAGCATTTTTGCGGGAAGTTGAGATGATTAGTGTGGCAGTTCACCGTAATCTTTTAAGATTAATAGGATTTTGTATTGCTTCGTCAGAAAGGCTTCTTGTGTATCCTTACATGGAGAATCTCAGTGTTGCATATCGACTACGGGGTATGTTTATCTGTGTCATCAAATTTGTTATTTCATTCGTAATTTGCACTTGCAATTTTCCTTGATGAATTGCTCTTACATTTGGAATGAAGAAGGCTGTCTAGTAAGTTGTTTTCAGTTAATCAATATGCTATTCTATAACTGTATTTTTGTCATCCATTTTTATATTTTCTTCTACCAAGCTGTTGAATATTTCTTAATCCAACCCTGGATACCATGCTAAATAACTAGAGATCTATTTTTGCATACAGTCCAAGAGAGTAGAATGATCAGATTATAGTGTGGAAATGATTCAATTTCATTAATCAGTGCAGAACTCAAACCTGGGGAGAAAGGACTTGACTGGCCTACACGAAAACAGGTGGCTTTTGGTGCAGCTCGTGGTTTGGAGTACCTTCATGAGCACTGTAATCCAAAGATCATTCACCGTGACCTGAAGGCTGCCAATATTTTGTTAGATGAAGATTTTGAAGCAGTTGTTGGTGAT
>PIMN-3
GCAGCATTTTTGCGGGAAGTTGAGATGATTAGTGTGGCAGTTCACCGTAATCTTTTAAGATTAATAGGATTTTGTATTGCTTCGTCAGAAAGGCTTCTTGTGTATCCTTACATGGAGAATCTCAGTGTTGCATATCGACTACGGGGTATGTTTATCTGTGTCATCAAATTTGTTATTTCATTCGTAATTTGCACTTGCAATTTTCCTTGATGAATTGCTCTTACATTTGGAATGAAGAAGGTTGTCTAGTAAGTTGTTCTCAGTTAATCAATATGCTATTCTATAACTGTATTTTTGTCATCCATTTTTATATTTTCTTCTACCAAGCTGTTGAATATTTCTTAATCCAACCCTGGATACCATGCTAAATAACTAGAGATCTATTTTTGCATACAGTCCAAGAGAGTAGAATGATCAGATTATAGTGTGGAAATGATTCAATTTCATTAATCAGTGCAGAACTCAAACCTGGGGAGAAAGGACTTGACTGGCCTACACGAAAACAGGTGGCTTTTGGTGCAGCTCGTGGTTTGGAGTACCTTCATGAGCACTGTAATCCAAAGATCATTCACCGTGACCTGAAGGCTGCCAATATTTTGTTAGATGAAGATTTTGAAGCAGTTGTTGGTGAT
>PIMN-12
GCAGCATTTTTGCGGGAAGTTGAGATGATTAGTGTGGCAGTTCACCGTAATCTTTTAAGATTAATAGGATTTTGTATTGCTTCGTCAGAAAGGCTTCTTGTGTATCCTTACATGGAGAATCTCAGTGTTGCATATCGACTACGGGGTATGTTTATCTGTGTCATCAAATTTGTTATTTCATTCGTAATTTGCACTTGCAATTTTCCTTGATGAATTGCTCTTACATTTGGAATGAAGAAGGCTGTCTAGTAAGTTGTTTTCAGTTAATCAATATGCTATTCTATAACTGTATTTTTGTCATCCATTTTTATATTTTCTTCTACCAAGCTGTTGAATATTTCTTAATCCAACCCTGGATACCATGCTAAATAACTAGAGATCTATTTTTGCATACAGTCCAAGAGAGTAGAATGATCAGATTATAGTGTGGAAATGATTCAATTTCATTAATCAGTGCAGAACTCAAACCTGGGGAGAAAGGACTTGACTGGCCTACACGAAAACAGGTGGCTTTTGGTGCAGCTCGTGGTTTGGAGTACCTTCATGAGCACTGTAATCCAAAGATCATTCACCGTGACCTGAAGGCTGCCAATATTTTGTTAGATGAAGATTTTGAAGCAGTTGTTGGTGAT
>PISB-16
GCAGCATTTTTGCGGGAAGTTGAGATGATTAGTGTGGCAGTTCACCGTAATCTTTTAAGATTAATAGGATTTTGTATTGCTTCGTCAGAAAGGCTTCTTGTGTATCCTTACATGGAGAATCTCAGTGTTGCATATCGACTACGGGGTATGTTTATTTGTATCATCAAATTTGTTATTTCATTCATAATTTGCACTTGCAATTTTCCTTGATGAATTGCTCTTACATTTGGAACGAAGAAGGTTGTCTAGTAAGTCGTTTTCAGTTAATCAATATGCTATTCTATAACTGTATCTTTGTCATCCATTTTTATATTTTCTTCTACCAAGCTGTTGAATATTTCTTAATCCAACCTTGGATACCATGCTAAATAACTAGAGATCTATTTTTGCATACAGTCCAAGAGAGTAGAATGATCAGATTATAGTGTGGAAATGATTCAATTTCATTAATCAGTGCAGAACTCAAACCTGGGGAGAAAGGACTTGACTGGCCTACACGAAAACAGGTGGCTTTTGGTGCAGCTCGTGGTTTGGAGTACCTTCATGAGCACTGTAATCCAAAGATCATTCACCGTGACCTGAAGGCTGCCAATATCTTGTTAGATGAAGATTTTGAAGCAGTTGTTGGTGAT
>PISB-6
GCAGCATTTTTGCGGGAAGTTGAGATGATTAGTGTGGCAGTTCACCGTAATCTTTTAAGATTAATAGGATTTTGTATTGCTTCGTCAGAAAGGCTTCTTGTGTATCCTTACATGGAGAATCTCAGTGTTGCATATCGACTACGGGGTATGTTTATTTGTATCATCAAATTTGTTATTTCATTCATAATTTGCACTTGCAATTTTCCTTGATGAATTGCTCTTACATTTGGAACGAAGAAGGTTGTCTAGTAAGTCGTTTTCAGTTAATCAATATGCTATTCTATAACTGTATCTTTGTCATCCATTTTTATATTTTCTTCTACCAAGCTGTTGAATATTTCTTAATCCAACCTTGGATACCATGCTAAATAACTAGAGATCTATTTTTGCATACAGTCCAAGAGAGTAGAATGATCAGATTATAGTGTGGAAATGATTCAATTTCATTAATCAGTGCAGAACTCAAACCTGGGGAGAAAGGACTTGACTGGCCTACACGAAAACAGGTGGCTTTTGGTGCAGCTCGTGGTTTGGAGTACCTTCATGAGCACTGTAATCCAAAGATCATTCACCGTGACCTGAAGGCTGCCAATATCTTGTTAGATGAAGATTTTGAAGCAGTTGTTGGTGAT
>PISB-13
NNNNNNNNNNNNNNNNNNNNNNNNNNNNNNNNNNNNNNNNNNNNNNNNNATCTTTTAAGATTAATAGGATTTTGTATTGCTTCGTCAGAAAGGCTTCTTGTGTATCCTTACATGGAGAATCACAGTGTTGCATATCGACTACGGGGTATGTTTATCTGTATCATCAAATTTGTTATTTCATTCATAATTTGCACTTGCAATTTTCCTTGATGAATTGCTCTTACATTTGGAACGAAGAAGGTTGTCTAGTAAGTCGTTTTCAGTTAATCAATATGCTATTCTATAACTGTATCTTTGTCATCCATTTTTATATTTTCTTCTACCAAGCTGTTGAATATTTCTTAATCCAACCTTGGATACCATGCTAAATAACTAGAGATCTATTTTTGCATACAGTCCAAGAGAGTAGAATGATCAGATTATAGTGTGGAAATGATTCAATTTCATTAATCAGTGCAGAACTCAAACCTGGGGAGAAAGGACTTGACTGGCCTACACGAAAACAGGTGGCTTTTGGTGCAGCTCGTGGTTTGGAGTACCTTCATGAGCACTGTAATCCAAAGATCATTCACCGTGACCTGAAGGCTGCCAATATCTTGTTAGATGNNNNNNNNNNNNNNNNNNNNNNNNNN
>PISB-11
NNNNNNNNNNNNNGGGAAGTTGAGATGATTAGTGTGGCAGTTCACCGTAATCTTTTAAGATTAATAGGATTTTGTATTGCTTCGTCAGAAAGGCTTCTTGTGTATCCTTACATGGAGAATCTCAGTGTTGCATATCGACTACGGGGTATGTTTATCTGTATCATCAAATTTGTTATTTCATTCATAATTTGCACTTGCAATTTTCCTTGATGAATTGCTCTTACATTTGGAACGAAGAAGGTTGTCTAGTAAGTCGTTTTCAGTTAATCAATATGCTATTCTATAACTGTATCTTTGTCATCCATTTTTATATTTTCTTCTACCAAGCTGTTGAATATTTCTTAATCCAACCTTGGATACCATGCTAAATAACTAGAGATCTATTTTTGCATACAGTCCAAGAGAGTAGAATGATCAGATTATAGTGTGGAAATGATTCAATTTCATTAATCAGTGCAGAACTCAAACCTGGGGAGAAAGGACTTGACTGGCCTACACGAAAACAGGTGGCTTTTGGTGCAGCTCGTGGTTTGGAGTACCTTCATGAGCACTGTAATCCAAAGATCATTCACCGTGACCTGAAGGCTGCCAATATCTTGTTAGATGAAGATTTTGAAGCAGTTGTTGGTGAT
>PISB-10
GCAGCATTTTTGCGGGAAGTTGAGATGATTAGTGTGGCAGTTCACCGTAATCTTTTAAGATTAATAGGATTTTGTATTGCTTCGTCAGAAAGGCTTCTTGTGTATCCTTACATGGAGAATCTCAGTGTTGCATATCGACTACGGGGTATGTTTATTTGTATCATCAAATTTGTTATTTCATTCATAATTTGCACTTGCAATTTTCCTTGATGAATTGCTCTTACATTTGGAACGAAGAAGGTTGTCTAGTAAGTCGTTTTCAGTTAATCAATATGCTATTCTATAACTGTATCTTTGTCATCCATTTTTATATTTTCTTCTACCAAGCTGTTGAATATTTCTTAATCCAACCTTGGATACCATGCTAAATAACTAGAGATCTATTTTTGCATACAGTCCAAGAGAGTAGAATGATCAGATTATAGTGTGGAAATGATTCAATTTCATTAATCAGTGCAGAACTCAAACCTGGGGAGAAAGGACTTGACTGGCCTACACGAAAACAGGTGGCTTTTGGTGCAGCTCGTGGTTTGGAGTACCTTCATGAGCACTGTAATCCAAAGATCATTCACCGTGACCTGAAGGCTGCCAATATCTTGTTAGATGAAGATTTTGAAGCAGTTGTTGGTGAT
>PISB-14
GCAGCATTTTTGCGGGAAGTTGAGATGATTAGTGTGGCAGTTCACCGTAATCTTTTAAGATTAATAGGATTTTGTATTGCTTCGTCAGAAAGGCTTCTTGTGTATCCTTACATGGAGAATCTCAGTGTTGCATATCGACTACGGGGTATGTTTATCTGTATCATCAAATTTGTTATTTCATTCATAATTTGCACTTGCAATTTTCCTTGATGAATTGCTCTTACATTTGGAACGAAGAAGGTTGTCTAGTAAGTCGTTTTCAGTTAATCAATATGCTATTCTATAACTGTATCTTTGTCATCCATTTTTATATTTTCTTCTACCAAGCTGTTGAATATTTCTTAATCCAACCTTGGATACCATGCTAAATAACTAGAGATCTATTTTTGCATACAGTCCAAGAGAGTAGAATGATCAGATTATAGTGTGGAAATGATTCAATTTCATTAATCAGTGCAGAACTCAAACCTGGGGAGAAAGGACTTGACTGGCCTACACGAAAACAGGTGGCTTTTGGTGCAGCTCGTGGTTTGGAGTACCTTCATGAGCACTGTAATCCAAAGATCATTCACCGTGACCTGAAGGCTGCCAATATCTTGTTAGATGAAGATTTTGAAGCAGTTGTTGGTGAT
>PISB-1
GCAGCATTTTTGCGGGAAGTTGAGATGATTAGTGTGGCAGTTCACCGTAATCTTTTAAGATTAATAGGATTTTGTATTGCTTCGTCAGAAAGGCTTCTTGTGTATCCTTACATGGAGAATCTCAGTGTTGCATATCGACTACGGGGTATGTTTATCTGTATCATCAAATTTGTTATTTCATTCATAATTTGCACTTGCAATTTTCCTTGATGAATTGCTCTTACATTTGGAACGAAGAAGGTTGTCTAGTAAGTCGTTTTCAGTTAATCAATATGCTATTCTATAACTGTATCTTTGTCATCCATTTTTATATTTTCTTCTACCAAGCTGTTGAATATTTCTTAATCCAACCTTGGATACCATGCTAAATAACTAGAGATCTATTTTTGCATACAGTCCAAGAGAGTAGAATGATCAGATTATAGTGTGGAAATGATTCAATTTCATTAATCAGTGCAGAACTCAAACCTGGGGAGAAAGGACTTGACTGGCCTACACGAAAACAGGTGGCTTTTGGTGCAGCTCGTGGTTTGGAGTACCTTCATGAGCACTGTAATCCAAAGATCATTCACCGTGACCTGAAGGCTGCCAATATCTTGTTAGATGAAGATTTTGAAGCAGTTGTTGGTGAT
>PISB-8
GCAGCATTTTTGCGGGAAGTTGAGATGATTAGTGTGGCAGTTCACCGTAATCTTTTAAGATTAATAGGATTTTGTATTGCTTCGTCAGAAAGGCTTCTTGTGTATCCTTACATGGAGAATCTCAGTGTTGCATATCGACTACGGGGTATGTTTATCTGTATCATCAAATTTGTTATTTCATTCATAATTTGCACTTGCAATTTTCCTTGATGAATTGCTCTTACATTTGGAACGAAGAAGGTTGTCTAGTAAGTCGTTTTCAGTTAATCAATATGCTATTCTATAACTGTATCTTTGTCATCCATTTTTATATTTTCTTCTACCAAGCTGTTGAATATTTCTTAATCCAACCTTGGATACCATGCTAAATAACTAGAGATCTATTTTTGCATACAGTCCAAGAGAGTAGAATGATCAGATTATAGTGTGGAAATGATTCAATTTCATTAATCAGTGCAGAACTCAAACCTGGGGAGAAAGGACTTGACTGGCCTACACGAAAACAGGTGGCTTTTGGTGCAGCTCGTGGTTTGGAGTACCTTCATGAGCACTGTAATCCAAAGATCATTCACCGTGACCTGAAGGCTGCCAATATCTTGTTAGATGAAGATTTTGAAGCAGTTGTTGGTGAT
>PISB-4
GCAGCATTTTTGCGGGAAGTTGAGATGATTAGTGTGGCAGTTCACCGTAATCTTTTAAGATTAATAGGATTTTGTATTGCTTCGTCAGAAAGGCTTCTTGTGTATCCTTACATGGAGAATCTCAGTGTTGCATATCGACTACGGGGTATGTTTATTTGTATCATCAAATTTGTTATTTCATTCATAATTTGCACTTGCAATTTTCCTTGATGAATTGCTCTTACATTTGGAACGAAGAAGGTTGTCTAGTAAGTCGTTTTCAGTTAATCAATATGCTATTCTATAACTGTATCTTTGTCATCCATTTTTATATTTTCTTCTACCAAGCTGTTGAATATTTCTTAATCCAACCTTGGATACCATGCTAAATAACTAGAGATCTATTTTTGCATACAGTCCAAGAGAGTAGAATGATCAGATTATAGTGTGGAAATGATTCAATTTCATTAATCAGTGCAGAACTCAAACCTGGGGAGAAAGGACTTGACTGGCCTACACGAAAACAGGTGGCTTTTGGTGCAGCTCGTGGTTTGGAGTACCTTCATGAGCACTGTAATCCAAAGATCATTCACCGTGACCTGAAGGCTGCCAATATCTTGTTAGATGAAGATTTTGAAGCAGTTGTTGGTGAT
>PISB-18
NNNNNNNNNNNNNNNNNNNNNNNNNNNATTAGTGTGGCAGTTCACCGTAATCTTTTAAGATTAATAGGATTTTGTATTGCTTCGTCAGAAAGGCTTCTTGTGTATCCTTACATGGAGAATCTCAGTGTTGCATATCGACTACGGGGTATGTTTATTTGTATCATCAAATTTGTTATTTCATTCATAATTTGCACTTGCAATTTTCCTTGATGAATTGCTCTTACATTTGGAACGAAGAAGGTTGTCTAGTAAGTCGTTTTCAGTTAATCAATATGCTATTCTATAACTGTATCTTTGTCATCCATTTTTATATTTTCTTCTACCAAGCTGTTGAATATTTCTTAATCCAACCTTGGATACCATGCTAAATAACTAGAGATCTATTTTTGCATACAGTCCAAGAGAGTAGAATGATCAGATTATAGTGTGGAAATGATTCAATTTCATTAATCAGTGCAGAACTCAAACCTGGGGAGAAAGGACTTGACTGGCCTACACAAAAACAGGTGGCTTTTGGTGCAGCTCGTGGTTTGGAGTACCTTCATGAGCACTGTAATCCAAAGATCATTCACCGTGACCTGAAGGCTGCCAATATCTTGTTAGATGAAGATTTTGAAGCAGTTGTTGGTGAT
>PISB-17
GCAGCATTTTTGCGGGAAGTTGAGATGATTAGTGTGGCAGTTCACCGTAATCTTTTAAGATTAATAGGATTTTGTATTGCTTCGTCAGAAAGGCTTCTTGTGTATCCTTACATGGAGAATCTCAGTGTTGCATATCGACTACGGGGTATGTTTATTTGTATCATCAAATTTGTTATTTCATTCATAATTTGCACTTGCAATTTTCCTTGATGAATTGCTCTTACATTTGGAACGAAGAAGGTTGTCTAGTAAGTCGTTTTCAGTTAATCAATATGCTATTCTATAACTGTATCTTTGTCATCCATTTTTATATTTTCTTCTACCAAGCTGTTGAATATTTCTTAATCCAACCTTGGATACCATGCTAAATAACTAGAGATCTATTTTTGCATACAGTCCAAGAGAGTAGAATGATCAGATTATAGTGTGGAAATGATTCAATTTCATTAATCAGTGCAGAACTCAAACCTGGGGAGAAAGGACTTGACTGGCCTACACGAAAACAGGTGGCTTTTGGTGCAGCTCGTGGTTTGGAGTACCTTCATGAGCACTGTAATCCAAAGATCATTCACCGTGACCTGAAGGCTGCCAATATCTTGTTAGATGAAGATTTTGAAGCAGTTGTTGGTGAT
>PISQ-2
GCAGCATTTTTGCGGGAAGTTGAGATGATTAGTGTGGCAGTTCACCGTAATCTTTTAAGATTAATAGGATTTTGTATTGCTTCGTCAGAAAGGCTTCTTGTGTATCCTTACATGGAGAATCTCAGTGTTGCATATCGACTACGGGGTATGTTTATCTGTGTCATCAAATTTGTTATTTCATTCGTAATTTGCACTTGCAATTTTCCTTGATGAATTGCTCTTACATTTGGAACGAAGAAGGTTGTCTAGTAAGTCGTTTTCAGTTAATCAATATGCTATTCTATAACTGTATTTTTGTCATCCATTTTAATATTTTCTTTTACCAAGCTGTTCAATATTTCTTAATCCAACCTTGGATACCATGCTAAATAACTAGAGATCTATTTTTGCATACAGTCCAAGAGAGTAGAATGATCAGATTATAGTGTGGAAATGATTCAATTTCATTAATCAGTGCAGAACTCAAACCTGGGGAGAAAGGACTTGACTGGCCTACACGAAAACAGGTGGCTTTTGGTGCAGCTCGTGGTTTGGAGTACCTTCATGAGCACTGTAATCCAAAGATCATTCACCGTGACCTGAAGGCTGCCAATATTTTGTTAGATGAATATTTTGAAGCAGTTGTTGGTGAT
>PISQ-1
NNNNNNNNNNNNNNNNNNNNNNNGATGATTAGTGTGGCAGTTCACCGTAATCTTTTAAGATTAATAGGATTTTGTATTGCTTCGTCAGAAAGGCTTCTTGTGTATCCTTACATGGAGAATCTCAGTGTTGCATATCGACTACGGGGTATGTTTATCTGTGTCATCAAATTTGTTATTTCATTCGTAATTTGCACTTGCAATTTTCCTTGATGAATTGCTCTTACATTTGGAACGAAGAAGGTTGTCTAGTAAGTCGTTTTCAGTTAATCAATATGCTATTCTATAACTGTATTTTTGTCATCCATTTTAATATTTTCTTTTACCAAGCTGTTCAATATTTCTTAATCCAACCTTGGATACCATGCTAAATAACTAGAGATCTATTTTTGCATACAGTCCAAGAGAGTAGAATGATCAGATTATAGTGTGGAAATGATTCAATTTCATTAATCAGTGCAGAACTCAAACCTGGGGAGAAAGGACTTGACTGGCCTACACGAAAACAGGTGGCTTTTGGTGCAGCTCGTGGTTTGGAGTACCTTCATGAGCACTGTAATCCAAAGATCATTCACCGTGACCTGAAGGCTGCCAATATTTTGTTAGATGAATATTTTGAAGCAGTTGTTGGTGAT
>PIST-7
GCAGCATTTTTGCGGGAAGTTGAGATGATTAGTGTGGCAGTTCACCGTAATCTTTTAAGATTAATAGGATTTTGTATTGCTTCGTCAGAAAGGCTTCTTGTGTATCCTTACATGGAGAATCTCAGTGTTGCATATCGATTACGGGGTATGTTTATCTGTGTCATCAAATTTGTTATTTCATTCGTAATTTGCACTTGCAATTTTCCTTGATGAATTGCTCTTACATTTGGAATGAAGAAGGTTGTCTAGTAAGTTGTTTTCAGTTAATCAATATGCTATTCTATAACTGTATTTTTGTCATCCATTTTTATATTTTCTTCTACCAAGCTGTTGAATATTTCTTAATCCAACCTTGGATACCATGCTAAATAACTAGAGATCTATTTTTGCATACAGTCCAAGAGAGTAGAATGATCAGATTATAGTGTGGAAATGATTCAATTTCATTAATCAGTGCAGAACTCAAACCTGGGGAGAAAGGACTTGACTGGCCTACACGAAAACAGGTGGCTTTTGGTGCAGCTCGTGGTTTGGAGTACCTTCATGAGCACTGTAATCCAAAGATCATTCACCGTGACCTGAAGGCTGCCAATATTTTGTTAGATGAAGATTTTGAAGCAGTTGTTGGTGAT
>PIST-5
GCAGCATTTTTGCGGGAAGTTGAGATGATTAGTGTGGCAGTTCACCGTAATCTTTTAAGATTAATAGGATTTTGTATTGCTTCGTCAGAAAGGCTTCTTGTGTATCCTTACATGGAGAATCTCAGTGTTGCATATCGATTACGGGGTATGTTTATCTGTGTCATCAAATTTGTTATTTCATTCGTAATTTGCACTTGCAATTTTCCTTGATGAATTGCTCTTACATTTGGAATGAAGAAGGTTGTCTAGTAAGTTGTTTTCAGTTAATCAATATGCTATTCTATAACTGTATTTTTGTCATCCATTTTTATATTTTCTTCTACCAAGCTGTTGAATATTTCTTAATCCAACCTTGGATACCATGCTAAATAACTAGAGATCTATTTTTGCATACAGTCCAAGAGAGTAGAATGATCAGATTATAGTGTGGAAATGATTCAATTTCATTAATCAGTGCAGAACTCAAACCTGGGGAGAAAGGACTTGACTGGCCTACACGAAAACAGGTGGCTTTTGGTGCAGCTCGTGGTTTGGAGTACCTTCATGAGCACTGTAATCCAAAGATCATTCACCGTGACCTGAAGGCTGCCAATATTTTGTTAGATGAAGATTTTGAAGCAGTTGTTGGTGAT
>PIST-19
GCAGCATTTTTGCGGGAAGTTGAGATGATTAGTGTGGCAGTTCACCGTAATCTTTTAAGATTAATAGGATTTTGTATTGCTTCGTCAGAAAGGCTTCTTGTGTATCCTTACATGGAGAATCTCAGTGTTGCATATCGACTACGGGGTATGTTTATCTGTGTCATCAAATTTGTTATTTCATTCGTAATTTGCACTTGCAATTTTCCTTGATGAATTGCTCTTACATTTGGAATGAAGAAGGTTGTCTAGTAAGTTGTTCTCAGTTAATCAATATGCTATTCTATAACTGTATTTTTGTCATCCATTTTTATATTTTCTTCTACCAAGCTGTTGAATATTTCTTAATCCAACCCTGGATACCATGCTAAATAACTAGAGATCTATTTTTGCATACAGTCCAAGAGAGTAGAATGATCAGATTATAGTGTGGAAATGATTCAATTTCATTAATCAGTGCAGAACTCAAACCTGGGGAGAAAGGACTTGACTGGCCTACACGAAAACAGGTGGCTTTTGGTGCAGCTCGTGGTTTGGAGTACCTTCATGAGCACTGTAATCCAAAGATCATTCACCGTGACCTGAAGGCTGCCAATATTTTGTTAGATGAAGATTTTGAAGCAGTTGTTGGTGAT
>PIST-13
GCAGCATTTTTGCGGGAAGTTGAGATGATTAGTGTGGCAGTTCACCGTAATCTTTTAAGATTAATAGGATTTTGTATTGCTTCGTCAGAAAGGCTTCTTGTGTATCCTTACATGGAGAATCTCAGTGTTGCATATCGACTACGGGGTATGTTTATCTGTGTCATCAAATTTGTTATTTCATTCGTAATTTGCACTTGCAATTTTCCTTGATGAATTGCTCTTACATTTGGAATGAAGAAGGTTGTCTAGTAAGTTGTTCTCAGTTAATCAATATGCTATTCTATAACTGTATTTTTGTCATCCATTTTTATATTTTCTTCTACCAAGCTGTTGAATATTTCTTAATCCAACCCTGGATACCATGCTAAATAACTAGAGATCTATTTTTGCATACAGTCCAAGAGAGTAGAATGATCAGATTATAGTGTGGAAATGATTCAATTTCATTAATCAGTGCAGAACTCAAACCTGGGGAGAAAGGACTTGACTGGCCTACACGAAAACAGGTGGCTTTTGGTGCAGCTCGTGGTTTGGAGTACCTTCATGAGCACTGTAATCCAAAGATCATTCACCGTGACCTGAAGGCTGCCAATATTTTGTTAGATGAAGATTTTGAAGCAGTTGTTGGTGAT
>PICH-X2
GCAGCATTTTTGCGGGAAGTTGAGATGATTAGTGTGGCAGTTCACCGTAATCTTTTAAGATTAATAGGATTTTGTATTGCTTCGTCAGAAAGGCTTCTTGTGTATCCTTACATGGAGAATCTCAGTGTTGCATATCGACTACGGGGTATGTTTATCTGTGTCATCAAATTTGTTATTTCATTCGTAATTTGCACCTGCAATTTTCCTTGATGAACTGCTCTTACATTTGGAATGAAGAAGGTTGTCTAGTAAGTTGTTTTCAGTTAATCAATATGCTATTCTATAGCTGTATTTTTGTCATCCATTTTTATATTTTCTTCTACCAAGCTGTTGAATATTTCTTAATCCAACCCTGGATACCATGCTAAATAACTAGAGATCTATGTTTGCATACAGTCCAAGAGAGTAGAATGATCAGATTATAGTGTGGAAATGATTCAATTTCATTAATCAGTGCAGAACTCAAACCTGGGGAGAAAGGACTTGACTGGCCTACACGAAAACAGGTGGCTTTTGGTGCAGCTCGTGGTTTGGAGTACCTTCATGAGCACTGTAATCCAAAGATCATTCACCGTGACCTGAAGGCTGCCAATATTTTGTTAGATGAAGATTTTGAAGCAGTTGTTGGTGAT
>PIST-3
GCAGCATTTTTGCGGGAAGTTGAGATGATTAGTGTGGCAGTTCACCGTAATCTTTTAAGATTAATAGGATTTTGTATTGCTTCGTCAGAAAGGCTTCTTGTGTATCCTTACATGGAGAATCTCAGTGTTGCATATCGATTACGGGGTATGTTTATCTGTGTCATCAAATTTGTTATTTCATTCGTAATTTGCACTTGCAATTTTCCTTGATGAATTGCTCTTACATTTGGAATGAAGAAGGTTGTCTAGTAAGTTGTTTTCAGTTAATCAATATGCTATTCTATAACTGTATTTTTGTCATCCATTTTTATATTTTCTTCTACCAAGCTGTTGAATATTTCTTAATCCAACCTTGGATACCATGCTAAATAACTAGAGATCTATTTTTGCATACAGTCCAAGAGAGTAGAATGATCAGATTATAGTGTGGAAATGATTCAATTTCATTAATCAGTGCAGAACTCAAACCTGGGGAGAAAGGACTTGACTGGCCTACACGAAAACAGGTGGCTTTTGGTGCAGCTCGTGGTTTGGAGTACCTTCATGAGCACTGTAATCCAAAGATCATTCACCGTGACCTGAAGGCTGCCAATATTTTGTTAGATGAAGATTTTGAAGCAGTTGTTGGTGAT
>PICH-X1
GCAGCATTTTTGCGGGAAGTTGAGATGATTAGTGTGGCAGTTCACCGTAATCTTTTAAGATTAATAGGATTTTGTATTGCTTCGTCAGAAAGGCTTCTTGTGTATCCTTACATGGAGAATCTCAGTGTTGCATATCGACTACGGGGTATGTTTATCTGTGTCATCAAATTTGTTATTTCATTCGTAATTTGCACTTGCAATTTTCCTTGATGAACTGCTCTTACATTTGGAATGAAGAAGGTTGTCTAGTAAGTTGTTTTCAGTTAATCAATATGCTATTCTATAGCTGTATTTTTGTCATCCATTTTTATATTTTCTTCTACCAAGCTGTTGAATATTTCTTAATCCAACCCTGGATACCATGCTAAATAACTAGAGATCTATGTTTGCATACAGTCCAAGAGAGTAGAATGATCAGATTATAGTGTGGAAATGATTCAATTTCATTAATCAGTGCAGAACTCAAACCTGGGGAGAAAGGACTTGACTGGCCTACACGAAAACAGGTGGCTTTTGGTGCAGCTCGTGGTTTGGAGTACCTTCATGAGCACTGTAATCCAAAGATCATTCACCGTGACCTGAAGGCTGCCAATATTTTGTTAGATGAAGATTTTGAAGCAGTTGTTGGTGAT
>PIST-8
GCAGCATTTTTGCGGGAAGTTGAGATGATTAGTGTGGCAGTTCACCGTAATCTTTTAAGATTAATAGGATTTTGTATTGCTTCGTCAGAAAGGCTTCTTGTGTATCCTTACATGGAGAATCTCAGTGTTGCATATCGATTACGGGGTATGTTTATCTGTGTCATCAAATTTGTTATTTCATTCGTAATTTGCACTTGCAATTTTCCTTGATGAATTGCTCTTACATTTGGAATGAAGAAGGTTGTCTAGTAAGTTGTTTTCAGTTAATCAATATGCTATTCTATAACTGTATTTTTGTCATCCATTTTTATATTTTCTTCTACCAAGCTGTTGAATATTTCTTAATCCAACCTTGGATACCATGCTAAATAACTAGAGATCTATTTTTGCATACAGTCCAAGAGAGTAGAATGATCAGATTATAGTGTGGAAATGATTCAATTTCATTAATCAGTGCAGAACTCAAACCTGGGGAGAAAGGACTTGACTGGCCTACACGAAAACAGGTGGCTTTTGGTGCAGCTCGTGGTTTGGAGTACCTTCATGAGCACTGTAATCCAAAGATCATTCACCGTGACCTGAAGGCTGCCAATATTTTGTTAGATGAAGATTTTGAAGCAGTTGTTGGTGAT
>PIST-4
GCAGCATTTTTGCGGGAAGTTGAGATGATTAGTGTGGCAGTTCACCGTAATCTTTTAAGATTAATAGGATTTTGTATTGCTTCGTCAGAAAGGCTTCTTGTGTATCCTTACATGGAGAATCTCAGTGTTGCATATCGACTACGGGGTATGTTTATCTGTGTCATCAAATTTGTTATTTCATTCGTAATTTGCACTTGCAATTTTCCTTGATGAATTGCTCTTACATTTGGAATGAAGAAGGTTGTCTAGTAAGTTGTTCTCAGTTAATCAATATGCTATTCTATAACTGTATTTTTGTCATCCATTTTTATATTTTCTTCTACCAAGCTGTTGAATATTTCTTAATCCAACCCTGGATACCATGCTAAATAACTAGAGATCTATTTTTGCATACAGTCCAAGAGAGTAGAATGATCAGATTATAGTGTGGAAATGATTCAATTTCATTAATCAGTGCAGAACTCAAACCTGGGGAGAAAGGACTTGACTGGCCTACACGAAAACAGGTGGCTTTTGGTGCAGCTCGTGGTTTGGAGTACCTTCATGAGCACTGTAATCCAAAGATCATTCACCGTGACCTGAAGGCTGCCAATATTTTGTTAGATGAAGATTTTGAAGCAGTTGTTGGTGAT
>PIST-14
GCAGCATTTTTGCGGGAAGTTGAGATGATTAGTGTGGCAGTTCACCGTAATCTTTTAAGATTAATAGGATTTTGTATTGCTTCGTCAGAAAGGCTTCTTGTGTATCCTTACATGGAGAATCTCAGTGTTGCATATCGATTACGGGGTATGTTTATCTGTGTCATCAAATTTGTTATTTCATTCGTAATTTGCACTTGCAATTTTCCTTGATGAATTGCTCTTACATTTGGAATGAAGAAGGTTGTCTAGTAAGTTGTTTTCAGTTAATCAATATGCTATTCTATAACTGTATTTTTGTCATCCATTTTTATATTTTCTTCTACCAAGCTGTTGAATATTTCTTAATCCAACCTTGGATACCATGCTAAATAACTAGAGATCTATTTTTGCATACAGTCCAAGAGAGTAGAATGATCAGATTATAGTGTGGAAATGATTCAATTTCATTAATCAGTGCAGAACTCAAACCTGGGGAGAAAGGACTTGACTGGCCTACACGAAAACAGGTGGCTTTTGGTGCAGCTCGTGGTTTGGAGTACCTTCATGAGCACTGTAATCCAAAGATCATTCACCGTGACCTGAAGGCTGCCAATATTTTGTTAGATGAAGATTTTGAAGCAGTTGTTGGTGAT
>PIST-10
GCAGCATTTTTGCGGGAAGTTGAGATGATTAGTGTGGCAGTTCACCGTAATCTTTTAAGATTAATAGGATTTTGTATTGCTTCGTCAGAAAGGCTTCTTGTGTATCCTTACATGGAGAATCTCAGTGTTGCATATCGATTACGGGGTATGTTTATCTGTGTCATCAAATTTGTTATTTCATTCGTAATTTGCACTTGCAATTTTCCTTGATGAATTGCTCTTACATTTGGAATGAAGAAGGTTGTCTAGTAAGTTGTTTTCAGTTAATCAATATGCTATTCTATAACTGTATTTTTGTCATCCATTTTTATATTTTCTTCTACCAAGCTGTTGAATATTTCTTAATCCAACCTTGGATACCATGCTAAATAACTAGAGATCTATTTTTGCATACAGTCCAAGAGAGTAGAATGATCAGATTATAGTGTGGAAATGATTCAATTTCATTAATCAGTGCAGAACTCAAACCTGGGGAGAAAGGACTTGACTGGCCTACACGAAAACAGGTGGCTTTTGGTGCAGCTCGTGGTTTGGAGTACCTTCATGAGCACTGTAATCCAAAGATCATTCACCGTGACCTGAAGGCTGCCAATATTTTGTTAGATGAAGATTTTGAAGCAGTTGTTGGTGAT
>PICH-X3
GCAGCATTTTTGCGGGAAGTTGAGATGATTAGTGTGGCAGTTCACCGTAATCTTTTAAGATTAATAGGATTTTGTATTGCTTCGTCAGAAAGGCTTCTTGTGTATCCTTACATGGAGAATCTCAGTGTTGCATATCGATTACGGGGTATGTTTATCTGTGTCATCAAATTTGTTATTTCATTCGTAATTTGCACTTGCAATTTTCCTTGATGAATTGCTCTTACATTTGGAATGAAGAAGGTTGTCTAGTAAGTTGTTTTCAGTTAATCAATATGCTATTCTATAACTGTATTTTTGTCATCCATTTTTATATTTTCTTCTACCAAGCTGTTGAATATTTCTTAATCCAACCTTGGATACCATGCTAAATAACTAGAGATCTATTTTTGCATACAGTCCAAGAGAGTAGAATGATCAGATTATAGTGTGGAAATGATTCAATTTCATTAATCAGTGCAGAACTCAAACCTGGGGAGAAAGGACTTGACTGGCCTACACGAAAACAGGTGGCTTTTGGTGCAGCTTGTGGTTTGGAGTACCTTCATGAGCACTGTAATCCAAAGATCATTCACCGTGACCTGAAGGCTGCCAATATTTTGTTAGATGAAGATTTTGAAGCAGTTGTTGGTGAT
>PIST-6
GCAGCATTTTTGCGGGAAGTTGAGATGATTAGTGTGGCAGTTCACCGTAATCTTTTAAGATTAATAGGATTTTGTATTGCTTCGTCAGAAAGGCTTCTTGTGTATCCTTACATGGAGAATCTCAGTGTTGCATATCGATTACGGGGTATGTTTATCTGTGTCATCAAATTTGTTATTTCATTCGTAATTTGCACTTGCAATTTTCCTTGATGAATTGCTCTTACATTTGGAATGAAGAAGGTTGTCTAGTAAGTTGTTTTCAGTTAATCAATATGCTATTCTATAACTGTATTTTTGTCATCCATTTTTATATTTTCTTCTACCAAGCTGTTGAATATTTCTTAATCCAACCTTGGATACCATGCTAAATAACTAGAGATCTATTTTTGCATACAGTCCAAGAGAGTAGAATGATCAGATTATAGTGTGGAAATGATTCAATTTCATTAATCAGTGCAGAACTCAAACCTGGGGAGAAAGGACTTGACTGGCCTACACGAAAACAGGTGGCTTTTGGTGCAGCTTGTGGTTTGGAGTACCTTCATGAGCACTGTAATCCAAAGATCATTCACCGTGACCTGAAGGCTGCCAATATTTTGTTAGATGAAGATTTTGAAGCAGTTGTTGGTGAT
>PIST-12
GCAGCATTTTTGCGGGAAGTTGAGATGATTAGTGTGGCAGTTCACCGTAATCTTTTAAGATTAATAGGATTTTGTATTGCTTCGTCAGAAAGGCTTCTTGTGTATCCTTACATGGAGAATCTCAGTGTTGCATATCGATTACGGGGTATGTTTATCTGTGTCATCAAATTTGTTATTTCATTCGTAATTTGCACTTGCAATTTTCCTTGATGAATTGCTCTTACATTTGGAATGAAGAAGGTTGTCTAGTAAGTTGTTTTCAGTTAATCAATATGCTATTCTATAACTGTATTTTTGTCATCCATTTTTATATTTTCTTCTACCAAGCTGTTGAATATTTCTTAATCCAACCTTGGATACCATGCTAAATAACTAGAGATCTATTTTTGCATACAGTCCAAGAGAGTAGAATGATCAGATTATAGTGTGGAAATGATTCAATTTCATTAATCAGTGCAGAACTCAAACCTGGGGAGAAAGGACTTGACTGGCCTACACGAAAACAGGTGGCTTTTGGTGCAGCTCGTGGTTTGGAGTACCTTCATGAGCACTGTAATCCAAAGATCATTCACCGTGACCTGAAGGCTGCCAATATTTTGTTAGATGAAGATTTTGAAGCAGTTGTTGGTGAT
>PIST-1
GCAGCATTTTTGCGGGAAGTTGAGATGATTAGTGTGGCAGTTCACCGTAATCTTTTAAGATTAATAGGATTTTGTATTGCTTCGTCAGAAAGGCTTCTTGTGTATCCTTACATGGAGAATCTCAGTGTTGCATATCGACTACGGGGTATGTTTATCTGTGTCATCAAATTTGTTATTTCATTCGTAATTTGCACTTGCAATTTTCCTTGATGAATTGCTCTTACATTTGGAATGAAGAAGGTTGTCTAGTAAGTTGTTCTCAGTTAATCAATATGCTATTCTATAACTGTATTTTTGTCATCCATTTTTATATTTTCTTCTACCAAGCTGTTGAATATTTCTTAATCCAACCCTGGATACCATGCTAAATAACTAGAGATCTATTTTTGCATACAGTCCAAGAGAGTAGAATGATCAGATTATAGTGTGGAAATGATTCAATTTCATTAATCAGTGCAGAACTCAAACCTGGGGAGAAAGGACTTGACTGGCCTACACGAAAACAGGTGGCTTTTGGTGCAGCTCGTGGTTTGGAGTACCTTCATGAGCACTGTAATCCAAAGATCATTCACCGTGACCTGAAGGCTGCCAATATTTTGTTAGATGAAGATTTTGAAGCAGTTGTTGGTGAT
>PILA-17
GCAGCATTTTTGCGGGAAGTTGAGATGATTAGTGTGGCAGTTCACCGTAATCTTTTAAGATTAATAGGATTTTGTATTGCTTCGTCAGAAAGGCTTCTTGTGTATCCTTACATGGAGAATCTCAGTGTTGCATATCGACTACGGGGTATGTTTATCTGTATCATCAAATTTGTTATTTCATTCATAATTTGCACTTGCAATTTTCCTTGATGAATTGCTCTTACATTTGGAACGAAGAAGGTTGTCTAGTAAGTCGTTTTCAGTTAATCAATATGCTATTCTATAACTGTATCTTTGTCATCCATTTTTATATTTTCTTCTACCAAGCTGTTGAATATTTCTTAATCCAACCTTGGATACCATGCTAAATAACTAGAGATCTATTTTTGCATACAGTCCAAGAGAGTAGAATGATCAGATTATAGTGTGGAAATGATTCAATTTCATTAATCAGTGCAGAACTCAAACCTGGGGAGAAAGGACTTGACTGGCCTACACGAAAACAGGTGGCTTTTGGTGCAGCTCGTGGTTTGGAGTACCTTCATGAGCACTGTAATCCAAAGATCATTCACCGTGACCTGAAGGCTGCCAATATTTTGTTAGATGAAGATTTTGAAGCAGTTGTTGGTGAT
>PILA-29
GCAGCATTTTTGCGGGAAGTTGAGATGATTAGTGTGGCAGTTCACCGTAATCTTTTAAGATTAATAGGATTTTGTATTGCTTCGTCAGAAAGGCTTCTTGTGTATCCTTACATGGAGAATCTCAGTGTTGCATATCGACTACGGGGTATGTTTATCTGTATCATCAAATTTGTTATTTCATTCATAATTTGCACTTGCAATTTTCCTTGATGAATTGCTCTTACATTTGGAACGAAGAAGGTTGTCTAGTAAGTCGTTTTCAGTTAATCAATATGCTATTCTATAACTGTATCTTTGTCATCCATTTTTATATTTTCTTCTACCAAGCTGTTGAATATTTCTTAATCCAACCTTGGATACCATGCTAAATAACTAGAGATCTATTTTTGCATACAGTCCAAGAGAGTAGAATGATCAGATTATAGTGTGGAAATGATTCAATTTCATTAATCAGTGCAGAACTCAAACCTGGGGAGAAAGGACTTGACTGGCCTACACGAAAACAGGTGGCTTTTGGTGCAGCTCGTGGTTTGGAGTACCTTCATGAGCACTGTAATCCAAAGATCATTCACCGTGACCTGAAGGCTGCCAATATTTTGTTAGATGAAGATTTTGAAGCAGTTGTTGGTGAT
>PILA-23
GCAGCATTTTTGCGGGAAGTTGAGATGATTAGTGTGGCAGTTCACCGTAATCTTTTAAGATTAATAGGATTTTGTATTGCTTCGTCAGAAAGGCTTCTTGTGTATCCTTACATGGAGAATCTCAGTGTTGCATATCGACTACGGGGTATGTTTATCTGTATCATCAAATTTGTTATTTCATTCATAATTTGCACTTGCAATTTTCCTTGATGAATTGCTCTTACATTTGGAACGAAGAAGGTTGTCTAGTAAGTCGTTTTCAGTTAATCAATATGCTATTCTATAACTGTATCTTTGTCATCCATTTTTATATTTTCTTCTACCAAGCTGTTGAATATTTCTTAATCCAACCTTGGATACCATGCTAAATAACTAGAGATCTATTTTTGCATACAGTCCAAGAGAGTAGAATGATCAGATTATAGTGTGGAAATGATTCAATTTCATTAATCAGTGCAGAACTCAAACCTGGGGAGAAAGGACTTGACTGGCCTACACGAAAACAGGTGGCTTTTGGTGCAGCTCGTGGTTTGGAGTACCTTCATGAGCACTGTAATCCAAAGATCATTCACCGTGACCTGAAGGCTGCCAATATTTTGTTAGATGAAGATTTTGAAGCAGTTGTTGGTGAT
>PILA-19
GCAGCATTTTTGCGGGAAGTTGAGATGATTAGTGTGGCAGTTCACCGTAATCTTTTAAGATTAATAGGATTTTGTATTGCTTCGTCAGAAAGGCTTCTTGTGTATCCTTACATGGAGAATCTCAGTGTTGCATATCGACTACGGGGTATGTTTATCTGTATCATCAAATTTGTTATTTCATTCATAATTTGCACTTGCAATTTTCCTTGATGAATTGCTCTTACATTTGGAACGAAGAAGGTTGTCTAGTAAGTCGTTTTCAGTTAATCAATATGCTATTCTATAACTGTATCTTTGTCATCCATTTTTATATTTTCTTCTACCAAGCTGTTGAATATTTCTTAATCCAACCTTGGATACCATGCTAAATAACTAGAGATCTATTTTTGCATACAGTCCAAGAGAGTAGAATGATCAGATTATAGTGTGGAAATGATTCAATTTCATTAATCAGTGCAGAACTCAAACCTGGGGAGAAAGGACTTGACTGGCCTACACGAAAACAGGTGGCTTTTGGTGCAGCTCGTGGTTTGGAGTACCTTCATGAGCACTGTAATCCAAAGATCATTCACCGTGACCTGAAGGCTGCCAATATTTTGTTAGATGAAGATTTTGAAGCAGTTGTTGGTGAT
>PILA-24
GCAGCATTTTTGCGGGAAGTTGAGATGATTAGTGTGGCAGTTCACCGTAATCTTTTAAGATTAATAGGATTTTGTATTGCTTCGTCAGAAAGGCTTCTTGTGTATCCTTACATGGAGAATCTCAGTGTTGCATATCGACTACGGGGTATGTTTATCTGTATCATCAAATTTGTTATTTCATTCATAATTTGCACTTGCAATTTTCCTTGATGAATTGCTCTTACATTTGGAACGAAGAAGGTTGTCTAGTAAGTCGTTTTCAGTTAATCAATATGCTATTCTATAACTGTATCTTTGTCATCCATTTTTATATTTTCTTCTACCAAGCTGTTGAATATTTCTTAATCCAACCTTGGATACCATGCTAAATAACTAGAGATCTATTTTTGCATATAGTCCAAGAGAGTAGAATGATCAGATTATAGTGTGGAAATGATTCAATTTCATTAATCAGTGCAGAACTCAAACCTGGGGAGAAAGGACTTGACTGGCCTACACGAAAACAGGTGGCTTTTGGTGCAGCTCGTGGTTTGGAGTACCTTCATGAGCACTGTAATCCAAAGATCATTCACCGTGACCTGAAGGCTGCCAATATTTTGTTAGATGAAGATTTTGAAGCAGTTGTTGGTGAT
>PILA-18
GCAGCATTTTTGCGGGAAGTTGAGATGATTAGTGTGGCAGTTCACCGTAATCTTTTAAGATTAATAGGATTTTGTATTGCTTCGTCAGAAAGGCTTCTTGTGTATCCTTACATGGAGAATCTCAGTGTTGCATATCGACTACGGGGTATGTTTATCTGTATCATCAAATTTGTTATTTCATTCATAATTTGCACTTGCAATTTTCCTTGATGAATTGCTCTTACATTTGGAACGAAGAAGGTTGTCTAGTAAGTCGTTTTCAGTTAATCAATATGCTATTCTATAACTGTATCTTTGTCATCCATTTTTATATTTTCTTCTACCAAGCTGTTGAATATTTCTTAATCCAACCTTGGATACCATGCTAAATAACTAGAGATCTATTTTTGCATACAGTCCAAGAGAGTAGAATGATCAGATTATAGTGTGGAAATGATTCAATTTCATTAATCAGTGCAGAACTCAAACCTGGGGAGAAAGGACTTGACTGGCCTACACGAAAACAGGTGGCTTTTGGTGCAGCTCGTGGTTTGGAGTACCTTCATGAGCACTGTAATCCAAAGATCATTCACCGTGACCTGAAGGCTGCCAATATTTTGTTAGATGAAGATTTTGAAGCAGTTGTTGGTGAT
>PILA-28
GCAGCATTTTTGCGGGAAGTTGAGATGATTAGTGTGGCAGTTCACCGTAATCTTTTAAGATTAATAGGATTTTGTATTGCTTCGTCAGAAAGGCTTCTTGTGTATCCTTACATGGAGAATCTCAGTGTTGCATATCGACTACGGGGTATGTTTATCTGTATCATCAAATTTGTTATTTCATTCATAATTTGCACTTGCAATTTTCCTTGATGAATTGCTCTTACATTTGGAACGAAGAAGGTTGTCTAGTAAGTCGTTTTCAGTTAATCAATATGCTATTCTATAACTGTATCTTTGTCATCCATTTTTATATTTTCTTCTACCAAGCTGTTGAATATTTCTTAATCCAACCTTGGATACCATGCTAAATAACTAGAGATCTATTTTTGCATACAGTCCAAGAGAGTAGAATGATCAGATTATAGTGTGGAAATGATTCAATTTCATTAATCAGTGCAGAACTCAAACCTGGGGAGAAAGGACTTGACTGGCCTACACGAAAACAGGTGGCTTTTGGTGCAGCTCGTGGTTTGGAGTACCTTCATGAGCACTGTAATCCAAAGATCATTCACCGTGACCTGAAGGCTGCCAATATTTTGTTAGATGAAGATTTTGAAGCAGTTGTTGGTGAT
>PILA-22
GCAGCATTTTTGCGGGAAGTTGAGATGATTAGTGTGGCAGTTCACCGTAATCTTTTAAGATTAATAGGATTTTGTATTGCTTCGTCAGAAAGGCTTCTTGTGTATCCTTACATGGAGAATCTCAGTGTTGCATATCGACTACGGGGTATGTTTATCTGTATCATCAAATTTGTTATTTCATTCATAATTTGCACTTGCAATTTTCCTTGATGAATTGCTCTTACATTTGGAACGAAGAAGGTTGTCTAGTAAGTCGTTTTCAGTTAATCAATATGCTATTCTATAACTGTATCTTTGTCATCCATTTTTATATTTTCTTCTACCAAGCTGTTGAATATTTCTTAATCCAACCTTGGATACCATGCTAAATAACTAGAGATCTATTTTTGCATATAGTCCAAGAGAGTAGAATGATCAGATTATAGTGTGGAAATGATTCAATTTCATTAATCAGTGCAGAACTCAAACCTGGGGAGAAAGGACTTGACTGGCCTACACGAAAACAGGTGGCTTTTGGTGCAGCTCGTGGTTTGGAGTACCTTCATGAGCACTGTAATCCAAAGATCATTCACCGTGACCTGAAGGCTGCCAATATTTTGTTAGATGAAGATTTTGAAGCAGTTGTTGGTGAT
>PILA-20
GCAGCATTTTTGCGGGAAGTTGAGATGATTAGTGTGGCAGTTCACCGTAATCTTTTAAGATTAATAGGATTTTGTATTGCTTCGTCAGAAAGGCTTCTTGTGTATCCTTACATGGAGAATCTCAGTGTTGCATATCGACTACGGGGTATGTTTATCTGTATCATCAAATTTGTTATTTCATTCATAATTTGCACTTGCAATTTTCCTTGATGAATTGCTCTTACATTTGGAACGAAGAAGGTTGTCTAGTAAGTCGTTTTCAGTTAATCGATATGCTATTCTATAACTGTATCTTTGTCATCCATTTTTATATTTTCTTCTACCAAGCTGTTGAATATTTCTTAATCCAACCTTGGATACCATGCTAAATAACTAGAGATCTATTTTTGCATACAGTCCAAGAGAGTAGAATGATCAGATTATAGTGTGGAAATGATTCAATTTCATTAATCAGTGCAGAACTCAAACCTGGGGAGAAAGGACTTGACTGGCCTACACGAAAACAGGTGGCTTTTGGTGCAGCTCGTGGTTTGGAGTACCTTCATGAGCACTGTAATCCAAAGATCATTCACCGTGACCTGAAGGCTGCCAATATTTTGTTAGATGAAGATTTTGAAGCAGTTGTTGGTGAT
>PILA-26
GCAGCATTTTTGCGGGAAGTTGAGATGATTAGTGTGGCAGTTCACCGTAATCTTTTAAGATTAATAGGATTTTGTATTGCTTCGTCAGAAAGGCTTCTTGTGTATCCTTACATGGAGAATCTCAGTGTTGCATATCGACTACGGGGTATGTTTATCTGTATCATCAAATTTGTTATTTCATTCATAATTTGCACTTGCAATTTTCCTTGATGAATTGCTCTTACATTTGGAACGAAGAAGGTTGTCTAGTAAGTCGTTTTCAGTTAATCAATATGCTATTCTATAACTGTATCTTTGTCATCCATTTTTATATTTTCTTCTACCAAGCTGTTGAATATTTCTTAATCCAACCTTGGATACCATGCTAAATAACTAGAGATCTATTTTTGCATACAGTCCAAGAGAGTAGAATGATCAGATTATAGTGTGGAAATGATTCAATTTCATTAATCAGTGCAGAACTCAAACCTGGGGAGAAAGGACTTGACTGGCCTACACGAAAACAGGTGGCTTTTGGTGCAGCTCGTGGTTTGGAGTACCTTCATGAGCACTGTAATCCAAAGATCATTCACCGTGACCTGAAGGCTGCCAATATCTTGTTAGATGAAGATTTTGAAGCAGTTGTTGGTGAT
>PILA-27
GCAGCATTTTTGCGGGAAGTTGAGATGATTAGTGTGGCAGTTCACCGTAATCTTTTAAGATTAATAGGATTTTGTATTGCTTCGTCAGAAAGGCTTCTTGTGTATCCTTACATGGAGAATCTCAGTGTTGCATATCGACTACGGGGTATGTTTATCTGTATCATCAAATTTGTTATTTCATTCATAATTTGCACTTGCAATTTTCCTTGATGAATTGCTCTTACATTTGGAACGAAGAAGGTTGTCTAGTAAGTCGTTTTCAGTTAATCAATATGCTATTCTATAACTGTATCTTTGTCATCCATTTTTATATTTTCTTCTACCAAGCTGTTGAATATTTCTTAATCCAACCTTGGATACCATGCTAAATAACTAGAGATCTATTTTTGCATACAGTCCAAGAGAGTAGAATGATCAGATTATAGTGTGGAAATGATTCAATTTCATTAATCAGTGCAGAACTCAAACCTGGGGAGAAAGGACTTGACTGGCCTACACGAAAACAGGTGGCTTTTGGTGCAGCTCGTGGTTTGGAGTACCTTCATGAGCACTGTAATCCAAAGATCATTCACCGTGACCTGAAGGCTGCCAATATTTTGTTAGATGAAGATTTTGAAGCAGTTGTTGGTGAT
>PILA-21
GCAGCATTTTTGCGGGAAGTTGAGATGATTAGTGTGGCAGTTCACCGTAATCTTTTAAGATTAATAGGATTTTGTATTGCTTCGTCAGAAAGGCTTCTTGTGTATCCTTACATGGAGAATCTCAGTGTTGCATATCGACTACGGGGTATGTTTATCTGTATCATCAAATTTGTTATTTCATTCATAATTTGCACTTGCAATTTTCCTTGATGAATTGCTCTTACATTTGGAACGAAGAAGGTTGTCTAGTAAGTCGTTTTCAGTTAATCAATATGCTATTCTATAACTGTATCTTTGTCATCCATTTTTATATTTTCTTCTACCAAGCTGTTGAATATTTCTTAATCCAACCTTGGATACCATGCTAAATAACTAGAGATCTATTTTTGCATACAGTCCAAGAGAGTAGAATGATCAGATTATAGTGTGGAAATGATTCAATTTCATTAATCAGTGCAGAACTCAAACCTGGGGAGAAAGGACTTGACTGGCCTACACGAAAACAGGTGGCTTTTGGTGCAGCTCGTGGTTTGGAGTACCTTCATGAGCACTGTAATCCAAAGATCATTCACCGTGACCTGAAGGCTGCCAATATTTTGTTAGATGAAGATTTTGAAGCAGTTGTTGGTGAT
>PIAL-AO
GCAGCATTTTTGCGGGAAGTTGAGATGATTAGTGTGGCAGTTCACCGTAATCTTTTAAGATTAATAGGATTTTGTATTGCTTCGTCAGAAAGGCTTCTTGTGTATCCTTACATGGAGAATCTCAGTGTTGCATATCGATTACGGGGTATGTTTATCTGTGTCATCAAATTTGTTATTTCATTCGTAATTTGCACTTGCAATTTTCCTTAATGAATTGCTCTTACATTTGGAATGAAGAAGGTTGTCTAGTAAGTTGTTTTCAGTTAATCAATATGCTATTCTATAACTGTATTTTTGTCATCCATTTTTATATTTTCTTCTACCAAGCTGTTGAATATTTCTTAATCCAACCTTGGATACCATGCTAAATAACTAGAGATCTATTTTTGCATACAGTCCAAGAGAGTAGAATGATCAGATTATAGTGTGGAAATGATTCAATTTCATTAATCAGTGCAGAACTCAAACCTGGGGAGAAAGGACTTGACTGGCCTACACGAAAACAGGTGGCTTTTGGTGCAGCTCGTGGTTTGGAGTACCTTCATGAGCACTGTAATCCAAAGATCATTCACCGTGACCTGAAGGCTGCCAATATTTTGTTAGATGAAGATTTTGAAGCAGTTGTTGGTGAT
