# Supplementary material for: An empirical evaluation of two-stage species tree inference strategies using a multilocus dataset from North American pines
Source: BMC Evol Biol. 2014 Mar 29;14:67. doi: 10.1186/1471-2148-14-67 (PMC4021425; doi:10.1186/1471-2148-14-67)
Supplement: Additional file 3 — Zip archive containing data filesDp,Dp,0,Ds,Ds,0, and a description of these files. [file 1471-2148-14-67-S3.zip › DeGiorgioEtAl_2014_AdditionalFile1/Dataset_Dp0/0_17247_02.fas]

>PIAL-6
TATTGATAGTGATGGTGGGCGGAAATGGAGTTGTGTTCAAGAACCAATGCAATTTATCAGCCATGTTGCTGGCCAGACAAATTCAGAAGAACCACCAAAGCACGTCTACCAAAATGAATCTTCTTTAAATCTTGAGGAGGCTCATGGTTATGGTAAAAATAAGGATTCTAGGAGTAGTATGGAAGTACTGACAGAGAAATTAGCTACATGGAATGATCATTCAATTCCAGCCAGCCTTGATGGAAGGCTCGACTTAGAAAATTCTGTTGGTACCCCACGTTTGGATTCCCATGTTCTCACAAACATAGATCCACGGCTGGGGATCCTGGACAACAGGTTTAGTGGAGAAGCTAATCCAGATGCAGAGATTATAAATGAGAAAATTGGTAACCTGAAAATTAAACAGGAGCTT
>PIAL-17
TATTGATAGTGATGGTGGGCGGAAATGGAGTTCTGTTCAAGAACCAATGCAATTTATCAGCCATGTTGCTGGCCAGACAAATTCAGAAGAACCACCAAAGCACGTCTACCAAAATGAATCTTCTTTAAATCTTGAGGAGGCTCATGGTTATGGTAAAAATAAGGATTCTAGGAGTAGTATGGAAGTACTGACAGAGAAATTAGCTACATGGAATGATCATTCAATTCCAGCCAGCCTTGATGGAAGGCTCGACTTAGAAAATTCTGTTGGTACCCCACGTTTGGATTCCCATGTTCTCACAAACATAGATCCACGGCTGGGGATCCTGGACAACAGGTTTAGTGGAGAAGCTAATCCAGATGCAGAGATTATAAATGAGAAAATTGGTAACCTGAAAATTAAACAGGAGCTT
>PIAL-13
TATTGATAGTGATGGTGGGCGGAAATGGAGTTCTGTTCAAGAACCAATGCAATTTATCAGCCATGTTGCTGGCCAGACAAATTCAGAAGAACCACCAAAGCACGTCTACCAAAATGAATCTTCTTTAAATCTTGAGGAGGCTCATGGTTATGGTAAAAATAAGGATTCTAGGAGTAGTATGGAAGTACTGACAGAGAAATTAGCTACATGGAATGATCATTCAATTCCAGCCAGCCTTGATGGAAGGCTCGACTTAGAAAATTCTGTTGGTACCCCACGTTTGGATTCCCATGTTCTCACAAACATAGATCCACGGCTGGGGATCCTGGACAACAGGTTTAGTGGAGAAGCTAATCCAGATGCAGAGATTATAAATGAGAAAATTGGTAACCTGAAAATTAAACAGGAGCTT
>PIAL-10
TATTGATAGTGATGGTGGGCGGAAATGGAGTTCTGTTCAAGAACCAATGCAATTTATCAGCCATGTTGCTGGCCAGACAAATTCAGAAGAACCACCAAAGCACGTCTACCAAAATGAATCTTCTTTAAATCTTGAGGAGGCTCATGGTTATGGTAAAAATAAGGATTCTAGGAGTAGTATGGAAGTACTGACAGAGAAATTAGCTACATGGAATGATCATTCAATTCCAGCCAGCCTTGATGGAAGGCTCGACTTAGAAAATTCTGTTGGTACCCCACGTTTGGATTCCCATGTTCTCACAAACATAGATCCACGGCTGGGGATCCTGGACAACAGGTTTAGTGGAGAAGCTAATCCAGATGCAGAGATTATAAATGAGAAAATTGGTAACCTGAAAATTAAACAGGAGCTT
>PIAL-4
TATTGATAGTGATGGTGGGCGGAAATGGAGTTCTGTTCAAGAACCAATGCAATTTATCAGCCATGTTGCTGGCCAGACAAATTCAGAAGAACCACCAAAGCACGTCTACCAAAATGAATCTTCTTTAAATCTTGAGGAGGCTCATGGTTATGGTAAAAATAAGGATTCTAGGAGTAGTATGGAAGTACTGACAGAGAAATTAGCTACATGGAATGATCATTCAATTCCAGCCAGCCTTGATGGAAGGCTCGACTTAGAAAATTCTGTTGGTACCCCACGTTTGGATTCCCATGTTCTCACAAACATAGATCCACGGCTGGGGATCCTGGACAACAGGTTTAGTGGAGAAGCTAATCCAGATGCAGAGATTATAAATGAGAAAATTGGTAACCTGAAAATTAAACAGGAGCTT
>PIAL-2
TATTGATAGTGATGGTGGGCGGAAATGGAGTTCTGTTCAAGAACCAATGCAATTTATCAGCCATGTTGCTGGCCAGACAAATTCAGAAGAACCACCAAAGCACGTCTACCAAAATGAATCTTCTTTAAATCTTGAGGAGGCTCATGGTTATGGTAAAAATAAGGATTCTAGGAGTAGTATGGAAGTACTGACAGAGAAATTAGCTACATGGAATGATCATTCAATTCCAGCCAGCCTTGATGGAAGGCTCGACTTAGAAAATTCTGTTGGTACCCCACGTTTGGATTCCCATGTTCTCACAAACATAGATCCACGGCTGGGGATCCTGGACAACAGGTTTAGTGGAGAAGCTAATCCAGATGCAGAGATTATAAATGAGAAAATTGGTAACCTGAAAATTAAACAGGAGCTT
>PIAL-7
TATTGATAGTGATGGTGGGCGGAAATGGAGTTCTGTTCAAGAACCAATGCAATTTATCAGCCATGTTGCTGGCCAGACAAATTCAGAAGAACCACCAAAGCACGTCTACCAAAATGAATCTTCTTTAAATCTTGAGGAGGCTCATGGTTATGGTAAAAATAAGGATTCTAGGAGTAGTATGGAAGTACTGACAGAGAAATTAGCTACATGGAATGATCATTCAATTCCAGCCAGCCTTGATGGAAGGCTCGACTTAGAAAATTCTGTTGGTACCCCACGTTTGGATTCCCATGTTCTCACAAACATAGATCCACGGCTGGGGATCCTGGACAACAGGTTTAGTGGAGAAGCTAATCCAGATGCAGAGATTATAAATGAGAAAATTGGTAACCTGNNNNNNNNNNNNNNNNNN
>PIAL-5
TATTGATAGTGATGGTGGGCGGAAATGGAGTTCTGTTCAAGAACCAATGCAATTTATCAGCCATGTTGCTGGCCAGACAAATTCAGAAGAACCACCAAAGCACGTCTACCAAAATGAATCTTCTTTAAATCTTGAGGAGGCTCATGGTTATGGTAAAAATAAGGATTCTAGGAGTAGTATGGAAGTACTGACAGAGAAATTAGCTACATGGAATGATCATTCAATTCCAGCCAGCCTTGATGGAAGGCTCGACTTAGAAAATTCTGTTGGTACCCCACGTTTGGATTCCCATGTTCTCACAAACATAGATCCACGGCTGGGGATCCTGGACAACAGGTTTAGTGGAGAAGCTAATCCAGATGCAGAGATTATAAATGAGAAAATTGGTAACCTGAAAATTAAACAGGAGCTT
>PIAL-12
TATTGATAGTGATGGTGGGCGGAAATGGAGTTCTGTTCAAGAACCAATGCAATTTATCAGCCATGTTGCTGGCCAGACAAATTCAGAAGAACCACCAAAGCACGTCTACCAAAATGAATCTTCTTTAAATCTTGAGGAGGCTCATGGTTATGGTAAAAATAAGGATTCTAGGAGTAGTATGGAAGTACTGACAGAGAAATTAGCTACATGGAATGATCATTCAATTCCAGCCAGCCTTGATGGAAGGCTCGACTTAGAAAATTCTGTTGGTACCCCACGTTTGGATTCCCATGTTCTCACAAACATAGATCCACGGCTGGGGATCCTGGACAACAGGTTTAGTGGAGAAGCTAATCCAGATGCAGAGATTATAAATGAGAAAATTGGTAACCTGAAAATTAAACAGGAGCTT
>PIAL-16
TATTGATAGTGATGGTGGGCGGAAATGGAGTTCTGTTCAAGAACCAATGCAATTTATCAGCCATGTTGCTGGCCAGACAAATTCAGAAGAACCACCAAAGCACGTCTACCAAAATGAATCTTCTTTAAATCTTGAGGAGGCTCATGGTTATGGTAAAAATAAGGATTCTAGGAGTAGTATGGAAGTACTGACAGAGAAATTAGCTACATGGAATGATCATTCAATTCCAGCCAGCCTTGATGGAAGGCTCGACTTAGAAAATTCTGTTGGTACCCCACGTTTGGATTCCCATGTTCTCACAAACATAGATCCACGGCTGGGGATCCTGGACAACAGGTTTAGTGGAGAAGCTAATCCAGATGCAGAGATTATAAATGAGAAAATTGGTAACCTGAAAATTAAACAGGAGCTT
>PIAY-16
TATTGATAGTGATGGTGGGCGGAAATGGAGTTCTGTTCAAGAACCAATGCAATTTAGCAGCCATGTTGCTGGCCAGACAAATTCAGAAGAACCACCAAAGCACGTCTACCAAAATGAATCTTCTTTAAATCTTGAGGAGGCTCATGGTTATGGTAAAAATAAGGATTCTAGGAGTAGTATGGAAGTACTGACAGAGAAATTAGCTACATGGAATGATCATTCAATTCCAGCCAGCCTTGATGGAAGGCTCGACTTAGAAAATTCTGTTGGTACCCCACGTTTGGATTCCCATGTTCTCACAAACATAGATCCACGGCTGGGGATCCTGGACAACAGGTTTAGTGGAGAAGCTAATCCAGATGCAGAGATTATAAATGAGAAAATTGGTAACCTGAAAATTAAACAGGAGCTT
>PIAY-5
TATTGATAGTGATGGTGGGCGGAAATGGAGTTCTGTTCAAGAACCAATGCAATTTAGCAGCCATGTTGCTGGCCAGACAAATTCAGAAGAACCACCAAAGCACGTCTACCAAAATGAATCTTCTTTAAATCTTGAGGAGGCTCATGGTTATGGTAAAAATAAGGATTCTAGGAGTAGTATGGAAGTACTGACAGAGAAATTAGCTACATGGAATGATCATTCAATTCCAGCCAGCCTTGATGGAAGGCTCGACTTAGAAAATTCTGTTGGTACCCCACGTTTGGATTCCCATGTTCTCACAAACATAGATCCACGGCTGGGGATCCTGGACAACAGGTTTAGTGGAGAAGCTAATCCAGATGCAGANNNNNNNNNNNNNNNNNNNNNNNNNNNNNNNNNNNNNNNNNNNNNN
>PIAY-14
TATTGATAGTGATGGTGGGCGGAAATGGAGTTCTGTTCAAGAACCAATGCAATTTAGCAGCCATGTTGCTGGCCAGACAAATTCAGAAGAACCACCAAAGCACGTCTACCAAAATGAATCTTCTTTAAATCTTGAGGAGGCTCATGGTTATGGTAAAAATAAGGATTCTAGGAGTAGTATGGAAGTACTGACAGAGAAATTAGCTACATGGAATGATCATTCAATTCCAGCCAGCCTTGATGGAAGGCTCGACTTAGAAAATTCTGTTGGTACCCCACGTTTGGATTCCCATGTTCTCACAAACATAGATCCACGGCTGGGGATCCTGGACAACAGGTTTAGTGGAGAAGCTAATCCAGATGCAGAGATTATAAATGAGAAAATTGGTAACCTGAAAATTAAACAGGAGCTT
>PIAY-19
TATTGATAGTGATGGTGGGCGGAAATGGAGTTCTGTTCAAGAACCAATGCAATTTAGCAGCCATGTTGCTGGCCAGACAAATTCAGAAGAACCACCAAAGCACGTCTACCAAAATGAATCTTCTTTAAATCTTGAGGAGGCTCATGGTTATGGTAAAAATAAGGATTCTAGGAGTAGTATGGAAGTACTGACAGAGAAATTAGCTACATGGAATGATCATTCAATTCCAGCCAGCCTTGATGGAAGGCTCGACTTAGAAAATTCTGTTGGTACCCCACGTTTGGATTCCCATGTTCTCACAAACATAGATCCACGGCTGGGGATCCTGGACAACAGGTTTAGTGGAGAAGCTAATCCAGATGCAGAGATTATAAATGAGAAAATTGGTAACCTGAAAATTAAACAGGAGCTT
>PIAY-8
TATTGATAGTGATGGTGGGCGGAAATGGAGTTCTGTTCAAGAACCAATGCAATTTAGCAGCCATGTTGCTGGCCAGACAAATTCAGAAGAACCACCAAAGCACGTCTACCAAAATGAATCTTCTTTAAATCTTGAGGAGGCTCATGGTTATGGTAAAAATAAGGATTCTAGGAGTAGTATGGAAGTACTGACAGAGAAATTAGCTACATGGAATGATCATTCAATTCCAGCCAGCCTTGATGGAAGGCTCGACTTAGAAAATTCTGTTGGTACCCCACGTTTGGATTCCCATGTTCTCACAAACATAGATCCACGGCTGGGGATCCTGGACAACAGGTTTAGTGGAGAAGCTAATCCAGATGCAGAGATTATAAATGAGAAAATTGGTAACCTGAAAATTAAACAGGAGCTN
>PIAY-18
TATTGATAGTGATGGTGGGCGGAAATGGAGTTCTGTTCAAGAACCAATGCAATTTAGCAGCCATGTTGCTGGCCAGACAAATTCAGAAGAACCACCAAAGCACGTCTACCAAAATGAATCTTCTTTAAATCTTGAGGAGGCTCATGGTTATGGTAAAAATAAGGATTCTAGGAGTAGTATGGAAGTACTGACAGAGAAATTAGCTACATGGAATGATCATTCAATTCCAGCCAGCCTTGATGGAAGGCTCGACTTAGAAAATTCTGTTGGTACCCCACGTTTGGATTCCCATGTTCTCACAAACATAGATCCACGGCTGGGGATCCTGGACAACAGGTTTAGTGGAGAAGCTAATCCAGATGCAGAGATTATAAATGAGAAAATTGGTAACCTGAAAATTAAACAGGAGCTT
>PIAY-4
TATTGATAGTGATGGTGGGCGGAAATGGAGTTCTGTTCAAGAACCAATGCAATTTAGCAGCCATGTTGCTGGCCAGACAAATTCAGAAGAACCACCAAAGCACGTCTACCAAAATGAATGTTCTTTAAATCTTGAGGAGGCTCATGGTTATGGTAAAAATAAGGATTCTAGGAGTAGTATGGAAGTACTGACAGAGAAATTAGCTACATGGAATGATCATTCAATTCCAGCCAGCCTTGATGGAAGGCTCGACTTAGAAAATTCTGTTGGTACCCCACGTTTGGATTCCCATGTTCTCACAAACATAGATCCACGGCTGGGGATCCTGGACAACAGGTTTAGTGGAGAAGCTAATCCAGATGCAGAGATTATAAATGAGAAAATTGGTAACCTGAAAATTAAACAGGAGCTT
>PIAY-1
TATTGATAGTGATGGTGGGCGGAAATGGAGTTCTGTTCAAGAACCAATGCAATTTAGCAGCCATGTTGCTGGCCAGACAAATTCAGAAGAACCACCAAAGCACGTCTACCAAAATGAATCTTCTTTAAATCTTGAGGAGGCTCATGGTTATGGTAAAAATAAGGATTCTAGGAGTAGTATGGAAGTACTGACAGAGAAATTAGCTACATGGAATGATCATTCAATTCCAGCCAGCCTTGATGGAAGGCTCGACTTAGAAAATTCTGTTGGTACCCCACGTTTGGATTCCCATGTTCTCACAAACATAGATCCACGGCTGGGGATCCTGGACAACAGGTTTAGTGGAGAAGCTAATCCAGATGCAGAGATTATAAATNNNNNNNNNNNNNNNNNNNNNNNNNNNNNNNNNNNN
>PIAY-7
TATTGATAGTGATGGTGGGCGGAAATGGAGTTCTGTTCAAGAACCAATGCAATTTAGCAGCCATGTTGCTGGCCAGACAAATTCAGAAGAACCACCAAAGCACGTCTACCAAAATGAATCTTCTTTAAATCTTGAGGAGGCTCATGGTTATGGTAAAAATAAGGATTCTAGGAGTAGTATGGAAGTACTGACAGAGAAATTAGCTACATGGAATGATCATTCAATTCCAGCCAGCCTTGATGGAAGGCTCGACTTAGAAAATTCTGTTGGTACCCCACGTTTGGATTCCCATGTTCTCACAAACATAGATCCACGGCTGGGGATCCTGGACAACAGGTTTAGTGGAGAAGCTAATCCAGATGCAGAGATTATAAATGAGAAAATTGGTAACCTGAAAATTAAACNNNNNNNN
>PIAY-2
TATTGATAGTGATGGTGGGCGGAAATGGAGTTCTGTTCAAGAACCAATGCAATTTAGCAGCCATGTTGCTGGCCAGACAAATTCAGAAGAACCACCAAAGCACGTCTACCAAAATGAATTTTCTTTAAATCTTGAGGAGGCTCATGGTTATGGTAAAAATAAGAATTCTAGGAGTAGTATGGAAGTACTGACAGAGAAATTAGCTACATGGAATGATCATTCAATTCCAGCCAGCCTTGATGGAAGGCTCGACTTAGAAAATTCTGTTGGTACCCCACGTTTGGATTCCCATGTTCTCACAAACATAGATCCACGGCTGGGGATCCTGGACAACAGGTTTAGTGGAGAAGCTAATCCAGATGCAGAGATTATAAATGAGAAAATTGGTAACCTGAAAATTAAACAGGAGCTT
>PIAY-3
TATTGATAGTGATGGTGGGCGGAAATGGAGTTCTGTTCAAGAACCAATGCAATTTAGCAGCCATGTTGCTGGCCAGACAAATTCAGAAGAACCACCAAAGCACGTCTACCAAAATGAATCTTCTTTAAATCTTGAGGAGGCTCATGGTTATGGTAAAAATAAGAATTCTAGGAGTAGTATGGAAGTACTGACAGAGAAATTAGCTACATGGAATGATCATTCAATTCCAGCCAGCCTTGATGGAAGGCTCGACTTAGAAAATTCTGTTGGTACCCCACGTTTGGATTCCCATGTTCTCACAAACATAGATCCACGGCTGGGGATCCTGGACAACAGGTTTAGTGGAGAAGCTAATCCAGATGCAGAGATTATAAATGAGAAAATTGGTAACCTGAAAATTAAACAGGAGCTT
>PIAY-9
TATTGATAGTGATGGTGGGCGGAAATGGAGTTCTGTTCAAGAACCAATGCAATTTAGCAGCCATGTTGCTGGCCAGACAAATTCAGAAGAACCACCAAAGCACGTCTACCAAAATGAATCTTCTTTAAATCTTGAGGAGGCTCATGGTTATGGTAAAAATAAGGATTCTAGGAGTAGTATGGAAGTACTGACAGAGAAATTAGCTACATGGAATGATCATTCAATTCCAGCCAGCCTTGATGGAAGGCTCGACTTAGAAAATTCTGTTGGTACCCCACGTTTGGATTCCCATGTTCTCACAAACATAGATCCACGGCTGGGGATCCTGGACAACAGGTTTAGTGGAGAAGCTAATCCAGATGCAGAGATTATAAATGAGAAAATTGGTAACCTGAAAATTAAACAGGAGCTT
>PIAY-17
TATTGATAGTGATGGTGGGCGGAAATGGAGTTCTGTTCAAGAACCAATGCAATTTAGCAGCCATGTTGCTGGCCAGACAAATTCAGAAGAACCACCAAAGCACGTCTACCAAAATGAATCTTCTTTAAATCTTGAGGAGGCTCATGGTTATGGTAAAAATAAGGATTCTAGGAGTAGTATGGAAGTACTGACAGAGAAATTAGCTACATGGAATGATCATTCAATTCCAGCCAGCCTTGATGGAAGGCTCGACTTAGAAAATTCTGTTGGTACCCCACGTTTGGATTCCCATGTTCTCACAAACATAGATCCACGGCTGGGGATCCTGGACAACAGGTTTAGTGGAGAAGCTAATCCAGATGCAGAGATTATAAATGAGAAAATTGGTAACCTGAAAATTAAACAGGAGCTT
>PIAY-15
TATTGATAGTGATGGTGGGCGGAAATGGAGTTCTGTTCAAGAACCAATGCAATTTAGCAGCCATGTTGCTGGCCAGACAAATTCAGAAGAACCACCAAAGCACGTCTACCAAAATGAATCTTCTTTAAATCTTGAGGAGGCTCATGGTTATGGTAAAAATAAGGATTCTAGGAGTAGTATGGAAGTACTGACAGAGAAATTAGCTACATGGAATGATCATTCAATTCCAGCCAGCCTTGATGGAAGGCTCGACTTAGAAAATTCTGTTGGTACCCCACGTTTGGATTCCCATGTTCTCACAAACATAGATCCACGGCTGGGGATCCTGGACAACAGGTTTAGTGGAGAAGCTAATCCAGATGCAGAGATTATAAATGAGAAAATTGGTAACCTGAAAATTAAACAGGAGCTT
>PIAY-10
TATTGATAGTGATGGTGGGCGGAAATGGAGTTCTGTTCAAGAACCAATGCAATTTAGCAGCCATGTTGCTGGCCAGACAAATTCAGAAGAACCACCAAAGCACGTCTACCAAAATGAATCTTCTTTAAATCTTGAGGAGGCTCATGGTTATGGTAAAAATAAGGATTCTAGGAGTAGTATGGAAGTACTGACAGAGAAATTAGCTACATGGAATGATCATTCAATTCCAGCCAGCCTTGATGGAAGGCTCGACTTAGAAAATTCTGTTGGTACCCCACGTTTGGATTCCCATGTTCTCACAAACATAGATCCACGGCTGGGGATCCTGGACAACAGGTTTAGTGGAGAAGCTAATCCAGATGCAGAGATTATAAATGAGAAAATTGGTAACCTGAAAATTAAACAGGAGCTN
>PIBU-1
TATTGATAGTGATGGTGGGCGGAAATGGAGTTCTGTTCAAGAACCAATGCAATTTAGCAGCCATGTTGCTGGCCAGACAAATTCAGAAGAACCACCAAAGCACTTCTACCAAAATGAATCTTCTTTAAATCTTGAGGAGGCTCATGGTTATGGTAAAAATAAGGATTCTAGGAGTAGTATGGAAGTACTGACAGAGAAATTAGCTACATGGAATGATCATTCAATTCCAGCCAGCCTTGATGGAAGGCTCGACTTAGAAAATTCTGTTGGTACCCCACGTTTGGATTCCCATGTTCTCACAAACATAGATCCACAGCTGGGGATCCTGGACAACAGGTTTAGTGGAGAAGCTAATCCAGATGCAGAGATTATAAATGAGAAAATTGGTAACCTGAAAATTAAACAGGAGCTT
>PIFL-5
TATTGATAGTGATGGTGGGCGGAAATGGAGTTCTGTTCAAGAACCAATGCAATTTAGCAGCCATGTTGCTGGCCAGACAAATTCAGAAGAACCACCAAAGCACGTCTACCAAAATGAATCTTCTTTAAATCTTGAGGAGGCTCATGGTTATGGTAAAAATAAGGATTCTAGGAGTAGTATGGAAGTACTGACAGAGAAATTAGCTACATGGAATGATCATTCAATTCCAGCCAGCCTTGATGGAAGGCTCGACTTAGAAAATTCTGTTGGTACCCCACGTTTGGATTCCCATGTTCTCACAAACATAGATCCACGGCTGGGGATCCTGGACAACAGGTTTAGTGGAGAAGCTAATCCAGATGCAGAGATTATAAATGAGAAAATTGGTAACCTGAAAATTAAACAGGAGCTT
>PIFL-10
TATTGATAGTGATGGTGGGCGGAAATGGAGTTCTGTTCAAGAACCAATGCAATTTAGCAGCCATGTTGCTGGCCAGACAAATTCAGAAGAACCACCAAAGCACGTCTACCAAAATGAATCTTCTTTAAATCTTGAGGAGGCTCATGGTTATGGTAAAAATAAGGATTCTAGGAGTAGTATGGAAGTACTGACAGAGAAATTAGCTACATGGAATGATCATTCAATTCCAGCCAGCCTTGATGGAAGGCTCGACTTAGAAAATTCTGTTGGTACCCCACGTTTGGATTCCCATGTTCTCACAAACATAGATCCACGGCTGGGGATCCTGGACAACAGGTTTAGTGGAGAAGCTAATCCAGATGCAGAGATTATAAATGAGAAAATTGGTAACCTGAAAATTAAACAGGAGCTT
>PIFL-13
TATTGATAGTGATGGTGGGCGGAAATGGAGTTCTGTTCAAGAACCAATGCAATTTAGCAGCCATGTTGCTGGCCAGACAAATTCAGAAGAACCACCAAAGCACGTCTACCAAAATGAATCTTCTTTAAATCTTGAGGAGGCTCATGGTTATGGTAAAAATAAGGATTCTAGGAGTAGTATGGAAGTACTGACAGAGAAATTAGCTACATGGAATGATCATTCAATTCCAGCCAGCCTTGATGGAAGGCTCGACTTAGAAAATTCTGTTGGTACCCCACGTTTGGATTCCCATGTTCTCACAAACATAGATCCACGGCTGGGGATCCTGGACAACAGGTTTAGTGGAGAAGCTAATCCAGATGCAGAGATTATAAATGAGAAAATTGGTAACCTGAAAATTAAACAGGAGCTT
>PIFL-9
TATTGATAGTGATGGTGGGCGGAAATGGAGTTCTGTTCAAGAACCAATGCAATTTAGCAGCCATGTTGCTGGCCAGACAAATTCAGAAGAACCACCAAAGCACGTCTTCCAAAATGAATCTTCTTTAAATCTTGAGGAGGCTCATGGTTATGGTAAAAATAAGGATTCTAGGAGTAGTATGGAAGTACTGACAGAGAAATTAGCTACATGGAATGATCATTCAATTCCAGCCAGCCTTGATGGAAGGCTCGACTTAAAAAATTCTGTTGGTACCCCACGTTTGGATTCCCATGTTCTCACAAACATAGATCCACGGCTGGGGATCCTGGACAACAGGTTTAGTGGAGAAGCTAATCCAGATGCAGAGATTATAAATGAGAAAATTGGTAACCTGAAAATTAAACAGGAGCTT
>PIFL-14
TATTGATAGTGATGGTGGGCGGAAATGGAGTTCTGTTCAAGAACCAATGCAATTTAGCAGCCATGTTGCTGGCCAGACAAATTCAGAAGAACCACCAAAGCACGTCTACCAAAATGAATCTTCTTTAAATCTTGAGGAGGCTCATGGTTATGGTAAAAATAAGGATTCTAGGAGTAGTATGGAAGTACTGACAGAGAAATTAGCTACATGGAATGATCATTCAATTCCAGCCAGCCTTGATGGAAGGCTCGACTTAGAAAATTCTGTTGGTACCCCACGTTTGGATTCCCATGTTCTCACAAACATAGATCCACGGCTGGGGATCCTGGACAACAGGTTTAGTGGAGAAGCTAATCCAGATGCAGAGATTATAAATGAGAAAATTGGTAACCTGAAAATTAAACAGGAGCTT
>PIFL-3
TATTGATAGTGATGGTGGGCGGAAATGGAGTTCTGTTCAAGAACCAATGCAATTTAGCAGCCATGTTGCTGGCCAGACAAATTCAGAAGAACCACCAAAGCACGTCTACCAAAATGAATCTTCTTTAAATCTTGAGGAGGCTCATGGTTATGGTAAAAATAAGGATTCTAGGAGTAGTATGGAAGTACTGACAGAGAAATTAGCTACATGGAATGATCATTCAATTCCAGCCAGCCTTGATGGAAGGCTCGACTTAGAAAATTCTGTTGGTACCCCACGTTTGGATTCCCATGTTCTCACAAACATAGATCCACGGCTGGGGATCCTGGACAACAGGTTTAGTGGAGAAGCTAATCCAGATGCAGAGATTATAAATGAGAAAATTGGTAACCTGAAAATTAAACAGGAGCTT
>PIFL-2
TATTGATAGTGATGGTGGGCGGAAATGGAGTTCTGTTCAAGAACCAATGCAATTTAGCAGCCATGTTGCTGGCCAGACAAATTCAGAAGAACCACCAAAGCACGTCTACCAAAATGAATCTTCTTTAAATCTTGAGGAGGCTCATGGTTATGGTAAAAATAAGGATTCTAGGAGTAGTATGGAAGTACTGACAGAGAAATTAGCTACATGGAATGATCATTCAATTCCAGCCAGCCTTGATGGAAGGCTCGACTTAGAAAATTCTGTTGGTACCCCACGTTTGGATTCCCATGTTCTCACAAACATAGATCCACGGCTGGGGATCCTGGACAACAGGTTTAGTGGAGAAGCTAATCCAGATGCAGAGATTATAAATGAGAAAATTGGTAACCTGAAAATTAAACAGGAGCTT
>PIFL-11
TATTGATAGTGATGGTGGGCGGAAATGGAGTTCTGTTCAAGAACCAATGCAATTTAGCAGCCATGTTGCTGGCCAGACAAATTCAGAAGAACCACCAAAGCACGTCTACCAAAATGAATCTTCTTTAAATCTTGAGGAGGCTCATGGTTATGGTAAAAATAAGGATTCTAGGAGTAGTATGGAAGTACTGACAGAGAAATTAGCTACATGGAATGATCATTCAATTCCAGCCAGCCTTGATGGAAGGCTCGACTTAGAAAATTCTGTTGGTACCCCACGTTTGGATTCCCATGTTCTCACAAACATAGATCCACGGCTGGGGATCCTGGACAACAGGTTTAGTGGAGAAGCTAATCCAGATGCAGAGATTATAAATGAGAAAATTGGTAACCTGAAAATTAAACAGGAGCTT
>PIFL-12
TATTGATAGTGATGGTGGGCGGAAATGGAGTTCTGTTCAAGAACCAATGCAATTTAGCAGCCATGTTGCTGGCCAGACAAATTCAGAAGAACCACCAAAGCACGTCTACCAAAATGAATCTTCTTTAAATCTTGAGGAGGCTCATGGTTATGGTAAAAATAAGGATTCTAGGAGTAGTATGGAAGTACTGACAGAGAAATTAGCTACATGGAATGATCATTCAATTCCAGCCAGCCTTGATGGAAGGCTCGACTTAGAAAATTCTGTTGGTACCCCACGTTTGGATTCCCATGTTCTCACAAACATAGATCCACGGCTGGGGATCCTGGACAACAGGTTTAGTGGAGAAGCTAATCCAGATGCAGAGATTATAAATGAGAAAATTGGTAACCTGAAAATTAAACAGGAGCTT
>PIFL-16
TATTGATAGTGATGGTGGGCGGAAATGGAGTTCTGTTCAAGAACCAATGCAATTTAGCAGCCATGTTGCTGGCCAGACAAATTCAGAAGAACCACCAAAGCACGTCTACCAAAATGAATCTTCTTTAAATCTTGAGGAGGCTCATGGTTATGGTAAAAATAAGGATTCTAGGAGTAGTATGGAAGTACTGACAGAGAAATTAGCTACATGGAATGATCATTCAATTCCAGCCAGCCTTGATGGAAGGCTCGACTTAGAAAATTCTGTTGGTACCCCACGTTTGGATTCCCATGTTCTCACAAACATAGATCCACGGCTGGGGATCCTGGACAACAGGTTTAGTGGAGAAGCTAATCCAGATGCAGAGATTATAAATGAGAAAATTGGTAACCTGAAAATTAAACAGGAGCTT
>PIFL-17
TATTGATAGTGATGGTGGGCGGAAATGGAGTTCTGTTCAAGAACCAATGCAATTTAGCAGCCATGTTGCTGGCCAGACAAATTCAGAAGAACCACCAAAGCACGTCTACCAAAATGAATCTTCTTTAAATCTTGAGGAGGCTCATGGTTATGGTAAAAATAAGGATTCTAGGAGTAGTATGGAAGTACTGACAGAGAAATTAGCTACATGGAATGATCATTCAATTCCAGCCAGCCTTGATGGAAGGCTCGACTTAGAAAATTCTGTTGGTACCCCACGTTTGGATTCCCATGTTCTCACAAACATAGATCCACGGCTGGGGATCCTGGACAACAGGTTTAGTGGAGAAGCTAATCCAGATGCAGAGATTATAAATGAGAAAATTGGTAACCTGAAAATTAAACAGGAGCTT
>PIFL-15
TATTGATAGTGATGGTGGGCGGAAATGGAGTTCTGTTCAAGAACCAATGCAATTTAGCAGCCATGTTGCTGGCCAGACAAATTCAGAAGAACCACCAAAGCACGTCTACCAAAATGAATCTTCTTTAAATCTTGAGGAGGCTCATGGTTATGGTAAAAATAAGGATTCTAGGAGTAGTATGGAAGTACTGACAGAGAAATTAGCTACATGGAATGATCATTCAATTCCAGCCAGCCTTGATGGAAGGCTCGACTTAGAAAATTCTGTTGGTACCCCACGTTTGGATTCCCATGTTCTCACAAACATAGATCCACGGCTGGGGATCCTGGACAACAGGTTTAGTGGAGAAGCTAATCCAGATGCAGAGATTATAAATGAGAAAATTGGTAACCTGAAAATTAAACAGGAGCTT
>PIGE-03
TATTGATAGTGATGGTGGGCGGAAATGGAGTTCTGTTCAAGAACCAATGCAATTTAGCAGCCATGTTGCTGGCCAGACAAATTCAGAAGAACCACCAAAGCACTTCTACCAAAATGAATCTTCTTTAAATCTTGAGGAGGCTCATGGTTATGGTAAAAATAAGGATTCTAGGAGTAGTATGGAAGTACTGACAGAGAAATTAGCTACATGGAATGATCATTCAATTCCAGCCAGCCTTGATGGAAGGCTCGACTTAGAAAATTCTGTTGGTACCCCACGTTTGGATTCCCATGTTCTCACAAACATAGATCCACGGCTGGGGATCCTGGACAACAGGTTTAGTGGAGAAGCTAATCCAGATGCGGAGATTATAAATGAGAAAATTGGTAACCTGAAAATTAAACAGGAGCTT
>PIGE-1
TATTGATAGTGATGGTGGGCGGAAATGGAGTTCTGTTCAAGAACCAATGCAATTTAGCAGCCATGTTGCTGGCCAGACAAATTCAGAAGAACCACCAAAGCACTTCTACCAAAATGAATCTTCTTTAAATCTTGAGGAGGCTCATGGTTATGGTAAAAATAAGGATTCTAGGAGTAGTATGGAAGTACTGACAGAGAAATTAGCTACATGGAATGATCATTCAATTCCAGCCAGCCTTGATGGAAGGCTCGACTTAGAAAATTCTGTTGGTACCCCACGTTTGGATTCCCATGTTCTCACAAACATAGATCCACGGCTGGGGATCCTGGACAACAGGTTTAGTGGAGAAGCTAATCCAGATGCGGAGATTATAAATGAGAAAATTGGTAACCTGAAAATTAAACAGGAGCTT
>PIMN-5
TATTGATAGTGATGGTGGGCGGAAATGGAGTTCTGTTCAAGAACCAATGCAATTTAGCAGCCATGTTGCTGGCCAGACAAATTCAGAAGAACCACCAAAGCACGTCTACCAAAATGAATCTTCTTTAAATCTTGAGGAGGCTCATGGTTATGGTAAAAATAAGGATTCTAGGAGTAGTATGGAAGCACTGACAGAGAAATTAGCTACATGGAATGATCATTCAATTCCAGCCAGCCTTGATGGAAGGCTCGACTTAGAAAATTCTGTTGGTACCCCACGTTTGGATTCCCATGTTCTCACAAACATAGATCCACGGCTGGGGATCCTGGACAACAGGTTTAGTGGAGAAGCTAATCCAGATGCAGAGATTATAAATGAGAAAATTGGTAACCTGAAAATTAAACAGGAGCTT
>PIMN-8
TATTGATAGTGATGGTGGGCGGAAATGGAGTTCTGTTCAAGAACCAATGCAATTTAGCAGCCATGTTGCTGGCCAGACAAATTCAGAAGAACCACCAAAGCACGTCTACCAAAATGAATCTTCTTTAAATCTTGAGGAGGCTCATGGTTATGGTAAAAATAAGGATTCTAGGAGTAGTATGGAAGCACTGACAGAGAAATTAGCTACATGGAATGATCATTCAATTCCAGCCAGCCTTGATGGAAGGCTCGACTTAGAAAATTCTGTTGGTACCCCACGTTTGGATTCCCATGTTCTCACAAACATAGATCCACGGCTGGGGATCCTGGACAACAGGTTTAGTGGAGAAGCTAATCCAGATGCAGAGATTATAAATGAGAAAATTGGTAACCTGAAAATTAAACAGGAGCTT
>PIMN-10
TATTGATAGTGATGGTGGGCGGAAATGGAGTTCTGTTCAAGAACCAATGCAATTTAGCAGCCATGTTGCTGGCCAGACAAATTCAGAAGAACCACCAAAGCACGTCTACCAAAATGAATCTTCTTTAAATCTTGAGGAGGCTCATGGTTATGGTAAAAATAAGGATTCTAGGAGTAGTATGGAAGTACTGACAGAGAAATTAGCTACATGGAATGATCATTCAATTCCAGCCAGCCTTGATGGAAGGCTCGACTTAGAAAATTCTGTTGGTACCCCACGTTTGGATTCCCATGTTCTCACAAACATAGATCCACGGCTGGGGATCCTGGACAACAGGTTTAGTGGAGAAGCTAATCCAGATGCAGAGATTATAAATGAGAAAATTGGTAACCTGAAAATTAAACAGGAGCTT
>PIMN-15
TATTGATAGTGATGGTGGGCGGAAATGGAGTTCTGTTCAAGAACCAATGCAATTTAGCAGCCATGTTGCTGGCCAGACAAATTCAGAAGAACCACCAAAGCACGTCTACCAAAATGAATCTTCTTTAAATCTTGAGGAGGCTCATGGTTATGGTAAAAATAAGGATTCTAGGAGTAGTATGGAAGTACTGACAGAGAAATTAGCTACATGGAATGATCATTCAATTCCAGCCAGCCTTGATGGAAGGCTCGACTTAGAAAATTCTGTTGGTACCCCACGTTTGGATTCCCATGTTCTCACAAACATAGATCCACGGCTGGGGATCCTGGACAACAGGTTTAGTGGAGAAGCTAATCCAGATGCAGAGATTATAAATGAGAAAATTGGTAACCTGAAAATTAAACAGGAGCTT
>PIMN-13
TATTGATAGTGATGGTGGGCGGAAATGGAGTTCTGTTCAAGAACCAATGCAATTTAGCAGCCATGTTGCTGGCCAGACAAATTCAGAAGAACCACCAAAGCACGTCTACCAAAATGAATCTTCTTTAAATCTTGAGGAGGCTCATGGTTATGGTAAAAATAAGGATTCTAGGAGTAGTATGGAAGTACTGACAGAGAAATTAGCTACATGGAATGATCATTCAATTCCAGCCAGCCTTGATGGAAGGCTCGACTTAGAAAATTCTGTTGGTACCCCACGTTTGGATTCCCATGTTCTCACAAACATAGATCCACGGCTGGGGATCCTGGACAACAGGTTTAGTGGAGAAGCTAATCCAGATGCAGAGATTATAAATGAGAAAATTGGTAACCTGAAAATTAAACAGGAGCTT
>PIMN-17
TATTGATAGTGATGGTGGGCGGAAATGGAGTTCTGTTCAAGAACCAATGCAATTTAGCAGCCATGTTGCTGGCCAGACAAATTCAGAAGAACCACCAAAGCACGTCTACCAAAATGAATCTTCTTTAAATCTTGAGGAGGCTCATGGTTATGGTAAAAATAAGGATTCTAGGAGTAGTATGGAAGTACTGACAGAGAAATTAGCTACATGGAATGATCATTCAATTCCAGCCAGCCTTGATGGAAGGCTCGACTTAGAAAATTCTGTTGGTACCCCACGTTTGGATTCCCATGTTCTCACAAACATAGATCCACGGCTGGGGATCCTGGACAACAGGTTTAGTGGAGAAGCTAATCCAGATGCAGAGATTATAAATGAGAAAATTGGTAACCTGAAAATTAAACAGGAGCTT
>PIMN-2
TATTGATAGTGATGGTGGGCGGAAATGGAGTTCTGTTCAAGAACCAATGCAATTTAGCAGCCATGTTGCTGGCCAGACAAATTCAGAAGAACCACCAAAGCACGTCTACCAAAATGAATCTTCTTTAAATCTTGAGGAGGCTCATGGTTATGGTAAAAATAAGGATTCTAGGAGTAGTATGGAAGTACTGACAGAGAAATTAGCTACATGGAATGATCATTCAATTCCAGCCAGCCTTGATGGAAGGCTCGACTTAGAAAATTCTGTTGGTACCCCACGTTTGGATTCCCATGTTCTCACAAACATAGATCCACGGCTGGGGATCCTGGACAACAGGTTTAGTGGAGAAGCTAATCCAGATGCAGAGATTATAAATGAGAAAATTGGTAACCTGAAAATTAAACAGGAGCTT
>PIMN-1
TATTGATAGTGATGGTGGGCGGAAATGGAGTTCTGTTCAAGAACCAATGCAATTTAGCAGCCATGTTGCTGGCCAGACAAATTCAGAAGAACCACCAAAGCACGTCTACCAAAATGAATCTTCTTTAAATCTTGAGGAGGCTCATGGTTATGGTAAAAATAAGGATTCTAGGAGTAGTATGGAAGTACTGACAGAGAAATTAGCTACATGGAATGATCATTCAATTCCAGCCAGCCTTGATGGAAGGCTCGACTTAGAAAATTCTGTTGGTACCCCACGTTTGGATTCCCATGTTCTCACAAACATAGATCCACGGCTGGGGATCCTGGACAACAGGTTTAGTGGAGAAGCTAATCCAGATGCAGAGATTATAAATGAGAAAATTGGTAACCTGAAAATTAAACAGGAGCTT
>PIMN-18
TATTGATAGTGATGGTGGGCGGAAATGGAGTTCTGTTCAAGAACCAATGCAATTTAGCAGCCATGTTGCTGGCCAGACAAATTCAGAAGAACCACCAAAGCACGTCTACCAAAATGAATCTTCTTTAAATCTTGAGGAGGCTCATGGTTATGGTAAAAATAAGGATTCTAGGAGTAGTATGGAAGTACTGACAGAGAAATTAGCTACATGGAATGATCATTCAATTCCAGCCAGCCTTGATGGAAGGCTCGACTTAGAAAATTCTGTTGGTACCCCACGTTTGGATTCCCATGTTCTCACAAACATAGATCCACGGCTGGGGATCCTGGACAACAGGTTTAGTGGAGAAGCTAATCCAGATGCAGAGATTATAAATGAGAAAATTGGTAACCTGAAAATTAAACAGGAGCTT
>PIMN-6
TATTGATAGTGATGGTGGGCGGAAATGGAGTTCTGTTCAAGAACCAATGCAATTTAGCAGCCATGTTGCTGGCCAGACAAATTCAGAAGAACCACCAAAGCACGTCTACCAAAATGAATCTTCTTTAAATCTTGAGGAGGCTCATGGTTATGGTAAAAATAAGGATTCTAGGAGTAGTATGGAAGTACTGACAGAGAAATTAGCTACATGGAATGATCATTCAATTCCAGCCAGCCTTGATGGAAGGCTCGACTTAGAAAATTCTGTTGGTACCCCACGTTTGGATTCCCATGTTCTCACAAACATAGATCCACGGCTGGGGATCCTGGACAACAGGTTTAGTGGAGAAGCTAATCCAGATGCAGAGATTATAAATGAGAAAATTGGTAACCTGAAAATTAAACAGGAGCTT
>PIMN-9
TATTGATAGTGATGGTGGGCGGAAATGGAGTTCTGTTCAAGAACCAATGCAATTTAGCAGCCATGTTGCTGGCCAGACAAATTCAGAAGAACCACCAAAGCACGTCTACCAAAATGAATCTTCTTTAAATCTTGAGGAGGCTCATGGTTATGGTAAAAATAAGGATTCTAGGAGTAGTATGGAAGTACTGACAGAGAAATTAGCTACATGGAATGATCATTCAATTCCAGCCAGCCTTGATGGAAGGCTCGACTTAGAAAATTCTGTTGGTACCCCACGTTTGGATTCCCATGTTCTCACAAACATAGATCCACGGCTGGGGATCCTGGACAACAGGTTTAGTGGAGAAGCTAATCCAGATGCAGAGATTATAAATGAGAAAATTGGTAACCTGAAAATTAAACAGGAGCTT
>PIMN-14
TATTGATAGTGATGGTGGGCGGAAATGGAGTTCTGTTCAAGAACCAATGCAATTTAGCAGCCATGTTGCTGGCCAGACAAATTCAGAAGAACCACCAAAGCACGTCTACCAAAATGAATCTTCTTTAAATCTTGAGGAGGCTCATGGTTATGGTAAAAATAAGGATTCTAGGAGTAGTATGGAAGTACTGACAGAGAAATTAGCTACATGGAATGATCATTCAATTCCAGCCAGCCTTGATGGAAGGCTCGACTTAGAAAATTCTGTTGGTACCCCACGTTTGGATTCCCATGTTCTCACAAACATAGATCCACGGCTGGGGATCCTGGACAACAGGTTTAGTGGAGAAGCTAATCCAGATGCAGAGATTATAAATGAGAAAATTGGTAACCTGAAAATTAAACAGGAGCTT
>PIMN-16
TATTGATAGTGATGGTGGGCGGAAATGGAGTTCTGTTCAAGAACCAATGCAATTTAGCAGCCATGTTGCTGGCCAGACAAATTCAGAAGAACCACCAAAGCACGTCTACCAAAATGAATCTTCTTTAAATCTTGAGGAGGCTCATGGTTATGGTAAAAATAAGGATTCTAGGAGTAGTATGGAAGCACTGACAGAGAAATTAGCTACATGGAATGATCATTCAATTCCAGCCAGCCTTGATGGAAGGCTCGACTTAGAAAATTCTGTTGGTACCCCACGTTTGGATTCCCATGTTCTCACAAACATAGATCCACGGCTGGGGATCCTGGACAACAGGTTTAGTGGAGAAGCTAATCCAGATGCAGAGATTATAAATGAGAAAATTGGTAACCTGAAAATTAAACAGGAGCTT
>PIMN-4
TATTGATAGTGATGGTGGGCGGAAATGGAGTTCTGTTCAAGAACCAATGCAATTTAGCAGCCATGTTGCTGGCCAGACAAATTCAGAAGAACCACCAAAGCACGTCTACCAAAATGAATCTTCTTTAAATCTTGAGGAGGCTCATGGTTATGGTAAAAATAAGGATTCTAGGAGTAGTATGGAAGCACTGACAGAGAAATTAGCTACATGGAATGATCATTCAATTCCAGCCAGCCTTGATGGAAGGCTCGACTTAGAAAATTCTGTTGGTACCCCACGTTTGGATTCCCATGTTCTCACAAACATAGATCCACGGCTGGGGATCCTGGACAACAGGTTTAGTGGAGAAGCTAATCCAGATGCAGAGATTATAAATGAGAAAATTGGTAACCTGAAAATTAAACAGGAGCTT
>PIMN-7
TATTGATAGTGATGGTGGGCGGAAATGGAGTTCTGTTCAAGAACCAATGCAATTTAGCAGCCATGTTGCTGGCCAGACAAATTCAGAAGAACCACCAAAGCACGTCTACCAAAATGAATCTTCTTTAAATCTTGAGGAGGCTCATGGTTATGGTAAAAATAAGGATTCTAGGAGTAGTATGGAAGTACTGACAGAGAAATTAGCTACATGGAATGATCATTCAATTCCAGCCAGCCTTGATGGAAGGCTCGACTTAGAAAATTCTGTTGGTACCCCACGTTTGGATTCCCATGTTCTCACAAACATAGATCCACGGCTGGGGATCCTGGACAACAGGTTTAGTGGAGAAGCTAATCCAGATGCAGAGATTATAAATGAGAAAATTGGTAACCTGAAAATTAAACAGGAGCTT
>PIMN-3
TATTGATAGTGATGGTGGGCGGAAATGGAGTTCTGTTCAAGAACCAATGCAATTTAGCAGCCATGTTGCTGGCCAGACAAATTCAGAAGAACCACCAAAGCACGTCTACCAAAATGAATCTTCTTTAAATCTTGAGGAGGCTCATGGTTATGGTAAAAATAAGGATTCTAGGAGTAGTATGGAAGTACTGACAGAGAAATTAGCTACATGGAATGATCATTCAATTCCAGCCAGCCTTGATGGAAGGCTCGACTTAGAAAATTCTGTTGGTACCCCACGTTTGGATTCCCATGTTCTCACAAACATAGATCCACGGCTGGGGATCCTGGACAACAGGTTTAGTGGAGAAGCTAATCCAGATGCAGAGATTATAAATGAGAAAATTGGTAACCTGAAAATTAAACAGGAGCTT
>PIMN-11
TATTGATAGTGATGGTGGGCGGAAATGGAGTTCTGTTCAAGAACCAATGCAATTTAGCAGCCATGTTGCTGGCCAGACAAATTCAGAAGAACCACCAAAGCACGTCTACCAAAATGAATCTTCTTTAAATCTTGAGGAGGCTCATGGTTATGGTAAAAATAAGGATTCTAGGAGTAGTATGGAAGCACTGACAGAGAAATTAGCTACATGGAATGATCATTCAATTCCAGCCAGCCTTGATGGAAGGCTCGACTTAGAAAATTCTGTTGGTACCCCACGTTTGGATTCCCATGTTCTCACAAACATAGATCCACGGCTGGGGATCCTGGACAACAGGTTTAGTGGAGAAGCTAATCCAGATGCAGAGATTATAAATGAGAAAATTGGTAACCTGAAAATTAAACAGGAGCTT
>PIMN-12
TATTGATAGTGATGGTGGGCGGAAATGGAGTTCTGTTCAAGAACCAATGCAATTTAGCAGCCATGTTGCTGGCCAGACAAATTCAGAAGAACCACCAAAGCACGTCTACCAAAATGAATCTTCTTTAAATCTTGAGGAGGCTCATGGTTATGGTAAAAATAAGGATTCTAGGAGTAGTATGGAAGTACTGACAGAGAAATTAGCTACATGGAATGATCATTCAATTCCAGCCAGCCTTGATGGAAGGCTCGACTTAGAAAATTCTGTTGGTACCCCACGTTTGGATTCCCATGTTCTCACAAACATAGATCCACGGCTGGGGATCCTGGACAACAGGTTTAGTGGAGAAGCTAATCCAGATGCAGAGATTATAAATGAGAAAATTGGTAACCTGAAAATTAAACAGGAGCTT
>PISB-16
TATTGATAGTGATGGTGGGCGGAAATGGAGTTCTGTTCAAGAACCAATGCAATTTAGCAGCCATGTTGCTGGCCAGACAAATTCAGAAGAACCACCAAAGCACGTCTACCAAAATGAATCTTCTTTAAATCTTGAGGAGGCTCATGGTTATGGTAAAAATAAGGATTCTAGGAGTAGTATGGAAGTACTGACAGAGAAATTAGCTACATGGAATGATCATTCAATTCCAGCCAGCCTTGATGGAAGGCTCGACTTAGAAAATTCTGTTGGTACCCCACGTTTGGATTCCCATGTTCTCACAAACATAGATCCACGGCTGGGGATCCTGGACAACAGGTTTAGTGGAGAAGCTAATCCAGATGCAGAGATTATAAATGAGAAAATTGGTAACCTGAAAATTAAACAGGAGCTT
>PISB-10
TATTGATAGTGATGGTGGGCGGAAATGGAGTTCTGTTCAAGAACCAATGCAATTTAGCAGCCATGTTGCTGGCCAGACAAATTCAGAAGAACCACCAAAGCACGTCTACCAAAATGAATCTTCTTTAAATCTTGAGGAGGCTCATGGTTATGGTAAAAATAAGGATTCTAGGAGTAGTATGGAAGTACTGACAGAGAAATTAGCTACATGGAATGATCATTCAATTCCAGCCAGCCTTGATGGAAGGCTCGACTTAGAAAATTCTGTTGGTACCCCACGTTTGGATTCCCATGTTCTCACAAACATAGATCCACGGCTGGGGATCCTGGACAACAGGTTTAGTGGAGAAGCTAATNNNNNNNNNNNNNNNNNNNNNNNNNNNNNNNNNNNNNNNNNNNNNNNNNNNNNNNNN
>PISB-11
TATTGATAGTGATGGTGGGCGGAAATGGAGTTCTGTTCAAGAACCAATGCAATTTAGCAGCCATGTTGCTGGCCAGACAAATTCAGAAGAACCACCAAAGCACGTCTACCAAAATGAATCTTCTTTAAATCTTGAGGAGGCTCATGGTTATGGTAAAAATAAGGATTCTAGGAGTAGTATGGAAGTACTGACAGAGAAATTAGCTACATGGAATGATCATTCAATTCCAGCCAGCCTTGATGGAAGGCTCGACTTAGAAAATTCTGTTGGTACCCCACGTTTGGATTCCCATGTTCTCACAAACATAGATCCACGGCTGGGGATCCTGGACAACAGGTTTAGTGGAGAAGCTAATCCAGATGNNNNNNNNNNNNNNNNNNNNNNNNNNNNNNNNNNNNNNNNNNNNNNNNNN
>PISB-6
TATTGATAGTGATGGTGGGCGGAAATGGAGTTCTGTTCAAGAACCAATGCAATTTAGCAGCCATGTTGCTGGCCAGACAAATTCAGAAGAACCACCAAAGCACGTCTACCAAAATGAATCTTCTTTAAATCTTGAGGAGGCTCATGGTTATGGTAAAAATAAGGATTCTAGGAGTAGTATGGAAGTACTGACAGAGAAATTAGCTACATGGAATGATCATTCAATTCCAGCCAGCCTTGATGGAAGGCTCGACTTAGAAAATTCTGTTGGTACCCCACGTTTGGATTCCCATGTTCTCACAAACATAGATCCACGGCTGGGGATCCTGGACAACAGGTTTAGTGGAGAAGCTAATCCAGATGCAGAGATTATAAATGAGNNNNNNNNNNNNNNNNNNNNNNNNNNNNNNNNN
>PISB-14
TATTGATAGTGATGGTGGGCGGAAATGGAGTTCTGTTCAAGAACCAATGCAATTTAGCAGCCATGTTGCTGGCCAGACAAATTCAGAAGAACCACCAAAGCACGTCTACCAAAATGAATCTTCTTTAAATCTTGAGGAGGCTCATGGTTATGGTAAAAATAAGGATTCTAGGAGTAGTATGGAAGTACTGACAGAGAAATTAGCTACATGGAATGATCATTCAATTCCAGCCAGCCTTGATGGAAGGCTCGACTTAGAAAATTCTGTTGGTACCCCACGTTTGGATTCCCATGTTCTCACAAACATAGATCCACGGCTGGGGATCCTGGACAACAGGTTTAGTGGAGAAGCTAATCCAGATGCAGAGATTATAAATGAGAAAATTGGTAACCTGAAAATTAAACAGGAGNNN
>PISB-1
TATTGATAGTGATGGTGGGCGGAAATGGAGTTCTGTTCAAGAACCAATGCAATTTAGCAGCCATGTTGCTGGCCAGACAAATTCAGAAGAACCACCAAAGCACGTCTACCAAAATGAATCTTCTTTAAATCTTGAGGAGGCTCATGGTTATGGTAAAAATAAGGATTCTAGGAGTAGTATGGAAGTACTGACAGAGAAATTAGCTACATGGAATGATCATTCAATTCCAGCCAGCCTTGATGGAAGGCTCGACTTAGAAAATTCTGTTGGTACCCCACGTTTGGATTCCCATGTTCTCACAAACATAGATCCACGGCTGGGGATCCTGGACAACAGGTTTAGTGGAGAAGCTAATCCAGATGCAGAGATTATAAATGAGAAAATTGGTAACCTGAAAATTAAACAGGAGCTT
>PISB-17
TATTGATAGTGATGGTGGGCGGAAATGGAGTTCTGTTCAAGAACCAATGCAATTTAGCAGCCATGTTGCTGGCCAGACAAATTCAGAAGAACCACCAAAGCACGTCTACCAAAATGAATCTTCTTTAAATCTTGAGGAGGCTCATGGTTATGGTAAAAATAAGGATTCTAGGAGTAGTATGGAAGTACTGACAGAGAAATTAGCTACATGGAATGATCATTCAATTCCAGCCAGCCTTGATGGAAGGCTCGACTTAGAAAATTCTGTTGGTACCCCACGTTTGGATTCCCATGTTCTCACAAACATAGATCCACGGCTGGGGATCCTGGACAACAGGTTTAGTGGAGAAGCTAATCCAGATGCAGAGATTATAAATGAGAAAATTGGTAACCTGAAAATTAAACAGGAGCTT
>PISB-12
TATTGATAGTGATGGTGGGCGGAAATGGAGTTCTGTTCAAGAACCAATGCAATTTAGCAGCCATGTTGCTGGCCAGACAAATTCAGAAGAACCACCAAAGCACGTCTACCAAAATGAATCTTCTTTAAATCTTGAGGAGGCTCATGGTTATGGTAAAAATAAGGATTCTAGGAGTAGTATGGAAGTACTGACAGAGAAATTAGCTACATGGAATGATCATTCAATTCCAGCCAGCCTTGATGGAAGGCTCGACTTAGAAAATTCTGTTGGTACCCCACGTTTGGATTCCCATGTTCTCACAAACATAGATCCACGGCTGGGGATCCTGGACAACAGGTTTAGTGGAGAAGCTAATCCAGATGCAGAGATTATAAATGAGAAAATTGGTAACCTGAAAATTAAACAGGAGNNN
>PISB-4
TATTGATAGTGATGGTGGGCGGAAATGGAGTTCTGTTCAAGAACCAATGCAATTTAGCAGCCATGTTGCTGGCCAGACAAATTCAGAAGAACCACCAAAGCACGTCTACCAAAATGAATCTTCTTTAAATCTTGAGGAGGCTCATGGTTATGGTAAAAATAAGGATTCTAGGAGTAGTATGGAAGTACTGACAGAGAAATTAGCTACATGGAATGATCATTCAATTCCAGCCAGCCTTGATGGAAGGCTCGACTTAGAAAATTCTGTTGGTACCCCACGTTTGGATTCCCATGTTCTCACAAACATAGATCCACGGCTGGGGATCCTGGACAACAGGTTTAGTGGAGAAGCTAATCCAGATGCAGAGATTATAAATGAGAAAATTGGTAACCTGAAAATTAAACANNNNNNN
>PISB-7
TATTGATAGTGATGGTGGGCGGAAATGGAGTTCTGTTCAAGAACCAATGCAATTTAGCAGCCATGTTGCTGGCCAGACAAATTCAGAAGAACCACCAAAGCACGTCTACCAAAATGAATCTTCTTTAAATCTTGAGGAGGCTCATGGTTATGGTAAAAATAAGGATTCTAGGAGTAGTATGGAAGTACTGACAGAGAAATTAGCTACATGGAATGATCATTCAATTCCAGCCAGCCTTGATGGAAGGCTCGACTTAGAAAATTCTGTTGGTACCCCACGTTTGGATTCCCATGTTCTCACAAACATAGATCCACGGCTGGGGATCCTGGACAACAGGTTTAGTGGAGAAGCTAATCCAGATGCAGAGATTATAAATGAGAAAATTGGTAACCTGAAAATTAAACAGGAGCTT
>PISB-18
TATTGATAGTGATGGTGGGCGGAAATGGAGTTCTGTTCAAGAACCAATGCAATTTAGCAGCCATGTTGCTGGCCAGACAAATTCAGAAGAACCACCAAAGCACGTCTACCAAAATGAATCTTCTTTAAATCTTGAGGAGGCTCATGGTTATGGTAAAAATAAGGATTCTAGGAGTAGTATGGAAGTACTGACAGAGAAATTAGCTACATGGAATGATCATTCAATTCCAGCCAGCCTTGATGGAAGGCTCGACTTAGAAAATTCTGTTGGTACCCCACGTTTGGATTCCCATGTTCTCACAAACATAGATCCACGGCTGGGGATCCTGGACAACAGGTTTAGTGGAGAAGCTAATCCAGATGCAGAGATTATAAATGAGAAAATTGGTAACCTGAAAATTAAACAGGAGCTT
>PISB-9
NNNNNNNNNNNNNNNNNNNNNGAAATGGAGTTCTGTTCAAGAACCAATGCAATTTAGCAGCCATGTTGCTGGCCAGACAAATTCAGAAGAACCACCAAAGCACGTCTACCAAAATGAATTTTTTTTAAATCTTGAGGAGGCTCATGGTTATGGTAAAAATAAGGATTTTAGGAGTAGTATGGAAGTACTGACAGAGAAATTAGCTACATGGAATGATCATTCAATTCCAGCCAGCCTTGATGGAAGGCTCGACTTAGAAAATTCTGTTGGTACCCCACGTTTGGATTCCCATGTTCTCACAAACATAGATCCACGGCTGGGGATCCTGGACAACAGGTTTAGTGGAGAAGCTAATCCAGATGCAGAGATTATAAATGAGAAAATTGGTAACCTGAAAATTAAACANNNNNNN
>PISB-3
TATTGATAGTGATGGTGGGCGGAAATGGAGTTCTGTTCAAGAACCAATGCAATTTAGCAGCCATGTTGCTGGCCAGACAAATTCAGAAGAACCACCAAAGCACGTCTACCAAAATGAATCTTCTTTAAATCTTGAGGAGGCTCATGGTTATGGTAAAAATAAGGATTCTAGGAGTAGTATGGAAGTACTGACAGAGAAATTAGCTACATGGAATGATCATTCAATTCCAGCCAGCCTTGATGGAAGGCTCGACTTAGAAAATTCTGTTGGTACCCCACGTTTGGATTCCCATGTTCTCACAAACATAGATCCACGGCTGGGGATCCTGGACAACAGGTTTAGTGGAGAAGCTAATCCAGATGCAGAGATTATAAATGAGAAAATTGGTAACCTGAAAATTAAACANNNNNNN
>PISB-2
TATTGATAGTGATGGTGGGCGGAAATGGAGTTCTGTTCAAGAACCAATGCAATTTAGCAGCCATGTTGCTGGCCAGACAAATTCAGAAGAACCACCAAAGCACGTCTACCAAAATGAATCTTCTTTAAATCTTGAGGAGGCTCATGGTTATGGTAAAAATAAGGATTCTAGGAGTAGTATGGAAGTACTGACAGAGAAATTAGCTACATGGAATGATCATTCAATTCCAGCCAGCCTTGATGGAAGGCTCGACTTAGAAAATTCTGTTGGTACCCCACGTTTGGATTCCCATGTTCTCACAAACATAGATCCACGGCTGGGGATCCTGGACAACAGGTTTAGTGGAGAAGCTAATCCAGATGCAGANNNNNNNNNNNNNNNNNNNNNNNNNNNNNNNNNNNNNNNNNNNNNN
>PISQ-2
TATTGATAGTGATGGTGGGCGGAAATGGAGTTCTGTTCAAGAACCAATGCAATTTAGCAGCCATGTTGCTGGCCAGACAAATTCAGAAGAACCACCAAAGCACTTCTACCAAAACGAATCTTCTTTAAATCTTGAGGAGGGTCATGGTTATGGTAAAAATAAGGATTCTAGGAGTAGTATGGAAGTACTGACAGAGAAATTAGCTACATGGAATGATCATTCAATTCCAGCCAGCCTTGATGGAAGGCTCGACTTAGAAAATTCTGTTGGTACCCCACGTTTGGATTCCCATGTTCTCACAAACATAGATCCACGGCTGGGGATCCTGGACAACAGGTTTAGTGGAGAAGCTAATCCAGATGCAGAGATTATAAATGAGAAAATTGGTAACCTGAAAATTAAACAGGAGCTT
>PISQ-1
TATTGATAGTGATGGTGGGCGGAAATGGAGTTCTGTTCAAGAACCAATGCAATTTAGCAGCCATGTTGCTGGCCAGACAAATTCAGAAGAACCACCAAAGCACTTCTACCAAAACGAATCTTCTTTAAATCTTGAGGAGGGTCATGGTTATGGTAAAAATAAGGATTCTAGGAGTAGTATGGAAGTACTGACAGAGAAATTAGCTACATGGAATGATCATTCAATTCCAGCCAGCCTTGATGGAAGGCTCGACTTAGAAAATTCTGTTGGTACCCCACGTTTGGATTCCCATGTTCTCACAAACATAGATCCACGGCTGGGGATCCTGGACAACAGGTTTAGTGGAGAAGCTAATCCAGATGCAGAGATTATAAATGAGAAAATTGGTAACCTGAAAATTAAACAGGAGCTT
>PIST-10
TATTGATAGTGATGGTGGGCGGAAATGGAGTTCTGTTCAAGAACCAATGCAATTTAGCAGCCATGTTGCTGGCCAGACAAATTCAGAAGAACCACCAAAGCACGTCTACCAAAATGAATCTTCTTTAAATCTTGAGGAGGCTCATGGTTATGGTAAAAATAAGGATTCTAGGAGTAGTATGGAAGTACTGACAGAGAAATTAGCTACATGGAATGATCATTCAATTCCAGCCAGCCTTGATGGAAGGCTCGACTTAGAAAATTCTGTTGGTACCCCACGTTTGGATTCCCATGTTCTCACAAACATAGATCCACGGCTGGGGATCCTGGACAACAGGTTTAGTGGAGAAGCTAATCCAGATGCAGAGATTATAAATGAGAAAATTGGTAACCTGAAAATTAAACAGGAGCTT
>PICH-X1
TATTGATAGTGATGGTGGGCGGAAATGGAGTTCTGTTCAAGAACCAATGCAATTTAGCAGACATGTTGCTGGCCAGACAAATTCAGAAGAACCACCAAAGCACGTCTACCAAAATGAATCTTCTTTAAATCTTGAGGAGGCTCATGGTTATGGTAAAAATAAGGATTCTAGGAGTAGTATGGAAGTACTGACAGAGAAATTAGCTACATGGAATGATCATTCAATTCCAGCCAGCCTTGATGGAAGGCTCGACTTAGAAAATTCTGTTGGTACCCCACGTTTGGATTCCCATGTTCTCACAAACATAGATCCACGGCTGGGGATCCTGGACAACAGGTTTAGTGGAGAAGCTAATCCAGATGCAGAGATTATAAATGAGAAAATTGGTAACCTGAAAATTAAACAGGAGCTT
>PIST-1
TATTGATAGTGATGGTGGGCGGAAATGGAGTTCTGTTCAAGAACCAATGCAATTTAGCAGCCATGTTGCTGGCCAGACAAATTCAGAAGAACCACCAAAGCACGTCTACCAAAATGAATCTTCTTTAAATCTTGAGGAGGCTCATGGTTATGGTAAAAATAAGGATTCTAGGAGTAGTATGGAAGTACTGACAGAGAAATTAGCTACATGGAATGATCATTCAATTCCAGCCAGCCTTGATGGAAGGCTCGACTTAGAAAATTCTGTTGGTACCCCACGTTTGGATTCCCATGTTCTCACAAACATAGATCCACGGCTGGGGATCCTGGACAACAGGTTTAGTGGAGAAGCTAATCCAGATGCAGAGATTATAAATGAGAAAATTGGTAACCTGAAAATTAAACAGGAGCTT
>PIST-13
TATTGATAGTGATGGTGGGCGGAAATGGAGTTCTGTTCAAGAACCAATGCAATTTAGCAGCCATGTTGCTGGCCAGACAAATTCAGAAGAACCACCAAAGCACGTCTACCAAAATGAATCTTCTTTAAATCTTGAGGAGGCTCATGGTTATGGTAAAAATAAGGATTCTAGGAGTAGTATGGAAGTACTGACAGAGAAATTAGCTACATGGAATGATCATTCAATTCCAGCCAGCCTTGATGGAAGGCTCGACTTAGAAAATTCTGTTGGTACCCCACGTTTGGATTCCCATGTTCTCACAAACATAGATCCACGGCTGGGGATCCTGGACAACAGGTTTAGTGGAGAAGCTAATCCAGATGCAGAGATTATAAATGAGAAAATTGGTAACCTGAAAATTAAACAGGAGCTT
>PIST-6
TATTGATAGTGATGGTGGGCGGAAATGGAGTTCTGTTCAAGAACCAATGCAATTTAGCAGCCATGTTGCTGGCCAGACAAATTCAGAAGAACCACCAAAGCACGTCTACCAAAATGAATCTTCTTTAAATCTTGAGGAGGCTCATGGTTATGGTAAAAATAAGGATTCTAGGAGTAGTATGGAAGTACTGACAGAGAAATTAGCTACATGGAATGATCATTCAATTCCAGCCAGCCTTGATGGAAGGCTCGACTTAGAAAATTCTGTTGGTACCCCACGTTTGGATTCCCATGTTCTCACAAACATAGATCCACGGCTGGGGATCCTGGACAACAGGTTTAGTGGAGAAGCTAATCCAGATGCAGAGATTATAAATGAGAAAATTGGTAACCTNNNNNNNNNNNNNNNNNNN
>PIST-19
TATTGATAGTGATGGTGGGCGGAAATGGAGTTCTGTTCAAGAACCAATGCAATTTAGCAGCCATGTTGCTGGCCAGACAAATTCAGAAGAACCACCAAAGCACGTCTACCAAAATGAATCTTCTTTAAATCTTGAGGAGGCTCATGGTTATGGTAAAAATAAGGATTCTAGGAGTAGTATGGAAGTACTGACAGAGAAATTAGCTACATGGAATGATCATTCAATTCCAGCCAGCCTTGATGGAAGGCTCGACTTAGAAAATTCTGTTGGTACCCCACGTTTGGATTCCCATGTTCTCACAAACATAGATCCACGGCTGGGGATCCTGGACAACAGGTTTAGTGGAGAAGCTAATCCAGATGCAGAGATTATAAATGAGAAAATTGGTAACCTGAAAATTAAACAGGAGCTT
>PIST-14
TATTGATAGTGATGGTGGGCGGAAATGGAGTTCTGTTCAAGAACCAATGCAATTTAGCAGCCATGTTGCTGGCCAGACAAATTCAGAAGAACCACCAAAGCACGTCTACCAAAATGAATCTTCTTTAAATCTTGAGGAGGCTCATGGTTATGGTAAAAATAAGGATTCTAGGAGTAGTATGGAAGTACTGACAGAGAAATTAGCTACATGGAATGATCATTCAATTCCAGCCAGCCTTGATGGAAGGCTCGACTTAGAAAATTCTGTTGGTACCCCACGTTTGGATTCCCATGTTCTCACAAACATAGATCCACGGCTGGGGATCCTGGACAACAGGTTTAGTGGAGAAGCTAATCCAGATGCAGAGATTATAAATGANNNNNNNNNNNNNNNNNNNNNNNNNNNNNNNNNN
>PIST-12
TATTGATAGTGATGGTGGGCGGAAATGGAGTTCTGTTCAAGAACCAATGCAATTTAGCAGCCATGTTGCTGGCCAGACAAATTCAGAAGAACCACCAAAGCACGTCTACCAAAATGAATCTTCTTTAAATCTTGAGGAGGCTCATGGTTATGGTAAAAATAAGGATTCTAGGAGTAGTATGGAAGTACTGACAGAGAAATTAGCTACATGGAATGATCATTCAATTCCAGCCAGCCTTGATGGAAGGCTCGACTTAGAAAATTCTGTTGGTACCCCACGTTTGGATTCCCATGTTCTCACAAACATAGATCCACGGCTGGGGATCCTGGACAACAGGTTTAGTGGAGAAGCTAATCCAGATGCAGAGATTATAAATGAGAAAATTGGTAACCTGAAAATTAAACAGGAGCTT
>PIST-11
TATTGATAGTGATGGTGGGCGGAAATGGAGTTCTGTTCAAGAACCAATGCAATTTAGCAGCCATGTTGCTGGCCAGACAAATTCAGAAGAACCACCAAAGCACGTCTACCAAAATGAATCTTCTTTAAATCTTGAGGAGGCTCATGGTTATGGTAAAAATAAGGATTCTAGGAGTAGTATGGAAGTACTGACAGAGAAATTAGCTACATGGAATGATCATTCAATTCCAGCCAGCCTTGATGGAAGGCTCGACTTAGAAAATTCTGTTGGTACCCCACGTTTGGATTCCCATGTTCTCACAAACATAGATCCACGGCTGGGGATCCTGGACAACAGGTTTAGTGGAGAAGCTAATCCAGATGCAGAGATTATAAATGAGAAAATTGGTAACCTGAAAATTAAACAGGAGCTT
>PIST-5
TATTGATAGTGATGGTGGGCGGAAATGGAGTTCTGTTCAAGAACCAATGCAATTTAGCAGCCATGTTGCTGGCCAGACAAATTCAGAAGAACCACCAAAGCACGTCTACCAAAATGAATCTTCTTTAAATCTTGAGGAGGCTCATGGTTATGGTAAAAATAAGGATTCTAGGAGTAGTATGGAAGTACTGACAGAGAAATTAGCTACATGGAATGATCATTCAATTCCAGCCAGCCTTGATGGAAGGCTCGACTTAGAAAATTCTGTTGGTACCCCACGTTTGGATTCCCATGTTCTCACAAACATAGATCCACGGCTGGGGATCCTGGACAACAGGTTTAGTGGAGAAGCTAATCCAGATGCAGAGATTATAAATGAGAAAATTGGTAACCTGAAAATTAAACAGGAGCTT
>PICH-X2
TATTGATAGTGATGGTGGGCGGAAATGGAGTTCTGTTCAAGAACCAATGCAATTTAGCAGACATGTTGCTGGCCAGACAAATTCAGAAGAACCACCAAAGCACGTCTACCAAAATGAATCTTCTTTAAATCTTGAGGAGGCTCATGGTTATGGTAAAAATAAGGATTCTAGGAGTAGTATGGAAGTACTGACAGAGAAATTAGCTACATGGAATGATCATTCAATTCCAGCCAGCCTTGATGGAAGGCTCGACTTAGAAAATTCTGTTGGTACCCCACGTTTGGATTCCCATGTTCTCACAAACATAGATCCACGGCTGGGGATCCTGGACAACAGGTTTAGTGGAGAAGCTAATCCAGATGCAGAGATTATAAATGAGAAAATTGGTAACCTGAAAATTAAACAGGAGCTT
>PIST-9
TATTGATAGTGATGGTGGGCGGAAATGGAGTTCTGTTCAAGAACCAATGCAATTTAGCAGCCATGTTGCTGGCCAGACAAATTCAGAAGAACCACCAAAGCACGTCTACCAAAATGAATCTTCTTTAAATCTTGAGGAGGCTCATGGTTATGGTAAAAATAAGGATTCTAGGAGTAGTATGGAAGTACTGACAGAGAAATTAGCTACATGGAATGATCATTCAATTCCAGCCAGCCTTGATGGAAGGCTCGACTTAGAAAATTCTGTTGGTACCCCACGTTTGGATTCCCATGTTCTCACAAACATAGATCCACGGCTGGGGATCCTGGACAACAGGTTTAGTGGAGAAGCTAATCCAGATGCAGAGATTATAAATGAGAAAATTGGTAACCTGAAAATTAAACAGGAGCTT
>PIST-2
NNNNNNNNNNNATGGTGGGCGGAAATGGAGTTCTGTTCAAGAACCAATGCAATTTAGCAGCCACGTTGCTGGCCAGACAAATTCAGAAGAACCACCAAAGCACGTCTACCAAAATGAATCTTCTTTAAATCTTGAGGAGGCTCATGGTTATGGTAAAAATAAGGATTCTAGGAGTAGTATGGAAGTACTGACAGAGAAATTAGCTACATGGAATGATCATTCAATTCCAGCCAGCCTTGATGGAAGGCTCGACTTAGAAAATTCTGTTGGTACCCCACCTTTGGATTCCCATGTTCTCACAAACATAGATCCACGGCTGGGGATCCTGGACAACAGGTTTAGTGGAGAAGCTAATCCAGATGCAGAGATTATAAATGAGAAAATTGGTAACCTGAAAATTAAACAGGAGCTT
>PIST-4
NNNNNNNNNNNNNNNNNNNNNNNAATGGAGTTCTGTTCAAGAACCAATGCAATTTAGCAGCCATGTTGCTGGCCAGACAAATTCAGAAGAACCACCAAAGCACGTCTACCAAAATGAATCTTCTTTAAATCTTGAGGAGGCTCATGGTTATGGTAAAAATAAGGATTCTAGGAGTAGTATGGAAGTACTGACAGAGAAATTAGCTACATGGAATGATCATTCAATTCCAGCCAGCCTTGATGGAAGGCTCGACTTAGAAAATTCTGTTGGTACCCCACGTTTGGATTCCCATGTTCTCACAAACATAGATCCACGGCTGGGGATCCTGGACAACAGGTTTAGTGGAGAAGCTAATCCAGATGCAGAGATTATAAATGAGAAAATTGGTAACCTGAAAATTAAACAGGAGCTT
>PIST-15
TATTGATAGTGATGGTGGGCGGAAATGGAGTTCTGTTCAAGAACCAATGCAATTTAGCAGCCATGTTGCTGGCCAGACAAATTCAGAAGAACCACCAAAGCACGTCTACCAAAATGAATCTTCTTTAAATCTTGAGGAGGCTCATGGTTATGGTAAAAATAAGGATTCTAGGAGTAGTATGGAAGTACTGACAGAGAAATTAGCTACATGGAATGATCATTCAATTCCAGCCAGCCTTGATGGAAGGCTCGACTTAGAAAATTCTGTTGGTACCCCACGTTTGGATTCCCATGTTCTCACAAACATAGATCCACGGCTGGGGATCCTGGACAACAGGTTTAGTGGAGAAGCTAATCCAGATGCAGAGATTATAAATGAGAAAATTGGTAACCTGAAAATTAAACAGGAGCTT
>PIST-7
TATTGATAGTGATGGTGGGCGGAAATGGAGTTCTGTTCAAGAACCAATGCAATTTAGCAGCCATGTTGCTGGCCAGACAAATTCAGAAGAACCACCAAAGCACGTCTACCAAAATGAATCTTCTTTAAATCTTGAGGAGGCTCATGGTTATGGTAAAAATAAGGATTCTAGGAGTAGTATGGAAGTACTGACAGAGAAATTAGCTACATGGAATGATCATTCAATTCCAGCCAGCCTTGATGGAAGGCTCGACTTAGAAAATTCTGTTGGTACCCCACGTTTGGATTCCCATGTTCTCACAAACATAGATCCACGGCTGGGGATCCTGGACAACAGGTTTAGTGGAGAAGCTAATCCAGATGCAGAGATTATAAATGAGAAAATTGGTAACCTGAAAATTAAACAGGAGCTT
>PILA-17
TATTGATAGTGATGGTGGGCGGAAATGGAGTTCTGTTCAAGAACCAATGCAATTTAGCAGCCATGTTGCTGGCCAGACAAATTCGGAAGAACCACCAAAGCACGTCTACCAAAATGAATCTTCTTTAAATCTTGAGGAGGCTCATGGTTATGGTAAAAATAAGGATTCTAGGAGTAGTATGGAAGCACTGACAGAGAAATTAGCTACATGGAATGATCATTCAATTCCAGCCAGCCTTGATGGAAGGCTCGACTTAGAAAATTCTGTTGGTACCCCACGTTTGGATTCCCATGTTCTCACAAACATAGATCCACGGCTGGGGATCCTGGACAACAGGTTTAGTGGAGAAGCTAATCCAGATGCAGAGATTATAAATGAGAAAATTGGTAACCTGAAAATTAAACAGGAGCTT
>PILA-23
TATTGATAGTGATGGTGGGCGGAAATGGAGTTCTGTTCAAGAACCAATGCAATTTAGCAGCCATGTTGCTGGCCAGACAAATTCAGAAGAACCACCAAAGCACGTCTACCAAAATGAATCTTCTTTAAATCTTGAGGAGGCTCATGGTTATGGTAAAAATAAGGATTCTAGGAGTAGTATGGAAGCACTGACAGAGAAATTAGCTACATGGAATGATCATTCAATTCCAGCCAGCCTTGATGGAAGGCTCGACTTAGAAAATTCTGTTGGTACCCCACGTTTGGATTCCCATGTTCTCACAAACATAGATCCACGGCTGGGGATCCTGGACAACAGGTTTAGTGGAGAAGCTAATCCAGATGCAGAGATTATAAATGAGAAAATTGGTAACCTGAAAATTAAACAGGAGCTT
>PILA-22
TATTGATAGTGATGGTGGGCGGAAATGGAGTTCTGTTCAAGAACCAATGCAATTTAGCAGCCATGTTGCTGGCCAGACAAATTCGGAAGAACCACCAAAGCACGTCTACCAAAATGAATCTTCTTTAAATCTTGAGGAGGCTCATGGTTATGGTAAAAATAAGGATTCTAGGAGTAGTATGGAAGCACTGACAGAGAAATTAGCTACATGGAATGATCATTCAATTCCAGCCAGCCTTGATGGAAGGCTCGACTTAGAAAATTCTGTTGGTACCCCACGTTTGGATTCCCATGTTCTCACAAACATAGATCCACGGCTGGGGATCCTGGACAACAGGTTTAGTGGAGAAGCTAATCCAGATGCAGAGATTATAAATGAGAAAATTGGTAACCTGAAAATTAAACAGGAGCTT
>PILA-27
TATTGATAGTGATGGTGGGCGGAAATGGAGTTCTGTTCAAGAACCAATGCAATTTAGCAGCCATGTTGCTGGCCAGACAAATTCAGAAGAACCACCAAAGCACGTCTACCAAAATGAATCTTCTTTAAATCTTGAGGAGGCTCATGGTTATGGTAAAAATAAGGATTCTAGGAGTAGTATGGAAGCACTGACAGAGAAATTAGCTACATGGAATGATCATTCAATTCCAGCCAGCCTTGATGGAAGGCTCGACTTAGAAAATTCTGTTGGTACCCCACGTTTGGATTCCCATGTTCTCACAAACATAGATCCACGGCTGGGGATCCTGGACAACAGGTTTAGTGGAGAAGCTAATCCAGATGCAGAGATTATAAATGAGAAAATTGGTAACCTGAAAATTAAACAGGAGCTT
>PILA-18
TATTGATAGTGATGGTGGGCGGAAATGGAGTTCTGTTCAAGAACCAATGCAATTTAGCAGCCATGTTGCTGGCCAGACAAATTCAGAAGAACCACCAAAGCACGTCTACCAAAATGAATCTTCTTTAAATCTTGAGGAGGCTCATGGTTATGGTAAAAATAAGGATTCTAGGAGTAGTATGGAAGCACTGACAGAGAAATTAGCTACATGGAATGATCATTCAATTCCAGCCAGCCTTGATGGAAGGCTCGACTTAGAAAATTCTGTTGGTACCCCACGTTTGGATTCCCATGTTCTCACAAACATAGATCCACGGCTGGGGATCCTGGACAACAGGTTTAGTGGAGAAGCTAATCCAGATGCAGAGATTATAAATGAGAAAATTGGTAACCTGAAAATTAAACAGGAGCTT
>PILA-20
TATTGATAGTGATGGTGGGCGGAAATGGAGTTCTGTTCAAGAACCAATGCAATTTAGCAGCCATGTTGCTGGCCAGACAAATTCGGAAGAACCACCAAAGCACGTCTACCAAAATGAATCTTCTTTAAATCTTGAGGAGGCTCATGGTTATGGTAAAAATAAGGATTCTAGGAGTAGTATGGAAGCACTGACAGAGAAATTAGCTACATGGAATGATCATTCAATTCCAGCCAGCCTTGATGGAAGGCTCGACTTAGAAAATTCTGTTGGTACCCCACGTTTGGATTCCCATGTTCTCACAAACATAGATCCACGGCTGGGGATCCTGGACAACAGGTTTAGTGGAGAAGCTAATCCAGATGCAGAGATTATAAATGAGAAAATTGGTAACCTGAAAATTAAACAGGAGCTT
>PILA-21
TATTGATAGTGATGGTGGGCGGAAATGGAGTTCTGTTCAAGAACCAATGCAATTTAGCAGCCATGTTGCTGGCCAGACAAATTCAGAAGAACCACCAAAGCACGTCTACCAAAATGAATCTTCTTTAAATCTTGAGGAGGCTCATGGTTATGGTAAAAATAAGGATTCTAGGAGTAGTATGGAAGCACTGACAGAGAAATTAGCTACATGGAATGATCATTCAATTCCAGCCAGCCTTGATGGAAGGCTCGACTTAGAAAATTCTGTTGGTACCCCACGTTTGGATTCCCATGTTCTCACAAACATAGATCCACGGCTGGGGATCCTGGACAACAGGTTTAGTGGAGAAGCTAATCCAGATGCAGAGATTATAAATGAGAAAATTGGTAACCTGAAAATTAAACAGGAGCTT
>PILA-24
TATTGATAGTGATGGTGGGCGGAAATGGAGTTCTGTTCAAGAACCAATGCAATTTAGCAGCCATGTTGCTGGCCAGACAAATTCGGAAGAACCACCAAAGCACGTCTACCAAAATGAATCTTCTTTAAATCTTGAGGAGGCTCATGGTTATGGTAAAAATAAGGATTCTAGGAGTAGTATGGAAGCACTGACAGAGAAATTAGCTACATGGAATGATCATTCAATTCCAGCCAGCCTTGATGGAAGGCTCGACTTAGAAAATTCTGTTGGTACCCCACGTTTGGATTCCCATGTTCTCACAAACATAGATCCACGGCTGGGGATCCTGGACAACAGGTTTAGTGGAGAAGCTAATCCAGATGCAGAGATTATAAATGAGAAAATTGGTAACCTGAAAATTAAACAGGAGCTT
>PILA-26
TATTGATAGTGATGGTGGGCGGAAATGGAGTTCTGTTCAAGAACCAATGCAATTTAGCAGCCATGTTGCTGGCCAGACAAATTCAGAAGAACCACCAAAGCACGTCTACCAAAATGAATCTTCTTTAAATCTTGAGGAGGCTCATGGTTATGGTAAAAATAAGGATTCTAGGAGTAGTATGGAAGCACTGACAGAGAAATTAGCTACATGGAATGATCATTCAATTCCAGCCAGCCTTGATGGAAGGCTCGACTTAGAAAATTCTGTTGGTACCCCACGTTTGGATTCCCATGTTCTCACAAACATAGATCCACGGCTGGGGATCCTGGACAACAGGTTTAGTGGAGAAGCTAATCCAGATGCAGAGATTATAAATGAGAAAATTGGTAACCTGAAAATTAAACAGGAGCTT
>PILA-28
TATTGATAGTGATGGTGGGCGGAAATGGAGTTCTGTTCAAGAACCAATGCAATTTAGCAGCCATGTTGCTGGCCAGACAAATTCAGAAGAACCACCAAAGCACGTCTACCAAAATGAATCTTCTTTAAATCTTGAGGAGGCTCATGGTTATGGTAAAAATAAGGATTCTAGGAGTAGTATGGAAGCACTGACAGAGAAATTAGCTACATGGAATGATCATTCAATTCCAGCCAGCCTTGATGGAAGGCTCGACTTAGAAAATTCTGTTGGTACCCCACGTTTGGATTCCCATGTTCTCACAAACATAGATCCACGGCTGGGGATCCTGGACAACAGGTTTAGTGGAGAAGCTAATCCAGATGCAGAGATTATAAATGAGAAAATTGGTAACCTGAAAATTAAACAGGAGCTT
>PILA-29
TATTGATAGTGATGGTGGGCGGAAATGGAGTTCTGTTCAAGAACCAATGCAATTTAGCAGCCATGTTGCTGGCCAGACAAATTCAGAAGAACCACCAAAGCACGTCTACCAAAATGAATCTTCTTTAAATCTTGAGGAGGCTCATGGTTATGGTAAAAATAAGGATTCTAGGAGTAGTATGGAAGCACTGACAGAGAAATTAGCTACATGGAATGATCATTCAATTCCAGCCAGCCTTGATGGAAGGCTCGACTTAGAAAATTCTGTTGGTACCCCACGTTTGGATTCCCATGTTCTCACAAACATAGATCCACGGCTGGGGATCCTGGACAACAGGTTTAGTGGAGAAGCTAATCCAGATGCAGAGATTATAAATGAGAAAATTGGTAACCTGAAAATTAAACAGGAGCTT
>PILA-19
TATTGATAGTGATGGTGGGCGGAAATGGAGTTCTGTTCAAGAACCAATGCAATTTAGCAGCCATGTTGCTGGCCAGACAAATTCGGAAGAACCACCAAAGCACGTCTACCAAAATGAATCTTCTTTAAATCTTGAGGAGGCTCATGGTTATGGTAAAAATAAGGATTCTAGGAGTAGTATGGAAGCACTGACAGAGAAATTAGCTACATGGAATGATCATTCAATTCCAGCCAGCCTTGATGGAAGGCTCGACTTAGAAAATTCTGTTGGTACCCCACGTTTGGATTCCCATGTTCTCACAAACATAGATCCACGGCTGGGGATCCTGGACAACAGGTTTAGTGGAGAAGCTAATCCAGATGCAGAGATTATAAATGAGAAAATTGGTAACCTGAAAATTAAACAGGAGCTT
