# Supplementary material for: An empirical evaluation of two-stage species tree inference strategies using a multilocus dataset from North American pines
Source: BMC Evol Biol. 2014 Mar 29;14:67. doi: 10.1186/1471-2148-14-67 (PMC4021425; doi:10.1186/1471-2148-14-67)
Supplement: Additional file 3 — Zip archive containing data filesDp,Dp,0,Ds,Ds,0, and a description of these files. [file 1471-2148-14-67-S3.zip › DeGiorgioEtAl_2014_AdditionalFile1/Dataset_Dp0/0_18261_01.fas]

>PIAL-13
CAAACAAACGGGGAACCACCTGGACATCCTTGATGACTGCATAAGTAAAATCCCTGCGGTCTGAGCCAGTGAGGCCGGAGATGACTGTGACTCTGAGATTGGTGAATCTGTATCTCAAGAACATTGCCCTGAAAACTGCTGCCACTGTGAGTGGCATCCAGAGGAGTGTGAAGCCGAAGATGAGATTGGCCACAAGGTCTCCGTAATGGGCGCCTCCGTCGAAGAACACTTCCTCCTTCTCTCCCCGTGTTGGTGTTGCTGAAGAAGAAGCCACATTAGGCCTGTGAGAGCTTTTTCTACGCTGCACACAGTGATGGTTAATCCGTGAATTCAGAGGGTATTTATGGGGTTCTGCTGTAACGGAGGAGGAGGACATTGCAGAGATTTGCATGGAACTGCACAGACATTTCGGCAGTTTCCATGGGCGGATTTTGCAGGGGTTGACATGAAGATGAAGGATTGGATGG
>PIAL-10
CAAACAAACGGGGAACCACCTGGACATCCTTGATGACTGCATAAGTAAAATCCCTGCGGTCTGAGCCAGTGAGGCCGGAGATGACTGTGACTCTGAGATTGGTGAATCTGTATCTCAAGAACATTGCCCTGAAAACTGCTGCCACTGTGAGTGGCATCCAGAGGAGTGTGAAGCCGAAGATGAGATTGGCCACAAGGTCTCCGTAATGGGCGCCTCCGTCGAAGAACACTTCCTCCTTCTCTCCCCGTGTTGGTGTTGCTGAAGAAGAAGCCACATTAGGCCTGTGAGAGCTTTTTCTACGCTGCACACAGTGATGGTTAATCCGTGAATTCAGAGGGTATTTATGGGGTTCTGCTGTAACGGAGGAGGAGGACATTGCAGAGATTTGCATGGAACTGCACAGACATTTCGGCAGTTTCCATGGGCGGATTTTGCAGGGGTTGACATGAAGATGAAGGATTGGATGG
>PIAL-6
CAAACAAACGGGGAACCACCTGGACATCCTTGATGACTGCATAAGTAAAATCCCTGCGGTCTGAGCCAGTGAGGCCGGAGATGACTGTGACTCTGAGATTGGTGAATCTGTATCTCAAGAACATTGCCCTGAAAACTGCTGCCACTGTGAGTGGCATCCAGAGGAGTGTGAAGCCGAAGATGAGATTGGCCACAAGGTCTCCGTAATGGGCGCCTCCGTCGAAGAACACTTCCTCCTTCTCTCCCCGTGTTGGTGTTGCTGAAGAAGAAGCCACATTAGGCCTGTGAGAGCTTTTTCTACGCTGCACACAGTGATGGTTAATCCGTGAATTCAGAGGGTATTTATGGGGTTCTGCTGTAACGGAGGAGGAGGACATTGCAGAGATTTGCATGGAACTGCACAGACATTTCGGCAGTTTCCATGGGCGGATTTTGCAGGGGTTGACATGAAGATGAAGGATTGGATGG
>PIAL-15
CAAACAAACGGGGAACCACCTGGACATCCTTGATGACTGCATAAGTAAAATCCCTGCGGTCAGAGCCAGTGAGGCCGGAGATGACTGTGACTCTGAGATTGGTGAATCTGTATCTCAAGAACATTGCCCTGAAAACTGCTGCCACTGTGAGTGGCATCCAGAGGAGTGTGAAGCCGAAGATGAGATTGGCCACAAGGTCTCCGTAATGGGCGCCTCCGTCGAAGAACACTTCCTCCTTCTCTCCCCGTGTTGGTGTTGCTGAAGAAGAAGCCACATTAGGCCTGTGAGAGCTTTTTCTACGCTGCACACAGTGATGGTTAATCCGTGAATTCAGAGGGTATTTATGGGGTTCTGCTGTAACGGAGGAGGAGGACATTGCAGAGATTTGCATGGAACTGCACAGACATTTCGGCAGTTTCCATGGGCGGATTTTGCAGGGGTTGACATGAAGATGAAGGATTGGATGG
>PIAL-9
NNNNNNNNNNNNNNNNNNNNNNNNNNNNNNNNNNNNNNNNNNNNNNAAAATCCCTGCGGTCAGAGCCAGTGAGGCCGGAGATGACTGTGACTCTGAGATTGGTGAATCTGTATCTCAAGAACATTGCCCTGAAAACTGCTGCCACTGTGAGTGGCATCCAGAGGAGTGTGAAGCCGAAGATGAGATTGGCCACAAGGTCTCCGTAATGGGCGCCTCCGTCGAAGAACACTTCCTCCTTCTCTCCCCGTGTTGGTGTTGCTGAAGAAGAAGCCACATTAGGCCTGTGAGAGCTTTTTCTACGCTGCACACAGTGATGGTTAATCCGTGAATTCAGAGGGTATTTATGGGGTTCTGCTGTAACGGAGGAGGAGGACATTGCAGAGATTTGCATGGAACTGCACAGACATTTCGGCAGTTTCCTTGGGCGGATTTTGGAGGGGTTGACATGAAGATGAAGGATTGGATGG
>PIAL-16
CAAACAAACGGGGAACCACCTGGACATCCTTGATGACTGCATAAGTAAAATCCCTGCGGTCAGAGCCAGTGAGGCCGGAGATGACTGTGACTCTGAGATTGGTGAATCTGTATCTCAAGAACATTGCCCTGAAAACTGCTGCCACTGTGAGTGGCATCCAGAGGAGTGTGAAGCCGAAGATGAGATTGGCCACAAGGTCTCCGTAATGGGCGCCTCCGTCGAAGAACACTTCCTCCTTCTCTCCCCGTGTTGGTGTTGCTGAAGAAGAAGCCACATTAGGCCTGTGAGAGCTTTTTCTACGCTGCACACAGTGATGGTTAATCCGTGAATTCAGAGGGTATTTATGGGGTTCTGCTGTAACGGAGGAGGAGGACATTGCAGAGATTTGCATGGAACTGCACAGACATTTCGGCAGTTTCCTTGGGCGGATTTTGGAGGGGTTGACATGAAGATGAAGGATTGGATGG
>PIAL-12
CAAACAAACGGGGAACCACCTGGACATCCTTGATGACTGCATAAGTAAAATCCCTGCGGTCAGAGCCAGTGAGGCCGGAGATGACTGTGACTCTGAGATTGGTGAATCTGTATCTCAAGAACATTGCCCTGAAAACTGCTGCCACTGTGAGTGGCATCCAGAGGAGTGTGAAGCCGAAGATGAGATTGGCCACAAGGTCTCCGTAATGGGCGCCTCCGTCGAAGAACACTTCCTCCTTCTCTCCCCGTGTTGGTGTTGCTGAAGAAGAAGCCACATTAGGCCTGTGAGAGCTTTTTCTACGCTGCACGCAGTGATGGTTAATCCGTGAATTCAGAGGGTATTTATGGGGTTCTGCTGTAACGGAGGAGGAGGACATTGCAGAGATTTGCATGGAACTGCACAGACATTTCGGCAGTTTCCTTGGGCGGATTTTGGAGGGGTTGACATGAAGATGAAGGATTGGATGG
>PIAL-17
CAAACAAACGGGGAACCACCTGGACATCCTTGATGACTGCATAAGTAAAATCCCTGCGGTCAGAGCCAGTGAGGCCGGAGATGACTGTGACTCTGAGATTGGTGAATCTGTATCTCAAGAACATTGCCCTGAAAACTGCTGCCACTGTGAGTGGCATCCAGAGGAGTGTGAAGCCGAAGATGAGATTGGCCACAAGGTCTCCGTAATGGGCGCCTCCGTCGAAGAACACTTCCTCCTTCTCTCCCCGTGTTGGTGTTGCTGAAGAAGAAGCCACATTAGGCCTGTGAGAGCTTTTTCTACGCTGCACACAGTGATGGTTAATCCGTGAATTCAGAGGGTATTTATGGGGTTCTGCTGTAACGGAGGAGGAGGACATTGCAGAGATTTGCATGGAACTGCACAGACATTTCGGCAGTTTCCATGGGCGGATTTTGCAGGGGTTGACATGAAGATGAAGGATTGGATGG
>PIAY-7
CAAACAAACGGGGAACCACCTGGACATCCTTGATGACTGCATAAGTAAAATCCCTGCGGTCAGAGCCAGTGAGGCCGGAGATGACTGTGACTCTGAGATTGGTGAATCTGTATCTCAAGAACATTGCCCTCAAAACTGCTGCCACTGTGAGTGGCATCCAGAGGAGTGTGAAGCCGAAGATGAGATTGGCCACAAGGTCTCCGTAATGGGCGCCTCCGTCGAAGAACACTTCCTCCTTCTCTCCCCGTGTTGGTG------------AAGCCACATTAGGCCTGTGAGAGCTTTTTCTACGCTGCACACAGTGATGGTTAATCCGTGAATTCAGAGGGTATTTATGGGGTTCTGCTGTAACGGAGGAGGAGGACATTGCAGAGATTTGTGAGGAACTGCACAGACATTTCGGCAGTTTCCATGGGTGGATTTTGCAGGGGTTGACATGAAGATGAAGGATTGGATGG
>PIAY-13
CAAACAAACGGGGAACCACCTGGACATCCTTGATGACTGCATAAGTAAAATCCCTGCGGTCAGAGCCAGTGAGGCCGGAGATGACTGTGACTCTGAGATTGGTGAATCTGTATCTCAAGAACATTGCCCTGAAAACTGCTGCCACTGTGAGTGGCATCCAGAGGAGTGTGAAGCCGAAGATGAGATTGGCCACAAGGTCTCCGTAATGGGCGCCTCCGTCGAAGAACACTTCCTCCTTCTCTCCCCGTGTTGGTGTTGCTGAAGAAGAAGCCACATTAGGCCTGTGAGAGCTTTTTCTACGCTGCACACAGTGATGGTTAATCCGTGAATTCAGAGGGTATTTATGGGGTTCTGCTGTAACGGAGGAGGAGGACATTGCAGAGATTTGTGAGGAACTGCACAGACATTTCGGCAGTTTCCATGGGTGGATTTTGCAGGGGTTGACATGAAGATGAAGGATTGGATGG
>PIAY-6
CAAACAAACGGGGAACCACCTGGACATCCTTGATGACTGCATAAGTAAAATCCCTGCGGTCAGAGCCAGTGAGGCCGGAGATGACTGTGACTCTGAGATTGGTGAATCTGTATCTCAAGAACATTGCCCTGAAAACTGCTGCCACTGTGAGTGGCATCCAGAGGAGTGTGAAGCCGAAGATGAGATTGGCCACAAGGTCTCCGTAATGGGCGCCTCCGTCGAAGAACACTTCCTCCTTCTCTCCCCGTGTTGGTGTTGCTGAAGAAGAAGCCACATTAGGCCTGTGAGAGCTTTTTCTACGCTGCACACAGTGATGGTTAATCCGTGAATTCAGAGGGTATTTATGGGGTTCTGCTGTAACGGAGGAGGAGGACATTGCAGAGATTTGTGAGGAACTGCACAGACATTTCGGCAGTTTCCATGGGTGGATTTTGCAGGGGTTGACATGAAGATGAAGGATTGGATGG
>PIAY-17
CAAACAAACGGGGAACCACCTGGACATCCTTGATGACTGCATAAGTAAAATCCCTGCGGTCAGAGCCAGTGAGGCCGGAGATGACTGTGACTCTGAGATTGGTGAATCTGTATCTCAAGAACATTGCCCTGAAAACTGCTGCCACTGTGAGTGGCATCCAGAGGAGTGTGAAGCCGAAGATGAGATTGGCCACAAGGTCTCCGTAATGGGCGCCTCCGTCGAAGAACACTTCCTCCTTCTCTCCCCGTGTTGGTGTTGCTGAAGAAGAAGCCACATTAGGCCTGTGAGAGCTTTTTCTACGCTGCACACAGTGATGGTTAATCCGTGAATTCAGAGGGTATTTATGGGGTTCTGCTGTAACGGAGGAGGAGGACATTGCAGAGATTTGTGAGGAACTGCACAGACATTTCGGCAGTTTCCATGGGTGGATTTTGCAGGGGTTGACATGAAGATGAAGGATTGGATGG
>PIAY-4
CAAACAAACGGGGAACCACCTGGACATCCTTGATGACTGCATAAGTAAAATCCCTGCGGTCAGAGCCAGTGAGGCCGGAGATGACTGTGACTCTGAGATTGGTGAATCTGTATCTCAAGAACATTGCCCTGAAAACTGCTGCCACTGTGAGTGGCATCCAGAGGAGTGTGAAGCCGAAGATGAGATTGGCCACAAGGTCTCCGTAATGGGCGCCTCCGTCGAAGAACACTTCCTCCTTCTCTCCCCGTGTTGGTGTTGCTGAAGAAGAAGCCACATTAGGCCTGTGAGAGCTTTTTCTACGCTGCACACAGTGATGGTTAATCCGTGAATTCAGAGGGTATTTATGGGGTTCTGCTGTAACGGAGGAGGAGGACATTGCAGAGATTTGTGAGGAACTGCACAGACATTTCGGCAGTTTCCATGGGTGGATTTTGCAGGGGTTGACATGAAGATGAAGGATTGGATGG
>PIAY-14
CAAACAAACGGGGAACCACCTGGACATCCTTGATGACTGCATAAGTAAAATCCCTGCGGTCAGAGCCAGTGAGGCCGGAGATGACTGTGACTCTGAGATTGGTGAATCTGTATCTCAAGAACATTGCCCTGAAAACTGCTGCCACTGTGAGTGGCATCCAGAGGAGTGTGAAGCCGAAGATGAGATTGGCCACAAGGTCTCCGTAATGGGCGCCTCCGTCGAAGAACACTTCCTCCTTCTCTCCCCGTGTTGGTGTTGCTGAAGAAGAAGCCACATTAGGCCTGTGAGAGCTTTTTCTACGCTGCACACAGTGATGGTTAATCCGTGAATTCAGAGGGTATTTATGGGGTTCTGCTGTAACGGAGGAGGAGGACATTGCAGAGATTTGTGAGGAACTGCACAGACATTTCGGCAGTTTCCATGGGTGGATTTTGCAGGGGTTGACATGAAGATGAAGGATTGGATGG
>PIAY-16
CAAACAAACGGGGAACCACCTGGACATCCTTGATGACTGCATAAGTAAAATCCCTGCGGTCAGAGCCAGTGAGGCCGGAGATGACTGTGACTCTGAGATTGGTGAATCTGTATCTCAAGAACATTGCCCTGAAAACTGCTGCCACTGTGAGTGGCATCCAGAGGAGTGTGAAGCCGAAGATGAGATTGGCCACAAGGTCTCCGTAATGGGCGCCTCCGTCGAAGAACACTTCCTCCTTCTCTCCCCGTGTTGGTGTTGCTGAAGAAGAAGCCACATTAGGCCTGTGAGAGCTTTTTCTACGCTGCACACAGTGATGGTTAATCCGTGAATTCAGAGGGTATTTATGGGGTTCTGCTGTAACGGAGGAGGAGGACATTGCAGAGATTTGTGAGGAACTGCACAGACATTTCGGCAGTTTCCATGGGTGGATTTTGCAGGGGTTGACATGAAGATGAAGGATTGGATGG
>PIAY-8
CAAACAAACGGGGAACCACCTGGACATCCTTGATGACTGCATAAGTAAAATCCCTGCGGTCAGAGCCAGTGAGGCCGGAGATGACTGTGACTCTGAGATTGGTGAATTTGTATCTCAAGAACATTGCCCTGAAAACTGCTGCCACTGTGAGTGGCATCCAGAGGAGTGTGAAGCCGAAGATGAGATTGGCCACAAGGTCTCCGTAATGGGCGCCTCCGTCGAAGAACACTTCCTCCTTCTCTCCCCGTGTTGGTGTTGCTGAAGAAGAAGCCACATTAGGCCTGTGAGAGCTTTTTCTACGCTGCACACAGTGATGGTTAATCCGTGAATTCAGAGGGTATTTATGGGGTTCTGCTGTAACGGAGGAGGAGGACATTGCAGAGATTTGTGAGGAACTGCACAGACATTTCGGCAGTTTCCATGGGTGGATTTTGCAGGGGTTGACATGAAGATGAAGGATTGGATGG
>PIAY-15
CAAACAAACGGGGAACCACCTGGACATCCTTGATGACTGCATAAGTAAAATCCCTGCGGTCAGAGCCAGTGAGGCCGGAGATGACTGTGACTCTGAGATTGGTGAATCTGTATCTCAAGAACATTGCCCTGAAAACTGCTGCCACTGTGAGTGGCATCCAGAGGAGTGTGAAGCCGAAGATGAGATTGGCCACAAGGTCTCCGTAATGGGCGCCTCCGTCGAAGAACACTTCCTCCTTCTCTCCCCGTGTTGGTGTTGCTGAAGAAGAAGCCACATTAGGCCTGTGAGAGCTTTTTCTACGCTGCACACAGTGATGGTTAATCCGTGAATTCAGAGGGTATTTATGGGGTTCTGCTGTAACGGAGGAGGAGGACATTGCAGAGATTTGTGAGGAACTGCACAGACATTTCGGCAGTTTCCATGGGTGGATTTTGCAGGGGTTGACATGAAGATGAAGGATTGGATGG
>PIAY-18
CAAACAAACGGGGAACCACCTGGACATCCTTGATGACTGCATAAGTAAAATCCCTGCGGTCAGAGCCAGTGAGGCCGGAGATGACTGTGACTCTGAGATTGGTGAATCTGTATCTCAAGAACATTGCCCTGAAAACTGCTGCCACTGTGAGTGGCATCCAGAGGAGTGTGAAGCCGAAGATGAGATTGGCCACAAGGTCTCCGTAATGGGCGCCTCCGTCGAAGAACACTTCCTCCTTCTCTCCCCGTGTTGGTGTTGCTGAAGAAGAAGCCACATTAGGCCTGTGAGAGCTTTTTCTACGCTGCACACAGTGATGGTTAATCCGTGAATTCAGAGGGTATTTATGGGGTTCTGCTGTAACGGAGGAGGAGGACATTGCAGAGATTTGTGAGGAACTGCACAGACATTTCGGCAGTTTCCATGGGTGGATTTTGCAGGGGTTGACATGAAGATGAAGGATTGGATGG
>PIAY-5
NNNNNNNNNNNNNNNNNNNNNNNNNNNNNNNNNNNACTGCATAAGTAAAATCCCTGCGGTCAGAGCCAGTGAGGCCGGAGATGACTGTGACTCTGAGATTGGTGAATCTGTATCTCAAGAACATTGCCCTGAAAACTGCTGCCACTGTGAGTGGCATCCAGAGGAGTGTGAAGCCGAAGATGAGATTGGCCACAAGGTCTCCGTAATGGGCGCCTCCGTCGAAGAACACTTCCTCCTTCTCTCCCCGTGTTGGTGTTGCTGAAGAAGAAGCCACATTAGGCCTGTGAGAGCTTTTTCTACGCTGCACACAGTGATGGTTAATCCGTGAATTCAGAGGGTATTTATGGGGTTCTGCTGTAACGGAGGAGGAGGACATTGCAGAGATTTGTGAGGAACTGCACAGACATTTCGGCAGTTTCCATGGGTGGATTTTGCAGGGGTTGACATGAAGATGAAGGATTGGATGG
>PIAY-9
NAAACAAACGGGGAACCACCTGGACATCCTTGATGACTGCATAAGTAAAATCCCTGCGGTCAGAGCCAGTGAGGCCGGAGATGACTGTGACTCTGAGATTGGTGAATCTGTATCTCAAGAACATTGCCCTGAAAACTGCTGCCACTGTGAGTGGCATCCAGAGGAGTGTGAAGCCGAAGATGAGATTGGCCACAAGGTCTCCGTAATGGGCGCCTCCGTCGAAGAACACTTCCTCCTTCTCTCCCCGTGTTGGTGTTGCTGAAGAAGAAGCCACATTAGGCCTGTGAGAGCTTTTTCTACGCTGCACACAGTGATGGTTAATCCGTGAATTCAGAGGGTATTTATGGGGTTCTGCTGTAACGGAGGAGGAGGACATTGCAGAGATTTGTGAGGAACTGCACAGACATTTCGGCAGTTTCCATGGGTGGATTTTGCAGGGGTTGACATGAAGATGAAGGATTGGATGG
>PIAY-3
NNNNNNNNNNGGGAACCACCTGGACATCCTTGATGACTGCATAAGTAAAATCCCTGCGGTCAGAGCCAGTGAGGCCGGAGATGACTGTGACTCTGAGATTGGTGAATCTGTATCTCAAGAACATTGCCCTGAAAACTGCTGCCACTGTGAGTGGCATCCAGAGGAGTGTGAAGCCGAAGATGAGATTGGCCACAAGGTCTCCGTAATGGGCGCCTCCGTCGAAGAACACTTCCTCCTTCTCTCCCCGTGTTGGTGTTGCTGAAGAAGAAGCCACATTAGGCCTGTGAGAGCTTTTTCTACGCTGCACACAGTGATGGTTAATCCGTGAATTCAGAGGGTATTTATGGGGTTCTGCTGTAACGGAGGAGGAGGACATTGCAGAGATTTGTGAGGAACTGCACAGACATTTCGGCAGTTTCCATGGGTGGATTTTGCAGGGGTTGACATGAAGATGAAGGATTGGATGG
>PIAY-10
NAAACAAACGGGGAACCACCTGGACATCCTTGATGACTGCATAAGTAAAATCCCTGCGGTCAGAGCCAGTGAGGCCGGAGATGACTGTGACTCTGAGATTGGTGAATCTGTATCTCAAGAACATTGCCCTGAAAACTGCTGCCACTGTGAGTGGCATCCAGAGGAGTGTGAAGCCGAAGATGAGATTGGCCACAAGGTCTCCGTAATGGGCGCCTCCGTCGAAGAACACTTCCTCCTTCTCTCCCCGTGTTGGTGTTGCTGAAGAAGAAGCCACATTAGGCCTGTGAGAGCTTTTTCTACGCTGCACACAGTGATGGTTAATCCGTGAATTCAGAGGGTATTTATGGGGTTCTGCTGTAACGGAGGAGGAGGACATTGCAGAGATTTGTGAGGAACTGCACAGACATTTCGGCAGTTTCCATGGGTGGATTTTGCAGGGGTTGACATGAAGATGAAGGATTGGATGG
>PIAY-19
CAAACAAACGGGGAACCACCTGGACATCCTTGATGACTGCATAAGTAAAATCCCTGCGGTCAGAGCCAGTGAGGCCGGAGATGACTGTGACTCTGAGATTGGTGAATCTGTATCTCAAGAACATTGCCCTGAAAACTGCTGCCACTGTGAGTGGCATCCAGAGGAGTGTGAAGCCGAAGATGAGATTGGCCACAAGGTCTCCGTAATGGGCGCCTCCGTCGAAGAACACTTCCTCCTTCTCTCCCCGTGTTGGTGTTGCTGAAGAAGAAGCCACATTAGGCCTGTGAGAGCTTTTTCTACGCTGCACACAGTGATGGTTAATCCGTGAATTCAGAGGGTATTTATGGGGTTCTGCTGTAACGGAGGAGGAGGACATTGCAGAGATTTGTGAGGAACTGCACAGACATTTCGGCAGTTTCCATGGGTGGATTTTGCAGGGGTTGACATGAAGATGAAGGATTGGATGG
>PIBU-1
CAAACAAACGGGGAACCACCTGGACATCCTTGATGACTGCATAAGTAAAATCCCTGCGGTCAGAGCCAGTGAGGCCGGAGATGACTGTGACTCTGAGATTGGTGAATCTGTATCTCAAGAACATTGCCCTGAAAACTGCTGCCACTGTGAGTGGCATCCAGAGGAGTGTGAAGCCGAAGATGAGATTGGCCACAAGGTCTCCGTAATGGGCGCCTCCGTCGAAGAACACTTCCTCCTTCTCTCCCCGTGTTGGTGTTGCTGAAGAAGAAGCCACATTAGGCCTGTGAGAGCTTTTTCTACGCTGCACACAGTGATGGTTAATCCGTGAATTCAGAGGGTATTTATGGGGTTCTGCTGTAACGGAGGAGGAGGACATTGCAGAGATTTGCATGGAACTCCACAGACATTTCGGCAGTTTCCATGGGCGGATTTTGCAGGGGTTGACATGAAGATGAAGGATTGGATGG
>PIFL-13
CAAACAAACGGGGAACCGCCTGGACATCCTTGATGACTGCATAAGTAAAATCCCTGCGGTCAGAGCCAGAGAGGCCGGAGATGACTGTGACTCTGAGATTGGTGAATCTGTATCTCAAGAACATTGCCCTGAAAACTGCTGCCACTGTGAGTGGCATCCAGAGGAGTGTGAAGCCGAAGATGAGATTGGCCACAAGGTCTCCGTAATGGGCGCCTCCGTCGAAGAACACTTCCTCCTTCTCTCCCCGTGTTGGTGTTGCTGAAGAAGAAGCCACATTAGGCCTGTGAGAGCTTTTTCTACGCTGCACACAGTGATGGTTAATCCGTGAATTCAGAGGGTATTTATGGGGTTCTGCTGTAACGGAGGAGGAGGACATTGCAGAGATTTGTGAGGAACTGCACAGACATTTCGGCAGTTTCCATGGGTGGATTTTGCAGGGGTTGACATGAAGATGAAGGATTGGATGG
>PIFL-5
CAAACAAACGGGGAACCACCTGGACATCCTTGATGACTGCATAAGTAAAATCCCTGCGGTCAGAGCCAGTGAGGCCGGAGATGACTGTGACTCTGAGATTGGTGAATCTGTATCTCAAGAACATTGCCCTGAAAACTGCTGCCACTGTGAGTGGCATCCAGAGGAGTGTGAAGCCGAAGATGAGATTGGCCACAAGGTCTCCGTAATGGGCGCCTCCGTCGAAGAACACTTCCTCCTTCTCTCCCCGTGTTGGTGTTGCTGAAGAAGAAGCCACATTAGGCCTGTGAGAGCTTTTTCTACGCTGCACACAGTGATGGTTAATCCGTGAATTCAGAGGGTATTTATGGGGTTCTGCTGTAACGGAGGAGGAGGACATTGCAGAGATTTGTGAGGAACTGCACAGACATTTCGGCAGTTTCCATGGGTGGATTTTGCAGGGGTTGACATGAAGATGAAGGATTGGATGG
>PIFL-16
CAAACAAACGGGGAACCACCTGGACATCCTTGATGACTGCATAAGTAAAATCCCTGCGGTCAGAGCCAGTGAGGCCGGAGATGACTGTGACTCTGAGATTGGTGAATCTGTATCTCAAGAACATTGCCCTGAAAACTGCTGCCACTGTGAGTGGCATCCAGAGGAGTGTGAAGCCGAAGATGAGATTGGCCACAAGGTCTCCGTAATGGGCGCCTCCGTCGAAGAACACTTCCTCCTTCTCTCCCCGTGTTGGTGTTGCTGAAGAAGAAGCCACATTAGGCCTGTGAGAGCTTTTTCTACGCTGCGCACAGTGATGGTTAATCCGTGAATTCAGAGGGTATTTATGGGGTTCTGCTGTAACGGAGGAGGAGGACATTGCAGAGATTTGCAAGGAACTGCACAGACATTTCGGCAGTTTCCATGGGTGGATTTTGCAGGGGTTGACATGAAGATGAAGGATTGGATGG
>PIFL-3
CAAACAAACGGGGAACCACCTGGACATCCTTGATGACTGCATAAGTAAAATCCCTGCGGTCAGAGCCAGTGAGGCCGGAGATGACTGTGACTCTGAGATTGGTGAATCTGTATCTCAAGAACATTGCCCTGAAAACTGCTGCCACTGTGAGTGGCATCCAGAGGAGTGTGAAGCCGAAGATGAGATTGGCCACAAGGTCTCCGTAATGGGCGCCTCCGTCGAAGAACACTTCCTCCTTCTCTCCCCGTGTTGGTGTTGCTGAAGAAGAAGCCACATTAGGCCTGTGAGAGCTTTTTCTACGCTGCACACAGTGATGGTTAATCCGTGAATTCAGAGGGTATTTATGGGGTTCTGCTGTAACGGAGGAGGAGGACATTGCAGAGATTTGTGAGGAACTGCACAGACATTTCGGCAGTTTCCATGGGTGGATTTTGCAGGGGTTGACATGAAGATGAAGGATTGGATGG
>PIFL-17
CAAACAAACGGGGAACCACCTGGACATCCTTGATGACTGCATAAGTAAAATCCCTGCGGTCAGAGCCAGTGAGGCCGGAGATGACTGTGACTCTGAGATTGGTGAATCTGTATCTCAAGAACATTGCCCTGAAAACTGCTGCCACTGTGAGTGGCATCCAGAGGAGTGTGAAGCCGAAGATGAGATTGGCCACAAGGTCTCCGTAATGGGCGCCTCCGTCGAAGAACACTTCCTCCTTCTCTCCCCGTGTTGGTGTTGCTGAAGAAGAAGCCACATTAGGCCTGTGAGAGCTTTTTCTACGCTGCACACAGTGATGGTTAATCCGTGAATTCAGAGGGTATTTATGGGGTTCTGCTGTAACGGAGGAGGAGGACATTGCAGAGATTTGTGAGGAACTGCACAGACATTTCGGCAGTTTCCATGGGTGGATTTTGCAGGGGTTGACATGAAGATGAAGGATTGGATGG
>PIFL-15
CAAACAAACGGGGAACCACCTGGACATCCTTGATGACTGCATAAGTAAAATCCCTGCGGTCAGAGCCAGTGAGGCCGGAGATGACTGTGACTCTGAGATTGGTGAATCTGTATCTCAAGAACATTGCCCTGAAAACTGCTGCCACTGTGAGTGGCATCCAGAGGAGTGTGAAGCCGAAGATGAGATTGGCCACAAGGTCTCCGTAATGGGCGCCTCCGTCGAAGAACACTTCCTCCTTCTCTCCCCGTGTTGGTGTTGCTGAAGAAGAAGCCACATTAGGCCTGTGAGAGCTTTTTCTACGCTGCACACAGTGATGGTTAATCCGTGAATTCAGAGGGTATTTATGGGGTTCTGCTGTAACGGAGGAGGAGGACATTGCAGAGATTTGTGAGGAACTGCACAGACATTTCGGCAGTTTCCATGGGTGGATTTTGCAGGGGTTGACATGAAGATGAAGGATTGGATGG
>PIFL-10
CAAACAAACGGGGAACCACCTGGACATCCTTGATGACTGCATAAGTAAAATCCCTGCGGTCAGAGCCAGTGAGGCCGGAGATGACTGTGACTCTGAGATTGGTGAATCTGTATCTCAAGAACATTGCCCTGAAAACTGCTGCCACTGTGAGTGGCATCCAGAGGAGTGTGAAGCCGAAGATGAGATTGGCCACAAGGTCTCCGTAATGGGCGCCTCCGTCGAAGAACACTTCCTCCTTCTCTCCCCGTGTTGGTGTTGCTGAAGAAGAAGCCACATTAGGCCTGTGAGAGCTTTTTCTACGCTGCACACAGTGATGGTTAATCCGTGAATTCAGAGGGTATTTATGGGGTTCTGCTGTAACGGAGGAGGAGGACATTGCAGAGATTTGTGAGGAACTGCACAGACATTTCGGCAGTTTCCATGGGTGGATTTTGCAGGGGTTGACATGAAGATGAAGGATTGGATGG
>PIFL-1
CAAACAAACGGGGAACCACCTGGACATCCTTGATGACTGCATAAGTAAAATCCCTGCGGTCAGAGCCAGTGAGGCCGGAGATGACTGTGACTCTGAGATTGGTGAATCTGTATCTCAAGAACATTGCCCTGAAAACTGCTGCCACTGTGAGTGGCATCCAGAGGAGTGTGAAGCCGAAGATGAGATTGGCCACAAGGTCTCCGTAATGGGCGCCTCCGTCGAAGAACACTTCCTCCTTCTCTCCCCGTGTTGGTGTTGCTGAAGAAGAAGCCACATTAGGCCTGTGAGAGCTTTTTCTACGCTGCACACAGTGATGGTTAATCCGTGAATTCAGAGGGTATTTATGGGGTTCTGCTGTAACGGAGGAGGAGGACATTGCAGAGATTTGTGAGGAACTGCACAGACATTTCGGCAGTTTCCATGGGTGGATTTTGCAGGGGTTGACATGAAGATGAAGGATTGGATGG
>PIFL-14
CAAACAAACGGGGAACCACCTGGACATCCTTGATGACTGCATAAGTAAAATCCCTGCGGTCAGAGCCAGTGAGGCCGGAGATGACTGTGACTCTGAGATTGGTGAATCTGTATCTCAAGAACATTGCCCTGAAAACTGCTGCCACTGTGAGTGGCATCCAGAGGAGTGTGAAGCCGAAGATGAGATTGGCCACAAGGTCTCCGTAATGGGCGCCTCCGTCGAAGAACACTTCCTCCTTCTCTCCCCGTGTTGGTGTTGCTGAAGAAGAAGCCACATTAGGCCTGTGAGAGCTTTTTCTACGCTGCACACAGTGATGGTTAATCCGTGAATTCAGAGGGTATTTATGGGGTTCTGCTGTAACGGAGGAGGAGGACATTGCAGAGATTTGCAAGGAACTGCACAGACATTTCGGCAGTTTCCATGGGTGGATTTTGCAGGGGTTGACATGAAGATGAAGGATTGGATGG
>PIGE-1
CAAACAAACGGGGAACCACCTGGACATCCTTGATGACTGCATAAGTAAAATCCCTGCGGTCAGAGCCAGTGAGGCCGGAGATGACTGTGACTCTGAGATTGGTGAATCTGTATCTCAAGAACATTGCCCTGAAAACTGCTGCCACTGTGAGTGGCATCCAGAGGAGTGTGAAGCCGAAGATGAGATTGGCCACAAGGTCTCCGTAATGGGCGCCTCCATCGAAGAACACTTCCTCCTTCTCTCCCCGTGTTGGTGTTGCTGAAGAAGAAGCCACATTAGGCCTGTGAGAGCTTTTTCTACGCTGCACACAGTGATGGTTAATCCGTGAATTCAGAGGGTATTTATGGGGTTCTGCTGTAACGGAGGAGGAGGACATTGCATAGATTTGCATGGAACTCCACAGACATTTCGGCAGTTTCCATGGGCGGATTTTGCAGGGGTTGACATGAAGATGAAGGATTGGATGG
>PIGE-2
CAAACAAACGGGGAACCACCTGGACATCCTTGATGACTGCATAAGTAAAATCCCTGCGGTCAGAGCCAGTGAGGCCGGAGATGACTGTGACTCTGAGATTGGTGAATCTGTATCTCAAGAACATTGCCCTGAAAACTGCTGCCACTGTGAGTGGCATCCAGAGGAGTGTGAAGCCGAAGATGAGATTGGCCACAAGGTCTCCGTAATGGGCGCCTCCATCGAAG-------CCTCCTTCTCTCCCCGTGTTGGTGTTGCTGAAGAAGAAGCCACATTAGGCCTGTGAGAGCTTTTTCTACGCTGCACACAGTGATGGTTAATCCGTGAATTCAGAGGGTATTTATGGGGTTCTGCTGTAACGGAGGAGGAGGACATTGCATAGATTTGCATGGAACTCCACAGACATTTCGGCAGTTTCCATGGGCGGATTTTGCAGGGGTTGACATGAAGATGAAGGATTGGATGG
>PIMN-18
CAAACAAACGGGGAACCACCTGGACATCCTTGATGACTGCATAAGTAAAATCCCTGCGGTCAGAGCCAGTGAGGCCGGAGATGACTGTGACTCTGAGATTGGTGAATCTGTATCTCAAGAACATTGCCCTGAAAACTGCTGCCACTGTGAGTGGCATCCAGAGGAGTGTGAAGCCGAAGATGAGATTGGCCACAAGGTCTCCGTAATGGGCGCCTCCGTCGAAGAACACTTCCTCCTTCTCTCCCCGTGTTGGTGTTGCTGAAGAAGAAGCCACATTAGGCCTGTGAGAGCTTTTTCTACGCTGCACACAGTGATGGTTAATCCGTGAATTCAGAGGGTATTTATGGGGTTCTGCTGTAACGGAGGAGGAGGACATTGCAGAGATTTGCATGGAACTGCACAGACATTTCGGCAGTTTCCTTGGGCGGATTTTGGAGGGGTTGACATGAAGATGAAGGATTGGATGG
>PIMN-17
CAAACAAACGGGGAACCACCTGGACATCCTTGATGACTGCATAAGTAAAATCCCTGCGGTCAGAGCCAGTGAGGCCGGAGATGACTGTGACTCTGAGATTGGTGAATCTGTATCTCAAGAACATTGCCCTGAAAACTGCTGCCACTGTGAGTGGCATCCAGAGGAGTGTGAAGCCGAAGATGAGATTGGCCACAAGGTCTCCGTAATGGGCGCCTCCGTCGAAGAACACTTCCTCCTTCTCTCCCCGTGTTGGTGTTGCTGAAGAAGAAGCCACATTAGGCCTGTGAGAGCTTTTTCTACGCTGCACACAGTGAGGGTTAATCCATGAATTCAGAGGGTATTTATGGGGTTCTGCTGTAACGGAGGAGGAGGACATTGCAGAGATTTGCATGGAACTGCACAGACATTTCGGCAGTTTCCATGGGCGGATTTTGCAGGGGTTGACATGAAGATGAAGGATTGGATGG
>PIMN-4
CAAACAAACGGGGAACCACCTGGACATCCTTGATGACTGCATAAGTAAAATCCCTGCGGTCAGAGCCAGTGAGGCCGGAGATGACTGTGACTCTGAGATTGGTGAATCTGTATCTCAAGAACATTGCCCTGAAAACTGCTGCCACTGTGAGTGGCATCCAGAGGAGTGTGAAGCCGAAGATGAGATTGGCCACAAGGTCTCCGTAATGGGCGCCTCCGTCGAAGAACACTTCCTCCTTCTCTCCCCGTGTTGGTGTTGCTGAAGAAGAAGCCACATTAGGCCTGTGAGAGCTTTTTCTACGCTGCACACAGTGATGGTTAATCCGTGAATTCAGAGGGTATTTATGGGGTTCTGCTGTAACGGAGGAGGAGGACATTGCAGAGATTTGCATGGAACTGCACAGACATTTCGGCAGTTTCCATGGGCGGATTTTGCAGGGGTTGACATGAAGATGAAGGATTGGATGG
>PIMN-2
CAAACAAACGGGGAACCACCTGGACATCCTTGATGACTGCATAAGTAAAATCCCTGCGGTCAGAGCCAGTGAGGCCGGAGATGACTGTGACTCTGAGATTGGTGAATCTGTATCTCAAGAACATTGCCCTGAAAACTGCTGCCACTGTGAGTGGCATCCAGAGGAGTGTGAAGCCGAAGATGAGATTGGCCACAAGGTCTCCGTAATGGGCGCCTCCGTCGAAGAACACTTCCTCCTTCTCTCCCCGTGTTGGTGTTGCTGAAGAAGAAGCCACATTAGGCCTGTGAGAGCTTTTTCTACGCTGCACACAGTGATGGTTAATCCGTGAATTCAGAGGGTATTTATGGGGTTCTGCTGTAACGGAGGAGGAGGACATTGCAGAGATTTGCATGGAACTGCACAGACATTTCGGCAGTTTCCTTGGGCGGATTTTGGAGGGGTTGACATGAAGATGAAGGATTGGATGG
>PIMN-1
CAAACAAACGGGGAACCACCTGGACATCCTTGATGACTGCATAAGTAAAATCCCTGCGGTCAGAGCCAGTGAGGCCGGAGATGACTGTGACTCTGAGATTGGTGAATCTGTATCTCAAGAACATTGCCCTGAAAACTGCTGCCACTGTGAGTGGCATCCAGAGGAGTGTGAAGCCGAAGATGAGATTGGCCACAAGGTCTCCGTAATGGGCGCCTCCGTCGAAGAACACTTCCTCCTTCTCTCCCCGTGTTGGTGTTGCTGAAGAAGAAGCCACATTAGGCCTGTGAGAGCTTTTTCTACGCTGCACACAGTGATGGTTAATCCGTGAATTCAGAGGGTATTTATGGGGTTCTGCTGTAACGGAGGAGGAGGACATTGCAGAGATTTGCATGGAACTGCACAGACATTTCGGCAGTTTCCTTGGGCGGATTTTGGAGGGGTTGACATGAAGATGAAGGATTGGATGG
>PIMN-12
CAAACAAACGGGGAACCACCTGGACATCCTTGATGACTGCATAAGTAAAATCCCTGCGGTCAGAGCCAGTGAGGCCGGAGATGACTGTGACTCTGAGATTGGTGAATCTGTATCTCAAGAACATTGCCCTGAAAACTGCTGCCACTGTGAGTGGCATCCAGAGGAGTGTGAAGCCGAAGATGAGATTGGCCACAAGGTCTCCGTAATGGGCGCCTCCGTCGAAGAACACTTCCTCCTTCTCTCCCCGTGTTGGTGTTGCTGAAGAAGAAGCCACATTAGGCCTGTGAGAGCTTTTTCTACGCTGCACACAGTGATGGTTAATCCATGAATTCAGAGGGTATTTATGGGGTTCTGCTGTAACGGAGGAGGAGGACATTGCAGAGAGTTGCATGGAACTGCACAGACATTTCGGCAGTTTCCATGGGCGGATTTTGCAGGGGTTGACATGAAGATGAAGGATTGGATGG
>PIMN-8
CAAACAAACGGGGAACCACCTGGACATCCTTGATGACTGCATAAGTAAAATCCCTGCGGTCAGAGCCAGTGAGGCCGGAGATGACTGTGACTCTGAGATTGGTGAATCTGTATCTCAAGAACATTGCCCTGAAAACTGCTGCCACTGTGAGTGGCATCCAGAGGAGTGTGAAGCCGAAGATGAGATTGGCCACAAGGTCTCCGTAATGGGCGCCTCCGTCGAAGAACACTTCCTCCTTCTCTCCCCGTGTTGGTGTTGCTGAAGAAGAAGCCACATTAGGCCTGTGAGAGCTTTTTCTACGCTGCACACAGTGATGGTTAATCCGTGAATTCAGAGGGTATTTATGGGGTTCTGCTGTAACGGAGGAGGAGGACATTGCAGAGATTTGCATGGAACTGCACAGACATTTCGGCAGTTTCCATGGGCGGATTTTGCAGGGGTTGACATGAAGATGAAGGATTGGATGG
>PIMN-15
CAAACAAACGGGGAACCACCTGGACATCCTTGATGACTGCATAAGTAAAATCCCTGCGGTCAGAGCCAGTGAGGCCGGAGATGACTGTGACTCTGAGATTGGTGAATCTGTATCTCAAGAACATTGCCCTGAAAACTGCTGCCACTGTGAGTGGCATCCAGAGGAGTGTGAAGCCGAAGATGAGATTGGCCACAAGGTCTCCGTAATGGGCGCCTCCGTCGAAGAACACTTCCTCCTTCTCTCCCCGTGTTGGTGTTGCTGAAGAAGAAGCCACATTAGGCCTGTGAGAGCTTTTTCTACGCTGCACACAGTGATGGTTAATCCGTGAATTCAGAGGGTATTTATGGGGTTCTGCTGTAACGGAGGAGGAGGACATTGCAGAGATTTGCATGGAACTGCACAGACATTTCGGCAGTTTCCTTGGGCGGATTTTGGAGGGGTTGACATGAAGATGAAGGATTGGATGG
>PIMN-6
CAAACAAACGGGGAACCACCTGGACATCCTTGATGACTGCATAAGTAAAATCCCTGCGGTCAGAGCCAGTGAGGCCGGAGATGACTGTGACTCTGAGATTGGTGAATCTGTATCTCAAGAACATTGCCCTGAAAACTGCTGCCACTGTGAGTGGCATCCAGAGGAGTGTGAAGCCGAAGATGAGATTGGCCACAAGGTCTCCGTAATGGGCGCCTCCGTCGAAGAACACTTCCTCCTTCTCTCCCCGTGTTGGTGTTGCTGAAGAAGAAGCCACATTAGGCCTGTGAGAGCTTTTTCTACGCTGCACACAGTGATGGTTAATCCGTGAATTCAGAGGGTATTTATGGGGTTCTGCTGTAACGGAGGAGGAGGACATTGCAGAGATTTGCATGGAACTGCACAGACATTTCGGCAGTTTCCTTGGGCGGATTTTGGAGGGGTTGACATGAAGATGAAGGATTGGATGG
>PIMN-5
CAAACAAACGGGGAACCACCTGGACATCCTTGATGACTGCATAAGTAAAATCCCTGCGGTCAGAGCTAGTGAGGCCGGAGATGACTGTGACTCTGAGATTGGTGAATCTGTATCTCAAGAACATTGCCCTGAAAACTGCTGCCACTGTGAGTGGCATCCAGAGGAGTGTGAAGCCGAAGATGAGATTGGCCACAAGGTCTCCGTAATGGGCGCCTCCGTCGAAGAACACTTCCTCCTTCTCTCCCCGTGTTGGTGTTGCTGAAGAAGAAGCCACATTAGGCCTGTGAGAGCTTTTTCTACGCTGCACACAGTGAGGGTTAATCCATGAATTCAGAGGGTATTTATGGGGTTCTGCTGTAACGGAGGAGGAGGACATTGCAGAGATTTGCATGGAACTGCACAGACATTTCGGCAGTTTCCATGGGCGGATTTTGCAGGGGTTGACATGAAGATGAAGGATTGGATGG
>PIMN-16
CAAACAAACGGGGAACCACCTGGACATCCTTGATGACTGCATAAGTAAAATCCCTGCGGTCAGAGCCAGTGAGGCCGGAGATGACTGTGACTCTGAGATTGGTGAATCTGTATCTCAAGAACATTGCCCTGAAAACTGCTGCCACTGTGAGTGGCATCCAGAGGAGTGTGAAGCCGAAGATGAGATTGGCCACAAGGTCTCCGTAATGGGCGCCTCCGTCGAAGAACACTTCCTCCTTCTCTCCCCGTGTTGGTGTTGCTGAAGAAGAAGCCACATTAGGCCTGTGAGAGCTTTTTCTACGCTGCACACAGTGATGGTTAATCCGTGAATTCAGAGGGTATTTATGGGGTTCTGCTGTAACGGAGGAGGAGGACATTGCAGAGATTTGCATGGAACTGCACAGACATTTCGGCAGTTTCCTTGGGCGGATTTTGGAGGGGTTGACATGAAGATGAAGGATTGGATGG
>PIMN-14
CAAACAAACGGGGAACCACCTGGACATCCTTGATGACTGCATAAGTAAAATCCCTGCGGTCAGAGCCAGTGAGGCCGGAGATGACTGTGACTCTGAGATTGGTGAATCTGTATCTCAAGAACATTGCCCTGAAAACTGCTGCCACTGTGAGTGGCATCCAGAGGAGTGTGAAGCCGAAGATGAGATTGGCCACAAGGTCTCCGTAATGGGCGCCTCCGTCGAAGAACACTTCCTCCTTCTCTCCCCGTGTTGGTGTTGCTGAAGAAGAAGCCACATTAGGCCTGTGAGAGCTTTTTCTACGCTGCACACAGTGATGGTTAATCCGTGAATTCAGAGGGTATTTATGGGGTTCTGCTGTAACGGAGGAGGAGGACATTGCAGAGATTTGCATGGAACTGCACAGACATTTCGGCAGTTTCCTTGGGCGGATTTTGGAGGGGTTGACATGAAGATGAAGGATTGGATGG
>PIMN-7
CAAACAAACGGGGAACCACCTGGACATCCTTGATGACTGCATAAGTAAAATCCCTGCGGTCAGAGCCAGTGAGGCCGGAGATGACTGTGACTCTGAGATTGGTGAATCTGTATCTCAAGAACATTGCCCTGAAAACTGCTGCCACTGTGAGTGGCATCCAGAGGAGTGTGAAGCCGAAGATGAGATTGGCCACAAGGTCTCCGTAATGGGCGCCTCCGTCGAAGAACACTTCCTCCTTCTCTCCCCGTGTTGGTGTTGCTGAAGAAGAAGCCACATTAGGCCTGTGAGAGCTTTTTCTACGCTGCACACAGTGATGGTTAATCCGTGAATTCAGAGGGTATTTATGGGGTTCTGCTGTAACGGAGGAGGAGGACATTGCAGAGATTTGCATGGAACTGCACAGACATTTCGGCAGTTTCCTTGGGCGGATTTTGGAGGGGTTGACATGAAGATGAAGGATTGGATGG
>PIMN-10
CAAACAAACGGGGAACCACCTGGACATCCTTGATGACTGCATAAGTAAAATCCCTGCGGTCAGAGCCAGTGAGGCCGGAGATGACTGTGACTCTGAGATTGGTGAATCTGTATCTCAAGAACATTGCCCTGAAAACTGCTGCCACTGTGAGTGGCATCCAGAGGAGTGTGAAGCCGAAGATGAGATTGGCCACAAGGTCTCCGTAATGGGCGCCTCCGTCGAAGAACACTTCCTCCTTCTCTCCCCGTGTTGGTGTTGCTGAAGAAGAAGCCACATTAGGCCTGTGAGAGCTTTTTCTACGCTGCACACAGTGATGGTTAATCCGTGAATTCAGAGGGTATTTATGGGGTTCTGCTGTAACGGAGGAGGAGGACATTGCAGAGATTTGCATGGAACTGCACAGACATTTCGGCAGTTTCCATGGGTGGATTTTGCACGGGTTGACATGAAGATGAAGGATTGGATGG
>PIMN-13
CAAACAAACGGGGAACCACCTGGACATCCTTGATGACTGCATAAGTAAAATCCCTGCGGTCAGAGCCAGTGATGCCGGAGATGACTGTGACTCTGAGATTGGTGAATCTGTATCTCAAGAACATTGCCCTGAAAACTGCTGCCACTGTGAGTGGCATCCAGAGGAGTGTGAAGCCGAAGATGAGATTGGCCACAAGGTCTCCGTAATGGGCGCCTCCGTCGAAGAACACTTCCTCCTTCTCTCCCCGTGTTGGTGTTGCTGAAGAAGAAGCCACATTAGGCCTGTGAGAGCTTTTTCTACGCTGCACACAGTGATGGTTAATCCGTGAATTCAGAGGGTATTTATGGGGTTCTGCTGTAACGGAGGAGGAGGACATTGCAGAGATTTGCATGGAACTGCACAGACATTTCGGCAGTTTCCTTGGGCGGATTTTGGAGGGGTTGACATGAAGATGAAGGATTGGATGG
>PIMN-11
CAAACAAACGGGGAACCACCTGGACATCCTTGATGACTGCATAAGTAAAATCCCTGTGGTCAGAGCCAGTGAGGCCGGAGATGACTGTGACTCTGAGATTGGTGAATCTGTATCTCAAGAACATTGCCCTGAAAACTGCTGCCACTGTGAGTGGCATCCAGAGGAGTGTGAAGCCGAAGATGAGATTGGCCACAAGGTCTCCGTAATGGGCGCCTCCGTCGAAGAACACTTCCTCCTTCTCTCCCCGTGTTGGTGTTGCTGAAGAAGAAGCCACATTAGGCCTGTGAGAGCTTTTTCTACGCTGCACACAGTGATGGTTAATCCGTGAATTCAGAGGGTATTTATGGGGTTCTGCTGTAACGGAGGAGGAGGACATTGCAGAGATTTGCATGGAACTGCACAGACATTTCGGCAGTTTCCTTGGGCGGATTTTGGAGGGGTTGACATGAAGATGAAGGATTGGATGG
>PIMN-3
NNNNNNNNNNNNNNNNNNNNNNNNNNNCCTTGATGACTGCATAAGTAAAATCCCTGCGGTCAGAGCCAGTGAGGCCGGAGATGACTGTGACTCTGAGATTGGTGAATCTGTATCTCAAGAACATTGCCCTGAAAACTGCTGCCACTGTGAGTGGCATCCAGAGGAGTGTGAAGCCGAAGATGAGATTGGCCACAAGGTCTCCGTAATGGGCGCCTCCGTCGAAGAACACTTCCTCCTTCTCTCCCCGTGTTGGTGTTGCTGAAGAAGAAGCCACATTAGGCCTGTGAGAGCTTTTTCTACGCTGCACACAGTGATGGTTAATCCGTGAATTCAGAGGGTATTTATGGGGTTCTGCTGTAACGGAGGAGGAGGACATTGCAGAGATTTGCATGGAACTGCACAGACATTTCGGCAGTTTCCATGGGCGGATTTTGCAGGGGTTGACATGAAGATGAAGGATTGGATGG
>PISB-4
NNNNNNNNNNNNNNNNNNNNNNNNNNNNNNNNNNNNNNNNNNNNNNNNAATCCCTGCGGTCAGAGCCAGTGAGGCCGGAGATGACTGTGACTCTGAGATTGGTGAATCTGTATCTCAAGAACATTGCCCTGAAAACTGCTGCCACTGTGAGTGGCATCCAGAGGAGTGTGAAGCCGAAGATGAGATTGGCCACAAGGTCTCCGTAATGGGCGCCTCCGTCGAAGAACACTTCCTCCTTCTCTCCCCGTGTTGGTGTTGCTGAAGAAGAAGCCACATTAGGCCTGTGAGAGCTTTTTCTACGCTGCACACAGTGATGGTTAATCCGTGAATTCAGAGGGTATTTATGGGGTTCTGCTGTAACGGAGGAGGAGGACATTGCAGAGATTTGTGAGGAACTGCACAGACATTTCGGCAGTTTCCATGGGTGGATTTTGCAGGGGTTGACATGAAGATGAAGGATTGGATGG
>PISB-2
NNNNNNNNNNNNNNNNNNNNNNNNNNNNNNNNNNNNNNNNNNNNNNNNNNNCCCTGCGGTCAGAGCCAGTGAGGCCGGAGATGACTGTGACTCTGAGATTGGTGAATCTGTATCTCAAGAACATTGCCCTGAAAACTGCTGCCACTGTGAGTGGCATCCAGAGGAGTGTGAAGCCGAAGATGAAATTGGCCACAAGGTCTCCGTAATGGGCGCCTCCGTCGAAGAACACTTCCTCCTTCTCTCCCCGTGTTGGTGTTGCTGAAGAAGAAACCACATTAGGCCTGTGAGAGCTTTT---------CACACAGTGATGGTTAATCCGTGAATTCAGAGGGTATTTATGGGGTTCTGCTGTAACGGAGGAGGAGGACATTGCAGAGATTTGTGAGGAACTGCACAGACATTTCGGCAGTTTCCATGGGTGGATTTTGCAGGGGTTGACATGAAGATGAAGGATTGGATGG
>PISB-12
NNNNNNNNNNNNNNNNNNNNNNNNNNNNNTTGATGACTGCATAAGTAAAATCCCTGCGGTCAGAGCCAGTGAGGCCGGAGATGACTGTGACTCTGAGATTGGTGAATCTGTATCTCAAGAACATTGCCCTGAAAACTGCTGCCACTGTGAGTGGCATCCAGAGGAGTGTGAAGCCGAAGATGAGATTGGCCACAAGGTCTCCGTAATGGGCGCCTCCGTCGAAGAACACTTCCTCCTTCTCTCCCCGTGTTGGTGTTGCTGAAGAAGAAGCCACATTAGGCCTGTGAGAGCTTTTTCTACGCTGCACACAGTGATGGTTAATCCGTGAATTCAGAGGGTATTTATGGGGTTCTGCTGTAACGGAGGAGGAGGACATTGCAGAGATTTGTGAGGAACTGCACAGACATTTCGGCAGTTTCCATGGGTGGATTTTGCAGGGGTTGACATGAAGATGAAGGATTGGATGG
>PISB-3
NNNNNNNNNNNNNNNNNNNNNNNNNNNNNNTGATGACTGCATAAGTAAAATCCCTGCGGTCAGAGCCAGTGAGGCCGGAGATGACTGTGACTCTGAGATTGGTGAATCTGTATCTCAAGAACATTGCCCTGAAAACTGCTGCCACTGTGAGTGGCATCCAGAGGAGTGTGAAGCCGAAGATGAGATTGGCCACAAGGTCTCCGTAATGGGCGCCTCCGTCGAAGAACACTTCCTCCTTCTCTCCCCGTGTTGGTGTTGCTGAAGAAGAAGCCACATTAGGCCTGTGAGAGCTTTTTCTACGCTGCACACAGTGATGGTTAATCCGTGAATTCAGAGGGTATTTATGGGGTTCTGCTGTAACGGAGGAGGAGGACATTGCAGAGATTTGTGAGGAACTGCACAGACATTTCGGCAGTTTCCATGGGTGGATTTTGCAGGGGTTGACATGAAGATGAAGGATTGGATGG
>PISB-17
CAAACAAACGGGGAACCACCTGGACATCCTTGATGACTGCATAAGTAAAATCCCTGCGGTCAGAGCCAGTGAGGCCGGAGATGACTGTGACTCTGAGATTGGTGAATCTGTATCTCAAGAACATTGCCCTGAAAACTGCTGCCACTGTGAGTGGCATCCAGAGGAGTGTGAAGCCGAAGATGAGATTGGCCACAAGGTCTCCGTAATGGGCGCCTCCGTCGAAGAACACTTCCTCCTTCTCTCCCCGTGTTGGTGTTGCTGAAGAAGAAGCCACATTAGGCCTGTGAGAGCTTTTTCTACGCTGCACACAGTGATGGTTAATCCGTGAATTCAGAGGGTATTTATGGGGTTCTGCTGTAACGGAGGAGGAGGACATTGCAGAGATTTGTGAGGAACTGCACAGACATTTCGGCAGTTTCCATGGGTGGATTTTGCAGGGGTTGACATGAAGATGAAGGATTGGATGG
>PISB-13
NNNNNNNNNNNNNNNNNNNNNNNNNNTCCTTGATGACTGCATAAGTAAAATCCCTGCGGTCAGAGCCAGTGAGGCCGGAGATGACTGTGACTCTGAGATTGGTGAATCTGTATCTCAAGAACATTGCCCTGAAAACTGCTGCCACTGTGAGTGGCATCCAGAGGAGTGTGAAGCCGAAGATGAGATTGGCCACAAGGTCTCCGTAATGGGCGCCTCCGTCGAAGAACACTTCCTCCTTCTCTCCCCGTGTTGGTGTTGCTGAAGAAGAAGCCACATTAGGCCTGTGAGAGCTTTTTCTACGCTGCACACAGTGATGGTTAATCCGTGAATTCAGAGGGTATTTATGGGGTTCTGCTGTAACGGAGGAGGAGGACATTGCAGAGATTTGTGAGGAACTGCACAGACATTTCGGCAGTTTCCATGGGTGGATTTTGCAGGGGTTGACATGAAGATGAAGGATTGGATGG
>PISB-1
CAAACAAACGGGGAACCACCTGGACATCCTTGATGACTGCATAAGTAAAATCCCTGCGGTCAGAGCCAGTGAGGCCGGAGATGACTGTGACTCTGAGATTGGTGAATCTGTATCTCAAGAACATTGCCCTGAAAACTGCTGCCACTGTGAGTGGCATCCAGAGGAGTGTGAAGCCGAAGATGAGATTGGCCACAAGGTCTCCGTAATGGGCGCCTCCGTCGAAGAACACTTCCTCCTTCTCTCCCCGTGTTGGTGTTGCTGAAGAAGAAGCCACATTAGGCCTGTGAGAGCTTTTTCTACGCTGCACACAGTGATGGTTAATCCGTGAATTCAGAGGGTATTTATGGGGTTCTGCTGTAACGGAGGAGGAGGACATTGCAGAGATTTGTGAGGAACTGCACAGACATTTCGGCAGTTTCCATGGGTGGATTTTGCAGGGGTTGACATGAAGATGAAGGATTGGATGG
>PISB-15
NNNNNNNNNNNNNNNNNNNNNNNNNNNNNTTGATGACTGCATAAGTAAAATCCCTGCGGTCAGAGCCAGTGAGGCCGGAGATGACTGTGACTCTGAGATTGGTGAATCTGTATCTCAAGAACATTGCCCTGAAAACTGCTGCCACTGTGAGTGGCATCCAGAGGAGTGTGAAGCCGAAGATGAGATTGGCCACAAGGTCTCCGTAATGGGCGCCTCCGTCGAAGAACACTTCCTCCTTCTCTCCCCGTGTTGGTGTTGCTGAAGAAGAAGCCACATTAGGCCTGTGAGAGCTTTTTCTACGCTGCACACAGTGATGGTTAATCCGTGAATTCAGAGGGTATTTATGGGGTTCTGCTGTAACGGAGGAGGAGGACATTGCAGAGATTTGTGAGGAACTGCACAGACATTTCGGCAGTTTCCATGGGTGGATTTTGCAGGGGTTGACATGAAGATGAAGGATTGGATGG
>PISB-14
NNNNNNNNNNNNNNNNNNNNNNNNNNNNNNNNNNNACTGCATAAGTAAAATCCCTGCGGTCAGAGCCAGTGAGGCCGGAGATGACTGTGACTCTGAGATTGGTGAATCTGTATCTCAAGAACATTGCCCTGAAAACTGCTGCCACTGTGAGTGGCATCCAGAGGAGTGTGAAGCCGAAGATGAGATTGGCCACAAGGTCTCCGTAATGGGCGCCTCCGTCGAAGAACACTTCCTCCTTCTCTCCCCGTGTTGGTGTTGCTGAAGAAGAAGCCACATTAGGCCTGTGAGAGCTTTTTCTACGCTGCACACAGTGATGGTTAATCCGTGAATTCAGAGGGTATTTATGGGGTTCTGCTGTAACGGAGGAGGAGGACATTGCAGAGATTTGTGAGGAACTGCACAGACATTTCGGCAGTTTCCATGGGTGGATTTTGCAGGGGTTGACATGAAGATGAAGGATTGGATGG
>PISB-6
CAAACAAACGGGGAACCACCTGGACATCCTTGATGACTGCATAAGTAAAATCCCTGCGGTCAGAGCCAGTGAGGCCGGAGATGACTGTGACTCTGAGATTGGTGAATCTGTATCTCAAGAACATTGCCCTGAAAACTGCTGCCACTGTGAGTGGCATCCAGAGGAGTGTGAAGCCGAAGATGAGATTGGCCACAAGGTCTCCGTAATGGGCGCCTCCGTCGAAGAACACTTCCTCCTTCTCTCCCCGTGTTGGTGTTGCTGAAGAAGAAGCCACATTAGGCCTGTGAGAGCTTTTTCTACGCTGCACACAGTGATGGTTAATCCGTGAATTCAGAGGGTATTTATGGGGTTCTGCTGTAACGGAGGAGGAGGACATTGCAGAGATTTGTGAGGAACTGCACAGACATTTCGGCAGTTTCCATGGGTGGATTTTGCAGGGGTTGACATGAAGATGAAGGATTGGATGG
>PISB-8
NNNNNNNNNNNNNNNNCACCTGGACATCCTTGATGACTGCATAAGTAAAATCCCTGCGGTCAGAGCCAGTGAGGCCGGAGATGACTGTGACTCTGAGATTGGTGAATCTGTATCTCAAGAACATTGCCCTGAAAACTGCTGCCACTGTGAGTGGCATCCAGAGGAGTGTGAAGCCGAAGATGAGATTGGCCACAAGGTCTCCGTAATGGGCGCCTCCGTCGAAGAACACTTCCTCCTTCTCTCCCCGTGTTGGTGTTGCTGAAGAAGAAGCCACATTAGGCCTGTGAGAGCTTTTTCTACGCTGCACACAGTGATGGTTAATCCGTGAATTCAGAGGGTATTTATGGGGTTCTGCTGTAACGGAGGAGGAGGACATTGCAGAGATTTGTGAGGAACTGCACAGACATTTCGGCAGTTTCCATGGGTGGATTTTGCAGGGGTTGACATGAAGATGAAGGATTGGATGG
>PISB-11
NNNNNNNNNNNNNNNNNNNNNNNNNNNNNTTGATGACTGCATAAGTAAAATCCCTGCGGTCAGAGCCAGTGAGGCCGGAGATGACTGTGACTCTGAGATTGGTGAATCTGTATCTCAAGAACATTGCCCTGAAAACTGCTGCCACTGTGAGTGGCATCCAGAGGAGTGTGAAGCCGAAGATGAGATTGGCCACAAGGTCTCCGTAATGGGCGCCTCCGTCGAAGAACACTTCCTCCTTCTCTCCCCGTGTTGGTGTTGCTGAAGAAGAAGCCACATTAGGCCTGTGAGAGCTTTTTCTACGCTGCACACAGTGATGGTTAATCCGTGAATTCAGAGGGTATTTATGGGGTTCTGCTGTAACGGAGGAGGAGGACATTGCAGAGATTTGTGAGGAACTGCACAGACATTTCGGCAGTTTCCATGGGTGGATTTTGCAGGGGTTGACATGAAGATGAAGGATTGGATGG
>PISB-10
NNNNNAAACGGGGAACCACCTGGACATCCTTGATGACTGCATAAGTAAAATCCCTGCGGTCAGAGCCAGTGAGGCCGGAGATGACTGTGACTCTGAGATTGGTGAATCTGTATCTCAAGAACATTGCCCTGAAAACTGCTGCCACTGTGAGTGGCATCCAGAGGAGTGTGAAGCCGAAGATGAGATTGGCCACAAGGTCTCCGTAATGGGCGCCTCCGTCGAAGAACACTTCCTCCTTCTCTCCCCGTGTTGGTGTTGCTGAAGAAGAAGCCACATTAGGCCTGTGAGAGCTTTTTCTACGCTGCACACAGTGATGGTTAATCCGTGAATTCAGAGGGTATTTATGGGGTTCTGCTGTAACGGAGGAGGAGGACATTGCAGAGATTTGTGAGGAACTGCACAGACATTTCGGCAGTTTCCATGGGTGGATTTTGCAGGGGTTGACATGAAGATGAAGGATTGGATGG
>PISB-18
CAAACAAACGGGGAACCACCTGGACATCCTTGATGACTGCATAAGTAAAATCCCTGCGGTCAGAGCCAGTGAGGCCGGAGATGACTGTGACTCTGAGATTGGTGAATCTGTATCTCAAGAACATTGCCCTGAAAACTGCTGCCACTGTGAGTGGCATCCAGAGGAGTGTGAAGCCGAAGATGAGATTGGCCACAAGGTCTCCGTAATGGGCGCCTCCGTCGAAGAACACTTCCTCCTTCTCTCCCCGTGTTGGTGTTGCTGAAGAAGAAGCCACATTAGGCCTGTGAGAGCTTTTTCTACGCTGCACACAGTGATGGTTAATCCGTGAATTCAGAGGGTATTTATGGGGTTCTGCTGTAACGGAGGAGGAGGACATTGCAGAGATTTGTGAGGAACTGCACAGACATTTCGGCAGTTTCCATGGGTGGATTTTGCAGGGGTTGACATGAAGATGAAGGATTGGATGG
>PISB-16
CAAACAAACGGGGAACCACCTGGACATCCTTGATGACTGCATAAGTAAAATCCCTGCGGTCAGAGCCAGTGAGGCCGGAGATGACTGTGACTCTGAGATTGGTGAATCTGTATCTCAAGAACATTGCCCTGAAAACTGCTGCCACTGTGAGTGGCATCCAGAGGAGTGTGAAGCCGAAGATGAGATTGGCCACAAGGTCTCCGTAATGGGCGCCTCCGTCGAAGAACACTTCCTCCTTCTCTCCCCGTGTTGGTGTTGCTGAAGAAGAAGCCACATTAGGCCTGTGAGAGCTTTTTCTACGCTGCACACAGTGATGGTTAATCCGTGAATTCAGAGGGTATTTATGGGGTTCTGCTGTAACGGAGGAGGAGGACATTGCAGAGATTTGTGAGGAACTGCACAGACATTTCGGCAGTTTCCATGGGTGGATTTTGCAGGGGTTGACATGAAGATGAAGGATTGGATGG
>PISQ-1
CAAACAAACGGGGAACCACCTGGACATCCTTGATGACTGCATAAGTAAAATCCCTGCGGTCAGAGCCAGTGAGGCCGGAGATGACTGTGACTCTGAGATTGGTGAATCTGTATCTCAAGAACATTGCCCTGAAAACTGCTGCCACTGTGAGTGGCATCCAGAGGAGTGTGAAGCCGAAGATGAGATTGGCCACAAGGTCTCCGTAATGGGCGCCTCCGTCGAAGAACACTTCCTCCTTCTCTCCCCGTGTTGGTGTTGCTGAAGAAGAAGCCACATTAGGCCTGTGAGAGCTTTTTCTACGCTGCACACAGTGATGGTTAATCCGTGAATTCAGAGGGTATTTATGGGGTTCTGCTGTAACGGAGGAGGAGGACATTGCAGAGATTTGCATGGAACTCCACAGACATTTCGGCAGTTTCCATGGGCGGATTTTGCAGGGGTTGACATGAAGATGAAGGATTGGATGG
>PISQ-2
CAAACAAACGGGGAACCACCTGGACATCCTTGATGACTGCATAAGTAAAATCCCTGCGGTCAGAGCCAGTGAGGCCGGAGATGACTGTGACTCTGAGATTGGTGAATCTGTATCTCAAGAACATTGCCCTGAAAACTGCTGCCACTGTGAGTGGCATCCAGAGGAGTGTGAAGCCGAAGATGAGATTGGCCACAAGGTCTCCGTAATGGGCGCCTCCGTCGAAGAACACTTCCTCCTTCTCTCCCCGTGTTGGTGTTGCTGAAGAAGAAGCCACATTAGGCCTGTGAGAGCTTTTTCTACGCTGCACACAGTGATGGTTAATCCGTGAATTCAGAGGGTATTTATGGGGTTCTGCTGTAACGGAGGAGGAGGACATTGCAGAGATTTGCATGGAACTCCACAGACATTTCGGCAGTTTCCATGGGCGGATTTTGCAGGGGTTGACATGAAGATGAAGGATTGGATGG
>PIST-2
NNNNCAAACGGGGAACCACCTGGACATCCTTGATGACTGCATAAGTAAAATCCCTGCGGTCAGAGCCAGTGAGGCCGGAGATGACTGTGACTCTGAGATTGGTGAATCTGTATCTCAAGAACATTGCCCTGAAAACTGCTGCCACTGTGAGTGGCATCCAGAGGAGTGTGAAGCCGAAGATGAGATTGGCCACAAGGTCTCCGTAATGGGCGCCTCCGTCGAAGAACACTTCCTCCTTCTCTCCCCGTGTTGGTGTTGCTGAAGAAGAAGCCACATTAGGCCTGTGAGAGCTTTTTCTACGCTGCACACAGTGATGGTTAATCCGTGAATTCAGAGGGTATTTATGGGGTTCTGCTGTAACGGAGGAGGAGGACATTGCAGAGATTTGCATGGAACTGCACAGACATTTCGGCAGTTTCCTTGGGCGGATTTTGGAGGGGTTGACATGAAGATGAAGGATTGGATGG
>PIST-7
CAAACAAACGGGGAACCACCTGGACATCCTTGATGACTGCATAAGTAAAATCCCTGCGGTCAGAGCCAGTGAGGCCGGAGATGACTGTGACTCTGAGATTGGTGAATCTGTATCTCAAGAACATTGCCCTGAAAACTGCTGCCACTGTGAGTGGCATCCAGAGGAGTGTGAAGCCGAAGATGAGATTGGCCAAAAGGTCTCCGTAATGGGCGCCTCCGTCGAAGAACACTTCCTCCTTCTCTCCCCGTGTTGGTGTTGCTGAAGAAGAAGCCACATTAGGCCTGTGAGAGCTTTTTCTACGCTGCACACAGTGATGGTTAATCCGTGAATTCAGAGGGTATTTATGGGGTTCTGCTGTAACGGAGGAGGAGGACATTGCAGAGATTTGCATGGAACTGCACAGACATTTCGGCAGTTTCCATGGGCGGATTTTGCAGGGGTTGACATGAAGATGAAGGATTGGATGG
>PIST-11
CAAACAAACGGGGAACCACCTGGACATCCTTGATGACTGCATAAGTAAAATCCCTGCGGTCAGAGCCAGTGAGGCCGGAGATGACTGTGACTCTGAGATTGGTGAATCTGTATCTCAAGAACATTGCCCTGAAAACTGCTGCCACTGTGAGTGGCATCCAGAGGAGTGTGAAGCCGAAGATGAGATTGGCCAAAAGGTCTCCGTAATGGGCGCCTCCGTCGAAGAACACTTCCTCCTTCTCTCCCCGTGTTGGTGTTGCTGAAGAAGAAGCCACATTAGGCCTGTGAGAGCTTTTTCTACGCTGCACACAGTGATGGTTAATCCGTGAATTCAGAGGGTATTTATGGGGTTCTGCTGTAACGGAGGAGGAGGACATTGCAGAGATTTGCATGGAACTGCACAGACATTTCGGCAGTTTCCATGGGCGGATTTTGCAGGGGTTGACATGAAGATGAAGGATTGGATGG
>PIST-10
CAAACAAACGGGGAACCACCTGGACATCCTTGATGACTGCATAAGTAAAATCCCTGCGGTCAGAGCCAGTGAGGCCGGAGATGACTGTGACTCTGAGATTGGTGAATCTGTATCTCAAGAACATTGCCCTGAAAACTGCTGCCACTGTGAGTGGCATCCAGAGGAGTGTGAAGCCGAAGATGAGATTGGCCACAAGGTCTCCGTAATGGGCGCCTCCGTCGAAGAACACTTCCTCCTTCTCTCCCCGTGTTGGTGTTGCTGAAGAAGAAGCCACATTAGGCCTGTGAGAGCTTTTTCTACGCTGCACACAGTGATGGTTAATCCGTGAATTCAGAGGGTATTTATGGGGTTCTGCTGTAACGGAGGAGGAGGACATTGCAGAGATTTGCATGGAACTGCACAGACATTTCGGCAGTTTCCATGGGTGGATTTTGCAGGGGTTGACATGAAGATGAAGGATTGGATGG
>PIST-12
CAAACAAACGGGGAACCACCTGGACATCCTTGATGACTGCATAAGTAAAATCCCTGCGGTCAGAGCCAGTGAGGCCGGAGATGACTGTGACTCTGAGATTGGTGAATCTGTATCTCAAGAACATTGCCCTGAAAACTGCTGCCACTGTGAGTGGCATCCAGAGGAGTGTGAAGCCGAAGATGAGATTGGCCAAAAGGTCTCCGTAATGGGCGCCTCCGTCGAAGAACACTTCCTCCTTCTCTCCCCGTGTTGGTGTTGCTGAAGAAGAAGCCACATTAGGCCTGTGAGAGCTTTTTCTACGCTGCACACAGTGATGGTTAATCCGTGAATTCAGAGGGTATTTATGGGGTTCTGCTGTAACGGAGGAGGAGGACATTGCAGAGATTTGCATGGAACTGCACAGACATTTCGGCAGTTTCCATGGGCGGATTTTGCAGGGGTTGACATGAAGATGAAGGATTGGATGG
>PIST-13
NNNNNNNNNNNNNNNNNNNNNNNNNNNCCTTGATGACTGCATAAGTAAAATCCCTGCGGTCAGAGCCAGTGAGGCCGGAGATGACTGTGACTCTGAGATTGGTGAATCTGTATCTCAAGAACATTGCCCTGAAAACTGCTGCCACTGTGAGTGGCATCCAGAGGAGTGTGAAGCCGAAGATGAGATTGGCCACAAGGTCTCCGTAATGGGCGCCTCCGTCGAAGAACACTTCCTCCTTCTCTCCCCGTGTTGGTGTTGCTGAAGAAGAAGCCACATTAGGCCTGTGAGAGCTTTTTCTACGCTGCACACAGTGATGGTTAATCCGTGAATTCAGAGGGTATTTATGGGGTTCTGCTGTAACGGAGGAGGAGGACATTGCAGAGATTTGCATGGAACTGCACAGACATTTCGGCAGTTTCCATGGGTGGATTTTGCAGGGGTTGACATGAAGATGAAGGATTGGATGG
>PIST-4
NNNNNNNNNNGGGAACCACCTGGACATCCTTGATGACTGCATAAGTAAAATCCCTGCGGTCAGAGCCAGTGAGGCCGGAGATGACTGTGACTCTGAGATTGGTGAATCTGTATCTCAAGAACATTGCCCTGAAAACTGCTGCCACTGTGAGTGGCATCCAGAGGAGTGTGAAGCCGAAGATGAGATTGGCCACAAGGTCTCCGTAATGGGCGCCTCCGTCGAAGAACACTTCCTCCTTCTCTCCCCGTGTTGGTGTTGCTGAAGAAGAAGCCACATTAGGCCTGTGAGAGCTTTTTCTACGCTGCACACAGTGATGGTTAATCCGTGAATTCAGAGGGTATTTATGGGGTTCTGCTGTAACGGAGGAGGAGGACATTGCAGAGATTTGCATGGAACTGCACAGACATTTCGGCAGTTTCCTTGGGCGGATTTTGGAGGGGTTGACATGAAGATGAAGGATTGGATGG
>PIST-8
CAAACAAACGGGGAACCACCTGGACATCCTTGATGACTGCATAAGTAAAATCCCTGCGGTCAGAGCCAGTGAGGCCGGAGATGACTGTGACTCTGAGATTGGTGATTCTGTATCTCAAGAACATTGCCCTGAAAACTGCTGCCACTGTGAGTGGCATCCAGAGGAGTGTGAAGCCGAAGATGAGATTGGCCAAAAGGTCTCTGTAATGGGCGCCTCCGTCGAAGAACACTTCCTCCTTCTCTCCCCGTGTTGGTGTTGCTGAAGAAGAAGCCACATTAGGCCTGTGAGAGCTTTTTCTACGCTGCACACAGTGATGGTTAATCCGTGAATTCAGAGGGTATTTATGGGGTTCTGCTGTAACGGAGGAGGAGGACATTGCAGAGATTTGCATGGAACTGCACAGACATTTCGGCAGTTTCCATGGGCGGATTTTGCAGGGGTTGACATGAAGATGAAGGATTGGATGG
>PICH-X1
NNNNNNNNNNNNNNNNNNNNNNGACATCCTTGATGACTGCATAAGTAAAATCCCTGCGGTCAGAGCCAGTGAGGCCGGAGATGACTGTGACTCTGAGATTGGTGAATCTGTATCTCAAGAACATTGCCCTGAAAACTGCTGCCACTGTGAGTGGCATCCAGAGGAGTGTGAAGCCGAAGATGAGATTGGCCAAAAGGTCTCCGTAATGGGCGCCTCCGTCGAAGAACACTTCCTCCTTCTCTCCCCGTGTTGGTGTTGCTGAAGAAGAAGCCACATTAGGCCTGTGAGAGCTTTTTCTACGCTGCACACAGTGATGGTTAATCCGTGAATTCAGAGGGTATTTATGGGGTTCTGCTGTAACGGAGGAGGAGGACATTGCAGAGATTTGCATGGAACTGCACAGACATTTCGGCAGTTTCCATGGGCGGATTTTGCAGGGGTTGACATGAAGATGAAGGATTGGATGG
>PIST-15
NNNNNNNNNNNNNNNNNNNNNNGACATCCTTGATGACTGCATAAGTAAAATCCCTGCGGTCAGAGCCAGTGAGGCCGGAGATGACTGTGACTCTGAGATTGGTGAATCTGTATCTCAAGAACATTGCCCTGAAAACTGCTGCCACTGTGAGTGGCATCCAGAGGAGTGTGAAGCCGAAGATGAGATTGGCCAAAAGGTCTCCGTAATGGGCGCCTCCGTCGAAGAACACTTCCTCCTTCTCTCCCCGTGTTGGTGTTGCTGAAGAAGAAGCCACATTAGGCCTGTGAGAGCTTTTTCTACGCTGCACACAGTGATGGTTAATCCGTGAATTCAGAGGGTATTTATGGGGTTCTGCTGTAACGGAGGAGGAGGACATTGCAGAGATTTGCATGGAACTGCACAGACATTTCGGCAGTTTCCATGGGCGGATTTTGCAGGGGTTGACATGAAGATGAAGGATTGGATGG
>PIST-5
NNNNNAAACGGGGAACCACCTGGACATCCTTGATGACTGCATAAGTAAAATCCCTGCGGTCAGAGCCAGTGAGGCCGGAGATGACTGTGACTCTGAGATTGGTGAATCTGTATCTCAAGAACATTGCCCTGAAAACTGCTGCCACTGTGAGTGGCATCCAGAGGAGTGTGAAGCCGAAGATGAGATTGGCCACAAGGTCTCCGTAATGGGCGCCTCCGTCGAAGAACACTTCCTCCTTCTCTCCCCGTGTTGGTGTTGCTGAAGAAGAAGCCACATTAGGCCTGTGAGAGCTTTTTCTACGCTGCACACAGTGATGGTTAATCCGTGAATTCAGAGGGTATTTATGGGGTTCTGCTGTAACGGAGGAGGAGGACATTGCAGAGATTTGCATGGAACTGCACAGACATTTCGGCAGTTTCCATGGGTGGATTTTGCAGGGGTTGACATGAAGATGAAGGATTGGATGG
>PIST-14
NNNNNNNNNNNNNNNNNNNNNNNNNNNNNNNNNNGACTGCATAAGTAAAATCCCTGCGGTCAGAGCCAGTGAGGCCGGAGATGACTGTGACTCTGAGATTGGTGAATCTGTATCTCAAGAACATTGCCCTGAAAACTGCTGCCACTGTGAGTGGCATCCAGAGGAGTGTGAAGCCGAAGATGAGATTGGCCAAAAGGTCTCCGTAATGGGCGCCTCCGTCGAAGAACACTTCCTCCTTCTCTCCCCGTGTTGGTGTTGCTGAAGAAGAAGCCACATTAGGCCTGTGAGAGCTTTTTCTACGCTGCACACAGTGATGGTTAATCCGTGAATTCAGAGGGTATTTATGGGGTTCTGCTGTAACGGAGGAGGAGGACATTGCAGAGATTTGCATGGAACTGCACAGACATTTCGGCAGTTTCCATGGGCGGATTTTGCAGGGGTTGACATGAAGATGAAGGATTGGATGG
>PIST-6
CAAACAAACGGGGAACCACCTGGACATCCTTGATGACTGCATAAGTAAAATCCCTGCGGTCAGAGCCAGTGAGGCCGGAGATGACTGTGACTCTGAGATTGGTGAATCTGTATCTCAAGAACATTGCCCTGAAAACTGCTGCCACTGTGAGTGGCATCCAGAGGAGTGTGAAGCCGAAGATGAGATTGGCCAAAAGGTCTCCGTAATGGGCGCCTCCGTCGAAGAACACTTCCTCCTTCTCTCCCCGTGTTGGTGTTGCTGAAGAAGAAGCCACATTAGGCCTGTGAGAGCTTTTTCTACGCTGCACACAGTGATGGTTAATCCGTGAATTCAGAGGGTATTTATGGGGTTCTGCTGTAACGGAGGAGGAGGACATTGCAGAGATTTGCATGGAACTGCACAGACATTTCGGCAGTTTCCATGGGCGGATTTTGCAGGGGTTGACATGAAGATGAAGGATTGGATGG
>PIST-1
CAAACAAACGGGGAACCACCTGGACATCCTTGATGACTGCATAAGTAAAATCCCTGCGGTCAGAGCCAGTGAGGCCGGAGATGACTGTGACTCTGAGATTGGTGAATCTGTATCTCAAGAACATTGCCCTGAAAACTGCTGCCACTGTGAGTGGCATCCAGAGGAGTGTGAAGCCGAAGATGAGATTGGCCAAAAGGTCTCCGTAATGGGCGCCTCCGTCGAAGAACACTTCCTCCTTCTCTCCCCGTGTTGGTGTTGCTGAAGAAGAAGCCACATTAGGCCTGTGAGAGCTTTTTCTACGCTGCACACAGTGATGGTTAATCCGTGAATTCAGAGGGTATTTATGGGGTTCTGCTGTAACGGAGGAGGAGGACATTGCAGAGATTTGCATGGAACTGCACAGACATTTCGGCAGTTTCCATGGGCGGATTTTGCAGGGGTTGACATGAAGATGAAGGATTGGATGG
>PICH-X3
CAAACAAACGGGGAACCACCTGGACATCCTTGATGACTGCATAAGTAAAATCCCTGCGGTCAGAGCCAGTGAGGCCGGAGATGACTGTGACTCTGAGATTGGTGAATCTGTATCTCAAGAACATTGCCCTGAAAACTGCTGCCACTGTGAGTGGCATCCAGAGGAGTGTGAAGCCGAAGATGAGATTGGCCACAAGGTCTCCGTAATGGGCGCCTCCGTCGAAGAACACTTCCTCCTTCTCTCCCCGTGTTGGTGTTGCTGAAGAAGAAGCCACATTAGGCCTGTGAGAGCTTTTTCTACGCTGCACACAGTGATGGTTAATCCGTGAATTCAGAGGGTATTTATGGGGTTCTGCTGTAACGGAGGAGGAGGACATTGCAGAGATTTGCATGGAACTGCACAGACATTTCGGCAGTTTCCATGGGCGGATTTTGCAGGGGTTGACATGAAGATGAAGGATTGGATGG
>PIST-3
CAAACAAACGGGGAACCACCTGGACATCCTTGATGACTGCATAAGTAAAATCCCTGCGGTCAGAGCCAGTGAGGCCGGAGATGACTGTGACTCTGAGATTGGTGAATCTGTATCTCAAGAACATTGCCCTGAAAACTGCTGCCACTGTGAGTGGCATCCAGAGGAGTGTGAAGCCGAAGATGAGATTGGCCACAAGGTCTCCGTAATGGGCGCCTCCGTCGAAGAACACTTCCTCCTTCTCTCCCCGTGTTGGTGTTGCTGAAGAAGAAGCCACATTAGGCCTGTGAGAGCTTTTTCTACGCTGCACACAGTGATGGTTAATCCGTGAATTCAGAGGGTATTTATGGGGTTCTGCTGTAACGGAGGAGGAGGACATTGCAGAGATTTGCATGGAACTGCACAGACATTTCGGCAGTTTCCATGGGTGGATTTTGCAGGGGTTGACATGAAGATGAAGGATTGGATGG
>PILA-19
CAAACAAACGGGGAACCACCTGGACATCCTTGATGACTGCATAAGTAAAATCCCTGCGGTCAGAGCCAGTGAGGCCGGAGATGACTGTGACTCTGAGATTGGTGAATCTGTATCTCAAGAACATTGCCCTGAAAACTGCTGCCACTGTGAGTGGCATCCAGAGGAGTGTGAAGCCGAAGATGAGATTGGCCACAAGGTCTCCGTAATGGGCGCCTCCGTCGAAGAACACTTCCTCCTTCTCTCCCCGTGTTGGTGTTGCTGAAGAAGAAGCCACATTAGGCCTGTGAGAGCTTTTTCTACGCTGCACACAGTGATGGTTAATCCGTGAATTCAGAGGGTATTTATGGGGTTCTGCTGTAACGGAGGAGGAGGACATTGCGGAGATTTGCATGGAACTGCAGAGACATTTCGGCAGTTTCCATGGGCGGATTTTGCAGGGGTTGACATGAAGATGAAGGATTGGATGG
>PILA-29
CAAACAAACGGGGAACCACCTGGACATCCTTGATGACTGCATAAGTAAAATCCCTGCGGTCAGAGCCAGTGAGGCCGGAGATGACTGTGACTCTGAGATTGGTGAATCTGTATCTCAAGAACATTGCCCTGAAAACTGCTGCCACTGTGAGTGGCATCCAGAGGAGTGTGAAGCCGAAGATGAGATTGGCCACAAGGTCTCCGTAATGGCCGCCTCCGTCGAAGAACACTTCCTCCTTCTCTCCCCGTGTTGGTGTTGCTGAAGAAGAAGCCACATTAGGCCTGTGAGAGCTTTTTCTACGCTGCACACAGTGATGGTTAATCCGTGAATTCAGAGGGTATTTATGGGGTTCTGCTGTAACGGAGGAGGAGGACATTGCGGAGATTTGCATGGAACTGCAGAGACATTTCGGCAGTTTCCATGGGCGGATTTTGCAGGGGTTGACATGAAGATGAAGGATTGGATGG
>PILA-17
CAAACAAACGGGGAACCACCTGGACATCCTTGATGACTGCATAAGTAAAATCCCTGCGGTCAGAGCCAGTGAGGCCGGAGATGACTGTGACTCTGAGATTGGTGAATCTGTATCTCAAGAACATTGCCCTGAAAACTGCTGCCACTGTGAGTGGCATCCAGAGGAGTGTGAAGCCGAAGATGAGATTGGCCACAAGGTCTCCGTAATGGCCGCCTCCGTCGAAGAACACTTCCTCCTTCTCTCCCCGTGTTGGTGTTGCTGAAGAAGAAGCCACATTAGGCCTGTGAGAGCTTTTTCTACGCTGCACACAGTGATGGTTAATCCGTGAATTCAGAGGGTATTTATGGGGTTCTGCTGTAACGGAGGAGGAGGACATTGCGGAGATTTGCATGGAACTGCAGAGACATTTCGGCAGTTTCCATGGGCGGATTTTGCAGGGGTTGACATGAAGATGAAGGATTGGATGG
>PILA-21
CAAACAAACGGGGAACCACCTGGACATCCTTGATGACTGCATAAGTAAAATCCCTGCGGTCAGAGCCAGTGAGGCCGGAGATGACTGTGACTCTGAGATTGGTGAATCTGTATCTCAAGAACATTGCCCTGAAAACTGCTGCCACTGTGAGTGGCATCCAGAGGAGTGTGAAGCCGAAGATGAGATTGGCCACAAGGTCTCCGTAATGGGCGCCTCCGTCGAAGAACACTTCCTCCTTCTCTCCCCGTGTTGGTGTTGCTGAAGAGGAAGCCACATTAGGCCTGTGAGAGCTTTTTCTACGCTGCACACAGTGATGGTTAATCCGTGAATTCAGAGGGTATTTATGGGGTTCTGCTGTAACGGAGGAGGAGGACATTGCGGAGATTTGCATGGAACTGCAGAGACATTTCGGCAGTTTCCATGGGCGGATTTTGCAGGGGTTGACATGAAGATGAAGGATTGGATGG
>PILA-24
CAAACAAACGGGGAACCACCTGGACATCCTTGATGACTGCATAAGTAAAATCCCTGCGGTCAGAGCCAGTGAGGCCGGAGATGACTGTGACTCTGAGATTGGTGAATCTGTATCTCAAGAACATTGCCCTGAAAACTGCTGCCACTGTGAGTGGCATCCAGAGGAGTGTGAAGCCGAAGATGAGATTGGCCACAAGGTCTCCGTAATGGGCGCCTCCGTCGAAGAACACTTCCTCCTTCTCTCCCCGTGTTGCTGTTGCTGAAGAAGAAGCCACATTAGGCCTGTGAGAGCTTTTTCTACGCTGCACACAGTGATGGTTAATCCGTGAATTCAGAGGGTATTTATGGGGTTCTGCTGTAACGGAGGAGGAGGACATTGCAGAGATTTGCATGGAACTGCACAGACATTTCGGCAGTTTCCATGGGCGGATTTTGCAGGGGTTGACATGAAGATGAAGGATTGGATGG
>PILA-27
CAAACAAACGGGGAACCACCTGGACATCCTTGATGACTGCATAAGTAAAATCCCTGCGGTCAGAGCCAGTGAGGCCGGAGATGACTGTGACTCTGAGATTGGTGAATCTGTATCTCAAGAACATTGCCCTGAAAACTGCTGCCACTGTGAGTGGCATCCAGAGGAGTGTGAAGCCGAAGATGAGATTGGCCACAAGGTCTCCGTAATGGGCGCCTCCGTCGAAGAACACTTCCTCCTTCTCTCCCCGTGTTGCTGTTGCTGAAGAAGAAGCCACATTAGGCCTGTGAGAGCTTTTTCTACGCTGCACACAGTGATGGTTAATCCGTGAATTCAGAGGGTATTTATGGGGTTCTGCTGTAACGGAGGAGGAGGACATTGCAGAGATTTGCATGGAACTGCACAGACATTTCGGCAGTTTCCATGGGCGGATTTTGCAGGGGTTGACATGAAGATGAAGGATTGGATGG
>PILA-20
CAAACAAACGGGGAACCACCTGGACATCCTTGATGACTGCATAAGTAAAATCCCTGCGGTCAGAGCCAGTGAGGCCGGAGATGACTGTGACTCTGAGATTGGTGAATCTGTATCTCAAGAACATTGCCCTGAAAACTGCTGCCACTGTGAGTGGCATCCAGAGGAGTGTGAAGCCGAAGATGAGATTGGCCACAAGGTCTCCGTAATGGGCGCCTCCGTCGAAGAACACTTCCTCCTTCTCTCCCCGTGTTGGTGTTGCTGAAGAAGAAGCCACATTAGGCCTGTGAGAGCTTTTTCTACGCTGCACACAGTGATGGTTAATCCGTGAATTCAGAGGGTATTTATGGGGTTCTGCTGTAACGGAGGAGGAGGACATTGCGGAGATTTGCATGGAACTGCAGAGACATTTCGGCAGTTTCCATGGGCGGATTTTGCAGGGGTTGACATGAAGATGAAGGATTGGATGG
>PILA-18
CAAACAAACGGGGAACCACCTGGACATCCTTGATGACTGCATAAGTAAAATCCCTGCGGTCAGAGCCAGTGAGGCCGGAGATGACTGTGACTCTGAGATTGGTGAATCTGTATCTCAAGAACATTGCCCTGAAAACTGCTGCCACTGTGAGTGGCATCCAGAGGAGTGTGAAGCCGAAGATGAGATTGGCCACAAGGTCTCCGTAATGGGCGCCTCCGTCGAAGAACACTTCCTCCTTCTCTCCCCGTGTTGGTGTTGCTGAAGAAGAAGCCACATTAGGCCTGTGAGAGCTTTTTCTACGCTGCACACAGTGATGGTTAATCCGTGAATTCAGAGGGTATTTATGGGGTTCTGCTGTAACGGAGGAGGAGGACATTGCGGAGATTTGCATGGAACTGCAGAGACATTTCGGCAGTTTCCATGGGCGGATTTTGCAGGGGTTGACATGAAGATGAAGGATTGGATGG
>PILA-28
CAAACAAACGGGGAACCACCTGGACATCCTTGATGACTGCATAAGTAAAATCCCTGCGGTCAGAGCCAGTGAGGCCGGAGATGACTGTGACTCTGAGATTGGTGAATCTGTATCTCAAGAACATTGCCCTGAAAACTGCTGCCACTGTGAGTGGCATCCAGAGGAGTGTGAAGCCGAAGATGAGATTGGCCACAAGGTCTCCGTAATGGGCGCCTCCGTCGAAGAACACTTCCTTCTTCTCTCCCCGTGTTGCTGTTGCTGAAGAAGAAGCCACATTAGGCCTGTGAGAGCTTTTTCTACGCTGCACACAGTGATGGTTAATCCGTGAATTCAGAGGGTATTTATGGGGTTCTGCTGTAACGGAGGAGGAGGACATTGCAGAGATTTGCATGGAACTGCACAGACATTTCGGCAGTTTCCATGGGCGGATTTTGCAGGGGTTGACATGAAGATGAAGGATTGGATGG
>PILA-26
CAAACAAACGGGGAACCACCTGGACATCCTTGATGACTGCATAAGTAAAATCCCTGCGGTCAGAGCCAGTGAGGCCGGAGATGACTGTGACTCTGAGATTGGTGAATCTGTATCTCAAGAACATTGCCCTGAAAACTGCTGCCACTGTGAGTGGCATCCAGAGGAGTGTGAAGCCGAAGATGAGATTGGCCACAAGGTCTCCGTAATGGGCGCCTCCGTCGAAGAACACTTCCTCCTTCTCTCCCCGTGTTGGTGTTGCTGAAGAAGAAGCCACATTAGGCCTGTGAGAGCTTTTTCTACGCTGCACACAGTGATGGTTAATCCGTGAATTCAGAGGGTATTTATGGGGTTCTGCTGTAACGGAGGAGGAGGACATTGCGGAGATTTGCATGGAACTGCAGAGACATTTCGGCAGTTTCCATGGGCGGATTTTGCAGGGGTTGACATGAAGATGAAGGATTGGATGG
>PILA-22
CAAACAAACGGGGAACCACCTGGACATCCTTGATGACTGCATAAGTAAAATCCCTGCGGTCAGAGCCAGTGAGGCCGGAGATGACTGTGACTCTGAGATTGGTGAATCTGTATCTCAAGAACATTGCCCTGAAAACTGCTGCCACTGTGAGTGGCATCCAGAGGAGTGTGAAGCCGAAGATGAGATTGGCCACAAGGTCTCCGTAATGGGCGCCTCCGTCGAAGAACACTTCCTCCTTCTCTCCCCGTGTTGGTGTTGCTGAAGAGGAAGCCACATTAGGCCTGTGAGAGCTTTTTCTACGCTGCACACAGTGATGGTTAATCCGTGAATTCAGAGGGTATTTATGGGGTTCTGCTGTAACGGAGGAGGAGGACATTGCGGAGATTTGCATGGAACTGCAGAGACATTTCGGCAGTTTCCATGGGCGGATTTTGCAGGGGTTGACATGAAGATGAAGGATTGGATGG
>PILA-23
CAAACAAACGGGGAACCACCTGGACATCCTTGATGACTGCATAAGTAAAATCCCTGCGGTCAGAGCCAGTGAGGCCGGAGATGACTGTGACTCTGAGATTGGTGAATCTGTATCTCAAGAACATTGCCCTGAAAACTGCTGCCACTGTGAGTGGCATCCAGAGGAGTGTGAAGCCGAAGATGAGATTGGCCACAAGGTCTCCGTAATGGGCGCCTCCGTCGAAGAACACTTCCTCCTTCTCTCCCCGTGTTGCTGTTGCTGAAGAAGAAGCCACATTAGGCCTGTGAGAGCTTTTTCTACGCTGCACACAGTGATGGTTAATCCGTGAATTCAGAGGGTATTTATGGGGTTCTGCTGTAACGGAGGAGGAGGACATTGCAGAGATTTGCATGGAACTGCACAGACATTTCGGCAGTTTCCATGGGCGGATTTTGCAGGGGTTGACATGAAGATGAAGGATTGGATGG
