# Supplementary material for: An empirical evaluation of two-stage species tree inference strategies using a multilocus dataset from North American pines
Source: BMC Evol Biol. 2014 Mar 29;14:67. doi: 10.1186/1471-2148-14-67 (PMC4021425; doi:10.1186/1471-2148-14-67)
Supplement: Additional file 3 — Zip archive containing data filesDp,Dp,0,Ds,Ds,0, and a description of these files. [file 1471-2148-14-67-S3.zip › DeGiorgioEtAl_2014_AdditionalFile1/Dataset_Dp0/0_18267_01.fas]

>PIAL-2
ACGAGTGCGACGGCGGGTTCTAAGTATGGCCCCGGTTCTACTAGCCTCTCTAGCCAGGCCGCTGGTCTCATGCCTCCTGCTGCCGCCGCCGCCGCCGC------TGCCCTCTGGACCGTGGCGCCTACCGGCAGCCGATCGTCAATGCCCGGAACCATATGGATGCTTCCCGTGACCGGCGGCTCCAGCTCGACCCCACCAACCAGTGTTGCCCTTAATCAATCCACAGAGCAGTTATGGACCTCCGGCTATCGTTTAGCAGCTCCTGCTAGCACTTCGATTCATCTCGGCACGGGAAGAGGCGGAGATCATAACAATCTGCAATCATCTTCGAATCCCATGATGCCTCTCCCCACCCAGATGCTGCCCAGTGGCTTTACTCTCATGCCCAGAATCAATCTCTCGGGGCTCGAACTCCAGACTGCCCATCTAGGAGCCCACA
>PIAL-12
ACGAGTGCGACGGCGGGTTCTAAGTATGGCCCCGGTTCTACTAGCCTCTCTAGCCAGGCCGCTGGTCTCATGCCTCCTGCTGCCGCCGCCGCCGCCGC------TGCCCTCTGGACCGTGGCGCCTACCGGCAGCCGATCGTCAATGCCCGGAACCATATGGATGCTTCCCGTGACCGGCGGCTCCAGCTCGACCCCACCAACCAGTGTTGCCCTTAATCAATCCACAGAGCAGTTATGGACCTCCGGCTATCGTTTAGCAGCTCCTGCTAGCACTTCGATTCATCTCGGCACGGGAAGAGGCGGAGATCATAACAATCTGCAATCATCTTCGAATCCCATGATGCCTCTCCCCACCCAGATGCTGCCCAGTGGCTTTACTCTCATGCCCAGAATCAATCTCTCGGGGCTCGAACTCCAGACTGCCCATCTAGGAGCCCACA
>PIAL-17
ACGAGTGCGACGGCGGGTTCTAAGTATGGCCCCGGTTCCACTAGCCTCTCTAGCCAGGCCGCTGGTCTCATGCCTCCTGCTGCCGCCGCCGCCGCCGC------TGCCCTCTGGACCGTGGCGCCTACCGGCAGCCGATCGTCAATGCCCGGAACCATATGGATGCTTCCCGTGACCGGCGGCTCCAGCTCGACCCCACCAACCAGTGTTGCCCTTAATCAATCCACAGAGCAGTTATGGACCTCCGGCTATCGTTTAGCAGCTCCTGCTAGCACTTCGATTCATCTCGGCACGGGAAGAGGCGGAGATCATAACAATCTGCAATCATCTTCGAATCCCATGATGCCTCTCCCCACCCAGATGCTGCCCAGTGGCTTTACTCTCATGCCCAGAATCAATCTCTCGGGGCTCGAACTCCAGACTGCCCATCTAGGAGCCCACA
>PIAL-15
ACGAGTGCGACGGCGGGTTCTAAGTATGGCCCCGGTTCTACTAGCCTCTCTAGCCAGGCCGCTGGTCTCATGCCTCCTGCTGCCGCCGCCGCCGCCGC------TGCCCTCTGGACCGTGGCGCCTACCGGCAGCCGATCGTCAATGCCCGGAACCATATGGATGCTTCCCGTGACCGGCGGCTCCAGCTCGACCCCACCAACCAGTGTTGCCCTTAATCAATCCACAGAGCAGTTATGGACCTCCGGCTATCGTTTAGCAGCTCCTGCTAGCACTTCGATTCATCTCGGCACGGGAAGAGGCGGAGATCATAACAATCTGCAATCATCTTCGAATCCCATGATGCCTCTCCCCACCCAGATGCTGCCCAGTGGCTTTACTCTCATGCCCAGAATCAATCTCTCGGGGCTCGAACTCCAGACTGCCCATCTAGGAGCCCACA
>PIAL-13
ACGAGTGCGACGGCGGGTTCTAAGTATGGCCCCGGTTCTACTAGCCTCTCTAGCCAGGCCGCTGGTCTCATGCCTCCTGCTGCCGCCGCCGCCGCCGC------TGCCCTCTGGACCGTGGCGCCTACCGGCAGCCGATCGTCAATGCCCGGAACCATATGGATGCTTCCCGTGACCGGCGGCTCCAGCTCGACCCCACCAACCAGTGTTGCCCTTAATCAATCCACAGAGCAGTTATGGACCTCCGGCTATCGTTTAGCAGCTCCTGCTAGCACTTCGATTCATCTCGGCACGGGAAGAGGCGGAGATCATAACAATCTGCAATCATCTTCGAATCCCATGATGCCTCTCCCCACCCAGATGCTGCCCAGTGGCTTTACTCTCATGCCCAGAATCAATCTCTCGGGGCTCGAACTCCAGACTGCCCATCTAGGAGCCCACA
>PIAL-4
ACGAGTGCGACGGCGGGTTCTAAGTATGGCCCCGGTTCTACTAGCCTCTCTAGCCAGGCCGCTGGTCTCATGCCTCCTGCTGCCGCCGCCGCCGCCGC------TGCCCTCTGGACCGTGGCGCCTACCGGCAGCCGATCGTCAATGCCCGGAACCATATGGATGCTTCCCGTGACCGGCGGCTCCAGCTCGACCCCACCAACCAGTGTTGCCCTTAATCAATCCACAGAGCAGTTATGGACCTCCGGCTATCGTTTAGCAGCTCCTGCTAGCACTTCGATTCATCTCGGCACGGGAAGAGGCGGAGATCATAACAATCTGCAATCATCTTCGAATCCCATGATGCCTCTCCCCACCCAGATGCTGCCCAGTGGCTTTACTCTCATGCCCAGAATCAATCTCTCGGGGCTCGAACTCCAGACTGCCCATCTAGGAGCCCACA
>PIAL-9
ACGAGTGCGACGGCGGGTTCTAAGTATGGCCCCGGTTCTACTAGCCTCTCTAGCCAGGCCGCTGGTCTCATGCCTCCTGCTGCCGCCGCCGCCGCCGC------TGCCCTCTGGACCGTGGCGCCTACCGGCAGCCGATCGTCAATGCCCGGAACCATATGGATGCTTCCCGTGACCGGCGGCTCCAGCTCGACCCCACCAACCAGTGTTGCCCTTAATCAATCCACAGAGCAGTTATGGACCTCCGGCTATCGTTTAGCAGCTCCTGCTAGCACTTCGATTCATCTCGGCACGGGAAGAGGCGGAGATCATAACAATCTGCAATCATCTTCGAATCCCATGATGCCTCTCCCCACCCAGATGCTGCCCAGTGGCTTTACTCTCATGCCCAGAATCAATCTCTCGGGGCTCGAACTCCAGACTGCCCATCTAGGAGCCCACA
>PIAL-10
ACGAGTGCGACGGCGGGTTCTAAGTATGGCCCCGGTTCTACTAGCCTCTCTAGCCAGGCCGCTGGTCTCATGCCTCCTGCTGCCGCCGCCGCCGCCGC------TGCCCTCTGGACCGTGGCGCCTACCGGCAGCCGATCGTCAATGCCCGGAACCATATGGATGCTTCCCGTGACCGGCGGCTCCAGCTCGACCCCACCAACCAGTGTTGCCCTTAATCAATCCACAGAGCAGTTATGGACCTCCGGCTATCGTTTAGCAGCTCCTGCTAGCACTTCGATTCATCTCGGCACGGGAAGAGGCGGAGATCATAACAATCTGCAATCATCTTCGAATCCCATGATGCCTCTCCCCACCCAGATGCTGCCCAGTGGCTTTACTCTCATGCCCAGAATCAATCTCTCGGGGCTCGAACTCCAGACTGCCCATCTAGGAGCCCACA
>PIAL-3
ACGAGTGCGACGGCGGGTTCTAAGTATGGCCCCGGTTCTACTAGCCTCTCTAGCCAGGCCGCTGGTCTCATGCCTCCTGCTGCCGCCGCCGCCGCCGC------TGCCCTCTGGACCGTAGCGCCTACCGGCAGCCGATCGTCAATGCCCGGAACCATATGGATGCTTCCCGTGACCGGCGGCTCCAGCTCGACCCCACCAACCAGTGTTGCCCTTAATCAATCAACAGAGCAGTTATGGACCTCCGGCTATCGTTTAGCAGCTCCTGCTAGCACTTCGATTCATCTCGGCACGGGAAGAGGCGGAGATCATAACAATCTGCAATCATCTTCGAATCCCATGATGCCTCTCCCCACCCAGATGCTGCCCAGTGGCTTTACTCTCATGCCCAGAATCAATCTCTCGGGTCTCGAACTCCAGACCGCCCATCTAGGAGCCCACA
>PIAL-6
ACGAGTGCGACGGCGGGTTCTAAGTATGGCCCCGGTTCTACTAGCCTCTCTAGCCAGGCCGCTGGTCTCATGCCTCCTGCTGCCGCCGCCGCCGCCGC------TGCCCTCTGGACCGTGGCGCCTACCGGCAGCCGATCGTCAATGCCCGGAACCATATGGATGCTTCCCGTGACCGGCGGCTCCAGCTCGACCCCACCAACCAGTGTTGCCCTTAATCAATCCACAGAGCAGTTATGGACCTCCGGCTATCGTTTAGCAGCTCCTGCTAGCACTTCGATTCATCTCGGCACGGGAAGAGGCGGAGATCATAACAATCTGCAATCATCTTCGAATCCCATGATGCCTCTCCCCACCCAGATGCTGCCCAGTGGCTTTACTCTCATGCCCAGAATCAATCTCTCGGGGCTCGAACTCCAGACTGCCCATCTAGGAGCCCACA
>PIAL-8
ACGAGTGCGACGGCGGGTTCTAAGTATGGCCCCGGTTCTACTAGCCTCTCTAGCCAGGCCGCTGGTCTCATGCCTCCTGCTGCCGCCGCCGCCGCCGC------TGCCCTCTGGACCGTGGCGCCTACCGGCAGCCGATCGTCAATGCCCGGAACCATATGGATGCTTCCCGTGACCGGCGGCTCCAGCTCGACCCCACCAACCAGTGTTGCCCTTAATCAATCCACAGAGCAGTTATGGACCTCCGGCTATCGTTTAGCAGCTCCTGCTAGCACTTCGATTCATCTCGGCACGGGAAGAGGCGGAGATCATAACAATCTGCAATCATCTTCGAATCCCATGATGCCTCTCCCCACCCAGATGCTGCCCAGTGGCTTTACTCTCATGCCCAGAATCAATCTCTCGGGGCTCGAACTCCAGACTGCCCATCTAGGAGCCCACA
>PIAY-1
ACGAGTGCGACGGCGGGTTCTAAGTATGGCCCCGGTTCTACTAGCCTCTCTAGCCAGGCCGCTGGTCTCATGCCTCCTGCTGCCGCCGCCGCCGCCGC------TGCCCTCTGGACCGTGGCGCCTACCGGCAGCCGATCGTCAATGCCCGGAACCATATGGATGCTTCCCGTGACCGGCGGCTCCAGCTCGACCCCACCAACCAGTGTTGCCCTTAATCAATCCACAGAGCAGTTATGGACCTCCGGCTATCGTTTAGCAGCTCCTGCTAGCACTTCGATTCATCTCGGCACGGGAAGAGGCGGAGATCATAACAATCTGCAATCATCTTCGAATCCCATGATGCCTCTCCCCACCCAGATGCTGCCCAGTGGCTTTACTCTCATGCCCAGAATCAATCTCTCGGGGCTCGAACTCCAGACTGCCCATCTAGGAGCCCACA
>PIAY-18
ACGAGTGCGACGGCGGGTTCTAAGTATGGCCCCGGTTCTACTAGCCTCTCTAGCCAGGCCGCTGGTCTCATGCCTCCTGCTGCCGCCGCCGCCGCCGC------TGCCCTCTGGACCGTGGCGCCTACCGGCAGCCGATCGTCAATGCCCGGAACCATATGGATGCTTCCCGTGACCGGCGGCTCCAGCTCGACCCCACCAACCAGTGTTGCCCTTAATCAATCCACAGAGCAGTTATGGACCTCCGGCTATCGTTTAGCAGCTCCTGCTAGCACTTCGATTCATCTCGGCACGGGAAGAGGCGGAGATCATAACAATCTGCAATCATCTTCGAATCCCATGATGCCTCTCCCCACCCAGATGCTGCCCAGTGGCTTTACTCTCATGCCCAGAATCAATCTCTCGGGGCTCGAACTCCAGACTGCCCATCTAGGAGCCCACA
>PIAY-9
ACGAGTGCGACGGCGGGTTCTAAGTATGGCCCCGGTTCTACTAGCCTCTCTAGCCAGGCCGCTGGTCTCATGCCTCCTGCTGCCGCCGCCGCCGCCGC------TGCCCTCTGGACCGTGGCGCCTACCGGCAGCCGATCGTCAATGCCCGGAACCATATGGATGCTTCCCGTGACCGGCGGCTCCAGCTCGACCCCACCAACCAGTGTTGCCCTTAATCAATCCACAGAGCAGTTATGGACCTCCGGCTATCGTTTAGCAGCTCCTGCTAGCACTTCGATTCATCTCGGCACGGGAAGAGGCGGAGATCATAACAATCTGCAATCATCTTCGAATCCCATGATGCCTCTCCCCACCCAGATGCTGCCCAGTGGCTTTACTCTCATGCCCAGAATCAATCTCTCGGGGCTCGAACTCCAGACTGCCCATCTAGGAGCCCACA
>PIAY-3
ACGAGTGCGACGGCGGGTTCTAAGTATGGCCCCGGTTCTACTAGCCTCTCTAGCCAGGCCGCTGGTCTCATGCCTCCTGCTGCCGCCGCCGCCGCCGC------TGCCCTCTGGACCGTGGCGCCTACCGGCAGCCGATCGTCAATGCCCGGAACCATATGGATGCTTCCCGTGACCGGCGGCTCCAGCTCGACCCCACCAACCAGTGTTGCCCTTAATCAATCCACAGAGCAGTTATGGACCTCCGGCTATCGTTTAGCAGCTCCTGCTAGCACTTCGATTCATCTCGGCACGGGAAGAGGCGGAGATCATAACAATCTGCAATCATCTTCGAATCCCATGATGCCTCTCCCCACCCAGATGCTGCCCAGTGGCTTTACTCTCATGCCCAGAATCAATCTCTCGGGGCTCGAACTCCAGACTGCCCATCTAGGAGCCCACA
>PIAY-19
ACGAGTGCGACGGCGGGTTCTAAGTATGGCCCCGGTTCTACTAGCCTCTCTAGCCAGGCCGCTGGTCTCATGCCTCCTGCTGCCGCCGCCGCCGCCGC------TGCCCTCTGGACCGTGGCGCCTACCGGCAGCCGATCGTCAATGCCCGGAACCATATGGATGCTTCCCGTGACCGGCGGCTCCAGCTCGACCCCACCAACCAGTGTTGCCCTTAATCAATCCACAGAGCAGTTATGGACCTCCGGCTATCGTTTAGCAGCTCCTGCTAGCACTTCGATTCATCTCGGCACGGGAAGAGGCGGAGATCATAACAATCTGCAATCATCTTCGAATCCCATGATGCCTCTCCCCACCCAGATGCTGCCCAGTGGCTTTACTCTCATGCCCAGAATCAATCTCTCGGGGCTCGAACTCCAGACTGCCCATCTAGGAGCCCACA
>PIAY-8
ACGAGTGCGACGGCGGGTTCTAAGTATGGCCCCGGTTCTACTAGCCTCTCTAGCCAGGCCGCTGGTCTCATGCCTCCTGCTGCCGCCGCCGCCGCCGC------TGCCCTCTGGACCGTGGCGCCTACCGGCAGCCGATCGTCAATGCCCGGAACCATATGGATGCTTCCCGTGACCGGCGGCTCCAGCTCGACCCCACCAACCAGTGTTGCCCTTAATCAATCCACAGAGCAGTTATGGACCTCCGGCTATCGTTTAGCAGCTCCTGCTAGCACTTCGATTCATCTCGGCACGGGAAGAGGCGGAGATCATAACAATCTGCAATCATCTTCGAATCCCATGATGCCTCTCCCCACCCAGATGCTGCCCAGTGGCTTTACTCTCATGCCCAGAATCAATCTCTCGGGGCTCGAACTCCAGACTGCCCATCTAGGAGCCCACA
>PIAY-14
ACGAGTGCGACGGCGGGTTCTAAGTATGGCCCCGGTTCTACTAGCCTCTCTAGCCAGGCCGCTGGTCTCATGCCTCCTGCTGCCGCCGCCGCCGCCGC------TGCCCTCTGGACCGTGGCGCCTACCGGCAGCCGATCGTCAATGCCCGGAACCATATGGATGCTTCCCGTGACCGGCGGCTCCAGCTCGACCCCACCAACCAGTGTTGCCCTTAATCAATCCACAGAGCAGTTATGGACCTCCGGCTATCGTTTAGCAGCTCCTGCTAGCACTTCGATTCATCTCGGCACGGGAAGAGGCGGAGATCATAACAATCTGCAATCATCTTCAAATCCCATGATGCCTCTCCCCACCCAGATGCTGCCCAGTGGCTTTACTCTCATGCCCAGAATCAATCTCTCGGGGCTCGAACTCCAGACTGCCCATCTAGGAGCCCACA
>PIAY-16
ACGAGTGCGACGGCGGGTTCTAAGTATGGCCCCGGTTCTACTAGCCTCTCTAGCCAGGCCGCTGGTCTCATGCCTCCTGCTGCCGCCGCCGCCGCCGC------TGCCCTCTGGACCGTGGCGCCTACCGGCAGCCGATCGTCAATGCCCGGAACCATATGGATGCTTCCCGTGACCGGCGGCTCCAGCTCGACCCCACCAACCAGTGTTGCCCTTAATCAATCCACAGAGCAGTTATGGACCTCCGGCTATCGTTTAGCAGCTCCTGCTAGCACTTCGATTCATCTCGGCACGGGAAGAGGCGGAGATCATAACAATCTGCAATCATCTTCGAATCCCATGATGCCTCTCCCCACCCAGATGCTGCCCAGTGGCTTTACTCTCATGCCCAGAATCAATCTCTCGGGGCTCGAACTCCAGACTGCCCATCTAGGAGCCCACA
>PIAY-5
ACGAGTGCGACGGCGGGTTCTAAGTATGGCCCCGGTTCTACTAGCCTCTCTAGCCAGGCCGCTGGTCTCATGCCTCCTGCTGCCGCCGCCGCCGCCGC------TGCCCTCTGGACCGTGGCGCCTACCGGCAGCCGATCGTCAATGCCCGGAACCATATGGATGCTTCCCGTGACCGGCGGCTCCAGCTCGACCCCACCAACCAGTGTTGCCCTTAATCAATCCACAGAGCAGTTATGGACCTCCGGCTATCGTTTAGCAGCTCCTGCTAGCACTTCGATTCATCTCGGCACGGGAAGAGGCGGAGATCATAACAATCTGCAATCATCTTCGAATCCCATGATGCCTCTCCCCACCCAGATGCTGCCCAGTGGCTTTACTCTCATGCCCAGAATCAATCTCTCGGGGCTCGAACTCCAGACTGCCCATCTAGGAGCCCACA
>PIAY-4
ACGAGTGCGACGGCGGGTTCTAAGTATGGCCCCGGTTCTACTAGCCTCTCTAGCCAGGCCGCTGGTCTCATGCCTCCTGCTGCCGCCGCCGCCGCCGC------TGCCCTCTGGACCGTGGCGCCTACCGGCAGCCGATCGTCAATGCCCGGAACCATATGGATGCTTCCCGTGACCGGCGGCTCCAGCTCGACCCCACCAACCAGTGTTGCCCTTAATCAATCCACAGAGCAGTTATGGACCTCCGGCTATCGTTTAGCAGCTCCTGCTAGCACTTCGATTCATCTCGGCACGGGAAGAGGCGGAGATCATAACAATCTGCAATCATCTTCGAATCCCATGATGCCTCTCCCCACCCAGATGCTGCCCAGTGGCTTTACTCTCATGCCCAGAATCAATCTCTCGGGGCTCGAACTCCAGACTGCCCATCTAGGAGCCCACA
>PIAY-13
ACGAGTGCGACGGCGGGTTCTAAGTATGGCCCCGGTTCTACTAGCCTCTCTAGCCAGGCCGCTGGTCTCATGCCTCCTGCTGCCGCCGCCGCCGCCGC------TGCCCTCTGGACCGTGGCGCCTACCGGCAGCCGATCGTCAATGCCCGGAACCATATGGATGCTTCCCGTGACCGGCGGCTCCAGCTCGACCCCACCAACCAGTGTTGCCCTTAATCAATCCACAGAGCAGTTATGGACCTCCGGCTATCGTTTAGCAGCTCCTGCTAGCACTTCGATTCATCTCGGCACGGGAAGAGGCGGAGATCATAACAATCTGCAATCATCTTCGAATCCCATGATGCCTCTCCCCACCCAGATGCTGCCCAGTGGCTTTACTCTCATGCCCAGAATCAATCTCTCGGGGCTCGAACTCCAGACTGCCCATCTAGGAGCCCACA
>PIAY-15
ACGAGTGCGACGGCGGGTTCTAAGTATGGCCCCGGTTCTACTAGCCTCTCTAGCCAGGCCGCTGGTCTCATGCCTCCTGCTGCCGCCGCCGCCGCCGC------TGCCCTCTGGACCGTGGCGCCTACCGGCAGCCGATCGTCAATGCCCGGAACCATATGGATGCTTCCCGTGACCGGCGGCTCCAGCTCGACCCCACCAACCAGTGTTGCCCTTAATCAATCCACAGAGCAGTTATGGACCTCCGGCTATCGTTTAGCAGCTCCTGCTAGCACTTCGATTCATCTCGGCACGGGAAGAGGCGGAGATCATAACAATCTGCAATCATCTTCGAATCCCATGATGCCTCTCCCCACCCAGATGCTGCCCAGTGGCTTTACTCTCATGCCCAGAATCAATCTCTCGGGGCTCGAACTCCAGACTGCCCATCTAGGAGCCCACA
>PIAY-17
ACGAGTGCGACGGCGGGTTCTAAGTATGGCCCCGGTTCTACTAGCCTCTCTAGCCAGGCCGCTGGTCTCATGCCTCCTGCTGCCGCCGCCGCCGCCGC------TGCCCTCTGGACCGTGGCGCCTACCGGCAGCCGATCGTCAATGCCCGGAACCATATGGATGCTTCCCGTGACCGGCGGCTCCAGCTCGACCCCACCAACCAGTGTTGCCCTTAATCAATCCACAGAGCAGTTATGGACCTCCGGCTATCGTTTAGCAGCTCCTGCTAGCACTTCGATTCATCTCGGCACGGGAAGAGGCGGAGATCATAACAATCTGCAATCATCTTCGAATCCCATGATGCCTCTCCCCACCCAGATGCTGCCCAGTGGCTTTACTCTCATGCCCAGAATCAATCTCTCGGGGCTCGAACTCCAGACTGCCCATCTAGGAGCCCACA
>PIAY-7
ACGAGTGCGACGGCGGGTTCTAAGTATGGCCCCGGTTCTACTAGCCTCTCTAGCCAGGCCGCTGGTCTCATGCCTCCTGCTGCCGCCGCCGCCGCCGC------TGCCCTGTGGACCGTGGCGCCTACCGGCAGCCGATCGTCAATGCCCGGAACCATATGGATGCTTCCCGTGACCGGCGGCTCCAGCTCGACCCCACCAACCAGTGTTGCCCTTAATCAATCCACAGAGCAGTTATGGACCTCCGGCTATCGTTTAGCAGCTCCTGCTAGCACTTCGATTCATCTCGGCACGGGAAGAGGCGGAGATCATAACAATCTGCAATCATCTTGAAATCCCATGATGCCTCTCCCCACCCAGATGCTGCCCAGTGGCTTTACTCTCATGCCCAGAATCAATCTCTCGGGGCTCGAACTCCAGACTGCCCATCTAGGAGCCCACA
>PIBU-1
ACGAGTGCGACGGCGGGTTCTAAGTATGGCCCCGGTTCTACTAGCCTCTCTAGCCAGGCCGCTGGTCTCATGCCTCCTGCTGCCGCTGCCGCCGCCGC------TGCCCTATGGACCGTGGCGCCTACCGGCAGCCGATCGCAAATGCCCGGAACCATATGGATGCTTCCCGTGACCGGCGGCTCCAGCTCGACCCCACCAACCAGTGTTGCCCTTAATCAATCCACTGAGCAGTTATGGACCTCCGGCTATCGTTTAGCAGCTCCTGCTAGCACTTCTATTCATCTCGGCACGGGAAGAGGCGGAGATCATAACAATCTTCAATCATCTTCGAATCCCATGATGCCTCTCCCCACCCAGATGCTGCCCAGTGGCTTTACTCTTATGCCCAGAATCAATCTCTCGGGGCTCGAACTCCAGACCGCCCATCTAGGAGCCCACA
>PIFL-10
ACGAGTGCGACGGCGGGTTCTAAGTATGGCCCCGGTTCTACTAGCCTCTCTAGCCAGGCCGCTGGTCTCATGCCTCCTGCTGCCGCCGCCGCCGCCGC------TGCCCTCTGGACCGTGGCGCCTACCGGCAGCCGATCGTCAATGCCCGGAACCATATGGATGCTTCCCGTGACCGGCGGCTCCAGCTCGACCCCACCAACCAGTGTTGCCCTTAATCAATCCACAGAGCAGTTATGGACCTCCGGCTATCGTTTAGCAGCTCCTGCTAGCACTTCGATTCATCTCGGCACGGGAAGAGGCGGAGATCATAACAATCTGCAATCATCTTCGAATCCCATGATGCCTCTCCCCACCCAGATGCTGCCCAGTGGCTTTACTCTCATGCCCAGAATCAATCTCTCGGGGCTCGAACTCCAGACTGCCCATCTAGGAGCCCACA
>PIFL-17
ACGAGTGCGACGGCGGGTTCTAAGTATGGCCCCGGTTCTACTAGCCTCTCTAGCCAGGCCGCTGGTCTCATGCCTCCTGCTGCCGCCGCCGCCGCCGC------TGCCCTCTGGACCGTGGCGCCTACCGGCAGCCGATCGTCAATGCCCGGAACCATATGGATGCTTCCCGTGACCGGCGGCTCCAGCTCGACCCCACCAACCAGTGTTGCCCTTAATCAATCCACAGAGCAGTTATGGACCTCCGGCTATCGTTTAGCAGCTCCTGCTAGCACTTCGATTCATCTCGGCACGGGAAGAGGCGGAGATCATAACAATCTGCAATCATCTTCGAATCCCATGATGCCTCTCCCCACCCAGATGCTGCCCAGTGGCTTTACTCTCATGCCCAGAATCAATCTCTCGGGGCTCGAACTCCAGACTGCCCATCTAGGAGCCCACA
>PIFL-12
ACGAGTGCGACGGCGGGTTCTAAGTATGGCCCCGGTTCTACTAGCCTCTCTAGCCAGGCCGCTGGTCTCATGCCTCCTGCTGCCGCCGCCGCCGCCGC------TGCCCTCTGGACCGTGGCGCCTACCGGCAGCCGATCGTCAATGCCCGGAACCATATGGATGCTTCCCGTGACCGGCGGCTCCAGCTCGACCCCACCAACCAGTGTTGCCCTTAATCAATCCACAGAGCAGTTATGGACCTCCGGCTATCGTTTAGCAGCTCCTGCTAGCACTTCGATTCATCTCGGCACGGGAAGAGGCGGAGATCATAACAATCTGCAATCATCTTCGAATCCCATGATGCCTCTCCCCACCCAGATGCTGCCCAGTGGCTTTACTCTCATGCCCAGAATCAATCTCTCGGGGCTCGAACTCCAGACTGCCCATCTAGGAGCCCACA
>PIFL-16
ACGAGTGCGACGGCGGGTTCTAAGTATGGCCCCGGTTCTACTAGCCTCTCTAGCCAGGCCGCTGGTCTCATGCCTCCTGCTGCCGCCGCCGCCGCCGC------TGCCCTCTGGACCGTGGCGCCTACCGGCAGCCGATCGTCAATGCCCGGAACCATATGGATGCTTCCCGTGACCGGCGGCTCCAGCTCGACCCCACCAACCAGTGTTGCCCTTAATCAATCCACAGAGCAGTTATGGACCTCCGGCTATCGTTTAGCAGCTCCTGCTAGCACTTCGATTCATCTCGGCACGGGAAGAGGCGGAGATCATAACAATCTGCAATCATCTTCGAATCCCATGATGCCTCTCCCCACCCAGATGCTGCCCAGTGGCTTTACTCTCATGCCCAGAATCAATCTCTCGGGGCTCGAACTCCAGACTGCCCATCTAGGAGCCCACA
>PIFL-15
ACGAGTGCGACGGCGGGTTCTAAGTATGGCCCCGGTTCTACTAGCCTCTCTAGCCAGGCCGCTGGTCTCATGCCTCCTGCTGCCGCCGCCGCCGCCGC------TGCCCTCTGGACCGTGGCGCCTACCGGCAGCCGATCGTCAATGCCCGGAACCATATGGATGCTTCCCGTGACCGGCGGCTCCAGCTCGACCCCACCAACCAGTGTTGCCCTTAATCAATCCACAGAGCAGTTATGGACCTCCGGCTATCGTTTAGCAGCTCCTGCTAGCACTTCGATTCATCTCGGCACGGGAAGAGGCGGAGATCATAACAATCTGCAATCATCTTCGAATCCCATGATGCCTCTCCCCACCCAGATGCTGCCCAGTGGCTTTACTCTCATGCCCAGAATCAATCTCTCGGGGCTCGAACTCCAGACTGCCCATCTAGGAGCCCACA
>PIFL-2
ACGAGTGCGACGGCGGGTTCTAAGTATGGCCCCGGTTCTACTAGCCTCTCTAGCCAGGCCGCTGGTCTCATGCCTCCTGCTGCCGCCGCCGCCGCCGC------TGCCCTCTGGACCGTGGCGCCTACCGGCAGCCGATCGTCAATGCCCGGAACCATATGGATGCTTCCCGTGACCGGCGGCTCCAGCTCGACCCCACCAACCAGTGTTGCCCTTAATCAATCCACAGAGCAGTTATGGACCTCCGGCTATCGTTTAGCAGCTCCTGCTAGCACTTCGATTCATCTCGGCACGGGAAGAGGCGGAGATCATAACAATCTGCAATCATCTTCGAATCCCATGATGCCTCTCCCCACCCAGATGCTGCCCAGTGGCTTTACTCTCATGCCCAGAATCAATCTCTCGGGGCTCGAACTCCAGACCGCCCATCTAGGAGCCCACA
>PIFL-5
ACGAGTGCGACGGCGGGTTCTAAGTATGGCCCCGGTTCTACTAGCCTCTCTAGCCAGGCCGCTGGTCTCATGCCTCCTGCTGCCGCCGCCGCCGCCGC------TGCCCTCTGGACCGTGGCGCCTACCGGCAGCCGATCGTCAATGCCCGGAACCATATGGATGCTTCCCGTGACCGGCGGCTCCAGCTCGACCCCACCAACCAGTGTTGCCCTTAATCAATCCACAGAGCAGTTATGGACCTCCGGCTATCGTTTAGCAGCTCCTGCTAGCACTTCGATTCATCTCGGCACGGGAAGAGGCGGAGATCATAACAATCTGCAATCATCTTCGAATCCCATGATGCCTCTCCCCACCCAGATGCTGCCCAGTGGCTTTACTCTCATGCCCAGAATCAATCTCTCGGGGCTCGAACTCCAGACTGCCCATCTAGGAGCCCACA
>PIFL-3
ACGAGTGCGACGGCGGGTTCTAAGTATGGCCCCGGTTCTACTAGCCTCTCTAGCCAGGCCGCTGGTCTCATGCCTCCTGCTGCCGCCGCCGCCGCCGC------TGCCCTCTGGACCGTGGCGCCTACCGGCAGCCGATCGTCAATGCCCGGAACCATATGGATGCTTCCCGTGACCGGCGGCTCCAGCTCGACCCCACCAACCAGTGTTGCCCTTAATCAATCCACAGAGCAGTTATGGACCTCCGGCTATCGTTTAGCAGCTCCTGCTAGCACTTCGATTCATCTCGGCACGGGAAGAGGCGGAGATCATAACAATCTGCAATCATCTTCGAATCCCATGATGCCTCTCCCCACCCAGATGCTGCCCAGTGGCTTTACTCTCATGCCCAGAATCAATCTCTCGGGGCTCGAACTCCAGACTGCCCATCTAGGAGCCCACA
>PIFL-14
ACGAGTGCGACGGCGGGTTCTAAGTATGGCCCCGGTTCTACTAGCCTCTCTAGCCAGGCCGCTGGTCTCATGCCTCCTGCTGCCGCCGCCGCCGCCGC------TGCCCTCTGGACCGTGGCGCCTACCGGCAGCCGATCGTCAATGCCCGGAACCATATGGATGCTTCCCGTGACCGGCGGCTCCAGCTCGACCCCACCAACCAGTGTTGCCCTTAATCAATCCACAGAGCAGTTATGGACCTCCGGCTATCGTTTAGCAGCTCCTGCTAGCACTTCGATTCATCTCGGCACGGGAAGAGGCGGAGATCATAACAATCTGCAATCATCTTCGAATCCCATGATGCCTCTCCCCACCCAGATGCTGCCCAGTGGCTTTACTCTCATGCCCAGAATCAATCTCTCGGGGCTCGAACTCCAGACTGCCCATCTAGGAGCCCACA
>PIFL-11
ACGAGTGCGACGGCGGGTTCTAAGTATGGCCCCGGTTCTACTAGCCTCTCTAGCCAGGCCGCTGGTCTCATGCCTCCTGCTGCCGCCGCCGCCGCCGC------TGCCCTCTGGACCGTGGCGCCTACCGGCAGCCGATCGTCAATGCCCGGAACCATATGGATGCTTCCCGTGACCGGCGGCTCCAGCTCGACCCCACCAACCAGTGTTGCCCTTAATCAATCCACAGAGCAGTTATGGACCTCCGGCTATCGTTTAGCAGCTCCTGCTAGCACTTCGATTCATCTCGGCACGGGAAGAGGCGGAGATCATAACAATCTGCAATCATCTTCGAATCCCATGATGCCTCTCCCCACCCAGATGCTGCCCAGTGGCTTTACTCTCATGCCCAGAATCAATCTCTCGGGGCTCGAACTCCAGACTGCCCATCTAGGAGCCCACA
>PIGE-1
NNNNNNNNNNNNNNNNNNNNNNNNNNNNNNNNCGGTTCTACTAGCCTCTCTAGCCAGGCCGCCGGTCTCATGCCTCCTGCTGCTGCCGCCGCCGCCGCCGCCGCTGCCCTCTGGACCGTGGCGCCTACCGGCAGCCGATCGCAAATGCCCGGAACCATATGGATGCTTCCCGTGACCGGCGGCTCCAGCTCGACCCCACCAACCAGTGTTGCCCTTAATCAATCCACAGAGCAGTTATGGACCTCCGGCTATCGTTTAGCAGCTCCTGCTAGCACTTCTATTCATCTCGGCACGGGAAGAGGCGGAGATCATAACAATCTGCAATCATCTTCGAATCCCATGATGCCTCTCCCCACCCAGATGCTGCCCAGTGGCTTTACTCTCATGCCCAGAATCAATCTCTCGGGGCTCGAACTCCAGACCGCCCATCTAGGAGCCCACA
>PIGE-2
ACGAGTGCGACGGCGGGTTCTAAGTATGGCCCCGGTTCTACTAGCCTCTCTAGCCAGGCCGCCGGTCTCATGCCTCCTGCTGCTGCCGCCGCCGCCGCCGCCGCTGCCCTCTGGACCGTGGCGCCTACCGGCAGCCGATCGCAAATGCCCGGAACCATATGGATGCTTCCCGTGACCGGCGGCTCCAGCTCGACCCCACCAACCAGTGTTGCCCTTAATCAATCCACAGAGCAGTTATGGACCTCCGGCTATCGTTTAGCAGCTCCTGCTAGCACTTCTATTCATCTCGGCACGGGAAGAGGCGGAGATCATAACAATCTGCAATCATCTTCGAATCCCATGATGCCTCTCCCCACCCAGATGCTGCCCAGTGGCTTTACTCTCATGCCCAGAATCAATCTCTCGGGGCTCGAACTCCAGACCGCCCATCTAGGAGCCCACA
>PIMN-17
ACGAGTGCGACGGCGGGTTCTAAGTATGGCCCCGGTTCTACTAGCCTCTCTAGCCAGGCCGCTGGTCTCATGCCTCCTGCTGCCGCCGCCGCCGCCGC------TGCCCTCTGGACCGTGGCGCCTACCGGCAGCCGATCGTCAATGCCCGGAACCATATGGATGCTTCCCGTGACCGGCGGCTCCAGCTCGACCCCACCAACCAGTGTTGCCCTTAATCAATCCACAGAGCAGTTATGGACCTCCGGCTATCGTTTAGCAGCTCCTGCTAGCACTTCGATTCATCTCGGCACGGGAAGAGGCGGAGATCATAACAATCTGCAATCATCTTCGAATCCCATGATGCCTCTCCCCACCCAGATGCTGCCCAGTGGCTTTACTCTCATGCCCAGAATCAATCTCTCGGGGCTCGAACTCCAGACCGCCCATCTAGGAGCCCACA
>PIMN-10
ACGAGTGCGACGGCGGGTTCTAAGTATGGCCCCGGTTCTACTAGCCTCTCTAGCCAGGCCGCTGGTCTCATGCCTCCTGCTGCCGCCGCCGCCGCCGC------TGCCCTCTGGACCGTGGCGCCTACCGGCAGCCGATCGTCAATGCCCGGAACCATATGGATGCTTCCCGTGACCGGCGGCTCCAGCTCGACCCCACCAACCAGTGTTGCCCTTAATCAATCCACAGAGCAGTTATGGACCTCCGGCTATCGTTTAGCAGCTCCTGCTAGCACTTCGATTCATCTCGGCACGGGAAGAGGCGGAGATCATAACAATCTGCAATCATCTTCGAATCCCATGATGCCTCTCCCCACCCAGATGCTGCCCAGTGGCTTTACTCTCATGCCCAGAATCAATCTCTCGGGGCTCGAACTCCAGACAGCCCATCTAGGAGCCCACA
>PIMN-13
ACGAGTGCGACGGCGGGTTCTAAGTATGGCCCCGGTTCTACTAGCCTCTCTAGCCAGGCCGCTGGTCTCATGCCTCCTGCTGCCGCCGCCGCCGCCGC------TGCCCTCTGGACCGTGGCGCCTACCGGCAGCCGATCGTCAATGCCCGGAACCATATGGATGCTTCCCGTGACCGGTGGCTCCAGCTCGACCCCACCAACCAGTGTTGCCCTTAATCAATCCACAGAGCAGTTATGGACCTCCGGCTATCGTTTAGCAGCTCCTGCTAGCACTTCGATTCATCTCGGCACGGGAAGAGGCGGAGATCATAACAATCTGCAATCATCTTCGAATCCCATGATGCCTCTCCCCACCCAGATGCTGCCCAGTGGCTTTACTCTCATGCCCAGAATCAATCTCTCGGGGCTCGAACTCCAGACCGCCCATCTAGGAGCCCACA
>PIMN-14
ACGAGTGCGACGGCGGGTTCTAAGTATGGCCCCGGTTCTACTAGCCTCTCTAGCCAGGCCGCTGGTCTTATGCCTCCTGCTGCCGCCGCCGCCGCCGC------TGCCCTCTGGACCGTGGCGCCTACCGGCAGCCGATCGTCAATGCCCGGAACCATATGGATGCTTCCCGTGACCGGTGGCTCCAGCTCGACCCCACCAACCAGTGTTGCCCTTAATCAATCCACAGAGCAGTTATGGACCTCCGGCTATCGTTTAGCAGCTCCTGCTAGCACTTCGATTCATCTCGGCACGGGAAGAGGCGGAGATCATAACAATCTGCAATCATCTTCGAATCCCATGATGCCTCTCCCCACCCAGATGCTGCCCAGTGGCTTTACTCTCATGCCCAGAATCAATCTCTCGGGGCTCGAACTCCAGACCGCCCATCTAGGAGCCCACA
>PIMN-7
ACGAGTGCGACGGCGGGTTCTAAGTATGGCCCCGGTTCTACTAGCCTCTCTAGCCAGGCCGCTGGTCTCATGCCTCCTGCTGCCGCCGCCGCCGCCGC------TGCGCTCTGGACCGTGGCGCCTACCGGCAGCCGATCGTCAATGCCCGGAACCATATGGATGCTTCCCGTGACCGGTGGCTCCAGCTCGACCCCACCAACCAGTGTTGCCCTTAATCAATCCACAGAGCAGTTATGGACCTCCGGCTATCGTTTAGCAGCTCCTGCTAGCACTTCGATTCATCTCGGCACGGGAAGAGGCGGAGATCATAACAATCTGCAATCATCTTCGAATCCCATGATGCCTCTCCCCACCCAGATGCTGCCCAGTGGCTTTACTCTCATGCCCAGAATCAATCTCTCGGGGCTCGAACTCCAGACCGCCCATCTAGGAGCCCACA
>PIMN-12
ACGAGTGCGACGGCGGGTTCTAAGTATGGCCCCGGTTCTACTAGCCTCTCTAGCCAGGCCGCTGGTCTCATGCCTCCTGCTGCCGCCGCCGCCGCCGC------TGCGCTCTGGACCGTGGCGCCTACCGGCAGCCGATCGTCAATGCCCGGAACCATATGGATGCTTCCCGTGACCGGTGGCTCCAGCTCGACCCCACCAACCAGTGTTGCCCTTAATCAATCCACAGAGCAGTTATGGACCTCCGGCTATCGTTTAGCAGCTCCTGCTAGCACTTCGATTCATCTCGGCACGGGAAGAGGCGGAGATCATAACAATCTGCAATCATCTTCGAATCCCATGATGCCTCTCCCCACCCAGATGCTGCCCAGTGGCTTTACTCTCATGCCCAGAATCAATCTCTCGGGGCTCGAACTCCAGACCGCCCATCTAGGAGCCCACA
>PIMN-11
ACGAGTGCGACGGCGGGTTCTAAGTATGGCCCCGGTTCTACTACCCTCTCTAGCCAGGCCGCTGGTCTCATGCCTCCTGCTGCCGCCGCCGCCGCCGC------TGCCCTCTGGACCGTGGCGCCTACCGGCAGCCGATCGTCAATGCCCGGAACCATATGGATGCTTCCCGTGACCGGCGGCTCCAGCTCGACCCCACCAACCAGTGTTGCCCTTAATCAATCCACAGAGCAGTTATGGACCTCCGGCTATCGTTTAGCAGCTCCTGCTAGCACTTCGATTCATCTCGGCACGGGAAGAGGCGGAGATCATAACAATCTGCAATCATCTTCGAATCCCATGATGCCTCTCCCCACCCAGATGCTGCAAGGTGGCTTTACTCTCATGCCCAGAATCAATCTCTCGGGGCTCGAACTCCAGACCGCCCATCTAGGAGCCCACA
>PIMN-4
ACGAGTGCGACGGCGGGTTCTAAGTATGGCCCCGGTTCTACTACCCTCTCTAGCCAGGCCGCTGGTCTCATGCCTCCTGCTGCCGCCGCCGCCGCCGC------TGCCCTCTGGACCGTGGCGCCTACCGGCAGCCGATCGTCAATGCCCGGAACCATATGGATGCTTCCCGTGACCGGCGGCTCCAGCTCGACCCCACCAACCAGTGTTGCCCTTAATCAATCCACAGAGCAGTTATGGACCTCCGGCTATCGTTTAGCAGCTCCTGCTAGCACTTCGATTCATCTCGGCACGGGAAGAGGCGGAGATCATAACAATCTGCAATCATCTTCGAATCCCATGATGCCTCTCCCCACCCAGATGCTGCAAGGTGGCTTTACTCTCATGCCCAGAATCAATCTCTCGGGGCTCGAACTCCAGACCGCCCATCTAGGAGCCCACA
>PIMN-3
ACGAGTGCGACGGCGGGTTCTAAGTATGGCCCCGGTTCTACTAGCCTCTCTAGCCAGGCCGCTGGTCTCATGCCTCCTGCTGCCGCCGCCGCCGCCGC------TGCCCTCTGGACCGTGGCGCCTACCGGCAGCCGATCGTCAATGCCCGGAACAATATGGATGCTTCCCGTGACCGGTGGCTCCAGCTCGACCCCACCAACCAGTGTTGCCCTTAATCAATCCACAGAGCAGTTATGGACCTCCGGCTATCGTTTAGCAGCTCCTGCTAGCACTTCGATTCATCTCGGCACGGGAAGAGGCGGAGATCACAACAATCTGCAATCATCTTCGAATCCCATGATGCCTCTCCCCACCCAGATGCTGCCCAGTGGCTTTACTCTCATGCCCAGAATCAATCTCTCGGGGCTCGAACTCCAGACCGCCCATCTAGGAGCCCACA
>PIMN-5
ACGAGTGCGACGGCGGGTTCTAAGTATGGCCCCGGTTCTACTAGCCTCTCTAGCCAGGCCGCTGGTCTCATGCCTCCTGCTGCCGCCGCCGCCGCCGC------TGCCCTCTGGACCGTGGCGCCTACCGGCAGCCGATCGTCAATGCCCGGAACCATATGGATGCTTCCCGTGACCGGCGGCTCCAGCTCGACCCCACCAACCAGTGTTGCCCTTAATCAATCCACAGAGCAGTTATGGACCTCCGGCTATCGTTTAGCAGCTCCTGCTAGCACTTCGATTCATCTCGGCACGGGAAGAGGCGGAGATCATAACAATCTGCAATCATCTTCGAATCCCATGATGCCTCTCCCCACCCAGATGCTGCCCAGTGGCTTTACTCTCATGCCCAGAATCAATCTCTCGGGGCTCGAACTCCAGACCGCCCATCTAGGAGCCCACA
>PIMN-6
ACGAGTGCGACGGCGGGTTCTAAGTATGGCCCCGGTTCTACTAGCCTCTCTAGCCAGGCCGCTGGTCTCATGCCTCCTGCTGCCGCCGCCGCCGCCGC------TGCCCTCTGGACCGTGGCGCCTACCGGCAGCCGATCGTCAATGCCCGGAACCATATGGATGCTTCCCGTGACCGGCGGCTCCAGCTCGACCCCACCAACCAGTGTTGCCCTTAATCAATCCACAGAGCAGTTATGGACCTCCGGCTATCGTTTAGCAGCTCCTGCTAGCACTTCGATTCATCTCGGCACGGGAAGAGGCGGAGATCATAACAATCTGCAATCATCTTCGAATCCCATGATGCCTCTCCCCACCCAGATGCTGCCCAGTGGCTTTACTCTCATGCCCAGAATCAATCTCTCGGGGCTCGAACTCCAGACTGCCCATCTAGGAGCCCACA
>PIMN-8
ACGAGTGCGACGGCGGGTTCTAAGTATGGCCCCGGTTCTACTAGCCTCTCTAGCCAGGCCGCTGGTCTCATGCCTCCTGCTGCCGCCGCCGCCGCCGC------TGCCCTCTGGACCGTGGCGCCTACCGGCAGCCGATCGTCAATGCCCGGAACCATATGGATGCTTCCCGTGACCGGCGGCTCCAGCTCGACCCCACCAACCAGTGTTGCCCTTAATCAATCCACAGAGCAGTTATGGACCTCCGGCTATCGTTTAGCAGCTCCTGCTAGCACTTCGATTCATCTCGGCACGGGAAGAGGCGGAGATCATAACAATCTGCAATCATCTTCGAATCCCATGATGCCTCTCCCCACCCAGATGCTGCCCAGTGGCTTTACTCTCATGCCCAGAATCAATCTCTCGGGGCTCGAACTCCAGACCGCCCATCTAGGAGCCCACA
>PIMN-16
ACGAGTGCGACGGCGGGTTCTAAGTATGGCCCCGGTTCTACTAGCCTCTCTAGCCAGGCCGCTGGTCTCATGCCTCCTGCTGCCGCCGCCGCCGCCGC------TGCCCTCTGGACCGTGGCGCCTACCGGCAGCCGATCGTCAATGCCCGGAACCATATGGATGCTTCCCGTGACCGGCGGCTCCAGCTCGACCCCACCAACCAGTGTTGCCCTTAATCAATCCACAGAGCAGTTATGGACCTCCGGCTATCGTTTAGCAGCTCCTGCTAGCACTTCGATTCATCTCGGCACGGGAAGAGGCGGAGATCATAACAATCTGCAATCATCTTCGAATCCCATGATGCCTCTCCCCACCCAGATGCTGCCCAGTGGCTTTACTCTCATGCCCAGAATCAATCTCTCGGGGCTCGAACTCCAGACCGCCCATCTAGGAGCCCACA
>PIMN-18
ACGAGTGCGACGGCGGGTTCTAAGTATGGCCCCGGTTCTACTAGCCTCTCTAGCCAGGCCGCTGGTCTCATGCCTCCTGCTGCCGCCGCCGCCGCCGCCGCCGCTGCCCTCTGGACCGTGGCGCCTACCGGCAGCCGATCGTCAATGCCCGGAACCATATGGATGCTTCCCGTGACCGGCGGCTCCAGCTCGACCCCACCAACCAGTGTTGCCCTTAATCAATCCACAGAGCAGTTATGGACCTCCGGCTATCGTTTAGCAGCTCCTGCTAGCACTTCGATTCATCTCGGCACGGGAAGAGGCGGAGATCATAACAATCTGCAATCATCTTCGAATCCCATGATGCCTCTCCCCACCCAGATGCTGCCCAGTGGCTTTACTCTCATGCCCAGAATCAATCTCTCGGGGCTCGAACTCCAGACCGCCCATCTAGGAGCCCACA
>PIMN-1
ACGAGTGCGACGGCGGGTTCTAAGTATGGCCCCGGTTCTACTAGCCTCTCTAGCCAGGCCGCTGGTCTCATGCCTCCTGCTGCCGCCGCCGCCGCCGC------TGCCCTCTGGACCGTGGCGCCTACCGGCAGCCGATCGTCAATGCCCGGAACCATATGGATGCTTCCCGTGACCGGCGGCTCCAGCTCGACCCCACCAACCAGTGTTGCCCTTAATCAATCCACAGAGCAGTTATGGACCTCCGGCTATCGTTTAGCAGCTCCTGCTAGCACTTCGATTCATCTCGGCACGGGAAGAGGCGGAGATCATAACAATCTGCAATCATCTTCGAATCCCATGATGCCTCTCCCCACCCAGATGCTGCCCAGTGGCTTTACTCTCATGCCCAGAATCAATCTCTCGGGGCTCGAACTCCAGACTGCCCATCTAGGAGCCCACA
>PIMN-2
ACGAGTGCGACGGCGGGTTCTAAGTATGGCCCCGGTTCTACTAGCCTCTCTAGCCAGGCCGCTGGTCTCATGCCTCCTGCTGCCGCCGCCGCCGCCGC------TGCCCTCTGGACCGTGGCGCCTACCGGCAGCCGATCGTCAATGCCCGGAACCATATGGATGCTTCCCGTGACCGGCGGCTCCAGCTCGACCCCACCAACCAGTGTTGCCCTTAATCAATCCACAGAGCAGTTATGGACCTCCGGCTATCGTTTAGCAGCTCCTGCTAGCACTTCGATTCATCTCGGCACGGGAAGAGGCGGAGATCATAACAATCTGCAATCATCTTCGAATCCCATGATGCCTCTCCCAAACCAGATGCTGCCCAGTGGCTTTACTCTCATGCCCAGAATCAATCTCTCGGGGCTCGAACTCCAGACTGCCCATCTAGGAGCCCACA
>PIMN-15
ACGAGTGCGACGGCGGGTTCTAAGTATGGCCCCGGTTCTACTAGCCTCTCTAGCCAGGCCGCTGGTCTCATGCCTCCTGCTGCCGCCGCCGCCGCCGC------TGCCCTCTGGACCGTGGCGCCTACCGGCAGCCGATCGTCAATGCCCGGAACCATATGGATGCTTCCCGTGACCGGCGGCTCCAGCTCGACCCCACCAACCAGTGTTGCCCTTAATCAATCCACAGAGCAGTTATGGACCTCCGGCTATCGTTTAGCAGCTCCTGCTAGCACTTCGATTCATCTCGGCACGGGAAGAGGCGGAGATCATAACAATCTGCAATCATCTTCGAATCCCATGATGCCTCTCCCCACCCAGATGCTGCCCAGTGGCTTTACTCTCATGCCCAGAATCAATCTCTCGGGGCTCGAACTCCAGACCGCCCATCTAGGAGCCCACA
>PISB-14
ACGAGTGCGACGGCGGGTTCTAAGTATGGCCCCGGTTCTACTAGCCTCTCTAGCCAGGCCGCTGGTCTCATGCCTCCTGCTGCCGCCGCCGCCGCCGC------TGCCCTCTGGACCGTGGCGCCTACCGGCAGCCGATCGTCAATGCCCGGAACCATATGGATGCTTCCCGTGACCGGCGGCTCCAGCTCGACCCCACCAACCAGTGTTGCCCTTAATCAATCCACAGAGCAGTTATGGACCTCCGGCTATCGTTTAGCAGCTCCTGCTAGCACTTCGATTCATCTCGGCACGGGAAGAGGCGGAGATCATAACAATCTGCAATCATCTTCGAATCCCATGATGCCTCTCCCCACCCAGATGCTGCCCAGTGGCTTTACTCTCATGCCCAGAATCAATCTCTCGGGGCTCGAACTCCAGACTGCCCATCTAGGAGCCCACA
>PISB-10
ACGAGTGCGACGGCGGGTTCTAAGTATGGCCCCGGTTCTACTAGCCTCTCTAGCCAGGCCGCTGGTCTCATGCCTCCTGCTGCCGCCGCCGCCGCCGC------TGCCCTCTGGACCGTGGCGCCTACCGGCAGCCGATCGTCAATGCCCGGAACCATATGGATGCTTCCCGTGACCGGCGGCTCCAGCTCGACCCCACCAACCAGTGTTGCCCTTAATCAATCCACAGAGCAGTTATGGACCTCCGGCTATCGTTTAGCAGCTCCTGCTAGCACTTCGATTCATCTCGGCACGGGAAGAGGCGGAGATCATAACAATCTGCAATCATCTTCGAATCCCATGATGCCTCTCCCCACCCAGATGCTGCCCAGTGGCTTTACTCTCATGCCCAGAATCAATCTCTCGGGGCTCGAACTCCAGACTGCCCATCTAGGAGCCCACA
>PISB-6
ACGAGTGCGACGGCGGGTTCTAAGTATGGCCCCGGTTCTACTAGCCTCTCTAGCCAGGCCGCTGGTCTCATGCCTCCTGCTGCCGCCGCCGCCGCCGC------TGCCCTCTGGACCGTGGCGCCTACCGGCAGCCGATCGTCAATGCCCGGAACCATATGGATGCTTCCCGTGACCGGCGGCTCCAGCTCGACCCCACCAACCAGTGTTGCCCTTAATCAATCCACAGAGCAGTTATGGACCTCCGGCTATCGTTTAGCAGCTCCTGCTAGCACTTCGATTCATCTCGGCACGGGAAGAGGCGGAGATCATAACAATCTGCAATCATCTTCGAATCCCATGATGCCTCTCCCCACCCAGATGCTGCCCAGTGGCTTTACTCTCATGCCCAGAATCAATCTCTCGGGGCTCGAACTCCAGACTGCCCATCTAGGAGCCCACA
>PISB-12
ACGAGTGCGACGGCGGGTTCTAAGTATGGCCCCGGTTCTACTAGCCTCTCTAGCCAGGCCGCTGGTCTCATGCCTCCTGCTGCCGCCGCCGCCGCCGC------TGCCCTCTGGACCGTGGCGCCTACCGGCAGCCGATCGTCAATGCCCGGAACCATATGGATGCTTCCCGTGACCGGCGGCTCCAGCTCGACCCCACCAACCAGTGTTGCCCTTAATCAATCCACAGAGCAGTTATGGACCTCCGGCTATCGTTTAGCAGCTCCTGCTAGCACTTCGATTCATCTCGGCACGGGAAGAGGCGGAGATCATAACAATCTGCAATCATCTTCGAATCCCATGATGCCTCTCCCCACCCAGATGCTGCCCAGTGGCTTTACTCTCATGCCCAGAATCAATCTCTCGGGGCTCGAACTCCAGACTGCCCATCTAGGAGCCCACA
>PISB-4
ACGAGTGCGACGGCGGGTTCTAAGTATGGCCCCGGTTCTACTAGCCTCTCTAGCCAGGCCGCTGGTCTCATGCCTCCTGCTGCCGCCGCCGCCGCCGC------TGCCCTCTGGACCGTGGCGCCTACCGGCAGCCGATCGTCAATGCCCGGAACCATATGGATGCTTCCCGTGACCGGCGGCTCCAGCTCGACCCCACCAACCAGTGTTGCCCTTAATCAATCCACAGAGCAGTTATGGACCTCCGGCTATCGTTTAGCAGCTCCTGCTAGCACTTCGATTCATCTCGGCACGGGAAGAGGCGGAGATCATAACAATCTGCAATCATCTTCGAATCCCATGATGCCTCTCCCCACCCAGATGCTGCCCAGTGGCTTTACTCTCATGCCCAGAATCAATCTCTCGGGGCTCGAACTCCAGACTGCCCATCTAGGAGCCCACA
>PISB-1
ACGAGTGCGACGGCGGGTTCTAAGTATGGCCCCGGTTCTACTAGCCTCTCTAGCCAGGCCGCTGGTCTCATGCCTCCTGCTGCCGCCGCCGCCGCCGC------TGCCCTCTGGACCGTGGCGCCTACCGGCAGCCGATCGTCAATGCCCGGAACCATATGGATGCTTCCCGTGACCGGCGGCTCCAGCTCGACCCCACCAACCAGTGTTGCCCTTAATCAATCCACAGAGCAGTTATGGACCTCCGGCTATCGTTTAGCAGCTCCTGCTAGCACTTCGATTCATCTCGGCACGGGAAGAGGCGGAGATCATAACAATCTGCAATCATCTTCGAATCCCATGATGCCTCTCCCCACCCAGATGCTGCCCAGTGGCTTTACTCTCATGCCCAGAATCAATCTCTCGGGGCTCGAACTCCAGACTGCCCATCTAGGAGCCCACA
>PISB-16
ACGAGTGCGACGGCGGGTTCTAAGTATGGCCCCGGTTCTACTAGCCTCTCTAGCCAGGCCGCTGGTCTCATGCCTCCTGCTGCCGCCGCCGCCGCCGC------TGCGCTCTGGACCGTGGCGCCTACCGGCAGCCGATCGTCAATGCCCGGAACCATATGGATGCTTCCCGTGACCGGTGGCTCCAGCTCGACCCCACCAACCAGTGTTGCCCTTAATCAATCCACAGAGCAGTTATGGACCTCCGGCTATCGTTTAGCAGCTCCTGCTAGCACTTCGATTCATCTCGGCACGGGAAGAGGCGGAGATCATAACAATCTGCAATCATCTTCGAATCCCATGATGCCTCTCCCCACCCAGATGCTGCCCAGTGGCTTTACTCTCATGCCCAGAATCAATCTCTCGGGGCTCGAACTCCAGACCGCCCATCTAGGAGCCCACA
>PISB-17
ACGAGTGCGACGGCGGGTTCTAAGTATGGCCCCGGTTCTACTAGCCTCTCTAGCCAGGCCGCTGGTCTCATGCCTCCTGCTGCCGCCGCCGCCGCCGC------TGCCCTCTGGACCGTGGCGCCTACCGGCAGCCGATCGTCAATGCCCGGAACCATATGGATGCTTCCCGTGACCGGCGGCTCCAGCTCGACCCCACCAACCAGTGTTGCCCTTAATCAATCCACAGAGCAGTTATGGACCTCCGGCTATCGTTTAGCAGCTCCTGCTAGCACTTCGATTCATCTCGGCACGGGAAGAGGCGGAGATCATAACAATCTGCAATCATCTTCGAATCCCATGATGCCTCTCCCCACCCAGATGCTGCCCAGTGGCTTTACTCTCATGCCCAGAATCAATCTCTCGGGGCTCGAACTCCAGACTGCCCATCTAGGAGCCCACA
>PISB-15
ACGAGTGCGACGGCGGGTTCTAAGTATGGCCCCGGTTCTACTAGCCTCTCTAGCCAGGCCGCTGGTCTCATGCCTCCTGCTGCCGCCGCCGCCGCCGC------TGCCCTCTGGACCGTGGCGCCTACCGGCAGCCGATCGTCAATGCCCGGAACCATATGGATGCTTCCCGTGACCGGCGGCTCCAGCTCGACCCCACCAACCAGTGTTGCCCTTAATCAATCCACAGAGCAGTTATGGACCTCCGGCTATCGTTTAGCAGCTCCTGCTAGCACTTCGATTCATCTCGGCACGGGAAGAGGCGGAGATCATAACAATCTGCAATCATCTTCGAATCCCATGATGCCTCTCCCCACCCAGATGCTGCCCAGTGGCTTTACTCTCATGCCCAGAATCAATCTCTCGGGGCTCGAACTCCAGACTGCCCATCTAGGAGCCCACA
>PISB-13
NNNNNNNNNACGGCGGGTTCTAAGTATGGCCCCGGTTCTACTAGCCTCTCTAGCCAGGCCGCTGGTCTCATGCCTCCTGCTGCCGCCGCCGCCGCCGC------TGCCCTCTGGACCGTGGCGCCTACCGGCAGCCGATCGTCAATGCCCGGAACCATATGGATGCTTCCCGTGACCGGCGGCTCCAGCTCGACCCCACCAACCAGTGTTGCCCTTAATCAATCCACAGAGCAGTTATGGACCTCCGGCTATCGTTTAGCAGCTCCTGCTAGCACTTCGATTCATCTCGGCACGGGAAGAGGCGGAGATCATAACAATCTGCAATCATCTTCGAATCCCATGATGCCTCTCCCCACCCAGATGCTGCCCAGTGGCTTTACTCTCATGCCCAGAATCAATCTCTCGGGGCTCGAACTCCAGACTGCCCATCTAGGAGCCCACA
>PISB-9
ACGAGTGCGACGGCGGGTTCTAAGTATGGCCCCGGTTCTACTAGCCTCTCTAGCCAGGCCGCTGGTCTCATGCCTCCTGCTGCCGCCGCCGCCGCCGC------TGCGCTCTGGACCGTGGCGCCTACCGGCAGCCGATCGTCAATGCCCGGAACCATATGGATGCTTCCCGTGACCGGTGGCTCCAGCTCGACCCCACCAACCAGTGTTGCCCTTAATCAATCCACAGAGCAGTTATGGACCTCCGGCTATCGTTTAGCAGCTCCTGCTAGCACTTCGATTCATCTCGGCACGGGAAGAGGCGGAGATCATAACAATCTGCAATCATCTTCGAATCCCATGATGCCTCTCCCCACCCAGATGCTGCCCAGTGGCTTTACTCTCATGCCCAGAATCAATCTCTCGGGGCTCGAACTCCAGACCGCCCATCTAGGAGCCCACA
>PISB-18
ACGAGTGCGACGGCGGGTTCTAAGTATGGCCCCGGTTCTACTAGCCTCTCTAGCCAGGCCGCTGGTCTCATGCCTCCTGCTGCCGCCGCCGCCGCCGC------TGCCCTCTGGACCGTGGCGCCTACCGGCAGCCGATCGTCAATGCCCGGAACCATATGGATGCTTCCCGTGACCGGCGGCTCCAGCTCGACCCCACCAACCAGTGTTGCCCTTAATCAATCCACAGAGCAGTTATGGACCTCCGGCTATCGTTTAGCAGCTCCTGCTAGCACTTCGATTCATCTCGGCACGGGAAGAGGCGGAGATCATAACAATCTGCAATCATCTTCGAATCCCATGATGCCTCTCCCCACCCAGATGCTGCCCAGTGGCTTTACTCTCATGCCCAGAATCAATCTCTCGGGGCTCGAACTCCAGACTGCCCATCTAGGAGCCCACA
>PISQ-2
ACGAGTGCGACGGCGGGTTCTAAGTATGGCCCCGGTTCTACTAGCCTCTCTAGCCAGGCCGCCGGTCTCATGCCTCCTGCTGCTGCCGCCGCCGCCGCCGC---TGCCCTCTGGACCGTGGCGCCTACCGGCAGCCGATCGCAAATGCCCGGAACCATATGGATGCTTCCCGTGACCGGCGGCTCCAGCTCGACCCCACCAACCAGTGTTGCCCTTAATCAATCCACAGAGCAGTTATGGACCTCCGGCTATCGTTTAGCAGCTCCTGCTAGCACTTCTATTCATCTCGGCACGGGAAGAGGCGGAGATCATAACAATCTGCAATCATCTTCGAATCCCATGATGCCTCTCCCCACCCAGATGCTGCCCAGTGGCTTTACTCTCATGCCCAGAATCAATCTCTCGGGGCTCGAACTCCAGACCGCCCATCTAGGAGCCCACA
>PISQ-1
ACGAGTGCGACGGCGGGTTCTAAGTATGGCCCCGGTTCTACTAGCCTCTCTAGCCAGGCCGCCGGTCTCATGCCTCCTGCTGCTGCCGCCGCCGCCGCCGC---TGCCCTCTGGACCGTGGCGCCTACCGGCAGCCGATCGCAAATGCCCGGAACCATATGGATGCTTCCCGTGACCGGCGGCTCCAGCTCGACCCCACCAACCAGTGTTGCCCTTAATCAATCCACAGAGCAGTTATGGACCTCCGGCTATCGTTTAGCAGCTCCTGCTAGCACTTCTATTCATCTCGGCACGGGAAGAGGCGGAGATCATAACAATCTGCAATCATCTTCGAATCCCATGATGCCTCTCCCCACCCAGATGCTGCCCAGTGGCTTTACTCTCATGCCCAGAATCAATCTCTCGGGGCTCGAACTCCAGACCGCCCATCTAGGAGCCCACA
>PIST-6
ACGAGTGCGACGGCGGGTTCTAAGTATGGCCCCGGTTCTACTAGCCTCTCTAGCCAGGCCGCTGGTCTCATGCCTCCTGCTGCCGCCGCCGCCGCCGC------TGCCCTCTGGACCGTGGCGCCTACCGGCAGCCGATCGTCAATGCCCGGAACCATATGGATGCTTCCCGTGACCGGCGGCTCCAGCTCGACCCCACCAACCAGTGTTGCCCTTAATCAATCCACAGAGCAGTTATGGACCTCCGGCTATCGTTTAGCAGCTCCTGCTAGCACTTCGATTCATCTCGGCACGGGAAGAGGCGGAGATCATAACAATCTGCAATCATCTTCGAATCCCATGATGCCTCTCCCCACCCAGATGCTGCCCAGTGGCTTTACTCTCATGCCCAGAATCAATCTCTCGGGGCTCGAACTCCAGACCGCCCATCTAGGAGCCCACA
>PICH-X2
ACGAGTGCGACGGCGGGTTCTAAGTATGGCCCCGGTTCTACTAGCCTCTCTAGCCAGGCCGCTGGTCTCATGCCTCCTGCTGCCGCCGCCGCCGCCGC------AGCCCTCTGGACCGTGGCGCCTACCGGCAGCCGATCGTCAATGCCCGGAACCATATGGATGCTTCCCGTGACCGGTGGCTCCAGCTCGACCCCACCAACCAGTGTTGCCCTTAATCAATCCACAGAGCAGTTATGGACCTCCGGCTATCGTTTAGCAGCTCCTGCTAGCACTTCGATTCATCTCGGCACGGGAAGAGGCGGAGATCATAACAATCTGCAATCATCTTCGAATCCCATGATGCCTCTCCCCACCCAGATGCTGCCCAGTGGCTTTACTCTCATGCCCAGAATCAATCTCTCGGGGCTCGAACTCCAGACCGCCCATCTAGGAGCCCACA
>PIST-7
ACGAGTGCGACGGCGGGTTCTAAGTATGGCCCCGGTTCTACTAGCCTCTCTAGCCAGGCCGCTGGTCTCATGCCTCCTGCTGCCGCCGCCGCCGCCGC------TGCCCTCTGGACCGTGGCGCCTACCGGCAGCCGATCGTCAATGCCCGGAACCATATGGATGCTTCCCGTGACCGGCGGCTCCAGCTCGACCCCACCAACCAGTGTTGCCCTTAATCAATCCACAGAGCAGTTATGGACCTCCGGCTATCGTTTAGCAGCTCCTGCTAGCACTTCGATTCATCTCGGCACGGGAAGAGGCGGAGATCATAACAATCTGCAATCATCTTCGAATCCCATGATGCCTCTCCCCACCCAGATGCTGCCCAGTGGCTTTACTCTCATGCCCAGAATCAATCTCTCGGGGCTCGAACTCCAGACCGCCCATCTAGGAGCCCACA
>PIST-13
NNNNNNNNNNNNNNNNNNNNNNNNNNNNNNNNNGGTTCTACTAGCCTCTCTAGCCAGGCCGCTGGTCTCATGCCTCCTGCTGCCGCCGCCGCCGCCGC------TGCCCTCTGGACCGTGGCGCCTACCGGCAGCCGATCGTCAATGCCCGGAACCATATGGATGCTTCCCGTGACCGGCGGCTCCAGCTCGACCCCACCAACCAGTGTTGCCCTTAATCAATCCACAGAGCAGTTATGGACCTCCGGCTATCGTTTAGCAGCTCCTGCTAGCACTTCGATTCATCTCGGCACGGGAAGAGGCGGAGATCATAACAATCTGCAATCATCTTCGAATCCCATGATGCCTCTCCCCACCCAGATGCTGCCCAGTGGCTTTACTCTCATGCCCAGAATCAATCTCTCGGGGCTCGAACTCCAGACCGCCCATCTAGGAGCCCACA
>PIST-5
ACGAGTGCGACGGCGGGTTCTAAGTATGGCCCCGGTTCTACTAGCCTCTCTAGCCAGGCCGCTGGTCTCATGCCTCCTGCTGCCGCCGCCGCCGCCGC------TGCCCTCTGGACCGTGGCGCCTACCGGCAGCCGATCGTCAATGCCCGGAACCATATGGATGCTTCCCGTGACCGGCGGCTCCAGCTCGACCCCACCAACCAGTGTTGCCCTTAATCAATCCACAGAGCAGTTATGGACCTCCGGCTATCGTTTAGCAGCTCCTGCTAGCACTTCGATTCATCTCGGCACGGGAAGAGGCGGAGATCATAACAATCTGCAATCATCTTCGAATCCCATGATGCCTCTCCCCACCCAGATGCTGCCCAGTGGCTTTACTCTCATGCCCAGAATCAATCTCTCGGGGCTCGAACTCCAGACCGCCCATCTAGGAGCCCACA
>PIST-3
ACGAGTGCGACGGCGGGTTCTAAGTATGGCCCCGGTTCTACTAGCCTCTCTAGCCAGGCCGCTGGTCTCATGCCTCCTGCTGCCGCCGCCGCCGCCGC------TGCCCTCTGGACCGTGGCGCCTACCGGCAGCCGATCGTCAATGCCCGGAACCATATGGATGCTTCCCGTGACCGGCGGCTCCAGCTCGACCCCACCAACCAGTGTTGCCCTTAATCAATCCACAGAGCAGTTATGGACCTCCGGCTATCGTTTAGCAGCTCCTGCTAGCACTTCGATTCATCTCGGCACTGGAAGAGGCGGAGATCACAACAATCTGCAATCATCTTCGAATCCCATGATGCCTCTCCCCACCCAGATGCTGCCCAGTGGCTTTACTCTCATGCCCAGAATCAATCTCTCGGGGCTCGAACTCCAGACCGCCCATCTAGGAGCCCACA
>PIST-2
ACGAGTGCGACGGCGGGTTCTAAGTATGGCCCCGGTTCTACTAGCCTCTCTAGCCAGGCCGCTGGTCTCATGCCTCCTGCTGCCGCCGCCGCCGCCGC------TGCCCTCTGGACCGTGGCGCCTACCGGCAGCCGATCGTCAATGCCCGGAACCATATGGATGCTTCCCGTGACCGGCGGCTCCAGCTCGACCCCACCAACCAGTGTTGCCCTTAATCAATCCACAGAGCAGTTATGGACCTCCGGCTATCGTTTAGCAGCTCCTGCTAGCACTTCGATTCATCTCGGCACGGGAAGAGGCGGAGATCATAACAATCTGCAATCATCTTCGAATCCCATGATGCCTCTCCCCACCCAGATGCTGCCCAGTGGCTTTACTCTCATGCCCAGAATCAATCTCTCGGGGCTCGAACTCCAGACCGCCCATCTAGGAGCCCACA
>PICH-X3
ACGAGTGCGACGGCGGGTTCTAAGTATGGCCCCGGTTCTACTAGCCTCTCTAGCCAGGCCGCTGGTCTCATGCCTCCTGCTGCCGCCGCCGCCGCCGC------AGCCCTCTGGACCGTGGCGCCTACCGGCAGCCGATCGTCAATGCCCGGAACCATATGGATGCTTCCCGTGACCGGTGGCTCCAGCTCGATCCCACCAACCAGTGTTGCCCTTAATCAATCCACAGAGCAGTTATGGACCTCCGGCTATCGTTTAGCAGCTCCTGCTAGCACTTCGATTCATCTCGGCACGGGAAGAGGCGGAGATCATAACAATCTGCAATCATCTTCGAATCCCATGATGCCTCTCCCCACCCAGATGCTGCCCAGTGGCTTTACTCTCATGCCCAGAATCAATCTCTCGGGGCTCGAACTCCAGACCGCCCATCTAGGAGCCCACA
>PIST-4
ACGAGTGCGACGGCGGGTTCTAAGTATGGCCCCGGTTCTACTAGCCTCTCTAGCCAGGCCGCTGGTCTCATGCCTCCTGCTGCCGCCGCCGCCGCCGC------TGCCCTCTGGACCGTGGCGCCTACCGGCAGCCGATCGTCAATGCCCGGAACAATATGGATGCTTCCCGTGACCGGTGGCTCCAGCTCGACCCCACCAACCAGTGTTGCCCTTAATCAATCCACAGAGCAGTTATGGACCTCCGGCTATCGTTTAGCAGCTCCTGCTAGCACTTCGATTCATCTCGGCACGGGAAGAGGCGGAGATCATAACAATCTGCAATCATCTTCGAATCCCATGATGCCTCTCCCCACCCAGATGCTGCCCAGTGGCTTTACTCTCATGCCCAGAATCAATCTCTCGGGGCTCGAACTCCAGACCGCCCATCTAGGAGCCCACA
>PICH-X1
ACGAGTGCGACGGCGGGTTCTAAGTATGGCCCCGGTTCTACTAGCCTCTCTAGCCAGGCCGCTGGTCTCATGCCTCCTGCTGCCGCCGCCGCCGCCGC------AGCCCTCTGGACCGTGGCGCCTACCGGCAGCCGATCGTCAATGCCCGGAACCATATGGATGCTTCCCGTGACCGGTGGCTCCAGCTCGACCCCACCAACCAGTGTTGCCCTTAATCAATCCACAGAGCAGTTATGGACCTCCGGCTATCGTTTAGCAGCTCCTGCTAGCACTTCGATTCATCTCGGCACGGGAAGAGGCGGAGATCATAACAATCTGCAATCATCTTCGAATCCCATGATGCCTCTCCCCACCCAGATGCTGCCCAGTGGCTTTACTCTCATGCCCAGAATCAATCTCTCGGGGCTCGAACTCCAGACCGCCCATCTAGGAGCCCACA
>PIST-11
ACGAGTGCGACGGCGGGTTCTAAGTATGGCCCCGGTTCTACTAGCCTCTCTAGCCAGGCCGCTGGTCTCATGCCTCCTGCTGCCGCCGCCGCCGCCGC------TGCCCTCTGGACCGTGGCGCCTACCGGCAGCCGATCGTCAATGCCCGGAACCATATGGATGCTTCCCGTGACCGGCGGCTCCAGCTCGACCCCACCAACCAGTGTTGCCCTTAATCAATCCACAGAGCAGTTATGGACCTCCGGCTATCGTTTAGCAGCTCCTGCTAGCACTTCGATTCATCTCGGCACGGGAAGAGGCGGAGATCATAACAATCTGCAATCATCTTCGAATCCCATGATGCCTCTCCCCACCCAGATGCTGCCCAGTGGCTTTACTCTCATGCCCAGAATCAATCTCTCGGGGCTCGAACTCCAGACCGCCCATCTAGGAGCCCACA
>PIST-9
ACGAGTGCGACGGCGGGTTCTAAGTATGGCCCCGGTTCTACTAGCCTCTCTAGCCAGGCCGCTGGTCTCATGCCTCCTGCTGCCGCCGCCGCCGCCGC------TGCCCTCTGGACCGTGGCGCCTACCGGCAGCCGATCGTCAATGCCCGGAACCATATGGATGCTTCCCGTGACCGGCGGCTCCAGCTCGACCCCACCAACCAGTGTTGCCCTTAATCAATCCACAGAGCAGTTATGGACCTCCGGCTATCGTTTAGCAGCTCCTGCTAGCACTTCGATTCATCTCGGCACGGGAAGAGGCGGAGATCATAACAATCTGCAATCATCTTCGAATCCCATGATGCCTCTCCCCACCCAGATGCTGCCCAGTGGCTTTACTCTCATGCCCAGAATCAATCTCTCGGGGCTCGAACTCCAGACCGCCCATCTAGGAGCCCACA
>PIST-14
ACGAGTGCGACGGCGGGTTCTAAGTATGGCCCCGGTTCTACTAGCCTCTCTAGCCAGGCCGCTGGTCTCATGCCTCCTGCTGCCGCCGCCGCCGCCGC------TGCCCTCTGGACCGTGGCGCCTACCGGCAGCCGATCGTCAATGCCCGGAACCATATGGATGCTTCCCGTGACCGGCGGCTCCAGCTCGACCCCACCAACCAGTGTTGCCCTTAATCAATCCACAGAGCAGTTATGGACCTCCGGCTATCGTTTAGCAGCTCCTGCTAGCACTTCGATTCATCTCGGCACGGGAAGAGGCGGAGATCATAACAATCTGCAATCATCTTCGAATCCCATGATGCCTCTCCCCACCCAGATGCTGCCCAGTGGCTTTACTCTCATGCCCAGAATCAATCTCTCGGGGCTCGAACTCCAGACCGCCCATCTAGGAGCCCACA
>PIST-1
ACGAGTGCGACGGCGGGTTCTAAGTATGGCCCCGGTTCTACTAGCCTCTCTAGCCAGGCCGCTGGTCTCATGCCTCCTGCTGCCGCCGCCGCCGCCGC------TGCCCTCTGGACCGTGGCGCCTACTGGCAGCCGATCGTCAATGCCCGGAACCATATGGATGCTTCCCGTGACCGGCGGCTCCAGCTCGACCCCACCAACCAGTGTTGCCCTTAATCAATCCACAGAGCAGTTATGGACCTCCGGCTATCGTTTAGCAGCTCCTGCTAGCACTTCGATTCATCTCGGCACGGGAAGAGGCGGAGATCATAACAATCTGCAATCATCTTCGAATCCCATGATGCCTCTCCCCACCCAGATGCTGCCCAGTGGCTTTACTCTCATGCCCAGAATCAATCTCTCGGGGCTCGAACTCCAGACCGCCCATCTAGGAGCCCACA
>PIST-8
ACGAGTGCGACGGCGGGTTCTAAGTATGGCCCCGGTTCTACTAGCCTCTCTAGCCAGGCCGCTGGTCTCATGCCTCCTGCTGCCGCCGCCGCCGCCGC------TGCCCTCTGGACCGTGGCGCCTACCGGCAGCCGATCGTCAATGCCCGGAACCATATGGATGCTTCCCGTGACCGGCGGCTCCAGCTCGACCCCACCAACCAGTGTTGCCCTTAATCAATCCACAGAGCAGTTATGGACCTCCGGCTATCGTTTAGCAGCTCCTGCTAGCACTTCGATTCATCTCGGCACGGGAAGAGGCGGAGATCATAACAATCTGCAATCATCTTCGAATCCCATGATGCCTCTCCCCACCCAGATGCTGCCCAGTGGCTTTACTCTCATGCCCAGAATCAATCTCTCGGGGCTCGAACTCCAGACCGCCCATCTAGGAGCCCACA
>PILA-24
ACGAGTGCGACGGCGGGTTCTAAGTATGGCCCCGGTTCTACTAGCCTCTCTAGCCAGGCCGCTGGTCTCATGCCTCCTGCTGCCGCCGCCGCCGCCGC------TGCCCTCTGGACCGTGGCGCCTACCGGCAGCCGATCGTCAATGCCCGGAACCATATGGATGCTTCCCGTGACCGGTGGCTCCAGCTCGACCCCACCAACCAGTGTTGCCCTTAATCAATCCACAGAGCAGTTATGGACCTCCGGCTATCGTTTAGCAGCTCCTGCTAGCACTTCGATTCATCTCGGCACGGGAAGAGGCGGAGATCATAACAATCTGCAATCATCTTCGAATCCCATGATGCCTCTCCCCACCCAGATGCTGCCCAGTGGCTTTACTCTCATGCCCAGAATCAATCTCTCGGGGCTCGAACTCCAGACCGCCCATCTAGGAGCCCACA
>PILA-18
ACGAGTGCGACGGCGGGTTCTAAGTATGGCCCCGGTTCTACTAGCCTCTCTAGCCAGGCCGCTGGTCTCATGCCTCCTGCTGCCGCCGCCGCCGCCGC------TGCCCTCTGGACCGTGGCGCCTACCGGCAGCCGATCGTCAATGCCCGGAACCATATGGATGCTTCCCGTGACCGGTGGCTCCAGCTCGACCCCACCAACCAGTGTTGCCCTTAATCAATCCACAGAGCAGTTATGGACCTCCGGCTATCGTTTAGCAGCTCCTGCTAGCACTTCGATTCATCTCGGCACGGGAAGAGGCGGAGATCATAACAATCTGCAATCATCTTCGAATCCCATGATGCCTCTCCCCACCCAGATGCTGCCCAGTGGCTTTACTCTCATGCCCAGAATCAATCTCTCGGGGCTCGAACTCCAGACCGCCCATCTAGGAGCCCACA
>PILA-29
ACGAGTGCGACGGCGGGTTCTAAGTATGGCCCCGGTTCTACTAGCCTCTCTAGCCAGGCCGCTGGTCTCATGCCTCCTGCTGCCGCCGCCGCCGCCGC------TGCCCTCTGGACCGTGGCGCCTACCGGCAGCCGATCGTCAATGCCCGGAACCATATGGATGCTTCCCGTGACCGGTGGCTCCAGCTCGACCCCACCAACCAGTGTTGCCCTTAATCAATCCACAGAGCAGTTATGGACCTCCGGCTATCGTTTAGCAGCTCCTGCTAGCACTTCGATTCATCTCGGCACGGGAAGAGGCGGAGATCATAACAATCTGCAATCATCTTCGAATCCCATGATGCCTCTCCCCACCCAGATGCTGCCCAGTGGCTTTACTCTCATGCCCAGAATCAATCTCTCGGGGCTCGAACTCCAGACCGCCCATCTAGGAGCCCACA
>PILA-22
ACGAGTGCGACGGCGGGTTCTAAGTATGGCCCCGGTTCTACTAGCCTCTCTAGCCAGGCCGCTGGTCTCATGCCTCCTGCTGCCGCCGCCGCCGCCGC------TGCCCTCTGGACCGTGGCGCCTACCGGCAGCCGATCGTCAATGCCCGGAACCATATGGATGCTTCCCGTGACCGGTGGCTCCAGCTCGACCCCACCAACCAGTGTTGCCCTTAATCAATCCACAGAGCAGTTATGGACCTCCGGCTATCGTTTAGCAGCTCCTGCTAGCACTTCGATTCATCTCGGCACGGGAAGAGGCGGAGATCATAACAATCTGCAATCATCTTCGAATCCCATGATGCCTCTCCCCACCCAGATGCTGCCCAGTGGCTTTACTCTCATGCCCAGAATCAATCTCTCGGGGCTCGAACTCCAGACCGCCCATCTAGGAGCCCACA
>PILA-21
ACGAGTGCGACGGCGGGTTCTAAGTATGGCCCCGGTTCTACTAGCCTCTCTAGCCAGGCCGCTGGTCTCATGCCTCCTGCTGCCGCCGCCGCCGCCGC------TGCCCTCTGGACCGTGGCGCCTACCGGCAGCCGATCGTCAATGCCCGGAACCATATGGATGCTTCCCGTGACCGGTGGCTCCAGCTCGACCCCACCAACCAGTGTTGCCCTTAATCAATCCACAGAGCAGTTATGGACCTCCGGCTATCGTTTAGCAGCTCCTGCTAGCACTTCGATTCATCTCGGCACGGGAAGAGGCGGAGATCATAACAATCTGCAATCATCTTCGAATCCCATGATGCCTCTCCCCACCCAGATGCTGCCCAGTGGCTTTACTCTCATGCCCAGAATCAATCTCTCGGGGCTCGAACTCCAGACCGCCCATCTAGGAGCCCACA
>PILA-17
ACGAGTGCGACGGCGGGTTCTAAGTATGGCCCCGGTTCTACTAGCCTCTCTAGCCAGGCCGCTGGTCTCATGCCTCCTGCTGCCGCCGCCGCCGCCGC------TGCCCTCTGGACCGTGGCGCCTACCGGCAGCCGATCGTCAATGCCCGGAACCATATGGATGCTTCCCGTGACCGGTGGCTCCAGCTCGACCCCACCAACCAGTGTTGCCCTTAATCAATCCACAGAGCAGTTATGGACCTCCGGCTATCGTTTAGCAGCTCCTGCTAGCACTTCGATTCATCTCGGCACGGGAAGAGGCGGAGATCATAACAATCTGCAATCATCTTCGAATCCCATGATGCCTCTCCCCACCCAGATGCTGCCCAGTGGCTTTACTCTCATGCCCAGAATCAATCTCTCGGGGCTCGAACTCCAGACCGCCCATCTAGGAGCCCACA
>PILA-20
ACGAGTGCGACGGCGGGTTCTAAGTATGGCCCCGGTTCTACTAGCCTCTCTAGCCAGGCCGCTGGTCTCATGCCTCCTGCTGCCGCCGCCGCCGCCGC------TGCCCTCTGGACCGTGGCGCCTACCGGCAGCCGATCGTCAATGCCCGGAACCATATGGATGCTTCCCGTGACCGGTGGCTCCAGCTCGACCCCACCAACCAGTGTTGCCCTTAATCAATCCACAGAGCAGTTATGGACCTCCGGCTATCGTTTAGCAGCTCCTGCTAGCACTTCGATTCATCTCGGCACGGGAAGAGGCGGAGATCATAACAATCTGCAATCATCTTCGAATCCCATGATGCCTCTCCCCACCCAGATGCTGCCCAGTGGCTTTACTCTCATGCCCAGAATCAATCTCTCGGGGCTCGAACTCCAGACCGCCCATCTAGGAGCCCACA
>PILA-28
ACGAGTGCGACGGCGGGTTCTAAGTATGGCCCCGGTTCTACTAGCCTCTCTAGCCAGGCCGCTGGTCTCATGCCTCCTGCTGCCGCCGCCGCCGCCGC------TGCCCTCTGGACCGTGGCGCCTACCGGCAGCCGATCGTCAATGCCCGGAACCATATGGATGCTTCCCGTGACCGGTGGCTCCAGCTCGACCCCACCAACCAGTGTTGCCCTTAATCAATCCACAGAGCAGTTATGGACCTCCGGCTATCGTTTAGCAGCTCCTGCTAGCACTTCGATTCATCTCGGCACGGGAAGAGGCGGAGATCATAACAATCTGCAATCATCTTCGAATCCCATGATGCCTCTCCCCACCCAGATGCTGCCCAGTGGCTTTACTCTCATGCCCAGAATCAATCTCTCGGGGCTCGAACTCCAGACCGCCCATCTAGGAGCCCACA
>PILA-26
ACGAGTGCGACGGCGGGTTCTAAGTATGGCCCCGGTTCTACTAGCCTCTCTAGCCAGGCCGCTGGTCTCATGCCTCCTGCTGCCGCCGCCGCCGCCGC------TGCCCTCTGGACCGTGGCGCCTACCGGCAGCCGATCGTCAATGCCCGGAACCATATGGATGCTTCCCGTGACCGGTGGCTCCAGCTCGACCCCACCAACCAGTGTTGCCCTTAATCAATCCACAGAGCAGTTATGGACCTCCGGCTATCGTTTAGCAGCTCCTGCTAGCACTTCGATTCATCTCGGCACGGGAAGAGGCGGAGATCATAACAATCTGCAATCATCTTCGAATCCCATGATGCCTCTCCCCACCCAGATGCTGCCCAGTGGCTTTACTCTCATGCCCAGAATCAATCTCTCGGGGCTCGAACTCCAGACCGCCCATCTAGGAGCCCACA
>PILA-19
ACGAGTGCGACGGCGGGTTCTAAGTATGGCCCCGGTTCTACTAGCCTCTCTAGCCAGGCCGCTGGTCTCATGCCTCCTGCTGCCGCCGCCGCCGCCGC------TGCCCTCTGGACCGTGGCGCCTACCGGCAGCCGATCGTCAATGCCCGGAACCATATGGATGCTTCCCGTGACCGGTGGCTCCAGCTCGACCCCACCAACCAGTGTTGCCCTTAATCAATCCACAGAGCAGTTATGGACCTCCGGCTATCGTTTAGCAGCTCCTGCTAGCACTTCGATTCATCTCGGCACGGGAAGAGGCGGAGATCATAACAATCTGCAATCATCTTCGAATCCCATGATGCCTCTCCCCACCCAGATGCTGCCCAGTGGCTTTACTCTCATGCCCAGAATCAATCTCTCGGGGCTCGAACTCCAGACCGCCCATCTAGGAGCCCACA
>PILA-23
ACGAGTGCGACGGCGGGTTCTAAGTATGGCCCCGGTTCTACTAGCCTCTCTAGCCAGGCCGCTGGTCTCATGCCTCCTGCTGCCGCCGCCGCCGCCGC------TGCCCTCTGGACCGTGGCGCCTACCGGCAGCCGATCGTCAATGCCCGGAACCATATGGATGCTTCCCGTGACCGGTGGCTCCAGCTCGACCCCACCAACCAGTGTTGCCCTTAATCAATCCACAGAGCAGTTATGGACCTCCGGCTATCGTTTAGCAGCTCCTGCTAGCACTTCGATTCATCTCGGCACGGGAAGAGGCGGAGATCATAACAATCTGCAATCATCTTCGAATCCCATGATGCCTCTCCCCACCCAGATGCTGCCCAGTGGCTTTACTCTCATGCCCAGAATCAATCTCTCGGGGCTCGAACTCCAGACCGCCCATCTAGGAGCCCACA
>PILA-27
ACGAGTGCGACGGCGGGTTCTAAGTATGGCCCCGGTTCTACTAGCCTCTCTAGCCAGGCCGCTGGTCTCATGCCTCCTGCTGCCGCCGCCGCCGCCGC------TACCCTCTGGACCGTGGCGCCTACCGGCAGCCGATCGTCAATGCCCGGAACCATATGGATGCTTCCCGTGACCGGTGGCTCCAGCTCGACCCCACCAACCAGTGTTGCCCTTAATCAATCCACAGAGCAGTTATGGACCTCCGGCTATCGTTTAGCAGCTCCTGCTAGCACTTCGATTCATCTCGGCACGGGAAGAGGCGGAGATCATAACAATCTGCAATCATCTTCGAATCCCATGATGCCTCTCCCCACCCAGATGCTGCCCAGTGGCTTTACTCTCATGCCCAGAATCAATCTCTCGGGGCTCGAACTCCAGACCGCCCATCTAGGAGCCCACA
