# Supplementary material for: An empirical evaluation of two-stage species tree inference strategies using a multilocus dataset from North American pines
Source: BMC Evol Biol. 2014 Mar 29;14:67. doi: 10.1186/1471-2148-14-67 (PMC4021425; doi:10.1186/1471-2148-14-67)
Supplement: Additional file 3 — Zip archive containing data filesDp,Dp,0,Ds,Ds,0, and a description of these files. [file 1471-2148-14-67-S3.zip › DeGiorgioEtAl_2014_AdditionalFile1/Dataset_Dp0/0_18290_01.fas]

>PIAL-15
GTGGCATAAACAGGAAAGAAACTTATCCAAATAGCAGGCAGCCGATGAGACCATATACTGTGGAAACCAAAGAAATAGACTGGATCAGAATCCAACTCTATATCAAGCATCCTATCATTCTGTCAAGCCATTAGTTAGCAACGAGCTGGTAATTAATAAACAATGTGCCACTTGAGATAACAAAACTGCCAAATATCCAACATAGCAGCTGG
>PIAL-3
GTGGCATAAACAGGAAAGAAACTTATCCAAATAGCAGGCAGCCGATGAGACCATATACTGTGGAAACCAAAGAAATAGACTGGATCAGAGTCCAACTCTATATCAAGCATCTTATCATTCTGTCAAGCCATTAGTTAGCAACGAGCTGGTAATTAATAAACAATGTGCCACTTGAGATAACAAAACTGCCAAATATCCAACACAGCAGCTGG
>PIAL-16
GTGGCATAAACAGGAAAGAAACTTATCCAAATAGCAGGCAGCCGATGAGACCATATACTGTGGAAACCAAAGAAATAGACTGGATCAGAGTCCAACTCTATATCAAGCATCCTATCATTCTGTCAAGCCATTAGTTAGCAACGAGCTGGTAATTAATAAACAATGTGCCACTTGAGATAACAAAACTGCCAAATATCCAACACAGCAGCTGG
>PIAL-17
GTGGCATAAACAGGAAAGAAACTTATCCAAATAGCAGGCAGCCGATGAGACCATCTACTGTGGAAACTGAAGAAATAGACTGGATCAGAATCCAACTCTATATCAAGCATCCTATCATTCTGTTGAGCCATTAGTTAGCAACGAGCTGGTAATTAATAAACAATGTGCCACTTGAGATAACAAAACTGCCAAATATCCAACATAGCAGCTGG
>PIAL-13
GTGGCATAAACAGGAAAGAAACTTATCCAAATAGCAGGCAGCCGATGAGACCATATACTGTGGAAACCGAAGAAATAGACTGGATCAGAATCCAACTCTATATCAAGCATCCTATCATTCTGTTGAGCCATTAGTTAGCAACGAGCTGGTAATTAATAAACAATGTGCCACTTGAGATAACAAAACTGCCAAATATCCAACACAGCAGCTGG
>PIAL-6
GTGGCATAAACAGGAAAGAAACTTATCCAAATAGCAGGCAGCCGATGAGACCATATACTGTGGAAACTGAAGAAATAGACTGGATCAGAATCCAACTCTATATCAAGCAGCCTATCATTCTGTTGAGCCATTAGTTAGCAACGAGCTGGTAATTAATAAACAATGTGCCACTTGAGATAACAAAACTGCCAAATATCCAACATAGCAGCTGG
>PIAL-9
GTGGCATAAACAGGAAAGAAACTTATCCAAATAGCAGGCAGCCGATGAGACCATATACTGTGGAAACCAAAGAAATAGACTGGATCAGAATCCAACTCTATATCAAGCATCCTATCATTCTGTCAAGCCATTAGTTAGCAACGAGCTGGTAATTAATAAACAATGTGCCACTTGAGATAACAAAACTGCCAAATATCCAACACAGCAGCTGG
>PIAL-7
GTGGCATAAACAGGAAAGAAACTTATCCAAATAGCAGGCAGCCGATGAGACCATATACTGTGGAAACCAAAGAAATAGACTGGATCAGAGTCCAACTCTATATCAAGCATCCTATCATTCTGTCAAGCCATTAGTTAGCAACGAGCTGGTAATTAATAAACAATGTGCCACTTGAGATAACAAAACTGCCAAATATCCAACATAGCAGCTGG
>PIAL-12
GTGGCATAAACAGGAAAGAAACTTATCCAAATAGCAGGCAGCCGATGAGACCATATACTGTGGAAACCAAAGAAATAGACTGGATCAGAGTCCAACTCTATATCAAGCATCCTATCATTCTGTCAAGCCATTAGTTAGCAACGAGCTGGTAATTAATAAACAATGTGCCACTTGAGATAACAAAACTGCCAAATATCCAACACAGCAGCTGG
>PIAY-6
GTGGCATAAACAGGAAAGAAACTTATCCAAATAGCAGGCAGCCGATGAGACCATATACTGTGGAAACCAAAGAAATAGACTGGCTCAGAGTCCAACTCTATATCAAGCATCCTATCATTCTGTCAAGCCATTAGTTAGCAACGAGCTGGTAATTAATAAACAATGTGCCACTTGAGATAACAAAACTGCCAAATATCCAACACAGCAGCTGG
>PIAY-9
GTGGCATAAACAGGAAAGAAACTTATCCAAATAGCAGGCAGCCGATGAGACCATCTACTGTGGAAACTGAAGAAATAGACTGGATCAGAATCCAACTCTATATCAAGCAGCCTATCATTCTGTTGAGCCATTAGTTAGCAACGAGCTGGTAATTAATAAACAATGTGCCACTTGAGATAACAAAACTGCCAAATATCCAACACAGCAGCTGG
>PIAY-5
GTGGCATAAACAGGAAAGAAACTTATCCAAATAGCAGGCAGCCGATGAGACCATCTACTGTGGAAACTGAAGAAATAGACTGGATCAGAATCCAACTCTATATCAAGCAGCCTATCATTCTGTTGAGCCATTAGTTAGCAACGAGCTGGTAATTAATAAACAATGTGCCACTTGAGATAACAAAACTGCCAAATATCCAACACAGCAGCTGG
>PIAY-18
GTGGCATAAACAGGAAAGAAACTTATCCAAATAGCAGGCAGCCGATGAGACCATATACTGTGGAAACCAAAGAAATAGACTGGATCAGAATCCAACTCTATATCAAGCATCCTATCATTCTGTCGAGCCATTAGTTAGCAACGAGCTGGTAATTAATAAACAATGTGCCACTTGAGATAACAAAACTGCCAAATATCCAACACAGCAGCTGG
>PIAY-1
GTGGCATAAACAGGAAAGAAACTTATCCAAATAGCAGGCAGCCGATGAGACCATATACTGTGGAAACCAAAGAAATAGACTGGATCAGAATCCAACTCTATATCAAGCATCCTATCATTCTGTCGAGCCATTAGTTAGCAACGAGCTGGTAATTAATAAACAATGTGCCACTTGAGATAACAAAACTGCCAAATATCCAACACAGCAGCTGG
>PIAY-10
GTGGCATAAACAGGAAAGAAACTTATCCAAATAGCAGGCAGCCGATGAGACCATATACTGTGGAAACCAAAGAAATAGACTGGATCAGAATCCAACTCTATATCAAGCATCCTATCATTCTGTCGAGCCATTAGTTAGCAACGAGCTGGTAATTAATAAACAATGTGCCACTTGAGATAACAAAACTGCCAAATATCCAACACAGCAGCTGG
>PIAY-16
GTGGCATAAACAGGAAAGAAACTTATCCAAATAGCAGGCAGCCGATGAGACCATATACTGTGGAAACCAAAGAAATAGACTGGATCAGAATCCAACTCTATATCAAGCATCCTATCATTCTGTCGAGCCATTAGTTAGCAACGAGCTGGTAATTAATAAACAATGTGCCACTTGAGATAACAAAACTGCCAAATATCCAACACAGCAGCTGG
>PIAY-4
GTGGCATAAACAGGAAAGAAACTTATCCAAATAGCAGGCAGCCGATGAGACCATATACTGTGGAAACCAAAGAAATAGACTGGCTCAGAGTCCAACTCTATATCAAGCATCCTATCATTCTGTCAAGCCATTAGTTAGCAACGAGCTGGTAATTAATAAACAATGTGCCACTTGAGATAACAAAACTGCCAAATATCCAACACAGCAGCTGG
>PIAY-8
GTGGCATAAACAGGAAAGAAACTTATCCAAATAGCAGGCAGCCGATGAGACCATATACTGTGGAAACTGAAGAAATAGACTGGATCAGAATCCAACTCTATATCAAGCATCCTATCATTCTGTTGAGCCATTAGTTAGCAACGAGCTGGTAATTAATAAACAATGTGCCACTTGAGATAACAAAACTGCCAAATATCCAACACAGCAGCTGG
>PIAY-14
GTGGCATAAACAGGAAAGAAACTTATCCAAATAGCAGGCAGCCGATGAGACCATATACTGTGGAAACCAAAGAAATAGACTGGATCAGAATCCAACTCTATATCAAGCATCCTATCATTCTGTCAAGCCATTAGTTAGCAACGAGCTGGTAATTAATAAACAATGTGCCACTTGAGATAACAAAACTGCCAAATATCCAACACAGCAGCTGG
>PIAY-7
GTGGCATAAACAGGAAAGAAACTTATCCAAATAGCAGGCAGCCGATGAGACCATATACTGTGGAAACCAAAGAAATAGACTGGATCAGAGTCCAACTCTATATCAAGCATCCTATCATTCTGTCAAGCCATTAGTTAGCAACGAGCTGGTAATTAATAAACAATGTGCCACTTGAGATAACAAAACTGCCAAATATCCAACACAGCAGCTGG
>PIAY-13
GTGGCATAAACAGGAAAGAAACTTATCCAAATAGCAGGCAGCCGATGAGACCATATACTGTGGAAACCAAAGAAATAGACTGGATCAGAATCCAACTCTATATCAAGCATCCTATCATTCTGTCGAGCCATTAGTTAGCAACGAGCTGGTAATTAATAAACAATGTGCCACTTGAGATAACAAAACTGCCAAATATCCAACACAGCAGCTGG
>PIAY-17
GTGGCATAAACAGGAAAGAAACTTATCCAAATAGCAGGCAGCCGATGAGACCATATACTGTGGAAACTGAAGAAATAGACTGGATCAGAATCCAACTCTATATCAAGCATCCTATCATTCTGTTGAGCCATTAGTTAGCAACGAGCTGGTAATTAATAAACAATGTGCCACTTGAGATAACAAAACTGCCAAATATCCAACACAGCAGCTGG
>PIAY-2
GTGGCATAAACAGGAAAGAAACTTATCCAAATAGCAGGCAGCCGATGAGACCATCTACTGTGGAAACTGAAGAAATAGACTGGATCAGAATCCAACTCTATATCAAGCAGCCTATCATTCTGTTGAGCCATTAGTTAGCAACGAGCTGGTAATTAATAAACAATGTGCCACTTGAGATAACAAAACTGCCAAATATCCAACACAGCAGCTGG
>PIAY-19
GTGGCATAAACAGGAAAGAAACTTATCCAAATAGCAGGCAGCCGATGAGACCATATACTGTGGAAACCAAAGAAATAGACTGGATCAGAATCCAACTCTATATCAAGCATCCTATCATTCTGTCAAGCCATTAGTTAGCAACGAGCTGGTAATTAATAAACAATGTGCCACTTGAGATAACAAAACTGCCAAATATCCAACACAGCAGCTGG
>PIAY-3
GTGGCATAAACAGGAAAGAAACTTATCCAAATAGCAGGCAGCCGATGAGACCATATACTGTGGAAACCGAAGAAATAGACTGGATCAGAATCCAACTCTATATCAAGCATCCTATCATTCTGTCGAGCCATTAGTTAGCAACGAGCTGGTAATTAATAAACAATGTGCCACTTGAGATAACAAAACTGCCAAATATCCAACACAGCAGCTGG
>PIAY-15
GTGGCATAAACAGGAAAGAAACTTATCCAAATAGCAGGCAGCCGATGAGACCATATACTGTGGAAACCGAAGAAATAGACTGGATCAGAATCCAACTCTATATCAAGCATCCTATCATTCTGTCGAGCCATTAGTTAGCAACGAGCTGGTAATTAATAAACAATGTGCCACTTGAGATAACAAAACTGCCAAATATCCAACACAGCAGCTGG
>PIBU-1
GTGGCATAAACAGGAAAGAAACTTATCCAAATAGCAGGCAGCCGATGAGACCATCTGCTGTGGAAACTGAAGAAATAGACTGGATCAGAATCCAACTCTATATCAAGCAGCCTATCATTCTGTTGAGCCATTAGTTAGCAACGAGCTGGTAATTAATAAACAATGTGCCACTTGAGATAACAAAACTGCCAAATATCCAACACAGCAGCTGG
>PIFL-16
GTGGCATAAACAGGAAAGAAACTTATCCAAATAGCAGGCAGCCGATGAGACCATATACTGTGGAAACCAAAGAAATAGACTGGATCAGAATCCAACTCTATATCAAGCATCCTATCATTCTGTCGAGCCATTAGTTAGCAACGAGCTGGTAATTAATAAACAATGTGCCACTTGAGATAACAAAACTGCCAAATATCCAACACAGCAGCTGG
>PIFL-1
GTGGCATAAACAGGAAAGAAACTTATCCAAATAGCAGGCAGCCGATGAGACCATATACTGTGGAAACCAAAGAAATAGACTGGATCAGAGTCCAACTCTATATCAAGCATCCTATCATTCTGTCAAGCCATTAGTTAGCAACGAGCTGGTAATTAATAAACAATGTGCCACTTGAGATAACAAAACTGCCAAATATCCAACACAGCAGCTGG
>PIFL-12
GTGGCATAAACAGGAAAGAAACTTATCCAAATAGCAGGCAGCCGATGAGACCATATACTGTGGAAACCAAAGAAATAGACTGGATCAGAGTCCAACTCTATATCAAGCATCCTATCATTCTGTCAAGCCATTAGTTAGCAACGAGCTGGTAATTAATAAACAATGTGCCACTTGAGATAACAAAACTGCCAAATATCCAACACAGCAGCTGG
>PIFL-10
GTGGCATAAACAGGAAAGAAACTTATCCAAATAGCAGGCAGCCGATGAGACCATATACTGTGGAAACTGAAGAAATAGACTGGATCAGAATCCAACTCTATATCAAGCATCCTATCATTCTGTTGAGCCATTAGTTAGCAACGAGCTGGTAATTAATAAACAATGTGCCACTTGAGATAACAAAACTGCCAAATATCCAACACAGCAGCTGG
>PIFL-5
NNNNNNNNNNNNNNNNNNNNNNNNNNNNNNNNNNNNNNNNNNNNNTGAGACCATCTACTGTGGAAACTGAAGAAATAGACTGGATCAGAATCCAACTCTATATCAAGCATCCTATCATTCTGTTGAGCCATTAGTTAGCAACGAGCTGGTAATTAATAAACAATGTGCCACTTGAGATAACAAAACTGCCAAATATCCAACACAGCAGCTGG
>PIFL-14
GTGGCATAAACAGGAAAGAAACTTATCCAAATAGCAGGCAGCCGATGAGACCATATACTGTGGAAACCAAAGAAATAGACTGGATCAGAGTCCAACTCTATATCAAGCATCCTATCATTCTGTCGAGCCATTAGTTAGCAACGAGCTGGTAATTAATAAACAATGTGCCACTTGAGATAACAAAACTGCCAAATATCCAACACAGCAGCTGG
>PIFL-4
GTGGCATAAACAGGAAAGAAACTTATCCAAATAGCAGGCAGCCGATGAGACCATCTACTGTGGAAACTGAAGAAATAGACTGGATCAGAATCCAACTCTATATCAAGCAGCCTATCATTCTGTTGAGCCATTAGTTAGCAACGAGCTGGTAATTAATAAACAATGTGCCACTTGAGATAACAAAACTGCCAAATATCCAACACAGCAGCTGG
>PIFL-3
GTGGCATAAACAGGAAAGAAACTTATCCAAATAGCAGGCAGCCGATGAGACCATATACTGTGGAAACCGAAGAAATAGACTGGATCAGAATCCAACTCTATATCAAGCATCCTATCATTCTGTCAAGCCATTAGTTAGCAACGAGCTGGTAATTAATAAACAATGTGCCACTTGAGATAACAAAACTGCCAAATATCCAACACAGCAGCTGG
>PIFL-8
GTGGCATAAACAGGAAAGAAACTTATCCAAATAGCAGGCAGCCGATGAGACCATATACTGTGGAAACCAAAGAAATAGACTGGATCAGAGTCCAACTCTATATCAAGCATCCTATCATTCTGTCAAGCCATTAGTTAGCAACGAGCTGGTAATTAATAAACAATGTGCCACTTGAGATAACAAAACTGCCAAATATCCAACACAGCAGCTGG
>PIFL-17
GTGGCATAAACAGGAAAGAAACTTATCCAAATAGCAGGCAGCCGATGAGACCATATACTGTGGAAACCAAAGAAATAGACTGGATCAGAGTCCAACTCTATATCAAGCATCCTATCATTCTGTCAAGCCATTAGTTAGCAACGAGCTGGTAATTAATAAACAATGTGCCACTTGAGATAACAAAACTGCCAAATATCCAACACAGCAGCTGG
>PIFL-13
GTGGCATAAACAGGAAAGAAACTTATCCAAATAGCAGGCAGCCGATGAGACCATATACTGTGGAAACCAAAGAAATAGACTGGATCAGAGTCCAACTCTATATCAAGCATCCTATCATTCTGTCAAGCCATTAGTTAGCAACGAGCTGGTAATTAATAAACAATGTGCCACTTGAGATAACAAAACTGCCAAATATCCAACACAGCAGCTGG
>PIFL-15
GTGGCATAAACAGGAAAGAAACTTATCCAAATAGCAGGCAGCCGATGAGACCATATACTGTGGAAACTGAAGAAATAGACTGGATCAGAATCCAACTCTATATCAAGCATCCTATCATTCTGTTGAGCCATTAGTTAGCAACGAGCTGGTAATTAATAAACAATGTGCCACTTGAGATAACAAAACTGCCAAATATCCAACACAGCAGCTGG
>PIGE-1
GTGGCATAAACAGGAAAGAAACTTATCCAAATAGCAGGCAGCCGATGAGACCATATACTGTGGAAACCAAAGAAATAGACTGGATCAGAGTCCAACTCTATATCAAGCATCCTATCATTCTGTCAAGCCATTAGTTAGCAACGAGCTGGTAATTAATAAACAATGTGCCACTTCAGATAACAAAACTGCCAAATATCCAACACAGCAGCTGG
>PIGE-2
GTGGCATAAACAGGAAAGAAACTTATCCAAATAGCAGGCAGCCGATGAGACCATATACTGTGGAAACCAAAGAAATAGACTGGATCAGAGTCCAACTCTATATCAAGCATCCTATCATTCTGTCAAGCCATTAGTTAGCAACGAGCTGGTAATTAATAAACAATGTGCCACTTCAGATAACAAAACTGCCAAATATCCAACACAGCAGCTGG
>PIMN-10
GTGGCATAAACAGGAAAGAAACTTATCCAAATAGCAGGCAGCCGATGAGACCATATACTGTGGAAACCAAAGAAATAGACTGGCTCAGAGTCCAACTCTATATCAAGCATCCTATCATTCTGTCAAGCCATTAGTTAGCAACGAGCTGGTAATTAATAAACAATGTGCCACTTGAGATAACAAAACTGCCAAATATCCAACACAGCAGCTGG
>PIMN-17
GTGGCATAAACAGGAAAGAAACTTATCCAAATAGCAGGCAGCCGATGAGACCATATACTGTGGAAACCAAAGAAATAGACTGGCTCAGAGTCCAACTCTATATCAAGCATCCTATCATTCTGTCAAGCCATTAGTTAGCAACGAGCTGGTAATTAATAAACAATGTGCCACTTGAGATAACAAAACTGCCAAATATCCAACACAGCAGCTGG
>PIMN-14
GTGGCATAAACAGGAAAGAAACTTATCCAAATAGCAGGCAGCCGATGAGACCATATACTGTGGAAACCAAAGAAATAGACTGGCTCAGAGTCCAACTCTATATCAAGCATCCTATCATTCTGTCAAGCCATTAGTTAGCAACGAGCTGGTAATTAATAAACAATGTGCCACTTGAGATAACAAAACTGCCAAATATCCAACACAGCAGCTGG
>PIMN-7
GTGGCATAAACAGGAAAGAAACTTATCCAAATAGCAGGCAGCCGATGAGACCATATACTGTGGAAACCAAAGAAATAGACTGGCTCAGAGTCCAACTCTATATCAAGCATCCTATCATTCTGTCAAGCCATTAGTTAGCAACGAGCTGGTAATTAATAAACAATGTGCCACTTGAGATAACAAAACTGCCAAATATCCAACACAGCAGCTGG
>PIMN-13
GTGGCATAAACAGGAAAGAAACTTATCCAAATAGCAGGCAGCCGATGAGACCATATACTGTGGAAACCAAAGAAATAGACTGGCTCAGAGTCCAACTCTATATCAAGCATCCTATCATTCTGTCAAGCCATTAGTTAGCAACGAGCTGGTAATTAATAAACAATGTGCCACTTGAGATAACAAAACTGCCAAATATCCAACACAGCAGCTGG
>PIMN-6
GTGGCATAAACAGGAAAGAAACTTATCCAAATAGCAGGCAGCCGATGAGACCATATACTGTGGAAACCAAAGAAATAGACTGGCTCAGAGTCCAACTCTATATCAAGCATCCTATCATTCTGTCAAGCCATTAGTTAGCAACGAGCTGGTAATTAATAAACAATGTGCCACTTGAGATAACAAAACTGCCAAATATCCAACACAGCAGCTGG
>PIMN-12
GTGGCATAAACAGGAAAGAAACTTATCCAAATAGCAGGCAGCCGATGAGACCATATACTGTGGAAACCAAAGAAATAGACTGGCTCAGAGTCCAACTCTATATCAAGCATCCTATCATTCTGTCAAGCCATTAGTTAGCAACGAGCTGGTAATTAATAAACAATGTGCCACTTGAGATAACAAAACTGCCAAATATCCAACACAGCAGCTGG
>PIMN-9
GTGGCATAAACAGGAAAGAAACTTATCCAAATAGCAGGCAGCCGATGAGACCATATACTGTGGAAACCAAAGAAATAGACTGGCTCAGAGTCCAACTCTATATCAAGCATCCTATCATTCTGTCAAGCCATTAGTTAGCAACGAGCTGGTAATTAATAAACAATGTGCCACTTGAGATAACAAAACTGCCAAATATCCAACACAGCAGCTGG
>PIMN-2
GTGGCATAAACAGGAAAGAAACTTATCCAAATAGCAGGCAGCCGATGAGACCATATACTGTGGAAACCAAAGAAATAGACTGGCTCAGAGTCCAACTCTATATCAAGCATCCTATCATTCTGTCAAGCCATTAGTTAGCAACGAGCTGGTAATTAATAAACAATGTGCCACTTGAGATAACAAAACTGCCAAATATCCAACACAGCAGCTGG
>PIMN-5
GTGGCATAAACAGGAAAGAAACTTATCCAAATAGCAGGCAGCCGATGAGACCATATACTGTGGAAACCAAAGAAATAGACTGGCTCAGAGTCCAACTCTATATCAAGCATCCTATCATTCTGTCAAGCCATTAGTTAGCAACGAGCTGGTAATTAATAAACAATGTGCCACTTGAGATAACAAAACTGCCAAATATCCAACACAGCAGCTGG
>PIMN-4
GTGGCATAAACAGGAAAGAAACTTATCCAAATAGCAGGCAGCCGATGAGACCATATACTGTGGAAACCAAAGAAATAGACTGGCTCAGAGTCCAACTCTATATCAAGCATCCTATCATTCTGTCAAGCCATTAGTTAGCAACGAGCTGGTAATTAATAAACAATGTGCCACTTGAGATAACAAAACTGCCAAATATCCAACACAGCAGCTGG
>PIMN-1
GTGGCATAAACAGGAAAGAAACTTATCCAAATAGCAGGCAGCCGATGAGACCATATACTGTGGAAACCAAAGAAATAGACTGGCTCAGAGTCCAACTCTATATCAAGCATCCTATCATTCTGTCAAGCCATTAGTTAGCAACGAGCTGGTAATTAATAAACAATGTGCCACTTGAGATAACAAAACTGCCAAATATCCAACACAGCAGCTGG
>PIMN-15
GTGGCATAAACAGGAAAGAAACTTATCCAAATAGCAGGCAGCCGATGAGACCATATACTGTGGAAACCAAAGAAATAGACTGGCTCAGAGTCCAACTCTATATCAAGCATCCTATCATTCTGTCAAGCCATTAGTTAGCAACGAGCTGGTAATTAATAAACAATGTGCCACTTGAGATAACAAAACTGCCAAATATCCAACACAGCAGCTGG
>PIMN-18
GTGGCATAAACAGGAAAGAAACTTATCCAAATAGCAGGCAGCCGATGAGACCATATACTGTGGAAACCAAAGAAATAGACTGGCTCAGAGTCCAACTCTATATCAAGCATCCTATCATTCTGTCAAGCCATTAGTTAGCAACGAGCTGGTAATTAATAAACAATGTGCCACTTGAGATAACAAAACTGCCAAATATCCAACACAGCAGCTGG
>PIMN-16
GTGGCATAAACAGGAAAGAAACTTATCCAAATAGCAGGCAGCCGATGAGACCATATACTGTGGAAACCAAAGAAATAGACTGGCTCAGAGTCCAACTCTATATCAAGCATCCTATCATTCTGTCAAGCCATTAGTTAGCAACGAGCTGGTAATTAATAAACAATGTGCCACTTGAGATAACAAAACTGCCAAATATCCAACACAGCAGCTGG
>PIMN-8
GTGGCATAAACAGGAAAGAAACTTATCCAAATAGCAGGCAGCCGATGAGACCATATACTGTGGAAACCAAAGAAATAGACTGGCTCAGAGTCCAACTCTATATCAAGCATCCTATCATTCTGTCAAGCCATTAGTTAGCAACGAGCTGGTAATTAATAAACAATGTGCCACTTGAGATAACAAAACTGCCAAATATCCAACACAGCAGCTGG
>PIMN-3
GTGGCATAAACAGGAAAGAAACTTATCCAAATAGCAGGCAGCCGATGAGACCATATACTGTGGAAACCAAAGAAATAGACTGGCTCAGAGTCCAACTCTATATCAAGCATCCTATCATTCTGTCAAGCCATTAGTTAGCAACGAGCTGGTAATTAATAAACAATGTGCCACTTGAGATAACAAAACTGCCAAATATCCAACACAGCAGCTGG
>PIMN-11
GTGGCATAAACAGGAAAGAAACTTATCCAAATAGCAGGCAGCCGATGAGACCATATACTGTGGAAACCAAAGAAATAGACTGGCTCAGAGTCCAACTCTATATCAAGCATCCTATCATTCTGTCAAGCCATTAGTTAGCAACGAGCTGGTAATTAATAAACAATGTGCCACTTGAGATAACAAAACTGCCAAATATCCAACACAGCAGCTGG
>PISB-16
GTGGCATAAACAGGAAAGAAACTTATCCAAATAGCAGGCAGCCGATGAGACCATATACTGTGGAAACCAAAGAAATAGACTGGATCAGAGTCCAACTCTATATCAAGCATCCTATCATTCTGTCGAGCCATTAGTTAGCAACGAGCTGGTAATTAATAAACAATGTGCCACTTGAGATAACAAAACTGCCAAATATCCAACACAGCAGCTGG
>PISB-15
GTGGCATAAACAGGAAAGAAACTTATCCAAATAGCAGGCAGCCGATGAGACCATATACTGTGGAAACCAAAGAAATAGACTGGATCAGAATCCAACTCTATATCAAGCATCCTATCATTCTGTCAAGCCATTAGTTAGCAACGAGCTGGTAATTAATAAACAATGTGCCACTTGAGATAACAAAACTGCCAAATATCCAACACAGCAGCTGG
>PISB-12
GTGGCATAAACAGGAAAGAAACTTATCCAAATAGCAGGCAGCCGATGAGACCATATACTGTGGAAACCGAAGAAATAGACTGGATCAGAATCCAACTCTATATCAAGCATCCTATCATTCTGTCGAGCCATTAGTTAGCAACGAGCTGGTAATTAATAAACAATGTGCCACTTGAGATAACAAAACTGCCAAATATCCAACACAGCAGCTGG
>PISB-1
GTGGCATAAACAGGAAAGAAACTTATCCAAATAGCAGGCAGCCGATGAGACCATATACTGTGGAAACCGAAGAAATAGACTGGATCAGAATCCAACTCTATATCAAGCATCCTATCATTCTGTCGAGCCATTAGTTAGCAACGAGCTGGTAATTAATAAACAATGTGCCACTTGAGATAACAAAACTGCCAAATATCCAACACAGCAGCTGG
>PISB-18
GTGGCATAAACAGGAAAGAAACTTATCCAAATAGCAGGCAGCCGATGAGACCATATACTGTGGAAACTGAAGAAATAGACTGGATCAGAATCCAACTCTATATCAAGCATCCTATCATTCTGTCGAGCCATTAGTTAGCAACGAGCTGGTAATTAATAAACAATGTGCCACTTGAGATAACAAAACTGCCAAATATCCAACACAGCAGCTGG
>PISB-6
GTGGCATAAACAGGAAAGAAACTTATCCAAATAGCAGGCAGCCGATGAGACCATATACTGTGGAAACTGAAGAAATAGACTGGATCAGAATCCAACTCTATATCAAGCATCCTATCATTCTGTTGAGCCATTAGTTAGCAACGAGCTGGTAATTAATAAACAATGTGCCACTTGAGATAACAAAACTGCCAAATATCCAACACAGCAGCTGG
>PISB-17
GTGGCATAAACAGGAAAGAAACTTATCCAAATAGCAGGCAGCCGATGAGACCATATACTGTGGAAACTGAAGAAATAGACTGGATCAGAATCCAACTCTATATCAAGCATCCTATCATTCTGTTGAGCCATTAGTTAGCAACGAGCTGGTAATTAATAAACAATGTGCCACTTGAGATAACAAAACTGCCAAATATCCAACACAGCAGCTGG
>PISB-3
GTGGCATAAACAGGAAAGAAACTTATCCAAATAGCAGGCAGCCGATGAGACCATATACTGTGGAAACTGAAGAAATAGACTGGATCAGAATCCAACTCTATATCAAGCATCCTATCATTCTGTTGAGCCATTAGTTAGCAACGAGCTGGTAATTAATAAACAATGTGCCACTTGAGATAACAAAACTGCCAAATATCCAACACAGCAGCTGG
>PISB-14
GTGGCATAAACAGGAAAGAAACTTATCCAAATAGCAGGCAGCCGATGAGACCATATACTGTGGAAACCAAAGAAATAGACTGGATCAGAATCCAACTCTATATCAAGCATCCTATCATTCTGTCAAGCCATTAGTTAGCAACGAGCTGGTAATTAATAAACAATGTGCCACTTGAGATAACAAAACTGCCAAATATCCAACACAGCAGCTGG
>PISB-13
GTGGCATAAACAGGAAAGAAACTTATCCAAATAGCAGGCAGCCGATGAGACCATATACTGTGGAAACCAAAGAAATAGACTGGATCAGAATCCAACTCTATATCAAGCATCCTATCATTCTGTCGAGCCATTAGTTAGCAACGAGCTGGTAATTAATAAACAATGTGCCACTTGAGATAACAAAACTGCCAAATATCCAACACAGCAGCTGG
>PISB-5
GTGGCATAAACAGGAAAGAAACTTATCCAAATAGCAGGCAGCCGATGAGACCATATACTGTGGAAACCAAAGAAATAGACTGGCTCAGAGTCCAACTCTATATCAAGCATCCTATCATTCTGTCAAGCCATTAGTTAGCAACGAGCTGGTAATTAATAAACAATGTGCCACTTGAGATAACAAAACTGCCAAATATCCAACACAGCAGCTGG
>PISB-11
GTGGCATAAACAGGAAAGAAACTTATCCAAATAGCAGGCAGCCGATGAGACCATATACTGTGGAAACTGAAGAAATAGACTGGATCAGAATCCAACTCTATATCAAGCATCCTATCATTCTGTTGAGCCATTAGTTAGCAACGAGCTGGTAATTAATAAACAATGTGCCACTTGAGATAACAAAACTGCCAAATATCCAACACAGCAGCTGG
>PISB-7
GTGGCATAAACAGGAAAGAAACTTATCCAAATAGCAGGCAGCCGATGAGACCATCTACTGTGGAAACTGAAGAAATAGACTGGATCAGAATCCAACTCTATATCAAGCAGCCTATCATTCTGTTGAGCCATTAGTTAGCAACGAGCTGGTAATTAATAAACAATGTGCCACTTGAGATAACAAAACTGCCAAATATCCAACACAGCAGCTGG
>PISB-10
GTGGCATAAACAGGAAAGAAACTTATCCAAATAGCAGGCAGCCGATGAGACCATCTACTGTGGAAACTGAAGAAATAGACTGGATCAGAATCCAACTCTATATCAAGCAGCCTATCATTCTGTTGAGCCATTAGTTAGCAACGAGCTGGTAATTAATAAACAATGTGCCACTTGAGATAACAAAACTGCCAAATATCCAACACAGCAGCTGG
>PISB-8
GTGGCATAAACAGGAAAGAAACTTATCCAAATAGCAGGCAGCCGATGAGACCATATACTGTGGAAACCAAAGAAATAGACTGGATCAGAATCCAACTCTATATCAAGCATCCTATCATTCTGTCGAGCCATTAGTTAGCAACGAGCTGGTAATTAATAAACAATGTGCCACTTGAGATAACAAAACTGCCAAATATCCAACACAGCAGCTGG
>PISB-2
GTGGCATAAACAGGAAAGAAACTTATCCAAATAGCAGGCAGCCGATGAGACCATCTACTGTGGAAACTGAAGAAATAGACTGGATCAGAATCCAACTCTATATCAAGCAGCCTATCATTCTGTTGAGCCATTAGTTAGCAACGAGCTGGTAATTAATAAACAATGTGCCACTTGAGATAACAAAACTGCCAAATATCCAACACAGCAGCTGG
>PISB-4
GTGGCATAAACAGGAAAGAAACTTATCCAAATAGCAGGCAGCCGATGAGACCATATACTGTGGAAACCAAAGAAATAGACTGGATCAGAATCCAACTCTATATCAAGCATCCTATCATTCTGTCAAGCCATTAGTTAGCAACGAGCTGGTAATTAATAAACAATGTGCCACTTGAGATAACAAAACTGCCAAATATCCAACACAGCAGCTGG
>PISB-9
GTGGCATAAACAGGAAAGAAACTTATCCAAATAGCAGGCAGCCGATGAGACCATATACTGTGGAAACCAAAGAAATAGACTGGATCAGAGTCCAACTCTATATCAAGCATCCTATCATTCTGTCAAGCCATTAGTTAGCAACGAGCTGGTAATTAATAAACAATGTGCCACTTGAGATAACAAAACTGCCAAATATCCAACACAGCAGCTGG
>PISQ-2
GTGGCATAAACAGGAAAGAAACTTATCCAAATAGCAGGCAGCCGAAGAGACCATATACTGTGGAAACCAAAGAAATAGACTGGATCAGAGTCCAACTCTATATCAAGCATCCTATCATTCTGTCAAGCCATTAGTTAGCAACGAGCTGGTAATTAATAAACAATGTGCCACTTGAGATAACAAAACTGCCAAATATCCAACACAGCAGCTGG
>PISQ-1
GTGGCATAAACAGGAAAGAAACTTATCCAAATAGCAGGCAGCCGAAGAGACCATATACTGTGGAAACCAAAGAAATAGACTGGATCAGAGTCCAACTCTATATCAAGCATCCTATCATTCTGTCAAGCCATTAGTTAGCAACGAGCTGGTAATTAATAAACAATGTGCCACTTGAGATAACAAAACTGCCAAATATCCAACACAGCAGCTGG
>PIST-4
GTGGCATAAACAGGAAAGAAACTTATCCAAATAGCAGGCAGCCGATGAGACCATATACTGTGGAAACCGAAGAAATAGACTGGATCAGAATCCAACTCTATATCAAGCATCCTATCATTCTGTCAAGCCATTAGTTAGCAACGAGCTGGTAATTAATAAACAATGTGCCACTTGAGATAACAAAACTGCCAAATATCCAACACAGCAGCTGG
>PIST-19
GTGGCATAAACAGGAAAGAAACTTATCCAAATAGCAGGCAGCCGATGAGACCATATACTGTGGAAACCAAAGAAATAGACTGGATCAGAATCCAACTCTATATCAAGCATCCTATCATTCTGTCGAGCCATTAGTTAGCAACGAGCTGGTAATTAATAAACAATGTGCCACTTGAGATAACAAAACTGCCAAATATCCAACACAGCAGCTGG
>PIST-14
GTGGCATAAACAGGAAAGAAACTTATCCAAATAGCAGGCAGCCGATGAGACCATATACTGTGGAAACCAAAGAAATAGACTGGCTCAGAGTCCAACTCTATATCAAGAATCCTATCATTCTGTCAAGCCATTAGTTAGCAACGAGCTGGTAATTAATAAACAATGTGCCACTTGAGATAACAAAACTGCCAAATATCCAACACAGCAGCTGG
>PIST-10
GTGGCATAAACAGGAAAGAAACTTATCCAAATAGCAGGCAGCCGATGAGACCATATACTGTGGAAACTGAAGAAATAGACTGGATCAGAATCCAACTCTATATCAAGCATCCTATCATTCTGTCGAGCCATTAGTTAGCAACGAGCTGGTAATTAATAAACAATGTGCCACTTGAGATAACAAAACTGCCAAATATCCAACACAGCAGCTGG
>PIST-6
GTGGCATAAACAGGAAAGAAACTTATCCAAATAGCAGGCAGCCGATGAGACCATATACTGTGGAAACCGAAGAAATAGACTGGATCAGAATCCAACTCTATATCAAGCATCCTATCATTCTGTCGAGCCATTAGTTAGCAACGAGCTGGTAATTAATAAACAATGTGCCACTTGAGATAACAAAACTGCCAAATATCCAACACAGCAGCTGG
>PIST-3
GTGGCATAAACAGGAAAGAAACTTATCCAAATAGCAGGCAGCCGATGAGACCATATACTGTGGAAACTGAAGAAATAGACTGGATCAGAATCCAACTCTATATCAAGCATCCTATCATTCTGTTGAGCCATTAGTTAGCAACGAGCTGGTAATTAATAAACAATGTGCCACTTGAGATAACAAAACTGCCAAATATCCAACACAGCAGCTGG
>PIST-7
GTGGCATAAACAGGAAAGAAACTTATCCAAATAGCAGGCAGCCGATGAGACCATATACTGTGGAAACCAAAGAAATAGACTGGATCAGAGTCCAACTCTATATCAAGCATCCTATCATTCTGTCAAGCCATTAGTTAGCAACGAGCTGGTAATTAATAAACAATGTGCCACTTGAGATAACAAAACTGCCAAATATCCAACACAGCAGCTGG
>PICH-X2
GTGGCATAAACAGGAAAGAAACTTATCCAAATAGCAGGCAGCCGATGAGACCATATACTGTGGAAACCGAAGAAATAGACTGGATCAGAATCCAACTCTATATCAAGCATCCTATCATTCTGTTGAGCCATTAGTTAGCAACGAGCTGGTAATTAATAAACAATGTGCCACTTGAGATAACAAAACTGCCAAATATCCAACACAGCAGCTGG
>PIST-5
GTGGCATAAACAGGAAAGAAACTTATCCAAATAGCAGGCAGCCGATGAGACCATATACTGTGGAAACCAAAGAAATAGACTGGATCAGAATCCAACTCTATATCAAGAATCCTATCATTCTGTCAAGCCATTAGTTAGCAACGAGCTGGTAATTAATAAACAATGTGCCACTTGAGATAACAAAACTGCCAAATATCCAACACAGCAGCTGG
>PIST-1
GTGGCATAAACAGGAAAGAAACTTATCCAAATAGCAGGCAGCCGATGAGACCATATACTGTGGAAACCAAAGAAATAGACTGGATCAGAATCCAACTCTATATCAAGCATCCTATCATTCTGTCGAGCCATTAGTTAGCAACGAGCTGGTAATTAATAAACAATGTGCCACTTGAGATAACAAAACTGCCAAATATCCAACACAGCAGCTGG
>PIST-15
GTGGCATAAACAGGAAAGAAACTTATCCAAATAGCAGGCAGCCGATGAGACCATATACTGTGGAAACCAAAGAAATAGACTGGCTCAGAGTCCAACTCTATATCAAGAATCCTATCATTCTGTCAAGCCATTAGTTAGCAACGAGCTGGTAATTAATAAACAATGTGCCACTTGAGATAACAAAACTGCCAAATATCCAACACAGCAGCTGG
>PIST-11
GTGGCATAAACAGGAAAGAAACTTATCCAAATAGCAGGCAGCCGATGAGACCATATACTGTGGAAACCAAAGAAATAGACTGGCTCAGAGTCCAACTCTATATCAAGAATCCTATCATTCTGTCAAGCCATTAGTTAGCAACGAGCTGGTAATTAATAAACAATGTGCCACTTGAGATAACAAAACTGCCAAATATCCAACACAGCAGCTGG
>PIST-13
GTGGCATAAACAGGAAAGAAACTTATCCAAATAGCAGGCAGCCGATGAGACCATCTACTGTGGAAACTGAAGAAATAGACTGGATCAGAATCCAACTCTATATCAAGCAGCCTATCATTCTGTTGAGCCATTAGTTAGCAACGAGCTGGTAATTAATAAACAATGTGCCACTTGAGATAACAAAACTGCCAAATATCCAACACAGCAGCTGG
>PIST-8
GTGGCATAAACAGGAAAGAAACTTATCCAAATAGCAGGCAGCCGATGAGACCATATACTGTGGAAACTGAAGAAATAGACTGGATCAGAATCCAACTCTATATCAAGCAGCCTATCATTCTGTTGAGCCATTAGTTAGCAACGAGCTGGTAATTAATAAACAATGTGCCACTTGAGATAACAAAACTGCCAAATATCCAACACAGCAGCTGG
>PIST-2
GTGGCATAAACAGGAAAGAAACTTATCCAAATAGCAGGCAGCCGATGAGACCATATACTGTGGAAACCGAAGAAATAGACTGGATCAGAATCCAACTCTATATCAAGCATCCTATCATTCTGTCGAGCCATTAGTTAGCAACGAGCTGGTAATTAATAAACAATGTGCCACTTGAGATAACAAAACTGCCAAATATCCAACACAGCAGCTGG
>PICH-X3
GTGGCATAAACAGGAAAGAAACTTATCCAAATAGCAGGCAGCCGATGAGACCATATACTGTGGAAACCAAATAAATAGACTGGATCAGAGTCCAACTCTATATCAAGCATCCTATCATTCTGTCAAGCCATTAGTTAGCAACGAGCTGGTAATTAATAAACAATGTGCCACTTGAGATAACAAAACTGCCAAATATCCAACACAGCAGCTGG
>PIST-9
GTGGCATAAACAGGAAAGAAACTTATCCAAATAGCAGGCAGCCGATGAGACCATATACTGTGGAAACTGAAGAAATAGACTGGATCAGAATCCAACTCTATATCAAGCAGCCTATCATTCTGTTGAGCCATTAGTTAGCAACGAGCTGGTAATTAATAAACAATGTGCCACTTGAGATAACAAAACTGCCAAATATCCAACACAGCAGCTGG
>PIST-12
GTGGCATAAACAGGAAAGAAACTTATCCAAATAGCAGGCAGCCGATGAGACCATCTACTGTGGAAACTGAAGAAATAGACTGGATCAGAATCCAACTCTATATCAAGCAGCCTATCATTCTGTTGAGCCATTAGTTAGCAACGAGCTGGTAATTAATAAACAATGTGCCACTTGAGATAACAAAACTGCCAAATATCCAACACAGCAGCTGG
>PICH-X1
GTGGCATAAACAGGAAAGAAACTTATCCAAATAGCAGGCAGCCGATGAGACCATATACTGTGGAAACCGAAGAAATAGACTGGATCAGAATCCAACTCTATATCAAGCATCCTATCATTCTGTTGAGCCATTAGTTAGCAACGAGCTGGTAATTAATAAACAATGTGCCACTTGAGATAACAAAACTGCCAAATATCCAACACAGCAGCTGG
>PILA-29
GTGGCATAAACAGGAAAGAAACTTATCCAAATAGCAGGCAGCCGATGAGACCATATACTGTGGAAACCGAAGAAATAGACTGGATCAGAATCCAACTCTATATCAAGCATCCTATCATTCTGTCAAGCCATTAGTTAGCAACGAGCTGGTAATTAATAAACAATGTGCCACTTGAGATAACAAAACTGCCAAATATCCAACACAGCAGCTGG
>PILA-17
GTGGCATAAACAGGAAAGAAACTTATCCAAATAGCAGGCAGCCGATGAGACCATATACTGTGGAAACCAAAGAAATAGACTGGCTCAGAGTCCAACTCTATATCAAGCATCCTATCATTCTGTCAAGCCATTAGTTAGCAACGAGCTGGTAATTAATAAACAATGTGCCACTTGAGATAACAAAACTGCCAAATATCCAACACAGCAGCTGG
>PILA-24
GTGGCATAAACAGGAAAGAAACTTATCCAAATAGCAGGCAGCCGATGAGACCATATACTGTGGAAACCAAAGAAATAGACTGGCTCAGAGTCCAACTCTATATCAAGCATCCTATCATTCTGTCAAGCCATTAGTTAGCAACGAGCTGGTAATTAATAAACAATGTGCCACTTGAGATAACAAAACTGCCAAATATCCAACACAGCAGCTGG
>PILA-28
GTGGCATAAACAGGAAAGAAACTTATCCAAATAGCAGGCAGCCGATGAGACCATATACTGTGGAAACCAAAGAAATAGACTGGCTCAGAGTCCAACTCTATATCAAGCATCCTATCATTCTGTCAAGCCATTAGTTAGCAACGAGCTGGTAATTAATAAACAATGTGCCACTTGAGATAACAAAACTGCCAAATATCCAACACAGCAGCTGG
>PILA-19
GTGGCATAAACAGGAAAGAAACTTATCCAAATAGCAGGCAGCCGATGAGACCATATACTGTGGAAACCAAAGAAATAGACTGGATCAGAATCCAACTCTATATCAAGCATCCTATCATTCTGTCAAGCCATTAGTTAGCAACGAGCTGGTAATTAATAAACAATGTGCCACTTGAGATAACAAAACTGCCAAATATCCAACACAGCAGCTGG
>PILA-18
GTGGCATAAACAGGAAAGAAACTTATCCAAATAGCAGGCAGCCGATGAGACCATATACTGTGGAAACCAAAGAAATAGACTGGCTCAGAGTCCAACTCTATATCAAGCATCCTATCATTCTGTCAAGCCATTAGTTAGCAACGAGCTGGTAATTAATAAACAATGTGCCACTTGAGATAACAAAACTGCCAAATATCCAACACAGCAGCTGG
>PILA-21
GTGGCATAAACAGGAAAGAAACTTATCCAAATAGCAGGCAGCCGATGAGACCATATACTGTGGAAACCAAAGAAATAGACTGGCTCAGAGTCCAACTCTATATCAAGCATCCTATCATTCTGTCAAGCCATTAGTTAGCAACGAGCTGGTAATTAATAAACAATGTGCCACTTGAGATAACAAAACTGCCAAATATCCAACACAGCAGCTGG
>PILA-22
GTGGCATAAACAGGAAAGAAACTTATCCAAATAGCAGGCAGCCGATGAGACCATATACTGTGGAAACCAAAGAAATAGACTGGCTCAGAGTCCAACTCTATATCAAGCATCCTATCATTCTGTCAAGCCATTAGTTAGCAACGAGCTGGTAATTAATAAACAATGTGCCACTTGAGATAACAAAACTGCCAAATATCCAACACAGCAGCTGG
>PILA-27
GTGGCATAAACAGGAAAGAAACTTATCCAAATAGCAGGCAGCCGATGAGACCATATACTGTGGAAACCAAAGAAATAGACTGGCTCAGAGTCCAACTCTATATCAAGCATCCTATCATTCTGTCAAGCCATTAGTTAGCAACGAGCTGGTAATTAATAAACAATGTGCCACTTGAGATAACAAAACTGCCAAATATCCAACACAGCAGCTGG
>PILA-20
GTGGCATAAACAGGAAAGAAACTTATCCAAATAGCAGGCAGCCGATGAGACCATATACTGTGGAAACCAAAGAAATAGACTGGCTCAGAGTCCAACTCTATATCAAGCATCCTATCATTCTGTCAAGCCATTAGTTAGCAACGAGCTGGTAATTAATAAACAATGTGCCACTTGAGATAACAAAACTGCCAAATATCCAACACAGCAGCTGG
>PILA-23
NTGGCATAAACAGGAAAGAAACTTATCCAAATAGCAGGCAGCCGATGAGACCATATACTGTGGAAACCAAAGAAATAGACTGGATCAGAATCCAACTCTATATCAAGCATCCTATCATTCTGTTGAGCCATTAGTTAGCAACGAGCTGGTAATTAATAAACAATGTGCCACTTGAGATAACAAAACTGCCAAATATCCAACACAGCAGCTGG
>PILA-26
GTGGCATAAACAGGAAAGAAACTTATCCAAATAGCAGGCAGCCGATGAGACCATATACTGTGGAAACCAAAGAAATAGACTGGCTCAGAGTCCAACTCTATATCAAGCATCCTATCATTCTGTCAAGCCATTAGTTAGCAACGAGCTGGTAATTAATAAACAATGTGCCACTTGAGATAACAAAACTGCCAAATATCCAACACAGCAGCTGG
