# Supplementary material for: An empirical evaluation of two-stage species tree inference strategies using a multilocus dataset from North American pines
Source: BMC Evol Biol. 2014 Mar 29;14:67. doi: 10.1186/1471-2148-14-67 (PMC4021425; doi:10.1186/1471-2148-14-67)
Supplement: Additional file 3 — Zip archive containing data filesDp,Dp,0,Ds,Ds,0, and a description of these files. [file 1471-2148-14-67-S3.zip › DeGiorgioEtAl_2014_AdditionalFile1/Dataset_Dp0/0_1949_01.fas]

>PIAL-3
TGTCATTTTGTTGAAGCCCAAATTCTGGAGGCCATCGGTATTGATTACATTGATGAGAGTGAAGTGCTCACTGTTGCAGATGACATGCACCATAT-CAACAAACATAATTTCCGTATACCTTTTGTCTGTGGTTGCCGGAACCTTGGTGAGGCCCTGAGAAGGATTGCTGAAGGAGCTGCTATGATCAGGACCAAAGGAGAAGCTGGTACTGGTAATGTTATTGAAGCAGTAAGACATGTAAGGTCTGTTTTGGGTGAGG
>PIAL-16
TGTCATTTTGTTGAAGCCCAAATTCTGGAGGCCATCGGTATTGATTACATTGATGAGAGTGAAGTGCTCACTGTTGCAGATGACATGCACCATAT-CAACAAACATAATTTCCGTATACCTTTTGTCTGTGGTTGCCGGAACCTTGGTGAGGCCCTGAGAAGGATTGCTGAAGGAGCTGCTATGATCAGGACCAAAGGAGAAGCTGGTACTGGTAATGTTATTGAAGCAGTAAGACATGTAAGGTCTGTTTTGGGTGAGG
>PIAL-4
TGTCATTTTGTTGAAGCCCAAATTCTGGAGGCCATCGGTATTGATTACATTGATGAGAGTGAAGTGCTCACTGTTGCAGATGACATGCACCATAT-CAACAAACATAATTTCCGTATACCTTTTGTCTGTGGTTGCCGGAACCTTGGTGAGGCCCTGAGAAGGATTGCTGAAGGAGCTGCTATGATCAGGACCAAAGGAGAAGCTGGTACTGGTAATGTTATTGAAGCAGTAAGACATGTAAGGTCTGTTTTGGGTGAGG
>PIAL-6
TGTCATTTTGTTGAAGCCCAAATTCTGGAGGCCATCGGTATTGATTACATTGATGAGAGTGAAGTGCTCACTGTTGCAGATGACATGCACCATAT-CAACAAACATAATTTCCGTATACCTTTTGTCTGTGGTTGCCGGAACCTTGGTGAGGCCCTGAGAAGGATTGCTGAAGGAGCTGCTATGATCAGGACCAAAGGAGAAGCTGGTACTGGTAATGTTATTGAAGCAGTAAGACATGTAAGGTCTGTTTTGGGTGAGG
>PIAL-10
TGTCATTTTGTTGAAGCCCAAATTCTGGAGGCCATCGGTATTGATTACATTGATGAGAGTGAAGTGCTCACTGTTGCAGATGACATGCACCATAT-CAACAAACATAATTTCCGTATACCTTTTGTCTGTGGTTGCCGGAACCTTGGTGAGGCCCTGAGAAGGATTGCTGAAGGAGCTGCTATGATCAGGACCAAAGGAGAAGCTGGTACTGGTAATGTTATTGAAGCAGTAAGACATGTAAGGTCTGTTTTGGGTGAGG
>PIAL-13
TGTCATTTTGTTGAAGCCCAAATTCTGGAGGCCATCGGTATTGATTACATTGATGAGAGTGAAGTGCTCACTGTTGCAGATGACATGCACCATAT-CAACAAACATAATTTCCGTATACCTTTTGTCTGTGGTTGCCGGAACCTTGGTGAGGCCCTGAGAAGGATTGCTGAAGGAGCTGCTATGATCAGGACCAAAGGAGAAGCTGGTACTGGTAATGTTATTGAAGCAGTAAGACATGTAAGGTCTGTTTTGGGTGAGG
>PIAL-12
TGTCATTTTGTTGAAGCCCAAATTCTGGAGGCCATCGGTATTGATTACATTGATGAGAGTGAAGTGCTCACTGTTGCAGATGACATGCACCATAT-CAACAAACATAATTTCCGTATACCTTTTGTCTGTGGTTGCCGGAACCTTGGTGAGGCCCTGAGAAGGATTGCTGAAGGAGCTGCTATGATCAGGACCAAAGGAGAAGCTGGTACTGGTAATGTTATTGAAGCAGTAAGACACGTAAGGTCTGTTTTGGGTGAGG
>PIAL-8
TGTCATTTTGTTGAAGCCCAAATTCTGGAGGCCATCGGTATTGATTACATTGATGAGAGTGAAGTGCTCACTGTTGCAGATGACATGCACCATAT-CAACAAACATAATTTCCGTATACCTTTTGTCTGTGGTTGCCGGAACCTTGGTGAGGCCCTGAGAAGGATTGCTGAAGGAGCTGCTATGATCAGGACCAAAGGAGAAGCTGGTACTGGTAATGTTATTGAAGCAGTAAGACATGTAAGGTCTGTTTTGGGTGAGG
>PIAL-15
TGTCATTTTGTTGAAGCCCAAATTCTGGAGGCCATCGGTATTGATTACATTGATGAGAGTGAAGTGCTCACTGTTGCAGATGACATGCACCATAT-CAACAAACATAATTTCCGTATACCTTTTGTCTGTGGTTGCCGGAACCTTGGTGAGGCCCTGAGAAGGATTGCTGAAGGAGCTGCTATGATCAGGACCAAAGGAGAAGCTGGTACTGGTAATGTTATTGAAGCAGTAAGACATGTAAGGTCTGTTTTGGGTGAGG
>PIAY-5
TGTCATTTTGTTGAAGCCCAAATTCTGGAGGCCATCGGTATTGATTACATTGATGAGAGTGAAGTGCTCACTGTTGCAGATGACATGCACCATAT-CAACAAACATAATTTCCGTATACCTTTTGTCTGTGGTTGCCGGAACCTTGGTGAGGCCCTGAGAAGGATTGCTGAAGGAGCTGCTATGATCAGGACCAAAGGAGAAGCTGGTACTGGTAATGTTATTGAAGCAGTAAGACACGTAAGGTCTGTTTTGGGTGAGG
>PIAY-14
TGTCATTTTGTTGAAGCCCAAATTCTGGAGGCCATCGGTATTGATTACATTGATGAGAGTGAAGTGCTCACTGTTGCAGATGACATGCACCATAT-CAACAAACATAATTTCCGTATACCTTTTGTCTGTGGTTGCCGGAACCTTGGTGAGGCCCTGAGAAGGATTGCTGAAGGAGCTGCTATGATCAGGACCAAAGGAGAAGCTGGTACTGGTAATGTTATTGAAGCAGTAAGACATGTAAGGTCTGTTTTGGGTGAGG
>PIAY-2
TGTCATTTTGTTGAAGCCCAAATTCTGGAGGCCATCGGTATTGATTACATTGATGAGAGTGAAGTGCTCACTGTTGCAGATGACATGCACCATAT-CAACAAACATAATTTCCGTATACCTTTTGTCTGTGGTTGCCGGAACCTTGGTGAGGCCCTGAGAAGGATTGCTGAAGGAGCTGCTATGATCAGGACCAAAGGAGAAGCTGGTACTGGTAATGTTATTGAAGCAGTAAGACACGTAAGGTCTGTTTTGGGTGAGG
>PIAY-3
TGTCATTTTGTTGAAGCCCAAATTCTGGAGGCAATTGGTATTGATTACATTGATGAGAGTGAAGTGCTCACTGTTGCAGATGACATGCACCATAT-CAACAAACATAATTTCCGTATACCTTTTGTCTGTGGATGCCGGAACCTTGGTGAGGCCCTGAGAAGGATTGCTGAAGGAGCTGCCATGATCAGGACTAAAGGAGAAGCTGGCACTGGCAATGTTATTGAAGCAGTAAGACATGTGAGGTCTGTTTTGGGTGAGG
>PIAY-10
TGTCATTTTGTTGAAGCCCAAATTCTGGAGGCCATCGGTATTGATTACATTGATGAGAGTGAAGTGCTCACTGTTGCAGATGACATGCACCATAT-CAACAAACATAATTTCCGTATACCTTTTGTCTGTGGTTGCCGGAACCTTGGTGAGGCCCTGAGAAGGATTGCTGAAGGAGCTGCTATGATCAGGACCAAAGGAGAAGCTGGTACTGGTAATGTTATTGAAGCAGTAAGACACGTAAGGTCTGTTTTGGGTGAGG
>PIAY-19
TGTCATTTTGTTGAAGCCCAAATTCTGGAGGCCATTGGTATTGATTACATTGATGAGAGTGAAGTGCTCACTGTTGCAGATGACATGCACCATAT-CAACAAACATAATTTCCGTATACCTTTTGTCTGTGGTTGCCGGAACCTTGGTGAGGCCCTGAGAAGGATTGCTGAAGGAGCTGCTATGATCAGGACCAAAGGAGAAGCTGGTACTGGTAATGTTATTGAAGCAGTAAGACATGTAAGGTCTGTTTTGGGTGAGG
>PIAY-9
TGTCATTTTGTTGAAGCCCAAATTCTGGAGGCCATCGGTATTGATTACATTGATGAGAGTGAAGTGCTCACTGTTGCAGATGACATGCACCATAT-CAACAAACATAATTTCCGTATACCTTTTGTCTGTGGTTGCCGGAACCTTGGTGAGGCCCTGAGAAGGATTGCTGAAGGAGCTGCTATGATCAGGACCAAAGGAGAAGCTGGTACTGGTAATGTTATTGAAGCAGTAAGACATGTAAGGTCTGTTTTGGGTGAGG
>PIAY-13
TGTCATTTTGTTGAAGCCCAAATTCTGGAGGCCATCGGTATTGATTACATTGATGAGAGTGAAGTGCTCACTGTTGCAGATGACATGCACCATAT-CAACAAACATAATTTCCGTATACCTTTTGTCTGTGGTTGCCGGAACCTTGGTGAGGCCCTGAGAAGGATTGCTGAAGGAGCTGCTATGATCAGGACCAAAGGAGAAGCTGGTACTGGTAATGTTATTGAAGCAGTAAGACACGTAAGGTCTGTTTTGGGTGAGG
>PIAY-7
TGTCATTTTGTTGAAGCCCAAATTCTGGAGGCCATCGGTATTGATTACATTGATGAGAGTGAAGTGCTCACTGTTGCAGATGACATGCACCATAT-CAACAAACATAATTTCCGTATACCTTTTGTCTGTGGTTGCCGGAACCTTGGTGAGGCCCTGAGAAGGATTGCTGAAGGAGCTGCTATGATCAGGACCAAAGGAGAAGCTGGTACTGGTAATGTTATTGAAGCAGTAAGACATGTAAGGTCTGTTTTGGGTGAGG
>PIAY-8
TGTCATTTTGTTGAAGCCCAAATTCTGGAGGCCATCGGTATTGATTACATTGATGAGAGTGAAGTGCTCACTGTTGCAGATGACATGCACCATAT-CAACAAACATAATTTCCGTATACCTTTTGTCTGTGGTTGCCGGAACCTTGGTGAGGCCCTGAGAAGGATTGCTGAAGGAGCTGCTATGATCAGGACCAAAGGAGAAGCTGGTACTGGTAATGTTATTGAAGCAGTAAGACACGTAAGGTCTGTTTTGGGTGAGG
>PIAY-16
TGTCATTTTGTTGAAGCCCAAATTCTGGAGGCCATCGGTATTGATTACATTGATGAGAGTGAAGTGCTCACTGTTGCAGATGACATGCACCATAT-CAACAAACATAATTTCCGTATACCTTTTGTCTGTGGTTGCCGGAACCTTGGTGAGGCCCTGAGAAGGATTGCTGAAGGAGCTGCTATGATCAGGACCAAAGGAGAAGCTGGTACTGGTAATGTTATTGAAGCAGTAAGACACGTAAGGTCTGTTTTGGGTGAGG
>PIAY-1
TGTCATTTTGTTGAAGCCCAAATTCTGGAGGCCATCGGTATTGATTACATTGATGAGAGTGAAGTGCTCACTGTTGCAGATGACATGCACCATAT-CAACAAACATAATTTCCGTATACCTTTTGTCTGTGGTTGCCGGAACCTTGGTGAGGCCCTGAGAAGGATTGCTGAAGGAGCTGCTATGATCAGGACCAAAGGAGAAGCTGGTACTGGTAATGTTATTGAAGCAGTAAGACACGTAAGGTCTGTTTTGGGTGAGG
>PIAY-17
TGTCATTTTGTTGAAGCCCAAATTCTGGAGGCCATCGGTATTGATTACATTGATGAGAGTGAAGTGCTCACTGTTGCAGATGACATGCACCATAT-CAACAAACATAATTTCCGTATACCTTTTGTCTGTGGTTGCCGGAACCTTGGTGAGGCCCTGAGAAGGATTGCTGAAGGAGCTGCTATGATCAGGACCAAAGGAGAAGCTGGTACTGGTAATGTTATTGAAGCAGTAAGACATGTAAGGTCTGTTTTGGGTGAGG
>PIAY-18
TGTCATTTTGTTGAAGCCCAAATTCTGGAGGCCATCGGTATTGATTACATTGATGAGAGTGAAGTGCTCACTGTTGCAGATGACATGCACCATAT-CAACAAACATAATTTCCGTATACCTTTTGTCTGTGGTTGCCGGAACCTTGGTGAGGCCCTGAGAAGGATTGCTGAAGGAGCTGCTATGATCAGGACCAAAGGAGAAGCTGGTACTGGTAATGTTATTGAAGCAGTAAGACATGTAAGGTCTGTTTTGGGTGAGG
>PIAY-4
TGTCATTTTGTTGAAGCCCAAATTCTGGAGGCCATTGGTATTGATTACATTGATGAGAGTGAAGTGCTCACTGTTGCAGATGACATGCACCATAT-CAACAAACATAATTTCCGTATACCTTTTGTCTGTGGTTGCCGGAACCTTGGTGAGGCCCTGAGAAGGATTGCTGAAGGAGCTGCTATGATCAGGACCAAAGGAGAAGCTGGTACTGGTAATGTTATTGAAGCAGTAAGACATGTAAGGTCTGTTTTGGGTGAGG
>PIBU-1
TGTCATTTTGTTGAAGCCCAAATTCTGGAGGCCATCGGTATTGATTACATTGATGAGAGTGAAGTGCTCACTGTTGCAGATGACATGCACCATAT-CAACAAACATAATTTCCGTATACCTTTTGTCTGCGGTTGCCGGAACCTTGGTGAGGCCCTGAGAAGGATTGCTGAAGGAGCTGCTATGATCAGGACCAAAGGAGAAGCTGGTACTGGTAATGTTATTGAAGCAGTAAGACATGTAAGGTCTGTTTTGGGTGAGG
>PIFL-1
TGTCATTTTGTTGAAGCCCAAATTCTGGAGGCCATCGGTATTGATTACATTGATGAGAGTGAAGTGCTCACTGTTGCAGATGACATGCACCATAT-CAACAAACATAATTTCCGTATACCTTTTGTCTGTGGTTGCCGGAACCTTGGTGAGGCCCTGAGAAGGATTGCTGAAGGAGCTGCTATGATCAGGACCAAAGGAGAAGCTGGTACTGGTAATGTTATTGAAGCAGTAAGACACGTAAGGTCTGTTTTGGGTGAGG
>PIFL-15
TGTCATTTTGTTGAAGCCCAAATTCTGGAGGCCATCGGTATTGATTACATTGATGAGAGTGAAGTGCTCACTGTTGCAGATGACATGCACCATAT-CAACAAACATAATTTCCGTATACCTTTTGTCTGTGGTTGCCGGAACCTTGGTGAGGCCCTGAGAAGGATTGCTGAAGGAGCTGCTATGATCAGGACCAAAGGAGAAGCTGGTACTGGTAATGTTATTGAAGCAGTAAGACACGTAAGGTCTGTTTTGGGTGAGG
>PIFL-2
TGTCATTTTGTTGAAGCCCAAATTCTGGAGGCCATCGGTATTGATTACATTGATGAGAGTGAAGTGCTCACTGTTGCAGATGACATGCACCATAT-CAACAAACATAATTTCCGTATACCTTTTGTCTGTGGTTGCCGGAACCTTGGTGAGGCCCTGAGAAGGATTGCTGAAGGAGCTGCTATGATCAGGACCAAAGGAGAAGCTGGTACTGGTAATGTTATTGAAGCAGTAAGACACGTAAGGTCTGTTTTGGGTGAGG
>PIFL-9
TGTCATTTTGTTGAAGCCCAAATTCTGGAGGCCATCGGTATTGATTACATTGATGAGAGTGAAGTGCTCACTGTTGCAGATGACATGCACCATAT-CAACAAACATAATTTCCGTATACCTTTTGTCTGTGGTTGCCGGAACCTTGGTGAGGCCCTGAGAAGGATTGCTGAAGGAGCTGCTATGATCAGGACCAAAGGAGAAGCTGGTACTGGTAATGTTATTGAAGCAGTAAGACATGTAAGGTCTGTTTTGGGTGAGG
>PIFL-5
TGTCATTTTGTTGAAGCCCAAATTCTGGAGGCCATTGGTATTGATTACATTGATGAGAGTGAAGTGCTCACTGTTGCAGATGACATGCACCATAT-CAACAAACATAATTTCCGTATACCTTTTGTCTGTGGATGCCGGAACCTTGGTGAGGCCCTGAGAAGGATTGCTGAAGGAGCTGCCATGATCAGGACCAAAGGAGAAGCTGGTACTGGTAATGTTATTGAAGCAGTAAGACATGTGAGGTCTGTTTTGGGTGAGG
>PIFL-4
TGTCATTTTGTTGAAGCCCAAATTCTGGAGGCCATCGGTATTGATTACATTGATGAGAGTGAAGTGCTCACTGTTGCAGATGACATGCACCATAT-CAACAAACATAATTTCCGTATACCTTTTGTCTGTGGTTGCCGGAACCTTGGTGAGGCCCTGAGAAGGATTGCTGAAGGAGCTGCTATGATCAGGACCAAAGGAGAAGCTGGTACTGGTAATGTTATTGAAGCAGTAAGACATGTAAGGTCTGTTTTGGGTGAGG
>PIFL-16
TGTCATTTTGTTGAAGCCCAAATTCTGGAGGCCATCGGTATTGATTACATTGATGAGAGTGAAGTGCTCACTGTTGCAGATGACATGCACCATAT-CAACAAACATAATTTCCGTATACCTTTTGTCTGTGGTTGCCGGAACCTTGGTGAGGCCCTGAGAAGGATTGCTGAAGGAGCTGCTATGATCAGGACCAAAGGAGAAGCTGGTACTGGTAATGTTATTGAAGCAGTAAGACATGTAAGGTCTGTTTTGGGTGAGG
>PIFL-8
TGTCATTTTGTTGAAGCCCAAATTCTGGAGGCCATCGGTATTGATTACATTGATGAGAGTGAAGTGCTCACTGTTGCAGATGACATGCACCATAT-CAACAAACATAATTTCCGTATACCTTTTGTCTGTGGTTGCCGGAACCTTGGTGAGGCCCTGAGAAGGATTGCTGAAGGAGCTGCTATGATCAGGACCAAAGGAGAAGCTGGTACTGGTAATGTTATTGAAGCAGTAAGACACGTAAGGTCTGTTTTGGGTGAGG
>PIFL-14
TGTCATTTTGTTGAAGCCCAAATTCTGGAGGCCATCGGTATTGATTACATTGATGAGAGTGAAGTGCTCACTGTTGCAGATGACATGCACCATAT-CAACAAACATAATTTCCGTATACCTTTTGTCTGTGGTTGCCGGAACCTTGGTGAGGCCCTGAGAAGGATTGCTGAAGGAGCTGCTATGATCAGGACCAAAGGAGAAGCTGGTACTGGTAATGTTATTGAAGCAGTAAGACACGTAAGGTCTGTTTTGGGTGAGG
>PIFL-10
TGTCATTTTGTTGAAGCCCAAATTCTGGAGGCCATCGGTATTGATTACATTGATGAGAGTGAAGTGCTCACTGTTGCAGATGACATGCACCATAT-CAACAAACATAATTTCCGTATACCTTTTGTCTGTGGTTGCCGGAACCTTGGTGAGGCCCTGAGAAGGATTGCTGAAGGAGCTGCTATGATCAGGACCAAAGGAGAAGCTGGTACTGGTAATGTTATTGAAGCAGTAAGACACGTAAGGTCTGTTTTGGGTGAGG
>PIFL-17
TGTCATTTTGTTGAAGCCCAAATTCTGGAGGCCATCGGTATTGATTACATTGATGAGAGTGAAGTGCTCACTGTTGCAGATGACATGCACCATAT-CAACAAACATAATTTCCGTATACCTTTTGTCTGTGGTTGCCGGAACCTTGGTGAGGCCCTGAGAAGGATTGCTGAAGGAGCTGCTATGATCAGGACCAAAGGAGAAGCTGGTACTGGTAATGTTATTGAAGCAGTAAGACACGTAAGGTCTGTTTTGGGTGAGG
>PIMN-17
TGTCATTTTGTTGAAGCCCAAATTCTGGAGGCCATCGGTATTGATTACATTGATGAGAGTGAAGTGCTCACTGTTGCAGATGACATGCACCATAT-CAACAAACATAATTTCCGTATACCTTTTGTCTGTGGTTGCCGGAACCTTGGTGAGGCCCTGAGAAGGATTGCTGAAGGAGCTGCTATGATCAGGACCAAAGGAGAAGCTGGTACTGGTAATGTTATTGAAGCAGTAAGACACGTAAGGTCTGTTTTGGGTGAGG
>PIMN-5
TGTCATTTTGTTGAAGCCCAAATTCTGGAGGCCATCGGTATTGATTACATTGATGAGAGTGAAGTGCTCACTGTTGCAGATGACATGCACCATAT-CAACAAACATAATTTCCGTATACCTTTTGTCTGTGGTTGCCGGAACCTTGGTGAGGCCCTGAGAAGGATTGCTGAAGGAGCTGCTATGATCAGGACCAAAGGAGAAGCTGGTACTGGTAATGTTATTGAAGCAGTAAGACATGTAAGGTCTGTTTTGGGTGAGG
>PIMN-13
TGTCATTTTGTTGAAGCCCAAATTCTGGAGGCCATCGGTATTGATTACATTGATGAGAGTGAAGTGCTCACTGTTGCAGATGACATGCACCATAT-CAACAAACATAATTTCCGTATACCTTTTGTCTGTGGTTGCCGGAACCTTGGTGAGGCCCTGAGAAGGATTGCTGAAGGAGCTGCTATGATCAGGACCAAAGGAGAAGCTGGTACTGGTAATGTTATTGAAGCAGTAAGACATGTAAGGTCTGTTTTGGGTGAGG
>PIMN-9
TGTCATTTTGTTGAAGCCCAAATTCTGGAGGCCATCGGTATTGATTACATTGATGAGAGTGAAGTGCTCACTGTTGCAGATGACATGCACCATAT-CAACAAACATAATTTCCGTATACCTTTTGTCTGTGGTTGCCGGAACCTTGGTGAGGCCCTGAGAAGGATTGCTGAAGGAGCTGCTATGATCAGGACCAAAGGAGAAGCTGGTACTGGTAATGTTATTGAAGCAGTAAGACATGTAAGGTCTGTTTTGGGTGAGG
>PIMN-14
TGTCATTTTGTTGAAGCCCAAATTCTGGAGGCCATCGGTATTGATTACATTGATGAGAGTGAAGTGCTCACTGTTGCAGATGACATGCACCATAT-CAACAAACATAATTTCCGTATACCTTTTGTCTGTGGTTGCCGGAACCTTGGTGAGGCCCTGAGAAGGATTGCTGAAGGAGCTGCTATGATCAGGACCAAAGGAGAAGCTGGTACTGGTAATGTTATTGAAGCATTAAGACACGTAAGGTCTGTTTTGGGTGAGG
>PIMN-10
TGTCATTTTGTTGAAGCCCAAATTCTGGAGGCCATTGGTATTGATTACATTGATGAGAGTGAAGTGCTCACTGTTGCAGATGACATGCACCATAT-CAACAAACATAATTTCCGTATACCTTTTGTCTGTGGTTGCCGGAACCTTGGTGAGGCCCTGAGAAGGATTGCTGAAGGAGCTGCTATGATCAGGACCAAAGGAGAAGCTGGTACTGGTAATGTTATTGAAGCAGTAAGACATGTAAGGTCTGTTTTGGGTGAGG
>PIMN-6
TGTCATTTTGTTGAAGCCCAAATTCTGGAGGCCATCGGTATTGATTACATTGATGAGAGTGAAGTGCTCACTGTTGCAAATGACATGCACCATAT-CAACAAACATAATTTCCGTATACCTTTTGTCTGTGGTTGCCGGAACCTTGGTGAGGCCCTGAGAAGGATTGCTGAAGGAGCTGCTATGATCAGGACCAAAGGAGAAGCTGGTACTGGTAATGTTATTGAAGCAGTAAGACACGTAAGGTCTGTTTTGGGTGAGG
>PIMN-18
TGTCATTTTGTTGAAGCCCAAATTCTGGAGGCCATCGGTATTGATTACATTGATGAGAGTGAAGTGCTCACTGTTGCAGATGACATGCACCATAT-CAACAAACATAACTTCCGTATACCGTTTGTCTGTGGATGCCGGAACCTTGGTGAGGCCCTGAGAAGGATTGCTGAAGGAGCTGCTATGATCAGGACCAAAGGAGAAGCTGGTACTGGTAATGTTATTGAAGCAGTAAGACACGTAAGGTCTGTTTTGGGTGAGG
>PIMN-1
TGTCATTTTGTTGAAGCCCAAATTCTGGAGGCCATCGGTATTGATTACATTGATGAGAGTGAAGTGCTCACTGTTGCAGATGACATGCACCATAT-CAACAAACATAATTTCCGTATACCTTTTGTCTGTGGTTGCCGGAACCTTGGTGAGGCCCTGAGAAGGATTGCTGAAGGAGCTGCTATGATCAGGACCAAAGGAGAAGCTGGTACTGGTAATGTTATTGAAGCAGTAAGACACGTAAGGTCTGTTTTGGGTGAGG
>PIMN-4
TGTCATTTTGTTGAAGCCCAAATTTTGGAGGCCATCGGTATTGATTACATTGATGAGAGTGAAGTGCTCACTGTTGCAGATGACATGCACCATAT-CAACAAACATAATTTCCGTATACCTTTTGTCTGTGGTTGCCGGAACCTTGGTGAGGCCCTGAGAAGGATTGCTGAAGGAGCTGCTATGATCAGGACCAAAGGAGAAGCTGGTACTGGTAATGTTATTGAAGCAGTAAGACACGTAAGGTCTGTTTTGGGTGAGG
>PIMN-8
TGTCATTTTGTTGAAGCCCAAATTCTGGAGGCCATCGGTATTGATTACATTGATGAGAGTGAAGTGCTCACTGTTGCAGATGACATGCACCATAT-CAACAAACATAATTTCCGTATACCTTTTGTCTGTGGTTGCCGGAACCTTGGTGAGGCCCTGAGAAGGATTGCTGAAGGAGCTGCTATGATCAGGACCAAAGGAGAAGCTGGTACTGGTAATGTTATTGAAGCATTAAGACACGTAAGGTCTGTTTTGGGTGAGG
>PIMN-7
TGTCATTTTGTTGAAGCCCAAATTCTGGAGGCCATCGGTATTGATTACATTGATGAGAGTGAAGTGCTCACTGTTGCAGATGACATGCACCATAT-CAACAAACATAATTTCCGTATACCTTTTGTCTGTGGTTGCCGGAACCTTGGTGAGGCCCTGAGAAGGATTGCTGAAGGAGCTGCTATGATCAGGACCAAAGGAGAAGCTGGTACTGGTAATGTTATTGAAGCAGTAAGACACGTAAGGTCTGTTTTGGGTGAGG
>PIMN-11
TGTCATTTTGTTGAAGCCCAAATTCTGGAGGCCATCGGTATTGATTACATTGATGAGAGTGAAGTGCTCACTGTTGCAGATGACATGCACCATAT-CAACAAACATAATTTCCGTATACCTTTTGTCTGTGGTTGCCGGAACCTTGGTGAGGCCCTGAGAAGGATTGCTGAAGGAGCTGCTATGATCAGGACCAAAGGAGAAGCTGGTACTGGTAATGTTATTGAAGCAGTAAGACACGTAAGGTCTGTTTTGGGTGAGG
>PIMN-15
TGTCATTTTGTTGAAGCCCAAATTCTGGAGGCCATCGGTATTGATTACATTGATGAGAGTGAAGTGCTCACTGTTGCAGATGACATGCACCATAT-CAACAAACATAATTTCCGTATACCTTTTGTCTGTGGTTGCCGGAACCTTGGTGAGGCCCTGAGAAGGATTGCTGAAGGAGCTGCTATGATCAGGACCAAAGGAGAAGCTGGTACTGGTAATGTTATTGAAGCAGTAAGACACGTAAGGTCTGTTTTGGGTGAGG
>PIMN-3
TGTCATTTTGTTGAAGCCCAAATTCTGGAGGCCATTGGTATTGATTACATTGATGAGAGTGAAGTGCTCACTGTTGCAGATGACATGCACCATAT-CAACAAACATAATTTCCGTATACCTTTTGTCTGTGGTTGCCGGAACCTTGGTGAGGCCCTGAGAAGGATTGCTGAAGGAGCTGCTATGATCAGGACCAAAGGAGAAGCTGGTACTGGTAATGTTATTGAAGCAGTAAGACATGTAAGGTCTGTTTTGGGTGAGG
>PIMN-12
TGTCATTTTGTTGAAGCCCAAATTCTGGAGGCCATCGGTATTGATTACATTGATGAGAGTGAAGTGCTCACTGTTGCAGATGACATGCACCATAT-CAACAAACATAATTTCCGTATACCTTTTGTCTGTGGTTGCCGGAACCTTGGTGAGGCCCTGAGAAGGATTGCTGAAGGAGCTGCTATGATCAGGACCAAAGGAGAAGCTGGTACTGGTAATGTTATTGAAGCAGTAAGACACGTAAGGTCTGTTTTGGGTGAGG
>PIMN-2
TGTCATTTTGTTGAAGCCCAAATTCTGGAGGCCATCGGTATTGATTACATTGATGAGAGTGAAGTGCTCACTGTTGCAGATGACATGCACCATAT-CAACAAACATAATTTCCGTATACCTTTTGTCTGTGGTTGCCGGAACCTTGGTGAGGCCCTGAGAAGGATTGCTGAAGGAGCTGCTATGATCAGGACCAAAGGAGAAGCTGGTACTGGTAATGTTATTGAAGCAGTAAGACATGTAAGGTCTGTTTTGGGTGAGG
>PIMN-16
TGTCATTTTGTTGAAGCCCAAATTCTGGAGGCCATCGGTATTGATTACATTGATGAGAGTGAAGTGCTCACTGTTGCAGATGACATGCATGATAT-CAACAAACATAATTTCTGTATACCTTTTGTCTGTGGTTGCCGGAACCTTGGTGAGGCCCTGAGAAGGATTGCTGAAGGAGCTGCTATGATCAGGACCAAAGGAGAAGCTGGTACTGGTAATGTTATTGAAGCAGTAAGACATGTAAGGTCTGTTTTGGGTGAGG
>PISB-1
TGTCATTTTGTTGAAGCCCAAATTCTGGAGGCCATCGGTATTGATTACATTGATGAGAGTGAAGTGCTCACTGTTGCAGATGACATGCACCATAT-CAACAAACATAATTTCCGTATACCTTTTGTCTGTGGTTGCCGGAACCTTGGTGAGGCCCTGAGAAGGATTGCTGAAGGAGCTGCTATGATCAGGACCAAAGGAGAAGCTGGTACTGGTAATGTTATTGAAGCAGTAAGACACGTAAGGTCTGTTTTGGGTGAGG
>PISB-16
TGTCATTTTGTTGAAGCCCAAATTCTGGAGGCCATCGGTATTGATTACATTGATGAGAGTGAAGTGCTCACTGTTGCAGATGACATGCACCATAT-CAACAAACATAATTTCCGTATACCTTTTGTCTGTGGTTGCCGGAACCTTGGTGAGGCCCTGAGAAGGATTGCTGAAGGAGCTGCTATGATCAGGACCAAAGGAGAAGCTGGTACTGGTAATGTTATTGAAGCAGTAAGACACGTAAGGTCTGTTTTGGGTGAGG
>PISB-14
TGTCATTTTGTTGAAGCCCAAATTCTGGAGGCCATCGGTATTGATTACATTGATGAGAGTGAAGTGCTCACTGTTGCAGATGACATGCACCATAT-CAACAAACATAATTTCCGTATACCTTTTGTCTGTGGTTGCCGGAACCTTGGTGAGGCCCTGAGAAGGATTGCTGAAGGAGCTGCTATGATCAGGACCAAAGGAGAAGCTGGTACTGGTAATGTTATTGAAGCAGTAAGACACGTAAGGTCTGTTTTGGGTGAGG
>PISB-8
TGTCATTTTGTTGAAGCCCAAATTCTGGAGGCCATCGGTATTGATTACATTGATGAGAGTGAAGTGCTCACTGTTGCAGATGACATGCACCATAT-CAACAAACATAATTTCCGTATACCTTTTGTCTGTGGTTGCCGGAACCTTGGTGAGGCCCTGAGAAGGATTGCTGAAGGAGCTGCTATGATCAGGACCAAAGGAGAAGCTGGTACTGGTAATGTTATTGAAGCAGTAAGACATGTAAGGTCTGTTTTGGGTGAGG
>PISB-7
TGTCATTTTGTTGAAGCCCAAATTCTGGAGGCCATCGGTATTGATTACATTGATGAGAGTGAAGTGCTCACTGTTGCAGATGACATGCACCATAT-CAACAAACATAATTTCCGTATACCTTTTGTCTGTGGTTGCCGGAACCTTGGTGAGGCCCTGAGAAGGATTGCTGAAGGAGCTGCTATGATCAGGACCAAAGGAGAAGCTGGTACTGGTAATGTTATTGAAGCAGTAAGACACGTAAGGTCTGTTTTGGGTGAGG
>PISB-11
TGTCATTTTGTTGAAGCCCAAATTCTGGAGGCCATCGGTATTGATTACATTGATGAGAGTGAAGTGCTCACTGTTGCAGATGACATGCACCATAT-CAACAAACATAATTTCCGTATACCTTTTGTCTGTGGTTGCCGGAACCTTGGTGAGGCCCTGAGAAGGATTGCTGAAGGAGCTGCTATGATCAGGACCAAAGGAGAAGCTGGTACTGGTAATGTTATTGAAGCAGTAAGACATGTAAGGTCTGTTTTGGGTGAGG
>PISB-2
TGTCATTTTGTTGAAGCCCAAATTCTGGAGGCCATCGGTATTGATTACATTGATGAGAGTGAAGTGCTCACTGTTGCAGATGACATGCACCATAT-CAACAAACATAATTTCCGTATACCTTTTGTCTGTGGTTGCCGGAACCTTGGTGAGGCCCTGAGAAGGATTGCTGAAGGAGCTGCTATGATCAGGACCAAAGGAGAAGCTGGTACTGGTAATGTTATTGAAGCAGTAAGACATGTAAGGTCTGTTTTGGGTGAGG
>PISB-6
TGTCATTTTGTTGAAGCCCAAATTCTGGAGGCCATCGGTATTGATTACATTGATGAGAGTGAAGTGCTCACTGTTGCAGATGACATGCACCATAT-CAACAAACATAATTTCCGTATACCTTTTGTCTGTGGTTGCCGGAACCTTGGTGAGGCCCTGAGAAGGATTGCTGAAGGAGCTGCTATGATCAGGACCAAAGGAGAAGCTGGTACTGGTAATGTTATTGAAGCAGTAAGACATGTAAGGTCTGTTTTGGGTGAGG
>PISB-17
TGTCATTTTGTTGAAGCCCAAATTCTGGAGGCCATCGGTATTGATTACATTGATGAGAGTGAAGTGCTCACTGTTGCAGATGACATGCACCATAT-CAACAAACATAATTTCCGTATACCTTTTGTCTGTGGTTGCCGGAACCTTGGTGAGGCCCTGAGAAGGATTGCTGAAGGAGCTGCTATGATCAGGACCAAAGGAGAAGCTGGTACTGGTAATGTTATTGAAGCAGTAAGACATGTAAGGTCTGTTTTGGGTGAGG
>PISB-15
TGTCATTTTGTTGAAGCCCAAATTCTTGAGGCAATTGGTATTGATTACATTGATGAGAGTGAAGTGCTCACTGTTGCAGATGACATGCACCATAT-CAACAAACATAATTTCCGTATACCTTTTGTCTGTGGATGCCGGAACCTTGGTGAGGCCCTGAGAAGGATTGCTGAAGGAGCTGCCATGATCAGGACTAAGGGAGAAGCTGGCACAGGCAATGTTATTGAAGCAGTAAGACATGTGAGGTCTGTTTTGGGTGAGG
>PISB-5
TGTCATTTTGTTGAAGCCCAAATTCTGGAGGCCATCGGTATTGATTACATTGATGAGAGTTAAGTGCTCACTGTTGCAGATGACATGCACCATAT-CAACAAACATAATTTCCGTATACCTTTTGTCTGTGGTTGCCGGAACCTTGGTGAGGCCCTGAGAAGGATTGCTGAAGGAGCTGCTATGATCAGGACCAAAGGAAAAGCTGGTACTGGTAATGTTATTGAAGCAGTAAGACATGTAAGGTCTGTTTTGGGTGAGG
>PISB-10
TGTCATTTTGTTGAAGCCCAAATTCTGGAGGCCATCGGTATTGATTACATTGATGAGAGTGAAGTGCTCACTGTTGCAGATGACATGCACCATAT-CAACAAACATAATTTCCGTATACCTTTTGTCTGTGGTTGCCGGAACCTTGGTGAGGCCCTGAGAAGGATTGCTGAAGGAGCTGCTATGATCAGGACCAAAGGAGAAGCTGGTACTGGTAATGTTATTGAAGCAGTAAGACACGTAAGGTCTGTTTTGGGTGAGG
>PISB-12
TGTCATTTTGTTGAAGCCCAAATTCTGGAGGCAATTGGTATTGATTACATTGATGAGAGTGAAGTGCTCACTGTTGCAGATGACATGCACCATAT-CAACAAACATAATTTCCGTATACCTTTTGTCTGTGGATGCCGGAACCTTGGTGAGGCCCTGAGAAGGATTGCTGAAGGAGCTGCTATGATCAGGACTAAAGGAGAAGCTGGCACTGGCAATGTTATTGAAGCAGTAAGACATGTGAGGTCTGTTTTGGGTGAGG
>PISB-3
TGTCATTTTGTTGAAGCCCAAATTCTTGAGGCAATTGGTATTGATTACATTGATGAGAGTGAAGTGCTCACTGTTGCAGATGACATGCACCATAT-CAACAAACATAATTTCCGTATACCTTTTGTCTGTGGATGCCGGAACCTTGGTGAGGCCCTGAGAAGGATTGCTGAAGGAGCTGCCATGATCAGGACTAAAGGAGAAGCTGGCACTGGCAATGTTATTGAAGCAGTAAGACATGTGAGGTCTGTTTTGGGTGAGG
>PISB-13
TGTCATTTTGTTGAAGCCCAAATTCTGGAGGCCATCGGTATTGATTACATTGATGAGAGTGAAGTGCTCACTGTTGCAGATGACATGCACCATAT-CAACAAACATAATTTCCGTATACCTTTTGTCTGTGGTTGCCGGAACCTTGGTGAGGCCCTGAGAAGGATTGCTGAAGGAGCTGCTATGATCAGGACCAAAGGAGAAGCTGGTACTGGTAATGTTATTGAAGCAGTAAGACACGTAAGGTCTGTTTTGGGTGAGG
>PISB-4
TGTCATTTTGTTGAAGCCCAAATTCTGGAGGCCATCGGTATTGATTACATTGATGAGAGTGAAGTGCTCACTGTTGCAGATGACATGCACCATAT-CAACAAACATAATTTCCGTATACCTTTTGTCTGTGGTTGCCGGAACCTTGGTGAGGCCCTGAGAAGGATTGCTGAAGGAGCTGCTATGATCAGGACCAAAGGAGAAGCTGGTACTGGTAATGTTATTGAAGCAGTAAGACACGTAAGGTCTGTTTTGGGTGAGG
>PISQ-2
TGTCATTTTGTTGAAGCCCAAATTCTGGAGGCAATTGGTATTGATTACATTGATGAGAGTGAAGTGCTCACTGTTGCAGACGACATGCACCATAT-CAACAAACATAATTTCCGTATACCTTTTGTCTGCGGTTGCCGGAACCTTGGTGAGGCCCTGAGAAGGATTGCTGAAGGAGCTGCCATGATCAGGACCAAAGGAGAAGCTGGTACTGGTAATGTTATTGAAGCAGTAAGACATGTGAGGTCTGTTTTGGGTGAGG
>PISQ-1
TGTCATTTTGTTGAAGCCCAAATTCTGGAGGCAATTGGTATTGATTACATTGATGAGAGTGAAGTGCTCACTGTTGCAGACGACATGCACCATAT-CAACAAACATAATTTCCGTATACCTTTTGTCTGTGGATGCCGGAACCTTGGTGAGGCCCTGAGAAGGATTGCTGAAGGAGCTGCCATGATCAGGACTAAAGGAGAAGCTGGTACTGGTAATGTTATTGAAGCAGTAAGACATGTGAGGTCTGTTTTGGGTGAGG
>PICH-X3
TGTCATTTTGTTGAAGCCCAAATTCTGGAGGCCATCGGTATTGATTACATTGATGAGAGTGAAGTGCTCACTGTTGCAGATGACATGCACCATAT-CAACAAACATAATTTCCGTATACCTTTTGTCTGTGGTTGCCGGAACCTTGGTGAGGCCCTGAGAAGGATTGCTGAAGGAGCTGCTATGATCAGGACCAAAGGAGAAGCTGGTACTGGTAATGTTATTGAAGCAGTAAGACACGTAAGGTCTGTTTTGGGTGAGG
>PIST-4
TGTCATTTTGTTGAAGCCCAAATTCTGGAGGCCATCGGTATTGATTACATTGATGAGAGTGAAGTGCTCACTGTTGCAGATGACATGCACCATAT-CAACAAACATAATTTCCGTATACCTTTTGTCTGTGGTTGCCGGAACCTTGGTGAGGCCCTGAGAAGGATTGCTGAAGGAGCTGCTATGATCAGGACCAAAGGAGAAGCTGGTACTGGTAATGTTATTGAAGCAGTAAGACACGTAAGGTCTGTTTTGGGTGAGG
>PIST-9
TGTCATTTTGTTGAAGCCCAAATTCTGGAGGCCATCGGTATTGATTACATTGATGAGAGTGAAGTGCTCACTGTTGCAGATGACATGCACCATAT-CAACAAACATAATTTCCGTATACCTTTTGTCTGTGGTTGCCGGAACCTTGGTGAGGCCCTGAGAAGGATTGCTGAAGGAGCTGCTATGATCAGGACCAAAGGAGAAGCTGGTACTGGTAATGTTATTGAAGCAGTAAGACACGTAAGGTCTGTTTTGGGTGAGG
>PIST-8
TGTCATTTTGTTGAAGCCCAAATTCTGGAGGCCATCGGTATTGATTACATTGATGAGAGTGAAGTGCTCACTGTTGCAGATGACATGCACCATAT-CAACAAACATAATTTCCGTATACCTTTTGTCTGTGGTTGCCGGAACCTTGGTGAGGCCCTGAGAAGGATTGCTGAAGGAGCTGCTATGATCAGGACCAAAGGAGAAGCTGGTACTGGTAATGTTATTGAAGCAGTAAGACACGTAAGGTCTGTTTTGGGTGAGG
>PIST-13
TGTCATTTTGTTGAAGCCCAAATTCTGGAGGCCATCGGTATTGATTACATTGATGAGAGTGAAGTGCTCACTGTTGCAGATGACATGCACCATAT-CAACAAACATAATTTCCGTATACCTTTTGTCTGTGGTTGCCGGAACCTTGGTGAGGCCCTGAGAAGGATTGCTGAAGGAGCTGCTATGATCAGGACCAAAGGAGAAGCTGGTACTGGTAATGTTATTGAAGCAGTAAGACACGTAAGGTCTGTTTTGGGTGAGG
>PIST-6
TGTCATTTTGTTGAAGCCCAAATTCTGGAGGCCATCGGTATTGATTACATTGATGAGAGTGAAGTGCTCACTGTTGCAGATGACATGCACCATAT-CAACAAACATAATTTCCGTATACCTTTTGTCTGTGGTTGCCGGAACCTTGGTGAGGCCCTGAGAAGGATTGCTGAAGGAGCTGCTATGATCAGGACCAAAGGAGAAGCTGGTACTGGTAATGTTATTGAAGCAGTAAGACACGTAAGGTCTGTTTTGGGTGAGG
>PIST-19
TGTCATTTTGTTGAAGCCCAAATTCTGGAGGCCATCGGTATTGATTACATTGATGAGAGTGAAGTGCTCACTGTTGCAGATGACATGCACCATAT-CAACAAACATAATTTCCGTATACCTTTTGTCTGTGGTTGCCGGAACCTTGGTGAGGCCCTGAGAAGGATTGCTGAAGGAGCTGCTATGATCAGGACCAAAGGAGAAGCTGGTACTGGTAATGTTATTGAAGCAGTAAGACACGTAAGGTCTGTTTTGGGTGAGG
>PIST-11
TGTCATTTTGTTGAAGCCCAAATTCTGGAGGCCATCGGTATTGATTACATTGATGAGAGTGAAGTGCTCACTGTTGCAGATGACATGCACCATAT-CAACAAACATAATTTCCGTATACCTTTTGTCTGTGGTTGCCGGAACCTTGGTGAGGCCCTGAGAAGGATTGCTGAAGGAGCTGCTATGATCAGGACCAAAGGAGAAGCTGGTACTGGTAATGTTATTGAAGCAGTAAGACATGTAAGGTCTGTTTTGGGTGAGG
>PIST-3
TGTCATTTTGTTGAAGCCCAAATTCTGGAGGCCATCGGTATTGATTACATTGATGAGAGTGAAGTGCTCACTGTTGCAGATGACATGCACCATAT-CAACAAACATAATTTCCGTATACCTTTTGTCTGTGGTTGCCGGAACCTTGGTGAGGCCCTGAGAAGGATTGCTGAAGGAGCTGCTATGATCAGGACCAAAGGAGAAGCTGGTACTGGTAATGTTATTGAAGCAGTAAGACACGTAAGGTCTGTTTTGGGTGAGG
>PIST-2
TGTCATTTTGTTGAAGCCCAAATTCTGGAGGCCATCGGTATTGATTACATTGATGAGAGTGAAGTGCTCACTGTTGCAGATGACATGCACCATAT-CAACAAACATAATTTCCGTATACCTTTTGTCTGTGGTTGCCGGAACCTTGGTGAGGCCCTGAGAAGGATTGCTGAAGGAGCTGCTATGATCAGGACCAAAGGAGAAGCTGGTACTGGTAATGTTATTGAAGCAGTAAGACACGTAAGGTCTGTTTTGGGTGAGG
>PIST-5
TGTCATTTTGTTGAAGCCCAAATTCTGGAGGCCATCGGTATTGATTACATTGATGAGAGTGAAGTGCTCACTGTTGCAGATGACATGCACCATAT-CAACAAACATAATTTCCGTATACCTTTTGTCTGTGGTTGCCGGAACCTTGGTGAGGCCCTGAGAAGGATTGCTGAAGGAGCTGCTATGATCAGGACCAAAGGAGAAGCTGGTACTGGTAATGTTATTGAAGCAGTAAGACATGTAAGGTCTGTTTTGGGTGAGG
>PIST-15
TGTCATTTTGTTGAAGCCCAAATTCTGGAGGCCATCGGTATTGATTACATTGATGAGAGTGAAGTGCTCACTGTTGCAGATGACATGCACCATAT-CAACAAACATAATTTCCGTATACCTTTTGTCTGTGGTTGCCGGAACCTTGGTGAGGCCCTGAGAAGGATTGCTGAAGGAGCTGCTATGATCAGGACCAAAGGAGAAGCTGGTACTGGTAATGTTATTGAAGCAGTAAGACACGTAAGGTCTGTTTTGGGTGAGG
>PIST-14
TGTCATTTTGTTGAAGCCCAAATTCTGGAGGCCATCGGTATTGATTACATTGATGAGAGTGAAGTGCTCACTGTTGCAGATGACATGCACCATAT-CAACAAACATAATTTCCGTATACCTTTTGTCTGTGGTTGCCGGAACCTTGGTGAGGCCCTGAGAAGGATTGCTGAAGGAGCTGCTATGATCAGGACCAAAGGAGAAGCTGGTACTGGTAATGTTATTGAAGCAGTAAGACACGTAAGGTCTGTTTTGGGTGAGG
>PIGE-2
TGTCATTTTGTTGAAGCCCAAATTCTGGAGGCCATCGGTATTGATTACATTGATGAGAGTGAAGTGCTCACTGTTGCAGACGACATGCACCATAT-CAACAAACATAATTTCCGTATACCTTTTGTCTGCGGTTGCCGGAACCTTGGTGAGGCCCTGAGAAGGATTGCTGAAGGAGCTGCTATGATCAGGACCAAAGGAGAAGCTGGTACTGGTAATGTTATTGAAGCAGTAAGACATGTAAGGTCTGTTTTGGGTGAGG
>PIGE-1
TGTCATTTTGTTGAAGCCCAAATTCTGGAGGCCATTGGTATTGATTACATTGATGAGAGTGAAGTGCTCACTGTTGCAGACGACATGCACCATAT-CAACAAACATAATTTCCGTATACCTTTTGTCTGTGGATGCCGGAACCTTGGTGAGGCCCTGAGAAGGATTGCTGAAGGAGCTGCCATGATCAGGACCAAAGGAGAAGCTGGCACTGGCAATGTTATTGAAGCAGTAAGACATGTGAGGTCTGTTTTGGGTGAGG
>PIST-12
TGTCATTTTGTTGAAGCCCAAATTCTGGAGGCCATCGGTATTGATTACATTGATGAGAGTGAAGTGCTCACTGTTGCAGATGACATGCACCATAT-CAACAAACATAATTTCCGTATACCTTTTGTCTGTGGTTGCCGGAACCTTGGTGAGGCCCTGAGAAGGATTGCTGAAGGAGCTGCTATGATCAGGACCAAAGGAGAAGCTGGTACTGGTAATGTTATTGAAGCAGTAAGACACGTAAGGTCTGTTTTGGGTGAGG
>PIAY-15
TGTCATTTTGTTGAAGCCCAAATTCTGGAGGCAATTGGTATTGATTACATTGATGAGAGTGAAGTGCTCACTGTTGCAGATGACATGCACCATAT-CAACAAACATAATTTCCGTATACCTTTTGTCTGTGGATGCCGGAACCTTGGTGAGGCCCTGAGAAGGATTGCTGAAGGAGCTGCCATGATCAGGACTAAAGGAGAAGCTGGCACTGGCAATGTTATTGAAGCAGTAAGACATGTGAGGTCTGTTTTGGGTGAGG
>PILA-29
TGTCATTTTGTTGAAGCCCAAATTCTGGAGGCCATTGGTATTGATTACATTGATGAGAGTGAAGTGCTCACTGTTGCAGATGACATGCACCATAT-CAACAAACATAATTTCCGTATACCTTTTGTCTGTGGTTGCCGGAACCTTGGTGAGGCCCTGAGAAGGATTGCTGAAGGAGCTGCTATGATCAGGACCAAAGGAGAAGCTGGTACTGGTAATGTTATTGAAGCAGTAAGACATGTAAGGTCTGTTTTGGGTGAGG
>PILA-28
TGTCATTTTGTTGAAGCCCAAATTCTGGAGGCCATTGGTATTGATTACATTGATGAGAGTGAAGTGCTCACTGTTGCAGATGACATGCACCATAT-CAACAAACATAATTTCCGTATACCTTTTGTCTGTGGTTGCCGGAACCTTGGTGAGGCCCTGAGAAGGATTGCTGAAGGAGCTGCTATGATCAGGACCAAAGGAGAAGCTGGTACTGGTAATGTTATTGAAGCAGTAAGACATGTAAGGTCTGTTTTGGGTGAGG
>PILA-27
TGTCATTTTGTTGAAGCCCAAATTCTGGAGGCAATTGGTATTGATTACATTGATGAGAGTGAAGTGCTCACTGTTGCAGATGACATGCACCATAT-CAACAAACATAATTTCCGTATACCTTTTGTCTGTGGATGCCGGAACCTTGGTGAGGCCCTGAGAAGGATTGCTGAAGGAGCTGCCATGATCAGGACCAAAGGAGAAGCTGGTACTGGCAATGTTATTGAAGCAGTAAGACATGTGAGGTCTGTTTTGGGTGAGG
>PILA-20
TGTCATTTTGTTGAAGCCCAAATTCTTGAGGCAATTGGTATTGATTACATTGATGAGAGTGAAGTGCTCACCGTTGCAGATGACATGCACCATAT-CAACAAACATAACTTCCGTATACCGTTTGTCTGTGGATGCCGGAACCTTGGTGAGGCCCTGAGAAGGATTGCTGAAGGAGCTGCCATGATCAGGACCAAAGGAGAAGCTGGCACAGGCAATGTTATTGAAGCAGTAAGACATGTGAGGTCTGTTTTGGGTGAGG
>PILA-26
TGTCATTTTGTTGAAGCCCAAATTCTTGAGGCAATTGGTATTGATTACATTGATGAGAGTGAAGTGCTCACCGTTGCAGATGACATGCACCATAT-CAACAAACATAACTTCCGTATACCGTTTGTCTGTGGATGCCGGAACCTTGGTGAGGCCCTGAGAAGGATTGCTGAAGGAGCTGCCATGATCAGGACTAAAGGAGAAGCTGGCACAGGCAATGTTATTGAAGCAGTAAGACATGTGAGGTCTGTTTTGGGTGAGG
>PILA-17
TGTCATTTTGTTGAAGCCCAAATTCTGGAGGCCATCGGTATTGATTACATTGATGAGAGTGAAGTGCTCACTGTTGCAGATGACATGCACCATAT-CAACAAACATAATTTCCGTATACCTTTTGTCTGTGGTTGCCGGAACCTTGGTGAGGCCCTGAGAAGGATTGCTGAAGGAGCTGCTATGATCAGGACCAAAGGAGAAGCTGGTACTGGTAATGTTATTGAAGCAGTAAGACATGTAAGGTCTGTTTTGGGTGAGG
>PILA-24
TGTCATTTTGTTGAAGCCCAAATCCTTGAGGCAATTGGTATTGATTACATTGATGAGAGTGAAGTGCTCACTGTTGCAGATGACATGCACCATAT-CAACAAACATAACTTCCGTATACCGTTTGTCTGTGGATGCCGGAACCTTGGTGAGGCACTGAGAAGGATTGCTGAAGGAGCTGCCATGATCAGGACTAAGGGAGAAGCTGGCACAGGCAATGTTATTGAAGCAGTAAGACATGTGAGGTCTGTTTTGGGTGAGG
>PILA-18
TGTCATTTTGTTGAAGCCCAAATTCTGGAGGCCATCGGTATTGATTACATTGATGAGAGTGAAGTGCTCACTGTTGCAGATGACATGCACCATAT-CAACAAACATAATTTCCGTATACCTTTTGTCTGTGGTTGCCGGAACCTTGGTGAGGCCCTGAGAAGGATTGCTGAAGGAGCTGCTATGATCAGGACCAAAGGAGAAGCTGGTACTGGTAATGTTATTGAAGCAGTAAGACACGTAAGGTCTGTTTTGGGTGAGG
>PILA-21
TGTCATTTTGTTGAAGCCCAAATTCTGGAGGCCATTGGTATTGATTACATTGATGAGAGTGAAGTGCTCACTGTTGCAGATGACATGCACCATAT-CAACAAACATAATTTCCGTATACCTTTTGTCTGTGGTTGCCGGAACCTTGGTGAGGCCCTGAGAAGGATTGCTGAAGGAGCTGCTATGATCAGGACTAAAGGAGAAGCTGGTACTGGTAATGTTATTGAAGCAGTAAGACATGTGAGGTCTGTTTTGGGTGAGG
>PILA-22
TGTCATTTTGTTGAAGCCCAAATTCTGGAGGCCATTGGTATTGATTACATTGATGAGAGTGAAGTGCTCACTGTTGCAGATGACATGCACCATAT-CAACAAACATAATTTCCGTATACCTTTTGTCTGTGGTTGCCGGAACCTTGGTGAGGCCCTGAGAAGGATTGCTGAAGGAGCTGCTATGATCAGGACCAAAGGAGAAGCTGGTACTGGTAATGTTATTGAAGCAGTAAGACATGTAAGGTCTGTTTTGGGTGAGG
>PILA-19
TGTCATTTTGTTGAAGCCCAAATTCTGGAGGCAATTGGTATTGATTACATTGATGAGAGTGAAGTGCTCACTGTTGCAGATGACATGCACCATAT-CAACAAACATAATTTCCGTATACCTTTTGTCTGTGGATGCCGGAACCTTGGTGAGGCCCTGAGAAGGATTGCTGAAGGAGCTGCTATGATCAGGACCAAAGGAGAAGCTGGTACTGGTAATGTTATTGAAGCAGTAAGACATGTGAGGTCTGTTTTGGGTGAGG
>PILA-23
TGTCATTTTGTTGAAGCCCAAATTCTGGAGGCCATCGGTATTGATTACATTGATGAGAGTGAAGTGCTCACTGTTGCAGATGACATGCACCATAT-CAACAAACATAATTTCCGTATACCTTTTGTCTGTGGTTGCCGGAACCTTGGTGAGGCCCTGAGAAGGATTGCTGAAGGAGCTGCTATGATCAGGACCAAAGGAGAAGCTGGTACTGGTAATGTTATTGAAGCAGTAAGACATGTGAGGTCTGTTTTGGGTGAGG
>PIAL-AO
TGTCATTTTGTTGAAGCCCAAATTCTGGAGGCCATCGGTATTGATTACATTGATGAGAGTGAAGTGCTCACTGTTGCAGATGACATGCACCATAT-CAACAAACATAATTTCCGTATACCTTTTGTCTGTGGTTGCCGGAACCTTGGTGAGGCCCTGAGAAGGATTGCTGAAGGAGCTGCTATGATCAGGACCAAAGGAGAAGCTGGTACTGGTAATGTTATTGAAGCAGTAAGACATGTAAGGTCTGTTTTGGGTGAGG
