# Supplementary material for: An empirical evaluation of two-stage species tree inference strategies using a multilocus dataset from North American pines
Source: BMC Evol Biol. 2014 Mar 29;14:67. doi: 10.1186/1471-2148-14-67 (PMC4021425; doi:10.1186/1471-2148-14-67)
Supplement: Additional file 3 — Zip archive containing data filesDp,Dp,0,Ds,Ds,0, and a description of these files. [file 1471-2148-14-67-S3.zip › DeGiorgioEtAl_2014_AdditionalFile1/Dataset_Dp0/0_2433_01.fas]

>PIAL-5
TTGTTATGAATTGTTGTCAATGGGCTTAATTTTCTTCAATAGATCATCTGCCTCTATAAAGCCGCCAAGTGGCCCGAAGGACAAATATTTGATTTTTTTCCATCTGCCAGAAACAATAAACCGTTGGAGTTAAAAAATTATAACATAAACATAATTTAGTCAATTGAAGAACATAATCACACATTATCAACTTTAATATATAATGTCAAGCACTTCAATAATATTGAAACTCATTTCTTTGTTGTGAGGAATCAAACAGGGAGCACCTTGAAGAAAATACACA--TTCATAGAGATCAAAAAATGGCTTCATGTCTACTCATAATTTATAACGTGAAAATATAAACTAACGCACGGTTATGCATCATAAGAAGGGTTATGTAAACCTTGGTATGTAAGGAAGGGCAAAGCAATGAAGATGGAGATGGGAT
>PIAL-4
TTGTTATGAATTGTTGTCAATGGGCTTAATTTTCTTCAATAGATCATCTGCCTCTATAAAGCCGCCAAGTGGCCCGAAGGACAAATATTTGATTTTTTTCCATCTGCCAGAAACAATAAACCGTTGGAGTTAAAAAATTATAACATAAACATAATTTAGTCAATTGAAGAACATAATCACACATTATCAACTTTAATATATAATGTCAAGCACTTCAATAATATTGAAACTCATTTCTTTGTTGTGAGGAATCAAACAGGGAGCACCTTGAAGAAAATACACA--TTCATAGAGATCAAAAAATGGCTTCATGTCTACTCATAATTTATAACGTGAAAATATAAACTAACGCACGGTTATGCATCATAAGAAGGGTTATGTAAACCTTGGTATGTAAGGAAGGGCAAAGCAATGAAGATGGAGATGGGAT
>PIAL-9
TTGTTATGAATTGTTGTCAATGGGCTTAATTTTCTTCAATAGATCATCTGCCTCTATAAAGCCGCCAAGTGGCCCGAAGGACAAATATTTGATTTTTTTCCATCTGCCAGAAACAATAAACCGTTGGAGTTAAAAAATTATAACATAAACATAATTTAGTCAATTGAAGAACATAATCACACATTATCAACTTTAATATATAATGTCAAGCACTTCAATAATATTGAAACTCATTTCTTTGTTGTGAGGAATCAAACAGGGAGCACCTTGAAGAAAATACACA--TTCATAGAGATCAAAAAATGGCTTCATGTCTACTCATAATTTATAACGTGAAAATATAAACTAACGCACGGTTATGCATCATAAGAAGGGTTATGTAAACCTTGGTATGTAAGGAAGGGCAAAGCAATGAAGATGGAGATGGGAT
>PIAL-12
TTGTTATGAATTGTTGTCAATGGGCTTAATTTTCTTCAATAGATCATCTGCCTCTATAAAGCCGCCAAGTGGCCCGAAGGACAAATATTTGATTTTTTTCCATCTGCCAGAAACAATAAACCGTTGGAGTTAAAAAATTATAACATAAACATAATTTAGTCAATTGAAGAACATAATCACACATTATCAACTTTAATATATAATGTCAAGCACTTCAATAATATTGAAACTCATTTCTTTGTTGTGAGGAATCAAACAGGGAGCACCTTGAAGAAAATACACA--TTCATAGAGATCAAAAAATGGCTTCATGTCTACTCATAATTTATAACGTGAAAATATAAACTAACGCACGGTTATGCATCATAAGAAGGGTTATGTAAACCTTGGTATGTAAGGAAGGGCAAAGCAATGAAGATGGAGATGGGAT
>PIAL-16
TTGTTATGAATTGTTGTCAATGGGCTTAATTTTCTTCAATAGATCATCTGCCTCTATAAAGCCGCCAAGTGGCCCGAAGGACAAATATTTGATTTTTTTCCATCTGCCAGAAACAATAAACCGTTGGAGTTAAAAAATTATAACATAAACACAATTTAGTCAATTGAAGAACATAATCACACATTATCAACTTTAATATATAATGTCAAGCACTTCAATAATATTGAAACTCATTTCTTTGCTGTGAGGAATCAAACAGGAAGCACCTTGAAGAAAATACACA--TTCATAGAGATCAAAAAATGGCTTCATGTCTACTCATAATTTATAACGTGAAAATACAAACTAACGCACGGTTATGCATCATAAGAAGGGTTATGTAAACCTTGGTATGTAAGGAAGGGCAAAGCAATGAAGATGGAGATGGGAT
>PIAL-7
TTGTTATGAATTGTTGTCAATGGGCTTAATTTTCTTCAATAGATCATCTGCCTCTATAAAGCCGCCAAGTGGCCCGAAGGACAAATATTTGATTTTTTTCCATCTGCCAGAAACAATAAACCGTTGGAGTTAAAAAATTATAACATAAACACAATTTAGTCAATTGAAGAACATAATCACACATTATCAACTTTAATATATAATGTCAAGCACTTCAATAATATTGAAACTCATTTCTTTGCTGTGAGGAATCAAACAGGGAGCACCTTGAAGAAAATACACA--TTCATAGAGATCAGAAAATGGCTTCATGTCTACTCATAATTTATAACGTGAAAATACAAACTAACGCACGGTTATGCATCATAAGAAGGGTTATGTAAACCTTGGTATGTAAGGAAGGGCAAAGCAATGAAGATGGAGATGGGAT
>PIAL-15
TTGTTATGAATTGTTGTCAATGGGCTTAATTTTCTTCAATAGATCATCTGCCTCTATAAAGCCGCCAAGTGGCCCGAAGGACAAATATTTGATTTTTTTCCATCTGCCAGAAACAATAAACCGTTGGAGTTAAAAAATTATAACATAAACACAATTTAGTCAATTGAAGAACATAATCACACATTATCAACTTTAATATATAATGTCAAGCACTTCAATAATATTGAAACTCATTTCTTTGCTGTGAGGAATCAAACAGGGAGCACCTTGAAGAAAATACACA--TTCATAGAGATCAAAAAATGGCTTCATGTCTACTCATAATTTATAACGTGAAAATACAAACTAACGCACGGTTATGCATCATAAGAAGGGTTATGTAAACCTTGGTATGTAAGGAAGGGCAAAGCAATGAAGATGGAGATGGGAT
>PIAL-3
TTGTTATGAATTGTTGTCAATGGGCTTAATTTTCTTCAATAGATCATCTGCCTCTATAAAGCCGCCAAGTGGCCCGAAGGACAAATATTTGATATTTTTCCATCTGCCAGAAACAATAAACCGTTGGAGTTAAAAAATTATAACATAAACACAATTTAGTCAATTGAAGAACATAATCACACATTATCAACTTTAATATATAATGTCAAGCACTTCAATAATATTGAAACTCATTTCTTTGCTGTGAGGAATCAAACAGGGAGCACCTTGAAGAAAATACACA--TTCATAGAGATCAGAAAATGGCTTCATGTCTACTCATAATTTATAACGTGAAAATACAAACTAACGCACGGTTATGCATCATAAGAAGGGTTATGTAAACCTTGGTATGTAAGGAAGGGCAAAGCAATGAAGATGGAGATGGGAT
>PIAL-13
TTGTTATGAATTGTTGTCAATGGGCTTAATTTTCTTCAATAGATCATCTGCCTCTATAAAGCCGCCAAGTGGCCCGAAGGACAAATATTTGATTTTTTTCCATCTGCCAGAAACAATAAACCGTTGGAGTTAAAAAATTATAACATAAACACAATTTAGTCAATTGAAGAACATAATCACACATTATCAACTTTAATATATAATGTCAAGCACTTCAATAATATTGAAACTCATTTCTTTGCTGTGAGGAATCAAACAGGGAGCACCTTGAAGAAAATACACA--TTCATAGAGATCAGAAAATGGCTTCATGTCTACTCATAATTTATAACGTGAAAATACAAACTAACGCACGGTTATGCATCATAAGAAGGGTTATGTAAACCTTGGTATGTAAGGAAGGGCAAAGCAATGAAGATGGAGATGGGAT
>PIAL-6
TTGTTATGAATTGTTGTCAATGGGCTTAATTTTCTTCAATAGATCATCTGCCTCTATAAAGCCGCCAAGTGGCCCGAAGGACAAATATTTGATTTTTTTCCATCTGCCAGAAACAATAAACCGTTGGAGTTAAAAAATTATAACATAAACACAATTTAGTCAATTGAAGAACATAATCACACATTATCAACTTTAATATATAATGTCAAGCACTTCAATAATATTGAAACTCATTTCTTTGCTGTGAGGAATCAAACAGGGAGCACCTTGAAGAAAATACACA--TTCATAGAGATCAGAAAATGGCTTCATGTCTACTCATAATTTATAACGTGAAAATACAAACTAACGCACGGTTATGCATCATAAGAAGGGTTATGTAAACCTTGGTATGTAAGGAAGGGCAAAGCAATGAAGATGGAGATGGGAT
>PIAL-17
TTGTTATGAATTGTTGTCAATGGGCTTAATTTTCTTCAATAGATCATCTGCCTCTATAAAGCCGCCAAGTGGCCCGAAGGACAAATATTTGATTTTTTTCCATCTGCCAGAAACAATAAACCGTTGGAGTTAAAAAATTATAACATAAACACAATTTAGTCAATTGAAGAACATAATCACACATTATCAACTTTAATATATAATGTCAAGCACTTCAATAATATTGAAACTCATTTCTTTGCTGTGAGGAATCAAACAGGGAGCACCTTGAAGAAAATACACA--TTCATAGAGATCAGAAAATGGCTTCATGTCTACTCATAATTTATAACGTGAAAATACAAACTAACGCACGGTTATGCATCATAAGAAGGGTTATGTAAACCTTGGTATGTAAGGAAGGGCAAAGCAATGAAGATGGAGATGGGAT
>PIAY-13
TTGTTATGAATTGTTGTCAATGGGCTTAATTTTCTTCAATAGATCATCTGCCTCTATAAAGCCGCCAAGTGGCCCGAAGGACAAATATTTGATTTTTTTCCATCTGCCAGAAACAATAAAC-GTTGGAGTTAAAAAATTATAACATAAACACAATTTAGTCAATTGAAGAACGTAATCACACATTATCAACTTTAATATATAATGTCAAGCACTTCAATAATATTGAAACTCATTTCTTGGCTGTGAGGAATCAAACAGGGAGCACCTTGAAGAAAATACACA--TTCATAGAGATCAAAAAATGGCTTCATGTCTACTCATAATTTATAACATGAAAATATAAACTAACGCACGGTTACGCATCATAAGAAGGGTTATGTAAACCTTGGTATGTAAGGAAGGGCAAAGCAATGAAGNNNNNNNNNNNNN
>PIAY-3
TTGTTATGAATTGTTGTCAGTGGGCTTAATTTTCTTCAATAGATCATCTGCCTCTATAAAGCCGCCAAGTGGCCCGAAGGACAAATATTTGATTTTTTTCCATCTGCCAGAAACAATAAAC-GTTGGAGTTAAAAAATTATAACATAAACACAATTTAGTCAATTGAAGAACATAATCACACATTATCAACTTTAATATATAATGTCAAGCACTTCAATAATATTGAAACTCATTTCTTTGCTGTGAGGAATCAAACAGGGAGCACCTTGAAGAAAATACACA--TTCATAGAGATCAAAAAATGGCTTCATGTCTACTCATAATTTATAACATGAAAATATAAACTAACGCACGGTTAGGCATCATAAGAAGGGTTATGTAAACCTTGGTATGTAAGGAAGGGCAAAGCAATGAAGATGGAGATGGGAT
>PIAY-7
TTGTTATGAATTGTTGTCAGTGGGCTTAATTTTCTTCAATAGATCATCTGCCTCTATAAAGCCGCCAAGTGGCCCGAAGGACAAATATTTGATTTTTTTCCATCTGCCAGAAACAATAAAC-GTTGGAGTTAAAAAATTATAACATAAACACAATTTAGTCAATTGAAGAACATAATCACACATTATCAACTTTAATATATAATGTCAAGCACTTCAATAATATTGAAACTCATTTCTTTGCTGTGAGGAATCAAACAGGGAGCACCTTGAAGAAAATACACA--TTCATAGAGATCAAAAAATGGCTTCATGTCTACTCATAATTTATAACATGAAAATATAAACTAACGCACGGTTAGGCATCATAAGAAGGGTTATGTAAACCTTGGTATGTAAGGAAGGGCAAAGCAATGAAGATGGAGATGGGAT
>PIAY-9
TTGTTATGAATTGTTGTCAGTGGGCTTAATTTTCTTCAATAGATCATCTGCCTCTATAAAGCCGCCAAGTGGCCCGAAGGACAAATATTTGATTTTTTTCCATCTGCCAGAAACAATAAAC-GTTGGAGTTAAAAAATTATAACATAAACACAATTTAGTCAATTGAAGAACATAATCACACATTATCAACTTTAATATATAATGTCAAGCACTTCAATAATATTGAAACTCATTTCTTTGCTGTGAGGAATCAAACAGGGAGCACCTTGAAGAAAATACACA--TTCATAGAGATCAAAAAATGGCTTCATGTCTACTCATAATTTATAACATGAAAATATAAACTAACGCACGGTTAGGCATCATAAGAAGGGTTATGTAAACCTTGGTATGTAAGGAAGGGCAAAGCAATGAAGATGGAGATGGGAT
>PIAY-8
TTGTTATGAATTGTTGTCAGTGGGCTTAATTTTCTTCAATAGATCATCTGCCTCTATAAAGCCGCCAAGTGGCCCGAAGGACAAATATTTGATTTTTTTCCATCTGCCAGAAACAATAAAC-GTTGGAGTTAAAAAATTATAACATAAACACAATTTAGTCAATTGAAGAACATAATCACACATTATCAACTTTAATATATAATGTCAAGCACTTCAATAATATTGAAACTCATTTCTTTGCTGTGAGGAATCAAACAGGGAGCACCTTGAAGAAAATACACA--TTCATAGAGATCAAAAAATGGCTTCATGTCTACTCATAATTTATAACATGAAAATATAAACTAACGCACGGTTAGGCATCATAAGAAGGGTTATGTAAACCTTGGTATGTAAGGAAGGGCAAAGCAATGAAGATGGAGATGGGAT
>PIAY-15
TTGTTATGAATTGTTGTCAGTGGGCTTAATTTTCTTCAATAGATCATCTGCCTCTATAAAGCCGCCAAGTGGCCCGAAGGACAAATATTTGATTTTTTTCCATCTGCCAGAAACAATAAAC-GTTGGAGTTAAAAAATTATAACATAAACACAATTTAGTCAATTGAAGAACATAATCACACATTATCAACTTTAATATATAATGTCAAGCACTTCAATAATATTGAAACTCATTTCTTTGCTGTGAGGAATCAAACAGGGAGCACCTTGAAGAAAATACACA--TTCATAGAGATCAAAAAATGGCTTCATGTCTACTCATAATTTATAACATGAAAATATAAACTAACGCACGGTTAGGCATCATAAGAAGGGTTATGTAAACCTTGGTATGTAAGGAAGGGCAAAGCAATGAAGATGGAGATGGGAT
>PIAY-4
TTGTTATGAATTGTTGTCAGTGGGCTTAATTTTCTTCAATAGATCATCTGCCTCTATAAAGCCGCCAAGTGGCCCGAAGGACAAATATTTGATTTTTTTCCATCTGCCAGAAACAATAAAC-GTTGGAGTTAAAAAATTATAACATAAACACAATTTAGTCAATTGAAGAACATAATCACACATTATCAACTTTAATATATAATGTCAAGCACTTCAATAATATTGAAACTCATTTCTTTGCTGTGAGGAATCAAACAGGGAGCACCTTGAAGAAAATACACA--TTCATAGAGATCAAAAAATGGCTTCATGTCTACTCATAATTTATAACATGAAAATATAAACTAACGCACGGTTAGGCATCATAAGAAGGGTTATGTAAACCTTGGTATGTAAGGAAGGGCAAAGCAATGAAGATGGAGATGGGAT
>PIAY-1
TTGTTATGAATTGTTGTCAGTGGGCTTAATTTTCTTCAATAGATCATCTGCCTCTATAAAGCCGCCAAGTGGCCCGAAGGACAAATATTTGATTTTTTTCCATCTGCCAGAAACAATAAAC-GTTGGAGTTAAAAAATTATAACATAAACACAATTTAGTCAATTGAAGAACATAATCACACATTATCAACTTTAATATATAATGTCAAGCACTTCAATAATATTGAAACTCATTTCTTTGCTGTGAGGAATCAAACAGGGAGCACCTTGAAGAAAATACACA--TTCATAGAGATCAAAAAATGGCTTCATGTCTACTCATAATTTATAACATGAAAATATAAACTAACGCACGGTTAGGCATCATAAGAAGGGTTATGTAAACCTTGGTATGTAAGGAAGGGCAAAGCAATGAAGATGGAGATGGGAT
>PIAY-2
TTGTTATGAATTGTTGTCAATGGGCTTAATTTTCTTCAATAGATCATCTGCCTCTATAAAGCCGCCAAGTGGCCCGAAGGACAAATATTTGATTTTTTTCCATCTGCCAGAAACAATAAAC-GTTGGAGTTAAAAAATTATAACATAAACACAATTTAGTCAATTGAAGAACGTAATCACACATTATCAACTTTAATATATAATGTCAAGCACTTCAATAATATTGAAACTCATTTCTTGGCTGTGAGGAATCAAACAGGGAGCACCTTGAAGAAAATACACA--TTCATAGAGATCAAAAAATGGCTTCATGTCTACTCATAATTTATAACATGAAAATATAAACTAACGCACGGTTACGCATCATAAGAAGGGTTATGTAAACCTTGGTATGTAAGGAAGGGCAAAGCAATGAAGATGGAGATGGGAT
>PIAY-19
TTGTTATGAATTGTTGTCAATGGGCTTAATTTTCTTCAATAGATCATCTGCCTCTATAAAGCCGCCAAGTGGCCCGAAGGACAAATATTTGATTTTTTTCCATCTGCCAGAAACAATAAAC-GTTGGAGTTAAAAAATTATAACATAAACACAATTTAGTCAATTGAAGAACGTAATCACACATTATCAACTTTAATATATAATGTCAAGCACTTCAATAATATTGAAACTCATTTCTTGGCTGTGAGGAATCAAACAGGGAGCACCTTGAAGAAAATACACA--TTCATAGAGATCAAAAAATGGCTTCATGTCTACTCATAATTTATAACATGAAAATATAAACTAACGCACGGTTACGCATCATAAGAAGGGTTATGTAAACCTTGGTATGTAAGGAAGGGCAAAGCAATGAAGNNNNNNNNNNNNN
>PIAY-14
TTGTTATGAATTGTTGTCAATGGGCTTAATTTTCTTCAATAGATCATCTGCCTCTATAAAGCCGCCAAGTGGCCCGAAGGACAAATATTTGATTTTTTTCCATCTGCCAGAAACAATAAAC-GTTGGAGTTAAAAAATTATAACATAAACACAATTTAGTCAATTGAAGAACGTAATCACACATTATCAACTTTAATATATAATGTCAAGCACTTCAATAATATTGAAACTCATTTCTTGGCTGTGAGGAATCAAACAGGGAGCACCTTGAAGAAAATACACA--TTCATAGAGATCAAAAAATGGCTTCATGTCTACTCATAATTTATAACATGAAAATATAAACTAACGCACGGTTACGCATCATAAGAAGGGTTATGTAAACCTTGGTATGTAAGGAAGGGCAAAGCAATGAAGNNNNNNNNNNNNN
>PIAY-16
TTGTTATGAATTGTTGTCAGTGGGCTTAATTTTCTTCAATAGATCATCTGCCTCTATAAAGCCGCCAAGTGGCCCGAAGGACAAATATTTGATTTTTTTCCATCTGCCAGAAACAATAAAC-GTTGGAGTTAAAAAATTATAACATAAACACAATTTAGTCAATTGAAGAACATAATCACACATTATCAACTTTAATATATAATGTCAAGCACTTCAATAATATTGAAACTCATTTCTTTGCTGTGAGGAATCAAACAGGGAGCACCTTGAAGAAAATACACA--TTCATAGAGATCAAAAAATGGCTTCATGTCTACTCATAATTTATAACATGAAAATATAAACTAACGCACGGTTAGGCATCATAAGAAGGGTTATGTAAACCTTGGTATGTAAGGAAGGGCAAAGCAATGAAGNNNNNNNNNNNNN
>PIAY-17
TTGTTATGAATTGTTGTCAGTGGGCTTAATTTTCTTCAATAGATCATCTGCCTCTATAAAGCCGCCAAGTGGCCCGAAGGACAAATATTTGATTTTTTTCCATCTGCCAGAAACAATAAAC-GTTGGAGTTAAAAAATTATAACATAAACACAATTTAGTCAATTGAAGAACATAATCACACATTATCAACTTTAATATATAATGTCAAGCACTTCAATAATATTGAAACTCATTTCTTTGCTGTGAGGAATCAAACAGGGAGCACCTTGAAGAAAATACACA--TTCATAGAGATCAAAAAATGGCTTCATGTCTACTCATAATTTATAACATGAAAATATAAACTAACGCACGGTTAGGCATCATAAGAAGGGTTATGTAAACCTTGGTATGTAAGGAAGGGCAAAGCNNNNNNNNNNNNNNNNNNNN
>PIAY-18
TTGTTATGAATTGTTGTCAATGGGCTTAATTTTCTTCAATAGATCATCTGCCTCTATAAAGCCGCCAAGTGGCCCGAAGGACAAATATTTGATTTTTTTCCATCTGCCAGAAACAATAAAC-GTTGGAGTTAAAAAATTATAACATAAACACAATTTAGTCAATTGAAGAACGTAATCACACATTATCAACTTTAATATATAATGTCAAGCACTTCAATAATATTGAAACTCATTTCTTGGCTGTGAGGAATCAAACAGGGAGCACCTTGAAGAAAATACACA--TTCATAGAGATCAAAAAATGGCTTCATGTCTACTCATAATTTATAACATGAAAATATAAACTAACGCACGGTTACGCATCATAAGAAGGGTTATGTAAACCTTGGTATGTAAGGAAGGGCAAAGCAATGAAGATGGAGATGGGAT
>PIAY-10
TTGTTATGAATTGTTGTCAGTGGGCTTAATTTTCTTCAATAGATCATCTGCCTCTATAAAGCCGCCAAGTGGCCCGAAGGACAAATATTTGATTTTTTTCCATCTGCCAGAAACAATAAAC-GTTGGAGTTAAAAAATTATAACATAAACACAATTTAGTCAATTGAAGAACATAATCACACATTATCAACTTTAATATATAATGTCAAGCACTTCAATAATATTGAAACTCATTTCTTTGCTGTGAGGAATCAAACAGGGAGCACCTTGAAGAAAATACACA--TTCATAGAGATCAAAAAATGGCTTCATGTCTACTCATAATTTATAACATGAAAATATAAACTAACGCACGGTTAGGCATCATAAGAAGGGTTATGTAAACCTTGGTATGTAAGGAAGGGCAAAGCAATGAAGATGGAGATGGGAT
>PIAY-5
TTGTTATGAATTGTTGTCAGTGGGCTTAATTTTCTTCAATAGATCATCTGCCTCTATAAAGCCGCCAAGTGGGCCGAAGGACAAATATTTGATTTTTTTCCATCTGCCAGAAACAATAAAC-GTTGGAGTTAAAAAATTATAACATAAACACAATTTAGTCAATTGAAGAACATAATCACACATTATCAACTTTAATATATAATGTCAAGCACTTCAATAATATTGAAACTCATTTCTTTGCTGTGAGGAATCAAACAGGGAGCACCTTGAAGAAAATACACA--TTCATAGAGATCAAAAAATGGCTTCATGTCTACTCATAATTTATAACATGAAAATATAAACTAACGCACGGTTAGGCATCATAAGAAGGGTTATGTAAACCTTGGTATGTAAGGAAGGGCAAAGCAATGAAGATGGAGATGGGAT
>PIBU-1
TTGTTATGAATTGTTGTCAATGGGCTTAATTTTCTTCAATATATCATCTGCCTCTATAAAGCCGCCAAGTGGCCCGAAGGACAAATATTTGATTTTTTTCCATCTGCCAAAAACAATAAACCGTTGCAGTTAGTAAATTATAACATAAATACAATTTAGTCAATTGAAGAACATAATAACACATTATTAACTTTAATATATAATGTCAAGCACTTCAATAATATTGAAACTCATTTCTTTGCTGTGAGGAATCAAACAGGGAGCACCTTGAAGAAAATACACAAATTCATAGAGATCAAAAAATGCCTTCATGTCTACTCATAATTTATAACATGAAAATATAAACTAACGTGTGGTTAGGCATCATAAGAAGGGTTATGTAAACCTTGGTATGTAAGGAAGGGCAAAGCANNNNNNNNNNNNNNNNNNN
>PIFL-10
TTGTTATGAATTGTTGTCAGTGGGCTTAATTTTCTTCAATAGATCATCTGCCTCTATAAAGCCGCCAAGTGGCCCGAAGGACAAATATTTGATTTTTTTCCATCTGCCAGAAACAATAAACCGTTGGAGTTAAAAAATTATAACATAAACACAATTTAGTCAATTGAAGAACATAATCACACATTATCAACTTTAATATATAATGTCAAGCACTTCAATAATATTGAAACTCATTTCTTTGCTGTGAGGAATCAAACAGGGAGCACCTTGAAGAAAATACACA--TTCATAGAGATCAAAAAATGGCTTCATGTCTACTCATAATTTATAACATGAAAATATAAACTAACGCACGGTTAGGCATCATAAGAAGGGTTATGTAAACCTTGGTATGTAAGGAAGGGCAAAGCAATGAAGATNNNNNNNNNNN
>PIFL-16
TTGTTATGAATTGTTGTCAGTGGGCTTAATTTTCTTCAATAGATCATCTGCCTCTATAAAGCCGCCAAGTGGCCCGAAGGACAAATATTTGATTTTTTTCCATCTGCCAGAAACAATAAACCGTTGGAGTTAAAAAATTATAACATAAACACAATTTAGTCAATTGAAGAACATAATCACACATTATCAACTTTAATATATAATGTCAAGCACTTCAATAATATTGAAACTCATTTCTTTGCTGTGAGGAATCAAACAGGGAGCACCTTGAAGAAAATACACA--TTCATAGAGATCAAAAAATGGCTTCATGTCTACTCATAATTTATAACATGAAAATATAAACTAACGCACGGTTAGGCATCATAAGAAGGGTTATGTAAACCTTGGTATGTAAGGAAGGGCAAAGCAATGAAGATGGAGATGGGAT
>PIFL-13
TTGTTATGAATTGTTGTCAGTGGGCTTAATTTTCTTCAATAGATCATCTGCCTCTATAAAGCCGCCAAGTGGCCCGAAGGACAAATATTTGATTTTTTTCCATCTGCCAGAAACAATAAACCGTTGGAGTTAAAAAATTATAACATAAACACAATTTAGTCAATTGAAGAACATAATCACACATTATCAACTTTAATATATAATGTCAAGCACTTCAATAATATTGAAACTCATTTCTTTGCTGTGAGGAATCAAACAGGGAGCACCTTGAAGAAAATACACA--TTCATAGAGATCAAAAAATGGCTTCATGTCTACTCATAATTTATAACATGAAAATATAAACTAACGCACGGTTAGGCATCATAAGAAGGGTTATGTAAACCTTGGTATGTAAGGAAGGGCAAAGCNNNNNNNNNNNNNNNNNNNN
>PIFL-17
TTGTTATGAATTGTTGTCAGTGGGCTTAATTTTCTTCAATAGATCATCTGCCTCTATAAAGCCGCCAAGTGGCCCGAAGGACAAATATTTGATTTTTTTCCATCTGCCAGAAACAATAAACCGTTGGAGTTAAAAAATTATAACATAAACACAATTTAGTCAATTGAAGAACATAATCACACATTATCAACTTTAATATATAATGTCAAGCACTTCAATAATATTGAAACTCATTTCTTTGCTGTGAGGAATCAAACAGGGAGCACCTTGAAGAAAATACACA--TTCATAGAGATCAAAAAATGGCTTCATGTCTACTCATAATTTATAACATGAAAATATAAACTAACGCACGGTTAGGCATCATAAGAAGGGTTATGTAAACCTTGGTATGTAAGGAAGGGCAAAGCAATGAAGATGGAGATGGGAT
>PIFL-12
TTGTTATGAATTGTTGTCAGTGGGCTTAATTTTCTTCAATAGATCATCTGCCTCTATAAAGCCGCCAAGTGGCCCGAAGGACAAATATTTGATTTTTTTCCATCTGCCAGAAACAATAAACCGTTGGAGTTAAAAAATTATAACATAAACACAATTTAGTCAATTGAAGAACATAATCACACATTATCAACTTTAATATATAATGTCAAGCACTTCAATAATATTGAAACTCATTTCTTTGCTGTGAGGAATCAAACAGGGAGCACCTTGAAGAAAATACACA--TTCATAGAGATCAAAAAATGGCTTCATGTCTACTCATAATTTATAACATGAAAATATAAACTAACGCACGGTTAGGCATCATAAGAAGGGTTATGTAAACCTTGGTATGTAAGGAAGGGCAAAGCAATGAAGATGGAGATGGGAT
>PIFL-11
TTGTTATGAATTGTTGTCAGTGGGCTTAATTTTCTTCAATAGATCATCTGCCTCTATAAAGCCGCCAAGTGGCCCGAAGGACAAATATTTGATTTTTTTCCATCTGCCAGAAACAATAAACCGTTGGAGTTAAAAAATTATAACATAAACACAATTTAGTCAATTGAAGAACATAATCACACATTATCAACTTTAATATATAATGTCAAGCACTTCAATAATATTGAAACTCATTTCTTTGCTGTGAGGAATCAAACAGGGAGCACCTTGAAGAAAATACACA--TTCATAGAGATCAAAAAATGGCTTCATGTCTACTCATAATTTATAACATGAAAATATAAACTAACGCACGGTTAGGCATCATAAGAAGGGTTATGTAAACCTTGGTATGTAAGGAAGGGCAAAGCAATGAAGATGGAGATGGGAT
>PIFL-14
TTGTTATGAATTGTTGTCAGTGGGCTTAATTTTCTTCAATAGATCATCTGCCTCTATAAAGCCGCCAAGTGGCCCGAAGGACAAATATTTGATTTTTTTCCATCTGCCAGAAACAATAAACCGTTGGAGTTAAAAAATTATAACATAAACACAATTTAGTCAATTGAAGAACATAATCACACATTATCAACTTTAATATATAATGTCAAGCACTTCAATAATATTGAAACTCATTTCTTTGCTGTGAGGAATCAAACAGGGAGCACCTTGAAGAAAATACACA--TTCATAGAGATCAAAAAATGGCTTCATGTCTACTCATAATTTATAACATGAAAATATAAACTAACGCACGGTTAGGCATCATAAGAAGGGTTATGTAAACCTTGGTATGTAAGGAAGGGCAAAGCAATGAAGNNNNNNNNNNNNN
>PIFL-15
TTGTTATGAATTGTTGTCAATGGGCTTAATTTTCTTCAATAGATCATCTGCCTCTATAAAGCCGCCAAGTGGCCCGAAGGACAAATATTTGATTTTTTTCCATCTGCCAGAAACAATAAACCGTTGGAGTTAAAAAATTATAACATAAACACAATTTAGTCAATTGAAGAACGTAATCACACATTATCAACTTTAATATATAATGTCAAGCACTTCAATAATATTGAAACTCATTTCTTGGCTGTGAGGAATCAAACAGGGAGCACCTTGAAGAAAATACACA--TTCATAGAGATCAAAAAATGGCTTCATGTCTACTCATAATTTATAACATGAAAATATAAACTAACGCACGGTTACGCATCATAAGAAGGGTTATGTAAACCTTGGTATGTAAGGAAGGGCAANNNNNNNNNNNNNNNNNNNNNNN
>PIFL-4
TTGTTATGAATTGTTGTCAGTGGGCTTAATTTTCTTCAATAGATCATCTGCCTCTATAAAGCCGCCAAGTGGCCCGAAGGACAAATATTTGATTTTTTTCCATCTGCCAGAAACAATAAACCGTTGGAGTTAAAAAATTATAACATAAACACAATTTAGTCAATTGAAGAACATAATCACACATTATCAACTTTAATATATAATGTCAAGCACTTCAATAATATTGAAACTCATTTCTTTGCTGTGAGGAATCAAACAGGGAGCACCTTGAAGAAAATACACA--TTCATAGAGATCAAAAAATGGCTTCATGTCTACTCATAATTTATAACATGAAAATATAAACTAACGCACGGTTAGGCATCATAAGAAGGGTTATGTAAACCTTGGTATGTAAGGAAGGGCAAAGCANNNNNNNNNNNNNNNNNNN
>PIFL-9
TTGTTATGAATTGTTGTCAGTGGGCTTAATTTTCTTCAATAGATCATCTGCCTCTATAAAGCCGCCAAGTGGCCCGAAGGACAAATATTTGATTTTTTTCCATCTGCCAGAAACAATAAACCGTTGGAGTTAAAAAATTATAACATAAACACAATTTAGTCAATTGAAGAACATAATCACACATTATCAACTTTAATATATAATGTCAAGCACTTCAATAATATTGAAACTCATTTCTTTGCTGTGAGGAATCAAACAGGGAGCACCTTGAAGAAAATACACA--TTCATAGAGATCAAAAAATGGCTTCATGTCTACTCATAATTTATAACATGAAAATATAAACTAACGCACGGTTAGGCATCATAAGAAGGGTTATGTAAACCTTGGTATGTAAGGAAGGGCAAAGCANNNNNNNNNNNNNNNNNNN
>PIFL-8
TTGTTATGAATTGTTGTCAATGGGCTTAATTTTCTTCAATAGATCATCTGCCTCTATAAAGCCACCAAGTGGCCCGAAGGACAAATATTTGATTTTTTTCCATCTGCCAGAAACAATAAACCGTTGGAGTTAAAAAATTATAACATAAACACACTTTAGTCAATTGAAGAACATAATCACACATTATCAACTTTAATATATAATGTCAAGCACTTCAATAATATTGAAACTGGTTTCTTTGCTGTGAGGAATCAAACAGGGAGCACCTTGAAGAAAATACACA--TTCATAGAGATCAAAAAATGGCTTCATGTCTACTCATAATTTATAACATGAAAATATAAACTAACGCACGGTTAGGCATCATAAGAAGGGTTATGTAAACCTTGGTATGTAAGGAAGGGCAAAGCANNNNNNNNNNNNNNNNNNN
>PIFL-5
TTGTTATGAATTGTTGTCAATGGGCTTAATTTTCTTCAATAGATCATCTGCCTCTATAAAGCCACCAAGTGGCCCGAAGGACAAATATTTGATTTTTTTCCATCTGCCAGAAACAATAAACCGTTGGAGTTAAAAAATTATAACATAAACACACTTTAGTCAATTGAAGAACATAATCACACATTATCAACTTTAATATATAATGTCAAGCACTTCAATAATATTGAAACTGGTTTCTTTGCTGTGAGGAATCAAACAGGGAGCACCTTGAAGAAAATACACA--TTCATAGAGATCAAAAAATGGCTTCATGTCTACTCATAATTTATAACATGAAAATATAAACTAACGCACGGTTAGGCATCATAAGAAGGGTTATGTAAACCTTGGTATGTAAGGAAGGGCAAAGCANNNNNNNNNNNNNNNNNNN
>PIGE-2
TTGTTATGAATTGTTGTCAATGGGCTTAATTTTCTTCAATATGTCATCTGCCTCTATAAAGCCGCCAAGTGGCCCAAAGGACAAATATTTGATTTTTTTCCATCTGCCAAAAACAATAAACCGTTGCAGTTAGTAAATTATAACATAAATACAATTTAGTCAATTGAAGAACATCATAACACATTAAC---TTTAATATATAATGTCAAGCACTTCAATAATATTGAAACTCATTTCTTTGCTGTGAGGAATCAAACAGGGAGCACCTTGAAGAAAATACACATATTCATAGAGATCAAAAAAGGACTTCATGTCTACTCATAATTTATAACATGAAAATATAAACTAACGCGTCGTTAGGCATCATAAGAAGGGTTATGTAAACCTTGGTATGTAAGGAAGGGCAAAGCAATGAAGNNNNNNNNNNNNN
>PIGE-1
TTGTTATGAATTGTTGTCAATGGGCTTAATTTTCTTCAATATGTCATCTGCCTCTATAAAGCCGCCAAGTGGCCCAAAGGACAAATATTTGATTTTTTTCCATCTGCCAAAAACAATAAACCGTTGCAGTTAGTAAATTATAACATAAATACAATTTAGTCAATTGAAGAACATCATAACACATTAAC---TTTAATATATAATGTCAAGCACTTCAATAATATTGAAACTCATTTCTTTGCTGTGAGGAATCAAACAGGGAGCACCTTGAAGAAAATACACATATTCATAGAGATCAAAAAAGGACTTCATGTCTACTCATAATTTATAACATGAAAATATAAACTAACGCGTCGTTAGGCATCATAAGAAGGGTTATGTAAACCTTGGTATGTAAGGAAGGGCAAAGCANNNNNNNNNNNNNNNNNNN
>PIMN-7
TTGTTATGAATTGTTGTCAGTGGGCTTAATTTTCTTCAATAGATCATCTGCCTCTATAAAGCCGCCAAGTGGCCCGAAGGACAAATATTTGATTTTTTTCCATCTGCCAGAAACAATAAACCGTTGGAGTTAAAAAATTATAACATAAACACAATTTAGTCAATTGAAGAACATAATCACACATTATCAACTTTAATATATAATGTCAAGCACTTCAATAATATTGAAACTCATTTCTTTGCTGTGAGGAATCAAACAGGGAGCACCTTGAAGAAAATACACA--TTCATAGAGATCAAAAAATGGCTTCATGTCTACTCATAATTTATAACATGAAAATATAAACTAACGCACGGTTAGGCATCATAAGAAGGGTTATGTAAACCTTGGTATGTAAGGAAGGGCAAAGCANNNNNNNNNNNNNNNNNNN
>PIMN-12
TTGTTATGAATTGTTGTCAGTGGGCTTAATTTTCTTCAATAGATCATCTGCCTCTATAAAGCCGCCAAGTGGCCCGAAGGACAAATATTTGATTTTTTTCCATCTGCCAGAAACAATAAACCGTTGGAGTTAAAAAATTATAACATAAACACAATTTAGTCAATTGAAGAACATAATCACACATTATCAACTTTAATATATAATGTCAAGCACTTCAATAATATTGAAACTCATTTCTTTGCTGTGAGGAATCAAACAGGGAGCACCTTGAAGAAAATACACA--TTCATAGAGATCAAAAAATGGCTTCATGTCTACTCATAATTTATAACATGAAAATATAAACTAACGCACGGTTAGGCATCATAAGAAGGGTTATGTAAACCTTGGTATGTAAGGAAGGGCAAAGCAATNNNNNNNNNNNNNNNNN
>PIMN-6
TTGTTATGAATTGTTGTCAGTGGGCTTAATTTTCTTCAATAGATCATCTGCCTCTATAAAGCCGCCAAGTGGCCCGAAGGACAAATATTTGATTTTTTTCCATCTGCCAGAAACAATAAACCGTTGGAGTTAAAAAATTATAACATAAACACAATTTAGTCAATTGAAGAACATAATCACACATTATCAACTTTAATATATAATGTCAAGCACTTCAATAATATTGAAACTCATTTCTTTGCTGTGAGGAATCAAACAGGGAGCACCTTGAAGAAAATACACA--TTCATAGAGATCAAAAAATGGCTTCATGTCTACTCATAATTTATAACATGAAAATATAAACTAACGCACGGTTAGGCATCATAAGAAGGGTTATGTAAACCTTGGTATGTAAGGAAGGGCAAAGCAATGNNNNNNNNNNNNNNNN
>PIMN-9
TTGTTATGAATTGTTGTCAGTGGGCTTAATTTTCTTCAATAGATCATCTGCCTCTATAAAGCCGCCAAGTGGCCCGAAGGACAAATATTTGATTTTTTTCCATCTGCTAGAAACAATAAACCGTTGGAGTTAAAAAATTATAACATAAACACAATTTAGTCAATTGAAGAACATAATCACACATTATCAACTTTAATATATAATGTCAAGCACTTCAATAATATTGAAACTCATTTCTTTGCTGTGAGGAATCAAACAGGGAGCACCTTGAAGAAAATACACA--TTCATAGAGATCAAAAAATGGCTTCATGTCTACTCATAATTTATAACATGAAAATATAAACTAACGCACGGTTAGGCATCATAAGAAGGGTTATGTAAACCTTGGTATGTAAGGAAGGGCAAAGCAATGAAGATGGAGATGGGAT
>PIMN-8
TTGTTATGAATTGTTGTCAGTGGGCTTAATTTTCTTCAATAGATCATCTGCCTCTATAAAGCCGCCAAGTGGCCCGAAGGACAAATATTTGATTTTTTTCCATCTGCCAGAAACAATAAACCGTTGGAGTTAAAAAATTATAACATAAACACAATTTAGTCAATTGAAGAACATAATCACACATTATCAACTTTAATATATAATGTCAAGCACTTCAATAATATTGAAACTCATTTCTTTGCTGTGAGGAATCAAACAGGGAGCACCTTGAAGAAAATACACA--TTCATAGAGATCAAAAAATGGCTTCATGTCTACTCATAATTTATAACATGAAAATATAAACTAACGCACGGTTAGGCATCATAAGAAGGGTTATGTAAACCTTGGTATGTAAGGAAGGGCAAAGNNNNNNNNNNNNNNNNNNNNN
>PIMN-16
TTGTTATGAATTGTTGTCAGTGGGCTTAATTTTCTTCAATAGATCATCTGCCTCTATAAAGCCGCCAAGTGGCCCGAAGGACAAATATTTGATTTTTTTCCATCTGCCAGAAACAATAAACCGTTGGAGTTAAAAAATTATAACATAAACACAATTTAGTCAATTGAAGAACATAATCACACATTATCAACTTTAATATATAATGTCAAGCACTTCAATAATATTGAAACTCATTTCTTTGCTGTGAGGAATCAAACAGGGAGCACCTTGAAGAAAATACACA--TTCATAGAGATCAAAAAATGGCTTCATGTCTACTCATAATTTATAACATGAAAATATAAACTAACGCACGGTTAGGCATCATAAGAAGGGTTATGTAAACCTTGGTATGTAAGGAAGGGCAAAGCAATGAAGATGGAGATGGGAT
>PIMN-14
TTGTTATGAATTGTTGTCAGTGGGCTTAATTTTCTTCAATAGATCATCTGCCTCTATAAAGCCGCCAAGTGGCCCGAAGGACAAATATTTGATTTTTTTCCATCTGCCAGAAACAATAAACCGTTGGAGTTAAAAAATTATAACATAAACACAATTTAGTCAATTGAAGAACATAATCACACATTATCAACTTTAATATATAATGTCAAGCACTTCAATAATATTGAAACTCATTTCTTTGCTGTGAGGAATCAAACAGGGAGCACCTTGAAGAAAATACACA--TTCATAGAGATCAAAAAATGGCTTCATGTCTACTCATAATTTATAACATGAAAATATAAACTAACGCACGGTTAGGCATCATAAGAAGGGTTATGTAAACCTTGGTATGTAAGGAAGGGCAAAGCAATGAAGATGGAGATGGGAT
>PIMN-3
TTGTTATGAATTGTTGTCAATGGGCTTAATTTTCTTCAATAGATCATCTGCCTCTATAAAGCCGCCAAGTGGCCCGAAGGACAAATATTTGATTTTTTTCCATCTGCCAGAAACAATAAACCGTTGGAGTTAAAAAATTATAACATAAACACACTTTAGTCAATTGAAGAACATAATCACACATTATCAACTTTAATATATAATGTCAAGCACTTCAATAATATTGAAACTGGTTTCTTTGCTGTGAGGAATCAAACAGGGAGCACCTTGAAGAAAATACACA--TTCATAGAGATCAAAAAATGGCTTCATGTCTACTCATAATTTATAACATGAAAATATAAACTAACGCACGGTTAGGCATCATAAGAAGGGTTATGTAAACCTTGGTATGTAAGGAAGGGCAAAGCAATGAAGATGGAGATGGGAT
>PIMN-4
TTGTTATGAATTGTTGTCAATGGGCTTAATTTTCTTCAATAGATCATCTGCCTCTATAAAGCCGCCAAGTGGCCCGAAGGACAAATATTTGATTTTTTTCCATCTGCCAGAAACAATAAACCGTTGGAGTTAAAAAATTATAACATAAACACACTTTAGTCAATTGAAGAACATAATCACACATTATCAACTTTAATATATAATGTCAAGCACTTCAATAATATTGAAACTGGTTTCTTTGCTGTGAGGAATCAAACAGGGAGCACCTTGAAGAAAATACACA--TTCATAGAGATCAAAAAATGGCTTCATGTCTACTCATAATTTATAACATGAAAATATAAACTAACGCACGGTTAGGCATCATAAGAAGGGTTATGTAAACCTTGGTATGTAAGGAAGGGCAAAGCAATGAAGATGGAGATGGGAT
>PIMN-10
TTGTTATGAATTGTTGTCAATGGGCTTAATTTTTTTCAATAGATCATCTGCCTCTATAAAGCCGCCAAGTGGCCCGAAGGACAAATATTTGATTTTTTTCCATCTGCCAGAAACAATAAACCGTTGGAGTTAAAAAATTATAACATAAACACAATTTAGTCAATTGAAGAACATAATCACACATTATCAACTTTAATATATAATGTCAAGCACTTCAATAATATTGAAACTCATTTCTTTGCTGTGAGGAATCAAACAGGGAGCACCTTGAAGAAAATACACA--TTCATAGAGATCAAAAAATGGCTTCATGTCTACTCATAATTTATAACATGAAAATATAAACTAACGCACGGTTAGGCATCATAAGAAGGGTTATGTAAACCTTGGTATGTAAGGAAGGGCAAAGCAATGAAGATGGAGATGGGAT
>PIMN-5
TTGTTATGAATTGTTGTCAGTGGGCTTAATTTTCTTCAATAGATCATCTGCCTCTATAAAGCCGCCAAGTGGCCCGAAGGACAAATATTTGATTTTTTTCCATCTGCCAGAAACAATAAACCGTTGGAGTTAAAAAATTATAACATAAACACAATTTAGTCAATTGAAGAACATAATCACACATTATCAACTTTAATATATAATGTCAAGCACTTCAATAATATTGAAACTCATTTCTTTGCTGTGAGGAATCAAACAGGGAGCACCTTGAAGAAAATACACA--TTCATAGAGATCAAAAAATGGCTTCATGTCTACTCATAATTTATAACATGAAAATATAAACTAACGCACGGTTAGGCATCATAAGAAGGGTTATGTAAACCTTGGTATGTAAGGAAGGGCAAANNNNNNNNNNNNNNNNNNNNNN
>PIMN-15
TTGTTATGAATTGTTGTCAGTGGGCTTAATTTTCTTCAATAGATCATCTGCCTCTATAAAGCCGCCAAGTGGCCCGAAGGACAAATATTTGATTTTTTTCCATCTGCCAGAAACAATAAACCGTTGGAGTTAAAAAATTATAACATAAACACAATTTAGTCAATTGAAGAACATAATCACACATTATCAACTTTAATATATAATGTCAAGCACTTCAATAATATTGAAACTCATTTCTTTGCTGTGAGGAATCAAACAGGGAGCACCTTGAAGAAAATACACA--TTCATAGAGATCAAAAAATGGCTTCATGTCTACTCATAATTTATAACATGAAAATATAAACTAACGCACGGTTAGGCATCATAAGAAGGGTTATGTAAACCTTGGTATGTAAGGAAGGGCAAAGCAATGAAGATGGAGATGGGAT
>PIMN-11
TTGTTATGAATTGTTGTCAGTGGGCTTAATTTTCTTCAATAGATCATCTGCCTCTATAAAGCCGCCAAGTGGCCCGAAGGACAAATATTTGATTTTTTTCCATCTGCTAGAAACAATAAACCGTTGGAGTTAAAAAATTATAACATAAACACAATTTAGTCAATTGAAGAACATAATCACACATTATCAACTTTAATATATAATGTCAAGCACTTCAATAATATTGAAACTCATTTCTTTGCTGTGAGGAATCAAACAGGGAGCACCTTGAAGAAAATACACA--TTCATAGAGATCAAAAAATGGCTTCATGTCTACTCATAATTTATAACATGAAAATATAAACTAACGCACGGTTAGGCATCATAAGAAGGGTTATGTAAACCTTGGTATGTAAGGAAGGGCAAAGCAATGAAGATGGAGATGGGAT
>PIMN-1
TTGTTATGAATTGTTGTCAGTGGGCTTAATTTTCTTCAATAGATCATCTGCCTCTATAAAGCCGCCAAGTGGCCCGAAGGACAAATATTTGATTTTTTTCCATCTGCCAGAAACAATAAACCGTTGGAGTTAAAAAATTATAACATAAACACAATTTAGTCAATTGAAGAACATAATCACACATTATCAACTTTAATATATAATGTCAAGCACTTCAATAATATTGAAACTCATTTCTTTGCTGTGAGGAATCAAACAGGGAGCACCTTGAAGAAAATACACA--TTCATAGAGATCAAAAAATGGCTTCATGTCTACTCATAATTTATAACATGAAAATATAAACTAACGCACGGTTAGGCATCATAAGAAGGGTTATGTAAACCTTGGTATGTAAGGAAGGGCAAANNNNNNNNNNNNNNNNNNNNNN
>PIMN-18
TTGTTATGAATTGTTGTCAGTGGGCTTAATTTTCTTCAATAGATCATCTGCCTCTATAAAGCCGCCAAGTGGCCCGAAGGACAAATATTTGATTTTTTTCCATCTGCTAGAAACAATAAACCGTTGGAGTTAAAAAATTATAACATAAACACAATTTAGTCAATTGAAGAACATAATCACACATTATCAACTTTAATATATAATGTCAAGCACTTCAATAATATTGAAACTCATTTCTTTGCTGTGAGGAATCAAACAGGGAGCACCTTGAAGAAAATACACA--TTCATAGAGATCAAAAAATGGCTTCATGTCTACTCATAATTTATAACATGAAAATATAAACTAACGCACGGTTAGGCATCATAAGAAGGGTTATGTAAACCTTGGTATGTAAGGAAGGGCAAAGCAATGAAGATGGAGATGGGAT
>PIMN-2
TTGTTATGAATTGTTGTCAGTGGGCTTAATTTTCTTCAATAGATCATCTGCCTCTATAAAGCCGCCAAGTGGCCCGAAGGACAAATATTTGATTTTTTTCCATCTGCCAGAAACAATAAACCGTTGGAGTTAAAAAATTATAACATAAACACAATTTAGTCAATTGAAGAACATAATCACACATTATCAACTTTAATATATAATGTCAAGCACTTCAATAATATTGAAACTCATTTCTTTGCTGTGAGGAATCAAACAGGGAGCACCTTGAAGAAAATACACA--TTCATAGAGATCAAAAAATGGCTTCATGTCTACTCATAATTTATAACATGAAAATATAAACTAACGCACGGTTAGGCATCATAAGAAGGGTTATGTAAACCTTGGTATGTAAGGAAGGGCAAAGCAATGAAGATGGAGATGGGAT
>PIMN-13
TTGTTATGAATTGTTGTCAGTGGGCTTAATTTTCTTCAATAGATCATCTGCCTCTATAAAGCCGCCAAGTGGCCCGAAGGACAAATATTTGATTTTTTTCCATCTGCCAGAAACAATAAACCGTTGGAGTTAAAAAATTATAACATAAACACAATTTAGTCAATTGAAGAACATAATCACACATTATCAACTTTAATATATAATGTCAAGCACTTCAATAATATTGAAACTCATTTCTTTGCTGTGAGGAATCAAACAGGGAGCACCTTGAAGAAAATACACA--TTCATAGAGATCAAAAAATGGCTTCATGTCTACTCATAATTTATAACATGAAAATATAAACTAACGCACGGTTAGGCATCATAAGAAGGGTTATGTAAACCTTGGTATGTAAGGAAGGGCAAAGCAATGAAGATGGAGATGGGAT
>PIMN-17
TTGTTATGAATTGTTGTCAATGGGCTTAATTTTCTTCAATAGATCATCTGCCTCTATAAAGCCGCCAAGTGGCCCGAAGGACAAATATTTGATTTTTTTCCATCTGCCAGAAACAATAAACCGTTGGAGTTAAAAAATTATAACATAAACACAATTTAGTCAATTGAAGAACATAATCACACATTATCAACTTTAATATATAATGTCAAGCACTTCAATAATATTGAAACTCACTTCTTTGCTGTGAGGAATCAAACAGGGAGCACCTTGAAGAAAATACACA--TTCATAGAGATCAAAAAATGGCTTCATGTCTACTCATAATTTATAACGTGAAAATATAAACTAACGCACGGTTATGCATCATAAGAAGGGTTATGTAAACCTTGGTATGTAAGGAAGGGCAAAGCAATGAAGATGGAGATGGGAT
>PISB-1
TTGTTATGAATTGTTGTCAGTGGGCTTAATTTTCTTCAATAGATCATCTGCCTCTATAAAGCCGCCAAGTGGCCCGAAGGACAAATATTTGATTTTTTTCCATCTGCCAGAAACAATAAACCGTTGGAGTTAAAAAATTATAACATAAACACAATTTAGTCAATTGAAGAACATAATCACACATTATCAACTTTAATATATAATGTCAAGCACTTCAATAATATTGAAACTCATTTCTTTGCTGTGAGGAATCAAACAGGGAGCACCTTGAAGAAAATACACA--TTCATAGAGATCAAAAAATGGCTTCATGTCTACTCATAATTTATAACATGAAAATATAAACTAACGCACGGTTAGGCATCATAAGAAGGGTTATGTAAACCTTGGTATGTAAGGAAGGGCAAAGCAATGAAGATGGAGATGGGAT
>PISB-14
TTGTTATGAATTGTTGTCAGTGGGCTTAATTTTCTTCAATAGATCATCTGCCTCTATAAAGCCGCCAAGTGGCCCGAAGGACAAATATTTGATTTTTTTCCATCTGCCAGAAACAATAAACCGTTGGAGTTAAAAAATTATAACATAAACACAATTTAGTCAATTGAAGAACGTAATCACACATTATCAACTTTAATATATAATGTCAAGCACTTCAATAATATTGAAACTCATTTCTTGGCTGTGAGGAATCAAACAGGGAGCACCTTGAAGAAAATACACA--TTCATAGAGATCAAAAAATGGCTTCATGTCTACTCATAATTTATAACATGAAAATATAAACTAACGCACGGTTACGCATCATAAGAAGGGTTATGTAAACCTTGGTATGTAAGGAAGGGCAAAGCAATGAAGATGGAGATGGGAT
>PISB-6
TTGTTATGAATTGTTGTCAGTGGGCTTAATTTTCTTCAATAGATCATCTGCCTCTATAAAGCCGCCAAGTGGCCCGAAGGACAAATATTTGATTTTTTTCCATCTGCCAGAAACAATAAACCGTTGGAGTTAAAAAATTATAACATAAACACAATTTAGTCAATTGAAGAACATAATCACACATTATCAACTTTAATATATAATGTCAAGCACTTCAATAATATTGAAACTCATTTCTTTGCTGTGAGGAATCAAACAGGGAGCACCTTGAAGAAAATACACA--TTCATAGAGATCAAAAAATGGCTTCATGTCTACTCATAATTTATAACATGAAAATATAAACTAACGCACGGTTAGGCATCATAAGAAGGGTTATGTAAACCTTGGTATGTAAGGAAGGGCAAAGCAATGAAGATGGAGATGGGAT
>PISB-13
TTGTTATGAATTGTTGTCAATGGGCTTAATTTTCTTCAATAGATCATCTGCCTCTATAAAGCCGCCAAGTGGCCCGAAGGACAAATATTTGATTTTTTTCCATCTGCCAGAAACAATAAACCGTTGGAGTTAAAAAATTATAACATAAACACAATTTAGTCAATTGAAGAACGTAATCACACATTATCAACTTTAATATATAATGTCAAGCACTTCAATAATATTGAAACTCATTTCTTGGCTGTGAGGAATCAAACAGGGAGCACCTTGAAGAAAATACACA--TTCATAGAGATCAAAAAATGGCTTCATGTCTACTCATAATTTATAACATGAAAATATAAACTAACGCACGGTTACGCATCATAAGAAGGGTTATGTAAACCTTGGTATGTAAGGAAGGGCAAAGCAATGAAGATGGAGATGGGAT
>PISB-15
NNNTTATGAATTGTTGTCAATGGGCTTAATTTTCTTCAATAGATCATCTGCCTCTATAAAGCCGCCACGTGGCCCGAAGGACAAATATTTGATTTTTTTCCATCTGCCAGAAACAATAAACCGTGGGAGTTAAAAAATTATAACATAAACACAATTTAGTCAATTGAAGAACGTAATCACACACTATCAACTTTAATATATAATGTCAAGCACTTCAATAATATTGAAACTCATTTCTTGGCTGTGAGGAATCAAACAGGGAGCACCTTGAAGAAAATACACA--TTCATAGAGATCAAAAAATGGCTTCATGTCTACTCATAATTTATAACATGAAAATATAAACTAACGCACGGTTACGCATCATAAGAAGGGTTATGTAAACCTTGGTATGTAAGGAAGGGCANNNNNNNNNNNNNNNNNNNNNNNN
>PISB-16
TTGTTATGAATTGTTGTCAGTGGGCTTAATTTTCTTCAATAGATCATCTGCCTCTATAAAGCCGCCAAGTGGCCCGAAGGACAAATATTTGATTTTTTTCCATCTGCCAGAAACAATAAACCGTTGGAGTTAAAAAATTATAACATAAACACAATTTAGTCAATTGAAGAACATAATCACACATTATCAACTTTAATATATAATGTCAAGCACTTCAATAATATTGAAACTCATTTCTTTGCTGTGAGGAATCAAACAGGGAGCACCTTGAAGAAAATACACA--TTCATAGAGATCAAAAAATGGCTTCATGTCTACTCATAATTTATAACATGAAAATATAAACTAACGCACGGTTAGGCATCATAAGAAGGGTTATGTAAACCTTGGTATGTAAGGAAGGGCAAAGCAATGAAGATGNNNNNNNNNN
>PISB-12
TTGTTATGAATTGTTGTCAGTGGGCTTAATTTTCTTCAATAGATCATCTGCCTCTATAAAGCCGCCAAGTGGCCCGAAGGACAAATATTTGATTTTTTTCCATCTGCCAGAAACAATAAACCGTTGGAGTTAAAAAATTATAACATAAACACAATTTAGTCAATTGAAGAACATAATCACACATTATCAACTTTAATATATAATGTCAAGCACTTCAATAATATTGAAACTCATTTCTTTGCTGTGAGGAATCAAACAGGGAGCACCTTGAAGAAAATACACA--TTCATAGAGATCAAAAAATGGCTTCATGTCTACTCATAATTTATAACATGAAAATATAAACTAACGCACGGTTAGGCATCATAAGAAGGGTTATGTAAACCTTGGTATGTAAGGAAGGGCAAAGCAATGAAGATGGAGATGGGAT
>PISB-4
TTGTTATGAATTGTTGTCAGTGGGCTTAATTTTCTTCAATAGATCATCTGCCTCTATAAAGCCGCCAAGTGGCCCGAAGGACAAATATTTGATTTTTTTCCATCTGCCAGAAACAATAAACCGTTGGAGTTAAAAAATTATAACATAAACACAATTTAGTCAATTGAAGAACATAATCACACATTATCAACTTTAATATATAATGTCAAGCACTTCAATAATATTGAAACTCATTTCTTTGCTGTGAGGAATCAAACAGGGAGCACCTTGAAGAAAATACACA--TTCATAGAGATCAAAAAATGGCTTCATGTCTACTCATAATTTATAACATGAAAATATAAACTAACGCACGGTTAGGCATCATAAGAAGGGTTATGTAAACCTTGGTATGTAAGGAAGGGCAAAGCAATGAAGATGGAGATGGGAT
>PISB-10
TTGTTATGAATTGTTGTCAGTGGGCTTAATTTTCTTCAATAGATCATCTGCCTCTATAAAGCCGCCAAGTGGCCCGAAGGACAAATATTTGATTTTTTTCCATCTGCCAGAAACAATAAACCGTTGGAGTTAAAAAATTATAACATAAACACAATTTAGTCAATTGAAGAACATAATCACACATTATCAACTTTAATATATAATGTCAAGCACTTCAATAATATTGAAACTCATTTCTTTGCTGTGAGGAATCAAACAGGGAGCACCTTGAAGAAAATACACA--TTCATAGAGATCAAAAAATGGCTTCATGTCTACTCATAATTTATAACATGAAAATATAAACTAACGCACGGTTAGGCATCATAAGAAGGGTTATGTAAACCTTGGTATGTAAGGAAGGGCAAAGCAATGAAGATGGAGATGGGAT
>PISB-17
TTGTTATGAATTGTTGTCAATGGGCTTAATTTTCTTCAATAGATCATCTGCCTCTATAAAGCCGCCAAGTGGCCCGAAGGACAAATATTTGATTTTTTTCCATCTGCCAGAAACAATAAACCGTTGGAGTTAAAAAATTATAACATAAACACAATTTAGTCAATTGAAGAACGTAATCACACATTATCAACTTTAATATATAATGTCAAGCACTTCAATAATATTGAAACTCATTTCTTGGCTGTGAGGAATCAAACAGGGAGCACCTTGAAGAAAATACACA--TTCATAGAGATCAAAAAATGGCTTCATGTCTACTCATAATTTATAACATGAAAATATAAACTAACGCACGGTTACGCATCATAAGAAGGGTTATGTAAACCTTGGTATGTAAGGAAGGGCAAAGCAATGAAGATGGAGNNNNNNN
>PISB-5
TTGTTATGAATTGTTGTCAATGGGCTTAATTTTCTTCAATAGATCATCTGCCTCTATAAAGCCGCCAAGTGGCCCGAAGGACAAATATTTGATTTTTTTCCATCTGCCAGAAACAATAAACCGTTGGAGTTAAAAAATTATAACATAAACACAATTTAGTCAATTGAAGAACGTAATCACACATTATCAACTTTAATATATAATGTCAAGCACTTCAATAATATTGAAACTCATTTCTTGGCTGTGAGGAATCAAACAGGGAGCACCTTGAAGAAAATACACA--TTCATAGAGATCAAAAAATGGCTTCATGTCTACTCATAATTTATAACATGAAAATATAAACTAACGCACGGTTACGCATCATAAGAAGGGTTATGTAAACCTTGGTATGTAAGGAAGGGCAAAGCAATGAAGATGGAGATGGGAT
>PISB-3
TTGTTATGAATTGTTGTCAATGGGCTTAATTTTCTTCAATAGATCATCTGCCTCTATAAAGCCGCCAAGTGGCCCGAAGGACAAATATTTGATTTTTTTCCATCTGCCAGAAACAATAAACCGTTGGAGTTAAAAAATTATAACATAAACACAATTTAGTCAATTGAAGAACGTAATCACACATTATCAACTTTAATATATAATGTCAAGCACTTCAATAATATTGAAACTCATTTCTTGGCTGTGAGGAATCAAACAGGGAGCACCTTGAAGAAAATACACA--TTCATAGAGATCAAAAAATGGCTTCATGTCTACTCATAATTTATAACATGAAAATATAAACTAACGCACGGTTACGCATCATAAGAAGGGTTATGTAAACCTTGGTATGTAAGGAAGGGCAAAGCAATGAAGATGGAGATGGGAT
>PISB-18
TTGTTATGAATTGTTGTCAATGGGCTTAATTTTCTTCAATAGATCATCTGCCTCTATAAAGCCGCCAAGTGGCCCGAAGGACAAATATTTGATTTTTTTCCATCTGCCAGAAACAATAAACCGTTGGAGTTAAAAAATTATAACATAAACACAATTTAGTCAATTGAAGAACGTAATCACACATTATCAACTTTAATATATAATGTCAAGCACTTCAATAATATTGAAACTGGTTTCTTTGCTGTGAGGAATCAAACAGGGAGCACCTTGAAAAAAATACACA--TTCATAGAGATCAAAAAATGGCTTCATGTCTACTCATAATTTATAACATGAAAATATAAACTAACGCACGGTTAGGCATCATAAGAAGGGTTATGTAAACCTTGGTATGTAAGGAAGGGCAAAGCAATGAANNNNNNNNNNNNNN
>PISB-9
TTGTTATGAATTGTTGTCAGTGGGCTTAATTTTCTTCAATAGATCATCTGCCTCTATAAAGCCGCCAAGTGGCCCGAAGGACAAATATTTGATTTTTTTCCATCTGCCAGAAACAATAAACCGTTGGAGTTAAAAAATTATAACATAAACACAATTTAGTCAATTGAAGAACATAATCACACATTATCAACTTTAATATATAATGTCAAGCACTTCAATAATATTGAAACTCATTTCTTTGCTGTGAGGAATCAAACAGGGAGCACCTTGAAGAAAATACACA--TTCATAGAGATCAAAAAATGGCTTCATGTCTACTCATAATTTATAACATGAAAATATAAACTAACGCACGGTTAGGCATCATAAGAAGGGTTATGTAAACCTTGGTATGTAAGGAAGGGCAAAGCAATGAAGATGGAGATGGGAT
>PISB-11
TTGTTATGAATTGTTGTCAGTGGGCTTAATTTTCTTCAATAGATCATCTGCCTCTATAAAGCCGCCAAGTGGCCCGAAGGACAAATATTTGATTTTTTTCCATCTGCCAGAAACAATAAACCGTTGGAGTTAAAAAATTATAACATAAACACAATTTAGTCAATTGAAGAACATAATCACACATTATCAACTTTAATATATAATGTCAAGCACTTCAATAATATTGAAACTCATTTCTTTGCTGTGAGGAATCAAACAGGGAGCACCTTGAAGAAAATACACA--TTCATAGAGATCAAAAAATGGCTTCATGTCTACTCATAATTTATAACATGAAAATATAAACTAACGCACGGTTAGGCATCATAAGAAGGGTTATGTAAACCTTGGTATGTAAGGAAGGGCAAAGCAATGAAGATGGAGATGGGAT
>PISB-8
TTGTTATGAATTGTTGTCAGTGGGCTTAATTTTCTTCAATAGATCATCTGCCTCTATAAAGCCGCCAAGTGGCCCGAAGGACAAATATTTGATTTTTTTCCATCTGCCAGAAACAATAAACCGTTGGAGTTAAAAAATTATAACATAAACACAATTTAGTCAATTGAAGAACATAATCACACATTATCAACTTTAATATATAATGTCAAGCACTTCAATAATATTGAAACTCATTTCTTTGCTGTGAGGAATCAAACAGGGAGCACCTTGAAGAAAATACACA--TTCATAGAGATCAAAAAATGGCTTCATGTCTACTCATAATTTATAACATGAAAATATAAACTAACGCACGGTTAGGCATCATAAGAAGGGTTATGTAAACCTTGGTATGTAAGGAAGGGCAAAGCAATGAAGATGGAGATGGGAT
>PISQ-1
TTGTTATGAATTGTTGTCAATGGGCTTAATTTTCTTCAATATATCATCTGCCTCTATAAAGCCGCCAAGTGGCCCGAAGGACAAATATTTGATTTTTTTCCATCTGCCAAAAACAATAAACCGTTGCAGTTAGTAAATTATAACATAAATACAATTTAGTCAATTGAAGAACATAATAACACATTATTAACTTTAATATATAATGTCAAGCACTTCAATAATATTGAAACTCATTTCTTTGCTGTGAGGAATCAAACAGGGAGCACCTTGAAGAAAATACACATATTCATAGAGATCAAAAAATGCCTTCATGTCTACTCATAATTTATAACATGAAAATATAAACTAACGCGTGGTTAGGCATCATAAGAAGGGTTATGTAAACCTTGGTATGTAAGGAAGGGCAAAGCAATGAAGATGGAGATGGGAT
>PISQ-2
TTGTTATGAATTGTTGTCAATGGGCTTAATTTTCTTCAATATATCATCTGCCTCTATAAAGCCGCCAAGTGGCCCGAAGGACAAATATTTGATTTTTTTCCATCTGCCAAAAACAATAAACCGTTGCAGTTAGTAAATTATAACATAAATACAATTTAGTCAATTGAAGAACATAATAACACATTATTAACTTTAATATATAATGTCAAGCACTTCAATAATATTGAAACTCATTTCTTTGCTGTGAGGAATCAAACAGGGAGCACCTTGAAGAAAATACACATATTCATAGAGATCAAAAAATGCCTTCATGTCTACTCATAATTTATAACATGAAAATATAAACTAACGCGTGGTTAGGCATCATAAGAAGGGTTATGTAAACCTTGGTATGTAAGGAAGGGCAAAGCAATGAAGATGGAGATGGGAT
>PIST-19
TTGTTATGAATTGTTGTCAATGGGCTTAATTTTCTTCAATAGATCATCTGCCTCTATAAAGCCACCAAGTGGCCCGAAGGACAAATATTTGATTTTTTTCCATCTGCCAGAAACAATAAACCGTTGGAGTTAAAAAATTATAACATAAACACACTTTAGTCAATTGAAGAACATAATCACACATTATCAACTTTAATATATAATGTCAAGCACTTCAATAATATTGAAACTGGTTTCTTTGCTGTGAGGAATCAAACAGGGAGCACCTTGAAGAAAATACACA--TTCATAGAGATCAAAAAATGGCTTCATGTCTACTCATAATTTATAACATGAAAATATAAACTAACGCACGGTTAGGCATCATAAGAAGGGTTATGTAAACCTTGGTATGTAAGGAAGGGCAAAGCAATGAAGATGGAGATGGGAT
>PIST-15
TTGTTATGAATTGTTGTCAATGGGCTTAATTTTCTTCAATAGATCATCTGCCTCTATAAAGCCACCAAGTGGCCCGAAGGACAAATATTTGATTTTTTTCCATCTGCCAGAAACAATAAACCGTTGGAGTTAAAAAATTATAACATAAACACACTTTAGTCAATTGAAGAACATAATCACACATTATCAACTTTAATATATAATGTCAAGCACTTCAATAATATTGAAACTGGTTTCTTTGCTGTGAGGAATCAAACAGGGAGCACCTTGAAGAAAATACACA--TTCATAGAGATCAAAAAATGGCTTCATGTCTACTCATAATTTATAACATGAAAATATAAACTAACGCACGGTTAGGCATCATAAGAAGGGTTATGTAAACCTTGGTATGTAAGGAAGGGCAAAGCAATGAAGATGGAGATGGGAT
>PIST-9
TTGTTATGAATTGTTGTCAATGGGCTTAATTTTCTTCAATAGATCATCTGCCTCTATAAAGCCACCAAGTGGCCCGAAGGACAAATATTTGATTTTTTTCCATCTGCCAGAAACAATAAACCGTTGGAGTTAAAAAATTATAACATAAACACACTTTAGTCAATTGAAGAACATAATCACACATTATCAACTTTAATATATAATGTCAAGCACTTCAATAATATTGAAACTGGTTTCTTTGCTGTGAGGAATCAAACAGGGAGCACCTTGAAGAAAATACACA--TTCATAGAGATCAAAAAATGGCTTCATGTCTACTCATAATTTATAACATGAAAATATAAACTAACGCACGGTTAGGCATCATAAGAAGGGTTATGTAAACCTTGGTATGTAAGGAAGGGCAAAGCAATGAAGATGGAGATGGGAT
>PIST-12
TTGTTATGAATTGTTGTCAATGGGCTTAATTTTCTTCAATAGATCATCTGCCTCTATAAAGCCGCCAAGTGGCCCGAAGGACAAATATTTGATTTTTTTCCATCTGCCAGAAACAATAAACCGTTGGAGTTAAAAAATTATAACATAAACACAATTTAGTCAATTGAAGAACGTAATCACACATTATCAACTTTAATATATAATGTCAAGCACTTCAATAATATTGAAACTCATTTCTTGGCTGTGAGGAATCAAACAGGGAGCACCTTGAAGAAAATACACA--TTCATAGAGATCAAAAAATGGCTTCATGTCTACTCATAATTTATAACATGAAAATATAAACTAACGCACGGTTACGCATCATAAGAAGGGTTATGTAAACCTTGGTATGTAAGGAAGGGCAAAGCAATGAAGATGGAGATGGGAT
>PIST-8
TTGTTATGAATTGTTGTCAATGGGCTTAATTTTCTTCAATAGATCATCTGCCTCTATAAAGCCACCAAGTGGCCCGAAGGACAAATATTTGATTTTTTTCCATCTGCCAGAAACAATAAACCGTTGGAGTTAAAAAATTATAACATAAACACACTTTAGTCAATTGAAGAACATAATCACACATTATCAACTTTAATATATAATGTCAAGCACTTCAATAATATTGAAACTGGTTTCTTTGCTGTGAGGAATCAAACAGGGAGCACCTTGAAGAAAATACACA--TTCATAGAGATCAAAAAATGGCTTCATGTCTACTCATAATTTATAACATGAAAATATAAACTAACGCACGGTTAGGCATCATAAGAAGGGTTATGTAAACCTTGGTATGTAAGGAAGGGCAAAGCAATGAAGATGGAGATGGGAT
>PICH-X1
TTGTTATGAATTGTTGTCAATGGGCTTAATTTTCTTCAATAGATCATCTGCCTCTATAAAGCCGCCAAGTGGCCCGAAGGACAAATATTTGATTTTTTTCCATCTGCCAGAAACAATAAACCGTTGGAGTTAAAAAATTATAACATAAACACAATTTAGTCAATTGAAGAACGTAATCACACATTATCAACTTTAATATATAATGTCAAGCACTTCAATAATATTGAAACTCATTTCTTGGCTGTGAGGAATCAAACAGGGAGCACCTTGAAGAAAATACACA--TTCATAGAGATCAAAAAATGGCTTCATGTCTACTCATAATTTATAACATGAAAATATAAACTAACGCACGGTTACGCATCATAAGAAGGGTTATGTAAACCTTGGTATGTAAGGAAGGGCAAAGCAATGAAGATGGAGATGGGAT
>PIST-6
TTGTTATGAATTGTTGTCAATGGGCTTAATTTTCTTCAATAGATCATCTGCCTCTATAAAGCCACCAAGTGGCCCGAAGGACAAATATTTGATTTTTTTCCATCTGCCAGAAACAATAAACCGTTGGAGTTAAAAAATTATAACATAAACACACTTTAGTCAATTGAAGAACATAATCACACATTATCAACTTTAATATATAATGTCAAGCACTTCAATAATATTGAAACTGGTTTCTTTGCTGTGAGGAATCAAACAGGGAGCACCTTGAAGAAAATACACA--TTCATAGAGATCAAAAAATGGCTTCATGTCTACTCATAATTTATAACATGAAAATATAAACTAACGCACGGTTAGGCATCATAAGAAGGGTTATGTAAACCTTGGTATGTAAGGAAGGGCAAAGCAATGAAGATGGAGATGGGAT
>PIST-2
TTGTTATGAATTGTTGTCAATGGGCTTAATTTTCTTCAATAGATCATCTGCCTCTATAAAGCCACCAAGTGGCCCGAAGGACAAATATTTGATTTTTTTCCATCTGCCAGAAACAATAAACCGTTGGAGTTAAAAAATTATAACATAAACACACTTTAGTCAATTGAAGAACATAATCACACATTATCAACTTTAATATATAATGTCAAGCACTTCAATAATATTGAAACTGGTTTCTTTGCTGTGAGGAATCAAACAGGGAGCACCTTGAAGAAAATACACA--TTCATAGAGATCAAAAAATGGCTTCATGTCTACTCATAATTTATAACATGAAAATATAAACTAACGCACGGTTAGGCATCATAAGAAGGGTTATGTAAACCTTGGTATGTAAGGAAGGGCAAAGCAATGAAGATGGAGATGGGAT
>PIST-11
TTGTTATGAATTGTTGTCAATGGGCTTAATTTTCTTCAATAGATCATCTGCCTCTATAAAGCCACCAAGTGGCCCGAAGGACAAATATTTGATTTTTTTCCATCTGCCAGAAACAATAAACCGTTGGAGTTAAAAAATTATAACATAAACACACTTTAGTCAATTGAAGAACATAATCACACATTATCAACTTTAATATATAATGTCAAGCACTTCAATAATATTGAAACTGGTTTCTTTGCTGTGAGGAATCAAACAGGGAGCACCTTGAAGAAAATACACA--TTCATAGAGATCAAAAAATGGCTTCATGTCTACTCATAATTTATAACATGAAAATATAAACTAACGCACGGTTAGGCATCATAAGAAGGGTTATGTAAACCTTGGTATGTAAGGAAGGGCAAAGCAATGAAGATGGAGATGGGAT
>PIST-4
TTGTTATGAATTGTTGTCAATGGGCTTAATTTTCTTCAATAGATCATCTGCCTCTATAAAGCCACCAAGTGGCCCGAAGGACAAATATTTGATTTTTTTCCATCTGCCAGAAACAATAAACCGTTGGAGTTAAAAAATTATAACATAAACACACTTTAGTCAATTGAAGAACATAATCACACATTATCAACTTTAATATATAATGTCAAGCACTTCAATAATATTGAAACTTGTTTCTTTGCTGTGAGGAATCAAACAGGGAGCACCTTGAAGAAAATACACA--TTCATAGAGATCAAAAAATGGCTTCATGTCTACTCATAATTTATAACATGAAAATATAAACTAACGCACGGTTAGGCATCATAAGAAGGGTTATGTAAACCTTGGTATGTAAGGAAGGGCAAAGCAATGAAGATGGAGATGGGAT
>PIST-5
TTGTTATGAATTGTTGTCAATGGGCTTAATTTTCTTCAATAGATCATCTGCCTCTATAAAGCCACCAAGTGGCCCGAAGGACAAATATTTGATTTTTTTCCATCTGCCAGAAACAATAAACCGTTGGAGTTAAAAAATTATAACATAAACACACTTTAGTCAATTGAAGAACATAATCACACATTATCAACTTTAATATATAATGTCAAGCACTTCAATAATATTGAAACTGGTTTCTTTGCTGTGAGGAATCAAACAGGGAGCACCTTGAAGAAAATACACA--TTCATAGAGATCAAAAAATGGCTTCATGTCTACTCATAATTTATAACATGAAAATATAAACTAACGCACGGTTAGGCATCATAAGAAGGGTTATGTAAACCTTGGTATGTAAGGAAGGGCAAAGCAATGAAGATGGAGATGGGAT
>PIST-3
TTGTTATGAATTGTTGTCAATGGGCTTAATTTTCTTCAATAGATCATCTGCCTCTATAAAGCCACCAAGTGGCCCGAAGGACAAATATTTGATTTTTTTCCATCTGCCAGAAACAATAAACCGTTGGAGTTAAAAAATTATAACATAAACACACTTTAGTCAATTGAAGAACATAATCACACATTATCAACTTTAATATATAATGTCAAGCACTTCAATAATATTGAAACTGGTTTCTTTGCTGTGAGGAATCAAACAGGGAGCACCTTGAAGAAAATACACA--TTCATAGAGATCAAAAAATGGCTTCATGTCTACTCATAATTTATAACATGAAAATATAAACTAACGCACGGTTAGGCATCATAAGAAGGGTTATGTAAACCTTGGTATGTAAGGAAGGGCAAAGCAATGAAGATGGAGATGGGAT
>PICH-X3
TTGTTATGAATTGTTGTCAATGGGCTTAATTTTCTTCAATAGATCATCTGCCTCTATAAAGCCGCCAAGTGGCCCGAAGGACAAATATTTGATTTTTTTCCATCTGCCAGAAACAATAAACCGTTGGAGTTAAAAAATTATAACATAAACACAATTTAGTCAATTGAAGAACATAATCACACATTATCAACTTTAATATATAATGTCAAGCACTTCAATAATATTGAAACTCATTTCTTTGCTGTGAGGAATCAAACAGGGAGCACCTTGAAGAAAATACACA--TTCATAGAGATCAAAAAATGGCTTCATGTCTACTCATAATTTATAACGTGAAAATATAAACTAACGCACGGTTATGCATCATAAGAAGGGTTATGTAAACCTTGGTATGTAAGGAAGGGCAAAGCAATGAAGATGGAGATGGGAT
>PIST-14
TTGTTATGAATTGTTGTCAATGGGCTTAATTTTCTTCAATAGATCATCTGCCTCTATAAAGCCACCAAGTGGCCCGAAGGACAAATATTTGATTTTTTTCCATCTGCCAGAAACAATAAACCGTTGGAGTTAAAAAATTATAACATAAACACACTTTAGTCAATTGAAGAACATAATCACACATTATCAACTTTAATATATAATGTCAAGCACTTCAATAATATTGAAACTGGTTTCTTTGCTGTGAGGAATCAAACAGGGAGCACCTTGAAGAAAATACACA--TTCATAGAGATCAAAAAATGGCTTCATGTCTACTCATAATTTATAACATGAAAATATAAACTAACGCACGGTTAGGCATCATAAGAAGGGTTATGTAAACCTTGGTATGTAAGGAAGGGCAAAGCAATGAAGATGGAGATGGGAT
>PIST-7
TTGTTATGAATTGTTGTCAATGGGCTTAATTTTCTTCAATAGATCATCTGCCTCTATAAAGCCACCAAGTGGCCCGAAGGACAAATATTTGATTTTTTTCCATCTGCCAGAAACAATAAACCGTTGGAGTTAAAAAATTATAACATAAACACACTTTAGTCAATTGAAGAACATAATCACACATTATCAACTTTAATATATAATGTCAAGCACTTCAATAATATTGAAACTGGTTTCTTTGCTGTGAGGAATCAAACAGGGAGCACCTTGAAGAAAATACACA--TTCATAGAGATCAAAAAATGGCTTCATGTCTACTCATAATTTATAACATGAAAATATAAACTAACGCACGGTTAGGCATCATAAGAAGGGTTATGTAAACCTTGGTATGTAAGGAAGGGCAAAGCAATGAAGATGGAGATGGGAT
>PIST-1
TTGTTATGAATTGTTGTCAATGGGCTTAATTTTCTTCAATAGATCATCTGCCTCTATAAAGCCGCCAAGTGGCCCGAAGGACAAATATTTGATTTTTTTCCATCTGCCAGAAACAATAAACCGTTGGAGTTAAAAAATTATAACATAAACACAATTTAGTCAATTGAAGAACGTAATCACACATTATCAACTTTAATATATAATGTCAAGCACTTCAATAATATTGAAACTCATTTCTTGGCTGTGAGGAATCAAACAGGGAGCACCTTGAAGAAAATACACA--TTCATAGAGATCAAAAAATGGCTTCATGTCTACTCATAATTTATAACATGAAAATATAAACTAACGCACGGTTACGCATCATAAGAAGGGTTATGTAAACCTTGGTATGTAAGGAAGGGCAAAGCAATGAAGATGGAGATGGGAT
>PICH-X2
TTGTTATGAATTGTTGTCAATGGGCTTAATTTTCTTCAATAGATCATCTGCCTCTATAAAGCCGCCAAGTGGCCCGAAGGACAAATATTTGATTTTTTTCCATCTGCCAGAAACAATAAACCGTTGGAGTTAAAAAATTATAACATAAACACAATTTAGTCAATTGAAGAACATAATCACACATTATCAACTTTAATATATAATGTCAAGCACTTCAATAATATTGAAACTCATTTCTTTGCTGTGAGGAATCAAACAGGGAGCACCTTGAAGAAAATACACA--TTCATAGAGATCAAAAAATGGCTTCATGTCTACTCATAATTTATAACGTGAAAATATAAACTAACGCACGGTTATGCATCATAAGAAGGGTTATGTTAACCTTGGTATGTAAGGAAGGGCAAAGCAATGAAGATGGAGATGGGAT
>PIST-13
TTGTTATGAATTGTTGTCAATGGGCTTAATTTTCTTCAATAGATCATCTGCCTCTATAAAGCCACCAAGTGGCCCGAAGGACAAATATTTGATTTTTTTCCATCTGCCAGAAACAATAAACCGTTGGAGTTAAAAAATTATAACATAAACACACTTTAGTCAATTGAAGAACATAATCACACATTATCAACTTTAATATATAATGTCAAGCACTTCAATAATATTGAAACTGGTTTCTTTGCTGTGAGGAATCAAACAGGGAGCACCTTGAAGAAAATACACA--TTCATAGAGATCAAAAAATGGCTTCATGTCTACTCATAATTTATAACATGAAAATATAAACTAACGCACGGTTAGGCATCATAAGAAGGGTTATGTAAACCTTGGTATGTAAGGAAGGGCAAAGCAATGAAGATGGAGATGGGAT
>PILA-29
TTGTTATGAATTGTTGTCAATGGGCTTAATTTTCTTCAATAGATCATCTGCCTCTATAAAGCCGCCAAGTGGCCCGAAGGACAAATATTTGATTTTTTTCCATCTGCCAGAAACAATAAACCGTTGGAGTTAAAAAATTATAACATAAACACAATTTAGTCAATTGAAGAACATAATCACACATTATCAACTTTAATATATAATGTCAAGCACTTCAATAATATTGAAACTCACTTCTTTGCTGTGAGGAATCAAACAGGGAGCACCTTGAAGAAAATACACA--TTCATAGAGATCAAAAAATGGCTTCATGTCTACTCATAATTTATAACGTGAAAATATAAACTAACGCACGGTTATGCATCATAAGAAGGGTTATGTAAACCTTGGTATGTAAGGAAGGGCAAAGCAATGAAGATGGAGATGGGAT
>PILA-22
TTGTTATGAATTGTTGTCAATGGGCTTAATTTTCTTCAATAGATCATCTGCCTCTATAAAGCCACCAAGTGGCCCGAAGGACAAATATTTGATTTTTTTCCATCTGCCAGAAACAATTTACCGTTGGAGTTAAAAAATTATAACATAAACACAATTTAGTCAATTGAAGAACATAATCACACATTATCAACTTTAATATATAATGTCAAGCACTTCAATAATATTGAAACTCATTTCTTTGCTGTGAGGAATCAAACAGGGAGCACCTTGAAGAAAATACACA--TTCATAGAGATCAAAAAATGGCTTCATGTCTACTCATAATTTATAACATGAAAATATAAACTAACGCACGGTTATGCATCATAAGAAGGGTTATGTAAACCTTGGTATGTAAGGAAGGGCAAAGCAATGAAGATGGAGATGGGAT
>PILA-28
TTGTTATGAATTGTTGTCAATGGGCTTAATTTTCTTCAATAGATCATCTGCCTCTATAAAGCCGCCAAGTGGCCCGAAGGACAAATATTTGATTTTTTTCCATCTGCCAGAAACAATAAACCGTTGGAGTTAAAAAATTATAACATAAACACAATTTAGTCAATTGAAGAACATAATCACACATTATCAACTTTAATATATAATGTCAAGCACTTCAATAATATTGAAACTCACTTCTTTGCTGTGAGGAATCAAACAGGGAGCACCTTGAAGAAAATACACA--TTCATAGAGATCAAAAAATGGCTTCATGTCTACTCATAATTTATAACGTGAAAATATAAACTAACGCACGGTTATGCATCATAAGAAGGGTTATGTAAACCTTGGTATGTAAGGAAGGGCAAAGCAATGAAGATGGAGATGGGAT
>PILA-19
TTGTTATGAATTGTTGTCAATGGGCTTAATTTTCTTCAATAGATCATCTGCCTCTATAAAGCCGCCAAGTGGCCCGAAGGACAAATATTTGATTTTTTTCCATCTGCCAGAAACAATAAACCGTTGGAGTTAAAAAATTATAACATAAACACAATTTAGTCAATTGAAGAACATAATCACACATTATCAACTTTAATATATAATGTCAAGCACTTCAATAATATTGAAACTCACTTCTTTGCTGTGAGGAATCAAACAGGGAGCACCTTGAAGAAAATACACA--TTCATAGAGATCAAAAAATGGCTTCATGTCTACTCATAATTTATAACGTGAAAATATAAACTAACGCACGGTTATGCATCATAAGAAGGGTTATGTAAACCTTGGTATGTAAGGAAGGGCAAAGCAATGAAGATGGAGATGGGAT
>PILA-24
TTGTTATGAATTGTTGTCAATGGGCTTAATTTTCTTCAATAGATCATCTGCCTCTATAAAGCCGCCAAGTGGCCCGAAGGACAAATATTTGATTTTTTTCCATCTGCCAGAAACAATAAACCGTTGGAGTTAAAAAATTATAACATAAACACAATTTAGTCAATTGAAGAACATAATCACACATTATCAACTTTAATATATAATGTCAAGCACTTCAATAATATTGAAACTCACTTCTTTGCTGTGAGGAATCAAACAGGGAGCACCTTGAAGAAAATACACA--TTCATAGAGATCAAAAAATGGCTTCATGTCTACTCATAATTTATAACGTGAAAATATAAACTAACGCACGGTTATGCATCATAAGAAGGGTTATGTAAACCTTGGTATGTAAGGAAGGGCAAAGCAATGAAGATGGAGATGGGAT
>PILA-23
TTGTTATGAATTGTTGTCAATGGGCTTAATTTTCTTCAATAGATCATCTGCCTCTATAAAGCCGCCAAGTGGCCCGAAGGACAAATATTTGATTTTTTTCCATCTGCCAGAAACAATAAACCGTTGGAGTTAAAAAATTATAACATAAACACAATTTAGTCAATTGAAGAACATAATCACACATTATCAACTTTAATATATAATGTCAAGCACTTCAATAATATTGAAACTCACTTCTTTGCTGTGAGGAATCAAACAGGGAGCACCTTGAAGAAAATACACA--TTCATAGAGATCAAAAAATGGCTTCATGTCTACTCATAATTTATAACGTGAAAATATAAACTAACGCACGGTTATGCATCATAAGAAGGGTTATGTAAACCTTGGTATGTAAGGAAGGGCAAAGCAATGAAGATGGAGATGGGAT
>PILA-26
TTGTTATGAATTGTTGTCAATGGGCTTAATTTTCTTCAATAGATCATCTGCCTCTATAAAGCCGCCAAGTGGCCCGAAGGACAAATATTTGATTTTTTTCCATCTGCCAGAAACAATAAACCGTTGGAGTTAAAAAATTATAACATAAACACAATTTAGTCAATTGAAGAACATAATCACACATTATCAACTTTAATATATAATGTCAAGCACTTCAATAATATTGAAACTCACTTCTTTGCTGTGAGGAATCAAACAGGGAGCACCTTGAAGAAAATACACA--TTCATAGAGATCAAAAAATGGCTTCATGTCTACTCATAATTTATAACGTGAAAATATAAACTAACGCACGGTTATGCATCATAAGAAGGGTTATGTAAACCTTGGTATGTAAGGAAGGGCAAAGCAATGAAGATGGAGATGGGAT
>PILA-18
TTGTTATGAATTGTTGTCAATGGGCTTAATTTTCTTCAATAGATCATCTGCCTCTATAAAGCCGCCAAGTGGCCCGAAGGACAAATATTTGATTTTTTTCCATCTGCCAGAAACAATAAACCGTTGGAGTTAAAAAATTATAACATAAACACAATTTAGTCAATTGAAGAACATAATCACACATTATCAACTTTAATATATAATGTCAAGCACTTCAATAATATTGAAACTCACTTCTTTGCTGTGAGGAATCAAACAGGGAGCACCTTGAAGAAAATACACA--TTCATAGAGATCAAAAAATGGCTTCATGTCTACTCATAATTTATAACGTGAAAATATAAACTAACGCACGGTTATGCATCATAAGAAGGGTTATGTAAACCTTGGTATGTAAGGAAGGGCAAAGCAATGAAGATGGAGATGGGAT
>PILA-20
TTGTTATGAATTGTTGTCAATGGGCTTAATTTTCTTCAATAGATCATCTGCCTCTATAAAGCCGCCAAGTGGCCCGAAGGACAAATATTTGATTTTTTTCCATCTGCCAGAAACAATAAACCGTTGGAGTTAAAAAATTATAACATAAACACAATTTAGTCAATTGAAGAACATAATCACACATTATCAACTTTAATATATAATGTCAAGCACTTCAATAATATTGAAACTCACTTCTTTGCTGTGAGGAATCAAACAGGGAGCACCTTGAAGAAAATACACA--TTCATAGAGATCAAAAAATGGCTTCATGTCTACTCATAATTTATAACGTGAAAATATAAACTAACGCACGGTTATGCATCATAAGAAGGGTTATGTAAACCTTGGTATGTAAGGAAGGGCAAAGCAATGAAGATGGAGATGGGAT
>PILA-27
TTGTTATGAATTGTTGTCAATGGGCTTAATTTTCTTCAATAGATCATCTGCCTCTATAAAGCCGCCAAGTGGCCCGAAGGACAAATATTTGATTTTTTTCCATCTGCCAGAAACAATAAACTGTTGGAGTTAAAAAATTATAACATAAACACAATTTAGTCAATTGAAGAACATAATCACACATTATCAACTTTAATATATAATGTCAAGCACTTCAATAATATTGAAACTCACTTCTTTGCTGTGAGGAATCAAACAGGGAGCACCTTGAAGAAAATACACA--TTCATAGAGATCAAAAAATGGCTTCATGTCTACTCATAATTTATAACGTGAAAATATAAACTAACGCACGGTTATGCATCATAAGAAGGGTTATGTAAACCTTGGTATGTAAGGAAGGGCAAAGCAATGAAGATGGAGATGGGAT
>PILA-17
TTGTTATGAATTGTTGTCAATGGGCTTAATTTTCTTCAATAGATCATCTGCCTCTATAAAGCCGCCAAGTGGCCCGAAGGACAAATATTTGATTTTTTTCCATCTGCCAGAAACAATAAACCGTTGGAGTTAAAAAATTATAACATAAACACAATTTAGTCAATTGAAGAACATAATCACACATTATCAACTTTAATATATAATGTCAAGCACTTCAATAATATTGAAACTCACTTCTTTGCTGTGAGGAATCAAACAGGGAGCACCTTGAAGAAAATACACA--TTCATAGAGATCAAAAAATGGCTTCATGTCTACTCATAATTTATAACGTGAAAATATAAACTAACGCACGGTTATGCATCATAAGAAGGGTTATGTAAACCTTGGTATGTAAGGAAGGGCAAAGCAATGAAGATGGAGATGGGAT
>PIAL-AO
TTGTTATGAATTGTTGTCAATGGGCTTAATTTTCTTCAATAGATCATCTGCCTCTATAAAGCCGCCAAGTGGCCCGAAGGACAAATATTTGATTTTTTTCCATCTGCCAGAAACAATAAACCGTTGGAGTTAAAAAATTATAACATAAACACAATTTAGTCAATTGAAGAACATAATCACACATTATCAACTTTAATATATAATGTCAAGCACTTCAATAATATTGAAACTCATTTCTTTGCTGTGAGGAATCAAACAGGGAGCACCTTGAAGAAAATACACA--TTCATAGAGATCAGAAAATGGCTTCATGTCTACTCATAATTTATAACGTGAAAATACAAACTAACGCACGGTTATGCATCATAAGAAGGGTTATGTAAACCTTGGTATGTAAGGAAGGGCAAAGCAATGAAGATGGAGATGGGAT
