# Supplementary material for: An empirical evaluation of two-stage species tree inference strategies using a multilocus dataset from North American pines
Source: BMC Evol Biol. 2014 Mar 29;14:67. doi: 10.1186/1471-2148-14-67 (PMC4021425; doi:10.1186/1471-2148-14-67)
Supplement: Additional file 3 — Zip archive containing data filesDp,Dp,0,Ds,Ds,0, and a description of these files. [file 1471-2148-14-67-S3.zip › DeGiorgioEtAl_2014_AdditionalFile1/Dataset_Dp0/0_2576_02.fas]

>PIAL-5
GAAGCCATTCAACGTTCGGTTAAAATACCCAACTACACAGACCACTCAGCTCGACTGGTATCATTGAAAAACACAGGCTGTCTGTTTCTTTTCCGAAGAATACAGGCTGTCTATAAT-AAAATTACAGTTTTGCCAAAATTAATGTCCATGTGTTAGTCTAATTTCGTGAATTCATATGGGCCGCATTTCTCTCAATTTTGTTAAACCTCAGTAAATTTATCACGGTTGGGGGAAATTATATTAGGATTTTGGGAGCCCAGTAACCCTAGCTTCTCTGTTTTACACTCGTTTTCTACTTTTTCTCT
>PIAL-9
GAAGCCATTCAACGTTCGGTTAAAATACCCAACTACACAGACCACTCAGCTCGACTGGTATCATTGAAAAACACAGGCTGTCTGTTTCTTTTCCGAAGAATACAGGCTGTCTATAAT-AAAATTACAGTTTTGCCAAAATTAATGTCCATGTGTTAGTCTAATTTCGTGAATTCATATGGGCCGCATTTCTCTCAATTTTGTTAAACCTCAGTAAATTTATCACGGTTGGGGGAAATTATATTAGGATTTTGGGAGCCCAGTAACCCTAGCTTCTCTGTTTTACACTCGTTTTCTACTTTTTCTCT
>PIAL-10
GAAGCCATTCAACGTTCGGTTAAAATACCCAACTACACAGACCACTCAGCTCGACTGGTATCATTGAAAAACACAGGCTGTCTGTTTCTTTTCCGAAGAATACAGGCTGTCTATAAT-AAAATTACAGTTTTGCCAAAATTAATGTCCATGTGTTAGTCTAATTTCGTGAATTCATATGGGCCGCATTTCTCTCAATTTTGTTAAACCTCAGTAAATTTATCACGGTTGGGGGAAATTATATTAGGATTTTGGGAGCCCAGTAACCCTAGCTTCTCTGTTTTACACTCGTTTTCTACTTTTTCTCT
>PIAL-8
GAAGCCATTCAACGTTCTGTTAAAATACCCAATTACACAGACCACTCAGCTCGACTGGTATCATTGAAAAACACAGGCTGTCTGTTTCTTTTCCGAAGAATACAGGCTGTCTATAAT-AAAATTACAGTTTTGCCAAAATTAATGTCCATGTGTTAGTCTAATTTCGTGAATTCATATGGGCCGCATTTCTCTCAATTTTGTTAAACCTCAGTAAATTTATCACGGTTGGGGGAAATTATATTAGGATTTTGGGAGCCCAGTAACCCTAGCTTCTCTGTTTTACACTCGTTTTCTACTTTTTCTCT
>PIAL-16
GAAGCCATTCAACGTTCGGTTAAAATACCCAACTACACAGACCACTCAGCTCGACTGGTATCATTGAAAAACACAGGCTGTCTGTTTCTTTTCCGAAGAATACAGGCTGTCTATAAT-AAAATTACAGTTTTGCCAAAATTAATGTCCATGTGTTAGTCTAATTTCGTGAATTCATATGGGCCGCATTTCTCTCAATTTTGTTAAACCTCAGTAAATTTATCACGGTTGGGGGAAATTATATTAGGATTTTGGGAGCCCAGTAACCCTAGCTTCTCTGTTTTACACTCGTTTTCTACTTTTTCTCT
>PIAL-13
GAAGCCATTCAACGTTCGGTTAAAATACCCAACTACACAGACCACTCAGCTCGACTGGTATCATTGAAAAACACAGGCTGTCTGTTTCTTTTCCGAAGAATACAGGCTGTCTATAAT-AAAATTACAGTTTTGCCAAAATTAATGTCCATGTGTTAGTCTAATTTCGTGAATTCATATGGGCCGCATTTCTCTCAATTTTGTTAAACCTCAGTAAATTTATCACGGTTGGGGGAAATTATATTAGGATTTTGGGAGCCCAGTAACCCTAGCTTCTCTGTTTTACACTCGTTTTCTACTTTTTCTCT
>PIAL-15
GAAGCCATTCAACGTTCGGTTAAAATACCCAACTACACAGACCACTCAGCTCGACTGGTATCATTGAAAAACACAGGCTGTCTGTTTCTTTTCCGAAGAATACAGGCTGTCTATAAT-AAAATTACAGTTTTGCCAAAATTAATGTCCATGTGTTAGTCTAATTTCGTGAATTCATATGGGCCGCATTTCTCTCAATTTTGTTAAACCTCAGTAAATTTATCACGGTTGGGGGAAATTATATTAGGATTTTGGGAGCCCAGTAACCCTAGCTTCTCTGTTTTACACTCGTTTTCTACTTTTTCTCT
>PIAL-6
GAAGCCATTCAACGTTCGGTTAAAATACCCAACTACACAGACCACTCAGCTCGACTGGTATCATTGAAAAACACAGGCTGTCTGTTTCTTTTCCGAAGAATACAGGCTGTCTATAAT-AAAATTACAGTTTTGCCAAAATTAATGTCCATGTGTTAGTCTAATTTCGTGAATTCATATGGGCCGCATTTCTCTCAATTTTGTTAAACCTCAGTAAATTTATCACGGTTGGGGGAAATTATATTAGGATTTTGGGAGCCCAGTAACCCTAGCTTCTCTGTTTTACACTCGTTTTCTACTTTTTCTCT
>PIAL-2
GAAGCCATTCAACGTTCGGTTAAAATACCCAACTACACAGACCACTCAGCTCGACTGGTATCATTGAAAAACACAGGCTGTCTGTTTCTTTTCCGAAGAATACAGGCTGTCTATAAT-AAAATTACAGTTTTGCCAAAATTAATGTCCATGTGTTAGTCTAATTTCGTGAATTCATATGGGCCGCATTTCTCTCAATTTTGTTAAACCTCAGTAAATTTATCACGGTTGGGGGAAATTATATTAGGATTTTGGGAGCCCAGTAACCCTAGCTTCTCTGTTTTACACTCGTTTTCTACTTTTTCTCT
>PIAL-7
GAAGCCATTCAACGTTCGGTTAAAATACCCAACTACACAGACCACTCAGCTCGACTGGTATCATTGAAAAACACAGGCTGTCTGTTTCTTTTCCGAAGAATACAGGCTGTCTATAAT-AAAATTACAGTTTTGCCAAAATTAATGTCCATGTGTTAGTCTAATTTCGTGAATTCATATGGGCCGCATTTCTCTCAATTTTGTTAAACCTCAGTAAATTTATCACGGTTGGGGGAAATTATATTAGGATTTTGGGAGCCCAGTAACCCTAGCTTCTCTGTTTTACACTCGTTTTCTACTTTTTCTCT
>PIAL-4
GAAGCCATTCAACGTTCGGTTAAAATACCCAACTACACAGACCACTCAGCTCGACTGGTATCATTGAAAAACACAGGCTGTCTGTTTCTTTTCCGAAGAATACAGGCTGTCTATAAT-AAAATTACAGTTTTGCCAAAATTAATGTCCATGTGTTAGTCTAATTTCGTGAATTCATATGGGCCGCATTTCTCTCAATTTTGTTAAACCTCAGTAAATTTATCACGGTTGGGGGAAATTATATTAGGATTTTGGGAGCCCAGTAACCCTAGCTTCTCTGTTTTACACTCGTTTTCTACTTTTTCTCT
>PIAL-17
GAAGCCATTCAACGTTCGGTTAAAATACCCAACTACACAGACCACTCAGCTCGACTGGTATCATTGAAAAACACAGGCTGTCTGTTTCTTTTCCGAAGAATACAGGCTGTCTATAAT-AAAATTACAGTTTTGCCAAAATTAATGTCCATGTGTTAGTCTAATTTCGTGAATTCATATGGGCCGCATTTCTCTCAATTTTGTTAAACCTCAGTAAATTTATCACGGTTGGGGGAAATTATATTAGGATTTTGGGAGCCCAGTAACCCTAGCTTCTCTGTTTTACACTCGTTTTCTACTTTTTCTCT
>PIAL-12
GAAGCCATTCAACGTTCGGTTAAAATACCCAATTACACAGACCACTCAGCTCGACTGGTATCATTGAAAAACACAGGCTGTCTGTTTCTTTTCCGAAGAATACAGGCTGTCTATAAT-AAAATTACAGTTTTGCCAAAATTAATGTCCATGTGTTAGTCTAATTTCGTGAATTCATATGGGCCGCATTTCTCTCAATTTTGTTAAACCTCAGTAAATTTATCACGGTTGGGGGAAATTATATTAGGATTTTGGGAGCCCAGTAACCCTAGCTTCTCTGTTTTACACTCGTTTTCTACTTTTTCTCT
>PIAL-3
GAAGCCATTCAACGTTCTGTTAAAATACCCAATTACACAGACCACTCAGCTCGACTGGTATCATTGAAAAACACAGGCTGTCTGTTTCTTTTCCGAAGAATACAGGCTGTCTATAAT-AAAATTACAGTTTTGCCAAAATTAATGTCCATGTGTTAGTCTAATTTCGTGAATTCATATGGGCCGCATTTCTCTCAATTTTGTTAAACCTCAGTAAATTTATCACGGTTGGGGGAAATTATATTAGGATTTTGGGAGCCCAGTAACCCTAGCTTCTCTGTTTTACACTCGTTTTCTACTTTTTCTCT
>PIAY-8
GAAGCCATTCAACGTTCGGTTAAAATACCCAATTACACAGACCACTCAGCTCGACTGGTATCATTGAAGAACACAGGCTGTCTGTTTCTTTTCCGAAGAATACAGGCTGTCTGTAAT-AAAATTACAGTTTTGCCAAAATTAATGTCCATGTGTTAGTCTAATTTCGTGAATTCATGTGGGCCGCATTTCTCTCAATTTTGTTAAACCTCAGTAAATTTATCACGGTTGGGGGAAATTATATTAGGATTTTGGGAGCCCAGTAACCCTAGCTTCTCTGTTCTACACTCGTTTTCTCCTTTTTCTCT
>PIAY-18
GAAGCCATTCAACGTTCGGTTAAAATACCCAATTACACAGACCACTCAGCTCGACTGGTATCATTGAAGAACACAGGCTGTCTGTTTCTTTTCCGAAGAATACAGGCTGTCTGTAAT-AAAATTACAGTTTTGCCAAAATTAATGTCCATGTGTTAGTCTAATTTCGTGAATTCATATGGGCCGCATTTCTCTCAATTTTGTTAAACCTCAGTAAATTTATCACGGTTGGGGGAAATTATATTAGGATTTTGGGAGCCCAGTAACCCTAGCTTCTCTGTTCTACACTCGTTTTCTCCTTTTTCTCT
>PIAY-3
GAAGCCATTCAACGTTCGGTTAAAATACCCAATTACACAGACCACTCAGCTCGACTGGTATCATTGAAGAACACAGGCTGTCTGTTTCTTTTCCGAAGAATACAGGCTGTCTATAAT-AAAATTACAGTTTTGCCAAAATTAATGTCCATGTGTTAGTCTAATTTCGTGAATTCATATGGGCCGCATTTCTCTCAATTTTGTTAAACCTCAGTAAATTTATCACGGTTGGGGGAAATTATATTAGGATTTTGGGAGCCCAGTAACCCTAGCTTCTCTGTTCTACACTCGTTTTCTCCTTTTTCTCT
>PIAY-16
GAAGCCATTCAACGTTCGGTTAAAATACCCAATTACACAGACCACTCAGCTCGACTGGTATCATTGAAGAACACAGGCTGTCTGTTTCTTTTCCGAAGAATACAGGCTGTCTGTAAT-AAAATTACAGTTTTGCCAAAATTAATGTCCATGTGTTAGTCTAATTTCGTGAATTCATATGGGCCGCATTTCTCTCAATTTTGTTAAACCTCAGTAAATTTATCACGGTTGGGGGAAATTATATTAGGATTTTGGGAGCCCAGTAACCCTAGCTTCTCTGTTCTACACTCGTTTTCTCCTTTTTCTCT
>PIAY-14
GAAGCCATTCAACGTTCGGTTAAAATACCCAATTACACAGACCACTCAGCTCGACTGGTATCATTGAAGAACACAGGCTGTCTGTTTCTTTTCCGAAGAATACAGGCTGTCTGTAAT-AAAATTACAGTTTTGCCAAAATTAATGTCCATGTGTTAGTCTAATTTCGTGAATTCATATGGGCCGCATTTCTCTCAATTTTGTTAAACCTCAGTAAATTTATCACGGTTGGGGGAAATTATATTAGGATTTTGGGAGCCCAGTAACCCTAGCTTCTCTGTTCTACACTCGTTTTCTCCTTTTTCTCT
>PIAY-19
GAAGCCATTCAACGTTCGGTTAAAATACCCAATTACACAGACCACTCAGCTCGACTGGTATCATTGAAGAACACAGGCTGTCTGTTTCTTTTCCGAAGAATACAGGCTGTCTGTAAT-AAAATTACAGTTTTGCCAAAATTAATGTCCATGTGTTAGTCTAATTTCGTGAATTCATATGGGCCGCATTTCTCTCAATTTTGTTAAACCTCAGTAAATTTATCACGGTTGGGGGAAATTATATTAGGATTTTGGGAGCCCAGTAACCCTAGCTTCTCTGTTCTACACTCGTTTTCTCCTTTTTCTCT
>PIAY-7
GAAGCCATTCAACGTTCGGTTAAAATACCCAATTACACAGACCACTCAGCTCGACTGGTATCATTGAAGAACACAGGCTGTCTGTTTCTTTTCCGAAGAATACAGGCTGTCTATAAT-AAAATTACAGTTTTGCCAAAATTAATGTCCATGTGTTAGTCTAATTTCGTGAATTCATATGGGCCGCATTTCTCTCAATTTTGTTAAACCTCAGTAAATTTATCACGGTTGGGGAAAATTATATTAGGATTTTGGGAGCCCAGTAACCCTAGCTTCTCTGTTCTACACTCGTTTTCTCCTTTTTCTCT
>PIAY-4
GAAGCCATTCAACGTTCGGTTAAAATACCCAATTACACAGACCACTCAGCTCGACTGGTATCATTGAAGAACACAGGCTGTCTGTTTCTTTTCCGAAGAATACAGGCTGTCTGTAAT-AAAATTACAGTTTTGCCAAAATTAATGTCCATGTGTTAGTCTAATTTCGTGAATTCATATGGGCCGCATTTCTCTCAATTTTGTTAAACCTCAGTAAATTTATCACGGTTGGGGGAAATTATATTAGGATTTTGGGAGCCCAGTAACCCTAGCTTCTCTGTTCTACACTCGTTTTCTCCTTTTTCTCT
>PIAY-1
GAAGCCATTCAACGTTCGGTTAAAATACCCAATTACACAGACCACTCAGCTCGACTGGTATCATTGAAGAACACAGGCTGTCTGTTTCTTTTCCGAAGAATACAGGCTGTCTGTAAT-AAAATTACAGTTTTGCCAAAATTAATGTCCATGTGTTAGTCTAATTTCGTGAATTCATATGGGCCGCATTTCTCTCAATTTTGTTAAACCTCAGTAAATTTATCACGGTTGGGGGAAATTATATTAGGATTTTGGGAGCCCAGTAACCCTAGCTTCTCTGTTCTACACTCGTTTTCTCCTTTTTCTCT
>PIAY-9
GAAGCCATTCAACGTTCGGTTAAAATACCCAATTACACAGACCACTCAGCTCGACTGGTATCATTGAAGAACACAGGCTGTCTGTTTCTTTTCCGAAGAATACAGGCTGTCTATAAT-AAAATTACAGTTTTGCCAAAATTAATGTCCATGTGTTAGTCTAATTTCGTGAATTCATATGGGCCGCATTTCTCTCAATTTTGTTAAACCTCAGTAAATTTATCACGGTTGGGGAAAATTATATTAGGATTTTGGGAGCCCAGTAACCCTAGCTTCTCTGTTCTACACTCGTTTTCTCCTTTTTCTCT
>PIAY-15
GAAGCCATTCAACGTTCGGTTAAAATACCCAATTACACAGACCACTCAGCTCGACTGGTATCATTGAAGAACACAGGCTGTCTGTTTCTTTTCCGAAGAATACAGGCTGTCTATAAT-AAAATTACAGTTTTGCCAAAATTAATGTCCATGTGTTAGTCTAATTTCGTGAATTCATATGGGCCGCATTTCTCTCAATTTTGTTAAACCTCAGTAAATTTATCACGGTTGGGGGAAATTATATTAGGATTTTGGGAGCCCAGTAACCCTAGCTTCTCTGTTCTACACTCGTTTTCTCCTTTTTCTCT
>PIAY-17
GAAGCCATTCAACGTTCGGTTAAAATACCCAATTACACAGACCACTCAGCTCGACTGGTATCATTGAAGAACACAGGCTGTCTGTTTCTTTTCCGAAGAATACAGGCTGTCTGTAAT-AAAATTACAGTTTTGCCAAAATTAATGTCCATGTGTTAGTCTAATTTCGTGAATTCATATGGGCCGCATTTCTCTCAATTTTGTTAAACCTCAGTAAATTTATCACGGTTGGGGGAAATTATATTAGGATTTTGGGAGCCCAGTAACCCTAGCTTCTCTGTTCTACACTCGTTTTCTCCTTTTTCTCT
>PIAY-13
GAAGCCATTCAACGTTCGGTTAAAATACCCAATTACACAGACCACTCAGCTCGACTGGTATCATTGAAGAACACAGGCTGTCTGTTTCTTTTCCGAAGAATACAGGCTGTCTGTAAT-AAAATTACAGTTTTGCCAAAATTAATGTCCATGTGTTAGTCTAATTTCGTGAATTCATATGGGCCGCATTTCTCTCAATTTTGTTAAACCTCAGTAAATTTATCACGGTTGGGGGAAATTATATTAGGATTTTGGGAGCCCAGTAACCCTAGCTTCTCTGTTCTACACTCGTTTTCTCCTTTTTCTCT
>PIAY-5
GAAGCCATTCAACGTTCGGTTAAAATACCCAATTACACAGACCACTCAGCTCGACTGGTATCATTGAAGAACACAGGCTGTCTGTTTCTTTTCCGAAGAATACAGGCTGTCTATAAT-AAAATTACAGTTTTGCCAAAATTAATGTCCATGTGTTAGTCTAATTTCGTGAATTCATATGGGCCGCATTTCTCTCAATTTTGTTAAACCTCAGTAAATTTATCACGGTTGGGGGAAATTATATTAGGATTTTGGGAGCCCAGTAACCCTAGCTTCTCTGTTCTACACTCGTTTTCTCCTTTTTCTCT
>PIAY-6
GAAGCCATTCAACGTTCGGTTAAAATACCCAATTACACAGACCACTCAGCTCGACTGGTATCATTGAAGAACACAGGCTGTCTGTTTCTTTTCCGAAGAATACAGGCTGTCTGTAAT-AAAATTACAGTTTTGCCAAAATTAATGTCCATGTGTTAGTCTAATTTCGTGAATTCATATGGGCCGCATTTCTCTCAATTTTGTTAAACCTCAGTAAATTTATCACGGTTGGGGGAAATTATATTAGGATTTTGGGAGCCCAGTAACCCTAGCTTCTCTGTTCTACACTCGTTTTCTCCTTTTTCTCT
>PIBU-1
GAAGCCATTCAACGTTCGGTTAAAATACCCAATTACACAGACCACTCAGCTCGACTGGTATCATTGAAGAACACAGGCTGTCTGTTTCTTTTCCGAAGAATACAGGCTGTCTAAAAT-AAAATTACAGTTATGCCCAAATTAATGTCCATGTGTTAGTCTAATTTCGTGAATTCATATGGGCCGCATTTCTCTCAATTTTGTTAAACCTCAGTAAATTTATCACGGTTGGGGGAAATTATATTAGGATTTTGGGAGCCCAGTAACCCTAGCTTCTCTGTTCTACACTCGTTTTCTCCTTTTTCTCT
>PIFL-17
GAAGCCATTCAACGTTCGGTTAAAATACCCAATTACACAGACCACTCAGCTCGACTGGTATCATTGAAGAACACAGGCTGTCTGTTTCTTTTCCGAAGAATACAGGCTGTCTGTAAT-AAAATTACAGTTTTGCCAAAATTAATGTCCATGTGTTAGTCTAATTTCGTGAATTCATATGGGCCGCATTTCTCTCAATTTTGTTAAACCTCAGTAAATTTATCACGGTTGGGGGAAATTATATTAGGATTTTGGGAGCCCAGTAACCCTAGCTTCTCTGTTCTACACTCGTTTTCTCCTTTTTCTCT
>PIFL-12
GAAGCCATTCAACGTTCGGTTAAAATACCCAATTACACAGACCACTCAGCTCGACTGGTATCATTGAAGAACACAGGCTGTCTGTTTCTTTTCCGAAGAATACAGGCTGTCTGTAAT-AAAATTACAGCTTTGCCAAAATTAATGTCCATGTGTTAGTCTAATTTCGTGAATTCATATGGGCCGCATTTCTCTCAATTTTGTTAAACCTCAGTAAATTTATCACGGTTGGGGGAAATTATATTAGGATTTTGGGAGCCCAGTAACCCTAGCTTCTCTGTTCTACACTCGTTTTCTCCTTTTTCTCT
>PIFL-3
GAAGCCATTCAACGTTCGGTTAAAATACCCAATTACACAGACCACTCAGCTCGACTGGTATCATTGAAGAACACAGGCTGTCTGTTTCTTTTCCGAAGAATACAGGCTGTCTATAAT-AAAATTACAGTTTTGCCAAAATTAATGTCCATGTGTTAGTCTAATTTCGTGAATTCATATGGGCCGCATTTCTCTCAATTTTGTTAAACCTCAGTAAATTTATCACGGTTGGGGGAAATTATATTAGGATTTTGGGAGCCCAGTAACCCTATCTTCTCTGTTCTACACTCGTTTTCTCCTTTTTCTCT
>PIFL-9
GAAGCCATTCAACGTTCGGTTAAAATACCCAATTACACAGACCACTCAGCTCGACTGGTATCATTGAAGAACACAGGCTGTCTGTTTCTTTTCCGAAGAATACAGGCTGTCTGTAAT-AAAATTACAGTTTTGCCAAAATTAATGTCCATGTGTTAGTCTAATTTCGTGAATTCATATGGGCCGCATTTCTCTCAATTTTGTTAAACCTCAGTAAATTTATCACGGTTGGGGGAAATTATATTAGGATTTTGGGAGCCCAGTAACCCTAGCTTCTCTGTTCTACACTCGTTTTCTCCTTTTTCTCT
>PIFL-16
GAAGCCATTCAACGTTCGGTTAAAATACCCAATTACACAGACCACTCAGCTCGACTGGTATCATTGAAGAACACAGGCTGTCTGTTTCTTTTCCGAAGAATACAGGCTGTCTATAAT-AAAATTACAGTTTTGCCAAAATTAATGTCCATGTGTTAGTCTAATTTCGTGAATTCATATGGGCCGCATTTCTCTCAATTTTGTTAAACCTCAGTAAATTTATCACGGTTGGGGGAAATTATATTAGGATTTTGGGAGCCCAGTAACCCTATCTTCTCTGTTCTACACTCGTTTTCTCCTTTTTCTCT
>PIFL-14
GAAGCCATTCAACGTTCGGTTAAAATACCCAATTACACAGACCACTCAGCTCGACTGGTATCATTGAAGAACACAGGCTGTCTGTTTCTTTTCCGAAGAATACAGGCTGTCTATAAT-AAAATTACAGTTTTGCCAAAATTAATGTCCATGTGTTAGTCTAATTTCGTGAATTCATATGGGCCGCATTTCTCTCAATTTTGTTAAACCTCAGTAAATTTATCACGGTTGGGGGAAATTATATTAGGATTTTGGGAGCCCAGTAACCCTATCTTCTCTGTTCTACACTCGTTTTCTCCTTTTTCTCT
>PIFL-1
GAAGCCATTCAACGTTCGGTTAAAATACCCAATTACACAGACCACTCAGCTCGACTGGTATCATTGAAGAACACAGGCTGTCTGTTTCTTTTCCGAAGAATACAGGCTGTCTATAAT-AAAATTACAGTTTTGCCAAAATTAATGTCCATGTGTTAGTCTAATTTCGTGAATTCATATGGGCCGCATTTCTCTCAATTTTGTTAAACCTCAGTAAATTTATCACGGTTGGGGGAAATTATATTAGGATTTTGGGAGCCCAGTAACCCTAGCTTCTCTGTTCTACACTCGTTTTCTCCTTTTTCTCT
>PIFL-15
GAAGCCATTCAACGTTCGGTTAAAATACCCAATTACACAGACCACTCAGCTCGACTGGTATCATTGAAGAACACAGGCTGTCTGTTTCTTTTCCGAAGAATACAGGCTGTCTGTAAT-AAAATTACAGTTTTGCCAAAATTAATGTCTATGTGTTAGTCTAATTTCGTGAATTCATATGGGCCGCATTTCTCTCAATTTTGTTAAACCTCAGTAAATTTATCACGGTTGGGGGAAATTATATTAGGATTTTGGGAGCCCAGTAACCCTAGCTTCTCTGTTCTACACTCGTTTTCTCCTTTTTCTCT
>PIFL-2
GAAGCCATTCAACGTTCGGTTAAAATACCCAATTACACAGACCACTCAGCTCGACTGGTATCATTGAAGAACACAGGCTGTCTGTTTCTTTTCCGAAGAATACAGGCTGTCTGTAAT-AAAATTACAGTTTTGCCAAAATTAATGTCCATGTGTTAGTCTAATTTCGTGAATTCATATGGGCCGCATTTCTCTCAATTTTGTTAAACCTCAGTAAATTTATCACGGTTGGGGGAAATTATATTAGGATTTTGGGAGCCCAGTAACCCTAGCTTCTCTGTTCTACACTCGTTTTCTCCTTTTTCTCT
>PIFL-13
GAAGCCATTCAACGTTCGGTTAAAATACCCAATTACACAGACCACTCAGCTCGACTGGTATCATTGAAGAACACAGGCTGTCTGTTTCTTTTCCGAAGAATACAGGCTGTCTGTAAT-AAAATTACAGTTTTGCCAAAATTAATGTCCATGTGTTAGTCTAATTTCGTGAATTCATATGGGCCGCATTTCTCTCAATTTTGTTAAACCTCAGTAAATTTATCACGGTTGGGGGAAATTATATTAGGATTTTGGGAGCCCAGTAACCCTAGCTTCTCTGTTCTACACTCGTTTTCTCCTTTTTCTCN
>PIFL-5
GAAGCCATTCAACGTTCGGTTAAAATACCCAATTACACAGACCACTCAGCTCGACTGGTATCATTGAAGAACACAGGCTGTCTGTTTCTTTTCCGAAGAATACAGGCTGTCTATAAT-AAAATTACAGTTTTGCCAAAATTAATGTCCATGTGTTAGTCTAATTTCGTGAATTCATATGGGCCGCATTTCTCTCAATTTTGTTAAACCTCAGTAAATTTATCACGGTTGGGGAAAATTATATTAGGATTTTGGGAGCCCAGTAACCCTAGCTTCTCTGTTCTACACTCGTTTTCTCCTTTTTCTCT
>PIGE-1
GAAGCCATTCAACGTTCGGTTAAAATACCCAATTACACAGACCACTCAGCTCGACTGGTATCATTGAAGAACACAGGCTGTCTGTTTCTTTTCCGAAGAATACAGGCTGTCTATAAT-AAAATTACAGTTTTGCCCAAATTAATGTCCATGTGTTAGTCTAATTTCGTGAATTCATATGGGCCGCATTTCTCTCAATTTTGTTAAACCTCAGTAAATTTATCACGGTTGGGGGAAATTATATTAGGATTTTGGGAGCCCAGTAACCCTAGCTTCTCTGTTCTACATTCGTTTTCTCCTTTTTCTCT
>PIGE-2
GAAGCCATTCAACGTTCGGTTAAAATACCCAATTACACAGACCACTCAGCTCGACTGGTATCATTGAAGAACACAGGCTGTCTGTTTCTTTTCCGAAGAATACAGGCTGTCTATAAT-AAAATTACAGTTTTGCCCAAATTAATGTCCATGTGTTAGTCTAATTTCGTGAATTCATATGGGCCGCATTTCTCTCAATTTTGTTAAACCTCAGTAAATTTATCACGGTTGGGGGAAATTATATTAGGATATTGGGAGCCCAGTAACCCTAGCTTCTCTGTTCTACATTCGTTTTCTCCTTTTTCTCT
>PIMN-8
GAAGCCATTCAACGTTCGGTTAAAATACCCAATTACACAGACCACTCAGCTCGACTGGTATCATTGAAGAACACAGGCTGTCTGTTTCTTTTCCGAAGAATACAGGCTGTCTATAAT-AAAATTACAGTTTTGCCAAAATTAATGTCCATGTGTTAGTCTAATTTCGTGAATTCATATGGGCCGCATTTCTCTCAATTTTGTTAAACCTCAGTAAATTTATCACGGTTGGGGGAAATTATATTAGGATTTTGGGAGCCCAGTAACCCTATCTTCTCTGTTCTACACTCGTTTTCTCCTTTTTCTCT
>PIMN-18
GAAGCCATTCAACGTTCGGTTAAAATACCCAATTACACAGACCACTCAGCTCGACTGGTATCATTGAAGAACACAGGCTGTCTGTTTCTTTTCCGAAGAATACAGGCTGTCTATAAT-AAAATTACAGTTTTGCCAAAATTAATGTCCATGTGTTAGTCTAATTTCGTGAATTCATATGGGCCGCATTTCTCTCAATTTTGTTAAACCTCAGTAAATTTATCACGGTTGGGGGAAATTATATTAGGATTTTGGGAGCCCAGTAACCCTATCTTCTCTGTTCTACACTCGTTTTCTCCTTTTTCTCT
>PIMN-15
GAAGCCATTCAACGTTCGGTTAAAATACCCAATTACACAGACCACTCAGCTCGACTGGTATCATTGAAGAACACAGGCTGTCTGTTTCTTTTCCGAAGAATACAGGCTGTCTATAAT-AAAATTACAGTTTTGCCAAAATTAATGTCCATGTGTTAGTCTAATTTCGTGAATTCATATGGGCCGCATTTCTCTCAATTTTGTTAAACCTCAGTAAATTTATCACGGTTGGGGGAAATTATATTAGGATTTTGGGAGCCCAGTAACCCTATCTTCTCTGTTCTACACTCGTTTTCTCCTTTTTCTCT
>PIMN-13
GAAGCCATTCAACGTTCGGTTAAAATACCCAATTACACAGACCACTCAGCTCGACTGGTATCATTGAAGAACACAGGCTGTCTGTTTCTTTTCCGAAGAATACAGGCTGTCTATAAT-AAAATTACAGTTTTGCCAAAATTAATGTCCATGTGTTAGTCTAATTTCGTGAATTCATATGGGCCGCATTTCTCTCAATTTTGTTAAACCTCAGTAAATTTATCACGGTTGGGGGAAATTATATTAGGATTTTGGGAGCCCAGTAACCCTATCTTCTCTGTTCTACACTCGTTTTCTCCTTTTTCTCT
>PIMN-1
GAAGCCATTCAACGTTCGGTTAAAATACCCAATTACACAGACCACTCAGCTCGACTGGTATCATTGAAGAACACAGGCTGTCTGTTTCTTTTCCGAAGAGTACAGGCTGTCTATAAT-AAAATTACAGTTTTGCCAAAATTAATGTCCATGTGTTAGTCTAATTTCGTGAATTCATATGGGCCGCATTTCTCTCAATTTTGTTAAACCTCAGTAAATTTATCACGGTTGGGGGAAATTATATTAGGATTTTGGGAGCCCAGTAACCCTATCTTCTCTGTTCTACACTCGTTTTCTCCTTTTTCTCT
>PIMN-10
GAAGCCATTCAACGTTCGGTTAAAATACCCAATTACACAGACCACTCAGCTCGACTGGTATCATTGAAGAACACAGGCTGTCTGTTTCTTTTCCGAAGAGTACAGGCTGTCTATAAT-AAAATTACAGTTTTGCCAAAATTAATGTCCATGTGTTAGTCTAATTTCGTGAATTCATATGGGCCGCATTTCTCTCAATTTTGTTAAACCTCAGTAAATTTATCACGGTTGGGGGAAATTATATTAGGATTTTGGGAGCCCAGTAACCCTATCTTCTCTGTTCTACACTCGTTTTCTCCTTTTTCTCT
>PIMN-6
GAAGCCATTCAACGTTCGGTTAAAATACCCAATTACACAGACCACTCAGCTCGACTGGTATCATTGAAGAACACAGGCTGTCTGTTTCTTTTCCGAAGAATACAGGCTGTCTATAAT-AAAATTACAGTTTTGCCAAAATTAATGTCCATGTGTTAGTCTAATTTCGTGAATTCATATGGGCCGCATTTCTCTCAATTTTGTTAAACCTCAGTAAATTTATCACGGTTGGGGGAAATTATATTAGGATTTTGGGAGCCCAGTAACCCTATCTTCTCTGTTCTACACTCGTTTTCTCCTTTTTCTCT
>PIMN-9
GAAGCCATTCAACGTTCGGTTAAAATACCCAATTACACAGACCACTCAGCTCGACTGGTATCATTGAAGAACACAGGCTGTCTGTTTCTTTTCCGAAGAATACAGGCTGTCTATAAT-AAAATTACAGTTTTGCCAAAATTAATGTCCATGTGTTAGTCTAATTTCGTGAATTCATATGGGCCGCATTTCTCTCAATTTTGTTAAACCTCAGTAAATTTATCACGGTTGGGGGAAATTATATTAGGATTTTGGGAGCCCAGTAACCCTATCTTCTCTGTTCTACACTCGTTTTCTCCTTTTTCTCT
>PIMN-12
GAAGCCATTCAACGTTCGGTTAAAATACCCAATTACACAGACCACTCAGCTCGACTGGTATCATTGAAGAACACAGGCTGTCTGTTTCTTTTCCGAAGAATACAGGCTGTCTATAAT-AAAATTACAGTTTTGCCAAAATTAATGTCCATGTGTTAGTCTAATTTCGTGAATTCATATGGGCCGCATTTCTCTCAATTTTGTTAAACCTCAGTAAATTTATCACGGTTGGGGGAAATTATATTAGGATTTTGGGAGCCCAGTAACCCTATCTTCTCTGTTCTACACTCGTTTTCTCCTTTTTCTCT
>PIMN-17
GAAGCCATTCAACGTTCGGTTAAAATACCCAATTACACAGACCACTCAGCTCGACTGGTATCATTGAAGAACACAGGCTGTCTGTTTCTTTTCCGAAGAATACAGGCTGTCTATAAT-AAAATTACAGTTTTGCCAAAATTAATGTCCATGTGTTAGTCTAATTTCGTGAATTCATATGGGCCGCATTTCTCTCAATTTTGTTAAACCTCAGTAAATTTATCACGGTTGGGGGAAATTATATTAGGATTTTGGGAGCCCAGTAACCCTATCTTCTCTGTTCTACACTCGTTTTCTCCTTTTTCTCT
>PIMN-14
GAAGCCATTCAACGTTCGGTTAAAATACCCAATTACACAGACCACTCAGCTCGACTGGTATCATTGAAGAACACAGGCTGTCTGTTTCTTTTCCGAAGAATACAGGCTGTCTATAAT-AAAATTACAGTTTTGCCAAAATTAATGTCCATGTGTTAGTCTAATTTCGTGAATTCATATGGGCCGCATTTCTCTCAATTTTGTTAAACCTCAGTAAATTTATCACGGTTGGGGGAAATTATATTAGGATTTTGGGAGCCCAGTAACCCTATCTTCTCTGTTCTACACTCGTTTTCTCCTTTTTCTCT
>PIMN-7
GAAGCCATTCAACGTTCGGTTAAAATACCCAATTACACAGACCACTCAGCTCGACTGGTATCATTGAAGAACACAGGCTGTCTGTTTCTTTTCCGAAGAGTACAGGCTGTCTATAAT-AAAATTACAGTTTTGCCAAAATTAATGTCCATGTGTTAGTCTAATTTCGTGAATTCATATGGGCCGCATTTCTCTCAATTTTGTTAAACCTCAGTAAATTTATCACGGTTGGGGGAAATTATATTAGGATTTTGGGAGCCCAGTAACCCTATCTTCTCTGTTCTACACTCGTTTTCTCCTTTTTCTCT
>PIMN-11
GAAGCCATTCAACGTTCGGTTAAAATACCCAATTACACAGACCACTCAGCTCGACTGGTATCATTGAAGAACACAGGCTGTCTGTTTCTTTTCCGAAGAATACAGGCTGTCTATAAT-AAAATTACAGTTTTGCCAAAATTAATGTCCATGTGTTAGTCTAATTTCGTGAATTCATATGGGCCGCATTTCTCTCAATTTTGTTAAACCTCAGTAAATTTATCACGGTTGGGGGAAATTATATTAGGATTTTGGGAGCCCAGTAACCCTATCTTCTCTGTTCTACACTCGTTTTCTCCTTTTTCTCT
>PIMN-3
GAAGCCATTCAACGTTCGGTTAAAATACCCAATTACACAGACCACTCAGCTCGACTGGTATCATTGAAGAACACAGGCTGTCTGTTTCTTTTCCGAAGAATACAGGCTGTCTATAAT-AAAATTACAGTTTTGCCAAAATTAATGTCCATGTGTTAGTCTAATTTCGTGAATTCATATGGGCCGCATTTCTCTCAATTTTGTTAAACCTCAGTAAATTTATCACGGTTGGGGGAAATTATATTAGGATTTTGGGAGCCCAGTAACCCTATCTTCTCTGTTCTACACTCGTTTTCTCCTTTTTCTCT
>PIMN-5
GAAGCCATTCAACGTTCGGTTAAAATACCCAATTACACAGACCACTCAGCTCGACTGGTATCATTGAAGAACACAGGCTGTCTGTTTCTTTTCCGAAGAATACAGGCTGTCTATAAT-AAAATTACAGTTTTGCCAAAATTAATGTCCTTGTGTTAGTCTAATTTCGTGAATTCATATGGGCCGCATTTCTCTCAATTTTGTTAAACCTCAGTAAATTTATCACGGTTGGGGGAAATTATATTAGGATTTTGGGAGCCCAGTAACCCTATCTTCTCTGTTCTACACTCGTTTTCTCCTTTTTCTCT
>PIMN-16
GAAGCCATTCAACGTTCGGTTAAAATACCCAATTACACAGACCACTCAGCTCGACTGGTATCATTGAAGAACACAGGCTGTCTGTTTCTTTTCCGAAGAATACAGGCTGTCTATAAT-AAAATTACAGTTTTGCCAAAATTAATGTCCATGTGTTAGTCTAATTTCGTGAATTCATATGGGCCGCATTTCTCTCAATTTTGTTAAACCTCAGTAAATTTATCACGGTTGGGGGAAATTATATTAGGATTTTGGGAGCCCAGTAACCCTATCTTCTCTGTTCTACACTCGTTTTCTCCTTTTTCTCT
>PIMN-4
GAAGCCATTCAACGTTCGGTTAAAATACCCAATTACACAGACCACTCAGCTCGACTGGTATCATTGAAGAACACAGGCTGTCTGTTTCTTTTCCGAAGAATACAGGCTGTCTATAAT-AAAATTACAGTTTTGCCAAAATTAATGTCCATGTGTTAGTCTAATTTCGTGAATTCATATGGGCCGCATTTCTCTCAATTTTGTTAAACCTCAGTAAATTTATCACGGTTGGGGGAAATTATATTAGGATTTTGGGAGCCCAGTAACCCTATCTTCTCTGTTCTACACTCGTTTTCTCCTTTTTCTCT
>PISB-6
GAAGCCATTCAACGTTCGGTTAAAATACCCAATTACACAGACCACTCAGCTCGACTGGTATCATTGAAGAACACAGGCTGTCTGTTTCTTTTCCGAAGAATACAGGCTGTCTGTAAT-AAAATTACAGTTTTGCCAAAATTAATGTCCATGTGTTAGTCTAATTTCGTGAATTCATATGGGCCGCATTTCTCTCAATTTTGTTAAACCTCAGTAAATTTATCACGGTTGGGGGAAATTATATTAGGATTTTGGGAGCCCAGTAACCCTAGCTTCTCTGTTCTACACTCGTTTTCTCCTTTTTCTCT
>PISB-13
GAAGCCATTCAACGTTCGGTTAAAATACCCAATTACACAGACCACTCAGCTCGACTGGTATCATTGAAGAACACAGGCTGTCTGTTTCTTTTCCGAAGAATACAGGCTGTCTGTAAT-AAAATTACAGTTTTGCCAAAATTAATGTCCATGTGTTAGTCTAATTTCGTGAATTCATATGGGCCGCATTTCTCTCAATTTTGTTAAACCTCAGTAAATTTATCACGGTTGGGGGAAATTATATTAGGATTTTGGGAGCCCAGTAACCCTAGCTTCTCTGTTCTACACTCGTTTTCTCCTTTTTCTCT
>PISB-5
GAAGCCATTCAACGTTCGGTTAAAATACCCAATTACACAGACCACTCAGCTCGACTGGTATCATTGAAGAACACAGGCTGTCTGTTTCTTTTCCGAAGAATACAGGCTGTCTATAAT-AAAATTACAGTTTTGCCAAAATTAATGTCCATGTGTTAGTCTAATTTCGTGAATTCATATGGGCCGCATTTCTCTCAATTTTGTTAAACCTCAGTAAATTTATCACGGTTGGGGGAAATTATATTAGGATTTTGGGAGCCCAGTAACCCTATCTTCTCTGTTCTACACTCGTTTTCTCCTTTTTCTCT
>PISB-18
GAAGCCATTCAACGTTCGGTTAAAATACCCAATTACACAGACCACTCAGCTCGACTGGTATCATTGAAGAACACAGGCTGTCTGTTTCTTTTCCGAAGAATACAGGCTGTCTATAAT-AAAATTACAGTTTTGCCAAAATTAATGTCCATGTGTTAGTCTAATTTCGTGAATTCATATGGGCCGCATTTCTCTCAATTTTGTTAAACCTCAGTAAATTTATCACGGTTGGGGGAAATTATATTAGGATTTTGGGAGCCCAGTAACCCTATCTTCTCTGTTCTACACTCGTTTTCTCCTTTTTCTCT
>PISB-3
GAAGCCATTCAACGTTCGGTTAAAATACCCAATTACACAGACCACTCAGCTCGACTGGTATCATTGAAGAACACAGGCTGTCTGTTTCTTTTCCGAAGAATACAGGCTGTCTGTAAT-AAAATTACAGTTTTGCCAAAATTAATGTCCATGTGTTAGTCTAATTTCGTGAATTCATATGGGCCGCATTTCTCTCAATTTTGTTAAACCTCAGTAAATTTATCACGGTTGGGGGAAATTATATTAGGATTTTGGGAGCCCAGTAACCCTAGCTTCTCTGTTCTACACTCGTTTTCTCCTTTTTCTCT
>PISB-8
GAAGCCATTCAACGTTCGGTTAAAATACCCAATTACACAGACCACTCAGCTCGACTGGTATCATTGAAGAACACAGGCTGTCTGTTTCTTTTCCGAAGAATACAGGCTGTCTGTAAT-AAAATTACAGTTTTGCCAAAATTAATGTCCATGTGTTAGTCTAATTTCGTGAATTCATATGGGCCGCATTTCTCTCAATTTTGTTAAACCTCAGTAAATTTATCACGGTTGGGGGAAATTATATTAGGATTTTGGGAGCCCAGTAACCCTAGCTTCTCTGTTCTACACTCGTTTTCTCCTTTTTCTCT
>PISB-15
GAAGCCATTCAACGTTCGGTTAAAATACCCAATTACACAGACCACTCAGCTCGACTGGTATCATTGAAGAACACAGGCTGTCTGTTTCTTTTCCGAAGAATACAGGCTGTCTGTAAT-AAAATTACAGTTTTGCCAAAATTAATGTCCATGTGTTAGTCTAATTTCGTGAATTCATATGGGCCGCATTTCTCTCAATTTTGTTAAACCTCAGTAAATTTATCACGGTTGGGGGAAATTATATTAGGATTTTGGGAGCCCAGTAACCCTAGCTTCTCTGTTCTACACTCGTTTTCTCCTTTTTCTCT
>PISB-7
GAAGCCATTCAACGTTCGGTTAAAATACCCAATTACACAGACCACTCAGCTCGACTGGTATCATTGAAGAACACAGGCTGTCTGTTTCTTTTCCGAAGAATACAGGCTGTCTGTAAT-AAAATTACAGTTTTGCCAAAATTAATGTCCATGTGTTAGTCTAATTTCGTGAATTCATATGGGCCGCATTTCTCTCAATTTTGTTAAACCTCAGTAAATTTATCACGGTTGGGGGAAATTATATTAGGATTTTGGGAGCCCAGTAACCCTAGCTTCTCTGTTCTACACTCGTTTTCTCCTTTTTCTCT
>PISB-14
GAAGCCATTCAACGTTCGGTTAAAATACCCAATTACACAGACCACTCAGCTCGACTGGTATCATTGAAGAACACAGGCTGTCTGTTTCTTTTCCGAAGAATACAGGCTGTCTGTAAT-AAAATTACAGTTTTGCCAAAATTAATGTCCATGTGTTAGTCTAATTTCGTGAATTCATATGGGCCGCATTTCTCTCAATTTTGTTAAACCTCAGTAAATTTATCACGGTTGGGGGAAATTATATTAGGATTTTGGGAGCCCAGTAACCCTAGCTTCTCTGTTCTACACTCGTTTTCTCCTTTTTCTCT
>PISB-1
GAAGCCATTCAACGTTCGGTTAAAATACCCAATTACACAGACCACTCAGCTCGACTGGTATCATTGAAGAACACAGGCTGTCTGTTTCTTTTCCGAAGAATACAGGCTGTCTGTAAT-AAAATTACAGTTTTGCCAAAATTAATGTCCATGTGTTAGTCTAATTTCGTGAATTCATATGGGCCGCATTTCTCTCAATTTTGTTAAACCTCAGTAAATTTATCACGGTTGGGGGAAATTATATTAGGATTTTGGGAGCCCAGTAACCCTAGCTTCTCTGTTCTACACTCGTTTTCTCCTTTTTCTCT
>PISB-17
GAAGCCATTCAACGTTCGGTTAAAATACCCAATTACACAGACCACTCAGCTCGACTGGTATCATTGAAGAACACAGGCTGTCTGTTTCTTTTCCGAAGAATACAGGCTGTCTGTAAT-AAAATTACAGTTTTGCCAAAATTAATGTCCATGTGTTAGTCTAATTTCGTGAATTCATATGGGCCGCATTTCTCTCAATTTTGTTAAACCTCAGTAAATTTATCACGGTTGGGGGAAATTATATTAGGATTTTGGGAGCCCAGTAACCCTAGCTTCTCTGTTCTACACTCGTTTTCTCCTTTTTCTCT
>PISB-9
GAAGCCATTCAACGTTCGGTTAAAATACCCAATTACACAGACCACTCAGCTCGACTGGTATCATTGAAGAACACAGGCTGTCTGTTTCTTTTCCGAAGAATACAGGCTGTCTGTAAT-AAAATTACAGTTTTGCCAAAATTAATGTCCATGTGTTAGTCTAATTTCGTGAATTCATATGGGCCGCATTTCTCTCAATTTTGTTAAACCTCAGTAAATTTATCACGGTTGGGGGAAATTATATTAGGATTTTGGGAGCCCAGTAACCCTAGCTTCTCTGTTCTACACTCGTTTTCTCCTTTTTCTCT
>PISB-16
GAAGCCATTCAACGTTCGGTTAAAATACCCAATTACACAGACCACTCAGCTCGACTGGTATCATTGAAGAACACAGGCTGTCTGTTTCTTTTCCGAAGAATACAGGCTGTCTGTAAT-AAAATTACAGTTTTGCCAAAATTAATGTCCATGTGTTAGTCTAATTTCGTGAATTCATATGGGCCGCATTTCTCTCAATTTTGTTAAACCTCAGTAAATTTATCACGGTTGGGGGAAATTATATTAGGATTTTGGGAGCCCAGTAACCCTAGCTTCTCTGTTCTACACTCGTTTTCTCCTTTTTCTCT
>PISB-12
GAAGCCATTCAACGTTCGGTTAAAATACCCAATTACACAGACCACTCAGCTCGACTGGTATCATTGAAGAACACAGGCTGTCTGTTTCTTTTCCGAAGAATACAGGCTGTCTGTAAT-AAAATTACAGTTTTGCCAAAATTAATGTCCATGTGTTAGTCTAATTTCGTGAATTCATATGGGCCGCATTTCTCTCAATTTTGTTAAACCTCAGTAAATTTATCACGGTTGGGGGAAATTATATTAGGATTTTGGGAGCCCAGTAACCCTAGCTTCTCTGTTCTACACTCGTTTTCTCCTTTTTCTAT
>PISB-2
GAAGCCATTCAACGTTCGGTTAAAATACCCAATTACACAGACCACTCAGCTCGACTGGTATCATTGAAGAACACAGGCTGTCTGTTTCTTTTCCGAAGAATACAGGCTGTCTGTAAT-AAAATTACAGTTTTGCCAAAATTAATGTCCATGTGTTAGTCTAATTTCGTGAATTCATATGGGCCGCATTTCTCTCAATTTTGTTAAACCTCAGTAAATTTATCACGGTTGGGGGAAATTATATTAGGATTTTGGGAGCCCAGTAACCCTAGCTTCTCTGTTCTACACTCGTTTTCTCCTTTTTCTCT
>PISB-10
GAAGCCATTCAACGTTCGGTTAAAATACCCAATTACACAGACCACTCAGCTCGACTGGTATCATTGAAGAACACAGGCTGTCTGTTTCTTTTCCGAAGAATACAGGCTGTCTGTAAT-AAAATTACAGTTTTGCCAAAATTAATGTCCATGTGTTAGTCTAATTTCGTGAATTCATATGGGCCGCATTTCTCTCAATTTTGTTAAACCTCAGTAAATTTATCACGGTTGGGGGAAATTATATTAGGATTTTGGGAGCCCAGTAACCCTAGCTTCTCTGTTCTACACTCGTTTTCTCCTTTTTCTCT
>PISB-11
GAAGCCATTCAACGTTCGGTTAAAATACCCAATTACACAGACCACTCAGCTCGACTGGTATCATTGAAGAACACAGGCTGTCTGTTTCTTTTCCGAAGAATACAGGCTGTCTGTAAT-AAAATTACAGTTTTGCCAAAATTAATGTCCATGTGTTAGTCTAATTTCGTGAATTCATATGGGCCGCATTTCTCTCAATTTTGTTAAACCTCAGTAAATTTATCACGGTTGGGGGAAATTATATTAGGATTTTGGGAGCCCAGTAACCCTAGCTTCTCTGTTCTACACTCGTTTTCTCCTTTTTCTCT
>PISB-4
GAAGCCATTCAACGTTCGGTTAAAATACCCAATTACACAGACCACTCAGCTCGACTGGTATCATTGAAGAACACAGGCTGTCTGTTTCTTTTCCGAAGAATACAGGCTGTCTGTAAT-AAAATTACAGTTTTGCCAAAATTAATGTCCATGTGTTAGTCTAATTTCGTGAATTCATATGGGCCGCATTTCTCTCAATTTTGTTAAACCTCAGTAAATTTATCACGGTTGGGGGAAATTATATTAGGATTTTGGGAGCCCAGTAACCCTAGCTTCTCTGTTCTACACTCGTTTTCTCCTTTTTCTCT
>PISQ-1
GAAGCCATTCAACGTTCGGTTAAAATACCCAATTACACAGACCACTCAGCTCGACTGGTATCATTGAAGAACACAGGCTGTCTGTTTCTTTTCCGAAGAATACAGGCTGTCTATAAT-AAAATTACAGTTTTGACCAAATTAATGTCCATGTGTTAGTCTAATTTCGTGAATTCATATGGGCCGCATTTCTCTCAATTTTGTTAAACCTCAGTAAATTTATCACGGTTGGGGGAAATTATATTAGGATATTGGGAGCCCAGTAACCCTAGCTTCTCTGTTCTACACTCGTTTTCTCCTTTTTCTCT
>PIST-7
GAAGCCATTCAACGTTCGGTTAAAATACCCAATTACACAGACCACTCAGCTCGACTGGTATCATTGAAGAACACAGGCTGTCTGTTTCTTTTCCGAAGAATACAGGCTGTCTATAAT-AAAATTACAGTTTTGCCAAAATTAATGTCCATGTGTTAGTCTAATTTCGTGAATTCATATGGGCCGCATTTCTCTCAATTTTGTTAAACCTCAGTAAATTTATCACGGTTGGGGGAAATTATATTAGGATTTTGGGAGCCCAGTAACCCTAGCTTCTCTGTTCTACACTCGTTTTCTCCTTTTTCTCT
>PIST-11
GAAGCCATTCAACGTTCGGTTAAAATACCCAATTACACAGACCACTCAGCTCGACTGGTATCATTGAAGAACACAGGCTGTCTGTTTCTTTTCCGAAGAATACAGGCTGTCTATAAT-AAAATTACAGTTTTGCCAAAATTAATGTCCATGTGTTAGTCTAATTTCGTGAATTCATATGGGCCGCATTTCTCTCAATTTTGTTAAACCTCAGTAAATTTATCACGGTTGGGGGAAATTATATTAGGATTTTGGGAGCCCAGTAACCCTAGCTTCTCTGTTCTACACTCGTTTTCTCCTTTTTCTCT
>PIST-10
GAAGCCATTCAACGTTCGGTTAAAATACCCAATTACACAGACCACTCAGCTCGACTGGTATCATTGAAGAACACAGGCTGTCTGTTTCTTTTCCGAAGAATACAGGCTGTCTATAAT-AAAATTACAGTTTTGCCAAAATTAATGTCCATGTGTTAGTCTAATTTCGTGAATTCATATGGGCCGCATTTCTCTCAATTTTGTTAAACCTCAGTAAATTTATCACGGTTGGGGGAAATTATATTAGGATTTTGGGAGCCCAGTAACCCTAGCTTCTCTGTTCTACACTCGTTTTCTCCTTTTTCTCT
>PIST-19
GAAGCCATTCAACGTTCGGTTAAAATACCCAATTACACAGACCACTCAGCTCGACTGGTATCATTGAAGAACACAGGCTGTCTGTTTCTTTTCCGAAGAATACAGGCTGTCTATAAT-AAAATTACAGTTTTGCCAAAATTAATGTCCATGTGTTAGTCTAATTTCGTGAATTCATATGGGCCGCATTTCTCTCAATTTTGTTAAACCTCAGTAAATTTATCACGGTTGGGGGAAATTATATTAGGATTTTGGGAGCCCAGTAACCCTAGCTTCTCTGTTCTACACTCGTTTTCTCCTTTTTCTCT
>PIST-8
GAAGCCATTCAACGTTCGGTTAAAACACCCAATTACACAGACCACTCAGCTCGACTGGTATCATTGAAGAACACAGGCTATCTGTTTCTTTTCCGAAGAATACAGGCTGTCTATAAT-AAAATTACAGTTTTGCCAAAATTAATGTCCATGTGTTAGTCTAATTTCGTGAATTCATATGGGCCGCATTTCTCTCAATTTTGTTAAACCTCAGTAAATTTATCACGGTTGGGGGAAATTATATTAGGATTTTGGGAGCCCAGTAACCCTAGCTTCTCTGTTCTACACTCGTTTTCTCCTTTTTCTCT
>PIST-1
GAAGCCATTCAACGTTCGGTTAAAATACCCAATTACACAGACCACTCAGCTCGACTGGTATCATTGAAGAACACAGGCTGTCTGTTTCTTTTCCGAAGAATACAGGCTGTCTATAAT-AAAATTACAGTTTTGCCAAAATTAATGTCCATGTGTTAGTCTAATTTCGTGAATTCATATGGGCCGCATTTCTCTCAATTTTGTTAAACCTCAGTAAATTTATCACGGTTGGGGGAAATTATATTAGGATTTTGGGAGCCCAGTAACCCTAGCTTCTCTGTTCTACACTCGTTTTCTCCTTTTTCTCT
>PICH-X1
GAAGCCATTCAACGTTCGGTTAAAATACCCAATTACACAGACCACTCAGCTCGACTGGTATCATTGAAGAACACAGGCTGTCTGTTTCTTTTCCGAAGAACACAGGCTGTCTATAAT-AAAATTACAGTTTTGCCAAAATTAATTTCCATGTGTTAGTCTAATTTCGTGAATTCATATGGGCCGCATTTCTCTCAATTTTGTTAAACCTCAGTAAATTTATCACGGTTGGGGGAAATTATATTAGGATTTTGGGAGCCCAGTAACCCTAGCTTCTCTGTTCTACACTCGTTTTTTCCTTTTTCTCT
>PIST-14
GAAGCCATTCAACGTTCGGTTAAAATACCCAATTACACAGACCACTCAGCTCGACTGGTATCATTGAAGAACACAGGCTGTCTGTTTCTTTTCCGAAGAATACAGGCTGTCTATAAT-AAAATTACAGTTTTGCCAAAATTAATGTCCATGTGTTAGTCTAATTTCGTGAATTCATATGGGCCGCATTTCTCTCAATTTTGTTAAACCTCAGTAAATTTATCACGGTTGGGGGAAATTATATTAGGATTTTGGGAGCCCAGTAACCCTAGCTTCTCTGTTCTACACTCGTTTTCTCCTTTTTCTCT
>PIST-9
GAAGCCATTCAACGTTCGGTTAAAACACCCAATTACACAGACCACTCAGCTCGACTGGTATCATTGAAGAACACAGGCTATCTGTTTCTTTTCCGAAGAATACAGGCTGTCTATAAT-AAAATTACAGTTTTGCCAAAATTAATGTCCATGTGTTAGTCTAATTTCGTGAATTCATATGGGCCGCATTTCTCTCAATTTTGTTAAACCTCAGTAAATTTATCACGGTTGGGGGAAATTATATTAGGATTTTGGGAGCCCAGTAACCCTAGCTTCTCTGTTCTACACTCGTTTTCTCCTTTTTCTCT
>PICH-X3
GAAGCCATTCAACGTTCGGTTAAAATACCCAATTACACAGACCACTCAGCTCGACTGGTATCATTGAAGAACACAGGCTGTCTGTTTCTTTTCCGAAGAATACAGGCTGTCTATAAT-AAAATTACAGTTTTGCCAAAATTAATGTCCATGTGTTATTCTAATTTCGTGAATTCATATGAGCCGCATTTCTCTCAATTTTGTTAAACCTCAGTAAATTTATCACGGTTGGGGGAAATTATATTAGGATTTTGGGAGCCCTGTAACCCTAGCTTCTCTGTTCTACACTCGTTTTCTCCTTTTTCTCT
>PIST-13
GAAGCCATTCAACGTTCGGTTAAAATACCCAATTACACAGACCACTCAGCTCGACTGGTATCATTGAAGAACACAGGCTGTCTGTTTCTTTTCCGAAGAATACAGGCTGTCTATAAT-AAAATTACAGTTTTGCCAAAATTAATGTCCATGTGTTAGTCTAATTTCGTGAATTCATATGGGCCGCATTTCTCTCAATTTTGTTAAACCTCAGTAAATTTATCACGGTTGGGGGAAATTATATTAGGATTTTGGGAGCCCAGTAACCCTAGCTTCTCTGTTCTACACTCGTTTTCTCCTTTTTCTCT
>PIST-6
GAAGCCATTCAACGTTCGGTTAAAACACCCAATTACACAGACCACTCAGCTCGACTGGTATCATTGAAGAACACAGGCTATCTGTTTCTTTTCCGAAGAATACAGGCTGTCTATAAT-AAAATTACAGTTTTGCCAAAATTAATGTCCATGTGTTAGTCTAATTTCGTGAATTCATATGGGCCGCATTTCTCTCAATTTTGTTAAACCTCAGTAAATTTATCACGGTTGGGGGAAATTATATTAGGATTTTGGGAGCCCAGTAACCCTAGCTTCTCTGTTCTACACTCGTTTTCTCCTTTTTCTCT
>PIST-3
GAAGCCATTCAACGTTCGGTTAAAATACCCAATTACACAGACCACTCAGCTCGACTGGTATCATTGAAGAACACAGGCTGTCTGTTTCTTTTCCGAAGAATACAGGCTGTCTATAAT-AAAATTACAGTTTTGCCAAAATTAATGTCCATGTGTTAGTCTAATTTCGTGAATTCATATGGGCCGCATTTCTCTCAATTTTGTTAAACCTCAGTAAATTTATCACGGTTGGGGGAAATTATATTAGGATTTTGGGAGCCCAGTAACCCTAGCTTCTCTGTTCTACACTCGTTTTCTCCTTTTTCTCT
>PIST-2
GAAGCCATTCAACGTTCGGTTAAAATACCCAATTACACAGACCACTCAGCTCGACTGGTATCATTGAAGAACACAGGCTGTCTGTTTCTTTTCCGAAGAATACAGGCTGTCTATAAT-AAAATTACAGTTTTGCCAAAATTAATGTCCATGTGTTAGTCTAATTTCGTGAATTCATATGGGCCGCATTTCTCTCAATTTTGTTAAACCTCAGTAAATTTATCACGGTTGGGGGAAATTATATTAGGATTTTGGGAGCCCAGTAACCCTAGCTTCTCTGTTCTACACTCGTTTTCTCCTTTTTCTCT
>PIST-5
GAAGCCATTCAACGTTCGGTTAAAATACCCAATTACACAGACCACTCAGCTCGACTGGTATCATTGAAGAACACAGGCTGTCTGTTTCTTTTCCGAAGAATACAGGCTGTCTATAAT-AAAATTACAGTTTTGCCAAAATTAATGTCCATGTGTTAGTCTAATTTCGTGAATTCATATGGGCCGCATTTCTCTCAATTTTGTTAAACCTCAGTAAATTTATCACGGTTGGGGGAAATTATATTAGGATTTTGGGAGCCCAGTAACCCTAGCTTCTCTGTTCTACACTCGTTTTCTCCTTTTTCTCT
>PICH-X2
GAAGCCATTCAACGTTCGGTTAAAATACCCAATTACACAGACCACTCAGCTCGACTGGTATCATTGAAGAACACAGGCTGTCTGTTTCTTTTCCGAAGAACACAGGCTGTCTATAAT-AAAATTACAGTTTTGCCAAAATTAATGTCCATGTGTTAGTCTAATTTCGTGAATTCATATGGGCCGCATTTCTCTCAATTTTGTTAAACCTCAGTAAATTTATCACGGTTGGGGGAAATTATATTAGGATTTTGGGAGCCCAGTAACCCTAGCTTCTCTGTTCTACACTCGTTTTCTCCTTTTTCTCT
>PIST-4
GAAGCCATTCAACGTTCGGTTAAAACACCCAATTACACAGACCACTCAGCTCGACTGGTATCATTGAAGAACACAGGCTATCTGTTTCTTTTCCGAAGAATACAGGCTGTCTATAAT-AAAATTACAGTTTTGCCAAAATTAATGTCCATGTGTTAGTCTAATTTCGTGAATTCATATGGGCCGCATTTCTCTCAATTTTGTTAAACCTCAGTAAATTTATCACGGTTGGGGGAAATTATATTAGGATTTTGGGAGCCCAGTAACCCTAGCTTCTCTGTTCTACACTCGTTTTCTCCTTTTTCTCT
>PIST-15
GAAGCCATTCAACGTTCGGTTAAAACACCCAATTACACAGACCACTCAGCTCGACTGGTATCATTGAAGAACACAGGCTATCTGTTTCTTTTCCGAAGAATACAGGCTGTCTATAAT-AAAATTACAGTTTTGCCAAAATTAATGTCCATGTGTTAGTCTAATTTCGTGAATTCATATGGGCCGCATTTCTCTCAATTTTGTTAAACCTCAGTAAATTTATCACGGTTGGGGGAAATTATATTAGGATTTTGGGAGCCCAGTAACCCTAGCTTCTCTGTTCTACACTCGTTTTCTCCTTTTTCTCT
>PIST-12
GAAGCCATTCAACGTTCGGTTAAAATACCCAATTACACAGACCACTCAGCTCGACTGGTATCATTGAAGAACACAGGCTGTCTGTTTCTTTTCCGAAGAATACAGGCTGTCTATAAT-AAAATTACAGTTTTGCCAAAATTAATGTCCATGTGTTAGTCTAATTTCGTGAATTCATATGGGCCGCATTTCTCTCAATTTTGTTAAACCTCAGTAAATTTATCACGGTTGGGGGAAATTATATTAGGATTTTGGGAGCCCAGTAACCCTAGCTTCTCTGTTCTACACTCGTTTTCTCCTTTTTCTCT
>PILA-28
GAAGCCATTCAACGTTCGGTTAAAATACCCAATTACACAGACCACTCAGCTCGACTGGTATCATTGAAGAACACAGGCTGTCTGTTTCTTTTCCGAAGAATACAGGCTGTCTATAAT-AAAATTACAGTTTTGCCAAAATTAATGTCCATGTGTTAGTCTAATTTCGTGAATTCATATGGGCCGCATTTCTCTCAATTTTGTTAAACCTCAGTAAATTTATCACGGTTGGGGGAAATTATATTAGGATTTTGGGAGCCCAGTAACCCTATCTTCTCTGTTCTACACTCGTTTTCTCCTTTTTCTCT
>PILA-22
GAAGCCATTCAACGTTCGGTTAAAATACCCAATTACACAGACCACTCAGCTCGACTGGTATCATTGAAGAACACAGGCTGTCTGTTTCTTTTCCGAAGAATACAGGCTGTCTATAAT-AAAATTACAGTTTTGCCAAAATTAATGTCCATGTGTTAGTCTAATTTCGTGAATTCATATGGGCCGCATTTCTCTCAATTTTGTTAAACCTCAGTAAATTTATCACGGTTGGGGGAAATTATATTAGGATTTTGGGAGCCCAGTAACCCTAGCTTCTCTGTTCTACACTCGTTTTCTCCTTTTTCTCT
>PILA-21
GAAGCCATTCAACGTTCGGTTAAAATACCCAATTACACAGACCACTCAGCTCGACTGGTATCATTGAAGAACACAGGCTGTCTGTTTCTTTTCCGAAGAATACAGGCTGTCTATAAT-AAAATTACAGTTTTGCCAAAATTAATGTCCATGTGTTAGTCTAATTTCGTGAATTCATATGGGCCGCATTTCTCTCAATTTTGTTAAACCTCAGTAAATTTATCACGGTTGGGGGAAATTATATTAGGATTTTGGGAGCCCAGTAACCCTATCTTCTCTGTTCTACACTCGTTTTCTCCTTTTTCTCT
>PILA-20
GAAGCCATTCAACGTTCGGTTAAAATACCCAATTACACAGACCACTCAGCTCGACTGGTATCATTGAAGAACACAGGCTGTCTGTTTCTTTTCCGAAGAATACAGGCTGTCTATAAT-AAAATTACAGTTTTGCCAAAATTAATGTCCATGTGTTAGTCTAATTTCGTGAATTCATATGGGCCGCATTTCTCTCAATTTTGTTAAACCTCGGTAAATTTATCACGGTTGGGGGAAATTATATTAGGATTTTGGGAGCCCAGTAACCCTAGCTTCTCTGTTCTACACTCGTTTCCTCCTTTTTCTCT
>PILA-26
GAAGCCATTCAACGTTCGGTTAAAATACCCAATTACACAGACCACTCAGCTCGACTGGTATCATTGAAGAACACAGGCTGTCTGTTTCTTTTCCGAAGAATACAGGCTGTCTATAAT-AAAATTACAGTTTTGCCAAAATTAATGTCCATGTGTTAGTCTAATTTCGTGAATTCATATGGGCCGCATTTCTCTCAATTTTGTTAATCCTCAGTAAATTTATCACGGTTGGGGGAAATTATATTAGGATTTTGGGAGCCCAGTAACCCTAGCTTCTCTGTTCTACACTCGTTTTCTCCTTTTTCTCT
>PILA-23
GAAGCCATTCAACGTTCGGTTAAAATACCCAATTACACAGACCACTCAGCTCGACTGGTATCATTGAAGAACACAGGCTGTCTGTTTCTTTTCCGAAGAATACAGGCTGTCTATAAT-AAAATTACAGTTTTGCCAAAATTAATGTCCATGTGTTAGTCTAATTTCGTGAATTCATATGGGCCGCATTTCTCTCAATTTTGTTAAACCTCAGTAAATTTATCACGGTTGGGGGAAATTATATTAGGATTTTGGGAGCCCAGTAACCCTATCTTCTCTGTTCTACACTCGTTTTCTCCTTTTTCTCT
>PILA-29
GAAGCCATTCAACGTTCGGTTAAAATACCCAATTACACAGACCACTCAGCTCGACTGGTATCATTGAAGAACACAGGCTGTCTGTTTCTTTTCCGAAGAATACAGGCTGTCTATAAT-AAAATTACAGTTTTGCCAAAATTAATGTCCATGTGTTAGTCTAATTTCGTGAATTCATATGGGCCGCATTTCTCTCAATTTTGTTAAACCTCAGTAAATTTATCACGGTTGGGGGAAATTATATTAGGATTTTGGGAGCCCAGTAACCCTATCTTCTCTGTTCTACACTCGTTTTCTCCTTTTTCTCT
>PILA-19
GAAGCCATTCAACGTTCGGTTAAAATACCCAATTACACAGACCACTCAGCTCGACTGGTATCATTGAAGAACACAGGCTGTCTGTTTCTTTTCCGAAGAATACAGGCTGTCTATAAT-AAAATTACAGTTTTGCCAAAATTAATGTCCATGTGTTAGTCTAATTTCGTGAATTCATATGGGCCGCATTTCTCTCAATTTTGTTAAACCTCAGTAAATTTATCACGGTTGGGGGAAATTATATTAGGATTTTGGGAGCCCAGTAACCCTATCTTCTCTGTTCTACACTCGTTTTCTCCTTTTTCTCT
>PILA-27
GAAGCCATTCAACGTTCGGTTAAAATACCCAATTACACAGACCACTCAGCTCGACTGGTATCATTGAAGAACACAGGCTGTCTGTTTCTTTTCCGAAGAATACAGGCTGTCTATAAT-AAAATTACAGTTTTGCCAAAATTAATGTCCATGTGTTAGTCTAATTTCGTGAATTCATATGGGCCGCATTTCTCTCAATTTTGTTAAACCTCAGTAAATTTATCACGGTTGGGGGAAATTATATTAGGATTTTGGGAGCCCAGTAACCCTATCTTCTCTGTTCTACACTCGTTTTCTCCTTTTTCTCT
>PILA-24
GAAGCCATTCAACGTTCGGTTAAAATACCCAATTACACAGACCACTCAGCTCGACTGGTATCATTGAAGAACACAGGCTGTCTGTTTCTTTTCCGAAGAATACAGGCTGTCTATAAT-AAAATTACAGTTTTGCCAAAATTAATGTCCATGTGTTAGTCTAATTTCGTGAATTCATATGGGCCGCATTTCTCTCAATTTTGTTAAACCTCAGTAAATTTATCACGGTTGGGGGAAATTATATTAGGATTTTGGGAGCCCAGTAACCCTATCTTCTCTGTTCTACACTCGTTTTCTCCTTTTTCTCT
>PILA-17
GAAGCCATTCAACGTTCGGTTAAAATACCCAATTACACAGACCACTCAGCTCGACTGGTATCATTGAAGAACACAGGCTGTCTGTTTCTTTTCCGAAGAATACAGGCTGTCTATAAT-AAAATTACAGTTTTGCCAAAATTAATGTCCATGTGTTAGTCTAATTTCGTGAATTCATATGGGCCGCATTTCTCTCAATTTTGTTAAACCTCAGTAAATTTATCACGGTTGGGGGAAATTATATTAGGATTTTGGGAGCCCAGTAACCCTATCTTCTCTGTTCTACACTCGTTTTCTCCTTTTTCTCT
>PILA-18
GAAGCCATTCAACGTTCGGTTAAAATACCCAATTACACAGACCACTCAGCTCGACTGGTATCATTGAAGAACACAGGCTGTCTGTTTCTTTTCCGAAGAATACAGGCTGTCTATAAT-AAAATTACAGTTTTGCCAAAATTAATGTCCATGTGTTAGTCTAATTTCGTGAATTCATATGGGCCGCATTTCTCTCAATTTTGTTAAACCTCAGTAAATTTATCACGGTTGGGGGAAATTATATTAGGATTTTGGGAGCCCAGTAACCCTATCTTCTCTGTTCTACACTCGTTTTCTCCTTTTTCTCT
>PIAL-AO
GAAGCCATTCAACGTTCGGTTAAAATACCCAACTACACAGACCACTCAGCTCGACTGGTATCATTGAAAAACACAGGCTGTCTGTTTCTTTTCCGAAGAATACAGGCTGTCTATAAT-AAAATTACAGTTTTGCCAAAATTAATGTCCATGTGTTAGTCTAATTTCGTGAATTCATATGGGCCGCATTTCTCTCAATTTTGTTAAACCTCAGTAAATTTATCACGGTTGGGGGAAATTATATTAGGATTTTGGGAGCCCAGTAACCCTAGCTTCTCTGTTTTACACTCGTTTTCTACTTTTTCTCT
