# Supplementary material for: An empirical evaluation of two-stage species tree inference strategies using a multilocus dataset from North American pines
Source: BMC Evol Biol. 2014 Mar 29;14:67. doi: 10.1186/1471-2148-14-67 (PMC4021425; doi:10.1186/1471-2148-14-67)
Supplement: Additional file 3 — Zip archive containing data filesDp,Dp,0,Ds,Ds,0, and a description of these files. [file 1471-2148-14-67-S3.zip › DeGiorgioEtAl_2014_AdditionalFile1/Dataset_Dp0/0_2885_01.fas]

>PIAL-7
TCTGTGGCACATAAACAATCTTCTTTACTTTCTCTGAATTCAGCATTGGAGGATCAAGTCAACTGGCAGGCTAAGAAGGGCCTGCTAAAGTTCATAAATTCCACAAGCCAAAAGATGGTTATAGGTGCAAATTCAATTGCTGACAAGCCCATAAACAGATGTAGTAGATCAGGGGTGTATAGGCCAAGGATTGTAGCACAGCAGGTTCGCACACATGCGGCATCAGGAGCCAATATAGGTTTCCAAGATGATGGTATTGGATTAAGTGCACTTACAGATGCCTCAAGGCCATCAAAATTGATGGAGTTTCTCACATCAGAGAGAGCCAAAGTTGTTGTCATGATGGCTCTGGGGTTGTCACTTTGTAATGC
>PIAL-17
TCTGTGGCACATAAACAATCTTCTTTACTTGCTCTGAATTCACCATTGGAGGATCAAGTCAAATGGCGGGCTAAGAAGGGTCTGTTAAAGTTCAGAGATTCCACAAGCCAAAAGATGGTTATAGGTGCAAATTCAATTGCTGGCAAGCCCATTAACAGATGTAGTAGATCAGGGGTGTTTAGGCCAAGGATTGTAGCACAGCAGGTTCGCACACATGCGGCATCAGGAGCCGATATAGGTTTCCAAGATGATGGTATTGGATTAAGTGCACTTACAGATGCCTCCAGGCCATCAAAATTGATGGAGTTTCTGACATCAGAGAGAGCCAAAGTTGTTGTCATGATGGCTTTGGGGTTGTCACTTTGTAATGC
>PIAL-13
TCTGTGGCACATAAACAATCTTCTTTACTTGCTCTGAATTCAGCATTGGAGGATCAAGTCAACTGGCAGGCTAAGAAGGGCCTGCTAAAGTTCATAAATTCCACAAGCCAAAAGATGGTTATAGGTGCAAATTCAATTGCTGACAAGCCCATAAACAGATGTAGTAGATCAGGGGTGTTTAGGCCAAGGATTGTAGCACAGCAGGTTCGCACACATGCGGCATCAGGAGCCGATATAGGTTTCCAAGATGATGGTATTGGATTAAGTGCACTTACAGATGCCTCAAGGCCATCAAAATTGATGGAGTTTCTCACATCAGAGAGAGCCAAAGTTGTTGTCATGATGGCTTTGGGGTTGTCACTTTGTAATGC
>PIAL-15
TCTGTGGCACATAAACAATCTTCTTTACTTGCTCTGAATTCACCATTGGAGGATCAAGTCAAATGGCGGGCTAAGAAGGGTCTGTTAAAGTTCAGAGATTCCACAAGCCAAAAGATGGTTATAGGTGCAAATTCAATTGCTGGCAAGCCCATTAACAGATGTAGTAGATCAGGGGTGTTTAGGCCAAGGATTGTAGCACAGCAGGTTCGCACACATGCGGCATCAGGAGCCGATATAGGTTTCCAAGATGATGGTATTGGATTAAGTGCACTTACAGATGCCTCCAGGCCATCAAAATTGATGGAGTTTCTGACATCAGAGAGAGCCAAAGTTGTTGTCATGATGGCTTTGGGGTTGTCACTTTGTAATGC
>PIAL-2
TCTGTGGCACATAAACAATCTTCTTTACTTTCTCTGAATTCAGCATTGGAGGATCAAGTCAACTGGCAGGCTAAGAAGGGCCTGCTAAAGTTCATAAATTCCACAAGCCAAAAGATGGTTATAGGTGCAAATTCAATTGCTGACAAGCCCATAAACAGATGTAGTAGATCAGGGGTGTATAGGCCAAGGATTGTAGCACAGCAGGTTCGCACACATGCGGCATCAGGAGCCAATATAGGTTTCCAAGATGATGGTATTGGATTAAGTGCACTTACAGATGCCTCAAGGCCATCAAAATTGATGGAGTTTCTCACATCAGAGAGAGCCAAAGTTGTTGTCATGATGGCTTTGGGGTTGTCACTTTGTAATGC
>PIAL-4
TCTGTGGCACATAAACAATCTTCTTTACTTTCTCTGAATTCAGCATTGGAGGATCAAGTCAACTGGCAGGCTAAGAAGGGCCTGCTAAAGTTCATAAATTCCACAAGCCAAAAGATGGTTATAGGTGCAAATTCAATTGCTGACAAGCCCATAAACAGATGTAGTAGATCAGGGGTGTATAGGCCAAGGATTGTAGCACAGCAGGTTCGCACACATGCGGCATCAGGAGCCAATATAGGTTTCCAAGATGATGGTATTGGATTAAGTGCACTTACAGATGCCTCAAGGCCATCAAAATTGATGGAGTTTCTCACATCAGAGAGAGCCAAAGTTGTTGTCATGATGGCTTTGGGGTTGTCACTTTGTAATGC
>PIAL-9
TCTGTGGCACATAAACAATCTTCTTTACTTTCTCTGAATTCACCATTGGAGGATCAAGTCAAATGGCAGGCTAAGAAGGGTCTGTTAAAGTTCATAAATTCCACAAGCCAAAAGATGGTTATAGGTGCAAATTCAATTGCTGACAAGCCCATAAACAGATGTAGTAGATCAGGGGTGTATAGGCCAAGGATTGTAGCACAGCAGGTTCGCACACATGCGGCATCAGGAGCCAATATAGGTTTCCAAGATGATGGTATTGGATTAAGTGCACTTACAGATGCCTCCAGGCCATCAAAATTGATGGAGTTTCTCACATCAGAGAGAGCCAAAGTTGTTGTCATGATGGCTTTGGGGTTGTCACTTTGTAATGC
>PIAL-8
TCTGTGGCACATAAACAATCTTCTTTACTTTCTCTGAATTCAGCATTGGAGGATCAAGTCAACTGGCAGGCTAAGAAGGGCCTGCTAAAGTTCATAAATTCCACAAGCCAAAAGATGGTTATAGGTGCAAATTCAATTGCTGACAAGCCCATAAACAGATGTAGTAGATCAGGGGTGTATAGGCCAAGGATTGTAGCACAGCAGGTTCGCACACATGCGGCATCAGGAGCCAATATAGGTTTCCAAGATGATGGTATTGGATTAAGTGCACTTACAGATGCCTCAAGGCCATCAAAATTGATGGAGTTTCTCACATCAGAGAGAGCCAAAGTTGTTGTCATGATGGCTCTGGGGTTGTCACTTTGTAATGC
>PIAL-5
TCTGTGGCACATAAACAATCTTCTTTACTTTCTCTGAATTCAGCATTGGAGGATCAAGTCAAATGGCAGGCTAAGAAGGGTCTGTTAAAGTTCATAAATTCCACAAGCCAAAAGATGGTTATAGGTGCAAATTCAATTGCTGACAAGCCCATAAACAGATGTAGTAGATCAGGGGTGTTTAGGCCAAGGATTGTAGCACAGCAGGTTCGCACACATGCGGCATCAGGAGCCAATATAGGTTTCCAAGATGATGGTATTGGATTAAGTGCACTTACAGATGCCTCCAGGCCATCAAAATTGATGGAGTTTCTCACATCAGAGAGAGCCAAAGTTGTTGTCATGATGGCTTTGGGGTTGTCACTTTGTAATGC
>PIAL-3
TCTGTGGCACATAAACAATCTTCTTTACTTTCTCTGAATTCAGCATTGGAGGATCAAGTCAACTGGCAGGCTAAGAAGGGCCTGCTAAAGTTCATAAATTCCACAAGCCAAAATATGGTTATAGGTGCAAATTCAATTGCTGACAAGCCCATAAACAGATGTAGTAGATCAGGGGTGTATAGGCCAAGGATTGTAGCACAGCAGGTTCGCACACATGCGGCATCAGGAGCCAATATAGGTTTCCAAGATGATGGTATTGGATTAAGTGCACTTACAGATGCCTCAAGGCCATCAAAATTGATGGAGTTTCTCACATCAGAGAGAGCCAAAGTTGTTGTCATGATGGCTCTGGGGTTGTCACTTTGTAATGC
>PIAL-16
TCTGTGGCACATAAACAATCTTCTTTACTTTCTCTGAATTCAGCATTGGAGGATCAAGTCAAATGGCAGGCTAAGAAGGGCCTGCTAAAGTTCATAAATTCCACAAGCCAAAAGATGGTTATAGGTGCAAATTCAATTGCTGACAAGCCCATAAACAGATGTAGTAGATCAGGGGTGTATAGGCCAAGGATTGTAGCACAGCAGGTTCGCACACATGCGGCATCAGGAGCCAATATAGGTTTCCAAGATGATGGTATTGGATTAAGTGCACTTACAGATGCCTCAAGGCCATCAAAATTGATGGAGTTTCTCACATCAGAGAGAGCCAAAGTTGTTGTCATGATGGCTTTGGGGTTGTCACTTTGTAATGC
>PIAL-12
TCTGTGGCACATAAACAATCTTCTTTACTTTCTCTGAATTCAGCATTGGAGGATCAAGTCAACTGGCAGGCTAAGAAGGGCCTGCTAAATTTCATAAATTCCACAAGCCAAAAGATGGTTATAGGTGCAAATTCAATTGCTGACAAGCCCATAAACAGATGTAGTAGATCAGGGGTGTATAGGCCAAGGATTGTAGCACAGCAGGTTCGCACACATGCGGCATCAGGAGCCAATATAGGTTTCCAAGATGATGGTATTGGATTAAGTGCACTTACAGATGCCTCAAGGCCATCAAAATTGATGGAGTTTCTCACATCAGAGAGAGCCAAAGTTGTTGTCATGATGGCTCTGGGGTTGTCACTTTGTAATGC
>PIAL-10
TCTGTGGCACATAAACAATCTTCTTTACTTTCTCTGAATTCAGCATTGGAGGATCAAGTCAACTGGCAGGCTAAGAAGGGCCTGCTAAAGTTCATAAATTCCACAAGCCAAAATATGGTTATAGGTGCAAATTCAATTGCTGACAAGCCCATAAACAGATGTAGTAGATCAGGGGTGTATAGGCCAAGGATTGTAGCACAACAGGTTCGCACACATGCGGCATCAGGAGCCAATATAGGTTTCCAAGATGATGGTATTGGATTAAGTGCACTTACAGATGCCTCAAAGCCATCAAAATTGATGGAGTTTCTCACATCATAGAGAGCCAAAGTTGTTGTCATGATGGCTCTGGGGTTGTCACTTTGTAATGC
>PIAL-6
TCTGTGGCACATAAACAATCTTCTTTACTTTCTCTGAATTCAGCATTGGAGGATCAAGTCAAATGGCAGGCTAAGAAGGGCCTGCTAAAGTTCATAAATTCCACAAGCCAAAATATGGTTATAGGTGCAAATTCAATTGCTGACAAGCCCATAAACAGATGTAGTAGATCAGGGGTGTATAGGCCAAGGATTGTAGCACAGCAGGTTCGCACACATGCGGCATCAGGAGCCAATATAGGTTTCCAAGATGATGGTATTGGATTAAGTGCACTTACAGATGCCTCAAGGCCATCAAAATTGATGGAGTTTCTCACATCAGAGAGAGCCAAAGTTGTTGTCATGATGGCTCTGGGGTTGTCACTTTGTAATGC
>PIAY-19
TCTGTGGCACATAAACAATCTTCTTTACTTGCTCTGAATTCACCGTTGGAGGATCAAGTCAAATGGCGGGCTAAGAAGGGTCTGTTAAAGTTCAGAGATTCCACAAGCCAAAAGATGGTTATAGGTGCAAATTCAATTGCTGGCAAGCCCATTAACAGATGTAGTAGATCAGGGGTGTTTAGGCCAAGGATTGTAGCACAGCAGGTTCGCACACATGCGGCATCAGGAGCCGATATAGGTTTCCAAGATGATGGTATTGGACTAAGTGCACTTACAGATGCCTCCAGGCCATCAAAATTGATGGAGTTTCTGACATCAGAGAGAGCCAAAGTTGTTGTCATGATGGCTTTGGGGTTGTCACTTTGTAATGC
>PIAY-13
TCTGTGGCACATAAACAATCTTCTTTACTTTCTCTGAATTCAACATTGGAGGATCAAGTCAACTGGCAGGCTAAGAAGGGCCTGCTAAAGTTCATAAATTCCACAAGCCAAAAGATGGTTATAGGTGCAAATTCAATTGCTGACAAGCCCATAAACAGATGTAGTAGATTAGGGGTGTATAGGCCAAGGATTTTAGCATAGCATGTTCGCACAAATGTGGCATCAGGAGCCAATATAGGTTTCCAAGATGATGGTATTGGATTAAGTGCACTTATAGATGCCTCAAGGCCATCAAAATTGATGGAGTTTCTCACATCAGAGAGAGCCAAAGTTGTTGTCATGATGGCTCTGGGGTTGTCACTTTGTAATGC
>PIAY-16
TCTGTGGCACATAAACAATCTTCTTTACTTTCTCTGAATTCAACATTGGAGGATCAAGTCAACTGGCAGGCTAAGAAGGGCCTGCTAAAGTTCATAAATTCCACAAGCCAAAAGATGGTTATAGGTGCAAATTCAATTGCTGACAAGCCCATAAACAGATGTAGTAGATTAGGGGTGTATAGGCCAAGGATTTTAGCATAGCATGTTCGCACAAATGTGGCATCAGGAGCCAATATAGGTTTCCAAGATGATGGTATTGGATTAAGTGCACTTATAGATGCCTCAAGGCCATCAAAATTGATGGAGTTTCTCACATCAGAGAGAGCCAAAGTTGTTGTCATGATGGCTCTGGGGTTGTCACTTTGTAATGC
>PIAY-3
TCTGTGGCACATAAACAATCTTCTTTACTTTCTCTGAATTCAACATTGGAGGATCAAGTCAACTGGCAGGCTAAGAAGGGCCTGCTAAAGTTCATAAATTCCACAAGCCAAAAGATGGTTATAGGTGCAAATTCAATTGCTGACAAGCCCATAAACAGATGTAGTAGATTAGGGGTGTATAGGCCAAGGATTTTAGCATAGCATGTTCGCACAAATGTGGCATCAGGAGCCAATATAGGTTTCCAAGATGATGGTATTGGATTAAGTGCACTTATAGATGCCTCAAGGCCATCAAAATTGATGGAGTTTCTCACATCAGAGAGAGCCAAAGTTGTTGTCATGATGGCTCTGGGGTTGTCACTTTGTAATGC
>PIAY-14
TCTGTGGCACATAAACAATCTTCTTTACTTTCTCTGAATTCAACATTGGAGGATCAAGTCAACTGGCAGGCTAAGAAGGGCCTGTTAAAGTTCAGAAATTCCACAAGCCAAAAGATGGTTATAGGTGCAAATTCAATTGCTGACAAGCCCATAAACAGATGTAGTAGATCAGGGGTGTATAGGCCAAGGATTGTAGCACAGCAGGTTCGCACACATGCGGCATCAGGAGCCAATATAGGTTTCCAAGATGATGGTATTGGATTAAGTGCACTTACAGATGCCTCCAGGCCATCAAAATTGATGGAGTTTCTCACATCAGAGAGAGCCAAAGTTGTTGTCATGATGGCTCTGGGGTTGTCACTTTGTAATGC
>PIAY-8
TCTGTGGCACATAAACAATCTTCTTTACTTTCTCTGAATTCAGCATTGGAGGATCAAGTCAACTGGCAGGCTAAGAAGGGCCTGCTAAAGTTCATAAATTCCACAAGCCAAAAGATGGTTATAGGTGAAAATTCAATTGCTGACAAGCCCATAAACAGATGTAGTAGATCAGGGGTGTATAGGCCAAGGATTGTAGCACAACAGGTTCGCACACATGCGGCATCAGGAGCCAATATAGGTTTCCAAGATGATGGTATTGGATTAAGTGCACTTACAGATGCCTCAAGGCCATCAAAATTGATGGAGTTTCTCACATCAGAGAGAGCCAAAGTTGTTGTCATGATGGCTCTGGGGTTGTCACTTTGTAATGC
>PIAY-5
TCTGTGGCACATAAACAATCTTCTTTACTTGCTCTGAATTCACCGTTGGAGGATCAAGTCAAATGGCGGGCTAAGAAGGGTCTGTTAAAGTTCAGAGATTCCACAAGCCAAAAGATGGTTATAGGTGCAAATTCAATTGCTGGCAAGCCCATTAACAGATGTAGTAGATCAGGGGTGTTTAGGCCAAGGATTGTAGCACAGCAGGTTCGCACACATGCGGCATCAGGAGCCGATATAGGTTTCCAAGATGATGGTATTGGACTAAGTGCACTTACAGATGCCTCCAGGCCATCAAAATTGATGGAGTTTCTGACATCAGAGAGAGCCAAAGTTGTTGTCATGATGGCTTTGGGGTTGTCACTTTGTAATGC
>PIAY-18
TCTGTGGCACATAAACAATCTTCTTTACTTGCTCTGAATTCACCGTTGGAGGATCAAGTCAAATGGCGGGCTAAGAAGGGTCTGTTAAAGTTCAGAGATTCCACAAGCCAAAAGATGGTTATAGGTGCAAATTCAATTGCTGGCAAGCCCATTAACAGATGTAGTAGATCAGGGGTGTTTAGGCCAAGGATTGTAGCACAGCAGGTTCGCACACATGCGGCATCAGGAGCCGATATAGGTTTCCAAGATGATGGTATTGGACTAAGTGCACTTACAGATGCCTCCAGGCCATCAAAATTGATGGAGTTTCTGACATCAGAGAGAGCCAAAGTTGTTGTCATGATGGCTTTGGGGTTGTCACTTTGTAANNN
>PIAY-2
TCTGTGGCACATAAACAATCTTCTTTACTTTCTCTGAATTCAGCATTGGAGGATCAAGTCAACTGGCAGGCTAAGAAGGGCCTGCTAAATTTCATAAATTCCACAAGCCAAAATATGGTTATAGGTGCAAATTCAATTGTTGACAAGCCCATAAATAGATGTAGTAGATCAGGGGTGTATAGGCCAAGGATTGTAGCACAACAGGTTCACACACATGCGGCATCAGGAGCCAATAAAGGTTTCCAAGATGATGGTATTGGATTAAGTGCACTTACAGATGCCTCAAGGCCATCAAAATTGATGGAGTTTCTCACATCAGAGAGAGCCAAAGTTGTTGTCATGATGGCTCTGGGGTTGTCACTTTGTAATGC
>PIAY-9
TCTGTGGCACATAAACAATCTTCTTTACTTTCTCTGAATTCAGCATTGGAGGATCAAGTCAACTGGCAGGCTAAGAAGGGCCTGCTAAAGTTCATAAATTCCACAAGCCAAAATATGGTTATAGGTGCAAATTCAATTGCTGACAAGCCCATAAACAGATGTAGTAGATCAGGGGTGTATAGGCCAAGGATTGTAGCACAACAGGTTCACACACATGCGGCATCAGGAGCCAATATAGGTTTCCAAGATGATGGTATTGGATTAAGTGCACTTACAGATGCCTCAAGGCCATCAAAATTGATGGAGTTTCTCACATCAGAGAGAGCCAAAGTTGTTGTCATGATGGCTCTGGGGTTGTCACTTTGTAATGC
>PIAY-4
TCTGTGGCACATAAACAATCTTCTTTACTTTCTCTGAATTCAGCATTGGAGGATCAAGTCAACTGGCAGGCTAAGAAGGGCCTGTTAAAGTTCAGAAATTCCACAAGCCAAAAGATGGTTATAGGTGCAAATTCAATTGCTGACAAGCCCATAAACAGATGTAGTAGATCAGGGGTGTATAGGCCAAGGATTGTAGCACAGCAGGTTCGCACACATGCGGCATCAGGAGCCAATATAGGTTTCCAAGATGATGGTATTGGATTAAGTGCACTTACAGATGCCTCCAGGCCATCAAAATTGATGGAGTTTCTCACATCAGAGAGAGCCAAAGTTGTTGTCATGATGGCTCTGGGGTTGTCACTTTGTAATGC
>PIAY-10
TCTGTGGCACATAAACAATCTTCTTTACTTTCTCTGAATTCAGCATTGGAGGATCAAGTCAACTGGCAGGCTAAGAAGGGCCTGCTAAAGTTCATAAATTCCACAAGCCAAAAGATGGTTATAGGTGCAAATTCAATTGCTGACAAGCCCATAAACAGATGTAGTAGATCAGGGGTGTATAGGCCAAGGATTGTAGCACAGCAGGTTCGCACACATGCGGCATCAGGAGCCAATATAGGTTTCCAAGATGATGGTATTGGATTAAGTGCACTTACAGATGCCTCAAGGCCATCAAAATTGATGGAGTTTCTCACATCAGAGAGAGCCAAAGTTGTTGTCATGATGGCTCTGGGGTTGTCACTTTGTAATGC
>PIAY-1
TCTGTGGCACATAAACAATCTTCTTTACTTTCTCTGAATTCAGCATTGGAGGATCAAGTCAACTGGCAGGCTAAGAAGGGCCTGCTAAAGTTCATAAATTCCACAAGCCAAAAGATGGTTATAGGTGCAAATTCAATTGCTGACAAGCCCATAAACAGATGTAGTAGATCAGGGGTGTATAGGCCAAGGATTGTAGCACAGCAGGTTCGCACACATGCGGCATCAGGAGCCAATATAGGTTTCCAAGATGATGGTATTGGATTAAGTGCACTTACAGATGCCTCAAGGCCATCAAAATTGATGGAGTTTCTCACATCAGAGAGAGCCAAAGTTGTTGTCATGATGGCTCTGGGGTTGTCACTTTGTAATGC
>PIAY-17
TCTGTGGCACATAAACAATCTTCTTTACTTTCTCTGAATTCAGCATTGGAGGATCAAGTCAACTGGCGGGCTAAGAAGGGTCTGTTAAAGTTCAGAGATTCCACAAGCCAAAAGATGGTTATAGGTGCAAATTCAATTGCTGGCAAGCCCATTAACAGATGTAGTAGATCAGGGGTGTTTAGGCCAAGGATTGTAGCACAGCAGGTTCGCACACATGCGGCATCAGGAGCCGATATAGGTTTCCAAGATGATGGTATTGGACTAAGTGCACTTACAGATGCCTCCAGGCCATCAAAATTGATGGAGTTTCTGACATCAGAGAGAGCCAAAGTTGTTGTCATGATGGCTTTGGGGTTGTCACTTTGTAATGC
>PIAY-7
TCTGTGGCACATAAACAATCTTCTTTACTTTCTCTGAATTCAGCATTGGAGGATCAAGTCAACTGGCAGGCTAAGAAGGGCCTGCTAAATTTCATAAATTCCACAAGCCAAAAGATGGTTATAGGTGAAAATTAAATTACTAACAAGCCCATAAACAGATGTAGTAGGTCAGGAGTGTATAGGCCAAGGATTGTAGCACAACAGGTTTGCACACATGTGGCATCAGGAGCCAATATAGATTTCCAAGATGATGGTATTGGATTAAGTGCACTTACAAATGCCTCAAGGCCATCAAAATTGATGGAGTTTCTCACATAAGAGAGAGCCAAATTTGCTGTCATGATGGCTCTAGGGTTGTCACTTTGTAATGG
>PIAY-15
TCTGTGGCACATAAACAATCTTCTTTACTTTCTCTGAATTCAGCATTGGAGGATCAAGTCAACTGGCAGGCTAAGAAGGGCCTGCTAAATTTCATAAATTCCACAAGCCAAAAGATGGTTATAGGTGCAAATTCAATTGCTGACAAGCCCATAAACAGATGTAGTAGATCAGGGGTGTATAGGCCAAGGATTGTAGCACAGCAGGTTCGCACACATGCGGCATCAGGAGCCAATATAGGTTTCCAAGATGATGGTATTGGATTAAGTGCACTTACAGATGCCTCCAGGCCATCAAAATTGATGGAGTTTCTCACATCAGAGAGAGCCAAAGTTGTTGTCATGATGGCTTTGGGGTTGTCACTTTGTNNNNN
>PIBU-1
TCTGTGGCACATAAACAATCTTCTTTACTTTCTCTGAATTCAACATTGGAGGATCAAGTCAAATGGCAGGCTAAGAAAGGCCTACTAAAGTTCATAAATTCCACAAGCCAAAAGATGGTTATAGGTGCAAATTCAATTGCTGACAAGCCCATTAACAGATGTAGTAGATCAGGGGTGTTTAGGCCAAGGATTGTAGCACAGCAGGTTCGCACACATGCGGCATCAGGAGCCGATATAGGTTTCCAAGATGATGGTATTGGATTAAGTGCACTTACAGATGCCTCCAGGCCATCAAAATTGATGGAGTTTCTTACATCAGAGAGAGCCAAAGTTGTTGTCATGATGGCTTTGGGGTTGTCACTTTGTANNNN
>PIFL-15
TCTGTGGCACATAAACAATCTTCTTTTCTTTCTCTGAATTCAGCATTGGAGGATAAAGTCAACTGGCAGGCTAAGAAGGGCCTGCTAAATTTCATAAATTCCACAAGCCAAAAGATGGTTATAGGTGAAAATTAAATTACTGACAAGCCCATAAACAGATGTAGTAGGTCAGGGGTGTATAGGCCAAGGATTGTAGCACAACAGGTTTGCACACATGTGGCATCAGGAGCCAATATAGGTTTCCAAGATGATGGTATTGGATTAAGTGCACTTACAAATGCCTCAAGGCCATCAAAATTGATGGAGTTTCTCACATAAGAGAGAGCCAAATTTGTTGTCATGATGGCTCTGGGGTTGTCACTTTNNNNNNN
>PIFL-12
TCTGTGGCACATAAACAATCTTCTTTACTTTCTCTGAATTCAGCATTGGAGGATCAAGTCAACTGGCAGGCTAAGAAGGGCCTGCTAAAGTTCATAAATTCCACAAGCCAAAAGATGGTTATAGGTGCAAATTCAATTGCTGACAAGCCCATAAACAGATGTAGTAGATCAGGGGTGTATAGGCCAAGGATTGTAGCACAGCAGGTTCACACACATGCGGCATCAGGAGCCAATATAGGTTTCCAAGATGATGGTATTGGATTAAGTGCACTTACAGATGCCTCAAGGCCATCAAAATTGATGGAGTTTCTCACATCAGAGAGAGCCAAAGTTGTTGTCATGATGGCTCTGGGGTTGTCACTTTGTAATNN
>PIFL-13
TCTGTGGCACATAAACAATCTTCTTTACTTTCTCTGAATTCAACATTGGAGGATCAAGTCAACTGGCAGGCTAAGAAGGGCCTGTTAAAGTTCATAAATTCCACAAGCCAAAAGATGGTTATAGGTGCAAATTCAATTGCTGACAAGCCCATAAACAGATGTAGTAGAATAGGGGTGTATAGGCCAAGGATTTTAGCATAGCATGTTCGCACAAATGTGGCATCAGGAGCCAATATAGGTTTCCAAGATGATGGTATTGGATTAAGTGCACTTATAGATGCCTCAAGGCCATCAAAATTGATGGAGTTTCTCACATCAGAGAGAGCCAAAGTTGTTGTCATGATGGCTCTGGGGTTGTCACTTTGTAATNN
>PIFL-5
TCTGTGGCACATAAACAATCTTCTTTACTTTCTCTGAATTCAACATTGGAGGATCAAGTCAACTGGCAGGCTAAGAAGGGCCTGTTAAAGTTCATAAATTCCACAAGCCAAAAGATGGTTATAGGTGCAAATTCAATTGCTGACAAGCCCATAAACAGATGTAGTAGAATAGGGGTGTATAGGCCAAGGATTTTAGCATAGCATGTTCGCACAAATGTGGCATCAGGAGCCAATATAGGTTTCCAAGATGATGGTATTGGATTAAGTGCACTTATAGATGCCTCAAGGCCATCAAAATTGATGGAGTTTCTCACATCAGAGAGAGCCAAAGTTGTTGTCATGATGGCTCTGGGGTTGTCACTTTGTAATNN
>PIFL-2
TCTGTGGCACATAAACAATCTTCTTTACTTTCTCTGAATTCAACATTGGAGGATCAAGTCAACTGGCAGGCTAAGAAGGGCCTGTTAAAGTTCATAAATTCCACAAGCCAAAAGATGGTTATAGGTGCAAATTCAATTGCTGACAAGCCCATAAACAGATGTAGTAGAATAGGGGTGTATAGGCCAAGGATTTTAGCATAGCATGTTCGCACAAATGTGGCATCAGGAGCCAATATAGGTTTCCAAGATGATGGTATTGGATTAAGTGCACTTATAGATGCCTCAAGGCCATCAAAATTGATGGAGTTTCTCACATCAGAGAGAGCCAAAGTTGTTGTCATGATGGCTCTGGGGTTGTCACTTTGTAATNN
>PIFL-14
NNTGTGGCACATAAACAATCTTCTTTACTTTCTATGAATTCAGCATTGGAGGATCAAGTCAACTGGCAGGCTAAGAAGGGCCTGCTAAAGTTCAGAAATTCCACAAGCCAAAAGATGGTTATAGGTGCAAATTCAATTGCTGACAAGCCCATAAACAGATGTAGTAGATCAGGGGTGTTTAGGTCAAGAATTGTAGCACAGCAAGTTCACACACATGCGGCATCAGGAGCCGATATAGGTTTCCAAGATGATGGTATTGGATTAAGTGCACTTACAGATGCCTCAAGGCCATCAAAATTGATGGAGTTTCTCACATCAAAGAGAGCCAAAGTTGTTGTCATGATGGCTCTGGGGTTGTCACTTNNNNNNNN
>PIFL-17
NNTGTGGCACATAAACAATCTTCTTTACTTTCTATGAATTCAGCATTGGAGGATCAAGTCAACTGGCAGGCTAAGAAGGGCCTGCTAAAGTTCATAAATTCCACAAGCCAAAAGATGGTTATAGGTGCAAATTCAATTGCTGACAAGCCCATAAACAGATGTAGTAGATCAGGGGTGTATAGGCCAAGGATTGTAGCACAGCAGGTTCACACACATGCGGCATCAGGAGCCAATATAGGTTTCCAAGATGATGGTATTGGATTAAGTGCACTTACAGATGCCTCAAGGCCATCAAAATTGATGGAGTTTCTCACATCAGAGAGAGCCAAAGTTGTTGTCATGATGGCTCTGGGGTTGTCACTTTGTAATGN
>PIFL-4
TCTGTGGCACATAAACAATCTTCTTTACTTTCTCTGAATTCAACATTGGAGGATCAAGTCAACTGGCAGGCTAAGAAGGGCCTGTTAAAGTTCATAAATTCCACAAGCCAAAAGATGGTTATAGGTGCAAATTCAATTGCTGACAAGCCCATAAACAGATGTAGTAGAATAGGGGTGTATAGGCCAAGGATTTTAGCATAGCATGTTCGCACAAATGTGGCATCAGGAGCCAATATAGGTTTCCAAGATGATGGTATTGGATTAAGTGCACTTATAGATGCCTCAAGGCCATCAAAATTGATGGAGTTTCTCACATCAGAGAGAGCCAAAGTTGTTGTCATGATGGCTCTGGGGTTGTCACTTTGTAATGN
>PIFL-10
TCTGTGGCACATAAACAATCTTCTTTACTTTCTCTGAATTCAACATTGGAGGATCAAGTCAACTGGCAGGCTAAGAAGGGCCTGTTAAAGTTCATAAATTCCACAAGCCAAAAGATGGTTATAGGTGCAAATTCAATTGCTGACAAGCCCATAAACAGATGTAGTAGAATAGGGGTGTATAGGCCAAGGATTTTAGCATAGCATGTTCGCACAAATGTGGCATCAGGAGCCAATATAGGTTTCCAAGATGATGGTATTGGATTAAGTGCACTTATAGATGCCTCAAGGCCATCAAAATTGATGGAGTTTCTCACATCAGAGAGAGCCAAAGTTGTTGTCATGATGGCTCTGGGGTTGTCACTTTGTAATGN
>PIFL-16
NCTGTGGCACATAAACAATCTTCTTTACTTTCTATGAATTCAGCATTGGAGGATCAAGTCAACTGGCAGGCTAAGAAGGGCCTGCTAAAGTTCATAAATTCCACAAGCCAAAAGATGGTTATAGGTGCAAATTCAATTGCTGACAAGCCCATAAACAGATGTAGTAGATCAGGGGTGTATAGGCCAAGGATTGTAGCACAGCAGGTTCGCACACATGCGGCATCAGGAGCCAATATAGGTTTCCAAGATGATGGTATTGGATTAAGTGCACTTACAGATGCCTCAAGGCCATCAAAATTGATGGAGTTTCTCACATCAGAGAGAGCCAAAGTTGTTGTCATGATGGCTCTGGGGTTGTCACTTTGTAATGN
>PIFL-11
NCTGTGGCACATAAACAATCTTCTTTACTTTCTATGAATTCAGCATTGGAGGATCAAGTCAACTGGCAGGCTAAGAAGGGCCTGCTAAAGTTCATAAATTCCACAAGCCAAAAGATGGTTATAGGTGCAAATTCAATTGCTGACAAGCCCATAAACAGATGTAGTAGATCAGGGGTGTATAGGCCAAGGATTGTAGCACAGCAGGTTCGCACACATGCGGCATCAGGAGCCAATATAGGTTTCCAAGATGATGGTATTGGATTAAGTGCACTTACAGATGCCTCAAGGCCATCAAAATTGATGGAGTTTCTCACATCAGAGAGAGCCAAAGTTGTTGTCATGATGGCTCTGGGGTTGTCACTTTGTAATGN
>PIFL-9
TCTGTGGCACATAAACAATCTTCTTTACTTTCTCTGAATTCAACATTGGAGGATCAAGTCAACTGGCAGGCTAAGAAGGGCCTGTTAAAGTTCATAAATTCCACAAGCCAAAAGATGGTTATAGGTGCAAATTCAATTGCTGACAAGCCCATAAACAGATGTAGTAGAATAGGGGTGTATAGGCCAAGGATTTTAGCATAGCATGTTCGCACAAATGTGGCATCAGGAGCCAATATAGGTTTCCAAGATGATGGTATTGGATTAAGTGCACTTATAGATGCCTCAAGGCCATCAAAATTGATGGAGTTTCTCACATCAGAGANNNNNNNNNNNNNNNNNNNNNNNNNNNNNNNNNNNNNNNNNNNNNNNNN
>PIFL-1
NCTGTGGCACATAAACAATCTTCTTTACTTTCTATGAATTCAGCATTGGAGGATCAAGTCAACTGGCAGGCTAAGAAGGGCCTGCTAAAGTTCATAAATTCCACAAGCCAAAAGATGGTTATAGGTGCAAATTCAATTGCTGACAAGCCCATAAACAGATGTAGTAGATCAGGGGTGTATAGGCCAAGGATTGTAGCACAGCAGGTTCGCACACATGCGGCATCAGGAGCCAATATAGGTTTCCAAGATGATGGTATTGGATTAAGTGCACTTACAGATGCCTCAAGGCCATCAAAATTGATGGAGTTTCTCACATCAGAGAGAGCCAAAGTTGTTGTCATGATGGCTCTGGGGTTGTCACTTTGTAATGN
>PIGE-1
TCTGTGGCACATAAACAATCTTCTTTACTTTCTCTGAATTCAGCATTGGAGGATCAAATCAAATGGCAGGCTAAGAAAGGCCTGCTAAAGTTCATAAATTCCACAAGCCAAAAGATGGTTATAGGTGCAAATTCAATTGCTGACAAACCCATTAACAGATGTAGTAGATCAGGGGTGTATAGGCCAAGGATTGTAGCACAGCAGGTTTGCACACATGCGGCATCAGGAGCCAATATAGGTTTCCAAGATGATGGTATTGGATTAAGTGCACTTACAGATGCCTCCAGGCCATCAAAATTGATGGAGTTTCTCACATCAGAGAGAGCCAAAGTTGTTGTCATGATGGCTTTGGGGTTGTCACTTTGTAANNN
>PIMN-10
TCTGTGGCACATAAACAATCTTCTTTACTTGCTCTGAATTCACCATTGGAGGATCAAGTCAAATGGCAGGCTAAGAAGGGTCTGTTAAAGTTCAGAAATTCCACAAGCCAAAAGATGGTTATAGGTGCAAATTCAATTGCTGACAAGCCCATTAACAGATGTAGTAGATCAGGGGTGTATAGGCCAAGGATTGTAGCACAGCAGGTTCGCACACATGCGGCATCAGGAGCCAATATAGGTTTCCAAGATGATGGTATTGGATTAAGTGCACTTACAGATGCCTCCAGGCCATCAAAATTGATGGAGTTTCTCACATCAGAGAGAGCCAAAGTTGTTGTCATGATGGCTTTGGGGNNNNNNNNNNNNNNNNN
>PIMN-9
TCTGTGGCACATAAACAATCTTCTTTACTTGCTCTGAATTCACCATTGGAGGATCAAGTCAAATGGCAGGCTAAGAAGGGTCTGTTAAAGTTCAGAGATTCCACAAGCCAAAAGATGGTTATAGGTGCAAATTCAATTGCTGGCAAGCCCATTAACAGATGTAGTAGATCAGGGGTGTTTAGGCCAAGGATTGTAGCACAGCAGGTTCGCACACATGCGGCATCAGGAGCCGATATAGGTTTCCAAGATGATGGTATTGGACTAAGTGCACTTACAGATGCCTCCAGGCCATCAAAATTGATGGAGTTTCTGACATCAGAGAGAGCCAAAGTTGTTGTCATGATGGCTTTGGGGTTGTCACTTTGTAATGC
>PIMN-12
TCTGTGGCACATAAACAATCTTCTTTACTTGCTCTGAATTCACCATTGGAGGATCAAGTCAAATGGCAGGCTAAGAAGGGTCTGTTAAAGTTCAGAGATTCCACAAGCCAAAAGATGGTTATAGGTGCAAATTCAATTGCTGGCAAGCCCATTAACAGATGTAGTAGATCAGGGGTGTTTAGGCCAAGGATTGTAGCACAGCAGGTTCGCACACATGCGGCATCAGGAGCCGATATAGGTTTCCAAGATGATGGTATTGGACTAAGTGCACTTACAGATGCCTCCAGGCCATCAAAATTGATGGAGTTTCTGACATCAGAGAGAGCCAAAGTTGTTGTCATGATGGCTTTGGGGTTGTCACTTTGTAATGC
>PIMN-1
TCTGTGGCACATAAACAATCTTCTTTACTTGCTCTGAATTCATCATTGGAGGATCAAGTCAAATGGCAGGCTAAGAAGGGCCTGCTAAAGTTCAGAAATTCCACAAGCCAAAAGATGGTTATAGGTGCAAATTCAATTGCTGACAAGCCCATTAACAGATGTAGTAGATCAGGGGTGTATAGGCCAAGGATTGTAGCACAGCAGGTTCACACACATGCGGCATCAGGAGCCAATATAGGTTTCCAAGATGATGGTATTGGATTAAGTGCACTTACAGATGCCTCCAGGCCATCAAAATTGATGGAGTTTCTCACATCAGAGAGAGCCAAAGTTGTTGTCATGATGGCTTTGGGGTTGTCACTTTGTAATGC
>PIMN-18
TCTGTGGCACATAAACAATCTTCTTTACTTTCTCTGAATTCACCATTGGAGGATCAAGTCAAATGGCAGGCTAAGAAGGGTCTGTTAAAGTTCATAAATTCCACAAGCCAAAAGATGGTTATAGGTGCAAATTCAATTGCTGGCAAGCCCATTAACAGATGTAGTAGATCAGGGGTGTATAGGCCAAGGATTGTAGCACAGCAGGTTCGCACACATGCGGCATCAGGAGCCGATATAGGTTTCCAAGATGATGGTATTGGACTAAGTGCACTTACAGATGCCTCCAGGCCATCAAAATTGATGGAGTTTCTGACATCAGAGAGAGCCAAAGTTGTTGTCATGATGGCTTTGGGGTTGTCNNNNNNNNNNNN
>PIMN-4
TCTGTGGCACATAAACAATCTTCTTTACTTGCTCTGAATTCACCATTGGAGGATCAAGTCAAATGGCAGGCTAAGAAGGGCCTGTTAAAGTTCAGAAATTCCACAAGCCAAAAGATGGTTATAGGTGCAAATTCAATTGCTGACAAGCCCATAAACAGATGTAGTAGATCAGGGGTGTATAGGCCAAGGATTGTAGCACAGCAGGTTCACACACATGCGGCATCAGGAGCCAATATAGGTTTCCAAGATGATGGTATTGGATTAAGTGCACTTACAGATGCCTCCAGGCCATCAAAATTGATGGAGTTTCTCACATCAGAGAGAGCCAAAGTTGTTGTCATGATGGCTTTGGGGTTGTCACTTTGTAATGC
>PIMN-13
TCTGTGGCACATAAACAATCTTCTTTACTTTCTCTGAATTCACCATTGGAGGATCAAGTCAAATGGCAGGCTAAGAAGGGCCTGTTAAAGTTCATAAATTCCACAAGCCAAAAGATGGTTATAGGTGCAAATTCAATTGCTGACAAGCCCATAAACAGATGTAGTAGATCAGGGGTGTATAGGCCAAGGATTGTAGCACAGCAGGTTCGCACACATGCGGCATCAGGAGCCAATATAGGTTTCCAAGATGATGGTATTGGATTAAGTGCACTTACAGATGCCTCCAGGCCATCAAAATTGATGGAGTTTCTCACATCAGAGAGAGCCAAAGTTGTTGTCATGATGGCTTTGGGGTTGTCACTTTGTAATGC
>PIMN-6
TCTGTGGCACATAAACAATCTTCTTTACTTGCTCTGAATTCACCATTGGAGGATCAAGTCAAATGGTAGGCTAAGAAGGGTCTGTTAAAGTTCAGAAATTCCACAAGCCAAAAGATGGTTATAGGTGCAAATTCAATTGCTGGCAAGCCCATTAACAGATGTAGTAGATCAGGGGTGTTTAGGCCAAGGATTGTAGCACAGCAGGTTCGCACACATGCGGCATCAGGAGCCGATATAGGTTTCCAAGATGATGGTATTGGATTAAGTGCACTTACAGATGCCTCCAGGCCATCAAAATTGATGGAGTTTCTGACATCAGAGAGAGCCAAAGTTGTTGTCATGATGGCTTTGGGGTTGTCACTTTGTAATGC
>PIMN-7
TCTGTGGCACATAAACAATCTTCTTTACTTGCTCTGAATTCACCATTGGAGGATCAAGTCAAATGGCAGGCTAAGAAGGGTCTGTTAAAGTTCAGAGATTCCACAAGCCAAAAGATGGTTATAGGTGCAAATTCAATTGCTGGCAAGCCCATTAACAGATGTAGTAGATCAGGGGTGTTTAGGCCAAGGATTGTAGCACAGCAGGTTCGCACACATGCGGCATCAGGAGCCGATATAGGTTTCCAAGATGATGGTATTGGACTAAGTGCACTTACAGATGCCTCCAGGCCATCAAAATTGATGGAGTTTCTGACATCAGAGAGAGCCAAAGTTGTTGTCATGATGGCTTTGGGGTTGTCACTTTGTAATGC
>PIMN-16
TCTGTGGCACATAAACAATCTTCTTTACTTGCTCTGAATTCACCATTGGAGGATCAAGTCAAATGGCAGGCTAAGAAGGGTCTGTTAAAGTTCAGAGATTCCACAAGCCAAAAGATGGTTATAGGTGCAAATTCAATTGCTGGCAAGCCCATTAACAGATGTAGTAGATCAGGGGTGTTTAGGCCAAGGATTGTAGCACAGCAGGTTCGCACACATGCGGCATCAGGAGCCGATATAGGTTTCCAAGATGATGGTATTGGACTAAGTGCACTTACAGATGCCTCCAGGCCATCAAAATTGATGGAGTTTCTGACATCAGAGAGAGCCAAAGTTGTTGTCATGATGGCTTTGGGGTTGTCACTTTGTAATGC
>PIMN-17
TCTGTGGCACATAAACAATCTTCTTTACTTGCTCTGAATTCACCATTGGAGGATCAAGTCAAATGGCAGGCTAAGAAGGGTCTGTTAAAGTTCAGAGATTCCACAAGCCAAAAGATGGTTATAGGTGCAAATTCAATTGCTGGCAAGCCCATTAACAGATGTAGTAGATCAGGGGTGTTTAGGCCAAGGATTGTAGCACAGCAGGTTCGCACACATGCGGCATCAGGAGCCGATATAGGTTTCCAAGATGATGGTATTGGACTAAGTGCACTTACAGATGCCTCCAGGCCATCAAAATTGATGGAGTTTCTGACATCAGAGAGAGCCAAAGTTGTTGTCATGATGGCTTTGGGGTTGTCACTTTGTAATGC
>PIMN-3
TCTGTGGCACATAAACAATCTTCTTTACTTTCTCTGAATTCAACATTGGAGGATCAAGTCAAATGGCAGGCTAAGAAGGGCCTGTTAAAGTTCAGAAATTCCACAAGCCAAAAGATGGTTATAGGTGCAAATTCAATTGCTGACAAGCCCATAAACAGATGTAGTAGATCAGGGGTGTATAGGCCAAGGATTGTAGCACAGCAGGTTCGCACACATGCGGCATCAGGAGCCAATATAGGTTTCCAAGATGATGGTATTGGATTAAGTGCACTTACAGATGCCTCAAGGCCATCAAAATTGATGGAGTTTCTCACATCAGAGAGAGCCAAAGTTGTTGTCATGATGGCTTTGGGGTTGTCACTTTGTAATGN
>PIMN-15
TCTGTGGCACATAAACAATCTTCTTTACTTGCTCTGAATTCACCATTGGAGGATCAAGTCAAATGGCAGGCTAAGAAGGGTCTGTTAAAGTTCAGAGATTCCACAAGCCAAAAGATGGTTATAGGTGCAAATTCAATTGCTGGCAAGCCCATTAACAGATGTAGTAGATCAGGGGTGTTTAGGCCAAGGATTGTAGCACAGCAGGTTCGCACACATGCGGCATCAGGAGCCGATATAGGTTTCCAAGATGATGGTATTGGATTAAGTGCACTTACAGATGCCTCCAGGCCATCAAAATTGATGGAGTTTCTGACATCAGAGAGAGCCAAAGTTGTTGTCATGATGGCTTTGGGGTTGTCACTTTGTAATGC
>PIMN-11
TCTGTGGCACATAAACAATCTTCTTTACTTGCTCTGAATTCACCATTGGAGGATCAAGTCAAATGGCAGGCTAAGAAGGGTCTGTTAAAGTTCAGAGATTCCACAAGCCAAAAGATGGTTATAGGTGCAAATTCAATTGCTGGCAAGCCCATTAACAGATGTAGTAGATCAGGGGTGTTTAGGCCAAGGATTGTAGCACAGCAGGTTCGCACACATGCGGCATCAGGAGCCGATATAGGTTTCCAAGATGATGGTATTGGACTAAGTGCACTTACAGATGCCTCCAGGCCATCAAAATTGATGGAGTTTCTGACATCAGAGAGAGCCAAAGTTGTTGTCATGATGGCTTTGGGGTTGTCACTTTGTAATGC
>PIMN-8
TCTGTGGCACATAAACAATCTTCTTTACTTGCTCTGAATTCACCATTGGAGGATCAAGTCAAATGGCAGGCTAAGAAGGGTCTGTTAAAGTTCAGAGATTCCACAAGCCAAAAGATGGTTATAGGTGCAAATTCAATTGCTGGCAAGCCCATTAACAGATGTAGTAGATCAGGGGTGTTTAGGCCAAGGATTGTAGCACAGCAGGTTCGCACACATGCGGCATCAGGAGCCGATATAGGTTTCCAAGATGATGGTATTGGACTAAGTGCACTTACAGATGCCTCCAGGCCATCAAAATTGATGGAGTTTCTGACATCAGAGAGAGCCAAAGTTGTTGTCATGATGGCTTTGGGGTTGTCACTTTGTAATGC
>PIMN-5
TCTGTGGCACATAAACAATCTTCTTTACTTGCTCTGAATTCACCATTGGAGGATCAAGTCAAATGGCAGGCTAAGAAGGGTCTGTTAAAGTTCAGAGATTCCACAAGCCAAAAGATGGTTATAGGTGCAAATTCAATTGCTGGCAAGCCCATTAACAGATGTAGTAGATCAGGGGTGTTTAGGCCAAGGATTGTAGCACAGCAGGTTCGCACACATGCGGCATCAGGAGCCGATATAGGTTTCCAAGATGATGGTATTGGATTAAGTGCACTTACAGATGCCTCCAGGCCATCAAAATTGATGGAGTTTCTGACATCAGAGAGAGCCAAAGTTGTTGTCATGATGGCTTTGGGGTTGTCACTTTGTAATGC
>PIMN-14
TCTGTGGCACATAAACAATCTTCTTTACTTTCTCTGAATTCAACATTGGAGGATCAAGTCAAATGGCAGGCTAAGAAGGGCCTGCTAAAGTTCATAAATTCCACAAGCCAAAAGATGGTTATAGGTGCAAATTCAATTGCTGACAAGCCCATAAACAGATGTAGTAGATCAGGGGTGTATAGGCCAAGGATTGTAGCACAGCAGGTTCGCACACATGCGGCATCAGGAGCCAATATAGGTTTCCAAGATGATGGTATTGGATTAAGTGCACTTACAGATGCCTCCAGGCCATCAAAATTGATGGAGTTTCTCACATCAGAGAGAGCCAAAGTTGTTGTCATGATGGCTTTGGGGTTGTCACTTTGTAATGC
>PISB-9
TCTGTGGCACATAAACAATCTTCTTTACTTTCTCTGAATTCAGCATTGGAGGATCAAGTCAACTGGCAGGCTAAGAAGGGCCTGCTAAAGTTCATAAATTCCACAAGCCAAAAGATGGTTATAGGTGAAAATTCAATTGCTGACAAGCCCATAAACAGATGTAGTAGATCAGGGGTGTATAGGCCAAGGATTGTAGCACAGCAGGTTCGCACACATGCGGCATCAGGAGCCAATATAGGTTTCCAAGATGATGGTATTGGATTAAGTGCACTTACAGATGCCTCAAGGCCATCAAAATTGATGGATTTTCTCACATCAGAGAGAGCCAAAGTTGTTGTCATGATGGCTCTGGGGTTGTCACTTTGTAATGC
>PISB-6
TCTGTGGCACATAAACAATCTTCTTTACTTTCTCTGAATTCAGCATTGGAGGATCAAGTCAACTGGCAGGCTAAGAAGGGCCTGCTAAAGTTCATAAATTCCACAAGCCAAAATATGGTTATAGGTGAAAATTCAATTGCTGACAAGCCCATAAACAGATGTAGTAGATCAGGGGTGTATAGGCCAAGGATTGTAGCACAGCAGGTTCGCACACATGCGGCATCAGGAGCCAATATAGGTTTCCAAGATGATGGTATTGGATTAAGTGCACTTACAGATGCCTCAAGGCCATCAAAATTGATGGAGTTTCTCACATCAGAGAGAGCCAAAGTTGTTGTCATGATGGCTCTGGGGTTGTCACTTTGTAATGC
>PISB-2
TCTGTGGCACATAAACAATCTTCTTTACTTTCTCTGAATTCAACATTGGAGGATCAAGTCAACTGGCAGGCTAAGAAGGGCCTGCTAAAGTTCATAAATTCCACAAGCCAAAAGATGGTTATAGGTGCAAATTCAATTGCTGACAAGCCCATAAACAGATGTAGTAGAATAGGGGTGTATAGGCCAAGGATTTTAGCATAGCATGTTCGCACAAATGTGGCATCAGGAGCCAATATAGGTTTCCAAGATGATGGTATTGGATTAAGTGCACTTATAGATGCCTCAAGGCCATCAAAATTGATGGAGTTTCTCACATCAGAGAGAGCCAAAGTTGTTGTCATGATGGCTCTGGGGTTGTCACTTTGTAATGC
>PISB-5
TCTGTGGCACATAAACAATCTTCTTTACTTTCTCTGAATTCAGCATTGGAGGATCAAGTCAACTGGCAGGCTAAGAAGGGCCTGCTAAAGTTCAGAAATTCCACAAGCCAAAAGATGGTTATAGGTGCAAATTCAATTGCTGACAAGCCCATAAACAGATGTAGTAGATCAGGGGTGTATAGGCCAAGGATTGTAGCACAGCAGGTTCACACACATGCGGCATCAGGAGCCAATATAGGTTTCCAAGATGATGGTATTGGATTAAGTGCACTTACAGATGCCTCAAGGCCATCAAAATTGATGGAGTTTCTCACATCAGAGAGAGCCAAAGTTGTTGTCATGATGGCTCTGGGGTTGTCACTTTGTAATGC
>PISB-3
TCTGTGGCACATAAACAATCTTCTTTACTTTCTCTGAATTCAGCATTGGAGGATCAAGTCAAATGGCGGGCTAAGAAGGGCCTGTTAAAGTTCAGAAATTCCACAAGCCAAAAGATGGTTATAGGTGCAAATTCAATTGCTGACAAGCCCATAAACAGATGTAGTAGATCAGGGGTGTATAGGCCAAGGATTGTAGCACAGCAGGTTCGCACACATGCGGCATCAGGAGCCAATATAGGTTTCCAAGATGATGGTATTGGATTAAGTGCACTTACAGATGCCTCCAGGCCATCAAAATTGATGGAGTTTCTCACATCAGAGAGAGCCAAAGTTGTTGTCATGATGGCTCTGGGGTTGTCACTTTGTAATGC
>PISB-16
TCTGTGGCACATAAACAATCTTCTTTTCTTTCTCTGAATTCAGCATTGGAGGATCAAGTCAACTGGCAGGCTAAGAAGGGCCTGCTAAAGTTCATAAATTCCACAAGCCAAAAGATGGTTATAGGTGCAAATTCAATTGCTGACAAGCCCATAAACAGATGTAGTAGATCAGGGGTGTATAGGCCAAGGATTGTAGCACAGCAGGTTCGCACACATGTGGCATCAGGAGCCAATATAGGTTTCCAAGATGATGGTATTGGATTAAGTGCACTTACAGATGCCTCAAGGCCATCAAAATTGATGGAGTTTCTCACATCAGAGAGAGCCAAAGTTGTTGTCATGATGGCTCTAGGGTTGTCACTTTGTAATGC
>PISB-12
TCTGTGGCACATAAACAATCTTCTTTACTTTCTCTGAATTCAGCATTGGAGGATCAAGTCAAATGGCAGGCTAAGAAGGGCCTGTTAAAGTTCAGAAATTCCACAAGCCAAAAGATGGTTATAGGTGCAAATTCAATTGCTGACAAGCCCATAAACAGATGTAGTAGATCAGGGGTGTATAGGCCAAGGATTGTAGCACAACAGGTTCGCACACATGTGGCATCAGGAGCCGATATAGGTTTCCAAGATGATGGTATTGGATTAAGTGCACTTACAGATGCCTCAAGGCCATCAAAATTGATGGAGTTTCTCACATCAGAGAGAGCCAAAGTTGTTGTCATGATGGCTCTGGGGTTGTCACTTTGTAATGC
>PISB-4
TCTGTGGCACATAAACAATCTTCTTTACTTGCTCTGAATTCACCGTTGGAGGATCAAGTCAAATGGCGGGCTAAGAAGGGTCTGTTAAAGTTCAGAGATTCCACAAGCCAAAAGATGGTTATAGGTGCAAATTCAATTGCTGGCAAGCCCATTAACAGATGTAGTAGATCAGGGGTGTTTAGGCCAAGGATTGTAGCACAGCAGGTTCGCACACATGCGGCATCAGGAGCCGATATAGGTTTCCAAGATGATGGTATTGGACTAAGTGCACTTACAGATGCCTCCAGGCCATCAAAATTGATGGAGTTTCTGACATCAGAGAGAGCCAAAGTTGTTGTCATGATGGCTTTGGGGTTGTCACTTTGTAATGC
>PISB-13
TCTGTGGCACATAAACAATCTTCTTTACTTGCTCTGAATTCACCGTTGGAGGATCAAGTCAAATGGCGGGCTAAGAAGGGTCTGTTAAAGTTCAGAGATTCCACAAGCCAAAAGATGGTTATAGGTGCAAATTCAATTGCTGGCAAGCCCATTAACAGATGTAGTAGATCAGGGGTGTTTAGGCCAAGGATTGTAGCACAGCAGGTTCGCACACATGCGGCATCAGGAGCCGATATAGGTTTCCAAGATGATGGTATTGGACTAAGTGCACTTACAGATGCCTCCAGGCCATCAAAATTGATGGAGTTTCTGACATCAGAGAGAGCCAAAGTTGTTGTCATGATGGCTTTGGGGTTGTCACTTTGTAATGC
>PISB-15
TCTGTGGCACATAAACAATCTTCTTTACTTGCTCTGAATTCACCGTTGGAGGATCAAGTCAAATGGCGGGCTAAGAAGGGTCTGTTAAAGTTCAGAGATTCCACAAGCCAAAAGATGGTTATAGGTGCAAATTCAATTGCTGGCAAGCCCATTAACAGATGTAGTAGATCAGGGGTGTTTAGGCCAAGGATTGTAGCACAGCAGGTTCGCACACATGCGGCATCAGGAGCCGATATAGGTTTCCAAGATGATGGTATTGGACTAAGTGCACTTACAGATGCCTCCAGGCCATCAAAATTGATGGAGTTTCTGACATCAGAGAGAGCCAAAGTTGTTGTCATGATGGCTTTGGGGTTGTCACTTTGTAATGC
>PISB-7
TCTGTGGCACATAAACAATCTTCTTTACTTGCTCTGAATTCACCGTTGGAGGATCAAGTCAAATGGCGGGCTAAGAAGGGTCTGTTAAAGTTCAGAGATTCCACAAGCCAAAAGATGGTTATAGGTGCAAATTCAATTGCTGGCAAGCCCATTAACAGATGTAGTAGATCAGGGGTGTTTAGGCCAAGGATTGTAGCACAGCAGGTTCGCACACATGCGGCATCAGGAGCCGATATAGGTTTCCAAGATGATGGTATTGGACTAAGTGCACTTACAGATGCCTCCAGGCCATCAAAATTGATGGAGTTTCTGACATCAGAGAGAGCCAAAGTTGTTGTCATGATGGCTTTGGGGTTGTCACTTTGTAATGC
>PISB-8
TCTGTGGCACATAAACAATCTTCTTTACTTGCTCTGAATTCACCGTTGGAGGATCAAGTCAAATGGCGGGCTAAGAAGGGTCTGTTAAAGTTCAGAGATTCCACAAGCCAAAAGATGGTTATAGGTGCAAATTCAATTGCTGGCAAGCCCATTAACAGATGTAGTAGATCAGGGGTGTTTAGGCCAAGGATTGTAGCACAGCAGGTTCGCACACATGCGGCATCAGGAGCCGATATAGGTTTCCAAGATGATGGTATTGGACTAAGTGCACTTACAGATGCCTCCAGGCCATCAAAATTGATGGAGTTTCTGACATCAGAGAGAGCCAAAGTTGTTGTCATGATGGCTTTGGGGTTGTCACTTTGTAATGC
>PISB-17
TCTGTGGCACATAAACAATCTTCTTTACTTGCTCTGAATTCACCGTTGGAGGATCAAGTCAAATGGCGGGCTAAGAAGGGTCTGTTAAAGTTCAGAGATTCCACAAGCCAAAAGATGGTTATAGGTGCAAATTCAATTGCTGGCAAGCCCATTAACAGATGTAGTAGATCAGGGGTGTTTAGGCCAAGGATTGTAGCACAGCAGGTTCGCACACATGCGGCATCAGGAGCCGATATAGGTTTCCAAGATGATGGTATTGGACTAAGTGCACTTACAGATGCCTCCAGGCCATCAAAATTGATGGAGTTTCTGACATCAGAGAGAGCCAAAGTTGTTGTCATGATGGCTTTGGGGTTGTCACTTTGTAATGC
>PISB-11
TCTGTGGCACATAAACAATCTTCTTTTCTTTCTCTGAATTCAGCATTGGAGGATCAAGTCAACTGGCAGGCTAAGAAGGGCCTGCTAAAGTTCATAAATTCCACAAGCCAAAAGATGGTTATAGGTGAAAATTCAATTGCTGACAAGCCCATAAACAGATGTAGTAGATCAGGGGTGTATAGGCCAAGGATTGTAGCACAACAGGTTCGCACACATGTGGCATCAGGAGCCAATATAGGTTTCCAAGATGATGGTATTGGATTAAGTGCACTTACAGATGCCTCAAGGCCATCAAAATTGATGGAGTTTCTCACATCAGAGAGAGCCAAAGTTGTTGTCATGATGGCTCTAGGGTTGTCACTTTGTAATGC
>PISB-18
TCTGTGGCACATAAACAATCTTCTTTTCTTTCTCTGAATTCAGCATTGGAGGATCAAGTCAACTGGCAGGCTAAGAAGGGCCTGCTAAAGTTCATAAATTCCACAAGCCAAAAGATGGTTATAGGTGAAAATTCAATTGCTGACAAGCCCATAAACAGATGTAGTAGATCAGGGGTGTATAGGCCAAGGATTGTAGCACAACAGGTTCGCACACATGTGGCATCAGGAGCCAATATAGGTTTCCAAGATGATGGTATTGGATTAAGTGCACTTACAGATGCCTCAAGGCCATCAAAATTGATGGAGTTTCTCACATCAGAGAGAGCCAAAGTTGTTGTCATGATGGCTCTAGGGTTGTCACTTTGTAATGC
>PISB-10
TCTGTGGCACATAAACAATCTTCTTTTCTTTCTCTGAATTCAGCATTGGAGGATCAAGTCAACTGGCAGGCTAAGAAGGGCCTGCTAAAGTTCATAAATTCCACAAGCCAAAAGATGGTTATAGGTGCAAATTCAATTGCTGACAAGCCCATAAACATATGTAGTAGATCAGGGGTGTTTAGGCCAAGGATTGTAGCACAGCAGGTTCGCACACATGCGGCATCAGGAGCCGATATAGGTTTCCAAGATGATGGTATTGGATTAAGTGCACTTACAGATGCCTCCAGGCCATCAAAATTGATGGAGTTTCTCACATCAGAGAGAGCCAAAGTTGTTGTCATGATGGCTCTGGGGTTGTCACTTTGTAATGC
>PISB-1
TCTGTGGCACATAAACAATCTTCTTTACTTGCTCTGAATTCAGCATTGGAGGATCAAGTCAACTGGCAGGCTAAGAAGGGCCTGCTAAAGTTCAAAAATTCCACAAGCCAAAAGATGGTTATAGGTGCAAATTCAATTGCTGACAAGCCCATAAACAGATGTAGTAGATCAGGGGTGTATAGGCCAAGGATTGTAGCACAGCAGGTTCGCACACATGCGGCATCAGGAGCCAATATAGGTTTCCAAGATGATGGTATTGGATTAAGTGCACTTACAGATGCCTCAAGGCCATCAAAATTGATGGAGTTTCTCACATCAGAGAGAGCCAAAGTTGTTGTCATGATGGCTCTGGGGTTGTCACTTTGTAATGC
>PISQ-2
TCTGTGGCACATAAACAATCTTCTTTACTTGCTCTGAATTCAGCATTGGAGGATCAAATCAAATGGCAGGCTAAGAAAGGCCTGCTAAAGTTCAGAAATTCCACAAGCCAAAAGATGGTTATAGGTGCAAATTCAATTGCTGACAAGCCCATTAACAGATGTAGTAGATCAGGGGTGTTTAGGCCAAGGATTGTAGCACAGCAGGTTCGCACACATGCGGCATCAGGAGCCGATATAGGTTTCCAAGATGATGGTATTGGACTAAGTGCACTTACAGATGCCTCCAGGCCATCAAAATTGATGGAGTTTCTGACATCAGAGAGAGCCAAAGTTGTTGTCATGATGGCTTTGGGGTTGTCACTTTGTAATGC
>PISQ-1
TCTGTGGCACATAAACAATCTTCTTTACTTGCTCTGAATTCAGCATTGGAGGATCAAATCAAATGGCAGGCTAAGAAAGGCCTGCTAAAGTTCAGAAATTCCACAAGCCAAAAGATGGTTATAGGTGCAAATTCAATTGCTGACAAGCCCATTAACAGATGTAGTAGATCAGGGGTGTTTAGGCCAAGGATTGTAGCACAGCAGGTTCGCACACATGCGGCATCAGGAGCCGATATAGGTTTCCAAGATGATGGTATTGGACTAAGTGCACTTACAGATGCCTCCAGGCCATCAAAATTGATGGAGTTTCTGACATCAGAGAGAGCCAAAGTTGTTGTCATGATGGCTTTGGGGTTGTCACTTTGTAATGC
>PICH-X2
NNNNNNNNNNNNNNNNNNNNNNNNNNNNNNNNNNNNNNNNNNNNNNNNNNGGATCAAGTCAACTGGCAGGCTAAGAAGGGTCTGCTAAAGTTCATAAATTCCACAAGCCAAAAGATGGTTATAGGTGCAAATTCAATTGCTGACAAGCCCATAAACAGATGTAGTAGATCAGGGGTGTATAGGCCAAGGATTGTAGCACAGCAGGTTCGCACACATGCGGCATCAGGAGCCAATATAGGTTTCCAAGATGATGGTATTGGATTAAGTGCACTTACAGATGCCTCAAGGCCATCAAAATTGATGGAGTTTCTCACATCAGAGAGAGCCAAAGTTGTTGTCATGATGGCTCTGGGGTTGTCACTTTGTAATGC
>PIST-14
TCTGTGGCACATAAACAATCTTCTTTACTTTCTCTGAATTCAACATTGGAGGATCAAGTCAACTGGTAGGCTAAGAAGGGCCTGCTAAAGTTCATAAATTCCACAAGCCAAAATATGGTTATAGGTGCAAATTCAATTGCTGACAAGCCCATAAACAGATGTAGTAGATCAGGGGTGTATAGGCCAAAGATTTTAGCATAGCATGTTCGCACAAATGCGGCATCAGGAGCCAATATAGGTTTCCAAGATGATGGTATTGGATTAAGTGCACTTATAGATGCCTCAAGGCCATCAAAATTGATGGAGTTTCTCACATCAGAGAGAGCCAAAGTTGTTGTCATGATGGCTCTGGGGTTGTCACTTTGTAATGC
>PIST-15
TCTGTGGCACATAAACAATCTTCTTTACTTTCTCTGAATTCAGCATTGGAGGATCAAGTCAACTGGCAGGCTAAGAAGGGCCTGCTAAAGTTCATAAATTCCACAAGCCAAAATATGGTTATAGGTGCAAATTCAATTGCTGACAAGCCCATAAACAGATGTAGTAGATCAGGGGTGTATAGGCCAAGGATTGTAGCACATCAGGTTCGCACACATGCGGCATCAGGAGCCAATATAGGTTTCCAAGATGATGGTATTGGATTAAGTGCACTTACAGATGCCTCAAGGCCATCAAAATTGATGGAGTTTCTCACATCAGAGAGAGCCAAAGTTGTTGTCATGATGGCTCTGGGGTTGTCACTTTGTAATGC
>PIST-8
TCTGTGGCACATAAACAATCTTCTTTACTTTCTCTGAATTCAGCATTGGAGGATCAAGTCAACTGGCAGGCTAAGAAGGGCCTGCTAAAGTTCATAAATTCCACAAGCCAAAATATGGTTATAGGTGCAAATTCAATTGCTGACAAGCCCATAAACAGATGTAGTAGATCAGGGGTGTATAGGCCAAGGATTGTAGCACAGCAGGTTCGCACACATGCGGCATCAGGAGCCAATATAGGTTTCCAAGATGATGGTATTGGATTAAGTGCACTTACAGATGCCTCAAGGCCATCAAAATTGATGGAGTTTCTCACATCAGAGAGAGCCAAAGTTGTTGTCATGATGGCTCTGGGGTTGTCACTTTGTAATGC
>PICH-X3
NNNNNNNNNNNNNNNNNNNNNNNNNNNNNNNNNNNNNNNNNNNNNNNNNAGGATCAAGTCAACTGGCAGGCTAAGAAGGGTCTGCTAAAGTTCATAAATTCCACAAGCCAAAAGATGGTTATAGGTGCAAATTCAATTGCTGACAAGCCCATAAACAGATGTAGTAGATCAGGGGTGTATAGGCCAAGGATTGTAGCACAGCAGGTTCGCACACATGCGGCATCAGGAGCCAATATAGGTTTCCAAGATGATGGTATTGGATTAAGTGCACTTACAGATGCCTCAAGGCCATCAAAATTGATGGAGTTTCTCACATCAGAGAGAGCCAAAGTTGTTGTCATGATGGCTCTGGGGTTGTCACTTTGTAATGC
>PIST-9
TCTGTGGCACATAAACAATCTTCTTTACTTTCTCTGAATTCAGCATTGGAGGATCAAGTCAACTGGCAGGCTAAGAAGGGCCTGCTAAAGTTCATAAATTCCACAAGCCAAAATATGGTTATAGGTGCAAATTCAATTGCTGACAAGCCCATAAACAGATGTAGTAGATCAGGGGTGTATAGGCCAAGGATTGTAGCACAGCAGGTTCGCACACATGCGGCATCAGGAGCCAATATAGGTTTCCAAGATGATGGTATTGGATTAAGTGCACTTACAGATGCCTCAAGGCCATCAAAATTGATGGAGTTTCTCACATCAGAGAGAGCCAAAGTTGTTGTCATGATGGCTCTGGGGTTGTCACTTTGTAATGC
>PIST-1
TCTGTGGCACATAAACAATCTTCTTTACTTTCTCTGAATTCAGCATTGGAGGATCAAGTCAACTGGCAGGCTAAGAAGGGCCTGCTAAAGTTCATAAATTCCACAAGCCAAAATATGGTTATAGGTGCAAATTCAATTGCTGACAAGCCCATAAACAGATGTAGTAGATCAGGGGTGTATAGGCCAAGGATTGTAGCACAGCAGGTTCGCACACATGCGGCATCAGGAGCCAATATAGGTTTCCAAGATGATGGTATTGGATTAAGTGCACTTACAGATGCCTCAAGGCCATCAAAATTGATGGAGTTTCTCACATCAGAGAGAGCCAAAGTTGTTGTCATGATGGCTCTGGGGTTGTCACTTTGTAATGC
>PIST-5
TCTGTGGCACATAAACAATCTTCTTTACTTTCTCTGAATTCAGCATTGGAGGATCAAGTCAACTGGCAGGCTAAGAAGGGCCTGCTAAAGTTCATAAATTCCACAAGCCAAAAGATGGTTATAGGTGCAAATTCAATTGCTGACAAGCCCATAAACAGATGTAGTAGATCAGGGGTGTATAGGCCAAGGATTGTAGCACAGCAGGTTCGCACACATGCGGCATCAGGAGCCAATATAGGTTTCCAAGATGATGGTATTGGATTAAGTGCACTTACAGATGCCTCAAGGCCATCAAAATTGATGGAGTTTCTCACATCAGAGAGAGCCAAAGTTGTTGTCATGATGGCTCTGGGGTTGTCACTTTGTAATGC
>PIST-3
NNNNNNNNNNNNNNNNNNNNNNNNNNNNNNNNNNNNNNNNNNNNNNNNGAGGATCAAGTCAACTGGCAGGCTAAGAAGGGCCTGCTAAAGTTCATAAATTCCACAAGCCAAAATATGGTTATAGGTGCAAATTCAATTGCTGACAAGCCCATAAACAGATGTAGTAGATCAGGGGTGTATAGGCCAAAGATTGTAGCACAGCATGTTCGCACACATGCGGCATCAGGAGCCAATATAGGTTTCCAAGATGATGGTATTGGATTAAGTGCACTTACAGATGCCTCAAGGCCATCAAAATTGATGGAGTTTCTCACATCAGAGAGAGCCAAAGTTGTTGTCATGATGGCTCTGGGGTTGTCACTTTGTAATGC
>PIST-12
TCTGTGGCACATAAACAATCTTCTTTACTTTCTCTGAATTCAGCATTGGAGGATCAAGTCAACTGGCAGGCTAAGAAGGGCCTGCTAAAGTTCATAAATTCCACAAGCCAAAATATGGTTATAGGTGCAAATTCAATTGCTGACAAGCCCATAAACAAATGTAGTAGATCAGGGGTGTATAGGCCAAGGATTGTAGCACAGCAGGTTCGCACACATGCGGCATCAGGAGCCAATATAGGTTTCCAAGATGATGGTATTGGATTAAGTGCACTTACAGATGCCTCAAGGCCATCAAAATTGATGGATTTTCTCACATCAGAGAAATCCAAAGTTGTTGTCATGATGGCTCTGGGGTTGTCACTTTGTAATGC
>PIST-7
TCTGTGGCACATAAACAATCTTCTTTACTTTCTCTGAATTCAACATTGGAGGATCAAGTCAACTGGTAGGCTAAGAAGGGCCTGCTAAAGTTCATAAATTCCACAAGCCAAAATATGGTTATAGGTGCAAATTCAATTGCTGACAAGCCCATAAACAGATGTAGTAGATCAGGGGTGTATAGGCCAAAGATTTTAGCATAGCATGTTCGCACAAATGCGGCATCAGGAGCCAATATAGGTTTCCAAGATGATGGTATTGGATTAAGTGCACTTATAGATGCCTCAAGGCCATCAAAATTGATGGAGTTTCTCACATCAGAGAGAGCCAAAGTTGTTGTCATGATGGCTCTGGGGTTGTCACTTTGTAATGC
>PIST-6
TCTGTGGCACATAAACAATCTTCTTTACTTTCTCTGAATTCAGCATTGGAGGATCAAGTCAACTGGCAGGCTAAGAAGGGCCTGATAAAGTTCATAAATTCCACAAGCCAAAAGATGGTTATAGGTGCAAATTCAATTGCTGACAAGCCCATAAACAGATGTAGTAGATCAGGGGTGTATAGGCCAAGGATTGTAGCACAGCAGGTTCGCACACATGCGGCATCAGGAGCCAATATAGGTTTCCAAGATGATGGTATTGGATTAAGTGCACTTACAGATGCCTCAAGGCCATCAAAATTGATGGAGTTTCTCACATCAGAGAGAGCCAAAGTTGTTGTCATGATGGCTCTGGGGTTGTCACTTTGTAATGC
>PICH-X1
TCTGTGGCACATAAACAATCTTCTTTACTTTCTCTGAATTCAGCATTGGAGGATCAAGTCAACTGGCAGGCTAAGAAGGGCCTGCTAAATTTCATAAATTCCACAAGCCAAAAGATGGTTATAGGTGCAAATTCAATTGTTGACAAGCCCATAAACAGATGTAGTAGATCAGGGGTGTATAGGCCAAGGATTGTAGCACAGCAGGTTCGCACACATGCGGCATCAGGAGCCAATATAGGTTTCCAAGATGATGGTATTGGATTAAGTGCACTTACAGATGCCTCAAGGCCATCAAAATTGATGGAGTTTCTCACATCAGAGAGAGCCAAAGTTGTTGTCATGATGGCTCTGGGGTTGTCACTTTGTAATGC
>PIST-4
TCTGTGGCACATAAACAATCTTCTTTACTTTCTCTGAATTCAGCATTGGAGGATCAAGTCAACTGGCAGGCTAAGAAGGGCCTGATAAAGTTCATAAATTCCACAAGCCAAAAGATGGTTATAGGTGCAAATTCAATTGCTGACAAGCCCATAAACAGATGTAGTAGATCAGGGGTGTATAGGCCAAGGATTGTAGCACAGCAGGTTCACACACATGCGGCATCAGGAGCCAATATAGGTTTCCAAGATGATGGTATTGGATTAAGTGCACTTACAGATGCCTCAAGGCCATCAAAATTGATGGAGTTTCTCACATCAGAGAGAGCCAAAGTTGTTGTCATGATGGCTCTGGGGTTGTCACTTTGTAATGC
>PIST-2
TCTGTGGCACATAAACAATCTTCTTTACTTTCTCTGAATTCAACATTGGAGGATCAAGTCAACTGGCAGGCTAAGAAGGGCCTGCTAAAGTTCATAAATTCCACAAGCCAAAATATGGTTATAGGTGCAAATTCAATTGCTGACAAGCCCATAAACAGATGTAGTAGATCAGGGGTGTATAGGCCAAGGATTGTAGCACAGCAGGTTCGCACACATGCGGCATCAGGAGCCAATATAGGTTTCCAAGATGATGGTATTGGATTAAGTGCACTTACAGATGCCTCCAGGCCATCAAAATTGATGGAGTTTCTCACATCAGAGAGAGCCAAAGTTGTTGTCATGATGGCTCTGGGGTTGTCACTTTGTAATGC
>PIST-13
TCTGTGGCACATAAACAATCTTCTTTACTTTCTCTGAATTCAGCATTGGAGGATCAAGTCAACTGGCAGGCTAAGAAGGGCCTGATAAAGTTCATAAATTCCACAAGCCAAAATATGGTTATAGGTGCAAATTCAATTGCTGACAAGCCCATAAACAGATGTAGTAGATCAGGGGTGTATAGGCCAAGGATTGTAGCACAGCAGGTTCACACACATGCGGCATCAGGAGCCAATATAGGTTTCCAAGATGATGGTATTGGATTAAGTGCACTTACAGATGCCTCAAGGCCATCAAAATTGATGGAGTTTCTCACATCAGAGAGAGCCAAAGTTGTTGTCATGATGGCTCTGGGGTTGTCACTTTGTAATGC
>PIST-11
TCTGTGGCACATAAACAATCTTCTTTACTTTCTCTGAATTCAACATTGGAGGATCAAGTCAACTGGCAGGCTAAGAAGGGCCTGCTAAAGTTCATAAATTCCACAAGCCAAAATATGGTTATAGGTGCAAATTCATTTGCTGACAAGCCCATAAACAGATGTAGTAGATCAGGGGTGTATAGGCCAAGGATTGTAGCACAGCAGGTTCGCACACATGCGGCATCAGGAGCCAATATAGGTTTCCAAGATGATGGTATTGGATTAAGTGCACTTACAGATGCCTCAAGGCCATCAAAATTGATGGAGTTTCTCACATCAGAGAGAGCCAAAGTTGTTGTCATGATGGCTCTGGGGTTGTCACTTTGTAATGC
>PIST-10
TCTGTGGCACATAAACAATCTTCTTTACTTTCTCTGAATTCAACATTGGAGGATCAAGTCAACTGGCAGGCTAAGAAGGGCCTGCTAAAGTTCATAAATTCCACAAGCCAAAAGATGGTTATAGGTGCAAATTCAATTGCTGACAAGCCCATAAACAAATGTAGTAGATCAGGGGTGTATAGGCCAAGGATTGTAGCACAGCAGGTTCGCACACATGCGGCATCAGGAGCCAATATAGGTTTCCAAGATGATGGTATTGGATTAAGTGCACTTACAGATGCCTCAAGGCCATCAAAATTGATGGAGTTTCTCACATCATAGAGAGCCAAAGTTGTTGTCATGATGGCTCTGGGGTTGTCACTTTGTAATGC
>PIST-19
TCTGTGGCACATAAACAATCTTCTTTACTTTCTCTGAATTCAGCATTGGAGGATCAAGTCAACTGGCAGGCTAAGAAGGGCCTGTTAAAGTTCATAAATTCCACAAGCCAAAATATGGTTATAGGTGCAAATTCAATTGCTGACAAGCCCATAAACAGATGTAGTAGATCAGGGGTGTATAGGCCAAGGATTGTAGCACAGCAGGTTCGCACACATGCGGCATCAGGAGCCAATATAGGTTTCCAAGATGATGGTATTGGATTAAGTGCACTTACAGATGCCTCAAGGCCATCAAAATTGATGGAGTTTCTCACATCAGAGAGAGCCAAAGTTGTTGTCATGATGGCTCTGGGGTTGTCACTTTGTAATGC
>PILA-24
NNNNNNNNNNNNAAACAATCTTCTTTACTTTCTCTGAATTCAGCATTGGAGGATCAAGTCAAATGGCAGGCTAAGAAGGGCCTGTTAAAGTTCATAAATTCCACAAGCCAAAAGATGGTTATAGGTGCAAATTCAATTGCTGACAAGCCCATAAACAGATGTAGTAGATCAGGGGTGTATAGGCCAAGGATTGTAGCACAGCAGGTTCGCACACATGCGGCATCAGGAGCCAATATAGGTTTCCAAGATGATGGTATTGGATTAAGTGCACTTACAGATGCCTCAAGGCCATCAAAATTGATGGAGTTTCTCACATCAGAGAGAGCCAAAGTTGTTGTCATGATGGCTCTGGGGTTGTCACTTTGTAATGC
>PILA-28
NNNNNNNNNNNNAAACAATCTTCTTTACTTGCTCTGAATTCACCATTGGAGGATCAAGTCAAATGGCAGGCTAAGAAGGGTCTGTTAAAGTTCAGAGATTC---------------------------------AATTGCTGGCAAGCCCATTAACAGATGTAGTAGATCAGGGGTGTTTAGGCCAAGGATTGTAGCACAGCAGGTTCGCACACATGCGGCATCAGGAGCCGATATAGGTTTCCAAGATGATGGTATTGGACTAAGTGCACTTACAGATGCCTCCAGGCCATCAAAATTGATGGAGTTTCTGACATCAGAGAGAGCCAAAGTTGTTGTCATGATGGCTTTGGGGTTGTCACTTTGTAATGC
>PILA-27
NNNNNNNNNNNNAAACAATCTTCTTTACTTGCTCTGAATTCACCATTGGAGGATCAAGTCAAATGGCAGGCTAAGAAGGGTCTGTTAAAGTTCAGAGATTCCACAAGCCAAAAGATGGTTATAGGTGCAAATTCAATTGCTGGCAAGCCCATTAACAGATGTAGTAGATCAGGGGTGTTTAGGCCAAGGATTGTAGCACAGCAGGTTCGCACACATGCGGCATCAGGAGCCGATATAGGTTTCCAAGATGATGGTATTGGACTAAGTGCACTTACAGATGCCTCCAGGCCATCAAAATTGATGGAGTTTCTGACATCAGAGAGAGCCAAAGTTGTTGTCATGATGGCTTTGGGGTTGTCACTTTGTAATGC
>PILA-23
NNNNNNNNNNNNAAACAATCTTCTTTACTTTCTCTGAATTCAGCATTGGAGGATCAAGTCAAATGGCAGGCTAAGAAGGGTCTGTTAAAGTTCAGAGATTCCACAAGCCAAAAGATGGTTATAGGTGCAAATTCAATTGCTGACAAGCCCATTAACAGATGTAGTAGATCAGGGGTGTATAGGCCAAGGATTGTAGCACAGCAGGTTCGCACACATGCGGCATCAGGAGCCGATATAGGTTTCCAAGATGATGGTATTGGATTAAGTGCACTTACAGATGCCTCCAGGCCATCAAAATTGATGGAGTTTCTCACATCAGAGAGAGCCAAAGTTGTTGTCATGATGGCTTTGGGGTTGTCACTTTGTAATGC
>PIAL-AO
TCTGTGGCACATAAACAATCTTCTTTACTTTCTCTGAATTCAGCATTGGAGGATCAAGTCAAATGGCAGGCTAAGAAGGGTCTGTTAAAGTTCATAAATTCCACAAGCCAAAAGATGGTTATAGGTGCAAATTCAATTGCTGACAAGCCCATAAACAGATGTAGTAGATCAGGGGTGTATAGGCCAAGGATTGTAGCACAGCAGGTTCGCACACATGCGGCATCAGGAGCCAATATAGGTTTCCAAGATGATGGTATTGGATTAAGTGCACTTACAGATGCCTCAAGGCCATCAAAATTGATGGAGTTTCTCACATCAGAGAGAGCCAAAGTTGTTGTCATGATGGCTTTGGGGTTGTCACTTTGTAATGC
