# Supplementary material for: An empirical evaluation of two-stage species tree inference strategies using a multilocus dataset from North American pines
Source: BMC Evol Biol. 2014 Mar 29;14:67. doi: 10.1186/1471-2148-14-67 (PMC4021425; doi:10.1186/1471-2148-14-67)
Supplement: Additional file 3 — Zip archive containing data filesDp,Dp,0,Ds,Ds,0, and a description of these files. [file 1471-2148-14-67-S3.zip › DeGiorgioEtAl_2014_AdditionalFile1/Dataset_Dp0/0_3073_01.fas]

>PIAL-17
GTAATTAGGCACAGGAGGAGCAGCGCTGGAATCAAATATATCCAAATTCTCGCTCTTGGGTTCCTGTGTTTTCTTCTTCCCAAACCACCCAGAGAAAAAGGGCCCATTATGATCACCTCTTTCTTCATGCCCAACAAGCTCAGATGACATACCTGAGGTGCTATCCTTTGAGAATTCACCCATTGTTGACCCGCCTTGCTGCTGATTTGGGTTCATCTGATTGGTCCCCGGTCTGCCACCCGTGTAAACAGTACCCGCAGGAAGTGGAACCCCCTTTCCTGGGTACCCCATTCCCATTGGAGGGAACTGCTCCTCTAACTTTGGGGGAGGCGGAGGGGCTAGCATTTTGTTCATAAGGATGCCTGCACCTTCAATCAATGCTAACAAGATGCCTCCAAATATAGCACTCCTGGTGGCAGATCCCATACCC
>PIAL-8
GTAATTAGGCACAGGAGGAGCAGCGCTGGAATCAAATATATCCAAATTCTCGCTCTTGGGTTCCTGTGTTTTCTTCTTCCCAAACCACCCAGAGAAAAAGGGCCCATTATGATCACCTCTTTCTTCATGCCCAACAAGCTCAGATGACATACCTGAGGTGCTATCCTTTGAGAATTCACCCATTGTTGACCCGCCTTGCTGCTGATTTGGGTTCATCTGATTGGTCCCCGGTCTGCCACCCGTGTAAACAGTACCCGCAGGAAGTGGAACCCCCTTTCCTGGGTACCCCATTCCCATTGGAGGGAACTGCTCCTCTAACTTTGGGGGAGGCGGAGGGGCTAGCATTTTGTTCATAAGGATGCCTGCACCTTCAATCAATGCTAACAAGATGCCTCCAAATATAGCACTCCTGGTGGCAGATCCCATACCC
>PIAL-10
GTAATTAGGCACAGGAGGAGCAGCGCTGGAATCAAATATATCCAAATTCTCGCTCTTGGGTTCCTGTGTTTTCTTCTTCCCAAACCACCCAGAGAAAAAGGGCCCATTATGATCACCTCTTTCTTCATGCCCAACAAGCTCAGATGACATACCTGAGGTGCTATCCTTTGAGAATTCACCCATTGTTGACCCGCCTTGCTGCTGATTTGGGTTCATCTGATTGGTCCCCGGTCTGCCACCCGTGTAAACAGTACCCGCAGGAAGTGGAACCCCCTTTCCTGGGTACCCCATTCCCATTGGAGGGAACTGCTCCTCTAACTTTGGGGGAGGCGGAGGGGCTAGCATTTTGTTCATAAGGATGCCTGCACCTTCAATCAATGCTAACAAGATGCCTCCAAATATAGCACTCCTGGTGGCAGATCCCATACCC
>PIAL-4
GTAATTAGGCACAGGAGGAGCAGCGCTGGAATCAAATATATCCAAATTCTCGCTCTTGGGTTCCTGTGTTTTCTTCTTCCCAAACCACCCAGAGAAAAAGGGCCCATTATGATCACCTCTTTCTTCATGCCCAACAAGCTCAGATGACATACCTGAGGTGCTATCCTTTGAGAATTCACCCATTGTTGACCCGCCTTGCTGCTGATTTGGGTTCATCTGATTGGTCCCCGGTCTGCCACCCGTGTAAACAGTACCCGCAGGAAGTGGAACCCCCTTTCCTGGGTACCCCATTCCCATTGGAGGGAACTGCTCCTCTAACTTTGGGGGAGGCGGAGGGGCTAGCATTTTGTTCATAAGGATGCCTGCACCTTCAATCAATGCTAACAAGATGCCTCCAAATATAGCACTCCTGGTGGCAGATCCCATACCC
>PIAL-15
GTAATTAGGCACAGGAGGAGCAGCGCTAGAATCAAATATATCCAAATTCTCGCTCTTGGGTTCCTGTGTTTTCTTCTTCCCAAACCACCCAGAGAAAAAAGCCCCATCATGATCGCCTCTTTCTTCATGCCCAACAAGCTCAGATGACATACCTGAGGTGCTATCCTTTGAGAATTCACCCATTGTTGACCCGCCTTGCTGCTGATTTGGGTTCATCTGATTGGTCCCCGGTCTGCCAGCCGTGTAAACAGTACCCGCAGGAAGTGGAACCCCCTTTCCTGGGAACCCCATTCCCATTGGAGGGAATTGCTCCTCTAACTTTGGGGGAGGCGGAGGGGCTAGCATTTTGTTCATAAGGATGCCTGCACCTTCAATCAATGCTAACAAGATGCCTCCAAATATAGCACTCCTGGTGGCAGATCCCATACCC
>PIAL-6
GTAATTAGGCACAGGAGGAGCAGCGCTAGAATCAAATATATCCAAATTCTCGCTCTTGGGTTCCTGTGTTTTCTTCTTCCCAAACCACCCAGAGAAAAAAGCCCCATCATGATCGCCTCTTTCTTCATGCCCAACAAGCTCAGATGACATACCTGAGGTGCTATCCTTTGAGAATTCACCCATTGTTGACCCGCCTTGCTGCTGATTTGGGTTCATCTGATTGGTCCCCGGTCTGCCAGCCGTGTAAACAGTACCCGCAGGAAGTGGAACCCCCTTTCCTGGGAACCCCATTCCCATTGGAGGGAATTGCTCCTCTAACTTTGGGGGAGGCGGAGGGGCTAGCATTTTGTTCATAAGGATGCCTGCACCTTCAATCAATGCTAACAAGATGCCTCCAAATATAGCACTCCTGGTGGCAGATCCCATACCC
>PIAL-9
GTAATTAGGCACAGGAGGAGCAGCGCTGGAATCAAATATATCCAAATTCTCGCTCTTGGGTTCCTGTGTTTTCTTCTTCCCAAACCACCCAGAGAAAAAGGGCCCATTATGATCACCTCTTTCTTCATGCCCAACAAGCTCAGATGACATACCTGAGGTGCTATCCTTTGAGAATTCACCCATTGTTGACCCGCCTTGCTGCTGATTTGGGTTCATCTGATTGGTCCCCGGTCTGCCACCCGTGTAAACAGTACCCGCAGGAAGTGGAACCCCCTTTCCTGGGTACCCCATTCCCATTGGAGGGAACTGCTCCTCTAACTTTGGGGGAGGCGGAGGGGCTAGCATTTTGTTCATAAGGATGCCTGCACCTTCAATCAATGCTAACAAGATGCCTCCAAATATAGCACTCCTGGTGGCAGATCCCATACCC
>PIAL-5
GTAATTAGGCACAGGAGGAGCAGCGCTGGAATCAAATATATCCAAATTCTCGCTCTTGGGTTCCTGTGTTTTCTTCTTCCCAAACCACCCAGAGAAAAAGGGCCCATTATGATCACCTCTTTCTTCATGCCCAACAAGCTCAGATGACATACCTGAGGTGCTATCCTTTGAGAATTCACCCATTGTTGACCCGCCTTGCTGCTGATTTGGGTTCATCTGATTGGTCCCCGGTCTGCCACCCGTGTAAACAGTACCCGCAGGAAGTGGAACCCCCTTTCCTGGGTACCCCATTCCCATTGGAGGGAACTGCTCCTCTAACTTTGGGGGAGGCGGAGGGGCTAGCATTTTGTTCATAAGGATGCCTGCACCTTCAATCAATGCTAACAAGATGCCTCCAAATATAGCACTCCTGGTGGCAGATCCCATACCC
>PIAL-3
GTAATTAGGCACAGGAGGAGCAGCGCTGGAATCAAATATATCCAAATTCTCGCTCTTGGGTTCCTGTGTTTTCTTCTTCCCAAACCACCCAGAGAAAAAGGGCCCATTATGATCACCTCTTTCTTCATGCCCAACAAGCTCAGATGACATACCTGAGGTGCTATCCTTTGAGAATTCACCCATTGTTGACCCGCCTTGCTGCTGATTTGGGTTCATCTGATTGGTCCCCGGTCTGCCACCCGTGTAAACAGTACCCGCAGGAAGTGGAACCCCCTTTCCTGGGTACCCCATTCCCATTGGAGGGAACTGCTCCTCTAACTTTGGGGGAGGCGGAGGGGCTAGCATTTTGTTCATAAGGATGCCTGCACCTTCAATCAATGCTAACAAGATGCCTCCAAATATAGCACTCCTGGTGGCAGATCCCATACCC
>PIAL-7
GTAATTAGGCACAGGAGGAGCAGCGCTGGAATCAAATATATCCAAATTCTCGCTCTTGGGTTCCTGTGTTTTCTTCTTCCCAAACCACCCAGAGAAAAAGGGCCCATTATGATCACCTCTTTCTTCATGCCCAACAAGCTCAGATGACATACCTGAGGTGCTATCCTTTGAGAATTCACCCATTGTTGACCCGCCTTGCTGCTGATTTGGGTTCATCTGATTGGTCCCCGGTCTGCCACCCGTGTAAACAGTACCCGCAGGAAGTGGAACCCCCTTTCCTGGGTACCCCATTCCCATTGGAGGGAACTGCTCCTCTAACTTTGGGGGAGGCGGAGGGGCTAGCATTTTGTTCATAAGGATGCCTGCACCTTCAATCAATGCTAACAAGATGCCTCCAAATATAGCACTCCTGGTGGCAGATCCCATACCC
>PIAL-12
GTAATTAGGCACAGGAGGAGCAGCGCTGGAATCAAATATATCCAAATTCTCGCTCTTGGGTTCCTGTGTTTTCTTCTTCCCAAACCACCCAGAGAAAAAGGGCCCATTATGATCACCTCTTTCTTCATGCCCAACAAGCTCAGATGACATACCTGAGGTGCTATCCTTTGAGAATTCACCCATTGTTGACCCGCCTTGCTGCTGATTTGGGTTCATCTGATTGGTCCCCGGTCTGCCACCCGTGTAAACAGTACCCGCAGGAAGTGGAACCCCCTTTCCTGGGTACCCCATTCCCATTGGAGGGAACTGCTCCTCTAACTTTGGGGGAGGCGGAGGGGCTAGCATTTTGTTCATAAGGATGCCTGCACCTTCAATCAATGCTAACAAGATGCCTCCAAATATAGCACTCCTGGTGGCAGATCCCATACCC
>PIAL-13
GTAATTAGGCACAGGAGGAGCAGCGCTGGAATCAAATATATCCAAATTCTCGCTCTTGGGTTCCTGTGTTTTCTTCTTCCCAAACCACCCAGAGAAAAAGGGCCCATTATGATCACCTCTTTCTTCATGCCCAACAAGCTCAGATGACATACCTGAGGTGCTATCCTTTGAGAATTCACCCATTGTTGACCCGCCTTGCTGCTGATTTGGGTTCATCTGATTGGTCCCCGGTCTGCCACCCGTGTAAACAGTACCCGCAGGAAGTGGAACCCCCTTTCCTGGGTACCCCATTCCCATTGGAGGGAACTGCTCCTCTAACTTTGGGGGAGGCGGAGGGGCTAGCATTTTGTTCATAAGGATGCCTGCACCTTCAATCAATGCTAACAAGATGCCTCCAAATATAGCACTCCTGGTGGCAGATCCCATACCC
>PIAL-16
GTAATTAGGCACAGGAGGAGCAGCGCTAGAATCAAATATATCCAAATTCTCGCTCTTGGGTTCCTGTGTTTTCTTCTTCCCAAACCACCCAGAGAAAAAAGCCCCATCATGATCGCCTCTTTTTTCATGCCCAACAAGCTCAGATGACATACCTGAGGTGCTATCCTTTGAGAATTCACCCATTGTTGACCCGCCTTGCTGCTGATTTGGGTTCATCTGATTGGTCCCCGGTCTGCCAGCCGTGTAAACAGTACCCGCAGGAAGTGGAACCCCCTTTCCTGGGAACCCCATTCCCATTGGAGGGAATTGCTCCTCTAACTTTGGGGGAGGCGGAGGGGCTAGCATTTTGTTCATAAGGATGCCTGCACCTTCAATCAATGCTAACAAGATGCCTCCAAATATAGCACTCCTGGTGGCAGATCCCATACCC
>PIAY-14
GTAATTAGGCACAGGAGGAGCAGCGCTAGAATCAAATATATCCAAATTCTCGCTCTTGGGTTCCTGTGTTTTCTTCTTCCCAAACCACCCAGAGAAAAAAGCCCCATCATGATCGCCTCTTTCTTCATGCCCAACAAGCTCAGATGACATACCTGAGGTGCTATCCTTTGAGAATTCACCCATTGTTGACCCGCCTTGCTGCTGATTTGGGTTCATCTGATTGGTCCCCGGTCTGCCAGCCGTGTAAACAGTACCCGCAGGAAGTGGAACCCCCTTTCCTGGGAACCCCATTCCCATTGGAGGGAATTGCTCCTCTAACTTTGGGGGAGGCGGAGGGGCTAGCATTTTGTTCATAAGGATGCCTGCACCTTCAATCAATGCTAACAAGATGCCTCCAAATATAGCACTCCTGGTGGCAGATCCCATACCC
>PIAY-4
GTAATTAGGCACAGGAGGAGCAGCGCTAGAATCAAATATATCCAAATTCTCGCTCTTGGGTTCCTGTGTTTTCTTCTTCCCAAACCACCCAGAGAAAAAAGCCCCATCATGATCGCCTCTTTCTTCATGCCCAACAAGCTCAGATGACATACCTGAGGTGCTATCCTTTGAGAATTCACCCATTGTTGACCCGCCTTGCTGCTGATTTGGGTTCATCTGATTGGTCCCCGGTCTGCCAGCCGTGTAAACAGTACCCGCAGGAAGTGGAACCCCCTTTCCTGGGAACCCCATTCCCATTGGAGGGAATTGCTCCTCTAACTTTGGGGGAGGCGGAGGGGCTAGCATTTTGTTCATAAGGATGCCTGCACCTTCAATCAATGCTAACAAGATGCCTCCAAATATAGCACTCCTGGTGGCAGATCCCATACCC
>PIAY-9
GTAATTAGGCACAGGAGGAGCAGCGCTGGAATCAAATATATCCAAATTCTCGTTCTTGGGTTCCTGTGTTTTCTTCTTCCCAAACCACCCAGAGAAAAAAGCCCCATTATGATCACCTCTTTCTTCATGCCCAACAAGCTCAGATGACATACCTGAGGTGCTATCCTTTGAGAATTCACCCATTGTTGAACCGCCTTGCTGCCGATTTGGGTTCATCTGATTGGTCCCCGGTCTGCCAGCCGTGTAAACAGTACCCGCAGGAAGTGGAACCCCCTTTCCTGGGAACCCCATTCCCATCGGAGGGAATTGCTCCTCTAACTTTGGGGGAGGCGGAGGGGCTAGCATTTTGTTCATAAGGATGCCTGCACCTTCAATCAATGCTAACAAGATGCCTCCAAATATAGCACTCCTGGTGGCAGATCCCATACCC
>PIAY-15
GTAATTAGGCACAGGAGGAGCAGCGCTAGAATCAAATATATCCAAATTCTCGCTCTTGGGTTCCTGTGTTTTCTTCTTCCCAAACCACCCAGAGAAAAAAGCCCCATCATGATCGCCTCTTTCTTCATGCCCAACAAGCTCAGATGACATACCTGAGGTGCTATCCTTTGAGAATTCACCCATTGTTGACCCGCCTTGCTGCTGATTTGGGTTCATCTGATTGGTCCCCGGTCTGCCAGCCGTGTAAACAGTACCCGCAGGAAGTGGAACCCCCTTTCCTGGGAACCCCATTCCCATTGGAGGGAATTGCTCCTCTAACTTTGGGGGAGGCGGAGGGGCTAGCATTTTGTTCATAAGGATGCCTGCACCTTCAATCAATGCTAACAAGATGCCTCCAAATATAGCACTCCTGGTGGCAGATCCCATACCC
>PIAY-3
GTAATTAGGCACAGGAGGAGCAGCGCTAGAATCAAATATATCCAAATTCTCGCTCTTGGGTTCCTGTGTTTTCTTCTTCCCAAACCACCCAGAGAAAAAAGCCCCATCATGATCGCCTCTTTCTTCATGCCCAACAAGCTCAGATGACATACCTGAGGTGCTATCCTTTGAGAATTCACCCATTGTTGACCCGCCTTGCTGCTGATTTGGGTTCATCTGATTGGTCCCCGGTCTGCCAGCCGTGTAAACAGTACCCGCAGGAAGTGGAACCCCCTTTCCTGGGAACCCCATTCCCATTGGAGGGAATTGCTCCTCTAACTTTGGGGGAGGCGGAGGGGCTAGCATTTTGTTCATAAGGATGCCTGCACCTTCAATCAATGCTAACAAGATGCCTCCAAATATAGCACTCCTGGTGGCAGATCCCATACCC
>PIAY-10
GTAATTAGGCACAGGAGGAGCAGCGCTGGAATCAAATATATCCAAATTCTCGCTCTTGGGTTCCTGTGTTTTCTTCTTCCCAAACCACCCAGAGAAAAAAGCCCCATTATGATCACCTCTTTCTTCATGCCCAACAAACTCAGATGACATACCTGAGGTGCTATCCTTTGAGAATTCACCCATTGTTGACCCGCCTTGCTGCTGATTTGGGTTCATCTGATTGGTCCCCGGTCTGCCAGCCGTGTAAACAGTACCCGCAGGAAGTGGAACCCCCTTTCCTGGGAACCCCATTCCCATTGGAGGGAATTGCTCCTCTAACTTTGGGGGAGGCGGAGGGGCTAGCATTTTGTTCATAAGGATGCCTGCACCTTCAATCAATGCTAACAAGATGCCTCCAAATATAGCACTCCTGGTGGCAGATCCCATACCC
>PIAY-1
GTAATTAGGCACAGGAGGAGCAGCGCTAGAATCAAATATATCCAAATTCTCGCTCTTGGGTTCCTGTGTTTTCTTCTTCCCAAACCACCCAGAGAAAAAAGCCCCATCATGATCGCCTCTTTCTTCATGCCCAACAAGCTCAGATGACATACCTGAGGTGCTATCCTTTGAGAATTCACCCATTGTTGACCCGCCTTGCTGCTGATTTGGGTTCATCTGATTGGTCCCCGGTCTGCCAGCCGTGTAAACAGTACCCGCAGGAAGTGGAACCCCCTTTCCTGGGAACCCCATTCCCATTGGAGGGAATTGCTCCTCTAACTTTGGGGGAGGCGGAGGGGCTAGCATTTTGTTCATAAGGATGCCTGCACCTTCAATCAATGCTAACAAGATGCCTCCAAATATAGCACTCCTGGTGGCAGATCCCATACCC
>PIAY-13
GTAATTAGGCACAGGAGGAGCAGCGCTGGAATCAAATATATCCAAATTCTCGCTCTTGGGTTCCTGTGTTTTCTTCTTCCCAAACCACCCAGAGAAAAAAGCCCCATTATGATCACCTCTTTCTTCATGCCCAACAAACTCAGATGACATACCTGAGGTGCTATCCTTTGAGAATTCACCCATTGTTGACCCGCCTTGCTGCTGATTTGGGTTCATCTGATTGGTCCCCGGTCTGCCAGCCGTGTAAACAGTACCCGCAGGAAGTGGAACCCCCTTTCCTGGGAACCCCATTCCCATTGGAGGGAATTGCTCCTCTAACTTTGGGGGAGGCGGAGGGGCTAGCATTTTGTTCATAAGGATGCCTGCACCTTCAATCAATGCTAACAAGATGCCTCCAAATATAGCACTCCTGGTGGCAGATCCCATACCC
>PIAY-7
GTAATTAGGCACAGGAGGAGCAGCGCTGGAATCAAATATATCCAAATTCTCGTTCTTGGGTTCCTGTGTTTTCTTCTTCCCAAACCACCCAGAGAAAAAAGCCCCATTATGATCACCTCTTTCTTCATGCCCAACAAGCTCAGATGACATACCTGAGGTGCTATCCTTTGAGAATTCACCCATTGTTGAACCGCCTTGCTGCCGATTTGGGTTCATCTGATTGGTCCCCGGTCTGCCAGCCGTGTAAACAGTACCCGCAGGAAGTGGAACCCCCTTTCCTGGGAACCCCATTCCCATCGGAGGGAATTGCTCCTCTAACTTTGGGGGAGGCGGAGGGGCTAGCATTTTGTTCATAAGGATGCCTGCACCTTCAATCAATGCTAACAAGATGCCTCCAAATATAGCACTCCTGGTGGCAGATCCCATACCC
>PIAY-5
GTAATTAGGCACAGGAGGAGCAGCGCTGGAATCAAATATATCCAAATTCTCGCTCTTGGGTTCCTGTGTTTTCTTCTTCCCAAACCACCCAGAGAAAAAAGCCCCATTATGATCACCTCTTTCTTCATGCCCAACAAACTCAGATGACATACCTGAGGTGCTATCCTTTGAGAATTCACCCATTGTTGACCCGCCTTGCTGCTGATTTGGGTTCATCTGATTGGTCCCCGGTCTGCCAGCCGTGTAAACAGTACCCGCAGGAAGTGGAACCCCCTTTCCTGGGAACCCCATTCCCATTGGAGGGAATTGCTCCTCTAACTTTGGGGGAGGCGGAGGGGCTAGCATTTTGTTCATAAGGATGCCTGCACCTTCAATCAATGCTAACAAGATGCCTCCAAATATAGCACTCCTGGTGGCAGATCCCATACCC
>PIAY-16
GTAATTAGGCACAGGAGGAGCAGCGCTAGAATCAAATATATCCAAATTCTCGCTCTTGGGTTCCTGTGTTTTCTTCTTCCCAAACCACCCAGAGAAAAAAGCCCCATCATGATCGCCTCTTTCTTCATGCCCAACAAGCTCAGATGACATACCTGAGGTGCTATCCTTTGAGAATTCACCCATTGTTGACCCGCCTTGCTGCTGATTTGGGTTCATCTGATTGGTCCCCGGTCTGCCAGCCGTGTAAACAGTACCCGCAGGAAGTGGAACCCCCTTTCCTGGGAACCCCATTCCCATTGGAGGGAATTGCTCCTCTAACTTTGGGGGAGGCGGAGGGGCTAGCATTTTGTTCATAAGGATGCCTGCACCTTCAATCAATGCTAACAAGATGCCTCCAAATATAGCACTCCTGGTGGCAGATCCCATACCC
>PIAY-19
GTAATTAGGCACAGGAGGAGCAGCGCTGGAATCAAATATATCCAAATTCTCGCTCTTGGGTTCCTGTGTTTTCTTCTTCCCAAACCACCCAGAGAAAAAAGCCCCATTATGATCACCTCTTTCTTCATGCCCAACAAACTCAGATGACATACCTGAGGTGCTATCCTTTGAGAATTCACCCATTGTTGACCCGCCTTGCTGCTGATTTGGGTTCATCTGATTGGTCCCCGGTCTGCCAGCCGTGTAAACAGTACCCGCAGGAAGTGGAACCCCCTTTCCTGGGAACCCCATTCCCATTGGAGGGAATTGCTCCTCTAACTTTGGGGGAGGCGGAGGGGCTAGCATTTTGTTCATAAGGATGCCTGCACCTTCAATCAATGCTAACAAGATGCCTCCAAATATAGCACTCCTGGTGGCAGATCCCATACCC
>PIAY-2
GTAATTAGGCACAGGAGGAGCAGCGCTAGAATCAAATATATCCAAATTCTCGCTCTTGGGTTCCTGTGTTTTCTTCTTCCCAAACCACCCAGAGAAAAAAGCCCCATCATGATCGCCTCTTTCTTCATGCCCAACAAGCTCAGATGACATACCTGAGGTGCTATCCTTTGAGAATTCACCCATTGTTGACCCGCCTTGCTGCTGATTTGGGTTCATCTGATTGGTCCCCGGTCTGCCAGCCGTGTAAACAGTACCCGCAGGAAGTGGAACCCCCTTTCCTGGGAACCCCATTCCCATTGGAGGGAATTGCTCCTCTAACTTTGGGGGAGGCGGAGGGGCTAGCATTTTGTTCATAAGGATGCCTGCACCTTCAATCAATGCTAACAAGATGCCTCCAAATATAGCACTCCTGGTGGCAGATCCCATACCC
>PIAY-8
GTAATTAGGCACAGGAGGAGCAGCGCTGGAATCAAATATATCCAAATTCTCGTTCTTGGGTTCCTGTGTTTTCTTCTTCCCAAACCACCCAGAGAAAAAAGCCCCATTATGATCACCTCTTTCTTCATGCCCAACAAGCTCAGATGACATACCTGAGGTGCTATCCTTTGAGAATTCACCCATTGTTGAACCGCCTTGCTGCCGATTTGGGTTCATCTGATTGGTCCCCGGTCTGCCAGCCGTGTAAACAGTACCCGCAGGAAGTGGAACCCCCTTTCCTGGGAACCCCATTCCCATCGGAGGGAATTGCTCCTCTAACTTTGGGGGAGGCGGAGGGGCTAGCATTTTGTTCATAAGGATGCCTGCACCTTCAATCAATGCTAACAAGATGCCTCCAAATATAGCACTCCTGGTGGCAGATCCCATACCC
>PIAY-18
GTAATTAGGCACAGGAGGAGCAGCGCTAGAATCAAATATATCCAAATTCTCGCTCTTGGGTTCCTGTGTTTTCTTCTTCCCAAACCACCCAGAGAAAAAAGCCCCATCATGATCGCCTCTTTCTTCATGCCCAACAAGCTCAGATGACATACCTGAGGTGCTATCCTTTGAGAATTCACCCATTGTTGACCCGCCTTGCTGCTGATTTGGGTTCATCTGATTGGTCCCCGGTCTGCCAGCCGTGTAAACAGTACCCGCAGGAAGTGGAACCCCCTTTCCTGGGAACCCCATTCCCATTGGAGGGAATTGCTCCTCTAACTTTGGGGGAGGCGGAGGGGCTAGCATTTTGTTCATAAGGATGCCTGCACCTTCAATCAATGCTAACAAGATGCCTCCAAATATAGCACTCCTGGTGGCAGATCCCATACCC
>PIAY-17
GTAATTAGGCACAGGAGGAGCAGCGCTAGAATCAAATATATCCAAATTCTCGCTCTTGGGTTCCTGTGTTTTCTTCTTCCCAAACCACCCAGAGAAAAAAGCCCCATCATGATCGCCTCTTTCTTCATGCCCAACAAGCTCAGATGACATACCTGAGGTGCTATCCTTTGAGAATTCACCCATTGTTGACCCGCCTTGCTGCTGATTTGGGTTCATCTGATTGGTCCCCGGTCTGCCAGCCGTGTAAACAGTACCCGCAGGAAGTGGAACCCCCTTTCCTGGGAACCCCATTCCCATTGGAGGGAATTGCTCCTCTAACTTTGGGGGAGGCGGAGGGGCTAGCATTTTGTTCATAAGGATGCCTGCACCTTCAATCAATGCTAACAAGATGCCTCCAAATATAGCACTCCTGGTGGCAGATCCCATACCC
>PIBU-1
GTAATTAGGCACAGGAGGAGCAGCGCTGGAATCAAATATATCCAAATTCTCGCTCTTGGGTTCCTGTGTTTTCTTCTTCCCAAACCACCCAGAGAAAAAGGCCCCATTATGATCACCTCTTTCTTCATGCCCAACAAGCTCAGATGACATACCTGAGGTGCTATCCTTTGAGAATTCACCCATTGTTGACCCACCTTGCTGCTGATTTGGGTTCATCTGATTGGTCCCCGGTCTGCCACCCGTGTAAACAGTACCCGCAGGAAGTGGAACCCCCTTTCCTGGGTACCCCATTCCCATTGGAGGGAATTGCTCCTCTAACTTTGGGGGAGGCGGAGGGGCTAGCATTTTGTTCATAAGGATGCCTGCACCTTCAATCAATGCTAACAAGATGCCTCCAAATATCGCACTCCTGGTGGCAGATCCCATACCC
>PIFL-9
GTAATTAGGCACAGGAGGAGCAGCGCTGGAATCAAATATATCCAAATTATCGTTCTTGGGTTCCTGTGTTTTCTTCTTCCCAAACCACCCAGAGAAAAAAGCCCCATTATGATCACCTCTTTCTTCATGCCCAACAAGCTCAGATGACATACCTGAGGTGCTATCCTTTGAGAATTCACCCATTGTTGAACCGCCTTGCTGCTGATTTGGGTTCATCTGATTGGTCCCCGGTCTGCCAGCCGTGTAAACAGTACCCGCAGGAAGTGGAACCCCCTTTCCTGGGAACCCCATTCCCATCGGAGGGAATTGCTCCTCTAACTTTGGGGGAGGCGGAGGGGCTAGCATTTTGTTCATAAGGATGCCTGCACCTTCAATCAATGCTAACAAGATGCCTCCAAATATAGCACTCCTGGTGGCAGATCCCATACCC
>PIFL-14
GTAATTAGGCACAGGAGGAGCAGCGCTGGAATCAAATATATCCAAATTATCGTTCTTGGGTTCCTGTGTTTTCTTCTTCCCAAACCACCCAGAGAAAAAAGCCCCATTATGATCACCTCTTTCTTCATGCCCAACAAGCTCAGATGACATACCTGAGGTGCTATCCTTTGAGAATTCACCCATTGTTGAACCGCCTTGCTGCTGATTTGGGTTCATCTGATTGGTCCCCGGTCTGCCAGCCGTGTAAACAGTACCCGCAGGAAGTGGAACCCCCTTTCCTGGGAACCCCATTCCCATCGGAGGGAATTGCTCCTCTAACTTTGGGGGAGGCGGAGGGGCTAGCATTTTGTTCATAAGGATGCCTGCACCTTCAATCAATGCTAACAAGATGCCTCCAAATATAGCACTCCTGGTGGCAGATCCCATACCC
>PIFL-2
GTAATTAGGCACAGGAGGAGCAGCGCTGGAATCAAATATATCCAAATTATCGTTCTTGGGTTCCTGTGTTTTCTTCTTCCCAAACCACCCAGAGAAAAAAGCCCCATTATGATCACCTCTTTCTTCATGCCCAACAAGCTCAGATGACATACCTGAGGTGCTATCCTTTGAGAATTCACCCATTGTTGAACCGCCTTGCTGCTGATTTGGGTTCATCTGATTGGTCCCCGGTCTGCCAGCCGTGTAAACAGTACCCGCAGGAAGTGGAACCCCCTTTCCTGGGAACCCCATTCCCATCGGAGGGAATTGCTCCTCTAACTTTGGGGGAGGCGGAGGGGCTAGCATTTTGTTCATAAGGATGCCTGCACCTTCAATCAATGCTAACAAGATGCCTCCAAATATAGCACTCCTGGTGGCAGATCCCATACCC
>PIFL-17
GTAATTAGGCACAGGAGGAGCAGCGCTGGAATCAAATATATCCAAATTCTCGCTCTTGGGTTCCTGTGTTTTCTTCTTCCCAAACCACCCAGAGAAAAAAGCCCCATTATGATCACCTCTTTCTTCATGCCCAACAAGCTCAGATGACATACCTGAGGTGCTATCCTTTGAGAATTCACCCATTGTTGACCCGCCTTGCTGCTGATTTGGGTTCATCTGATTGGTCCCCGGTCTGCCAGCCGTGTAAACAGTACCCGCAGGAAGTGGAACCCCCTTTCCTGGGAACCCCATTCCCATCGGAGGGAATTGCTCCTCTAACTTTGGGGGAGGCGGAGGGGCTAGCATTTTGTTCATAAGGATGCCTGCACCTTCAATCAATGCTAACAAGATGCCTCCAAATATCGCACTCCTGGTGGCAGATCCCATACCC
>PIFL-16
GTAATTAGGCACAGGAGGAGCAGCGCTGGAATCAAATATATCCAAATTCTCGCTCTTGGGTTCCTGTGTTTTCTTCTTCCCAAACCACCCAGAGAAAAAAGCCCCATTATGATCACCTCTTTCTTCATGCCCAACAAGCTCAGATGACATACCTGAGGTGCTATCCTTTGAGAATTCACCCATTGTTGACCCGCCTTGCTGCTGATTTGGGTTCATCTGATTGGTCCCCGGTCTGCCAGCCGTGTAAACAGTACCCGCAGGAAGTGGAACCCCCTTTCCTGGGAACCCCATTCCCATCGGAGGGAATTGCTCCTCTAACTTTGGGGGAGGCGGAGGGGCTAGCATTTTGTTCATAAGGATGCCTGCACCTTCAATCAATGCTAACAAGATGCCTCCAAATATCGCACTCCTGGTGGCAGATCCCATACCC
>PIFL-5
GTAATTAGGCACAGGAGGAGCAGCGCTGGAATCAAATATATCCAAATTCTCGCTCTTGGGTTCCTGTGTTTTCTTCTTCCCAAACCACCCAGAGAAAAAAGCCCCATTATGATCACCTCTTTCTTCATGCCCAACAAGCTCAGATGACATACCTGAGGTGCTATCCTTTGAGAATTCACCCATTGTTGACCCGCCTTGCTGCTGATTTGGGTTCATCTGATTGGTCCCCGGTCTGCCAGCCGTGTAAACAGTACCCGCAGGAAGTGGAACCCCCTTTCCTGGGAACCCCATTCCCATCGGAGGGAATTGCTCCTCTAACTTTGGGGGAGGCGGAGGGGCTAGCATTTTGTTCATAAGGATGCCTGCACCTTCAATCAATGCTAACAAGATGCCTCCAAATATCGCACTCCTGGTGGCAGATCCCATACCC
>PIFL-1
GTAATTAGGCACAGGAGGAGCAGCGCTGGAATCAAATATATCCAAATTCTCGCTCTTGGGTTCCTGTGTTTTCTTCTTCCCAAACCACCCAGAGAAAAAAGCCCCATTATGATCACCTCTTTCTTCATGCCCAACAAGCTCAGATGACATACCTGAGGTGCTATCCTTTGAGAATTCACCCATTGTTGACCCGCCTTGCTGCTGATTTGGGTTCATCTGATTGGTCCCCGGTCTGCCAGCCGTGTAAACAGTACCCGCAGGAAGTGGAACCCCCTTTCCTGGGAACCCCATTCCCATCGGAGGGAATTGCTCCTCTAACTTTGGGGGAGGCGGAGGGGCTAGCATTTTGTTCATAAGGATGCCTGCACCTTCAATCAATGCTAACAAGATGCCTCCAAATATCGCACTCCTGGTGGCAGATCCCATACCC
>PIFL-10
GTAATTAGGCACAGGAGGAGCAGCGCTGGAATCAAATATATCCAAATTCTCGCTCTTGGGTTCCTGTGTTTTCTTCTTCCCAAACCACCCAGAGAAAAAAGCCCCATTATGATCACCTCTTTCTTCATGCCCAACAAGCTCAGATGACATACCTGAGGTGCTATCCTTTGAGAATTCACCCATTGTTGACCCGCCTTGCTGCTGATTTGGGTTCATCTGATTGGTCCCCGGTCTGCCAGCCGTGTAAACAGTACCCGCAGGAAGTGGAACCCCCTTTCCTGGGAACCCCATTCCCATCGGAGGGAATTGCTCCTCTAACTTTGGGGGAGGCGGAGGGGCTAGCATTTTGTTCATAAGGATGCCTGCACCTTCAATCAATGCTAACAAGATGCCTCCAAATATCGCACTCCTGGTGGCAGATCCCATACCC
>PIFL-13
GTAATTAGGCACAGGAGGAGCAGCGCTGGAATCAAATATATCCAAATTCTCGTTCTTGGGTTCCTGTGTTTTCTTCTTCCCAAACCACCCAGAGAAAAAAGCCCCATTATGATCACCTCTTTCTTCATGCCCAACAAGCTCAGATGACATACCTGAGGTGCTATCCTTTGAGAATTCACCCATTGTTGAACCGCCTTGCTGCCGATTTGGGTTCATCTGATTGGTCCCCGGTCTGCCAGCCGTGTAAACAGTACCCGCAGGAAGTGGAACCCCCTTTCCTGGGAACCCCATTCCCATCGGAGGGAATTGCTCCTCTAACTTTGGGGGAGGCGGAGGGGCTAGCATTTTGTTCATAAGGATGCCTGCACCTTCAATCAATGCTAACAAGATGCCTCCAAATATAGCACTCCTGGTGGCAGATCCCATACCC
>PIFL-15
GTAATTAGGCACAGGAGGAGCAGCGCTGGAATCAAATATATCCAAATTCTCGTTCTTGGGTTCCTGTGTTTTCTTCTTCCCAAACCACCCAGAGAAAAAAGCCCCATTATGATCACCTCTTTCTTCATGCCCAACAAGCTCAGATGACATACCTGAGGTGCTATCCTTTGAGAATTCACCCATTGTTGAACCGCCTTGCTGCCGATTTGGGTTCATCTGATTGGTCCCCGGTCTGCCAGCCGTGTAAACAGTACCCGCAGGAAGTGGAACCCCCTTTCCTGGGAACCCCATTCCCATCGGAGGGAATTGCTCCTCTAACTTTGGGGGAGGCGGAGGGGCTAGCATTTTGTTCATAAGGATGCCTGCACCTTCAATCAATGCTAACAAGATGCCTCCAAATATAGCACTCCTGGTGGCAGATCCCATACCC
>PIGE-2
GTAATTAGGCACAGGAGGAGCAGCGCTGGAATCAAATATATCCAAATTCTCGCTCTTGGGTTCCTGTGTTTTCTTCTTCCCAAACCACCCAGAGAAAAAGGCCCCATTATGATCACCTCTTTCTTCATGCCCAACAAGCTCAGATGACATACCTGAGGTGCTATCCTTTGAGAATTCACCCATTGTTGACCCGCCTTGCTGCTGATTTGGGTTCATCTGATTGGTCCCCGGTCTGCCACCCGTGTAAACAGTACCCGCAGGAAGTGGAACCCCCTTTCCTGGGTACCCCATTCCCATTGGAGGGAATTGCTCCTCTAACTTTGGGGGAGGCGGAGGGGCTAGCATTTTGTTCATAAGGATGCCTGCACCTTCAATCAATGCTAACAAGATGCCTCCAAATATCGCACTCCTGGTGGCAGATCCCATACCC
>PIGE-1
GTAATTAGGCACAGGAGGAGCAGCGCTGGAATCAAATATATCCAAATTCTCGCTCTTGGGTTCCTGTGTTTTCTTCTTCCCAAACCACCCAGAGAAAAAGGCCCCATTATGATCACCTCTTTCTTCATGCCCAACAAGCTCAGATGACATACCTGAGGTGCTATCCTTTGAGAATTCACCCATTGTTGACCCGCCTTGCTGCTGATTTGGGTTCATCTGATTGGTCCCCGGTCTGCCACCCGTGTAAACAGTACCCGCAGGAAGTGGAACCCCCTTTCCTGGGTACCCCATTCCCATTGGAGGGAATTGCTCCTCTAACTTTGGGGGAGGCGGAGGGGCTAGCATTTTGTTCATAAGGATGCCTGCACCTTCAATCAATGCTAACAAGATGCCTCCAAATATCGCACTCCTGGTGGCAGATCCCATACCC
>PIMN-5
GTAATTAGGCACAGGAGGAGCAGCGCTGGAATCAAATATATCCAAATTCTCGCTCTTGGGTTCCTGTGTTTTCTTCTTCCCAAACCACCCAGAGAAAAAAGCCCCATTATGATCACCTCTTTCTTCATGCCCAACAAGCTCAGATGACATACCTGAGGTGCTATCCTTTGAGAATTCACCCATTGTTGACCCGCCTTGCTGCTGATTTGGGTTCATCTGATTGGTCCCCGGTCTGCCAGCCGTGTAAACAGTACCCGCAGGAAGTGGAACCCCCTTTCCTGGGAACCCCATTCCCATTGGAGGGAATTGCTCCTCTAACTTTGGGGGAGGCGGAGGGGCTAGCATTTTGTTCATAAGGATGCCTGCACCTTCAATCAATGCTAACAAGATGCCTCCAAATATAGCACTCCTGGTGGCAGATCGCATACCC
>PIMN-12
GTAATTAGGCACAGGAGGAGCAGCGCTGGAATCAAATATATCCAAATTCTCGCTCTTGGGTTCCTGTGTTTTCTTCTTCCCAAACCACCCAGAGAAAAAAGCCCCATTATGATCACCTCTTTCTTCATGCCCAACAAGCTCAGATGACATACCTGAGGTGCTATCCTTTGAGAATTCACCCATTGTTGACCCGCCTTGCTGCTGATTTGGGTTCATCTGATTGGTCCCCGGTCTGCCAGCCGTGTAAACAGTACCCGCAGGAAGTGGAACCCCCTTTCCTGGGAACCCCATTCCCATTGGAGGGAATTGCTCCTCTAACTTTGGGGGAGGCGGAGGGGCTAGCATTTTGTTCATAAGGATGCCTGCACCTTCAATCAATGCTAACAAGATGCCTCCAAATATAGCACTCCTGGTGGCAGATCGCATACCC
>PIMN-15
GTAATTAGGCACAGGAGGAGCAGCGCTGGAATCAAATATATCCAAATTCTCGCTCTTGGGTTCCTGTGTTTTCTTCTTCCCAAACCACCCAGAGAAAAAAGCCCCATTATGATCACCTCTTTCTTCATGCCCAACAAGCTCAGATGACATACCTGAGGTGCTATCCTTTGAGAATTCACCCATTGTTGACCCGCCTTGCTGCTGATTTGGGTTCATCTGATTGGTCCCCGGTCTGCCAGCCGTGTAAACAGTACCCGCAGGAAGTGGAACCCCCTTTCCTGGGAACCCCATTCCCATTGGAGGGAATTGCTCCTCTAACTTTGGGGGAGGCGGAGGGGCTAGCATTTTGTTCATAAGGATGCCTGCACCTTCAATCAATGCTAACAAGATGCCTCCAAATATAGCACTCCTGGTGGCAGATCGCATACCC
>PIMN-16
GTAATTAGGCACAGGAGGAGCAGCGCTGGAATCAAATATATCCAAATTCTCGTTCTTGGGTTCCTGTGTTTTCTTCTTCCCAAACCACCCAGAGAAAAAAGCCCCATTATGATCACCTCTTTCTTCATGCCCAACAAGCTCAGATGACATACCTGAGGTGCTATCCTTTGAGAATTCACCCATTGTTGAACCGCCTTGCTGCTGATTTGGGTTCATCTGATTGGTCCCCGGTCTGCCAGCCGTGTAAACAGTGCCCGCAGGAAGTGGAACCCCCTTTCCTGGGAACCCCATTCCCATCGGAGGGAATTGCTCCTCTAACTTTGGGGGAGGCGGAGGGGCTAGCATTTTGTTCATAAGGATGCCTGCACCTTCAATCAATGCTAACAAGATGCCTCCAAATATAGCACTCCTGGTGGCAGATCCCATACCC
>PIMN-6
GTAATTAGGCACAGGAGGAGCAGCGCTGGAATCAAATATATCCAAATTCTCGTTCTTGGGTTCCTGTGTTTTCTTCTTCCCAAACCACCCAGAGAAAAAAGCCCCATTATGATCACCTCTTTCTTCATGCCCAACAAGCTCAGATGACATACCTGAGGTGCTATCCTTTGAGAATTCACCCATTGTTGAACCGCCTTGCTGCTGATTTGGGTTCATCTGATTGGTCCCCGGTCTGCCAGCCGTGTAAACAGTACCCGCAGGAAGTGGAACCCCCTTTCCTGGGAACCCCATTCCCATCGGAGGGAATTGCTCCTCTAACTTTGGGGGAGGCGGAGGGGCTAGCATTTTGTTCATAAGGATGCCTGCACCTTCAATCAATGCTAACAAGATGCCTCCAAATATAGCACTCCTGGTGGCAGATCCCATACCC
>PIMN-17
GTAATTAGGCACAGGAGGAGCAGCGCTGGAATCAAATATATCCAAATTCTCGCTCTTGGGTTCCTGTGTTTTCTTCTTCCCAAACCACCCAGAGAAAAAAGCCCCATTATGATCACCTCTTTCTTCATGCCCAACAAGCTCAGATGACATACCTGAGGTGCTATCCTTTGAGAATTCACCCATTGTTGACCCGCCTTGCTGCTGATTTGGGTTCATCTGATTGGTCCCCGGTCTGCCAGCCGTGTAAACAGTACCCGCAGGAAGTGGAACCCCCTTTCCTGGGAACCCCATTCCCATTGGAGGGAATTGCTCCTCTAACTTTGGGGGAGGCGGAGGGGCTAGCATTTTGTTCATAAGGATGCCTGCACCTTCAATCAATGCTAACAAGATGCCTCCAAATATAGCACTCCTGGTGGCAGATCGCATACCC
>PIMN-9
GTAATTAGGCACAGGAGGAGCAGCGCTGGAATCAAATATATCCAAATTCTCGTTCTTGGGTTCCTGTGTTTTCTTCTTCCCAAACCACCCAGAGAAAAAAGCCCCATTATGATCACCTCTTTCTTCATGCCCAACAAGCTCAGATGACATACCTGAGGTGCTATCCTTTGAGAATTCACCCATTGTTGAACCGCCTTGCTGCCGATTTGGGTTCATCTGATTGGTCCCCGGTCTGCCAGCCGTGTAAACAGTACCCGCAGGAAGTGGAACCCCCTTTCCTGGGAACCCCATTCCCATCGGAGGGAATTGCTCCTCTAACTTTGGGGGAGGCGGAGGGGCTAGCATTTTGTTCATAAGGATGCCTGCACCTTCAATCAATGCTAACAAGATGCCTCCAAATATAGCACTCCTGGTGGCAGATCCCATACCC
>PIMN-4
GTAATTAGGCACAGGAGGAGCAGCGCTGGAATCAAATATATCCAAATTCTCGCTCTTGGGTTCCTGTGTTTTCTTCTTCCCAAACCACCCAGAGAAAAAAGCCCCATTATGATCACCTCTTTCTTCATGCCCAACAAGCTCAGATGACATACCTGAGGTGCTATCCTTTGAGAATTCACCCATTGTTGACCCGCCTTGCTGCTGATTTGGGTTCATCTGATTGGTCCCCGGTCTGCCAGCCGTGTAAACAGTACCCGCAGGAAGTGGAACCCCCTTTCCTGGGAACCCCATTCCCATCGGAGGGAATTGCTCCTCTAACTTTGGGGGAGGCGGAGGGGCTAGCATTTTGTTCATAAGGATGCCTGCACCTTCAATCAATGCTAACAAGATGCCTCCAAATATCGCACTCCTGGTGGCAGATCCCATACCC
>PIMN-18
GTAATTAGGCACAGGAGGAGCAGCGCTGGAATCAAATATATCCAAATTCTCGCTCTTGGGTTCCTGTGTTTTCTTCTTCCCAAACCACCCAGAGAAAAAAGCCCCATTATGATCACCTCTTTCTTCATGCCCAACAAGCTCAGATGACATACCTGAGGTGCTATCCTTTGAGAATTCACCCATTGTTGACCCGCCTTGCTGCTGATTTGGGTTCATCTGATTGGTCCCCGGTCTGCCAGCCGTGTAAACAGTACCCGCAGGAAGTGGAACCCCCTTTCCTGGGAACCCCATTCCCATCGGAGGGAATTGCTCCTCTAACTTTGGGGGAGGCGGAGGGGCTAGCATTTTGTTCATAAGGATGCCTGCACCTTCAATCAATGCTAACAAGATGCCTCCAAATATCGCACTCCTGGTGGCAGATCCCATACCC
>PIMN-11
GTAATTAGGCACAGGAGGAGCAGCGCTGGAATCAAATATATCCAAATTCTCGCTCTTGGGTTCCTGTGTTTTCTTCTTCCCAAACCACCCAGAGAAAAAAGCCCCATTATGATCACCTCTTTCTTCATGCCCAACAAGCTCAGATGACATACCTGAGGTGCTATCCTTTGAGAATTCACCCATTGTTGACCCGCCTTGCTGCTGATTTGGGTTCATCTGATTGGTCCCCGGTCTGCCAGCCGTGTAAACAGTACCCGCAGGAAGTGGAACCCCCTTTCCTGGGAACCCCATTCCCATTGGAGGGAATTGCTCCTCTAACTTTGGGGGAGGCGGAGGGGCTAGCATTTTGTTCATAAGGATGCCTGCACCTTCAATCAATGCTAACAAGATGCCTCCAAATATAGCACTCCTGGTGGCAGATCGCATACCC
>PIMN-2
GTAATTAGGCACAGGAGGAGCAGCGCTGGAATCAAATATATCCAAATTCTCGCTCTTGGGTTCCTGTGTTTTCTTCTTCCCAAACCACCCAGAGAAAAAAGCCCCATTATGATCACCTCTTTCTTCATGCCCAACAAGCTCAGATGACATACCTGAGGTGCTATCCTTTGAGAATTCACCCATTGTTGACCCGCCTTGCTGCTGATTTGGGTTCATCTGATTGGTCCCCGGTCTGCCAGCCGTGTAAACAGTACCCGCAGGAAGTGGAACCCCCTTTCCTGGGAACCCCATTCCCATTGGAGGGAATTGCTCCTCTAACTTTGGGGGAGGCGGAGGGGCTAGCATTTTGTTCATAAGGATGCCTGCACCTTCAATCAATGCTAACAAGATGCCTCCAAATATAGCACTCCTGGTGGCAGATCGCATACCC
>PIMN-7
GTAATTAGGCACAGGAGGAGCAGCGCTGGAATCAAATATATCCAAATTCTCGCTCTTGGGTTCCTGTGTTTTCTTCTTCCCAAACCACCCAGAGAAAAAAGCCCCATTATGATCACCTCTTTCTTCATGCCCAACAAGCTCAGATGACATACCTGAGGTGCTATCCTTTGAGAATTCACCCATTGTTGACCCGCCTTGCTGCTGATTTGGGTTCATCTGATTGGTCCCCGGTCTGCCAGCCGTGTAAACAGTACCCGCAGGAAGTGGAACCCCCTTTCCTGGGAACCCCATTCCCATTGGAGGGAATTGCTCCTCTAACTTTGGGGGAGGCGGAGGGGCTAGCATTTTGTTCATAAGGATGCCTGCACCTTCAATCAATGCTAACAAGATGCCTCCAAATATAGCACTCCTGGTGGCAGATCGCATACCC
>PIMN-1
GTAATTAGGCACAGGAGGAGCAGCGCTGGAATCAAATATATCCAAATTCTCGCTCTTGGGTTCCTGTGTTTTCTTCTTCCCAAACCACCCAGAGAAAAAAGCCCCATTATGATCACCTCTTTCTTCATGCCCAACAAGCTCAGATGACATACCTGAGGTGCTATCCTTTGAGAATTCACCCATTGTTGACCCGCCTTGCTGCTGATTTGGGTTCATCTGATTGGTCCCCGGTCTGCCAGCCGTGTAAACAGTACCCGCAGGAAGTGGAACCCCCTTTCCTGGGAACCCCATTCCCATTGGAGGGAATTGCTCCTCTAACTTTGGGGGAGGCGGAGGGGCTAGCATTTTGTTCATAAGGATGCCTGCACCTTCAATCAATGCTAACAAGATGCCTCCAAATATAGCACTCCTGGTGGCAGATCGCATACCC
>PIMN-8
GTAATTAGGCACAGGAGGAGCAGCGCTGGAATCAAATATATCCAAATTCTCGCTCTTGGGTTCCTGTGTTTTCTTCTTCCCAAACCACCCAGAGAAAATAGCCCCATTATGATCACCTCTTTCTTCATGCCCAACAAGCTCAGATGACATACCTGAGGTGCTATCCTTTGAGAATTCACCCATTGTTGACCCACCTTGCTGCTGATTTGGGTTCATCTGATTGGTCCCCGGTCTGCCAGCCGTGTAAACAGTACCCGCAGGAAGTGGAACCCCCTTTCCTGGGAACCCCATTCCCATCGGAGGGAATTGCTCCTCTAACTTTGGGGGAGGCGGAGGGGCTAGCATTTTGTTCATAAGGATGCCTGCACCTTCAATCAATGCTAACAAGATGCCTCCAAATATCGCACTCCTGGTGGCAGATCCCATACCC
>PIMN-14
GTAATTAGGCACAGGAGGAGCAGCGCTGGAATCAAATATATCCAAATTCTCGCTCTTGGGTTCCTGTGTTTTCTTCTTCCCAAACCACCCAGAGAAAAAAGCCCCATTATGATCACCTCTTTCTTCATGCCCAACAAACTCAGATGACATACCTGAGGTGCTATCCTTTGAGAATTCACCCATTGTTGACCCGCCTTGCTGCTGATTTGGGTTCATCTGATTGGTCACCGGTCTGCCAGCCGTGTAAACAGTACCCGCAGGAAGTGGAACCCCCTTTCCTGGGAACCCCATTCCCATTGGAGGGAATTGCTCCTCTAACTTTGGGGGAGGCGGAGGGGCTAGCATTTTGTTCATAAGGATGCCTGCACCTTCAATCAATGCTAACAAGATGCCTCCAAATATAGCACTCCTGGTGGCAGATCCCATACCC
>PIMN-13
GTAATTAGGCACAGGAGGAGCAGCGCTGGAATCAAATATATCCAAATTCTCGCTCTTGGGTTCCTGTGTTTTCTTCTTCCCAAACCACCCAGAGAAAAAAGCCCCATTATGATCACCTCTTTCTTCATGCCCAACAAGCTCAGATGACATACCTGAGGTGCTATCCTTTGAGAATTCACCCATTGTTGACCCGCCTTGCTGCTGATTTGGGTTCATCTGATTGGTCCCCGGTCTGCCAGCCGTGTAAACAGTACCCGCAGGAAGTGGAACCCCCTTTCCTGGGAACCCCATTCCCATTGGAGGGAATTGCTCCTCTAACTTTGGGGGAGGCGGAGGGGCTAGCATTTTGTTCATAAGGATGCCTGCACCTTCAATCAATGCTAACAAGATGCCTCCAAATATAGCACTCCTGGTGGCAGATCGCATACCC
>PISB-13
GTAATTAGGCACAGGAGGAGCAGCGCTAGAATCAAATATATCCAAATTCTCGCTCTTGGGTTCCTGTGTTTTCTTCTTCCCAAACCACCCAGAGAAAAAAGCCCCATCATGATCGCCTCTTTCTTCATGCCCAACAAGCTCAGATGACATACCTGAGGTGCTATCCTTTGAGAATTCACCCATTGTTGACCCGCCTTGCTGCTGATTTGGGTTCATCTGATTGGTCCCCGGTCTGCCAGCCGTGTAAACAGTACCCGCAGGAAGTGGAACCCCCTTTCCTGGGAACCCCATTCCCATTGGAGGGAATTGCTCCTCTAACTTTGGGGGAGGCGGAGGGGCTAGCATTTTGTTCATAAGGATGCCTGCACCTTCAATCAATGCTAACAAGATGCCTCCAAATATAGCACTCCTGGTGGCAGATCCCATACCC
>PISB-12
GTAATTAGGCACAGGAGGAGCAGCGCTGGAATCAAATATATCCAAATTCTCGTTCTTGGGTTCCTGTGTTTTCTTCTTCCCAAACCACCCAGAGAAAAAAGCCCCATTATGATCACCTCTTTCTTCATGCCCAACAAGCTCAGATGACATACCTGAGGTGCTATCCTTTGAGAATTCACCCATTGTTGAACCGCCTTGCTGCCGATTTGGGTTCATCTGATTGGTCCCCGGTCTGCCAGCCGTGTAAACAGTACCCGCAGGAAGTGGAACCCCCTTTCCTGGGAACCCCATTCCCATCGGAGGGAATTGCTCCTCTAACTTTGGGGGAGGCGGAGGGGCTAGCATTTTGTTCATAAGGATGCCTGCACCTTCAATCAATGCTAACAAGATGCCTCCAAATATAGCACTCCTGGTGGCAGATCCCATACCC
>PISB-3
GTAATTAGGCACAGGAGGAGCAGCGCTGGAATCAAATATATCCAAATTCTCGCTCTTGGGTTCCTGTGTTTTCTTCTTCCCAAACCGCCCAGAGAAAAAAGCCCCATTATGATCACCTCTTTCTTCATGCCCAACAAGCTCAGATGACATACCTGAGGTGCTACCCTTTGAGAATTCACCCATTGTTGACCCGCCTTGCTGCTGATTTGGGTTCATCTGATTGGTCCCCGGTCTGCCAGCCGTGTAAACAGTACCCGCAGGAAGTGGAACCCCCTTTCCTGGGAACCCCATTCCCATTGGAGGGAATTGCTCCTCTAACTTTGGGGGAGGCGGAGGGGCTAGCATTTTGTTCATAAGGATGCCTGCACCTTCAATCAATGCTAACAAGATGCCTCCAAATATAGCACTCCTGGTGGCAGATCCCATACCC
>PISB-2
GTAATTAGGCACAGGAGGAGCAGCGCTGGAATCAAATATATCCAAATTCTCGCTCTTGGGTTCCTGTGTTTTCTTCTTCCCAAACCGCCCAGAGAAAAAAGCCCCATTATGATCACCTCTTTCTTCATGCCCAACAAGCTCAGATGACATACCTGAGGTGCTACCCTTTGAGAATTCACCCATTGTTGACCCGCCTTGCTGCTGATTTGGGTTCATCTGATTGGTCCCCGGTCTGCCAGCCGTGTAAACAGTACCCGCAGGAAGTGGAACCCCCTTTCCTGGGAACCCCATTCCCATTGGAGGGAATTGCTCCTCTAACTTTGGGGGAGGCGGAGGGGCTAGCATTTTGTTCATAAGGATGCCTGCACCTTCAATCAATGCTAACAAGATGCCTCCAAATATAGCACTCCTGGTGGCAGATCCCATACCC
>PISB-5
GTAATTAGGCACAGGAGGAGCAGCGCTGGAATCAAATATATCCAAATTCTCGTTCTTGGGTTCCTGTGTTTTCTTCTTCCCAAACCACCCAGAGAAAAAAGCCCCATTATGATCACCTCTTTCTTCATGCCCAACAAGCTCAGATGACATACCTGAGGTGCTATCCTTTGAGAATTCACCCATTGTTGAACCGCCTTGCTGCTGATTTGGGTTCATCTGATTGGTCCCCGGTCTGCCAGCCGTGTAAACAGTACCCGCAGGAAGTGGAACCCCCTTTCCTGGGAACCCCATTCCCATCGGAGGGAATTGCTCCTCTAACTTTGGGGGAGGCGGAGGGGCTAGCATTTTGTTCATAAGGATGCCTGCACCTTCAATCAATGCTAACAAGATGCCTCCAAATATAGCACTCCTGGTGGCAGATCCCATACCC
>PISB-18
GTAATTAGGCACAGGAGGAGCAGCGCTGGAATCAAATATATCCAAATTCTCGCTCTTGGGTTCCTGTGTTTTCTTCTTCCCAAACCACCCAGAGAAAAAAGCCCCATTATGATCACCTCTTTCTTCATGCCCAACAAGCTCAGATGACATACCTGAGGTGCTATCCTTTGAGAATTCACCCATTGTTGACCCGCCTTGCTGCTGATTTGGGTTCATCTGATTGGTCCCCGGTCTGCCAGCCGTGTAAACAGTACCCGCAGGAAGTGGAACCCCCTTTCCTGGGAACCCCATTCCCATCGGAGGGAATTGCTCCTCTAACTTTGGGGGAGGCGGAGGGGCTAGCATTTTGTTCATAAGGATGCCTGCACCTTCAATCAATGCTAACAAGATGCCTCCAAATATCGCACTCCTGGTGGCAGATCCCATACCC
>PISB-15
GTAATTAGGCACAGGAGGAGCAGCGCTGGAATCAAATATATCCAAATTCTCGCTCTTGGGTTCCTGTGTTTTCTTCTTCCCAAACCACCCAGAGAAAAAAGCCCCATTATGATCACCTCTTTCTTCATGCCCAACAAACTCAGATGACATACCTGAGGTGCTATCCTTTGAGAATTCACCCATTGTTGACCCGCCTTGCTGCTGATTTGGGTTCATCTGATTGGTCCCCGGTCTGCCAGCCGTGTAAACAGTACCCGCAGGAAGTGGAACCCCCTTTCCTGGGAACCCCATTCCCATTGGAGGGAATTGCTCCTCTAACTTTGGGGGAGGCGGAGGGGCTAGCATTTTGTTCATAAGGATGCCTGCACCTTCAATCAATGCTAACAAGATGCCTCCAAATATAGCACTCCTGGTGGCAGATCCCATACCC
>PISB-8
GTAATTAGGCACAGGAGGAGCAGCGCTGGAATCAAATATATCCAAATTCTCGTTCTTGGGTTCCTGTGTTTTCTTCTTCCCAAACCACCCAGAGAAAAAAGCCCCATTATGATCACCTCTTTCTTCATGCCCAACAAGCTCAGATGACATACCTGAGGTGCTATCCTTTGAGAATTCACCCATTGTTGAACCGCCTTGCTGCTGATTTGGGTTCATCTGATTGGTCCCCGGTCTGCCAGCCGTGTAAACAGTACCCGCAGGAAGTGGAACCCCCTTTCCTGGGAACCCCATTCCCATCGGAGGGAATTGCTCCTCTAACTTTGGGGGAGGCGGAGGGGCTAGCATTTTGTTCATAAGGATGCCTGCACCTTCAATCAATGCTAACAAGATGCCTCCAAATATAGCACTCCTGGTGGCAGATCCCATACCC
>PISB-14
GTAATTAGGCACAGGAGGAGCAGCGCTGGAATCAAATATATCCAAATTCTCGTTCTTGGGTTCCTGTGTTTTCTTCTTCCCAAACCACCCAGAGAAAAAAGCCCCATTATGATCACCTCTTTCTTCATGCCCAACAAGCTCAGATGACATACCTGAGGTGCTATCCTTTGAGAATTCACCCATTGTTGAACCGCCTTGCTGCTGATTTGGGTTCATCTGATTGGTCCCCGGTCTGCCAGCCGTGTAAACAGTACCCGCAGGAAGTGGAACCCCCTTTCCTGGGAACCCCATTCCCATCGGAGGGAATTGCTCCTCTAACTTTGGGGGAGGCGGAGGGGCTAGCATTTTGTTCATAAGGATGCCTGCACCTTCAATCAATGCTAACAAGATGCCTCCAAATATAGCACTCCTGGTGGCAGATCCCATACCC
>PISB-17
GTAATTAGGCACAGGAGGAGCAGCGCTGGAATCAAATATATCCAAATTCTCGCTCTTGGGTTCCTGTGTTTTCTTCTTCCCAAACCACCCAGAGAAAAAAGCCCCATTATGATCACCTCTTTCTTCATGCCCAACAAACTCAGATGACATACCTGAGGTGCTATCCTTTGAGAATTCACCCATTGTTGACCCGCCTTGCTGCTGATTTGGGTTCATCTGATTGGTCCCCGGTCTGCCAGCCGTGTAAACAGTACCCGCAGGAAGTGGAACCCCCTTTCCTGGGAACCCCATTCCCATTGGAGGGAATTGCTCCTCTAACTTTGGGGGAGGCGGAGGGGCTAGCATTTTGTTCATAAGGATGCCTGCACCTTCAATCAATGCTAACAAGATGCCTCCAAATATAGCACTCCTGGTGGCAGATCCCATACCC
>PISB-6
GTAATTAGGCACAGGAGGAGCAGCGCTGGAATCAAATATATCCAAATTCTCGTTCTTGGGTTCCTGTGTTTTCTTCTTCCCAAACCACCCAGAGAAAAAAGCCCCATTATGATCACCTCTTTCTTCATGCCCAACAAGCTCAGATGACATACCTGAGGTGCTATCCTTTGAGAATTCACCCATTGTTGAACCGCCTTGCTGCTGATTTGGGTTCATCTGATTGGTCCCCGGTCTGCCAGCCGTGTAAACAGTACCCGCAGGAAGTGGAACCCCCTTTCCTGGGAACCCCATTCCCATCGGAGGGAATTGCTCCTCTAACTTTGGGGGAGGCGGAGGGGCTAGCATTTTGTTCATAAGGATGCCTGCACCTTCAATCAATGCTAACAAGATGCCTCCAAATATAGCACTCCTGGTGGCAGATCCCATACCC
>PISB-4
GTAATTAGGCACAGGAGGAGCAGCGCTGGAATCAAATATATCCAAATTCTCGTTCTTGGGTTCCTGTGTTTTCTTCTTCCCAAACCACCCAGAGAAAAAAGCCCCATTATGATCACCTCTTTCTTCATGCCCAACAAGCTCAGATGACATACCTGAGGTGCTATCCTTTGAGAATTCACCCATTGTTGAACCGCCTTGCTGCTGATTTGGGTTCATCTGATTGGTCCCCGGTCTGCCAGCCGTGTAAACAGTACCCGCAGGAAGTGGAACCCCCTTTCCTGGGAACCCCATTCCCATCGGAGGGAATTGCTCCTCTAACTTTGGGGGAGGCGGAGGGGCTAGCATTTTGTTCATAAGGATGCCTGCACCTTCAATCAATGCTAACAAGATGCCTCCAAATATAGCACTCCTGGTGGCAGATCCCATACCC
>PISB-16
GTAATTAGGCACAGGAGGAGCAGCGCTGGAATCAAATATATCCAAATTCTCGCTCTTGGGTTCCTGTGTTTTCTTCTTCCCAAACCACCCAGAGAAAAAAGCCCCATTATGATCACCTCTTTCTTCATGCCCAACAAGCTCAGATGACATACCTGAGGTGCTATCCTTTGAGAATTCACCCATTGTTGACCCGCCTTGCTGCTGATTTGGGTTCATCTGATTGGTCCCCGGTCTGCCAGCCGTGTAAACAGTACCCGCAGGAAGTGGAACCCCCTTTCCTGGGAACCCCATTCCCATCGGAGGGAATTGCTCCTCTAACTTTGGGGGAGGCGGAGGGGCTAGCATTTTGTTCATAAGGATGCCTGCACCTTCAATCAATGCTAACAAGATGCCTCCAAATATCGCACTCCTGGTGGCAGATCCCATACCC
>PISB-10
GTAATTAGGCACAGGAGGAGCAGCGCTAGAATCAAATATATCCAAATTCTCGCTCTTGGGTTCCTGTGTTTTCTTCTTCCCAAACCACCCAGAGAAAAAAGCCCCATCATGATCGCCTCTTTCTTCATGCCCAACAAGCTCAGATGACATACCTGAGGTGCTATCCTTTGAGAATTCACCCATTGTTGACCCGCCTTGCTGCTGATTTGGGTTCATCTGATTGGTCCCCGGTCTGCCAGCCGTGTAAACAGTACCCGCAGGAAGTGGAACCCCCTTTCCTGGGAACCCCATTCCCATTGGAGGGAATTGCTCCTCTAACTTTGGGGGAGGCGGAGGGGCTAGCATTTTGTTCATAAGGATGCCTGCACCTTCAATCAATGCTAACAAGATGCCTCCAAATATAGCACTCCTGGTGGCAGATCCCATACCC
>PISB-9
GTAATTAGGCACAGGAGGAGCAGCGCTAGAATCAAATATATCCAAATTCTCGCTCTTGGGTTCCTGTGTTTTCTTCTTCCCAAACCACCCAGAGAAAAAAGCCCCATCATGATCGCCTCTTTCTTCATGCCCAACAAGCTCAGATGACATACCTGAGGTGCTATCCTTTGAGAATTCACCCATTGTTGACCCGCCTTGCTGCTGATTTGGGTTCATCTGATTGGTCCCCGGTTTGCCAGCCGTGTAAACAGTACCCGCAGGAAGTGGAACCCCCTTTCCTGGGAACCCCATTCCCATTGGAGGGAATTGCTCCTCTAACTTTGGGGGAGGCGGAGGGGCTAGCATTTTGTTCATAAGGATGCCTGCACCTTCAATCAATGCTAACAAGATGCCTCCAAATATAGCACTCCTGGTGGCAGATCCCATACCC
>PISB-11
GTAATTAGGCACAGGAGGAGCAGCGCTGGAATCAAATATATCCAAATTCTCGTTCTTGGGTTCCTGTGTTTTCTTCTTCCCAAACCACCCAGAGAAAAAAGCCCCATTATGATCACCTCTTTCTTCATGCCCAACAAGCTCAGATGACATACCTGAGGTGCTATCCTTTGAGAATTCACCCATTGTTGAACCGCCTTGCTGCTGATTTGGGTTCATCTGATTGGTCCCCGGTCTGCCAGCCGTGTAAACAGTACCCGCAGGAAGTGGAACCCCCTTTCCTGGGAACCCCATTCCCATCGGAGGGAATTGCTCCTCTAACTTTGGGGGAGGCGGAGGGGCTAGCATTTTGTTCATAAGGATGCCTGCACCTTCAATCAATGCTAACAAGATGCCTCCAAATATAGCACTCCTGGTGGCAGATCCCATACCC
>PISQ-2
GTAATTAGGCACAGGAGGAGCAGCGCTGGAATCAAATATATCCAAATTCTCGCTCTTGGGTTCCTGTGTTTTCTTCTTCCCAAACCACCCAGAGAAAAAGGCCCCATTATGATCACCTCTTTCTTCATGCCCAACAAGCTCAGATGACATACCTGAGGTGCTATCCTTTGAGAATTCACCCATTGTTGACCCGCCTTGCTGCTGATTTGGGTTCATCTGATTGGTCCCCGGTCTGCCACCCGTGTAAACAGTACCCGCAGGAAGTGGAACCCCCTTTCCTGGGTACCCCATTCCCATTGGAGGGAATTGCTCCTCTAACTTTGGGGTAGGCGGAGGGGCTAGCATTTTGTTCATAAGGATGCCTGCACCTTCAATCAATGCTAACAAGATGCCTCCAAATATCGCACTCCTGGTGGCAGATCCCATACCC
>PISQ-1
GTAATTAGGCACAGGAGGAGCAGCGCTGGAATCAAATATATCCAAATTCTCGCTCTTGGGTTCCTGTGTTTTCTTCTTCCCAAACCACCCAGAGAAAAAGGCCCCATTATGATCACCTCTTTCTTCATGCCCAACAAGCTCAGATGACATACCTGAGGTGCTATCCTTTGAGAATTCACCCATTGTTGACCCGCCTTGCTGCTGATTTGGGTTCATCTGATTGGTCCCCGGTCTGCCACCCGTGTAAACAGTACCCGCAGGAAGTGGAACCCCCTTTCCTGGGTACCCCATTCCCATTGGAGGGAATTGCTCCTCTAACTTTGGGGTAGGCGGAGGGGCTAGCATTTTGTTCATAAGGATGCCTGCACCTTCAATCAATGCTAACAAGATGCCTCCAAATATCGCACTCCTGGTGGCAGATCCCATACCC
>PIST-7
GTAATTAGGCACAGGAGGAGCAGCGCTGGAATCAAATATATCCAAATTCTCGTTCTTGGGTTCCTGTATTTTCTTCTTCCCAAACCACCCAGAGAAAAAAGCCCCATTATGATCACCTCTTTCTTCATGCCCAACAAGCTCAGATGACATACCTGAGGTGCTATCCTTTGAGAATTCACCCATTGTTGAACCGCCTTGCTGCTGATTTGGGTTCATCTGATTGGTCCCCGGTCTGCCAGCCGTGTAAACAGTACCCGCAGGAAGTGGAACCCCCTTTCCTGGGAACCCCATTCCCATCGGAGGGAATTGCTCCTCTAACTTTGGGGGAGGCGGAGGGGCTAGCATTTTGTTCATAAGGATGCCTGCACCTTCAATCAATGCTAACAAGATGCCTCCAAATATAGCACTCCTGGTGGCAGATCCCATACCC
>PIST-12
GTAATTAGGCACAGGAGGAGCAGCGCTGGAATCAAATATATCCAAATTCTCGTTCTTGGGTTCCTGTGTTTTCTTCTTCCCAAACCACCCAGAGAAAAAAGCCCCATTATGATCACCTCTTTCTTCATGCCCAACAAGCTCAGATGACATACCTGAGGTGCTATCCTTTGAGAATTCACCCATTGTTGAACCGCCTTGCTGCTGATTTGGGTTCATCTGATTGGTCCCCGGTCTGCCAGCCGTGTAAACAGTACCCGCAGGAAGTGGAACCCCCTTTCCTGGGAACCCCATTCCCATCGGAGGGAATTGCTCCTCTAACTTTGGGGGAGGCGGAGGGGCTAGCATTTTGTTCATAAGGATGCCTGCACCTTCAATCAATGCTAACAAGATGCCTCCAAATATAGCACTCCTGGTGGCAGATCCCATACCC
>PIST-11
GTAATTAGGCACAGGAGGAGCAGCGCTGGAATCAAATATATCCAAATTCTCGTTCTTGGGTTCCTGTATTTTCTTCTTCCCAAACCACCCAGAGAAAAAAGCCCCATTATGATCACCTCTTTCTTCATGCCCAACAAGCTCAGATGACATACCTGAGGTGCTATCCTTTGAGAATTCACCCATTGTTGAACCGCCTTGCTGCTGATTTGGGTTCATCTGATTGGTCCCCGGTCTGCCAGCCGTGTAAACAGTACCCGCAGGAAGTGGAACCCCCTTTCCTGGGAACCCCATTCCCATCGGAGGGAATTGCTCCTCTAACTTTGGGGGAGGCGGAGGGGCTAGCATTTTGTTCATAAGGATGCCTGCACCTTCAATCAATGCTAACAAGATGCCTCCAAATATAGCACTCCTGGTGGCAGATCCCATACCC
>PIST-8
GTAATTAGGCACAGGAGGAGCAGCGCTGGAATCAAATATATCCAAATTCTCGTTCTTGGGTTCCTGTATTTTCTTCTTCCCAAACCACCCAGAGAAAAAAGCCCCATTATGATCACCTCTTTCTTCATGCCCAACAAGCTCAGATGACATACCTGAGGTGCTATCCTTTGAGAATTCACCCATTGTTGAACCGCCTTGCTGCTGATTTGGGTTCATCTGATTGGTCCCCGGTCTGCCAGCCGTGTAAACAGTACCCGCAGGAAGTGGAACCCCCTTTCCTGGGAACCCCATTCCCATCGGAGGGAATTGCTCCTCTAACTTTGGGGGAGGCGGAGGGGCTAGCATTTTGTTCATAAGGATGCCTGCACCTTCAATCAATGCTAACAAGATGCCTCCAAATATAGCACTCCTGGTGGCAGATCCCATACCC
>PIST-13
GTAATTAGGCACAGGAGGAGCAGCGCTGGAATCAAATATATCCAAATTCTCGTTCTTGGGTTCCTGTATTTTCTTCTTCCCAAACCACCCAGAGAAAAAAGCCCCATTATGATCACCTCTTTCTTCATGCCCAACAAGCTCAGATGACATACCTGAGGTGCTATCCTTTGAGAATTCACCCATTGTTGAACCGCCTTGCTGCTGATTTGGGTTCATCTGATTGGTCCCCGGTCTGCCAGCCGTGTAAACAGTACCCGCAGGAAGTGGAACCCCCTTTCCTGGGAACCCCATTCCCATCGGAGGGAATTGCTCCTCTAACTTTGGGGGAGGCGGAGGGGCTAGCATTTTGTTCATAAGGATGCCTGCACCTTCAATCAATGCTAACAAGATGCCTCCAAATATAGCACTCCTGGTGGCAGATCCCATACCC
>PICH-X3
GTAATTAGGCACAGGAGGAGCAGCGCTGGAATCAAATATATCCAAATTCTCGCTCTTGGGTTCATGTGTTTTCTTCTTCCC-AACCACCCAGAGAAAAAAGCCCCATTATGATCACCTCTTTCTTCGTGCCCAACAAGCTCAGATGACATACCTGAGGTGCTATCCTTTGAGAATTCACCCATTGTTGACCCGCCTTGCTGCTGATTTGGGTTCATCTGATTGGTCCCCGGTCTGCCAGCCGTGTAAACAGTACCCGCAGGAAGTGGAACCCCCTTTCCTGGGAACCCCATTCCCATTGGAGGGAATTGCTCCTCTAACTTCGGGGGAGGCGGAGGGGCTAGCATTTTGTTCATAAGGATGCCTGCACCTTCAATCAATGCTAACAAGATGCCTCCAAATATAGCACTCCTGGTGGCAGATCCCATACCC
>PIST-6
GTAATTAGGCACAGGAGGAGCAGCGCTGGAATCAAATATATCCAAATTCTCGCTCTTGGGTTCCTGTGTTTTCTTCTTCCCAAACCACCCAGAGAAAAAAGCCCCATTATGATCACCTCTTTCTTCATGCCCAACAAGCTCAGATGACATACCTGAGGTGCTATCCTTTGAGAATTCACCCATTGTTGACCCGCCTTGCTGCTGATTTGGGTTCATCTGATTGGTCCCCGGTCTGCCAGCCGTATAAACAGTACCCGCAGGAAGTGGAACCCCCTTTCCTGGGAACCCCATTCCCATTGGAGGGAATTGCTCCTCTAACTTTGGGGGAGGCGGAGGGGCTAGCATTTTGTTCATAAGGATGCCTGCACCTTCAATTAATGCTAACAAGATGCCTCCAAATATAGCACTCCTGGTGGCAGATCCCATACCC
>PIST-2
GTAATTAGGCACAGGAGGAGCAGCGCTGGAATCAAATATATCCAAATTCTCGTTCTTGGGTTCCTGTGTTTTCTTCTTCCCAAACCACCCAGAGAAAAAAGCCCCATTATGATCACCTCTTTCTTCATGCCCAACAAGCTCAGATGACATACCTGAGGTGCTATCCTTTGAGAATTCACCCATTGTTGAACCGCCTTGCTGCTGATTTGGGTTCATCTGATTGGTCCCCGGTCTGCCAGCCGTGTAAACAGTACCCGCAGGAAGTGGAACCCCCTTTCCTGGGAACCCCATTCCCATCGGAGGGAATTGCTCCTCTAACTTTGGGGGAGGCGGAGGGGCTAGCATTTTGTTCATAAGGATGCCTGCACCTTCAATCAATGCTAACAAGATGCCTCCAAATATAGCACTCCTGGTGGCAGATCCCATACCC
>PIST-15
GTAATTAGGCACAGGAGGAGCAGCGCTGGAATCAAATATATCCAAATTCTCGTTCTTGGGTTCCTGTGTTTTCTTCTTCCCAAACCACCCAGAGAAAAAAGCCCCATTATGATCACCTCTTTCTTCATGCCCAACAAGCTCAGATGACATACCTGAGGTGCTATCCTTTGAGAATTCACCCATTGTTGAACCGCCTTGCTGCTGATTTGGGTTCATCTGATTGGTCCCCGGTCTGCCAGCCGTGTAAACAGTACCCGCAGGAAGTGGAACCCCCTTTCCTGGGAACCCCATTCCCATCGGAGGGAATTGCTCCTCTAACTTTGGGGGAGGCGGAGGGGCTAGCATTTTGTTCATAAGGATGCCTGCACCTTCAATCAATGCTAACAAGATGCCTCCAAATATAGCACTCCTGGTGGCAGATCCCATACCC
>PIST-19
GTAATTAGGCACAGGAGGAGCAGCGCTGGAATCAAATATATCCAAATTCTCGTTCTTGGGTTCCTGTATTTTCTTCTTCCCAAACCACCCAGAGAAAAAAGCCCCATTATGATCACCTCTTTCTTCATGCCCAACAAGCTCAGATGACATACCTGAGGTGCTATCCTTTGAGAATTCACCCATTGTTGAACCGCCTTGCTGCTGATTTGGGTTCATCTGATTGGTCCCCGGTCTGCCAGCCGTGTAAACAGTACCCGCAGGAAGTGGAACCCCCTTTCCTGGGAACCCCATTCCCATCGGAGGGAATTGCTCCTCTAACTTTGGGGGAGGCGGAGGGGCTAGCATTTTGTTCATAAGGATGCCTGCACCTTCAATCAATGCTAACAAGATGCCTCCAAATATAGCACTCCTGGTGGCAGATCCCATACCC
>PIST-10
GTAATTAGGCACAGGAGGAGCAGCGCTGGAATCAAATATATCCAAATTCTCGTTCTTGGGTTCCTGTATTTTCTTCTTCCCAAACCACCCAGAGAAAAAAGCCCCATTATGATCACCTCTTTCTTCATGCCCAACAAGCTCAGATGACATACCTGAGGTGCTATCCTTTGAGAATTCACCCATTGTTGAACCGCCTTGCTGCTGATTTGGGTTCATCTGATTGGTCCCCGGTCTGCCAGCCGTGTAAACAGTACCCGCAGGAAGTGGAACCCCCTTTCCTGGGAACCCCATTCCCATCGGAGGGAATTGCTCCTCTAACTTTGGGGGAGGCGGAGGGGCTAGCATTTTGTTCATAAGGATGCCTGCACCTTCAATCAATGCTAACAAGATGCCTCCAAATATAGCACTCCTGGTGGCAGATCCCATACCC
>PIST-9
GTAATTAGGCACAGGAGGAGCAGCGCTGGAATCAAATATATCCAAATTCTCGTTCTTGGGTTCCTGTATTTTCTTCTTCCCAAACCACCCAGAGAAAAAAGCCCCATTATGATCACCTCTTTCTTCATGCCCAACAAGCTCAGATGACATACCTGAGGTGCTATCCTTTGAGAATTCACCCATTGTTGAACCGCCTTGCTGCTGATTTGGGTTCATCTGATTGGTCCCCGGTCTGCCAGCCGTGTAAACAGTACCCGCAGGAAGTGGAACCCCCTTTCCTGGGAACCCCATTCCCATCGGAGGGAATTGCTCCTCTAACTTTGGGGGAGGCGGAGGGGCTAGCATTTTGTTCATAAGGATGCCTGCACCTTCAATCAATGCTAACAAGATGCCTCCAAATATAGCACTCCTGGTGGCAGATCCCATACCC
>PIST-3
GTAATTAGGCACAGGAGGAGCAGCGCTGGAATCAAATATATCCAAATTCTCGTTCTTGGGTTCCTGTATTTTCTTCTTCCCAAACCACCCAGAGAAAAAAGCCCCATTATGATCACCTCTTTCTTCATGCCCAACAAGCTCAGATGACATACCTGAGGTGCTATCCTTTGAGAATTCACCCATTGTTGAACCGCCTTGCTGCTGATTTGGGTTCATCTGATTGGTCCCCGGTCTGCCAGCCGTGTAAACAGTACCCGCAGGAAGTGGAACCCCCTTTCCTGGGAACCCCATTCCCATCGGAGGGAATTGCTCCTCTAACTTTGGGGGAGGCGGAGGGGCTAGCATTTTGTTCATAAGGATGCCTGCACCTTCAATCAATGCTAACAAGATGCCTCCAAATATAGCACTCCTGGTGGCAGATCCCATACCC
>PIST-5
GTAATTAGGCACAGGAGGAGCAGCGCTGGAATCAAATATATCCAAATTCTCGTTCTTGGGTTCCTGTATTTTCTTCTTCCCAAACCACCCAGAGAAAAAAGCCCCATTATGATCACCTCTTTCTTCATGCCCAACAAGCTCAGATGACATACCTGAGGTGCTATCCTTTGAGAATTCACCCATTGTTGAACCGCCTTGCTGCTGATTTGGGTTCATCTGATTGGTCCCCGGTCTGCCAGCCGTGTAAACAGTACCCGCAGGAAGTGGAACCCCCTTTCCTGGGAACCCCATTCCCATCGGAGGGAATTGCTCCTCTAACTTTGGGGGAGTCGGAGGGGCTAGCATTTTGTTCATAAGGATGCCTGCACCTTCAATCAATGCTAACAAGATGCCTCCAAATATAGCACTCCTGGTGGCAGATCCCATACCC
>PIST-14
GTAATTAGGCACAGGAGGAGCAGCGCTGGAATCAAATATATCCAAATTCTCGTTCTTGGGTTCCTGTATTTTCTTCTTCCCAAACCACCCAGAGAAAAAAGCCCCATTATGATCACCTCTTTCTTCATGCCCAACAAGCTCAGATGACATACCTGAGGTGCTATCCTTTGAGAATTCACCCATTGTTGAACCGCCTTGCTGCTGATTTGGGTTCATCTGATTGGTCCCCGGTCTGCCAGCCGTGTAAACAGTACCCGCAGGAAGTGGAACCCCCTTTCCTGGGAACCCCATTCCCATCGGAGGGAATTGCTCCTCTAACTTTGGGGGAGGCGGAGGGGCTAGCATTTTGTTCATAAGGATGCCTGCACCTTCAATCAATGCTAACAAGATGCCTCCAAATATAGCACTCCTGGTGGCAGATCCCATACCC
>PIST-4
GTAATTAGGCACAGGAGGAGCAGCGCTGGAATCAAATATATCCAAATTCTCGTTCTTGGGTTCCTGTGTTTTCTTCTTCCCAAACCACCCAGAGAAAAAAGCCCCATTATGATCACCTCTTTCTTCATGCCCAACAAGCTCAGATGACATACCTGAGGTGCTATCCTTTGAGAATTCACCCATTGTTGAAGCGCCTTGCTGCTGATTTGGGTTCATCTGATTGGTCCCCGGTCTGCCAGCCGTGTAAACAGTACCCGCAGGAAGTGGAACCCCCTTTCCTGGGAACCCCATTCCCATCGGAGGGAATTGCTCCTCTAACTTTGGGGGAGGCGGAGGGGCTAGCATTTTGTTCATAAGGATGCCTGCACCTTCAATCAATGCTAACAAGATGCCTCCAAATATAGCACTCCTGGTGGCAGATCCCATACCC
>PICH-X1
GTAATTAGGCACAGGAGGAGCAGCGCTGGAATCAAATATATCCAAATTCTCGCTCTTGGGTTCATGTGTTTTCTTCTTCCCAAACCACCCAGAGAAAAAAGCCCCATTATGATCACCTCTTTCTTCGTGCCCAACAAGCTCAGATGACATACCTGAGGTGCTATCCTTTGAGAATTCACCCATTGTTGACCCGCCTTGCTGCTGATTTGGGTTCATCTGATTGGTCCCCGGTCTGCCAGCCGTGTAAACAGTACCCGCAGGAAGTGGAACCCCCTTTCCTGGGAACCCCATTCCCATTGGAGGGAATTGCTCCTCTAACTTCGGGGGAGGCGGAGGGGCTAGCATTTTGTTCATAAGGATGCCTGCACCTTCAATCAATGCTAACAAGATGCCTCCAAATATAGCACTCCTGGTGGCAGATCCCATACCC
>PILA-29
GTAATTAGGCACAGGAGGAGCAGCGCTGGAATCAAATATATCCAAATTCTCGCTCTTGGGTTCCTGTGTTTTCTTCTTCCCAAACCACCCAGAGAAAAAAGCCCCATTATGATCACCTCTTTCTTCATGCCCAACAAACTCAGATGACATACCTGAGGTGCTATCCTTTGAGAATTCACCCATTGTTGACCCGCCTTGCTGCTGATTTGGGTTCATCTGATTGGTCACCGGTCTGCCAGCCGTGTAAACAGTACCCGCAGGAAGTGGAACCCCCTTTCCTGGGAACCCCATTCCCATTGGAGGGAATTGCTCCTCTAACTTTGGGGGAGGCGGAGGGGCTAGCATTTTGTTCATAAGGATGCCTGCACCTTCAATCAATGCTAACAAGATGCCTCCAAATATAGCACTCCTGGTGGCAGATCCCATACCC
>PILA-17
GTAATTAGGCACAGGAGGAGCAGCGCTGGAATCAAATATATCCAAATTCTCGTTCTTGGGTTCCTGTGTTTTCTTCTTCCCAAACCACCCAGAGAAAAAAGCCCCATTATGATCACCTCTTTCTTCATGCCCAACAAGCTCAGATGACATACCTGAGGTGCTATCCTTTGAGAATTCACCCATTGTTGACCCGCCTTGCTGCTGATTTGGGTTCATCTGATTGGTCCCCGGTCTGCCAGCCGTGTAAACAGTACCCGCAGGAAGTGGAACCCCCTTTCCTGGGAACCCCATTCCCATCGGAGGGAATTGCTCCTCTAACTTTGGGGGAGGCGGAGGGGCTAGCATTTTGTTCATAAGGATGCCTGCACCTTCAATCAATGCTAACAAGATGCCTCCAAATATAGCACTCCTGGTGGCAGATCCCATACCC
>PILA-19
GTAATTAGGCACAGGAGGAGCAGCGCTGGAATCAAATATATCCAAATTCTCGCTCTTGGGTTCCTGTGTTTTCTTCTTCCCAAACCACCCAGAGAAAATAGCCCCATTATGATCACCTCTTTCTTCATGCCCAACAAGCTCAGATGACATACCTGAGGTGCTATCCTTTGAGAATTCACCCATTGTTGACCCACCTTGCTGCTGATTTGGGTTCATCTGATTGGTCCCCGGTCTGCCAGCCGTGTAAACAGTACCCGCAGGAAGTGGAACCCCCTTTCCTGGGAACCCCATTCCCATCGGAGGGAATTGCTCCTCTAACTTTGGGGGAGGCGGAGGGGCTAGCATTTTGTTCATAAGGATGCCTGCACCTTCAATCAATGCTAACAAGATGCCTCCAAATATCGCACTCCTGGTGGCAGATCCCATACCC
>PILA-24
GTAATTAGGCACAGGAGGAGCAGCGCTGGAATCAAATATATCCAAATTCTCGCTCTTGGGTTCCTGTGTTTTCTTCTTCCCAAACCACCCAGAGAAAAAAGCCCCATTATGATCACCTCTTTCTTCATGCCCAACAAGCTCAGATGACATACCTGAGGTGCTATCCTTTGAGAATTCACCCATTGTTGACCCGCCTTGCTGCTGATTTGGGTTCATCTGATTGGTCCCCGGTCTGCCAGCCGTGTAAACAGTACCCGCAGGAAGTGGAACCCCCTTTCCTGGGAACCCCATTCCCATCGGAGGGAATTGCTCCTCTAACTTTGGGGGAGGCGGAGGGGCTAGCATTTTGTTCATAAGGATGCCTGCACCTTCAATCAATGCTAACAAGATGCCTCCAAATATCGCACTCCTGGTGGCAGATCCCATACCC
>PILA-22
GTAATTAGGCACAGGAGGAGCAGCGCTGGAATCAAATATATCCAAATTCTCGCTCTTGGGTTCCTGTGTTTTCTTCTTCCCAAACCACCCAGAGAAAATAGCCCCATTATGATCACCTCTTTCTTCATGCCCAACAAGCTCAGATGACATACCTGAGGTGCTATCCTTTGAGAATTCACCCATTGTTGACCCACCTTGCTGCTGATTTGGGTTCATCTGATTGGTCCCCGGTCTGCCAGCCGTGTAAACAGTACCCGCAGGAAGTGGAACCCCCTTTCCTGGGAACCCCATTCCCATCGGAGGGAATTGCTCCTCTAACTTTGGGGGAGGCGGAGGGGCTAGCATTTTGTTCATAAGGATGCCTGCACCTTCAATCAATGCTAACAAGATGCCTCCAAATATCGCACTCCTGGTGGCAGATCCCATACCC
>PILA-20
GTAATTAGGCACAGGAGGAGCAGCGCTGGAATCAAATATATCCAAATTCTCGCTCTTGGGTTCCTGTGTTTTCTTCTTCCCAAACCACCCAGAGAAAAAAGCCCCATTATGATCACCTCTTTCTTCATGCCCAACAAGCTCAGATGACATACCTGAGGTGCTATCCTTTGAGAATTCACCCATTGTTGACCCGCCTTGCTGCTGATTTGGGTTCATCTGATTGGTCCCCGGTCTGCCAGCCGTGTAAACAGTACCCGCAGGAAGTGGAACCCCCTTTCCTGGGAACCCCATTCCCATTGGAGGGAATTGCTCCTCTAACTTTGGGGGAGGCGGAGGGGCTAGCATTTTGTTCATAAGGATGCCTGCACCTTCAATCAATGCTAACAAGATGCCTCCAAATATAGCACTCCTGGTGGCAGATCCCATACCC
>PILA-21
GTAATTAGGCACAGGAGGAGCAGCGCTGGAATCAAATATATCCAAATTCTCGCTCTTGGGTTCCTGTGTTTTCTTCTTCCCAAACCACCCAGAGAAAAAAGCCCCATTATGATCACCTCTTTCTTCATGCCCAACAAGCTCAGATGACATACCTGAGGTGCTATCCTTTGAGAATTCACCCATTGTTGACCCGCCTTGCTGCTGATTTGGGTTCATCTGATTGGTCCCCGGTCTGCCAGCCGTGTAAACAGTACCCGCAGGAAGTGGAACCCCCTTTCCTGGGAACCCCATTCCCATTGGAGGGAATTGCTCCTCTAACTTTGGGGGAGGCGGAGGGGCTAGCATTTTGTTCATAAGGATGCCTGCACCTTCAATCAATGCTAACAAGATGCCTCCAAATATAGCACTCCTGGTGGCAGATCCCATACCC
>PILA-26
GTAATTAGGCACAGGAGGAGCAGCGCTGGAATCAAATATATCCAAATTCTCGCTCTTGGGTTCCTGTGTTTTCTTCTTCCCAAACCACCCAGAGAAAAAAGCCCCATTATGATCACCTCTTTCTTCATGCCCAACAAACTCAGATGACATACCTGAGGTGCTATCCTTTGAGAATTCACCCATTGTTGACCCGCCTTGCTGCTGATTTGGGTTCATCTGATTGGTCACCGGTCTGCCAGCCGTGTAAACAGTACCCGCAGGAAGTGGAACCCCCTTTCCTGGGAACCCCATTCCCATTGGAGGGAATTGCTCCTCTAACTTTGGGGGAGGCGGAGGGGCTAGCATTTTGTTCATAAGGATGCCTGCACCTTCAATCAATGCTAACAAGATGCCTCCAAATATAGCACTCCTGGTGGCAGATCCCATACCC
>PILA-23
GTAATTAGGCACAGGAGGAGCAGCGCTGGAATCAAATATATCCAAATTCTCGCTCTTGGGTTCCTGTGTTTTCTTCTTCCCAAACCACCCAGAGAAAAAAGCCCCATTATGATCACCTCTTTCTTCATGCCCAACAAACTCAGATGACATACCTGAGGTGCTATCCTTTGAGAATTCACCCATTGTTGACCCGCCTTGCTGCTGATTTGGGTTCATCTGATTGGTCACCGGTCTGCCAGCCGTGTAAACAGTACCCGCAGGAAGTGGAACCCCCTTTCCTGGGAACCCCATTCCCATTGGAGGGAATTGCTCCTCTAACTTTGGGGGAGGCGGAGGGGCTAGCATTTTGTTCATAAGGATGCCTGCACCTTCAATCAATGCTAACAAGATGCCTCCAAATATAGCACTCCTGGTGGCAGATCCCATACCC
>PILA-18
GTAATTAGGCACAGGAGGAGCAGCGCTGGAATCAAATATATCCAAATTCTCGCTCTTGGGTTCCTGTGTTTTCTTCTTCCCAAACCACCCAGAGAAAAAAGCCCCATTATGATCACCTCTTTCTTCATGCCCAACAAACTCAGATGACATACCTGAGGTGCTATCCTTTGAGAATTCACCCATTGTTGACCCGCCTTGCTGCTGATTTGGGTTCATCTGATTGGTCACCGGTCTGCCAGCCGTGTAAACAGTACCCGCAGGAAGTGGAACCCCCTTTCCTGGGAACCCCATTCCCATTGGAGGGAATTGCTCCTCTAACTTTGGGGGAGGCGGAGGGGCTAGCATTTTGTTCATAAGGATGCCTGCACCTTCAATCAATGCTAACAAGATGCCTCCAAATATAGCACTCCTGGTGGCAGATCCCATACCC
>PILA-27
GTAATTAGGCACAGGAGGAGCAGCGCTGGAATCAAATATATCCAAATTCTCGCTCTTGGGTTCCTGTGTTTTCTTCTTCCCAAACCACCCAGAGAAAAAAGCCCCATTATGATCACCTCTTTCTTCATGCCCAACAAACTCAGATGACATACCTGAGGTGCTATCCTTTGAGAATTCACCCATTGTTGACCCGCCTTGCTGCTGATTTGGGTTCATCTGATTGGTCACCGGTCTGCCAGCCGTGTAAACAGTACCCGCAGGAAGTGGAACCCCCTTTCCTGGGAACCCCATTCCCATTGGAGGGAATTGCTCCTCTAACTTTGGGGGAGGCGGAGGGGCTAGCATTTTGTTCATAAGGATGCCTGCACCTTCAATCAATGCTAACAAGATGCCTCCAAATATAGCACTCCTGGTGGCAGATCCCATACCC
>PILA-28
GTAATTAGGCACAGGAGGAGCAGCGCTGGAATCAAATATATCCAAATTCTCGCTCTTGGGTTCCTGTGTTTTCTTCTTCCCAAACCACCCAGAGAAAATAGCCCCATTATGATCACCTCTTTCTTCATGCCCAACAAGCTCAGATGACATACCTGAGGTGCTATCCTTTGAGAATTCACCCATTGTTGACCCACCTTGCTGCTGATTTGGGTTCATCTGATTGGTCCCCGGTCTGCCAGCCGTGTAAACAGTACCCGCAGGAAGTGGAACCCCCTTTCCTGGGAACCCCATTCCCATCGGAGGGAATTGCTCCTCTAACTTTGGGGGAGGCGGAGGGGCTAGCATTTTGTTCATAAGGATGCCTGCACCTTCAATCAATGCTAACAAGATGCCTCCAAATATCGCACTCCTGGTGGCAGATCCCATACCC
>PIAL-AO
GTAATTAGGCACAGGAGGAGCAGCGCTGGAATCAAATATATCCAAATTCTCGCTCTTGGGTTCCTGTGTTTTCTTCTTCCCAAACCACCCAGAGAAAAAGGGCCCATTATGATCACCTCTTTCTTCATGCCCAACAAGCTCAGATGACATACCTGAGGTGCTATCCTTTGAGAATTCACCCATTGTTGACCCGCCTTGCTGCTGATTTGGGTTCATCTGATTGGTCCCCGGTCTGCCACCCGTGTAAACAGTACCCGCAGGAAGTGGAACCCCCTTTCCTGGGTACCCCATTCCCATTGGAGGGAACTGCTCCTCTAACTTTGGGGGAGGCGGAGGGGCTAGCATTTTGTTCATAAGGATGCCTGCACCTTCAATCAATGCTAACAAGATGCCTCCAAATATAGCACTCCTGGTGGCAGATCCCATACCC
