# Supplementary material for: An empirical evaluation of two-stage species tree inference strategies using a multilocus dataset from North American pines
Source: BMC Evol Biol. 2014 Mar 29;14:67. doi: 10.1186/1471-2148-14-67 (PMC4021425; doi:10.1186/1471-2148-14-67)
Supplement: Additional file 3 — Zip archive containing data filesDp,Dp,0,Ds,Ds,0, and a description of these files. [file 1471-2148-14-67-S3.zip › DeGiorgioEtAl_2014_AdditionalFile1/Dataset_Dp0/0_3128_02.fas]

>PIAL-17
AACAGTGGGTGGGGTGTGGCCTTCAAATCATTAGGTAATAAACTACTCCTAATAGGAGGTGAGACAGGTCAAAGTGCTTATGGTCAGGGTGTATCTATCTACACATCCAGACCTATTTCAACTGAGTCAGCGCCACAATGGGATTTCCTGACTAGGGTAGGAGGATCCTTCGTCTTTAATTGTGCTATTATGGCAACTTGACCTACTTCGCTATTTGTATGCCATGAGAGTTGAGACCAATAGGCAGAGGAAAAACTACAGACTCAAAAGTTAGTCT-TGAGGCTCAGTGCCTAACAAATAACATTTCTTGAGAAAACAAATGTAAAAAGGATAAAGCATTCGCTTTAAATGTTTTGAAGAATTCACAGTACAAGATCAACTAGGAACAATTTACAAGGCCATCTATGTTTGAGCATGATGCGCTTGTGAAATTTTAT
>PIAL-13
AACAGTGGGTGGGGTGTGGCCTTCAAATCATTAGGTAATAAACTACTCCTAATAGGAGGTGAGACAGGTCAAAGTGCTTATGGTCAGGGTGTATCTATCTACACATCCAGACCTATTTCAACTGAGTCAGCGCCACAATGGGATTTCCTGACTAGGGTAGGAGGATCCTTCGTCTTTAATTGTGCTATTATGGCAACTTGACCTACTTCGCTATTTGTATGCCATGAGAGTTGAGACCAATAGGCAGAGGAAAAACTACAGACTCAAAAGTTAGTCT-TGAGGCTCAGTGCCTAACAAATAACATTTCTTGAGAAAACAAATGTAAAAAGGATAAAGCATTCGCTTTAAATGTTTTGAAGAATTCACAGTACAAGATCAACTAGGAACAATTTACAAGGCCATCTATGTTTGAGCATGATGCGCTTGTGAAATTTTAT
>PIAL-2
AACAGTGGGTGGGGTGTGGCCTTCAAATCATTAGGTAATAAACTACTCCTAATAGGAGGTGAGACAGGTCAAAGTGCTTATGGTCAGGGTGTATCTATCTACACATCCAGACCTATTTCAACTGAGTCAGCGCCACAATGGGATTTCCTGACTAGGGTAGGAGGATCCTTCGTCTTTAATTGTGCTATTATGGCAACTTGACCTACTTCGCTATTTGTATGCCATGAGAGTTGAGACCAATAGGCAGAGGAAAAACTACAGACTCAAAAGTTAGTCT-TGAGGCTCAGTGCCTAACAAATAACATTTCTTGAGAAAACAAATGTAAAAAGGATAAAGCATTCGCTTTAAATGTTTTGAAGAATTCACAGTACAAGATCAACTAGGAACAATTTACAAGGCCATCTATGTTTGAGCATGATGCGCTTGTGAAATTTTAT
>PIAL-8
AACAGTGGGTGGGGTGTGGCCTTCAAATCATTAGGTAATAAACTACTCCTAATAGGAGGTGAGACAGGTCAAAGTGCTTATGGTCAGGGTGTATCTATCTACACATCCAGACCTATTTCAACTGAGTCAGCGCCACAATGGGATTTCCTGACTAGGGTAGGAGGATCCTTCGTCTTTAATTGTGCTATTATGGCAACTTGACCTACTTCGCTATTTGTATGCCATGAGAGTTGAGACCAATAGGCAGAGGAAAAACTACAGACTCAAAAGTTAGTCT-TGAGGCTCAGTGCCTAACAAATAACATTTCTTGAGAAAACAAATGTAAAAAGGATAAAGCATTCGCTTTAAATGTTTTGAAGAATTCACAGTACAAGATCAACTAGGAACAATTTACAAGGCCATCTATGTTTGAGCATGATGCGCTTGTGAAATTTTAT
>PIAL-15
AACAGTGGGTGGGGTGTGGCCTTCAAATCATTAGGCAATAAACTACTCCTAATAGGAGGTGAGACAGGTCAAAGTGCTTATGGTCAGGGTGTATCTATCTACACATCCAGACCTATTTCAACTGAGTCAGCGCCACAATGGGATTTCCTGACTAGGGTAGGAGGATCCTTCGTCTTTAATTGTGCTATTATGGCAACTTGACCTGCTTCGCTATTTGTATGCCATGAGAGTTGAGACCAATAGGCAGAGGAAAAACTACAGACTCAAAAGTTAGTCT-TGAGGCTCAGTGCCTAACAAATAACATTTCTTGAGAAAACAAATGTAAAAAGGATAAAGCATTCGCTTTAAATGTTTTGAAGAATTCACAGTACAAGATCAACTAGGAACAATTTACAAGGCCATCTATGTTTGAGCATGATGCGCTTGTGAAATTTTAT
>PIAL-3
AACAGTGGGTGGGGTGTGGCCTTCAAATCATTAGGCAATAAACTACTCCTAATAGGAGGTGAGACAGGTCAAAGTGCTTATGGTCAGGGTGTATCTATCTACACATCCAGACCTATTTCAACTGAGTCAGCGCCACAATGGGATTTCCTGACTAGGGTAGGAGGATCCTTTGTCTTTAATTGTGCTATTATGGCAACTTGACCTGCTTCGCTATTTGTATGCCATGAGAGTTGAGACCAATAGGCAGAGGAAAAACTACAGACTCAAAAGTTAGTCT-TGAGGCTCAGTGCCTAACAAATAACATTTCTTGAGAAAACAAATGTAAAAAGGATAAAGCATTCGCTTTAAATGTTTTGAAAAATTCACAGTACAAAATCAACTAGGAACAATTTACAAGGCCATCTATGTTTGAGCATGATGCGCTTGTGAAATTTTAT
>PIAL-5
AACAGTGGGTGGGGTGTGGCCTTCAAATCATTAGGTAATAAACTACTCCTAATAGGAGGTGAGACAGGTCAAAGTGCTTATGGTCAGGGTGTATCTATCTACACATCCAGACCTATTTCAACTGAGTCAGCGCCACAATGGGATTTCCTGACTAGGGTAGGAGGATCCTTCGTCTTTAATTGTGCTATTATGGCAACTTGACCTACTTCGCTATTTGTATGCCATGAGAGTTGAGACCAATAGGCAGAGGAAAAACTACAGACTCAAAAGTTAGTCT-TGAGGCTCAGTGCCTAACAAATAACATTTCTTGAGAAAACAAATGTAAAAAGGATAAAGCATTCGCTTTAAATGTTTTGAAGAATTCACAGTACAAGATCAACTAGGAACAATTTACAAGGCCATCTATGTTTGAGCATGATGCGCTTGTGAAATTTTAT
>PIAL-16
AACAGTGGGTGGGGTGTGGCCTTCAAATCATTAGGTAATAAACTACTCCTAATAGGAGGTGAGACAGGTCAAAGTGCTTATGGTCAGGGTGTATCTATCTACACATCCAGACCTATTTCAACTGAGTCAGCGCCACAATGGGATTTCCTGACTAGGGTAGGAGGATCCTTCGTCTTTAATTGTGCTATTATGGCAACTTGACCTACTTCGCTATTTGTATGCCATGAGAGTTGAGACCAATAGGCAGAGGAAAAACTACAGACTCAAAAGTTAGTCT-TGAGGCTCAGTGCCTAACAAATAACATTTCTTGAGAAAACAAATGTAAAAAGGATAAAGCATTCGCTTTAAATGTTTTGAAGAATTCACAGTACAAGATCAACTAGGAACAATTTACAAGGCCATCTATGTTTGAGCATGATGCGCTTGTGAAATTTTAT
>PIAL-9
AACAGTGGGTGGGGTGTGGCCTTCAAATCATTAGGTAATAAACTACTCCTAATAGGAGGTGAGACAGGTCAAAGTGCTTATGGTCAGGGTGTATCTATCTACACATCCAGACCTATTTCAACTGAGTCAGCGCCACAATGGGATTTCCTGACTAGGGTAGGAGGATCCTTCGTCTTTAATTGTGCTATTATGGCAACTTGACCTACTTCGCTATTTGTATGCCATGAGAGTTGAGACCAATAGGCAGAGGAAAAACTACAGACTCAAAAGTTAGTCT-TGAGGCTCAGTGCCTAACAAATAACATTTCTTGAGAAAACAAATGTAAAAAGGATAAAGCATTCGCTTTAAATGTTTTGAAGAATTCACAGTACAAGATCAACTAGGAACAATTTACAAGGCCATCTATGTTTGAGCATGATGCGCTTGTGAAATTTTAT
>PIAL-4
AACAGTGGGTGGGGTGTGGCCTTCAAATCATTAGGTAATAAACTACTCCTAATAGGAGGTGAGACAGGTCAAAGTGCTTATGGTCAGGGTGTATCTATCTACACATCCAGACCTATTTCAACTGAGTCAGCGCCACAATGGGATTTCCTGACTAGGGTAGGAGGATCCTTCGTCTTTAATTGTGCTATTATGGCAACTTGACCTACTTCGCTATTGGTATGCCATGAGAGTTGAGACCAATAGGCAGAGGAAAAACTACAGACTCAAAAGTTAGTCT-TGAGGCTCAGTGCCTAACAAATAACATTTCTTGAGAAAACAAATGTAAAAAGGATAAAGCATTCGCTTTAAATGTTTTGAAGAATTCACAGTACAAGATCAACTAAGAACAATTTACAAGGCCATCTATGTTTGAGCATGATGCGCTTGTGAAATTTTAT
>PIAL-7
AACAGTGGGTGGGGTGTGGCCTTCAAATCATTAGGTAATAAACTACTCCTAATAGGAGGTGAGACAGGTCAAAGTGCTTATGGTCAGGGTGTATCTATCTACACATCCAGACCTATTTCAACTGAGTCAGCGCCACAATGGGATTTCCTGACTAGGGTAGGAGGATCCTTCGTCTTTAATTGTGCTATTATGGCAACTTGACCTACTTCGCTATTTGTATGCCATGAGAGTTGAGACCAATAGGCAGAGGAAAAACTACAGACTCAAAAGTTAGTCT-TGAGGCTCAGTGCCTAACAAATAACATTTCTTGAGAAAACAAATGTAAAAAGGATAAAGCATTCGCTTTAAATGTTTTGAAGAATTCACAGTACAAGATCAACTAGGAACAATTTACAAGGCCATCTATGTTTGAGCATGATGCGCTTGTGAAATTTTAT
>PIAL-6
AACAGTGGGTGGGGTGTGGCCTTCAAATCATTAGGTAATAAACTACTCCTAATAGGAGGTGAGACAGGTCAAAGTGCTTATGGTCAGGGTGTATCTATCTACACATCCAGACCTATTTCAACTGAGTCAGCGCCACAATGGGATTTCCTGACTAGGGTAGGAGGATCCTTCGTCTTTAATTGTGCTATTATGGCAACTTGACCTACTTCGCTATTTGTATGCCATGAGAGTTGAGACCAATAGGCAGAGGAAAAACTACAGACTCAAAAGTTAGTCT-TGAGGCTCAGTGCCTAACAAATAACATTTCTTGAGAAAACAAATGTAAAAAGGATAAAGCATTCGCTTTAAATGTTTTGAAGAATTCACAGTACAAGATCAACTAGGAACAATTTACAAGGCCATCTATGTTTGAGCATGATGCGCTTGTGAAATTTTAT
>PIAY-2
AACAGTGGGTGGGGTGTGGCCTTCAAATCATTAGGTAATAAACTACTCCTAATAGGAGGTGAGACAGGTCAAAGTGCTTATGGTCAGGGTGTATCTATCTACACATCCAGACCTATTTCAACTGAGTCAGCGCCACAATGGGATTTCCTGACTAGGGTAGGAGGATCCTTCGTCTTTAATTGTGCTATTATGGCAACTTGACCTACTTCGCTATTTGTATGCCATGAGAGTTGAGACCAATAGGCAGAGGAAAAACTACAGACTCAAAAGTTAGTCT-TGAGGCTCAGTGCCTAACAAATAACATTTCTTGAGAAAACAAATGTAAAAAGGATAAAGCATTCGCTTTAAATGTTTTGAAGAATTCACAGTACAAGATCAACTAGGAACAATTTACAAGGCCATCTATGTTTGAGCATGATGCGCTTGTGAAATTTTAT
>PIAY-14
AACAGTGGGTGGGGTGTGGCCTTCAAATCATTAGGTAATAAACTACTCCTAATAGGAGGTGAGACAGGTCAAAGTGCTTATGGTCAGGGTGTATCTATCTACACATCCAGACCTATTTCAATTGAGTCAGCGCCACAATGGGATTTCCTGACTAGGGTAGGAGGATCCTTCGTCTTTAATTGTGCTATTATGGCAACTTGACCTACTTCGCTATTTGTATGCCATGAGAGTTGAGACCAATAGGCAGAGGAAAAACTACAGACTCAAAAGTTAGTCT-TGAGGCTCAGTGCCTAACAAATAACATTTCTTGAGAAAACAAATGTAAAAAGGATAAAGCATTCGCTTTAAATGTTTTGAAGAATTCACAGTACAAGATCAACTAGGAACAATTTACAAGGCCATCTATGTTTGAGCATGATGCGCTTGTGAAATTTTAT
>PIAY-15
AACAGTGGGTGGGGTGTGGCCTTCAAATCATTAGGTAATAAACTACTCCTAATAGGAGGTGAGACAGGTCAAAGTGCTTATGGTCAGGGTGTATCTATCTACACATCCAGACCTATTTCAACTGAGTCAGCGCCACAATGGGATTTCCTGACTAGGGTAGGAGGATCCTTCGTCTTTAATTGTGCTATTATGGCAACTTGACCTACTTCGCTATTTGTATGCCATGAGAGTTGAGACCAATAGGCAGAGGAAAAACTACAGACTCAAAAGTTAGTCT-TGAGGCTCAGTGCCTAACAAATAACATTTCTTGAGAAAACAAATGTAAAAAGGATAAAGCATTCGCTTTAAATGTTTTGAAGAATTCACAGTACAAGATCAACTAGGAACAATTTACAAGGCCATCTATGTTTGAGCATGATGCGCTTGTGAAATTTTAT
>PIAY-1
AACAGTGGGTGGGGTGTGGCCTTCAAATCATTAGGTAATAAACTACTCCTAATAGGAGGTGAGACAGGTCAAAGTGCTTATGGTCAGGGTGTATCTATCTACACATCCAGACCTATTTCAACTGAGTCAGCGCCACAATGGGATTTCCTGACTAGGGTAGGAGGATCCTTCGTCTTTAATTGTGCTATTATGGCAACTTGACCTACTTCGCTATTTGTATGCCATGAGAGTTGAGACCAATAGGCAGAGGAAAAACTACAGACTCAAAAGTTAGTCT-TGAGGCTCAGTGCCTAACAAATAACATTTCTTGAGAAAACAAATGTAAAAAGGATAAAGCATTCGCTTTAAATGTTTTGAAGAATTCACAGTACAAGATCAACTAGGAACAATTTACAAGGCCATCTATGTTTGAGCATGATGCGCTTGTGAAATTTTAT
>PIAY-18
AACAGTGGGTGGGGTGTGGCCTTCAAATCATTAGGTAATAAACTACTCCTAATAGGAGGTGAGACAGGTCAAAGTGCTTATGGTCAGGGTGTATCTATCTACACATCCAGACCTATTTCAACTGAGTCAGCGCCACAATGGGATTTCCTGACTAGGGTAGGAGGATCCTTCGTCTTTAATTGTGCTATTATGGCAACTTGACCTACTTCGCTATTTGTATGCCATGAGAGTTGAGACCAATAGGCAGAGGAAAAACTACAGACTCAAAAGTTAGTCT-TGAGGCTCAGTGCCTAACAAATAACATTTCTTGAGAAAACAAATGTAAAAAGGATAAAGCATTCGCTTTAAATGTTTTGAAGAATTCACAGTACAAGATCAACTAGGAACAATTTACAAGGCCATCTATGTTTGAGCATGATGCGCTTGTGAAATTTTAT
>PIAY-10
AACAGTGGGTGGGGTGTGGCCTTCAAATCATTAGGTAATAAACTACTCCTAATAGGAGGTGAGACAGGTCAAAGTGCTTATGGTCAGGGTGTATCTATCTACACATCCAGACCTATTTCAACTGAGTCAGCGCCACAATGGGATTTCCTGACTAGGGTAGGAGGATCCTTCGTCTTTAATTGTGCTATTATGGCAACTTGACCTACTTCGCTATTTGTATGCCATGAGAGTTGAGACCAATAGGCAGAGGAAAAACTACAGACTCAAAAGTTAGTCT-TGAGGCTCAGTGCCTAACAAATAACATTTCTTGAGAAAACAAATGTAAAAAGGATAAAGCATTCGCTTTAAATGTTTTGAAGAATTCACAGTACAAGATCAACTAGGAACAATTTACAAGGCCATCTATGTTTGAGCATGATGCGCTTGTGAAATTTTAT
>PIAY-13
AACAGTGGGTGGGGTGTGGCCTTCAAATCATTAGGTAATAAACTACTCCTAATAGGAGGTGAGACAGGTCAAAGTGCTTATGGTCAGGGTGTATCTATCTACACATCCAGACCTATTTCAACTGAGTCAGCGCCACAATGGGATTTCCTGACTAGGGTAGGAGGATCCTTCGTCTTTAATTGTGCTATTATGGCAACTTGACCTACTTCGCTATTTGTATGCCATGAGAGTTGAGACCAATAGGCAGAGGAAAAACTACAGACTCAAAAGTTAGTCT-TGAGGCTCAGTGCCTAACAAATAACATTTCTTGAGAAAACAAATGTAAAAAGGATAAAGCATTCGCTTTAAATGTTTTGAAGAATTCACAGTACAAGATCAACTAGGAACAATTTACAAGGCCATCTATGTTTGAGCATGATGCGCTTGTGAAATTTTAT
>PIAY-17
AACAGTGGGTGGGGTGTGGCCTTCAAATCATTAGGTAATAAACTACTCCTAATAGGAGGTGAGACAGGTCAAAGTGCTTATGGTCAGGGTGTATCTATCTACACATCCAGACCTATTTCAACTGAGTCAGCGCCACAATGGGATTTCCTGACTAGGGTAGGAGGATCCTTCGTCTTTAATTGTGCTATTATGGCAACTTGACCTACTTCGCTATTTGTATGCCATGAGAGTTGAGACCAATAGGCAGAGGAAAAACTACAGACTCAAAAGTTAGTCT-TGAGGCTCAGTGCCTAACAAATAACATTTCTTGAGAAAACAAATGTAAAAAGGATAAAGCATTCGCTTTAAATGTTTTGAAGAATTCACAGTACAAGATCAACTAGGAACAATTTACAAGGCCATCTATGTTTGAGCATGATGCGCTTGTGAAATTTTAT
>PIAY-9
AACAGTGGGTGGGGTGTGGCCTTCAAATCATTAGGTAATAAACTACTCCTAATAGGAGGTGAGACAGGTCAAAGTGCTTATGGTCAGGGTGTATCTATCTACACATCCAGACCTATTTCAACTGAGTCAGCGCCACAATGGGATTTCCTGACTAGGGTAGGAGGATCCTTCGTCTTTAATTGTGCTATTATGGCAACTTGACCTACTTCGCTATTTGTATGCCATGAGAGTTGAGACCAATAGGCAGAGGAAAAACTACAGACTCAAAAGTTAGTCT-TGAGGCTCAGTGCCTAACAAATAACATTTCTTGAGAAAACAAATGTAAAAAGGATAAAGCATTCGCTTTAAATGTTTTGAAGAATTCACAGTACAAGATCAACTAGGAACAATTTACAAGGCCATCTATGTTTGAGCATGATGCGCTTGTGAAATTTTAT
>PIAY-8
AACAGTGGGTGGGGTGTGGCCTTCAAATCATTAGGTAATAAACTACTCCTAATAGGAGGTGAGACAGGTCAAAGTGCTTATGGTCAGGGTGTATCTATCTACACATCCAGACCTATTTCAACTGAGTCAGCGCCACAATGGGATTTCCTGACTAGGGTAGGAGGATCCTTCGTCTTTAATTGTGCTATTATGGCAACTTGACCTACTTCGCTATTTGTATGCCATGAGAGTTGAGACCAATAGGCAGAGGAAAAACTACAGACTCAAAAGTTAGTCT-TGAGGCTCAGTGCCTAACAAATAACATTTCTTGAGAAAACAAATGTAAAAAGGATAAAGCATTCGCTTTAAATGTTTTGAAGAATTCACAGTACAAGATCAACTAGGAACAATTTACAAGGCCATCTATGTTTGAGCATGATGCGCTTGTGAAATTTTAT
>PIAY-19
AACAGTGGGTGGGGTGTGGCCTTCAAATCATTAGGTAATAAACTACTCCTAATAGGAGGTGAGACAGGTCAAAGTGCTTATGGTCAGGGTGTATCTATCTACACATCCAGACCTATTTCAACTGAGTCAGCGCCACAATGGGATTTCCTGACTAGGGTAGGAGGATCCTTCGTCTTTAATTGTGCTATTATGGCAACTTGACCTACTTCGCTATTTGTATGCCATGAGAGTTGAGACCAATAGGCAGAGGAAAAACTACAGACTCAAAAGTTAGTCT-TGAGGCTCAGTGCCTAACAAATAACATTTCTTGAGAAAACAAATGTAAAAAGGATAAAGCATTCGCTTTAAATGTTTTGAAGAATTCACAGTACAAGATCAACTAGGAACAATTTACAAGGCCATCTATGTTTGAGCATGATGCGCTTGTGAAATTTTAT
>PIAY-3
AACAGTGGGTGGGGTGTGGCCTTCAAATCATTAGGTAATAAACTACTCCTAATAGGAGGTGAGACAGGTCAAAGTGCTTATGGTCAGGGTGTATCTATCTACACATCCAGACCTATTTCAACTGAGTCAGCGCCACAATGGGATTTCCTGACTAGGGTAGGAGGATCCTTCGTCTTTAATTGTGCTATTATGGCAACTTGACCTACTTCGCTATTTGTATGCCATGAGAGTTGAGACCAATAGGCAGAGGAAAAACTACAGACTCAAAAGTTAGTCT-TGAGGCTCAGTGCCTAACAAATAACATTTCTTGAGAAAACAAATGTAAAAAGGATAAAGCATTCGCTTTAAATGTTTTGAAGAATTCACAGTACAAGATCAACTAGGAACAATTTACAAGGCCATCTATGTTTGAGCATGATGCGCTTGTGAAATTTTAT
>PIAY-7
AACAGTGGGTGGGGTGTGGCCTTCAAATCATTAGGTAATAAACTACTCCTAATAGGAGGTGAGACAGGTCAAAGTGCTTATGGTCAGGGTGTATCTATCTACACATCCAGACCTATTTCAACTGAGTCAGCGCCACAATGGGATTTCCTGACTAGGGTAGGAGGATCCTTCGTCTTTAATTGTGCTATTATGGCAACTTGACCTACTTCGCTATTTGTATGCCATGAGAGTTGAGACCAATAGGCAGAGGAAAAACTACAGACTCAAAAGTTAGTCT-TGAGGCTCAGTGCCTAACAAATAACATTTCTTGAGAAAACAAATGTAAAAAGGATAAAGCATTCGCTTTAAATGTTTTGAAGAATTCACAGTACAAGATCAACTAGGAACAATTTACAAGGCCATCTATGTTTGAGCATGATGCGCTTGTGAAATTTTAT
>PIAY-16
AACAGTGGGTGGGGTGTGGCCTTCAAATCATTAGGTAATAAACTACTCCTAATAGGAGGTGAGACAGGTCAAAGTGCTTATGGTCAGGGTGTATCTATCTACACATCCAGACCTATTTCAACTGAGTCAGCGCCACAATGGGATTTCCTGACTAGGGTAGGGGGATCCTTCGTCTTTAATTGTGCTATTATGGCAACTTGACCTACTTCGCTATTTGTATGCCATGAGAGTTGAGACCAATAGGCAGAGGAAAAACTACAGACTCAAAAGTTAGTCT-TGAGGCTCAGTGCCTAACAAATAACATTTCTTGAGAAAACAAATGTAAAAAGGATAAAGCATTCGCTTTAAATGTTTTGAAGAATTCACAGTACAAGATCAACTAGGAACAATTTACAAGGCCATCTATGTTTGAGCATGATGCGCTTGTGAAATTTTAT
>PIAY-4
AACAGTGGGTGGGGTGTGGCCTTCAAATCATTAGGTAATAAACTACTCCTAATAGGAGGTGAGACAGGTCAAAGTGCTTATGGTCAGGGTGTATCTATCTACACATCCAGACCTATTTCAACTGAGTCAGCGCCACAATGGGATTTCCTGACTAGGGTAGGAGGATCCTTCGTCTTTAATTGTGCTATTATGGCAACTTGACCTACTTCGCTATTTGTATGCCATGAGAGTTGAGACCAATAGGCAGAGGAAAAACTACAGACTCAAAAGTTAGTCT-TGAGGCTCAGTGCCTAACAAATAACATTTCTTGAGAAAACAAATGTAAAAAGGATAAAGCATTCGCTTTAAATGTTTTGAAGAATTCACAGTACAAGATCAACTAGGAACAATTTACAAGGCCATCTATGTTTGAGCATGATGCGCTTGTGAAATTTTAT
>PIAY-5
AACAGTGGGTGGGGTGTGGCCTTCAAATCATTAGGTAATAAACTACTCCTAATAGGAGGTGAGACAGGTCAAAGTGCTTATGGTCAGGGTGTATCTATCTACACATCCAGACCTATTTCAACTGAGTCAGCGCCACAATGGGATTTCCTGACTAGGGTAGGAGGATCCTTCGTCTTTAATTGTGCTATTATGGCAACTTGACCTACTTCGCTATTTGTATGCCATGAGAGTTGAGACCAATAGGCAGAGGAAAAACTACAGACTCAAAAGTTAGTCT-TGAGGCTCAGTGCCTAACAAATAACATTTCTTGAGAAAACAAATGTAAAAAGGATAAAGCATTCGCTTTAAATGTTTTGAAGAATTCACAGTACAAGATCAACTAGGAACAATTTACAAGGCCATCTATGTTTGAGCATGATGCGCTTGTGAAATTTTAT
>PIBU-1
AACAGTGGGTGGGGTGTGGCCTTCAAATCATTAGGTAATAAACTGCTCCTAATAGGAGGTGAGACAGGTCAAAGTGCTTATGGTCAGGGTGTATCTATCTACACATCCAGACCTATTTCAACTGAGTCAGTGCCACAATGGGATTTCCTAACTAGGGTAGGAGGATCCTTCGTCTTTAATTGTGCTATTATGGCAACTTGACCTACTTCGCTATTTGTATGCCATGAGAGTTGAGACCAATAGGCAGAGGAAAAACTACAGACTCAAA-GTTAGTCCGTGAGGCTCAGTGCCTAACAAATAACATTTCTTGAGAAAACAAATGTAAAAAGGATAAAGCATTCGCTTTAAATGTTTTGAAGAATTCACAGTACAGGATCAACTAGGAACAATTTACAAGGCCATCTATGTTTGAGCATGATGCGCTTGTGAAATTTTAT
>PIFL-9
AACAGTGGGTGGGGTGTGGCCTTCAAATCATTAGGTAATAAACTACTCCTAATAGGAGGTGAGACAGGTCAAAGTGCTTATGGTCAGGGTGTATCTATCTACACATCCAGACCTATTTCAACTGAGTCAGCGCCACAATGGGATTTCCTGACTAGGGTAGGAGGATCCTTCGTCTTTAATTGTGCTATTATGGCAACTTGACCTACTTCGCTATTTGTATGCCATGAGAGTTGAGACCAATAGGCAGAGGAAAAACTACAGACTCAAAAGTTAGTCT-TGAGGCTCAGTGCCTAACAAATAACATTTCTTGAGAAAACAAATGTAAAAAGGATAAAGCATTCGCTTTAAATGTTTTGAAGAATTCACAGTACAAGATCAACTAGGAACAATTTACAAGGCCATCTATGTTTGAGCATGATGCGCTTGTGAAATTTTAT
>PIFL-13
AACAGTGGGTGGGGTGTGGCCTTCAAATCATTAGGTAATAAACTACTCCTAATAGGAGGTGAGACAGGTCAAAGTGCTTATGGTCAGGGTGTATCTATCTACACATCCAGACCTATTTCAACTGAGTCAGCGCCACAATGGGATTTCCTGACTAGGGTAGGAGGATCCTTCGTCTTTAATTGTGCTATTATGGCAACTTGACCTACTTCGCTATTTGTATGCCATGAGAGTTGAGACCAATAGGCAGAGGAAAAACTACAGACTCAAAAGTTAGTCT-TGAGGCTCAGTGCCTAACAAATAACATTTCTTGAGAAAACAAATGTAAAAAGGATAAAGCATTCGCTTTAAATGTTTTGAAGAATTCACAGTACAAGATCAACTAGGAACAATTTACAAGGCCATCTATGTTTGAGCATGATGCGCTTGTGAAATTTTAT
>PIFL-14
AACAGTGGGTGGGGTGTGGCCTTCAAATCATTAGGTAATAAACTACTCCTAATAGGAGGTGAGACAGGTCAAAGTGCTTATGGTCAGGGTGTATCTATCTACACATCCAGACCTATTTCAACTGAGTCAGCGCCACAATGGGATTTCCTGACTAGGGTAGGAGGATCCTTCGTCTTTAATTGTGCTATTATGGCAACTTGACCTACTTCGCTATTTGTATGCCATGAGAGTTGAGACCAATAGGCAGAGGAAAAACTACAGACTCAAAAGTTAGTCT-TGAGGCTCAGTGCCTAACAAATAACATTTCTTGAGAAAACAAATGTAAAAAGGATAAAGCATTCGCTTTAAATGTTTTGAAGAATTCACAGTACAAGATCAACTAGGAACAATTTACAAGGCCATCTATGTTTGAGCATGATGCGCTTGTGAAATTTTAT
>PIFL-12
AACAGTGGGTGGGGTGTGGCCTTCAAATCATTAGGTAATAAACTACTCCTAATAGGAGGTGAGACAGGTCAAAGTGCTTATGGTCAGGGTGTATCTATCTACACATCCAGACCTATTTCAACTGAGTCAGCGCCACAATGGGATTTCCTGACTAGGGTAGGAGGATCCTTCGTCTTTAATTGTGCTATTATGGCAACTTGACCTACTTCGCTATTTGTATGCCATGAGAGTTGAGACCAATAGGCAGAGGAAAAACTACAGACTCAAAAGTTAGTCT-TGAGGCTCAGTGCCTAACAAATAACATTTCTTGAGAAAACAAATGTAAAAAGGATAAAGCATTCGCTTTAAATGTTTTGAAGAATTCACAGTACAAGATCAACTAGGAACAATTTACAAGGCCATCTATGTTTGAGCATGATGCGCTTGTGAAATTTTAT
>PIFL-5
AACAGTGGGTGGGGTGTGGCCTTCAAATCATTAGGTAATAAACTACTCCTAATAGGAGGTGAGACAGGTCAAAGTGCTTATGGTCAGGGTGTATCTATCTACACATCCAGACCTATTTCAACTGAGTCAGCGCCACAATGGGATTTCCTGACTAGGGTAGGAGGATCCTTCGTCTTTAATTGTGCTATTATGGCAACTTGACCTACTTCGCTATTTGTATGCCATGAGAGTTGAGACCAATAGGCAGAGGAAAAACTACAGACTCAAAAGTTAGTCT-TGAGGCTCAGTGCCTAACAAATAACATTTCTTGAGAAAACAAATGTAAAAAGGATAAAGCATTCGCTTTAAATGTTTTGAAGAATTCACAGTACAAGATCAACTAGGAACAATTTACAAGGCCATCTATGTTTGAGCATGATGCGCTTGTGAAATTTTAT
>PIFL-16
AACAGTGGGTGGGGTGTGGCCTTTAAATCATTAGGTAATAAACTACTCCTAATAGGAGGTGAGACAGGTCAAAGTGCTTATGGTCAGGGTGTATCTATCTACACATCCAGACCTATTTCAACTGAGTCAGCGCCACAATGGGATTTCCTGACTAGGGTAGGAGGATCCTTCGTCTTTAATTGTGCTATTATGGCAACTTGACCTACTTCGCTATTTGTATGCCATGAGAGTTGAGACCAATAGGCAGAGGAAAAACTACAGACTCAAAAGTTAGTCT-TGAGGCTCAGTGCCTAACAAATAACATTTCTTGAGAAAACAAATGTAAAAAGGATAAAGCATTCGCTTTAAATGTTTTGAAGAATTCACAGTACAAGATCAACTAGGAACAATTTACAAGGCCATCTATGTTTGAGCATGATGCGCTTGTGAAATTTTAT
>PIFL-1
AACAGTGGGTGGGGTGTGGCCTTCAAATCATTAGGTAATAAACTACTCCTAATAGGAGGTGAGACAGGTCAAAGTGCTTATGGTCAGGGTGTATCTATCTACACATCCAGACCTATTTCAACTGAGTCAGCGCCACAATGGGATTTCCTGACTAGGGTAGGAGGATCCTTCGTCTTTAATTGTGCTATTATGGCAACTTGACCTACTTCGCTATTTGTATGCCATGAGAGTTGAGACCAATAGGCAGAGGAAAAACTACAGACTCAAAAGTTAGTCT-TGAGGCTCAGTGCCTAACAAATAACATTTCTTGAGAAAACAAATGTAAAAAGGATAAAGCATTCGCTTTAAATGTTTTGAAGAATTCACAGTACAAGATCAACTAGGAACAATTTACAAGGCCATCTATGTTTGAGCATGATGCGCTTGTGAAATTTTAT
>PIFL-10
AACAGTGGGTGGGGTGTGGCCTTCAAATCATTAGGTAATAAACTACTCCTAATAGGAGGTGAGACAGGTCAAAGTGCTTATGGTCAGGGTGTATCTATCTACACATCCAGACCTATTTCAACTGAGTCAGCGCCACAATGGGATTTCCTGACTAGGGTAGGAGGATCCTTCGTCTTTAATTGTGCTATTATGGCAACTTGACCTACTTCGCTATTTGTATGCCATGAGAGTTGAGACCAATAGGCAGAGGAAAAACTACAGACTCAAAAGTTAGTCT-TGAGGCTCAGTGCCTAACAAATAACATTTCTTGAGAAAACAAATGTAAAAAGGATAAAGCATTCGCTTTAAATGTTTTGAAGAATTCACAGTACAAGATCAACTAGGAACAATTTACAAGGCCATCTATGTTTGAGCATGATGCGCTTGTGAAATTTTAT
>PIFL-17
AACAGTGGGTGGGGTGTGGCCTTCAAATCATTAGGTAATAAACTACTCCTAATAGGAGGTGAGACAGGTCAAAGTGCTTATGGTCAGGGTGTATCTATCTACACATCCAGACCTATTTCAACTGAGTCAGCGCCACAATGGGATTTCCTGACTAGGGTAGGAGGATCCTTCGTCTTTAATTGTGCTATTATGGCAACTTGACCTACTTCGCTATTTGTATGCCATGAGAGTTGAGACCAATAGGCAGAGGAAAAACTACAGACTCAAAAGTTAGTCT-TGAGGCTCAGTGCCTAACAAATAACATTTCTTGAGAAAACAAATGTAAAAAGGATAAAGCATTCGCTTTAAATGTTTTGAAGAATTCACAGTACAAGATCAACTAGGAACAATTTACAAGGCCATCTATGTTTGAGCATGATGCGCTTGTGAAATTTTAT
>PIFL-15
AACAGTGGGTGGGGTGTGGCCTTCAAATCATTAGGTAATAAACTACTCCTAATAGGAGGTGAGACAGGTCAAAGTGCTTATGGTCAGGGTGTATCTATCTACACATCCAGACCTATTTCAACTGAGTCAGCGCCACAATGGGATTTCCTGACTAGGGTAGGAGGATCCTTCGTCTTTAATTGTGCTATTATGGCAACTTGACCTACTTCGCTATTTGTATGCCATGAGAGTTGAGACCAATAGGCAGAGGAAAAACTACAGACTCAAAAGTTAGTCT-TGAGGCTCAGTGCCTAACAAATAACATTTCTTGAGAAAACAAATGTAAAAAGGATAAAGCATTCGCTTTAAATGTTTTGAAGAATTCACAGTACAAGATCAACTAGGAACAATTTACAAGGCCATCTATGTTTGAGCATGATGCGCTTGTGAAATTTTAT
>PIGE-1
AACAGTGGGTGGGGTGTGGCCTTCAAATCATTAGGTAATAAACTGCTCCTAATAGGAGGTGAGACAGGTCAAAGTGCTTATGGTCAGGGTGTATCTATCTACACATCCAGACCTATTTCAACTGAGTCAGCGCCACAATGGGATTTCCTAACTAGGGTAGGAGGATCCTTCGTCTTTAATTGTGCTATTATGGCAACTTGACCTACTTCGCTATTTGTATGCCATGAGAGTTGAGACCAATAGGCAGAGGAAAAACTACAGACTCAAA-GTTAGTCT-TGAGGCTCAGTGCCTAACAAATAACATTTCTTGAGAAAACAAATGTAAAAAGGATAAAGCATTCGCTTTAAATGTTTTGAAGAATTCACAGTACAAGATCAACTAGGAACAATTTACAAGGCCATCTATGTTTGAGCATGATGTGCTTGTGAAATTTTAT
>PIGE-2
AACAGTGGGTGGGGTGTGGCCTTCAAATCATTAGGTAATAAACTGCTCCTAATAGGAGGTGAGACAGGTCAAAGTGCTTATGGTCAGGGTGTATCTATCTACACATCCAGACCTATTTCAACTGAGTCAGCGCCACAATGGGATTTCCTAACTAGGGTAGGAGGATCCTTCGTCTTTAATTGTGCTATTATGGCAACTTGACCTACTTCGCTATTTGTATGCCATGAGAGTTGAGACCAATAGGCAGAGGAAAAACTACAGACTCAAA-GTTAGTCT-TGAGGCTCAGTGCCTAACAAATAACATTTCTTGAGAAAACAAATGTAAAAAGGATAAAGCATTCGCTTTAAATGTTTTGAAGAATTCACAGTACAAGATCAACTAGGAACAATTTACAAGGCCATCTATGTTTGAGCATGATGTGCTTGTGAAATTTTAT
>PIMN-5
AACAGTGGGTGGGGTGTGGCCTTTAAATCATTAGGTAATAAACTACTCCTAATAGGAGGTGAGACAGGTCAAAGTGCTTATGGTCAGGGTGTATCTATCTACACATCCAGACCTATTTCAACTGAGTCAGCGCCACAATGGGATTTCCTGACTAGGGTAGGAGGATCCTTCGTCTTTAATTGTGCTATTATGGCAACTTGACCTACTTCGCTATTTGTATGCCATGAGAGTTGAGACCAATAGGCAGAGGAAAAACTACAGACTCAAAAGTTAGTCT-TGAGGCTCAGTGCCTAACAAATAACATTTCTTGAGAAAACAAATGTAAAAAGGATAAAGCATTCGCTTTAAATGTTTTGAAGAATTCACAGTACAAGATCAACTAGGAACAATTTACAAGGCCATCTATGTTTGAGCATGATGCGCTTGTGAAATTTTAT
>PIMN-2
AACAGTGGGTGGGGTGTGGCCTTTAAATCATTAGGTAATAAACTACTCCTAATAGGAGGTGAGACAGGTCAAAGTGCTTATGGTCAGGGTGTATCTATCTACACATCCAGACCTATTTCAACTGAGTCAGCGCCACAATGGGATTTCCTGACTAGGGTAGGAGGATCCTTCGTCTTTAATTGTGCTATTATGGCAACTTGACCTACTTCGCTATTTGTATGCCATGAGAGTTGAGACCAATAGGCAGAGGAAAAACTACAGACTCAAAAGTTAGTCT-TGAGGCTCAGTGCCTAACAAATAACATTTCTTGAGAAAACAAATGTAAAAAGGATAAAGCATTCGCTTTAAATGTTTTGAAGAATTCACAGTACAAGATCAACTAGGAACAATTTACAAGGCCATCTATGTTTGAGCATGATGCGCTTGTGAAATTTTAT
>PIMN-1
AACAGTGGGTGGGGTGTGGCCTTTAAATCATTAGGTAATAAACTACTCCTAATAGGAGGTGAGACAGGTCAAAGTGCTTATGGTCAGGGTGTATCTATCTACACATCCAGACCTATTTCAACTGAGTCAGCGCCACAATGGGATTTCCTGACTAGGGTAGGAGGATCCTTCGTCTTTAATTGTGCTATTATGGCAACTTGACCTACTTCGCTATTTGTATGCCATGAGAGTTGAGACCAATAGGCAGAGGAAAAACTACAGACTCAAAAGTTAGTCT-TGAGGCTCAGTGCCTAACAAATAACATTTCTTGAGAAAACAAATGTAAAAAGGATAAAGCATTCGCTTTAAATGTTTTGAAGAATTCACAGTACAAGATCAACTAGGAACAATTTACAAGGCCATCTATGTTTGAGCATGATGCGCTTGTGAAATTTTAT
>PIMN-16
AACAGTGGGTGGGGTGTGGCCTTTAAATCATTAGGTAATAAACTACTCCTAATAGGAGGTGAGACAGGTCAAAGTGCTTATGGTCAGGGTGTATCTATCTACACATCCAGACCTATTTCAACTGAGTCAGCGCCACAATGGGATTTCCTGACTAGGGTAGGAGGATCCTTCGTCTTTAATTGTGCTATTATGGCAACTTGACCTACTTCGCTATTTGTATGCCATGAGAGTTGAGACCAATAGGCAGAGGAAAAACTACAGACTCAAAAGTTAGTCT-TGAGGCTCAGTGCCTAACAAATAACATTTCTTGAGAAAACAAATGTAAAAAGGATAAAGCATTCGCTTTAAATGTTTTGAAGAATTCACAGTACAAGATCAACTAGGAACAATTTACAAGGCCATCTATGTTTGAGCATGATGCGCTTGTGAAATTTTAT
>PIMN-17
AACAGTGGGTGGGGTGTGGCCTTCAAATCATTAGGTAATAAACTACTCCTAATAGGAGGTGAGACAGGTCAAAGTGCTTATGGTCAGGGTGTATCTATCTACACATCCAGACCTATTTCAACTGAGTCAGCGCCACAATGGGATTTCCTGACTAGGGTAGGAGGATCCTTCGTCTTTAATTGTGCTATTATGGCAACTTGACCTACTTCGCTATTTGTATGCCTTGAGAGTTGAGACCAATAGGCAGAGGAAAAACTACAGACTCAAAAGTTAGTCT-TGAGGCTCAGTGCCTAACAAATAACATTTCTTGAGAAAACAAATGTAAAAAGGATAAAGCATTCGCTTTAAATGTTTTGAAGAATTCACAGTACAAGATCAACTAGGAACAATTTACAAGGCCATCTATGTTTGAGCATGATGCGCTTGTGAAATTTTAT
>PIMN-15
AACAGTGGGTGGGGTGTGGCCTTTAAATCATTAGGTAATAAACTACTCCTAATAGGAGGTGAGACAGGTCAAAGTGCTTATGGTCAGGGTGTATCTATCTACACATCCAGACCTATTTCAACTGAGTCAGCGCCACAATGGGATTTCCTGACTAGGGTAGGAGGATCCTTCGTCTTTAATTGTGCTATTATGGCAACTTGACCTACTTCGCTATTTGTATGCCATGAGAGTTGAGACCAATAGGCAGAGGAAAAACTACAGACTCAAAAGTTAGTCT-TGAGGCTCAGTGCCTAACAAATAACATTTCTTGAGAAAACAAATGTAAAAAGGATAAAGCATTCGCTTTAAATGTTTTGAAGAATTCACAGTACAAGATCAACTAGGAACAATTTACAAGGCCATCTATGTTTGAGCATGATGCGCTTGTGAAATTTTAT
>PIMN-4
AACAGTGGGTGGGGTGTGGCCTTCAAATCATTAGGTAATAAACTACTCCTAATAGGAGGTGAGACAGGTCAAAGTGCTTATGGTCAGGGTGTATCTATCTACACATCCAGACCTATTTCAACTGAGTCAGCGCCACAATGGGATTTCCTGACTAGGGTAGGAGGATCCTTCGTCTTTAATTGTGCTATTATGGCAACTTGACCTACTTCGCTATTTGTATGCCTTGAGAGTTGAGACCAATAGGCAGAGGAAAAACTACAGACTCAAAAGTTAGTCT-TGAGGCTCAGTGCCTAACAAATAACATTTCTTGAGAAAACAAATGTAAAAAGGATAAAGCATTCGCTTTAAATGTTTTGAAGAATTCACAGTACAAGATCAACTAGGAACAATTTACAAGGCCATCTATGTTTGAGCATGATGCGCTTGTGAAATTTTAT
>PIMN-9
AACAGTGGGTGGGGTGTGGCCTTTAAATCATTAGGTAATAAACTACTCCTAATAGGAGGTGAGACAGGTCAAAGTGCTTATGGTCAGGGTGTATCTATCTACACATCCAGACCTATTTCAACTGAGTCAGCGCCACAATGGGATTTCCTGACTAGGGTAGGAGGATCCTTCGTCTTTAATTGTGCTATTATGGCAACTTGACCTACTTCGCTATTTGTATGCCATGAGAGTTGAGACCAATAGGCAGAGGAAAAACTACAGACTCAAAAGTTAGTCT-TGAGGCTCAGTGCCTAACAAATAACATTTCTTGAGAAAACAAATGTAAAAAGGATAAAGCATTCGCTTTAAATGTTTTGAAGAATTCACAGTACAAGATCAACTAGGAACAATTTACAAGGCCATCTATGTTTGAGCATGATGCGCTTGTGAAATTTTAT
>PIMN-8
AACAGTGGGTGGGGTGTGGCCTTCAAATCATTAGGTAATAAACTACTCCTAATAGGAGGTGAGACAGGTCAAAGTGCTTATGGTCAGGGTGTATCTATCTACACATCCAGACCTATTTCAACTGAGTCAGCGCCACAATGGGATTTCCTGACTAGGGTAGGAGGATCCTTCGTCTTTAATTGTGCTATTATGGCAACTTGACCTACTTCGCTATTTGTATGCCTTGAGAGTTGAGACCAATAGGCAGAGGAAAAACTACAGACTCAAAAGTTAGTCT-TGAGGCTCAGTGCCTAACAAATAACATTTCTTGAGAAAACAAATGTAAAAAGGATAAAGCATTCGCTTTAAATGTTTTGAAGAATTCACAGTACAAGATCAACTAGGAACAATTTACAAGGCCATCTATGTTTGAGCATGATGCGCTTGTGAAATTTTAT
>PIMN-12
AACAGTGGGTGGGGTGTGGCCTTTAAATCATTAGGTAATAAACTACTCCTAATAGGAGGTGAGACAGGTCAAAGTGCTTATGGTCAGGGTGTATCTATCTACACATCCAGACCTATTTCAACTGAGTCAGCGCCACAATGGGATTTCCTGACTAGGGTAGGAGGATCCTTCGTCTTTAATTGTGCTATTATGGCAACTTGACCTACTTCGCTATTTGTATGCCATGAGAGTTGAGACCAATAGGCAGAGGAAAAACTACAGACTCAAAAGTTAGTCT-TGAGGCTCAGTGCCTAACAAATAACATTTCTTGAGAAAACAAATGTAAAAAGGATAAAGCATTCGCTTTAAATGTTTTGAAGAATTCACAGTACAAGATCAACTAGGAACAATTTACAAGGCCATCTATGTTTGAGCATGATGCGCTTGTGAAATTTTAT
>PIMN-6
AACAGTGGGTGGGGTGTGGCCTTCAAATCATTAGGTAATAAACTACTCCTAATAGGAGGTGAGACAGGTCAAAGTGCTTATGGTCAGGGTGTATCTATCTACACATCCAGACCTATTTCAACTGAGTCAGCGCCACAATGGGATTTCCTGACTAGGGTAGGAGGATCCTTCGTCTTTAATTGTGCTATTATGGCAACTTGACCTACTTCGCTATTTGTATGCCTTGAGAGTTGAGACCAATAGGCAGAGGAAAAACTACAGACTCAAAAGTTAGTCT-TGAGGCTCAGTGCCTAACAAATAACATTTCTTGAGAAAACAAATGTAAAAAGGATAAAGCATTCGCTTTAAATGTTTTGAAGAATTCACAGTACAAGATCAACTAGGAACAATTTACAAGGCCATCTATGTTTGAGCATGATGCGCTTGTGAAATTTTAT
>PIMN-18
AACAGTGGGTGGGGTGTGGCCTTCAAATCATTAGGTAATAAACTACTCCTAATAGGAGGTGAGACAGGTCAAAGTGCTTATGGTCAGGGTGTATCTATCTACACATCCAGACCTATTTCAACTGAGTCAGCGCCACAATGGGATTTCCTGACTAGGGTAGGAGGATCCTTCGTCTTTAATTGTGCTATTATGGCAACTTGACCTACTTCGCTATTTGTATGCCATGAGAGTTGAGACCAATAGGCAGAGGAAAAACTAGAGACTCAAAAGTTAGTCT-TGAGGCTCAGTGCCTAACAAATAACATTTCTTGAGAAAACAAATGTAAAAAGGATAAAGCATTCGCTTTAAATGTTTTGAAGAATTCACAGTACAAGATCAACTAGGAACAATTTACAAGGCCATCTATGTTTGAGCATGATGCGCTTGTGAAATTTTAT
>PIMN-7
AACAGTGGGTGGGGTGTGGCCTTTAAATCATTAGGTAATAAACTACTCCTAATAGGAGGTGAGACAGGTCAAAGTGCTTATGGTCAGGGTGTATCTATCTACACATCCAGACCTATTTCAACTGAGTCAGCGCCACAATGGGATTTCCTGACTAGGGTAGGAGGATCCTTCGTCTTTAATTGTGCTATTATGGCAACTTGACCTACTTCGCTATTTGTATGCCATGAGAGTTGAGACCAATAGGCAGAGGAAAAACTACAGACTCAAAAGTTAGTCT-TGAGGCTCAGTGCCTAACAAATAACATTTCTTGAGAAAACAAATGTAAAAAGGATAAAGCATTCGCTTTAAATGTTTTGAAGAATTCACAGTACAAGATCAACTAGGAACAATTTACAAGGCCATCTATGTTTGAGCATGATGCGCTTGTGAAATTTTAT
>PIMN-13
AACAGTGGGTGGGGTGTGGCCTTTAAATCATTAGGTAATAAACTACTCCTAATAGGAGGTGAGACAGGTCAAAGTGCTTATGGTCAGGGTGTATCTATCTACACATCCAGACCTATTTCAACTGAGTCAGCGCCACAATGGGATTTCCTGACTAGGGTAGGAGGATCCTTCGTCTTTAATTGTGCTATTATGGCAACTTGACCTACTTCGCTATTTGTATGCCATGAGAGTTGAGACCAATAGGCAGAGGAAAAACTACAGACTCAAAAGTTAGTCT-TGAGGCTCAGTGCCTAACAAATAACATTTCTTGAGAAAACAAATGTAAAAAGGATAAAGCATTCGCTTTAAATGTTTTGAAGAATTCACAGTACAAGATCAACTAGGAACAATTTACAAGGCCATCTATGTTTGAGCATGATGCGCTTGTGAAATTTTAT
>PIMN-11
AACAGTGGGTGGGGTGTGGCCTTTAAATCATTAGGTAATAAACTACTCCTAATAGGAGGTGAGACAGGTCAAAGTGCTTATGGTCAGGGTGTATCTATCTACACATCCAGACCTATTTCAACTGAGTCAGCGCCACAATGGGATTTCCTGACTAGGGTAGGAGGATCCTTCGTCTTTAATTGTGCTATTATGGCAACTTGACCTACTTCGCTATTTGTATGCCATGAGAGTTGAGACCAATAGGCAGAGGAAAAACTACAGACTCAAAAGTTAGTCT-TGAGGCTCAGTGCCTAACAAATAACATTTCTTGAGAAAACAAATGTAAAAAGGATAAAGCATTCGCTTTAAATGTTTTGAAGAATTCACAGTACAAGATCAACTAGGAACAATTTACAAGGCCATCTATGTTTGAGCATGATGCGCTTGTGAAATTTTAT
>PIMN-14
AACAGTGGGTGGGGTGTGGCCTTTAAATCATTAGGTAATAAACTACTCCTAATAGGAGGTGAGACAGGTCAAAGTGCTTATGGTCAGGGTGTATCTATCTACACATCCAGACCTATTTCAACTGAGTCAGCGCCACAATGGGATTTCCTGACTAGGGTAGGAGGATCCTTCGTCTTTAATTGTGCTATTATGGCAACTTGACCTACTTCGCTATTTGTATGCCATGAGAGTTGAGACCAATAGGCAGAGGAAAAACTACAGACTCAAAAGTTAGTCT-TGAGGCTCAGTGCCTAACAAATAACATTTCTTGAGAAAACAAATGTAAAAAGGATAAAGCATTCGCTTTAAATGTTTTGAAGAATTCACAGTACAAGATCAACTAGGAACAATTTACAAGGCCATCTATGTTTGAGCATGATGCGCTTGTGAAATTTTAT
>PISB-2
AACAGTGGGTGGGGTGTGGCCTTCAAATCATTAGGTAATAAACTACTCCTAATAGGAGGTGAGACAGGTCAAAGTGCTTATGGTCAGGGTGTATCTATCTACACATCCAGACCTATTTCAACTGAGTCAGCGCCACAATGGGATTTCCTGACTAGGGTAGGAGGATCCTTCGTCTTTAATTGTGCTATTATGGCAACTTGACCTACTTCGCTATTTGTATGCCATGAGAGTTGAGACCAATAGGCAGAGGAAAAACTACAGACTCAAAAGTTAGTCT-TGAGGCTCAGTGCCTAACAAATAACATTTCTTGAGAAAACAAATGTAAAAAGGATAAAGCATTCGCTTTAAATGTTTTGAAGAATTCACAGTACAAGATCAACTAGGAACAATTTACAAGGCCATCTATGTTTGAGCATGATGCGCTTGTGAAATTTTAT
>PISB-15
AACAGTGGGTGGGGTGTGGCCTTCAAATCATTAGGTAATAAACTACTCCTAATAGGAGGTGAGACAGGTCAAAGTGCTTATGGTCAGGGTGTATCTATCTACACATCCAGACCTATTTCAACTGAGTCAGCGCCACAATGGGATTTCCTGACTAGGGTAGGAGGATCCTTCGTCTTTAATTGTGCTATTATGGCAACTTGACCTACTTCGCTATTTGTATGCCATGAGAGTTGAGACCAATAGGCAGAGGAAAAACTACAGACTCAAAAGTTAGTCT-TGAGGCTCAGTGCCTAACAAATAACATTTCTTGAGAAAACAAATGTAAAAAGGATAAAGCATTCGCTTTAAATGTTTTGAAGAATTCACAGTACAAGATCAACTAGGAACAATTTACAAGGCCATCTATGTTTGAGCATGATGCGCTTGTGAAATTTTAT
>PISB-13
AACAGTGGGTGGGGTGTGGCCTTCAAATCATTAGGTAATAAACTACTCCTAATAGGAGGTGAGACAGGTCAAAGTGCTTATGGTCAGGGTGTATCTATCTACACATCCAGACCTATTTCAACTGAGTCAGCGCCACAATGGGATTTCCTGACTAGGGTAGGAGGATCCTTCGTCTTTAATTGTGCTATTATGGCAACTTGACCTACTTCGCTATTTGTATGCCATGAGAGTTGAGACCAATAGGCAGAGGAAAAACTACAGACTCAAAAGTTAGTCT-TGAGGCTCAGTGCCTAACAAATAACATTTCTTGAGAAAACAAATGTAAAAAGGATAAAGCATTCGCTTTAAATGTTTTGAAGAATTCACAGTACAAGATCAACTAGGAACAATTTACAAGGCCATCTATGTTTGAGCATGATGCGCTTGTGAAATTTTAT
>PISB-6
AACAGTGGGTGGGGTGTGGCCTTCAAATCATTAGGTAATAAACTACTCCTAATAGGAGGTGAGACAGGTCAAAGTGCTTATGGTCAGGGTGTATCTATCTACACATCCAGACCTATTTCAACTGAGTCAGCGCCACAATGGGATTTCCTGACTAGGGTAGGAGGATCCTTCGTCTTTAATTGTGCTATTATGGCAACTTGACCTACTTCGCTATTTGTATGCCATGAGAGTTGAGACCAATAGGCAGAGGAAAAACTACAGACTCAAAAGTTAGTCT-TGAGGCTCAGTGCCTAACAAATAACATTTCTTGAGAAAACAAATGTAAAAAGGATAAAGCATTCGCTTTAAATGTTTTGAAGAATTCACAGTACAAGATCAACTAGGAACAATTTACAAGGCCATCTATGTTTGAGCATGATGCGCTTGTGAAATTTTAT
>PISB-12
AACAGTGGGTGGGGTGTGGCCTTCAAATCATTAGGTAATAAACTACTCCTAATAGGAGGTGAGACAGGTCAAAGTGCTTATGGTCAGGGTGTATCTATCTACACATCCAGACCTATTTCAACTGAGTCAGCGCCACAATGGGATTTCCTGACTAGGGTAGGAGGATCCTTCGTCTTTAATTGTGCTATTATGGCAACTTGACCTACTTCGCTATTTGTATGCCATGAGAGTTGAGACCAATAGGCAGAGGAAAAACTACAGACTCAAAAGTTAGTCT-TGAGGCTCAGTGCCTAACAAATAACATTTCTTGAGAAAACAAATGTAAAAAGGATAAAGCATTCGCTTTAAATGTTTTGAAGAATTCACAGTACAAGATCAACTAGGAACAATTTACAAGGCCATCTATGTTTGAGCATGATGCGCTTGTGAAATTTTAT
>PISB-14
AACAGTGGGTGGGGTGTGGCCTTCAAATCATTAGGTAATAAACTACTCCTAATAGGAGGTGAGACAGGTCAAAGTGCTTATGGTCAGGGTGTATCTATCTACACATCCAGACCTATTTCAACTGAGTCAGCGCCACAATGGGATTTCCTGACTAGGGTAGGAGGATCCTTCGTCTTTAATTGTGCTATTATGGCAACTTGACCTACTTCGCTATTTGTATGCCATGAGAGTTGAGACCAATAGGCAGAGGAAAAACTACAGACTCAAAAGTTAGTCT-TGAGGCTCAGTGCCTAACAAATAACATTTCTTGAGAAAACAAATGTAAAAAGGATAAAGCATTCGCTTTAAATGTTTTGAAGAATTCACAGTACAAGATCAACTAGGAACAATTTACAAGGCCATCTATGTTTGAGCATGATGCGCTTGTGAAATTTTAT
>PISB-7
AACAGTGGGTGGGGTGTGGCCTTCAAATCATTAGGTAATAAACTACTCCTAATAGGAGGTGAGACAGGTCAAAGTGCTTATGGTCAGGGTGTATCTATCTACACATCCAGACCTATTTCAACTGAGTCAGCGCCACAATGGGATTTCCTGACTAGGGTAGGAGGATCCTTCGTCTTTAATTGTGCTATTATGGCAACTTGACCTACTTCGCTATTTGTATGCCATGAGAGTTGAGACCAATAGGCAGAGGAAAAACTACAGACTCAAAAGTTAGTCT-TGAGGCTCAGTGCCTAACAAATAACATTTCTTGAGAAAACAAATGTAAAAAGGATAAAGCATTCGCTTTAAATGTTTTGAAGAATTCACAGTACAAGATCAACTAGGAACAATTTACAAGGCCATCTATGTTTGAGCATGATGCGCTTGTGAAATTTTAT
>PISB-10
AACAGTGGGTGGGGTGTGGCCTTCAAATCATTAGGTAATAAACTACTCCTAATAGGAGGTGAGACAGGTCAAAGTGCTTATGGTCAGGGTGTATCTATCTACACATCCAGACCTATTTCAACTGAGTCAGCGCCACAATGGGATTTCCTGACTAGGGTAGGAGGATCCTTCGTCTTTAATTGTGCTATTATGGCAACTTGACCTACTTCGCTATTTGTATGCCATGAGAGTTGAGACCAATAGGCAGAGGAAAAACTACAGACTCAAAAGTTAGTCT-TGAGGCTCAGTGCCTAACAAATAACATTTCTTGAGAAAACAAATGTAAAAAGGATAAAGCATTCGCTTTAAATGTTTTGAAGAATTCACAGTACAAGATCAACTAGGAACAATTTACAAGGCCATCTATGTTTGAGCATGATGCGCTTGTGAAATTTTAT
>PISB-17
AACAGTGGGTGGGGTGTGGCCTTCAAATCATTAGGTAATAAACTACTCCTAATAGGAGGTGAGACAGGTCAAAGTGCTTATGGTCAGGGTGTATCTATCTACACATCCAGACCTATTTCAACTGAGTCAGCGCCACAATGGGATTTCCTGACTAGGGTAGGAGGATCCTTCGTCTTTAATTGTGCTATTATGGCAACTTGACCTACTTCGCTATTTGTATGCCATGAGAGTTGAGACCAATAGGCAGAGGAAAAACTACAGACTCAAAAGTTAGTCT-TGAGGCTCAGTGCCTAACAAATAACATTTCTTGAGAAAACAAATGTAAAAAGGATAAAGCATTCGCTTTAAATGTTTTGAAGAATTCACAGTACAAGATCAACTAGGAACAATTTACAAGGCCATCTATGTTTGAGCATGATGCGCTTGTGAAATTTTAT
>PISB-3
AACAGTGGGTGGGGTGTGGCCTTCAAATCATTAGGTAATAAACTACTCCTAATAGGAGGTGAGACAGGTCAAAGTGCTTATGGTCAGGGTGTATCTATCTACACATCCAGACCTATTTCAACTGAGTCAGCGCCACAATGGGATTTCCTGACTAGGGTAGGAGGATCCTTCGTCTTTAATTGTGCTATTATGGCAACTTGACCTACTTCGCTATTTGTATGCCATGAGAGTTGAGACCAATAGGCAGAGGAAAAACTACAGACTCAAAAGTTAGTCT-TGAGGCTCAGTGCCTAACAAATAACATTTCTTGAGAAAACAAATGTAAAAAGGATAAAGCATTCGCTTTAAATGTTTTGAAGAATTCACAGTACAAGATCAACTAGGAACAATTTACAAGGCCATCTATGTTTGAGCATGATGCGCTTGTGAAATTTTAT
>PISB-9
AACAGTGGGTGGGGTGTGGCCTTCAAATCATTAGGTAATAAACTACTCCTAATAGGAGGTGAGACAGGTCAAAGTGCTTATGGTCAGGGTGTATCTATCTACACATCCAGACCTATTTCAACTGAGTCAGCGCCACAATGGGATTTCCTGACTAGGGTAGGAGGATCCTTCGTCTTTAATTGTGCTATTATGGCAACTTGACCTACTTCGCTATTTGTATGCCATGAGAGTTGAGACCAATAGGCAGAGGAAAAACTACAGACTCAAAAGTTAGTCT-TGAGGCTCAGTGCCTAACAAATAACATTTCTTGAGAAAACAAATGTAAAAAGGATAAAGCATTCGCTTTAAATGTTTTGAAGAATTCACAGTACAAGATCAACTAGGAACAATTTACAAGGCCATCTATGTTTGAGCATGATGCGCTTGTGAAATTTTAT
>PISB-8
AACAGTGGGTGGGGTGTGGCCTTCAAATCATTAGGTAATAAACTACTCCTAATAGGAGGTGAGACAGGTCAAAGTGCTTATGGTCAGGGTGTATCTATCTACACATCCAGACCTATTTCAACTGAGTCAGCGCCACAATGGGATTTCCTGACTAGGGTAGGGGGATCCTTCGTCTTTAATTGTGCTATTATGGCAACTTGACCTACTTCGCTATTTGTATGCCATGAGAGTTGAGACCAATAGGCAGAGGAAAAACTACAGACTCAAAAGTTAGTCT-TGAGGCTCAGTGCCTAACAAATAACATTTCTTGAGAAAACAAATGTAAAAAGGATAAAGCATTCGCTTTAAATGTTTTGAAGAATTCACAGTACAAGATCAACTAGGAACAATTTACAAGGCCATCTATGTTTGAGCATGATGCGCTTGTGAAATTTTAT
>PISB-5
AACAGTGGGTGGGGTGTGGCCTTCAAATCATTAGGTAATAAACTACTCCTAATAGGAGGTGAGACAGGTCAAAGTGCTTATGGTCAGGGTGTATCTATCTACACATCCAGACCTATTTCAACTGAGTCAGCGCCACAATGGGATTTCCTGACTAGGGTAGGAGGATCCTTCGTCTTTAATTGTGCTATTATGGCAACTTGACCTACTTCGCTATTTGTATGCCATGAGAGTTGAGACCAATAGGCAGAGGAAAAACTACAGACTCAAAAGTTAGTCT-TGAGGCTCAGTGCCTAACAAATAACATTTCTTGAGAAAACAAATGTAAAAAGGATAAAGCATTCGCTTTAAATGTTTTGAAGAATTCACAGTACAAGATCAACTAGGAACAATTTACAAGGCCATCTATGTTTGAGCATGATGCGCTTGTGAAATTTTAT
>PISB-16
AACAGTGGGTGGGGTGTGGCCTTCAAATCATTAGGTAATAAACTACTCCTAATAGGAGGTGAGACAGGTCAAAGTGCTTATGGTCAGGGTGTATCTATCTACACATCCAGACCTATTTCAACTGAGTCAGCGCCACAATGGGATTTCCTGACTAGGGTAGGAGGATCCTTCGTCTTTAATTGTGCTATTATGGCAACTTGACCTACTTCGCTATTTGTATGCCATGAGAGTTGAGACCAATAGGCAGAGGAAAAACTACAGACTCAAAAGTTAGTCT-TGAGGCTCAGTGCCTAACAAATAACATTTCTTGAGAAAACAAATGTAAAAAGGATAAAGCATTCGCTTTAAATGTTTTGAAGAATTCACAGTACAAGATCAACTAGGAACAATTTACAAGGCCATCTATGTTTGAGCATGATGCGCTTGTGAAATTTTAT
>PISB-1
AACAGTGGGTGGGGTGTGGCCTTCAAATCATTAGGTAATAAACTACTCCTAATAGGAGGTGAGACAGGTCAAAGTGCTTATGGTCAGGGTGTATCTATCTACACATCCAGACCTATTTCAACTGAGTCAGCGCCACAATGGGATTTCCTGACTAGGGTAGGAGGATCCTTCGTCTTTAATTGTGCTATTATGGCAACTTGACCTACTTCGCTATTTGTATGCCATGAGAGTTGAGACCAATAGGCAGAGGAAAAACTACAGACTCAAAAGTTAGTCT-TGAGGCTCAGTGCCTAACAAATAACATTTCTTGAGAAAACAAATGTAAAAAGGATAAAGCATTCGCTTTAAATGTTTTGAAGAATTCACAGTACAAGATCAACTAGGAACAATTTACAAGGCCATCTATGTTTGAGCATGATGCGCTTGTGAAATTTTAT
>PISQ-1
AACAGTGGGTGGGGTGTGGCCTTCAAATCATTAGGTAATAAACTGCTCCTAATAGGAGGTGAGACAGGTCAAAGTGCTTATGGTCAGGGTGTATCTATCTACACATCCAGACCTATTTCAACTGAGTCAGCGCCACAATGGGATTTCCTAACTAGGGTAGGAGGATCCTTCGTCTTTAATTGTGCTATTATGGCAACTTGACCTACTTCGCTATTTGTATGCCATGAGAGTTGAGACCAATAGGCAGAGGAAAAACTACAGACTCAAA-GTTAGTCT-TGAGGCTCAGTGCCTAACAAATAACATTTCTTGAGAAAACAAATGTAAAAAGGATAAAGCATTCGCTTTAAATGTTTTGAAGAATTCACAGTACAAGATCAACTAGGAACAATTTACAAGGCCATCTATGTTTGAGCATGATGCGCTTGTGAAATTTTAT
>PISQ-2
AACAGTGGGTGGGGTGTGGCCTTCAAATCATTAGGTAATAAACTGCTCCTAATAGGAGGTGAGACAGGTCAAAGTGCTTATGGTCAGGGTGTATCTATCTACACATCCAGACCTATTTCAACTGAGTCAGCGCCACAATGGGATTTCCTAACTAGGGTAGGAGGATCCTTCGTCTTTAATTGTGCTATTATGGCAACTTGACCTACTTCGCTATTTGTATGCCATGAGAGTTGAGACCAATAGGCAGAGGAAAAACTACAGACTCAAA-GTTAGTCT-TGAGGCTCAGTGCCTAACAAATAACATTTCTTGAGAAAACAAATGTAAAAAGGATAAAGCATTCGCTTTAAATGTTTTGAAGAATTCACAGTACAAGATCAACTAGGAACAATTTACAAGGCCATCTATGTTTGAGCATGATGCGCTTGTGAAATTTTAT
>PICH-X2
AACAGTGGGTGGGGTGTGGCCTTCAAATCATTAGGTAATAAACTACTCCTAATAGGAGGTGAGACAGGTCAAAGTGCTTATGGTCAGGGTGTATCTATCTACACATCCAGACCTATTTCAACTGAGTCAGCGCCACAATGGGATTTCCTGACTAGGGTAGGAGGATCCTTCGTCTTTAATTGTGCTATTATGGCAACTTGACCTACTTCGCTATTTGTATGCCATGAGAGTTGAGACCAATAGGCAGAGGAAAAACTACAGACTCAAAAGTTAGTCT-TGAGGCTCAGTGCCTAACAAATAACATTTCTTGAGAAAACAAATGTAAAAAGGATAAAGCATTCGCTTTAAATGTTTTGAAGAATTCACAGTACAAGATCAACTAGGAACAATTTACAAGGCCATCTATGTTTGAGCATGATGCGCTTGTGAAATTTTAT
>PIST-5
AACAGTGGGTGGGGTGTGGCCTTCAAATCATTAGGTAATAAACTACTCCTAATAGGAGGTGAGACAGGTCAAAGTGCTTATGGTCAGGGTGTATCTATTTACACATCCAGACCTATTTCAACTGAGTCAGCGCCACAATGGGATTTCCTGACTAGGGTAGGAGGATCCTTCGTCTTTAATTGTGCTATTATGGCAACTTGACCTACTTCGCTATTTGTATGCCTTGAGAGTTGAGACCAATAGGCAGAGGAAAAACTACAGACTCAAAAGTTAGTCT-TGAGGCTCAGTGCCTAACAAATAACATTTCTTGAGAAAACAAATGTAAAAAGGATAAAGCATTCGCTTTAAATGTTTTGAAAAATTCACAGTACAAAATCAACTAGGAACAATTTACAAGGCCATCTATGTTTGAGCATGATGCGCTTGTGAAATTTTAT
>PIST-3
AACAGTGGGTGGGGTGTGGCCTTCAAATCATTAGGTAATAAACTACTCCTAATAGGAGGTGAGACAGGTCAAAGTGCTTATGGTCAGGGTGTATCTATCTACACATCCAGACCTATTTCAACTGAGTCAGCGCCACAATGGGATTTCCTGACTAGGGTAGGAGGATCCTTCGTCTTTAATTGTGCTATTATGGCAACTTGACCTACTTCGCTATTTGTATGCCTTGAGAGTTGAGACCAATAGGCAGAGGAAAAACTACAGACTCAAAAGTTAGTCT-TGAGGCTCAGTGCCTAACAAATAACATTTCTTGAGAAAACAAATGTAAAAAGGATAAAGCATTCGCTTTAAATGTTTTGAAGAATTCACAGTACAAGATCAACTAGGAACAATTTACAAGGCCATCTATGTTTGAGCATGATGCGCTTGTGAAATTTTAT
>PIST-13
AACAGTGGGTGGGGTGTGGCCTTCAAATCATTAGGTAATAAACTACTCCTAATAGGAGGTGAGACAGGTCAAAGTGCTTATGGTCAGGGTGTATCTATCTACACATCCAGACCTATTTCAACTGAGTCAGCGCCACAATGGGATTTCCTGACTAGGGTAGGAGGATCCTTCGTCTTTAATTGTGCTATTATGGCAACTTGACCTACTTCGCTATTTGTATGCCTTGAGAGTTGAGACCAATAGGCAGAGGAAAAACTACAGACTCAAAAGTTAGTCT-TGAGGCTCAGTGCCTAACAAATAACATTTCTTGAGAAAACAAATGTAAAAAGGATAAAGCATTCGCTTTAAATGTTTTGAAGAATTCACAGTACAAGATCAACTAGGAACAATTTACAAGGCCATCTATGTTTGAGCATGATGCGCTTGTGAAATTTTAT
>PIST-2
AACAGTGGGTGGGGTGTGGCCTTCAAATCATTAGGTAATAAACTACTCCTAATAGGAGGTGAGACAGGTCAAAGTGCTTATGGTCAGGGTGTATCTATCTACACATCCAGACCTATTTCAACTGAGTCAGCGCCACAATGGGATTTCCTGACTAGGGTAGGAGGATCCTTCGTCTTTAATTGTGCTATTATGGCAACTTGACCTACTTCGCTATTTGTATGCCTTGAGAGTTGAGACCAATAGGCAGAGGAAAAACTACAGACTCAAAAGTTAGTCT-TGAGGCTCAGTGCCTAACAAATAACATTTCTTGAGAAAACAAATGTAAAAAGGATAAAGCATTCGCTTTAAATGTTTTGAAGAATTCACAGTACAAGATCAACTAGGAACAATTTACAAGGCCATCTATGTTTGAGCATGATGCGCTTGTGAAATTTTAT
>PICH-X3
AACAGTGGGTGGGGTGTGGCCTTCAAATCATTAGGTAATAAACTACTCCTAATAGGAGGTGAGACAGGTCAAAGTGCTTATGGTCAGGGTGTATCTATCTACACATCCAGACCTATTTCAACTGAGTCAGCGCCACAATGGGATTTCCTGACTAGGGTAGGAGGATCCTTCGTCTTTAATTGTGCTATTATGGCAACTTGACCTACTTCGCTATTTGTATGCCATGAGAGTTGAGACCAATAGGCAGAGGAAAAACTACAGACTCAAAAGTTAGTCT-TGAGGCTCAGTGCCTAACAAATAACATTTCTTGAGAAAACAAATGTAAAAAGGATAAAGCATTCGCTTTAAATGTTTTGAAGAATTCACAGTACAAAATCAACTAGGAACAATTTACAAGGCCATCTATGTTTGAGCATGATGCGCTTGTGAAATTTTAT
>PIST-19
AACAGTGGGTGGGGTGTGGCCTTCAAATCATTAGGTAATAAACTACTCCTAATAGGAGGTGAGACAGGTCAAAGTGCTTATGGTCAGGGTGTATCTATCTACACATCCAGACCTATTTCAACTGAGTCAGCGCCACAATGGGATTTCCTGACTAGGGTAGGAGGATCCTTCGTCTTTAATTGTGCTATTATGGCAACTTGACCTACTTCGCTATTTGTATGCCTTGAGAGTTGAGACCAATAGGCAGAGGAAAAACTACAGACTCAAAAGTTAGTCT-TGAGGCTCAGTGCCTAACAAATAACATTTCTTGAGAAAACAAATGTAAAAAGGATAAAGCATTCGCTTTAAATGTTTTGAAGAATTCACAGTACAAGATCAACTAGGAACAATTTACAAGGCCATCTATGTTTGAGCATGATGCGCTTGTGAAATTTTAT
>PIST-8
AACAGTGGGTGGGGTGTGGCCTTCAAATCATTAGGTAATAAACTACTCCTAATAGGAGGTGAGACAGGTCAAAGTGCTTATGGTCAGGGTGTATCTATCTACACATCCAGACCTATTTCAACTGAGTCAGCGCCACAATGGGATTTCCTGACTAGGGTAGGAGGATCCTTCGTCTTTAATTGTGCTATTATGGCAACTTGACCTACTTCGCTATTTGTATGCCTTGAGAGTTGAGACCAATAGGCAGAGGAAAAACTACAGACTCAAAAGTTAGTCT-TGAGGCTCAGTGCCTAACAAATAACATTTCTTGAGAAAACAAATGTAAAAAGGATAAAGCATTCGCTTTAAATGTTTTGAAGAATTCACAGTACAAGATCAACTAGGAACAATTTACAAGGCCATCTATGTTTGAGCATGATGCGCTTGTGAAATTTTAT
>PIST-15
AACAGTGGGTGGGGTGTGGCCTTCAAATCATTAGGTAATAAACTACTCCTAATAGGAGGTGAGACAGGTCAAAGTGCTTATGGTCAGGGTGTATCTATCTACACATCCAGACCTATTTCAACTGAGTCAGCGCCACAATGGGATTTCCTGACTAGGGTAGGAGGATCCTTCGTCTTTAATTGTGCTATTATGGCAACTTGACCTACTTCGCTATTTGTATGCCTTGAGAGTTGAGACCAATAGGCAGAGGAAAAACTACAGACTCAAAAGTTAGTCT-TGAGGCTCAGTGCCTAACAAATAACATTTCTTGAGAAAACAAATGTAAAAAGGATAAAGCATTCGCTTTAAATGTTTTGAAGAATTCACAGTACAAGATCAACTAGGAACAATTTACAAGGCCATCTATGTTTGAGCATGATGCGCTTGTGAAATTTTAT
>PIST-6
AACAGTGGGTGGGGTGTGGCCTTCAAATCATTAGGTAATAAACTACTCCTAATAGGAGGTGAGACAGGTCAAAGTGCTTATGGTCAGGGTGTATCTATCTACACATCCAGACCTATTTCAACTGAGTCAGCGCCACAATGGGATTTCCTGACTAGGGTAGGAGGATCCTTCGTCTTTAATTGTGCTATTATGGCAACTTGACCTACTTCGCTATTTGTATGCCTTGAGAGTTGAGACCAATAGGCAGAGGAAAAACTACAGACTCAAAAGTTAGTCT-TGAGGCTCAGTGCCTAACAAATAACATTTCTTGAGAAAACAAATGTAAAAAGGATAAAGCATTCGCTTTAAATGTTTTGAAGAATTCACAGTACAAGATCAACTAGGAACAATTTACAAGGCCATCTATGTTTGAGCATGATGCGCTTGTGAAATTTTAT
>PIST-1
AACAGTGGGTGGGGTGTGGCCTTCAAATCATTAGGTAATAAACTACTCCTAATAGGAGGTGAGACAGGTCAAAGTGCTTATGGTCAGGGTGTATCTATCTACACATCCAGACCTATTTCAACTGAGTCAGCGCCACAATGGGATTTCCTGACTAGGGTAGGAGGATCCTTCGTCTTTAATTGTGCTATTATGGCAACTTGACCTACTTCGCTATTTGTATGCCTTGAGAGTTGAGACCAATAGGCAGAGGAAAAACTACAGACTCAAAAGTTAGTCT-TGAGGCTCAGTGCCTAACAAATAACATTTCTTGAGAAAACAAATGTAAAAAGGATAAAGCATTCGCTTTAAATGTTTTGAAGAATTCACAGTACAAGATCAACTAGGAACAATTTACAAGGCCATCTATGTTTGAGCATGATGCGCTTGTGAAATTTTAT
>PIST-4
AACAGTGGGTGGGGTGTGGCCTTCAAATCATTAGGTAATAAACTACTCCTAATAGGAGGTGAGACAGGTCAAAGTGCTTATGGTCAGGGTGTATCTATCTACACATCCAGACCTATTTCAACTGAGTCAGCGCCACAATGGGATTTCCTGACTAGGGTAGGAGGATCCTTCGTCTTTAATTGTGCTATTATGGCAACTTGACCTACTTCGCTATTTGTATGCCTTGAGAGTTGAGACCAATAGGCAGAGGAAAAACTACAGACTCAAAAGTTAGTCT-TGAGGCTCAGTGCCTAACAAATAACATTTCTTGAGAAAACAAATGTAAAAAGGATAAAGCATTCGCTTTAAATGTTTTGAAGAATTCACAGTACAAGATCAACTAGGAACAATTTACAAGGCCATCTATGTTTGAGCATGATGCGCTTGTGAAATTTTAT
>PIST-14
NNNNNNNNNNNNNNNNNNGCCTTCAAATCATTAGGTAATAAACTACTCCTAATAGGAGGTGAGACAGGTCAAAGTGCTTATGGTCAGGGTGTATCTATCTACACATCCAGACCTATTTCAACTGAGTCAGCGCCACAATGGGATTTCCTGACTAGGGTAGGAGGATCCTTCGTCTTTAATTGTGCTATTATGGCAACTTGACCTACTTCGCTATTTGTATGCCTTGAGAGTTGAGACCAATAGGCAGAGGAAAAACTACAGACTCAAAAGTTAGTCT-TGAGGCTCAGTGCCTAACAAATAACATTTCTTGAGAAAACAAATGTAAAAAGGATAAAGCATTCGCTTTAAATGTTTTGAAGAATTCACAGTACAAGATCAACTAGGAACAATTTACAAGGCCATCTATGTTTGAGCATGATGCGCTTGTGAAATTTTAT
>PICH-X1
AACAGTGGGTGGGGTGTGGCCTTCAAATCATTAGGTAATAAACTACTCCTAATAGGAGGTGAGACAGGTCAAAGTGCTTATGGTCAGGGTGTATCTATCTACACATCCAGACCTATTTCAACTGAGTCAGCGCCACAATGGGATTTCCTGACTAGGGTAGGAGGATCCTTCGTCTTTAATTGTGCTATTATGGCAACTTGACCTACTTCGCTATTTGTATGCCATGAGAGTTGAGACCAATAGGCAGAGGAAAAACTACAGACTCAAAAGTTAGTCT-TGAGGCTCAGTGCCTAACAAATAACATTTCTTGAGAAAACAAATGTAAAAAGGATAAAGCATTCGCTTTAAATGTTTTGAAGAATTCACAGTACAAGATCAACTAGGAACAATTTACAAGGCCATCTATGTTTGAGCATGATGCGCTTGTGAAATTTTAT
>PIST-10
AACAGTGGGTGGGGTGTGGCCTTCAAATCATTAGGTAATAAACTACTCCTAATAGGAGGTGAGACAGGTCAAAGTGCTTATGGTCAGGGTGTATCTATCTACACATCCAGACCTATTTCAACTGAGTCAGCGCCACAATGGGATTTCCTGACTAGGGTAGGAGGATCCTTCGTCTTTAATTGTGCTATTATGGCAACTTGACCTACTTCGCTATTTGTATGCCTTGAGAGTTGAGACCAATAGGCAGAGGAAAAACTACAGACTCAAAAGTTAGTCT-TGAGGCTCAGTGCCTAACAAATAACATTTCTTGAGAAAACAAATGTAAAAAGGATAAAGCATTCGCTTTAAATGTTTTGAAGAATTCACAGTACAAGATCAACTAGGAACAATTTACAAGGCCATCTATGTTTGAGCATGATGCGCTTGTGAAATTTTAT
>PIST-11
AACAGTGGGTGGGGTGTGGCCTTCAAATCATTAGGTAATAAACTACTCCTAATAGGAGGTGAGACAGGTCAAAGTGCTTATGGTCAGGGTGTATCTATCTACACATCCAGACCTATTTCAACTGAGTCAGCGCCACAATGGGATTTCCTGACTAGGGTAGGAGGATCCTTCGTCTTTAATTGTGCTATTATGGCAACTTGACCTACTTCGCTATTTGTATGCCTTGAGAGTTGAGACCAATAGGCAGAGGAAAAACTACAGACTCAAAAGTTAGTCT-TGAGGCTCAGTGCCTAACAAATAACATTTCTTGAGAAAACAAATGTAAAAAGGATAAAGCATTCGCTTTAAATGTTTTGAAGAATTCACAGTACAAGATCAACTAGGAACAATTTACAAGGCCATCTATGTTTGAGCATGATGCGCTTGTGAAATTTTAT
>PIST-12
AACAGTGGGTGGGGTGTGGCCTTCAAATCATTAGGTAATAAACTACTCCTAATAGGAGGTGAGACAGGTCAAAGTGCTTATGGTCAGGGTGTATCTATCTACACATCCAGACCTATTTCAACTGAGTCAGCGCCACAATGGGATTTCCTGACTAGGGTAGGAGGATCCTTCGTCTTTAATTGTGCTATTATGGCAACTTGACCTACTTCGCTATTTGTATGCCTTGAGAGTTGAGACCAATAGGCAGAGGAAAAACTACAGACTCAAAAGTTAGTCT-TGAGGCTCAGTGCCTAACAAATAACATTTCTTGAGAAAACAAATGTAAAAAGGATAAAGCATTCGCTTTAAATGTTTTGAAGAATTCACAGTACAAGATCAACTAGGAACAATTTACAAGGCCATCTATGTTTGAGCATGATGCGCTTGTGAAATTTTAT
>PILA-27
AACAGTGGGTGGGGTGTGGCCTTCAAATCATTAGGTAATAAACTACTCCTAATAGGAGGTGAGACAGGTCAAAGTGCTTATGGTCAGGGTGTATCTATCTACACATCCAGACCTATTTCAACTGAGTCAGCGCCACAATGGGATTTCCTGACTAGGGTAGGAGGATCCTTCGTCTTTAATTGTGCTATTATGGCAACTTGACCTACTTTGCTATTTGTATGCCATGAGAGTTGAGACCAATAGGCAGAGGAAAAACTACAGACTCAAAAGTTAGTCT-TGAGGCTCAGTGCCTAACAAATAACATTTCTTGAGAAAACAAATGTAAAAAGGATAAAGCATTCGCTTTAAATGTTTTGAAGAATTCACAGTACAAGATCAACTAGGAACAATTTACAAGGCCATCTATGTTTGAGCATGATGCGCTTGTGAAATTTTAT
>PILA-17
AACAGTGGGTGGGGTGTGGCCTTCAAATCATTAGGTAATAAACTACTCCTAATAGGAGGTGAGACAGGTCAAAGTGCTTATGGTCAGGGTGTATCTATCTACACATCCAGACCTATTTCAACTGAGTCAGCGCCACAATGGGATTTCCTGACTAGGGTAGGAGGATCCTTCGTCTTTAATTGTGCTATTATGGCAACTTGACCTACTTTGCTATTTGTATGCCATGAGAGTTGAGACCAATAGGCAGAGGAAAAACTACAGACTCAAAAGTTAGTCT-TGAGGCTCAGTGCCTAACAAATAACATTTCTTGAGAAAACAAATGTAAAAAGGATAAAGCATTCGCTTTAAATGTTTTGAAGAATTCACAGTACAAGATCAACTAGGAACAATTTACAAGGCCATCTATGTTTGAGCATGATGCGCTTGTGAAATTTTAT
>PILA-24
AACAGTGGGTGGGGTGTGGCCTTCAAATCATTAGGTAATAAACTACTCCTAATAGGAGGTGAGACAGGTCAAAGTGCTTATGGTCAGGGTGTATCTATCTACACATCCAGACCTATTTCAACTGAGTCAGCACCACAATGGGATTTCCTGACTAGGGTAGGAGGATCCTTCGTCTTTAATTGTGCTATTATGGCAACTTGACCTACTTCGCTATTTGTATGCCATGAGAGTTGAGACCAATAGGCAGAGGAAAAACTACAGACTCAAAAGTTAGTCT-TGAGGCTCAGTGCCTAACAAATAACATTTCTTGAGAAAACAAATGTAAAAAGGATAAAGCATTCGCTTTAAATGTTTTGAAGAATTCACAGTACAAGATCAACTAGGAACAATTTACAAGGCCATCTATGTTTGAGCATGATGCGCTTGTGAAATTTTAT
>PILA-23
AACAGTGGGTGGGGTGTGGCCTTCAAATCATTAGGTAATAAACTACTCCTAATAGGAGGTGAGACAGGTCAAAGTGCTTATGGTCAGGGTGTATCTATCTACACATCCAGACCTATTTCAACTGAGTCAGCGCCACAATGGGATTTCCTGACTAGGGTAGGAGGATCCTTCGTCTTTAATTGTGCTATTATGGCAACTTGACCTACTTTGCTATTTGTATGCCATGAGAGTTGAGACCAATAGGCAGAGGAAAAACTACAGACTCAAAAGTTAGTCT-TGAGGCTCAGTGCCTAACAAATAACATTTCTTGAGAAAACAAATGTAAAAAGGATAAAGCATTCGCTTTAAATGTTTTGAAGAATTCACAGTACAAGATCAACTAGGAACAATTTACAAGGCCATCTATGTTTGAGCATGATGCGCTTGTGAAATTTTAT
>PILA-22
AACAGTGGGTGGGGTGTGGCCTTCAAATCATTAGGTAATAAACTACTCCTAATAGGAGGTGAGACAGGTCAAAGTGCTTATGGTCAGGGTGTATCTATCTACACATCCAGACCTATTTCAACTGAGTCAGCGCCACAATGGGATTTCCTGACTAGGGTAGGAGGATCCTTCGTCTTTAATTGTGCTATTATGGCAACTTGACCTACTTTGCTATTTGTATGCCATGAGAGTTGAGACCAATAGGCAGAGGAAAAACTACAGACTCAAAAGTTAGTCT-TGAGGCTCAGTGCCTAACAAATAACATTTCTTGAGAAAACAAATGTAAAAAGGATAAAGCATTCGCTTTAAATGTTTTGAAGAATTCACAGTACAAGATCAACTAGGAACAATTTACAAGGCCATCTATGTTTGAGCATGATGCGCTTGTGAAATTTTAT
>PILA-28
AACAGTGGGTGGGGTGTGGCCTTCAAATCATTAGGTAATAAACTACTCCTAATAGGAGGTGAGACAGGTCAAAGTGCTTATGGTCAGGGTGTATCTATCTACACATCCAGACCTATTTCAACTGAGTCAGCGCCACAATGGGATTTCCTGACTAGGGTAGGAGGATCCTTCGTCTTTAATTGTGCTATTATGGCAACTTGACCTACTTTGCTATTTGTATGCCATGAGAGTTGAGACCAATAGGCAGAGGAAAAACTACAGACTCAAAAGTTAGTCT-TGAGGCTCAGTGCCTAACAAATAACATTTCTTGAGAAAACAAATGTAAAAAGGATAAAGCATTCGCTTTAAATGTTTTGAAGAATTCACAGTACAAGATCAACTAGGAACAATTTACAAGGCCATCTATGTTTGAGCATGATGCGCTTGTGAAATTTTAT
>PILA-20
AACAGTGGGTGGGGTGTGGCCTTCAAATCATTAGGTAATAAACTACTCCTAATAGGAGGTGAGACAGGTCAAAGTGCTTATGGTCAGGGTGTATCTATCTACACATCCAGACCTATTTCAACTGAGTCAGCGCCACAATGGGATTTCCTGACTAGGGTAGGAGGATCCTTCGTCTTTAATTGTGCTATTATGGCAACTTGACCTACTTTGCTATTTGTATGCCATGAGAGTTGAGACCAATAGGCAGAGGAAAAACTACAGACTCAAAAGTTAGTCT-TGAGGCTCAGTGCCTAACAAATAACATTTCTTGAGAAAACAAATGTAAAAAGGATAAAGCATTCGCTTTAAATGTTTTGAAGAATTCACAGTACAAGATCAACTAGGAACAATTTACAAGGCCATCTATGTTTGAGCATGATGCGCTTGTGAAATTTTAT
>PILA-29
AACAGTGGGTGGGGTGTGGCCTTCAAATCATTAGGTAATAAACTACTCCTAATAGGAGGTGAGACAGGTCAAAGTGCTTATGGTCAGGGTGTATCTATCTACACATCCAGACCTATTTCAACTGAGTCAGCGCCACAATGGGATTTCCTGACTAGGGTAGGAGGATCCTTCGTCTTTAATTGTGCTATTATGGCAACTTGACCTACTTTGCTATTTGTATGCCATGAGAGTTGAGACCAATAGGCAGAGGAAAAACTACAGACTCAAAAGTTAGTCT-TGAGGCTCAGTGCCTAACAAATAACATTTCTTGAGAAAACAAATGTAAAAAGGATAAAGCATTCGCTTTAAATGTTTTGAAGAATTCACAGTACAAGATCAACTAGGAACAATTTACAAGGCCATCTATGTTTGAGCATGATGCGCTTGTGAAATTTTAT
>PILA-21
AACAGTGGGTGGGGTGTGGCCTTTAAATCATTAGGTAATAAACTACTCCTAATAGGAGGTGAGACAGGTCAAAGTGCTTATGGTCAGGGTGTATCTATCTACACATCCAGACCTATTTCAACTGAGTCAGCGCCACAATGGGATTTCCTGACTAGGGTAGGAGGATCCTTCGTCTTTAATTGTGCTATTATGGCAACTTGACCTACTTCGCTATTTGTATGCCATGAGAGTTGAGACCAATAGGCAGAGGAAAAACTACAGACTCAAAAGTTAGTCT-TGAGGCTCAGTGCCTAACAAATAACATTTCTTGAGAAAACAAATGTAAAAAGGATAAAGCATTCGCTTTAAATGTTTTGAAGAATTCACAGTACAAGATCAACTAGGAACAATTTACAAGGCCATCTATGTTTGAGCATGATGCGCTTGTGAAATTTTAT
>PILA-26
AACAGTGGGTGGGGTGTGGCCTTCAAATCATTAGGTAATAAACTACTCCTAATAGGAGGTGAGACAGGTCAAAGTGCTTATGGTCAGGGTGTATCTATCTACACATCCAGACCTATTTCAACTGAGTCAGCGCCACAATGGGATTTCCTGACTAGGGTAGGAGGATCCTTCGTCTTTAATTGTGCTATTATGGCAACTTGACCTACTTTGCTATTTGTATGCCATGAGAGTTGAGACCAATAGGCAGAGGAAAAACTACAGACTCAAAAGTTAGTCT-TGAGGCTCAGTGCCTAACAAATAACATTTCTTGAGAAAACAAATGTAAAAAGGATAAAGCATTCGCTTTAAATGTTTTGAAGAATTCACAGTACAAGATCAACTAGGAACAATTTACAAGGCCATCTATGTTTGAGCATGATGCGCTTGTGAAATTTTAT
>PILA-19
AACAGTGGGTGGGGTGTGGCCTTCAAATCATTAGGTAATAAACTACTCCTAATAGGAGGTGAGACAGGTCAAAGTGCTTATGGTCAGGGTGTATCTATCTACACATCCAGACCTATTTCAACTGAGTCAGCGCCACAATGGGATTTCCTGACTAGGGTAGGAGGATCCTTCGTCTTTAATTGTGCTATTATGGCAACTTGACCTACTTTGCTATTTGTATGCCATGAGAGTTGAGACCAATAGGCAGAGGAAAAACTACAGACTCAAAAGTTAGTCT-TGAGGCTCAGTGCCTAACAAATAACATTTCTTGAGAAAACAAATGTAAAAAGGATAAAGCATTCGCTTTAAATGTTTTGAAGAATTCACAGTACAAGATCAACTAGGAACAATTTACAAGGCCATCTATGTTTGAGCATGATGCGCTTGTGAAATTTTAT
>PILA-18
AACAGTGGGTGGGGTGTGGCCTTCAAATCATTAGGTAATAAACTACTCCTAATAGGAGGTGAGACAGGTCAAAGTGCTTATGGTCAGGGTGTATCTATCTACACATCCAGACCTATTTCAACTGAGTCAGCGCCACAATGGGATTTCCTGACTAGGGTAGGAGGATCCTTCGTCTTTAATTGTGCTATTATGGCAACTTGACCTACTTTGCTATTTGTATGCCATGAGAGTTGAGACCAATAGGCAGAGGAAAAACTACAGACTCAAAAGTTAGTCT-TGAGGCTCAGTGCCTAACAAATAACATTTCTTGAGAAAACAAATGTAAAAAGGATAAAGCATTCGCTTTAAATGTTTTGAAGAATTCACAGTACAAGATCAACTAGGAACAATTTACAAGGCCATCTATGTTTGAGCATGATGCGCTTGTGAAATTTTAT
>PIAL-AO
AACAGTGGGTGGGGTGTGGCCTTTAAATCATTAGGTAATAAACTACTCCTAATAGGAGGTGAGACAGGTCAAAGTGCTTATGGTCAGGGTGTATCTATCTACACATCCAGACCTATTTCAACTGAGTCAGCGCCACAATGGGATTTCCTGACTAGGGTAGGAGGATCCTTCGTCTTTAATTGTGCTATTATGGCAACTTGACCTACTTCGCTATTTGTATGCCATGAGAGTTGAGACCAATAGGCAGAGGAAAAACTACAGACTCAAAAGTTAGTCT-TGAGGCTCAGTGCCTAACAAATAACATTTCTTGAGAAAACAAATGTAAAAAGGATAAAGCATTCGCTTTAAATGTTTTGAAGAATTCACAGTACAAGATCAACTAGGAACAATTTACAAGGCCATCTATGTTTGAGCATGATGCGCTTGTGAAATTTTAT
