# Supplementary material for: An empirical evaluation of two-stage species tree inference strategies using a multilocus dataset from North American pines
Source: BMC Evol Biol. 2014 Mar 29;14:67. doi: 10.1186/1471-2148-14-67 (PMC4021425; doi:10.1186/1471-2148-14-67)
Supplement: Additional file 3 — Zip archive containing data filesDp,Dp,0,Ds,Ds,0, and a description of these files. [file 1471-2148-14-67-S3.zip › DeGiorgioEtAl_2014_AdditionalFile1/Dataset_Dp0/0_3192_01.fas]

>PIAL-2
TGCTTTTCTGTTGTATTTTTAATAATTAGACCGGCAATTGCTTCAACAGAGCATGTCTCATGCAGCTTAAAACCATAAAGCAAACTGCTTTCCACCTGTTCATTCATCTTCAGCTGCACAATTTCAGCAAGTTCTGTTGGACTAAAGTCATCAAAAAAGAAATATCTAGTCACTCTTCTACAAAATCCCTCATTGGAGGCAATTACACGCTTCATCGGCTCAGCATATCCTGCAAAGATTACCACCACCTTTCCACTATCCATGACTGACATTATCTCCTCCAATGCTTCCAAACCATAGTCCTTGTCATCTGCTTTCTGCATGGGTATCAACCTGTATGCTTCATCAACAAAAAGTATTCCACCCTCTGCTTCCTTGATCTGCAAATTACATGACTTTGATTAATGTTTTGATATGCAGACTCTTATAGACTACGTTGATATTTATTCATCTGAACACTTCAGAAAATGATGGAAACACATTAACCATACCTTTTTCCTAGTCTTGGGGCCAGTATGACCAACAAATTCTCCAACTAGATCTGTTCTTTGAACTTCAGTTACCTTGTCTGAA
>PIAL-16
TGCTTTTCTGTTGTATTTTTAATAATTAGACTGGCAATTGCTTCAACAGAGCATGTCTCATGCAGCTTAAAACCATAAAGCAAACTGCTTTCCACCTGTTCATTCATCTTCAGCTGCACAATTTCAGCAAGTTCTGTTGGACTAAAGTCATCAAAAAAGAAATATCTAGTCACTCTTCTACAAAATCCCTCATTGGAGGCAATTACACGCTTCATCGGCTCAGCATATCCTGCAAAGATTACCACCACCTTTCCACTATCCATGACTGACATTATCTCCTCCAATGCTTCCAAACCATAGTCCTTGTCATCTGCTTTCTGCATGGGTATCAACCTGTATGCTTCGTCAACAAAAAGTATTCCACCCTCTGCTTCCTTGATCTGCAAATTACATGACTATGATTAATGTTTTGATATGCAGACTCTTATAGACTACGTTGATATTTATTCATCTAAACACTTCAGAAAATGATGGAAACACATTAACCATACCTTTTTCCTAGTCTTGGGGCCAGTATGACCAACAAATTCTCCAACTAGATCTGTTCTTTGAACTTCAGTTACCTTGTCTGAA
>PIAL-7
TGCTTTTCTGTTGTATTTTTAATAATTAGACTGGCAATTGCTTCAACAGAGCATGTCTCATGCAGCTTAAAACCATAAAGCAAACTGCTTTCCACCTGTTCATTCATCTTCAGCTGCACAATTTCAGCAAGTTCTGTTGGACTAAAGTCATCAAAAAAGAAATATCTAGTCACTCTTCTACAAAATCCCTCATTGGAGGCAATTACACGCTTCATCGGCTCAGCATATCCTGCAAAGATTACCACCACCTTTCCACTATCCATGACTGACATTATCTCCTCCAATGCTTCCAAACCATAGTCCTTGTCATCTGCTTTCTGCATGGGTATCAACCTGTATGCTTCGTCAACAAAAAGTATTCCACCCTCTGCTTCCTTGATCTGCAAATTACATGACTATGATTAATGTTTTGATATGCAGACTCTTATAGACTACGTTGATATTTATTCATCTAAACACTTCAGAAAATGATGGAAACACATTAACCATACCTTTTTCCTAGTCTTGGGGCCAGTATGACCAACAAATTCTCCAACTAGATCTGTTCTTTGAACTTCAGTTACCTTGTCTGAA
>PIAL-3
TGCTTTTCTGTTGTATTTTTAATAATTAGACTGGCAATTGCTTCAACAGAGCATGTCTCATGCAGCTTAAAACCATAAAGCAAACTGCTTTCCACCTGTTCATTCATCTTCAGCTGCACAATTTCAGCAAGTTCTGTTGGACTAAAGTCATCAAAAAAGAAATATCTAGTCACTCTTCTACAAAATCCCTCATTGGAGGCAATTACACGCTTCATCGGCTCAGCATATCCTGCAAAGATTACCACCACCTTTCCACTATCCATGACTGACATTATCTCCTCCAATGCTTCCAAACCATAGTCCTTGTCATCTGCTTTCTGCATGGGTATCAACCTGTATGCTTCGTCAACAAAAAGTATTCCACCCTCTGCTTCCTTGATCTGCAAATTACATGACTATGATTAATGTTTTGATATGCAGACTCTTATAGACTACGTTGATATTTATTCATCTAAACACTTCAGAAAATGATGGAAACACATTAACCATACCTTTTTCCTAGTCTTGGGGCCAGTATGACCAACAAATTCTCCAACTAGATCTGTTCTTTGAACTTCAGTTACCTTGTCTGAA
>PIAL-17
TGCTTTTCTGTTGTATTTTTAATAATTAGACTGGCAATTGCTTCAACAGAGCATGTCTCATGCAGCTTAAAACCATAAAGCAAACTGCTTTCCACCTGTTCATTCATCTTCAGCTGCACAATTTCAGCAAGTTCTGTTGGACTAAAGTCATCAAAAAAGAAATATCTAGTCACTCTTCTACAAAATCCCTCATTGGAGGCAATTACACGCTTCATCGGCTCAGCATATCCTGCAAAGATTACCACCACCTTTCCACTATCCATGACTGACATTATCTCCTCCAATGCTTCCAAACCATAGTCCTTGTCATCTGCTTTCTGCATGGGTATCAACCTGTATGCTTCGTCAACAAAAAGTATTCCACCCTCTGCTTCCTTGATCTGCAAATTACATGACTATGATTAATGTTTTGATATGCAGACTCTTATAGACTACGTTGATATTTATTCATCTAAACACTTCAGAAAATGATGGAAACACATTAACCATACCTTTTTCCTAGTCTTGGGGCCAGTATGACCAACAAATTCTCCAACTAGATCTGTTCTTTGAACTTCAGTTACCTTGTCTGAA
>PIAL-4
TGCTTTTCTGTTGTATTTTTAATAATTAGACTGGCAATTGCTTCAACAGAGCATGTCTCATGCAGCTTAAAACCATAAAGCAAACTGCTTTCCACCTGTTCATTCATCTTCAGCTGCACAATTTCAGCAAGTTCTGTTGGACTAAAGTCATCAAAAAAGAAATATCTAGTCACTCTTCTACAAAATCCCTCATTGGAGGCAATTACACGCTTCATCGGCTCAGCATATCCTGCAAAGATTACCACCACCTTTCCACTATCCATGACTGACATTATCTCCTCCAATGCTTCCAAACCATAGTCCTTGTCATCTGCTTTCTGCATGGGTATCAACCTGTATGCTTCGTCAACAAAAAGTATTCCACCCTCTGCTTCCTTGATCTGCAAATTACATGACTATGATTAATGTTTTGATATGCAGACTCTTATAGACTACGTTGATATTTATTCATCTAAACACTTCAGAAAATGATGGAAACACATTAACCATACCTTTTTCCTAGTCTTGGGGCCAGTATGACCAACAAATTCTCCAACTAGATCTGTTCTTTGAACTTCAGTTACCTTGTCTGAA
>PIAL-13
TGCTTTTCTGTTGTATTTTTAATAATTAGACTGGCAATTGCTTCAACAGAGCATGTCTCATGCAGCTTAAAACCATAAAGCAAACTGCTTTCCACCTGTTCATTCATCTTCAGCTGCACAATTTCAGCAAGTTCTGTTGGACTAAAGTCATCAAAAAAGAAATATCTAGTCACTCTTCTACAAAATCCCTCATTGGAGGCAATTACACGCTTCATCGGCTCAGCATATCCTGCAAAGATTACCACCACCTTTCCACTATCCATGACTGACATTATCTCCTCCAATGCTTCCAAACCATAGTCCTTGTCATCTGCTTTCTGCATGGGTATCAACCTGTATGCTTCGTCAACAAAAAGTATTCCACCCTCTGCTTCCTTGATCTGCAAATTACATGACTATGATTAATGTTTTGATATGCAGACTCTTATAGACTACGTTGATATTTATTCATCTAAACACTTCAGAAAATGATGGAAACACATTAACCATACCTTTTTCCTAGTCTTGGGGCCAGTATGACCAACAAATTCTCCAACTAGATCTGTTCTTTGAACTTCAGTTACCTTGTCTGAA
>PIAL-15
TGCTTTTCTGTTGTATTTTTAATAATTAGACTGGCAATTGCTTCAACAGAGCATGTCTCATGCAGCTTAAAACCATAAAGCAAACTGCTTTCCACCTGTTCATTCATCTTCAGCTGCACAATTTCAGCAAGTTCTGTTGGACTAAAGTCATCAAAAAAGAAATATCTAGTCACTCTTCTACAAAATCCCTCATTGGAGGCAATTACACGCTTCATCGGCTCAGCATATCCTGCAAAGATTACCACCACCTTTCCACTATCCATGACTGACATTATCTCCTCCAATGCTTCCAAACCATAGTCCTTGTCATCTGCTTTCTGCATGGGTATCAACCTGTATGCTTCGTCAACAAAAAGTATTCCACCCTCTGCTTCCTTGATCTGCAAATTACATGACTATGATTAATGTTTTGATATGCAGACTCTTATAGACTACGTTGATATTTATTCATCTAAACACTTCAGAAAATGATGGAAACACATTAACCATACCTTTTTCCTAGTCTTGGGGCCAGTATGACCAACAAATTCTCCAACTAGATCTGTTCTTTGAACTTCAGTTACCTTGTCTGAA
>PIAL-9
TGCTTTTCTGTTGTATTTTTAATAATTAGACTGGCAATTGCTTCAACAGAGCATGTCTCATGCAGCTTAAAACCATAAAGCAAACTGCTTTCCACCTGTTCATTCATCTTCAGCTGCACAATTTCAGCAAGTTCTGTTGGACTAAAGTCATCAAAAAAGAAATATCTAGTCACTCTTCTACAAAATCCCTCATTGGAGGCAATTACACGCTTCATCGGCTCAGCATATCCTGCAAAGATTACCACCACCTTTCCACTATCCATGACTGACATTATCTCCTCCAATGCTTCCAAACCATAGTCCTTGTCATCTGCTTTCTGCATGGGTATCAACCTGTATGCTTCATCAACAAAAAGTATTCCACCCTCTGCTTCCTTGATCTGCAAATTACATGACTTTGATTAATGTTTTGATATGCAGACTCTTATAGACTACGTTGATATTTATTCATCTGAACACTTCAGAAAATGATGGAAACACATTAACCATACCTTTTTCCTAGTCTTGGGGCCAGTATGACCAACAAATTCTCCAACTAGATCTGTTCTTTGAACTTCAGTTACCTTGTCTGAA
>PIAL-8
TGCTTTTCTGTTGTATTTTTAATAATTAGACTGGCAATTGCTTCAACAGAGCATGTCTCATGCAGCTTAAAACCATAAAGCAAACTGCTTTCCACCTGTTCATTCATCTTCAGCTGCACAATTTCAGCAAGTTCTGTTGGACTAAAGTCATCAAAAAAGAAATATCTAGTCACTCTTCTACAAAATCCCTCATTGGAGGCAATTACACGCTTCATCGGCTCAGCATATCCTGCAAAGATTACCACCACCTTTCCACTATCCATGACTGACATTATCTCCTCCAATGCTTCCAAACCATAGTCCTTGTCATCTGCTTTCTGCATGGGTATCAACCTGTATGCTTCATCAACAAAAAGTATTCCACCCTCTGCTTCCTTGATCTGCAAATTACATGACTTTGATTAATGTTTTGATATGCAGACTCTTATAGACTACGTTGATATTTATTCATCTGAACACTTCAGAAAATGATGGAAACACATTAACCATACCTTTTTCCTAGTCTTGGGGCCAGTATGACCAACAAATTCTCCAACTAGATCTGTTCTTTGAACTTCAGTTACCTTGTCTGAA
>PIAL-5
TGCTTTTCTGTTGTATTTTTAATAATTAGACTGGCAATTGCTTCAACAGAGCATGTCTCATGCAGCTTAAAACCATAAAGCAAACTGCTTTCCACCTGTTCATTCATCTTCAGCTGCACAATTTCAGCAAGTTCTGTTGGACTAAAGTCATCAAAAAAGAAATATCTAGTCACTCTTCTACAAAATCCCTCATTGGAGGCAATTACACGCTTCATCGGCTCAGCATATCCTGCAAAGATTACCACCACCTTTCCACTATCCATGACTGACATTATCTCCTCCAATGCTTCCAAACCATAGTCCTTGTCATCTGCTTTCTGCATGGGTATCAACCTGTATGCTTCGTCAACAAAAAGTATTCCACCCTCTGCTTCCTTGATCTGCAAATTACATGACTATGATTAATGTTTTGATATGCAGACTCTTATAGACTACGTTGATATTTATTCATCTAAACACTTCAGAAAATGATGGAAACACATTAACCATACCTTTTTCCTAGTCTTGGGGCCAGTATGACCAACAAATTCTCCAACTAGATCTGTTCTTTGAACTTCAGTTACCTTGTCTGAA
>PIAL-10
TGCTTTTCTGTTGTATTTTTAATAATTAGACTGGCAATTGCTTCAACAGAGCATGTCTCATGCAGCTTAAAACCATAAAGCAAACTGCTTTCCACCTGTTCATTCATCTTCAGCTGCACAATTTCAGCAAGTTCTGTTGGACTAAAGTCATCAAAAAAGAAATATCTAGTCACTCTTCTACAAAATCCCTCATTGGAGGCAATTACACGCTTCATCGGCTCAGCATATCCTGCAAAGATTACCACCACCTTTCCACTATCCATGACTGACATTATCTCCTCCAATGCTTCCAAACCATAGTCCTTGTCATCTGCTTTCTGCATGGGTATCAACCTGTATGCTTCGTCAACAAAAAGTATTCCACCCTCTGCTTCCTTGATCTGCAAATTACATGACTATGATTAATGTTTTGATATGCAGACTCTTATAGACTACGTTGATATTTATTCATCTAAACACTTCAGAAAATGATGGAAACACATTAACCATACCTTTTTCCTAGTCTTGGGGCCAGTATGACCAACAAATTCTCCAACTAGATCTGTTCTTTGAACTTCAGTTACCTTGTCTGAA
>PIAL-12
TGCTTTTCTGTTGTATTTTTAATAATTAGACTGGCAATTGCTTCAACAGAGCATGTCTCATGCAGCTTAAAACCATAAAGCAAACTGCTTTCCACCTGTTCATTCATCTTCAGCTGCACAATTTCAGCAAGTTCTGTTGGACTAAAGTCATCAAAAAAGAAATATCTAGTCACTCTTCTACAAAATCCCTCATTGGAGGCAATTACACGCTTCATCGGCTCAGCATATCCTGCAAAGATTACCACCACCTTTCCACTATCCATGACTGACATTATCTCCTCCAATGCTTCCAAACCATAGTCCTTGTCATCTGCTTTCTGCATGGGTATCAACCTGTATGCTTCGTCAACAAAAAGTATTCCACCCTCTGCTTCCTTGATCTGCAAATTACATGACTATGATTAATGTTTTGATATGCAGACTCTTATAGACTACGTTGATATTTATTCATCTAAACACTTCAGAAAATGATGGAAACACATTAACCATACCTTTTTCCTAGTCTTGGGGCCAGTATGACCAACAAATTCTCCAACTAGATCTGTTCTTTGAACTTCAGTTACCTTGTCTGAA
>PIAY-7
TGCTTTTCTGTTGTATTTTTAATAATTAGACCGGCAATTGCTTCAACAGAGCATGTCTCATGCAGCTTAAAACCATAAAGCAAACTGCTTTCCACCTGTTCATTCATCTTCAGCTGCACAATTTCAGCAAGTTCTGTTGGACTAAAGTCATCAAAAAAGAAATATCTAGTCACTCTTCTACAAAATCCCTCATTGGAGGCAATGACACGCTTCATAGGCTCAGCATATCCTGCAAAGATTACCACCACCTTTCCACTATCCATGACTGACATTATCTCCTCCAATGCTTCCAAACCATAGTCCTTGTCATCTGCTTTCTGCATGGGTATCAACCTGTATGCTTCGTCAACAAAAAGTATTCCACCCTCTGCTTCCTTGATCTGCAAATTACATGACTTCGATTAATGTTTTGATATGCAGACTCTTATAGACTACGTTGATATTTATTCATCTGAACACTTCAGAAAATGATGGAAACACATTAACCATACCTTTTTCCTAGTCTTGGGGCCAGTATGACCAACAAATTCTCCAACTAGATCTGTTCTTTGAACTTCAGTTACCTTGTCTGAA
>PIAY-16
TGCTTTTCTGTTGTATTTTTAATAATTAGACCGGCAATTGCTTCAACAGAGCATGTCTCATGCAGCTTAAAACCATAAAGCAAACTGCTTTCCACCTGTTCATTCATCTTCAGCTGCACAATTTCAGCAAGTTCTGTTGGACTAAAGTCATCAAAAAAGAAATATCTAGTCACTCTTCTACAAAATCCCTCATTGGAGGCAATGACACGCTTCATAGGCTCAGCATATCCTGCAAAGATTACCACCACCTTTCCACTATCCATGACTGACATTATCTCCTCCAATGCTTCCAAACCATAGTCCTTGTCATCTGCTTTCTGCATGGGTATCAACCTGTATGCTTCGTCAACAAAAAGTATTCCACCCTCTGCTTCCTTGATCTGCAAATTACATGACTTCGATTAATGTTTTGATATGCAGACTCTTATAGACTACGTTGATATTTATTCATCTGAACACTTCAGAAAATGATGGAAACACATTAACCATACCTTTTTCCTAGTCTTGGGGCCAGTATGACCAACAAATTCTCCAACTAGATCTGTTCTTTGAACTTCAGTTACCTTGTCTGAA
>PIAY-10
TGCTTTTCTGTTGTATTTTTAATAATTAGACCGGCAATTGCTTCAACAGAGCATGTCTCATGCAGCTTAAAACCATAAAGCAAACTGCTTTCCACCTGTTCATTCATCTTCAGCTGCACAATTTCAGCAAGTTCTGTTGGACTAAAGTCATCAAAAAAGAAATATCTAGTCACTCTTCTACAAAATCCCTCATTGGAGGCAATGACACGCTTCATAGGCTCAGCATATCCTGCAAAGATTACCACCACCTTTCCACTATCCATGACTGACATTATCTCCTCCAATGCTTCCAAACCATAGTCCTTGTCATCTGCTTTCTGCATGGGTATCAACCTGTATGCTTCGTCAACAAAAAGTATTCCACCCTCTGCTTCCTTGATCTGCAAATTACATGACTTCGATTAATGTTTTGATATGCAGACTCTTATAGACTACGTTGATATTTATTCATCTGAACACTTCAGAAAATGATGGAAACACATTAACCATACCTTTTTCCTAGTCTTGGGGCCAGTATGACCAACAAATTCTCCAACTAGATCTGTTCTTTGAACTTCAGTTACCTTGTCTGAA
>PIAY-15
TGCTTTTCTGTTGTATTTTTAATAATTAGACCGGCAATTGCTTCAACAGAGCATGTCTCATGCAGCTTAAAACCATAAAGCAAACTGCTTTCCACCTGTTCATTCATCTTCAGCTGCACAATTTCAGCAAGTTCTGTTGGACTAAAGTCATCAAAAAAGAAATATCTAGTCACTCTTCTACAAAATCCCTCATTGGAGGCAATGACACGCTTCATAGGCTCAGCATATCCTGCAAAGATTACCACCACCTTTCCACTATCCATGACTGACATTATCTCCTCCAATGCTTCCAAACCATAGTCCTTGTCATCTGCTTTCTGCATGGGTATCAACCTGTATGCTTCGTCAACAAAAAGTATTCCACCCTCTGCTTCCTTGATCTGCAAATTACATGACTTCGATTAATGTTTTGATATGCAGACTCTTATAGACTACGTTGATATTTATTCATCTGAACACTTCAGAAAATGATGGAAACACATTAACCATACCTTTTTCCTAGTCTTGGGGCCAGTATGACCAACAAATTCTCCAACTAGATCTGTTCTTTGAACTTCAGTTACCTTGTCTGAA
>PIAY-2
TGCTTTTCTGTTGTATTTTTAATAATTAGACCGGCAATTGCTTCAACAGAGCATGTCTCATGCAGCTTAAAACCATAAAGCAAACTGCTTTCCACCTGTTCATTCATCTTCAGCTGCACAATTTCAGCAAGTTCTGTTGGACTAAAGTCATCAAAAAAGAAATATCTAGTCACTCTTCTACAAAATCCCTCATTGGAGGCAATGACACGCTTCATAGGCTCAGCATATCCTGCAAAGATTACCACCACCTTTCCACTATCCATGACTGACATTATCTCCTCCAATGCTTCCAAACCATAGTCCTTGTCATCTGCTTTCTGCATGGGTATCAACCTGTATGCTTCGTCAACAAAAAGTATTCCACCCTCTGCTTCCTTGATCTGCAAATTACATGACTTCGATTAATGTTTTGATATGCAGACTCTTATAGACTACGTTGATATTTATTCATCTGAACACTTCAGAAAATGATGGAAACACATTAACCATACCTTTTTCCTAGTCTTGGGGCCAGTATGACCAACAAATTCTCCAACTAGATCTGTTCTTTGAACTTCAGTTACCTTGTCTGAA
>PIAY-14
TGCTTTTCTGTTGTATTTTTAATAATTAGACTGGCAATTGCTTCAACAGAGCATGTCTCATGCAGCTTAAAACCATAAAGCAAACTGCTTTCCACCTGTTCATTCATCTTCAGCTGCACAATTTCAGCAAGTTCTGTTGGACTAAAGTCATCAAAAAAGAAATATCTAGTCACTCTTCTACAAAATCCCTCATTGGAGGCAATTACACGCTTCATCGGCTCAGCATATCCTGCAAAGATTACCACCACCTTTCCACTATCCATGACTGACATTATCTCCTCCAATGCTTCCAAACCATAGTCCTTGTCATCTGCTTTCTGCATGGGTATCAACCTGTATGCTTCGTCAACAAAAAGTATTCCACCCTCTGCTTCCTTGATCTGCAAATTACATGACTATGATTAATGTTTTGATATGCAGACTCTTATAGACTACGTTGATATTTATTCATCTAAACACTTCAGAAAATGATGGAAACACATTAACCATACCTTTTTCCTAGTCTTGGGGCCAGTATGACCAACAAATTCTCCAACTAGATCTGTTCTTTGAACTTCAGTTACCTTGTCTGAA
>PIAY-17
TGCTTTTCTGTTGTATTTTTAATAATTAGACCGGCAATTGCTTCAACAGAGCATGTCTCATGCAGCTTAAAACCATAAAGCAAACTGCTTTCCACCTGTTCATTCATCTTCAGCTGCACAATTTCAGCAAGTTCTGTTGGACTAAAGTCATCAAAAAAGAAATATCTAGTCACTCTTCTACAAAATCCCTCATTGGAGGCAATGACACGCTTCATAGGCTCAGCATATCCTGCAAAGATTACCACCACCTTTCCACTATCCATGACTGACATTATCTCCTCCAATGCTTCCAAACCATAGTCCTTGTCATCTGCTTTCTGCATGGGTATCAACCTGTATGCTTCGTCAACAAAAAGTATTCCACCCTCTGCTTCCTTGATCTGCAAATTACATGACTTCGATTAATGTTTTGATATGCAGACTCTTATAGACTACGTTGATATTTATTCATCTGAACACTTCAGAAAATGATGGAAACACATTAACCATACCTTTTTCCTAGTCTTGGGGCCAGTATGACCAACAAATTCTCCAACTAGATCTGTTCTTTGAACTTCAGTTACCTTGTCTGAA
>PIAY-4
TGCTTTTCTGTTGTATTTTTAATAATTAGACCGGCAATTGCTTCAACAGAGCATGTCTCATGCAGCTTAAAACCATAAAGCAAACTGCTTTCCACCTGTTCATTCATCTTCAGCTGCACAATTTCAGCAAGTTCTGTTGGACTAAAGTCATCAAAAAAGAAATATCTAGTCACTCTTCTACAAAATCCCTCATTGGAGGCAATGACACGCTTCATAGGCTCAGCATATCCTGCAAAGATTACCACCACCTTTCCACTATCCATGACTGACATTATCTCCTCCAATGCTTCCAAACCATAGTCCTTGTCATCTGCTTTCTGCATGGGTATCAACCTGTATGCTTCGTCAACAAAAAGTATTCCACCCTCTGCTTCCTTGATCTGCAAATTACATGACTTCGATTAATGTTTTGATATGCAGACTCTTATAGACTACGTTGATATTTATTCATCTGAACACTTCAGAAAATGATGGAAACACATTAACCATACCTTTTTCCTAGTCTTGGGGCCAGTATGACCAACAAATTCTCCAACTAGATCTGTTCTTTGAACTTCAGTTACCTTGTCTGAA
>PIAY-8
TGCTTTTCTGTTGTATTTTTAATAATTAGACCGGCAATTGCTTCAACAGAGCATGTCTCATGCAGCTTAAAACCATAAAGCAAACTGCTTTCCACCTGTTCATTCATCTTCAGCTGCACAATTTCAGCAAGTTCTGTTGGACTAAAGTCATCAAAAAAGAAATATCTAGTCACTCTTCTACAAAATCCCTCATTGGAGGCAATGACACGCTTCATAGGCTCAGCATATCCTGCAAAGATTACCACCACCTTTCCACTATCCATGACTGACATTATCTCCTCCAATGCTTCCAAACCATAGTCCTTGTCATCTGCTTTCTGCATGGGTATCAACCTGTATGCTTCGTCAACAAAAAGTATTCCACCCTCTGCTTCCTTGATCTGCAAATTACATGACTTCGATTAATGTTTTGATATGCAGACTCTTATAGACTACGTTGATATTTATTCATCTGAACACTTCAGAAAATGATGGAAACACATTAACCATACCTTTTTCCTAGTCTTGGGGCCAGTATGACCAACAAATTCTCCAACTAGATCTGTTCTTTGAACTTCAGTTACCTTGTCTGAA
>PIAY-3
TGCTTTTCTGTTGTATTTTTAATAATTAGACCGGCAATTGCTTCAACAGAGCATGTCTCATGCAGCTTAAAACCATAAAGCAAACTGCTTTCCACCTGTTCATTCATCTTCAGCTGCACAATTTCAGCAAGTTCTGTTGGACTAAAGTCATCAAAAAAGAAATATCTAGTCACTCTTCTACAAAATCCCTCATTGGAGGCAATGACACGCTTCATAGGCTCAGCATATCCTGCAAAGATTACCACCACCTTTCCACTATCCATGACTGACATTATCTCCTCCAATGCTTCCAAACCATAGTCCTTGTCATCTGCTTTCTGCATGGGTATCAACCTGTATGCTTCGTCAACAAAAAGTATTCCACCCTCTGCTTCCTTGATCTGCAAATTACATGACTTCGATTAATGTTTTGATATGCAGACTCTTATAGACTACGTTGATATTTATTCATCTGAACACTTCAGAAAATGATGGAAACACATTAACCATACCTTTTTCCTAGTCTTGGGGCCAGTATGACCAACAAATTCTCCAACTAGATCTGTTCTTTGAACTTCAGTTACCTTGTCTGAA
>PIAY-19
TGCTTTTCTGTTGTATTTTTAATAATTAGACCGGCAATTGCTTCAACAGAGCATGTCTCATGCAGCTTAAAACCATAAAGCAAACTGCTTTCCACCTGTTCATTCATCTTCAGCTGCACAATTTCAGCAAGTTCTGTTGGACTAAAGTCATCAAAAAAGAAATATCTAGTCACTCTTCTACAAAATCCCTCATTGGAGGCAATGACACGCTTCATAGGCTCAGCATATCCTGCAAAGATTACCACCACCTTTCCACTATCCATGACTGACATTATCTCCTCCAATGCTTCCAAACCATAGTCCTTGTCATCTGCTTTCTGCATGGGTATCAACCTGTATGCTTCGTCAACAAAAAGTATTCCACCCTCTGCTTCCTTGATCTGCAAATTACATGACTTCGATTAATGTTTTGATATGCAGACTCTTATAGACTACGTTGATATTTATTCATCTGAACACTTCAGAAAATGATGGAAACACATTAACCATACCTTTTTCCTAGTCTTGGGGCCAGTATGACCAACAAATTCTCCAACTAGATCTGTTCTTTGAACTTCAGTTACCTTGTCTGAA
>PIAY-9
TGCTTTTCTGTTGTATTTTTAATAATTAGACCGGCAATTGCTTCAACAGAGCATGTCTCATGCAGCTTAAAACCATAAAGCAAACTGCTTTCCACCTGTTCATTCATCTTCAGCTGCACAATTTCAGCAAGTTCTGTTGGACTAAAGTCATCAAAAAAGAAATATCTAGTCACTCTTCTACAAAATCCCTCATTGGAGGCAATGACACGCTTCATAGGCTCAGCATATCCTGCAAAGATTACCACCACCTTTCCACTATCCATGACTGACATTATCTCCTCCAATGCTTCCAAACCATAGTCCTTGTCATCTGCTTTCTGCATGGGTATCAACCTGTATGCTTCGTCAACAAAAAGTATTCCACCCTCTGCTTCCTTGATCTGCAAATTACATGACTTCGATTAATGTTTTGATATGCAGACTCTTATAGACTACGTTGATATTTATTCATCTGAACACTTCAGAAAATGATGGAAACACATTAACCATACCTTTTTCCTAGTCTTGGGGCCAGTATGACCAACAAATTCTCCAACTAGATCTGTTCTTTGAACTTCAGTTACCTTGTCTGAA
>PIAY-13
TGCTTTTCTGTTGTATTTTTAATAATTAGACCGGCAATTGCTTCAACAGAGCATGTCTCATGCAGCTTAAAACCATAAAGCAAACTGCTTTCCACCTGTTCATTCATCTTCAGCTGCACAATTTCAGCAAGTTCTGTTGGACTAAAGTCATCAAAAAAGAAATATCTAGTCACTCTTCTACAAAATCCCTCATTGGAGGCAATGACACGCTTCATAGGCTCAGCATATCCTGCAAAGATTACCACCACCTTTCCACTATCCATGACTGACATTATCTCCTCCAATGCTTCCAAACCATAGTCCTTGTCATCTGCTTTCTGCATGGGTATCAACCTGTATGCTTCGTCAACAAAAAGTATTCCACCCTCTGCTTCCTTGATCTGCAAATTACATGACTTCGATTAATGTTTTGATATGCAGACTCTTATAGACTACGTTGATATTTATTCATCTGAACACTTCAGAAAATGATGGAAACACATTAACCATACCTTTTTCCTAGTCTTGGGGCCAGTATGACCAACAAATTCTCCAACTAGATCTGTTCTTTGAACTTCAGTTACCTTGTCTGAA
>PIAY-18
TGCTTTTCTGTTGTATTTTTAATAATTAGACCGGCAATTGCTTCAACAGAGCATGTCTCATGCAGCTTAAAACCATAAAGCAAACTGCTTTCCACCTGTTCATTCATCTTCAGCTGCACAATTTCAGCAAGTTCTGTTGGACTAAAGTCATCAAAAAAGAAATATCTAGTCACTCTTCTACAAAATCCCTCATTGGAGGCAATGACACGCTTCATAGGCTCAGCATATCCTGCAAAGATTACCACCACCTTTCCACTATCCATGACTGACATTATCTCCTCCAATGCTTCCAAACCATAGTCCTTGTCATCTGCTTTCTGCATGGGTATCAACCTGTATGCTTCGTCAACAAAAAGTATTCCACCCTCTGCTTCCTTGATCTGCAAATTACATGACTTCGATTAATGTTTTGATATGCAGACTCTTATAGACTACGTTGATATTTATTCATCTGAACACTTCAGAAAATGATGGAAACACATTAACCATACCTTTTTCCTAGTCTTGGGGCCAGTATGACCAACAAATTCTCCAACTAGATCTGTTCTTTGAACTTCAGTTACCTTGTCTGAA
>PIAY-6
TGCTTTTCTGTTGTATTTTTAATAATTAGACCGGCAATTGCTTCAACAGAGCATGTCTCATGCAGCTTAAAACCATAAAGCAAACTGCTTTCCACCTGTTCATTCATCTTCAGCTGCACAATTTCAGCAAGTTCTGTTGGACTAAAGTCATCAAAAAAGAAATATCTAGTCACTCTTCTACAAAATCCCTCATTGGAGGCAATGACACGCTTCATAGGCTCAGCATATCCTGCAAAGATTACCACCACCTTTCCACTATCCATGACTGACATTATCTCCTCCAATGCTTCCAAACCATAGTCCTTGTCATCTGCTTTCTGCATGGGTATCAACCTGTATGCTTCGTCAACAAAAAGTATTCCACCCTCTGCTTCCTTGATCTGCAAATTACATGACTTCGATTAATGTTTTGATATGCAGACTCTTATAGACTACGTTGATATTTATTCATCTGAACACTTCAGAAAATGATGGAAACACATTAACCATACCTTTTTCCTAGTCTTGGGGCCAGTATGACCAACAAATTCTCCAACTAGATCTGTTCTTTGAACTTCAGTTACCTTGTCTGAA
>PIAY-5
TGCTTTTCTGTTGTATTTTTAATAATTAGACCGGCAATTGCTTCAACAGAGCATGTCTCATGCAGCTTAAAACCATAAAGCAAACTGCTTTCCACCTGTTCATTCATCTTCAGCTGCACAATTTCAGCAAGTTCTGTTGGACTAAAGTCATCAAAAAAGAAATATCTAGTCACTCTTCTACAAAATCCCTCATTGGAGGCAATGACACGCTTCATAGGCTCAGCATATCCTGCAAAGATTACCACCACCTTTCCACTATCCATGACTGACATTATCTCCTCCAATGCTTCCAAACCATAGTCCTTGTCATCTGCTTTCTGCATGGGTATCAACCTGTATGCTTCGTCAACAAAAAGTATTCCACCCTCTGCTTCCTTGATCTGCAAATTACATGACTTCGATTAATGTTTTGATATGCAGACTCTTATAGACTACGTTGATATTTATTCATCTGAACACTTCAGAAAATGATGGAAACACATTAACCATACCTTTTTCCTAGTCTTGGGGCCAGTATGACCAACAAATTCTCCAACTAGATCTGTTCTTTGAACTTCAGTTACCTTGTCTGAA
>PIAY-1
TGCTTTTCTGTTGTATTTTTAATAATTAGACCGGCAATTGCTTCAACAGAGCATGTCTCATGCAGCTTAAAACCATAAAGCAAACTGCTTTCCACCTGTTCATTCATCTTCAGCTGCACAATTTCAGCAAGTTCTGTTGGACTAAAGTCATCAAAAAAGAAATATCTAGTCACTCTTCTACAAAATCCCTCATTGGAGGCAATGACACGCTTCATAGGCTCAGCATATCCTGCAAAGATTACCACCACCTTTCCACTATCCATGACTGACATTATCTCCTCCAATGCTTCCAAACCATAGTCCTTGTCATCTGCTTTCTGCATGGGTATCAACCTGTATGCTTCGTCAACAAAAAGTATTCCACCCTCTGCTTCCTTGATCTGCAAATTACATGACTTCGATTAATGTTTTGATATGCAGACTCTTATAGACTACGTTGATATTTATTCATCTGAACACTTCAGAAAATGATGGAAACACATTAACCATACCTTTTTCCTAGTCTTGGGGCCAGTATGACCAACAAATTCTCCAACTAGATCTGTTCTTTGAACTTCAGTTACCTTGTCTGAA
>PIBU-1
TGCTTTTCTGTTGTATTTTTAATAATTAGACCGGCAATCACTTCAACAGAGCATGTCTCATGCAGCTTAAAACCATAAAGCAAACTGCTTTCCACCTGTTCATTCATCTTCAGCTGCACAATTTCAGCAAGTTCTGTTGGACTAAAGTCATCAAAAAAGAAATATCTAGTCACTCTTCTACAAAACCCCTCATTGGAGGCAATTACACGCTTCATCGGCTCAGCATATCCTGCAAAGATTACCACCACCTTTCCACTATCCATGACTGACATGATCTCCTCCAATGCTTCCAAACCATAGTCCTTGTCATCTGCTTTCTGCATGGGTATCAACCTGTATGCTTCGTCAACAAAAAGTATTCCACCCTCTGCTTCCTTGATCTGCAAATTACATGACTTTGATTAATGTTTTGATATGCAGACTCTTATAGACTACGTTGATATAAATTCATCTGAACACTTCAGAAAATGATGGAAACACATTAACCATACCTTTTTCCTAGTCTTGGGGCCAGTATGACCAACAAATTCTCCAACTAGATCTGTTCTTTGAACTTCAGTTACCTTGTCTGAA
>PIFL-2
TGCTTTTCTGTTGTATTTTTAATAATTAGACTGGCAATTGCTTCAACAGAGCATGTCTCATGCAGCTTAAAACCATAAAGCAAACTGCTTTCCACCTGTTCATTCATCTTCAGCTGCACAATTTCAGCAAGTTCTGTTGGACTAAAGTCATCAAAAAAGAAATATCTAGTCACTCTTCTACAAAATCCCTCATTGGAGGCAATTACACGCTTCATCGGCTCAGCATATCCTGCAAATATTACCACCACCTTTCCACTATCCATGACTGACATTATCTCCTCCAATGCTTCCAAACCATAGTCCTTGTCATCTGCTTTCTGCATGGGTATCAACCTGTATGCTTCGTCAACAAAAAGTATTCCACCCTCTGCTTCCTTGATCTGCAAAATACATGACTTTGATTAATGTTTTGATATGCAGACTCTTATAGACTACGTTGATATTTATTCATCTGAACACTTCAGAAAATGATGGAAACACATTAACCATACCTTTTTCCTAGTNNNNNNNNNNNNNNNNNNNNNNNNNNNNNNNNNNNNNNNNNNNNNNNNNNNNNNNNNNNNNNNNNNNNNN
>PIFL-16
TGCTTTTCTGTTGTATTTTTAATAATTAGACCGGCAATTGCTTCAACAGAGCATGTCTCATGCAGCTTAAAACCATAAAGCAAACTGCTTTCCACCTGTTCATTCATCTTCAGCTGCACAATTTCAGCAAGTTCTGTTGGACTAAAGTCATCAAAAAAGAAATATCTAGTCACTCTTCTACAAAATCCCTCATTGGAGGCAATGACACGCTTCATAGGCTCAGCATATCCTGCAAAGATTACCACCACCTTTCCACTATCCATGACTGACATTATCTCCTCCAATGCTTCCAAACCATAGTCCTTGTCATCTGCTTTCTGCATGGGTATCAACCTGTATGCTTCGTCAACAAAAAGTATTCCACCCTCTGCTTCCTTGATCTGCAAATTACATGACTTCGATTAATGTTTTGATATGCAGACTCTTATAGACTACGTTGATATTTATTCATCTGAACACTTCAGAAAATGATGGAAACACATTAACCATACCTTTTTCCTAGTNNNNNNNNNNNNNNNNNNNNNNNNNNNNNNNNNNNNNNNNNNNNNNNNNNNNNNNNNNNNNNNNNNNNNN
>PIFL-17
TGCTTTTCTGTTGTATTTTTAATAATTAGACTGGCAATTGCTTCAACAGAGCATGTCTCATGCAGCTTAAAACCATAAAGCAAACTGCTTTCCACCTGTTCATTCATCTTCAGCTGCACAATTTCAGCAAGTTCTGTTGGACTAAAGTCATCAAAAAAGAAATATCTAGTCACTCTTCTACAAAATCCCTCATTGGAGGCAATTACACGCTTCATCGGCTCAGCATATCCTGCAAAGATTACCACCACCTTTCCACTATCCATGACTGACATTATCTCCTCCAATGCTTCCAAACCATAGTCCTTGTCATCTGCTTTCTGCATGGGTATCAACCTGTATGCTTCGTCAACAAAAAGTATTCCACCCTCTGCTTCCTTGATCTGCAAATTACATGACTATGATTAATGTTTTGATATGCAGACTCTTATAGACTACGTTGATATTTATTCATCTAAACACTTCAGAAAATGATGGAAACACATTAACCATACCTTTTTCCTAGTCTTGGGGCCAGTATGACCAACAAATTCTCCAACTAGATCTGTTCTTTGAACTTCAGTTACCTTGTCTGAA
>PIFL-15
TGCTTTTCTGTTGTATTTTTAATAATTAGACCGGCAATTGCTTCAACAGAGCATGTCTCATGCAGCTTAAAACCATAAAGCAAACTGCTTTCCACCTGTTCATTCATCTTCAGCTGCACAATTTCAGCAAGTTCTGTTGGACTAAAGTCATCAAAAAAGAAATATCTAGTCACTCTTCTACAAAATCCCTCATTGGAGGCAATGACACGCTTCATAGGCTCAGCATATCCTGCAAAGATTACCACCACCTTTCCACTATCCATGACTGACATTATCTCCTCCAATGCTTCCAAACCATAGTCCTTGTCATCTGCTTTCTGCATGGGTATCAACCTGTATGCTTCGTCAACAAAAAGTATTCCACCCTCTGCTTCCTTGATCTGCAAATTACATGACTTCGATTAATGTTTTGATATGCAGACTCTTATAGACTACGTTGATATTTATTCATCTGAACACTTCAGAAAATGATGGAAACACATTAACCATACCTTTTTCCTAGTCTTGGGGCCAGTATGACCAACAAATTCTCCAACTAGATCTGTTCTTTGAACTTCAGTTACCTTGTCTGAA
>PIFL-13
TGCTTTTCTGTTGTATTTTTAATAATTAGACCGGCAATTGCTTCAACAGAGCATGTCTCATGCAGCTTAAAACCATAAAGCAAACTGCTTTCCACCTGTTCATTCATCTTCAGCTGCACAATTTCAGCAAGTTCTGTTGGACTAAAGTCATCAAAAAAGAAATATCTAGTCACTCTTCTACAAAATCCCTCATTGGAGGCAATGACACGCTTCATAGGCTCAGCATATCCTGCAAAGATTACCACCACCTTTCCACTATCCATGACTGACATTATCTCCTCCAATGCTTCCAAACCATAGTCCTTGTCATCTGCTTTCTGCATGGGTATCAACCTGTATGCTTCGTCAACAAAAAGTATTCCACCCTCTGCTTCCTTGATCTGCAAATTACATGACTTCGATTAATGTTTTGATATGCAGACTCTTATAGACTACGTTGATATTTATTCATCTGAACACTTCAGAAAATGATGGAAACACATTAACCATACCTTTTTCCTAGTCTTGGGGCCAGTATGACCAACAAATTCTCCAACTAGATCTGTTCTTTGAACTTCAGTTACCTTGTCTGAA
>PIFL-10
TGCTTTTCTGTTGTATTTTTAATAATTAGACCGGCAATTGCTTCAACAGAGCATGTCTCATGCAGCTTAAAACCATAAAGCAAACTGCTTTCCACCTGTTCATTCATCTTCAGCTGCACAATTTCAGCAAGTTCTGTTGGACTAAAGTCATCAAAAAAGAAATATCTAGTCACTCTTCTACAAAATCCCTCATTGGAGGCAATGACACGCTTCATAGGCTCAGCATATCCTGCAAAGATTACCACCACCTTTCCACTATCCATGACTGACATTATCTCCTCCAATGCTTCCAAACCATAGTCCTTGTCATCTGCTTTCTGCATGGGTATCAACCTGTATGCTTCGTCAACAAAAAGTATTCCACCCTCTGCTTCCTTGATCTGCAAATTACATGACTTCGATTAATGTTTTGATATGCAGACTCTTATAGACTACGTTGATATTTATTCATCTGAACACTTCAGAAAATGATGGAAACACATTAACCATACCTTTTTCCTAGTCTTGGGGCCAGTATGACCAACAAATTCTCCAACTAGATCTGTTCTTTGAACTTCAGTTACCTTGTCTGAA
>PIFL-9
NNNNNNNNNNNNNNNNNNNNNNNNNNNNNNNNNNNNNNNNNNNNNNCAGAGCATGTCTCATGCAGCTTAAAACCATAAAGCAAACTGCTTTCCACCTGTTCATTCATCTTCAGCTGCACAATTTCAGCAAGTTCTGTTGGACTAAAGTCATCAAAAAAGAAATATCTAGTCACTCTTCTACAAAATCCCTCATTGGAGGCAATGACACGCTTCATCGGCTCAGCATATCCTGCAAAGATTACCACCACCTTTCCACTATCCATGACTGACATTATCTCCTCCAATGCTTCCAAACCATAGTCCTTGTCATCTGCTTTCTGCATGGGTATCAACCTGTATGCTTCGTCAACAAAAAGTATTCCACCCTCTGCTTCCTTGATCTGCAAATTACATGACTTTGATTAATGTTTTGATATGCAGACTCTTATAGACTACGTTGATATTTATTCATCTGAACACTTCAGAAAATGATGGAAACACATTAACCATACCTTTTTCCTAGTCTTGGGGCCAGTATGACCAACAAATTCTCCAACTAGATCTGTTCTTTGAACTTCAGTTACCTTGTCTGAA
>PIGE-2
TGCTTTTCTGTTGTATTTTTAATAATTAGACCGGCAATTGCTTCAACAGAGCATGTCTCATGCAGCTTAAAACCATAAAGCAAACTGCTTTCCACCTGTTCATTCATCTTCAGCTGCACAATTTCAGCAAGTTCTGTTGGACTAAAGTCATCAAAAAAGAAATATCTAGTCACTCTTCTACAAAATCCCTCATTGGAGGCAATTACACGCTTCATTGGCTCAGCATATCCTGCAAAAATTACCACCACCTTTCCACTATCCATGACTGACATTATCTCCTCTAATGCTTCCAAACCATAGTCCTTGTCATCTGCTTTCTGCATGGGTATCAACCTGTATGCTTCGTCAACAAAAAGTATTCCACCCTCTGCTTCCTTGATCTGCAAATTACATGACTTTGATTAATGTTTTGATATGCAGGCTCTTATAGACTGCGTTGATATTTATTCATCTGAACACTTCAGAAAATGATGGAAACACA----CCATACCTTTTTCCTAGTCTTGGGGCCAGTATGACCAACAAATTCTCCAACTAGATCTGTTCTTTGAACTTCAGTTACCTTGTCTGAA
>PIMN-12
TGCTTTTCTGTTGTATTTTTAATAATTAGACTGGCAATTGCTTCAACAGAGCATGTCTCATGCAGCTTAAAACCATAAAGCAAACTGCTTTCCACCTGTTCATTCATCTTCAGCTGCACAATTTCAGCAAGTTCTGTTGGACTAAAGTCATCAAAAAAGAAATATCTAGTCACTCTTCTACAAAATCCCTCATTGGAGGCAATTACACGCTTCATCGGCTCAGCATATCCTGCAAAGATTACCACCACCTTTCCACTATCCATGACTGACATTATCTCCTCCAATGCTTCCAAACCATAGTCCTTGTCATCTGCTTTCTGCATGGGTATCAACCTGTATGCTTCGTCAACAAAAAGTATTCCACCCTCTGCTTCCTTGATCTGCAAATTACATGACTATGATTAATGTTTTGATATGCAGACTCTTATAGACTACGTTGATATTTATTCATCTAAACACTTCAGAAAATGATGGAAACACATTAACCATACCTTTTTCCTAGTCTTGGGGCCAGTATGACCAACAAATTCTCCAACTAGATCTGTTCTTTGAACTTCAGTTACCTTGTCTGAA
>PIMN-14
TGCTTTTCTGTTGTATTTTTAATAATTAGACCGGCAATTGCTTCAACAGAGCATGTCTCATGCAGCTTAAAACCATAAAGCAAACTGCTTTCCACCTGTTCATTCATCTTCAGCTGCACAATTTCAGCAAGTTCTGTTGGACTAAAGTCATCAAAAAAGAAATATCTAGTCACTCTTCTACAAAATCCCTCATTGGAGGCAATGACACGCTTCATCGGCTCAGCATATCCTGCAAAGATTACCACCACCTTTCCACTATCCATGACTGACATTATCTCCTCCAATGCTTCCAAACCATAGTCCTTGTCATCTGCTTTCTGCATGGGTATCAACCTGTATGCTTCGTCAACAAAAAGTATTCCACCCTCTGCTTCCTTGATCTGCAAATTACATGACTTTGATTAATGTTTTGATATGCCGACTCTTATAGACTACGTTGATATTTATTCATCTGAACACTTCAGAAAATGATGGAAACACATTAACCATACCTTTTTCCTAGTCTTGGGGCCAGTATGACCAACAAATTCTCCAACTAGATCTGTTCTTTGAACTTCAGTTACCTTGTCTGAA
>PIMN-13
TGCTTTTCTGTTGTATTTTTAATAATTAGACTGGCAATTGCTTCAACAGAGCATGTCTCATGCAGCTTAAAACCATAAAGCAAACTGCTTTCCACCTGTTCATTCATCTTCAGCTGCACAATTTCAGCAAGTTCTGTTGGACTAAAGTCATCAAAAAAGAAATATCTAGTCACTCTTCTACAAAATCCCTCATTGGAGGCAATTACACGCTTCATCGGCTCAGCATATCCTGCAAAGATTACCACCACCTTTCCACTATCCATGACTGACATTATCTCCTCCAACGCTTCCAAACCATAGTCCTTGTCATCTGCTTTCTGCATGGGTATCAACCTGTATGCTTCGTCAACAAAAAGTATTCCACCCTCTGCTTCCTTGATCTGCAAATTACATGACTATGATTAATGTTTTGATATGCAGACTCTTATAGACTACGTTGATATTTATTCATCTAAACACTTCAGAAAATGATGGAAACACATTAACCATACCTTTTTCCTAGTCTTGGGGCCAGTATGACCAACAAATTCTCCAACTAGATCTGTTCTTTGAACTTCAGTTACCTTGTCTGAA
>PIMN-15
TGCTTTTCTGTTGTATTTTTAATAATTAGACCGGCAATTGCTTCAACAGAGCATGTCTCATGCAGCTTAAAACCATAAAGCAAACTGCTTTCCACCTGTTCATTCATCTTCAGCTGCACAATTTCAGCAAGTTCTGTTGGACTAAAGTCATCAAAAAAGAAATATCTAGTCACTCTTCTACAAAATCCCTCATTGGAGGCAATTACACGCTTCATCGGCTCAGCATATCCTGCAAAGATTACCACCACCTTTCCACTATCCATGACTGACATTATCTCCTCCAATGCTTCCAAACCATAGTCCTTGTCATCTGCTTTCTGCATGGGTATCAACCTGTATGCTTCGTCAACAAAAAGTATTCCACCCTCTGCTTCCTTGATCTGCAAATTACATGACTTTGATTAATGTTTTGATATGCAGACTCTTATAGACTACGTTGATATTTATTCATCTGAACACTTCAGAAAATGATGGAAACACATTAACCATACCTTTTTCCTAGTCTTGGGGCCAGTATGACCAACAAATTCTCCAACTAGATCTGTTCTTTGAACTTCAGTTACCTTGTCTGAA
>PIMN-1
TGCTTTTCTGTTGTATTTTTAATAATTAGACCGGCAATTGCTTCAACAGAGCATGTCTCATGCAGCTTAAAACCATAAAGCAAACTGCTTTCCACCTGTTCATTCATCTTCAGCTGCACAATTTCAGCAAGTTCTGTTGGACTAAAGTCATCAAAAAAGAAATATCTAGTCACTCTTCTACAAAATCCCTCATTGGAGGCAATTACACGCTTCATCGGCTCAGCATATCCTGCAAAGATTACCACCACCTTTCCACTATCCATGACTGACATTATCTCCTCCAATGCTTCCAAACCATAGTCCTTGTCATCTGCTTTCTGCATGGGTATCAACCTGTATGCTTCGTCAACAAAAAGTATTCCACCCTCTGCTTCCTTGATCTGCAAATTACATGACTTTGATTAATGTTTTGATATGCAGACTCTTATAGACTACGTTGATATTTATTCATCTGAACACTTCAGAAAATGATGGAAACACATTAACCATACCTTTTTCCTAGTCTTGGGGCCAGTATGACCAACAAATTCTCCAACTAGATCTGTTCTTTGAACTTCAGTTACCTTGTCTGAA
>PIMN-11
TGCTTTTCTGTTGTATTTTTAATAATTAGACCGGCAATTGCTTCAACAGAGCATGTCTCATGCAGCTTAAAACCATAAAGCAAACTGCTTTCCACCTGTTCATTCATCTTCAGCTGCACAATTTCAGCAAGTTCTGTTGGACTAAAGTCATCAAAAAAGAAATATCTAGTCACTCTTCTACAAAATCCCTCATTGGAGGCAATTACACGCTTCATCGGCTCAGCATATCCTGCAAAGATTACCACCACCTTTCCACTATCCATGACTGACATTATCTCCTCCAATGCTTCCAAACCATAGTCCTTGTCATCTGCTTTCTGCATGGGTATCAACCTGTATGCTTCGTCAACAAAAAGTATTCCACCCTCTGCTTCCTTGATCTGCAAATTACATGACTTTGATTAATGTTTTGATATGCAGACTCTTATAGACTACGTTGATATTTATTCATCTGAACACTTCAGAAAATGATGGAAACACATTAACCATACCTTTTTCCTAGTCTTGGGGCCAGTATGACCAACAAATTCTCCAACTAGATCTGTTCTTTGAACTTCAGTTACCTTGTCTGAA
>PIMN-3
TGCTTTTCTGTTGTATTTTTAATAATTAGACTGGCAATTGCTTCAACAGAGCATGTCTCATGCAGCTTAAAACCATAAAGCAAACTGCTTTCCACCTGTTCATTCATCTTCAGCTGCACAATTTCAGCAAGTTCTGTTGGACTAAAGTCATCAAAAAAGAAATATCTAGTCACTCTTCTACAAAATCCCTCATTGGAGGCAATTACACGCTTCATCGGCTCAGCATATCCTGCAAAGATTACCACCACCTTTCCACTATCCATGACTGACATTATCTCCTCCAATGCTTCCAAACCATAGTCCTTGTCATCTGCTTTCTGCATGGGTATCAACCTGTATGCTTCGTCAACAAAAAGTATTCCACCCTCTGCTTCCTTGATCTGCAAATTACATGACTATGATTAATGTTTTGATATGCAGACTCTTATAGACTACGTTGATATTTATTCATCTAAACACTTCAGAAAATGATGGAAACACATTAACCATACCTTTTTCCTAGTCTTGGGGCCAGTATGACCAACAAATTCTCCAACTAGATCTGTTCTTTGAACTTCAGTTACCTTGTCTGAA
>PIMN-8
NNNNNNNNNGTTGTATTTTTAATAATTAGACTGGCAATTGCTTCAACAGAGCATGTCTCATGCAGCTTAAAACCATAAAGCAAACTGCTTTCCACCTGTTCATTCATCTTCAGCTGCACAATTTCAGCAAGTTCTGTTGGACTAAAGTCATCAAAAAAGAAATATCTAGTCACTCTTCTACAAAATCCCTCATTGGAGGCAATTACACGCTTCATCGGCTCAGCATATCCTGCAAAGATTACCACCACCTTTCCACTATCCATGACTGACATTATCTCCTCCAATGCTTCCAAACCATAGTCCTTGTCATCTGCTTTCTGCATGGGTATCAACCTGTATGCTTCGTCAACAAAAAGTATTCCACCCTCTGCTTCCTTGATCTGCAAATTACATGACTATGATTAATGTTTTGATATGCAGACTCTTATAGACTACGTTGATATTTATTCATCTAAACACTTCAGAAAATGATGGAAACACATTAACCATACCTTTTTCCTAGTCTTGGGGCCAGTATGACCAACAAATTCTCCAACTAGATCTGTTCTTTGAACTTCAGTTACCTTGTCTGAA
>PIMN-17
TGCTTTTCTGTTGTATTTTTAATAATTAGACTGGCAATTGCTTCAACAGAGCATGTCTCATGCAGCTTAAAACCATAAAGCAAACTGCTTTCCACCTGTTCATTCATCTTCAGCTGCACAATTTCAGCAAGTTCTGTTGGACTAAAGTCATCAAAAAAGAAATATCTAGTCACTCTTCTACAAAATCCCTCATTGGAGGCAATTACACGCTTCATCGGCTCAGCATATCCTGCAAAGATTACCACCACCTTTCCACTATCCATGACTGACATTATCTCCTCCAATGCTTCCAAACCATAGTCCTTGTCATCTGCTTTCTGCATGGGTATCAACCTGTATGCTTCGTCAACAAAAAGTATTCCACCCTCTGCTTCCTTGATCTGCAAATTACATGACTATGATTAATGTTTTGATATGCAGACTCTTATAGACTACGTTGATATTTATTCATCTAAACACTTCAGAAAATGATGGAAACACATTAACCATACCTTTTTCCTAGTCTTGGGGCCAGTATGACCAACAAATTCTCCAACTAGATCTGTTCTTTGAACTTCAGTTACCTTGTCTGAA
>PIMN-7
TGCTTTTCTGTTGTATTTTTAATAATTAGACTGGCAATTGCTTCAACAGAGCATGTCTCATGCAGCTTAAAACCATAAAGCAAACTGCTTTCCACCTGTTCATTCATCTTCAGCTGCACAATTTCTTCAAGTTCTGTTGGACTAAAGTCATCAAAAAAGAAATATCTAGTCACTCTTCTACAAAATCCCTCATTGGAGGCAATTACACGCTTCATCGGCTCAGCATATCCTGCAAAGATTACCACCACCTTTCCACTATCCATGACTGACATTATCTCCTCCAACGCTTCCAAACCATAGTCCTTGTCATCTGCTTTCTGCATGGGTATCAACCTGTATGCTTCGTCAACAAAAAGTATTCCACCCTCTGCTTCCTTGATCTGCAAATTACATGACTATGATTAATGTTTTGATATGCAGACTCTTATAGACTACGTTGATATTTATTCATCTAAACACTTCAGAAAATGATGGAAACACATTAACCATACCTTTTTCCTAGTCTTGGGGCCAGTATGACCAACAAATTCTCNNNNNNNNNNNNNNNNNNNNNNNNNNNNNNNNNNNNNNNNN
>PIMN-16
TGCTTTTCTGTTGTATTTTTAATAATTAGACTGGCAATTGCTTCAACAGAGCATGTCTCATGCAGCTTAAAACCATAAAGCAAACTGCTTTCCACCTGTTCATTCATCTTCAGCTGCACAATTTCAGCAAGTTCTGTTGGACTAAAGTCATCAAAAAAGAAATATCTAGTCACTCTTCTACAAAATCCCTCATTGGAGGCAATTACACGCTTCATCGGCTCAGCATATCCTGCAAAGATTACCACCACCTTTCCACTATCCATGACTGACATTATCTCCTCCAATGCTTCCAAACCATAGTCCTTGTCATCTGCTTTCTGCATGGGTATCAACCTGTATGCTTCGTCAACAAAAAGTATTCCACCCTCTGCTTCCTTGATCTGCAAATTACATGACTTTGATTAATGTTTTGATATGCAGACTCTTATAGACTACGTTGATATTTATTCATCTGAACACTTCAGAAAATGATGGAAACACATTAACCATACCTTTTTCCTAGTCTTGGGGCCAGTATGACCAACAAATTCTCCAACTAGATCTGTTCTTTGAACTTCAGTTACCTTGTCTGAA
>PIMN-6
TGCTTTTCTGTTGTATTTTTAATAATTAGACCGGCAATTGCTTCAACAGAGCATGTCTCATGCAGCTTAAAACCATAAAGCAAACTGCTTTCCACCTGTTCATTCATCTTCAGCTGCACAATTTCAGCAAGTTCTGTTGGACTAAAGTCATCAAAAAAGAAATATCTAGTCACTCTTCTACAAAATCCCTCATTGGAGGCAATTACACGCTTCATCGGCTCAGCATATCCTGCAAAGATTACCACCACCTTTCCACTATCCATGACTGACATTATCTCCTCCAATGCTTCCAAACCATAGTCCTTGTCATCTGCTTTCTGCATGGGTATCAACCTGTATGCTTCGTCAACAAAAAGTATTCCACCCTCTGCTTCCTTGATCTGCAAATTACATGACTTTGATTAATGTTTTGATATGCAGACTCTTATAGACTACGTTGATATTTATTCATCTGAACACTTCAGAAAATGATGGAAACACATTAACCATACCTTTTTCCTAGTCTTGGGGCCAGTATGACCAACAAATTCTCCAACTAGATCTGTTCTTTGAACTTCAGTTACCTTGTCTGAA
>PIMN-4
TGCTTTTCTGTTGTATTTTTAATAATTAGACTGGCAATTGCTTCAACAGAGCATGTCTCATGCAGCTTAAAACCATAAAGCAAACTGCTTTCCACCTGTTCATTCATCTTCAGCTGCACAATTTCAGCAAGTTCTGTTGGACTAAAGTCATCAAAAAAGAAATATCTAGTCACTCTTCTACAAAATCCCTCATTGGAGGCAATTACACGCTTCATCGGCTCAGCATATCCTGCAAAGATTACCACCACCTTTCCACTATCCATGACTGACATTATCTCCTCCAATGCTTCCAAACCATAGTCCTTGTCATCTGCTTTCTGCATGGGTATCAACCTGTATGCTTCGTCAACAAAAAGTATTCCACCCTCTGCTTCCTTGATCTGCAAATTACATGACTATGATTAATGTTTTGATATGCAGACTCTTATAGACTACGTTGATATTTATTCATCTAAACACTTCAGAAAATGATGGAAACACATTAACCATACCTTTTTCCTAGTCTTGGGGCCAGTATGACCAACAAATTCTCCAACTAGATCTGTTCTTTGAACTTCAGTTACCTTGTCTGAA
>PIMN-5
TGCTTTTCTGTTGTATTTTTAATAATTAGACTGGCAATTGCTTCAACAGAGCATGTCTCATGCAGCTTAAAACCATAAAGCAAACTGCTTTCCACCTGTTCATTCATCTTCAGCTGCACAATTTCAGCAAGTTCTGTTGGACTAAAGTCATCAAAAAAGAAATATCTAGTCACTCTTCTACAAAATCCCTCATTGGAGGCAATTACACGCTTCATCGGCTCAGCATATCCTGCAAAGATTACCACCACCTTTCCACTATCCATGACTGACATTATCTCCTCCAATGCTTCCAAACCATAGTCCTTGTCATCTGCTTTCTGCATGGGTATCAACCTGTATGCTTCGTCAACAAAAAGTATTCCACCCTCTGCTTCCTTGATCTGCAAATTACATGACTATGATTAATGTTTTGATATGCAGACTCTTATAGACTACGTTGATATTTATTCATCTAAACACTTCAGAAAATGATGGAAACACATTAACCATACCTTTTTCCTAGTCTTGGGGCCAGTATGACCAACAAATTCTCCAACTAGATCTGTTCTTTGAACTTCAGTTACCTTGTCTGAA
>PIMN-9
TGCTTTTCTGTTGTATTTTTAATAATTAGACTGGCAATTGCTTCAACAGAGCATGTCTCATGCAGCTTAAAACCATAAAGCAAACTGCTTTCCACCTGTTCATTCATCTTCAGCTGCACAATTTCAGCAAGTTCTGTTGGACTAAAGTCATCAAAAAAGAAATATCTAGTCACTCTTCTACAAAATCCCTCATTGGAGGCAATTACACGCTTCATCGGCTCAGCATATCCTGCAAAGATTACCACCACCTTTCCACTATCCATGACTGACATTATCTCCTCCAATGCTTCCAAACCATAGTCCTTGTCATCTGCTTTCTGCATGGGTATCAACCTGTATGCTTCGTCAACAAAAAGTATTCCACCCTCTGCTTCCTTGATCTGCAAATTACATGACTATGATTAATGTTTTGATATGCAGACTCTTATAGACTACGTTGATATTTATTCATCTAAACACTTCAGAAAATGATGGAAACACATTAACCATACCTTTTTCCTAGTCTTGGGGCCAGTATGACCAACAAATTCTCCAACTAGATCTGTTCTTTGAACTTCAGTTACCTTGTCTGAA
>PISB-6
TGCTTTTCTGTTGTATTTTTAATAATTAGACCGGCAATTGCTTCAACAGAGCATGTCTCATGCAGCTTAAAACCATAAAGCAAACTGCTTTCCACCTGTTCATTCATCTTCAGCTGCACAATTTCAGCAAGTTCTGTTGGACTAAAGTCATCAAAAAAGAAATATCTAGTCACTCTTCTACAAAATCCCTCATTGGAGGCAATGACACGCTTCATAGGCTCAGCATATCCTGCAAAGATTACCACCACCTTTCCACTATCCATGACTGACATTATCTCCTCCAATGCTTCCAAACCATAGTCCTTGTCATCTGCTTTCTGCATGGGTATCAACCTGTATGCTTCGTCAACAAAAAGTATTCCACCCTCTGCTTCCTTGATCTGCAAATTACATGACTTCGATTAATGTTTTGATATGCAGACTCTTATAGACTACGTTGATATTTATTCATCTGAACACTTCAGAAAATGATGGAAACACATTAACCATACCTTTTTCCTAGTCTTGGGGCCAGTATGACCAACAAATTCTCCAACTAGATCTGTTCTTTGAACTTCAGTTACCTTGTCTGAA
>PISB-8
TGCTTTTCTGTTGTATTTTTAATAATTAGACCGGCAATTGCTTCAACAGAGCATGTCTCATGCAGCTTAAAACCATAAAGCAAACTGCTTTCCACCTGTTCATTCATCTTCAGCTGCACAATTTCAGCAAGTTCTGTTGGACTAAAGTCATCAAAAAAGAAATATCTAGTCACTCTTCTACAAAATCCCTCATTGGAGGCAATGACACGCTTCATAGGCTCAGCATATCCTGCAAAGATTACCACCACCTTTCCACTATCCATGACTGACATTATCTCCTCCAATGCTTCCAAACCATAGTCCTTGTCATCTGCTTTCTGCATGGGTATCAACCTGTATGCTTCGTCAACAAAAAGTATTCCACCCTCTGCTTCCTTGATCTGCAAATTACATGACTTCGATTAATGTTTTGATATGCAGACTCTTATAGACTACGTTGATATTTATTCATCTGAACACTTCAGAAAATGATGGAAACACATTAACCATACCTTTTTCCTAGTCTTGGGGCCAGTATGACCAACAAATTCTCCAACTAGATCTGTTCTTTGAACTTCAGTTACCTTGTCTGAA
>PISB-15
TGCTTTTCTGTTGTATTTTTAATAATTAGACCGGCAATTGCTTCAACAGAGCATGTCTCATGCAGCTTAAAACCATAAAGCAAACTGCTTTCCACCTGTTCATTCATCTTCAGCTGCACAATTTCAGCAAGTTCTGTTGGACTAAAGTCATCAAAAAAGAAATATCTAGTCACTCTTCTACAAAATCCCTCATTGGAGGCAATGACACGCTTCATAGGCTCAGCATATCCTGCAAAGATTACCACCACCTTTCCACTATCCATGACTGACATTATCTCCTCCAATGCTTCCAAACCATAGTCCTTGTCATCTGCTTTCTGCATGGGTATCAACCTGTATGCTTCGTCAACAAAAAGTATTCCACCCTCTGCTTCCTTGATCTGCAAATTACATGACTTCGATTAATGTTTTGATATGCAGACTCTTATAGACTACGTTGATATTTATTCATCTGAACACTTCAGAAAATGATGGAAACACATTAACCATACCTTTTTCCTAGTCTTGGGGCCAGTATGACCAACAAATTCTCCAACTAGATCTGTTCTTTGAACTTCAGTTACCTTGTCTGAA
>PISB-1
TGCTTTTCTGTTGTATTTTTAATAATTAGACCGGCAATTGCTTCAACAGAGCATGTCTCATGCAGCTTAAAACCATAAAGCAAACTGCTTTCCACCTGTTCATTCATCTTCAGCTGCACAATTTCAGCAAGTTCTGTTGGACTAAAGTCATCAAAAAAGAAATATCTAGTCACTCTTCTACAAAATCCCTCATTGGAGGCAATGACACGCTTCATAGGCTCAGCATATCCTGCAAAGATTACCACCACCTTTCCACTATCCATGACTGACATTATCTCCTCCAATGCTTCCAAACCATAGTCCTTGTCATCTGCTTTCTGCATGGGTATCAACCTGTATGCTTCGTCAACAAAAAGTATTCCACCCTCTGCTTCCTTGATCTGCAAATTACATGACTTCGATTAATGTTTTGATATGCAGACTCTTATAGACTACGTTGATATTTATTCATCTGAACACTTCAGAAAATGATGGAAACACATTAACCATACCTTTTTCCTAGTCTTGGGGCCAGTATGACCAACAAATTCTCCAACTAGATCTGTTCTTTGAACTTCAGTTACCTTGTCTGAA
>PISB-3
TGCTTTTCTGTTGTATTTTTAATAATTAGACCGGCAATTGCTTCAACAGAGCATGTCTCATGCAGCTTAAAACCATAAAGCAAACTGCTTTCCACCTGTTCATTCATCTTCAGCTGCACAATTTCAGCAAGTTCTGTTGGACTAAAGTCATCAAAAAAGAAATATCTAGTCACTCTTCTACAAAATCCCTCATTGGAGGCAATGACACGCTTCATAGGCTCAGCATATCCTGCAAAGATTACCACCACCTTTCCACTATCCATGACTGACATTATCTCCTCCAATGCTTCCAAACCATAGTCCTTGTCATCTGCTTTCTGCATGGGTATCAACCTGTATGCTTCGTCAACAAAAAGTATTCCACCCTCTGCTTCCTTGATCTGCAAATTACATGACTTCGATTAATGTTTTGATATGCAGACTCTTATAGACTACGTTGATATTTATTCATCTGAACACTTCAGAAAATGATGGAAACACATTAACCATACCTTTTTCCTAGTCTTGGGGCCAGTATGACCAACAAATTCTCCAACTAGATCTGTTCTTTGAACTTCAGTTACCTTGTCTGAA
>PISB-14
TGCTTTTCTGTTGTATTTTTAATAATTAGACCGGCAATTGCTTCAACAGAGCATGTCTCATGCAGCTTAAAACCATAAAGCAAACTGCTTTCCACCTGTTCATTCATCTTCAGCTGCACAATTTCAGCAAGTTCTGTTGGACTAAAGTCATCAAAAAAGAAATATCTAGTCACTCTTCTACAAAATCCCTCATTGGAGGCAATGACACGCTTCATAGGCTCAGCATATCCTGCAAAGATTACCACCACCTTTCCACTATCCATGACTGACATTATCTCCTCCAATGCTTCCAAACCATAGTCCTTGTCATCTGCTTTCTGCATGGGTATCAACCTGTATGCTTCGTCAACAAAAAGTATTCCACCCTCTGCTTCCTTGATCTGCAAATTACATGACTTCGATTAATGTTTTGATATGCAGACTCTTATAGACTACGTTGATATTTATTCATCTGAACACTTCAGAAAATGATGGAAACACATTAACCATACCTTTTTCCTAGTCTTGGGGCCAGTATGACCAACAAATTCTCCAACTAGATCTGTTCTTTGAACTTCAGTTACCTTGTCTGAA
>PISB-2
TGCTTTTCTGTTGTATTTTTAATAATTAGACCGGCAATTGCTTCAACAGAGCATGTCTCATGCAGCTTAAAACCATAAAGCAAACTGCTTTCCACCTGTTCATTCATCTTCAGCTGCACAATTTCAGCAAGTTCTGTTGGACTAAAGTCATCAAAAAAGAAATATCTAGTCACTCTTCTACAAAATCCCTCATTGGAGGCAATGACACGCTTCATAGGCTCAGCATATCCTGCAAAGATTACCACCACCTTTCCACTATCCATGACTGACATTATCTCCTCCAATGCTTCCAAACCATAGTCCTTGTCATCTGCTTTCTGCATGGGTATCAACCTGTATGCTTCGTCAACAAAAAGTATTCCACCCTCTGCTTCCTTGATCTGCAAATTACATGACTTCGATTAATGTTTTGATATGCAGACTCTTATAGACTACGTTGATATTTATTCATCTGAACACTTCAGAAAATGATGGAAACACATTAACCATACCTTTTTCCTAGTCTTGGGGCCAGTATGACCAACAAATTCTCCAACTAGATCTGTTCTTTGAACTTCAGTTACCTTGTCTGAA
>PISB-18
TGCTTTTCTGTTGTATTTTTAATAATTAGACCGGCAATTGCTTCAACAGAGCATGTCTCATGCAGCTTAAAACCATAAAGCAAACTGCTTTCCACCTGTTCATTCATCTTCAGCTGCACAATTTCAGCAAGTTCTGTTGGACTAAAGTCATCAAAAAAGAAATATCTAGTCACTCTTCTACAAAATCCCTCATTGGAGGCAATGACACGCTTCATAGGCTCAGCATATCCTGCAAAGATTACCACCACCTTTCCACTATCCATGACTGACATTATCTCCTCCAATG------------AGTCCTTGTCATCTGCTTTCTGCATGGGTATCAACCTGTATGCTTCGTCAACAAAAAGTATTCCACCCTCTGCTTCCTTGATCTGCAAATTACATGACTTCGATTAATGTTTTGATATGCAGACTCTTATAGACTACGTTGATATTTATTCATCTGAACACTTCAGAAAATGATGGAAACACATTAACCATACCTTTTTCCTAGTCTTGGGGCCAGTATGACCAACAAATTCTCCAACTAGATCTGTTCTTTGAACTTCAGTTACCTTGTCTGAA
>PISB-13
TGCTTTTCTGTTGTATTTTTAATAATTAGACCGGCAATTGCTTCAACAGAGCATGTCTCATGCAGCTTAAAACCATAAAGCAAACTGCTTTCCACCTGTTCATTCATCTTCAGCTGCACAATTTCAGCAAGTTCTGTTGGACTAAAGTCATCAAAAAAGAAATATCTAGTCACTCTTCTACAAAATCCCTCATTGGAGGCAATGACACGCTTCATCGGCTCAGCATATCCTGCAAAGATTACCACCACCTTTCCACTATCCATGACTGACATTATCTCCTCCAATGCTTCCAAACCATAGTCCTTGTCATCTGCTTTCTGCATGGGTATCAACCTGTATGCTTCGTCAACAAAAAGTATTCCACCCTCTGCTTCCTTGATCTGCAAATTACATGACTTTGATTAATGTTTTGATATGCAGACTCTTATAGACTACGTTGATATTTATTCATCTGAACACTTCAGAAAATGATGGAAACACATTAACCATACCTTTTTCCTAGTCTTGGGGCCAGTATGACCAACAAATTCTCCAACTAGATCTGTTCTTTGAACTTCAGTTACCTTGTCTGAA
>PISB-16
TGCTTTTCTGTTGTATTTTTAATAATTAGACTGGCAATTGCTTCAACAGAGCATGTCTCATGCAGCTTAAAACCATAAAGCAAACTGCTTTCCACCTGTTCATTCATCTTCAGCTGCACAATTTCAGCAAGTTCTGTTGGACTAAAGTCATCAAAAAAGAAATATCTAGTCACTCTTCTACAAAATCCCTCATTGGAGGCAATTACACGCTTCATCGGCTCAGCATATCCTGCAAAGATTACCACCACCTTTCCACTATCCATGACTGACATTATCTCCTCCAATGCTTCCAAACCATAGTCCTTGTCATCTGCTTTCTGCATGGGTATCAACCTGTATGCTTCATCAACAAAAAGTATTCCACCCTCTGCTTCCTTGATCTGCAAATTACATGACTTTGATTAATGTTTTGATATGCAGACTCTTATAGACTACGTTGATATTTATTCATCTGAACACTTCAGAAAATGATGGAAACACATTAACCATACCTTTTTCCTAGTCTTGGGGCCAGTATGACCAACAAATTCTCCAACTAGATCTGTTCTTTGAACTTCAGTTACCTTGTCTGAA
>PISB-12
TGCTTTTCTGTTGTATTTTTAATAATTAGACCGGCAATTGCTTCAACAGAGCATGTCTCATGCAGCTTAAAACCATAAAGCAAACTGCTTTCCACCTGTTCATTCATCTTCAGCTGCACAATTTCAGCAAGTTCTGTTGGACTAAAGTCATCAAAAAAGAAATATCTAGTCACTCTTCTACAAAATCCCTCATTGGAGGCAATGACACGCTTCATAGGCTCAGCATATCCTGCAAAGATTACCACCACCTTTCCACTATCCATGACTGACATTATCTCCTCCAATGCTTCCAAACCATAGTCCTTGTCATCTGCTTTCTGCATGGGTATCAACCTGTATGCTTCGTCAACAAAAAGTATTCCACCCTCTGCTTCCTTGATCTGCAAATTACATGACTTCGATTAATGTTTTGATATGCAGACTCTTATAGACTACGTTGATATTTATTCATCTGAACACTTCAGAAAATGATGGAAACACATTAACCATACCTTTTTCCTAGTCTTGGGGCCAGTATGACCAACAAATTCTCCAACTAGATCTGTTCTTTGAACTTCAGTTACCTTGTCTGAA
>PISB-17
TGCTTTTCTGTTGTATTTTTAATAATTAGACCGGCAATTGCTTCAACAGAGCATGTCTCATGCAGCTTAAAACCATAAAGCAAACTGCTTTCCACCTGTTCATTCATCTTCAGCTGCACAATTTCAGCAAGTTCTGTTGGACTAAAGTCATCAAAAAAGAAATATCTAGTCACTCTTCTACAAAATCCCTCATTGGAGGCAATGACACGCTTCATAGGCTCAGCATATCCTGCAAAGATTACCACCACCTTTCCACTATCCATGACTGACATTATCTCCTCCAATGCTTCCAAACCATAGTCCTTGTCATCTGCTTTCTGCATGGGTATCAACCTGTATGCTTCGTCAACAAAAAGTATTCCACCCTCTGCTTCCTTGATCTGCAAATTACATGACTTCGATTAATGTTTTGATATGCAGACTCTTATAGACTACGTTGATATTTATTCATCTGAACACTTCAGAAAATGATGGAAACACATTAACCATACCTTTTTCCTAGTCTTGGGGCCAGTATGACCAACAAATTCTCCAACTAGATCTGTTCTTTGAACTTCAGTTACCTTGTCTGAA
>PISB-10
TGCTTTTCTGTTGTATTTTTAATAATTAGACTGGCAATTGCTTCAACAGAGCATGTCTCATGCAGCTTAAAACCATAAAGCAAACTGCTTTCCACCTGTTCATTCATCTTCAGCTGCACAATTTCAGCAAGTTCTGTTGGACTAAAGTCATCAAAAAAGAAATATCTAGTCACTCTTCTACAAAATCCCTCATTGGAGGCAATTACACGCTTCATCGGCTCAGCATATCCTGCAAAGATTACCACCACCTTTCCACTATCCATGACTGACATTATCTCCTCCAATGCTTCCAAACCATAGTCCTTGTCATCTGCTTTCTGCATGGGTATCAACCTGTATGCTTCGTCAACAAAAAGTATTCCACCCTCTGCTTCCTTGATCTGCAAATTACATGACTATGATTAATGTTTTGATATGCAGACTCTTATAGACTACGTTGATATTTATTCATCTAAACACTTCAGAAAATGATGGAAACACATTAACCATACCTTTTTCCTAGTCTTGGGGCCAGTATGACCAACAAATTCTCCAACTAGATCTGTTCTTTGAACTTCAGTTACCTTGTCTGAA
>PISB-4
TGCTTTTCTGTTGTATTTTTAATAATTAGACCGGCAATTGCTTCAACAGAGCATGTCTCATGCAGCTTAAAACCATAAAGCAAACTGCTTTCCACCTGTTCATTCATCTTCAGCTGCACAATTTCAGCAAGTTCTGTTGGACTAAAGTCATCAAAAAAGAAATATCTAGTCACTCTTCTACAAAATCCCTCATTGGAGGCAATGACACGCTTCATAGGCTCAGCATATCCTGCAAAGATTACCACCACCTTTCCACTATCCATGACTGACATTATCTCCTCCAATGCTTCCAAACCATAGTCCTTGTCATCTGCTTTCTGCATGGGTATCAACCTGTATGCTTCGTCAACAAAAAGTATTCCACCCTCTGCTTCCTTGATCTGCAAATTACATGACTTCGATTAATGTTTTGATATGCAGACTCTTATAGACTACGTTGATATTTATTCATCTGAACACTTCAGAAAATGATGGAAACACATTAACCATACCTTTTTCCTAGTCTTGGGGCCAGTATGACCAACAAATTCTCCAACTAGATCTGTTCTTTGAACTTCAGTTACCTTGTCTGAA
>PISQ-2
TGCTTTTCTGTTGTATTTTTAATAATTAGACCGGCAATTGCTTCAACAGAGCATGTCTCATGCAGCTTAAAACCATAAAGCAAACTGCTTTCCACCTGTTCATTCATCTTCAGCTGCACAATTTCAGCAAGTTCTGTTGGACTAAAGTCATCAAAAAAGAAATATCTAGTCACTCTTCTACAAAATCCCTCATTGGAGGCAATTACACGCTTCATCGGCTCAGCATATCCTGCAAAGATTACCACCACCTTTCCACTATCCATGACTGACATTATCTCCTCCAATGCTTCCAAACCATAGTCCTTGTCATCTGCTTTCTGCATGGGTATCAACCTGTATGCTTCGTCAACAAAAAGTATTCCACCCTCTGCTTCCTTGATCTGCAAATTACATGACTTTGATTAATGTTTTGATATGCAGACTCTTATAGACTACGTTGATATAAATTCATCTGAACACTTCAGAAAATGATGGAAACACATTAACCATACCTTTTTCCTAGTCTTGGGGCCAGTATGACCAACAAATTCTCCAACTAGATCTGTTCTTTGAACTTCAGTTACCTTGTCTGAA
>PISQ-1
TGCTTTTCTGTTGTATTTTTAATAATTAGACCGGCAATTGCTTCAACAGAGCATGTCTCATGCAGCTTAAAACCATAAAGCAAACTGCTTTCCACCTGTTCATTCATCTTCAGCTGCACAATTTCAGCAAGTTCTGTTGGACTAAAGTCATCAAAAAAGAAATATCTAGTCACTCTTCTACAAAATCCCTCATTGGAGGCAATTACACGCTTCATCGGCTCAGCATATCCTGCAAAGATTACCACCACCTTTCCACTATCCATGACTGACATTATCTCCTCCAATGCTTCCAAACCATAGTCCTTGTCATCTGCTTTCTGCATGGGTATCAACCTGTATGCTTCGTCAACAAAAAGTATTCCACCCTCTGCTTCCTTGATCTGCAAATTACATGACTTTGATTAATGTTTTGATATGCAGACTCTTATAGACTACGTTGATATAAATTCATCTGAACACTTCAGAAAATGATGGAAACACATTAACCATACCTTTTTCCTAGTCTTGGGGCCAGTATGACCAACAAATTCTCCAACTAGATCTGTTCTTTGAACTTCAGTTACCTTGTCTGAA
>PIST-2
TGCTTTTCTGTTGTATTTTTAATAATTAGACCGGCAATTGCTTCAACAGAGCATGTCTCATGCAGCTTAAAACCATAAAGCAAACTGCTTTCCACCTGTTCATTCATCTTCAGCTGCACAATTTCAGCAAGTTCTGTTGGACTAAAGTCATCAAAAAAGAAATATCTAGTCACTCTTCTACAAAATCCCTCATTGGAGGCAATGACACGCTTCATAGGCTCAGCATATCCTGCAAAGATTACCACCACCTTTCCACTATCCATGACTGACATTATCTCCTCCAATGCTTCCAAACCATAGTCCTTGTCATCTGCTTTCTGCATGGGTATCAACCTGTATGCTTCGTCAACAAAAAGTATTCCACCCTCTGCTTCCTTGATCTGCAAATTACATGACTTCGATTAATGTTTTGATATGCAGACTCTTATAGACTACGTTGATATTTATTCATCTGAACACTTCAGAAAATGATGGAAACACATTAACCATACCTTTTTCCTAGTCTTGGGGCCAGTATGACCAACAAATTCTCCAACTAGATCTGTTCTTTGAACTTCAGTTACCTTGTCTGAA
>PIST-3
TGCTTTTCTGTTGTATTTTTAATAATTAGACCGGCAATTGCTTCAACAGAGCATGTCTCATGCAGCTTAAAACCATAAAGCAAACTGCTTTCCACCTGTTCATTCATCTTCAGCTGCACAATTTCAGCAAGTTCTGTTGGACTAAAGTCATCAAAAAAGAAATATCTAGTCACTCTTCTACAAAATCCCTCATTGGAGGCAATGACACGCTTCATAGGCTCAGCATATCCTGCAAAGATTACCACCACCTTTCCACTATCCATGACTGACATTATCTCCTCCAATGCTTCCAAACCATAGTCCTTGTCATCTGCTTTCTGCATGGGTATCAACCTGTATGCTTCGTCAACAAAAAGTATTCCACCCTCTGCTTCCTTGATCTGCAAATTACATGACTTCGATTAATGTTTTGATATGCAGACTCTTATAGACTACGTTGATATTTATTCATCTGAACACTTCAGAAAATGATGGAAACACATTAACCATACCTTTTTCCTAGTCTTGGGGCCAGTATGACCAACAAATTCTCCAACTAGATCTGTTCTTTGAACTTCAGTTACCTTGTCTGAA
>PIST-13
TGCTTTTCTGTTGTATTTTTAATAATTAGACCGGCAATTGCTTCAACAGAGCATGTCTCATGCAGCTTAAAACCATAAAGCAAACTGCTTTCCACCTGTTCATTCATCTTCAGCTGCACAATTTCAGCAAGTTCTGTTGGACTAAAGTCATCAAAAAAGAAATATCTAGTCACTCTTCTACAAAATCCCTCATTGGAGGCAATGACACGCTTCATAGGCTCAGCATATCCTGCAAAGATTACCACCACCTTTCCACTATCCATGACTGACATTATCTCCTCCAATGCTTCCAAACCATAGTCCTTGTCATCTGCTTTCTGCATGGGTATCAACCTGTATGCTTCGTCAACAAAAAGTATTCCACCCTCTGCTTCCTTGATCTGCAAATTACATGACTTCGATTAATGTTTTGATATGCAGACTCTTATAGACTACGTTGATATTTATTCATCTGAACACTTCAGAAAATGATGGAAACACATTAACCATACCTTTTTCCTAGTCTTGGGGCCAGTATGACCAACAAATTCTCCAACTAGATCTGTTCTTTGAACTTCAGTTACCTTGTCTGAA
>PIST-15
TGCTTTTCTGTTGTATTTTTAATAATTAGACCGGCAATTGCTTCAACAGAGCATGTCTCATGCAGCTTAAAACCATAAAGCAAACTGCTTTCCACCTGTTCATTCATTTTCAGCTGCACAATTTCAGCAAGTTCTGTTGGACTAAAGTCATCAAAAAAGAAATATCTAGTCACTCTTCTACAAAATCCCTCATTGGAGGCAATGACACGCTTCATAGGCTCAGCATATCCTGCAAAGATTACCACCACCTTTCCACTATCCATGACTGACATTATCTCCTCCAATGCTTCCAAACCATAGTCCTTGTCATCTGCTTTCTGCATGGGTATCAACCTGTATGCTTCGTCAACAAAAAGTATTCCACCCTCTGCTTCCTTGATCTGCAAATTACATGACTTCGATTAATGTTTTGATATGCAGACTCTTATAGACTACGTTGATATTTATTCATCTGAACACTTCAGAAAATGATGGAAACACATTAACCATACCTTTTTCCTAGTCTTGGGGCCAGTATGACCAACAAATTCTCCAACTAGATCTGTTCTTTGAACTTCAGTTACCTTGTCTGAA
>PIST-7
TGCTTTTCTGTTGTATTTTTAATAATTAGACCGGCAATTGCTTCAACAGAGCATGTCTCATGCAGCTTAAAACCATAAAGCAAACTGCTTTCCACCTGTTCATTCATCTTCAGCTGCACAATTTCAGCAAGTTCTGTTGGACTAAAGTCATCAAAAAAGAAATATCTAGTCACTCTTCTACAAAATCCCTCATTGGAGGCAATGACACGCTTCATAGGCTCAGCATATCCTGCAAAGATTACCACCACCTTTCCACTATCCATGACTGACATTATCTCCTCCAATGCTTCCAAACCATAGTCCTTGTCATCTGCTTTCTGCATGGGTATCAACCTGTATGCTTCGTCAACAAAAAGTATTCCACCCTCTGCTTCCTTGATCTGCAAATTACATGACTTCGATTAATGTTTTGATATGCAGACTCTTATAGACTACGTTGATATTTATTCATCTGAACACTTCAGAAAATGATGGAAACACATTAACCATACCTTTTTCCTAGTCTTGGGGCCAGTATGACCAACAAATTCTCCAACTAGATCTGTTCTTTGAACTTCAGTTACCTTGTCTGAA
>PIST-9
TGCTTTTCTGTTGTATTTTTAATAATTAGACTGGCAATTGCTTCAACAGAGCATGTCTCATGCAGCTTAAAACCATAAAGCAAACTGCTTTCCACCTGTTCATTCATCTTCAGCTGCACAATTTCAGCAAGTTCTGTTGGACTAAAGTCATCAAAAAAGAAATATCTAGTCACTCTTCTACAAAATCCCTCATTGGAGGCAATTACACGCTTCATCGGCTCAGCATATCCTGCAAAGATTACCACCACCTTTCCACTATCCATGACTGACATTATCTCCTCCAATGCTTCCAAACCATAGTCCTTGTCATCTGCTTTCTGCATGGGTATCAACCTGTATGCTTCGTCAACAAAAAGTATTCCACCCTCTGCTTCCTTGATCTGCAAATTACATGACTATGATTAATGTTTTGATATGCAGACTCTTATAGACTACGTTGATATTTATTCATCTAAACACTTCAGAAAATGATGGAAACACATTAACCATACCTTTTTCCTAGTCTTGGGGCCAGTATGACCAACAAATTCTCCAACTAGATCTGTTCTTTGAACTTCAGTTACCTTGTCTGAA
>PICH-X2
TGCTTTTCTGTTGTATTTTTAATAATTAGACTGGCAATTGCTTCAACAGAGCATGTCTCATGCAGCTTAAAACCATAAAGCAAACTGCTTTCCACCTGTTCATTCATCTTCAGCTGCACAATTTCAGCAAGTTCTGTTGGACTAAAGTCATCAAAAAAGAAATATCTAGTCACTCTTCTACAAAATCCCTCATTGGAGGCAATTACACGCTTCATCGGCTCAGCATATCCTGCAAAGATTACCACCACCTTTCCACTATCCATGACTGACATTATCTCCTCCAATGCTTCCAAACCATAGTCCTTGTCATCTGCTTTCTGCATGGGTATCAACCTGTATGCTTCGTCAACAAAAAGTATTCCACCCTCTGCTTCCTTGATCTGCAAATTACATGACTATGATTAATGTTTTGATATGCAGACTCTTATAGACTACGTTGATATTTATTCATCTAAACACTTCAGAAAATGATGGAAACACATTAACCATACCTTTTTCCTAGTCTTGGGGCCAGTATGACCAACAAATTCTCCAACTAGATCTGTTCTTTGAACTTCAGTTACCTTGTCTGAA
>PIST-8
TGCTTTTCTGTTGTATTTTTAATAATTAGACTGGCAATTGCTTCAACAGAGCATGTCTCATGCAGCTTAAAACCATAAAGCAAACTGCTTTCCACCTGTTCATTCATCTTCAGCTGCACAATTTCAGCAAGTTCTGTTGGACTAAAGTCATCAAAAAAGAAATATCTAGTCACTCTTCTACAAAATCCCTCATTGGAGGCAATTACACGCTTCATCGGCTCAGCATATCCTGCAAAGATTACCACCACCTTTCCACTATCCATGACTGACATTATCTCCTCCAATGCTTCCAAACCATAGTCCTTGTCATCTGCTTTCTGCATGGGTATCAACCTGTATGCTTCGTCAACAAAAAGTATTCCACCCTCTGCTTCCTTGATCTGCAAATTACATGACTATGATTAATGTTTTGATATGCAGACTCTTATAGACTACGTTGATATTTATTCATCTAAACACTTCAGAAAATGATGGAAACACATTAACCATACCTTTTTCCTAGTCTTGGGGCCAGTATGACCAACAAATTCTCCAACTAGATCTGTTCTTTGAACTTCAGTTACCTTGTCTGAA
>PIST-14
TGCTTTTCTGTTGTATTTTTAATAATTAGACCGGCAATTGCTTCAACAGAGCATGTCTCATGCAGCTTAAAACCATAAAGCAAACTGCTTTCCACCTGTTCATTCATCTTCAGCTGCACAATTTCAGCAAGTTCTGTTGGACTAAAGTCATCAAAAAAGAAATATCTAGTCACTCTTCTACAAAATCCCTCATTGGAGGCAATGACACGCTTCATAGGCTCAGCATATCCTGCAAAGATTACCACCACCTTTCCACTATCCATGACTGACATTATCTCCTCCAATGCTTCCAAACCATAGTCCTTGTCATCTGCTTTCTGCATGGGTATCAACCTGTATGCTTCGTCAACAAAAAGTATTCCACCCTCTGCTTCCTTGATCTGCAAATTACATGACTTCGATTAATGTTTTGATATGCAGACTCTTATAGACTACGTTGATATTTATTCATCTGAACACTTCAGAAAATGATGGAAACACATTAACCATACCTTTTTCCTAGTCTTGGGGCCAGTATGACCAACAAATTCTCCAACTAGATCTGTTCTTTGAACTTCAGTTACCTTGTCTGAA
>PIST-6
TGCTTTTCTGTTGTATTTTTAATAATTAGACCGGCAATTGCTTCAACAGAGCATGTCTCATGCAGCTTAAAACCATAAAGCAAACTGCTTTCCACCTGTTCATTCATCTTCAGCTGCACAATTTCAGCAAGTTCTGTTGGACTAAAGTCATCAAAAAAGAAATATCTAGTCACTCTTCTACAAAATCCCTCATTGGAGGCAATGACACGCTTCATAGGCTCAGCATATCCTGCAAAGATTACCACCACCTTTCCACTATCCATGACTGACATTATCTCCTCCAATGCTTCCAAACCATAGTCCTTGTCATCTGCTTTCTGCATGGGTATCAACCTGTATGCTTCGTCAACAAAAAGTATTCCACCCTCTGCTTCCTTGATCTGCAAATTACATGACTTCGATTAATGTTTTGATATGCAGACTCTTATAGACTACGTTGATATTTATTCATCTGAACACTTCAGAAAATGATGGAAACACATTAACCATACCTTTTTCCTAGTCTTGGGGCCAGTATGACCAACAAATTCTCCAACTAGATCTGTTCTTTGAACTTCAGTTACCTTGTCTGAA
>PICH-X3
TGCTTTTCTGTTGTATTTTTAATAATTAGACTGGCAATTGCTTCAACAGAGCATGTCTCATGCAGCTTAAAACCATAAAGCAAACTGCTTTCCACCTGTTCATTCATCTTCAGCTGCACAATTTCAGCAAGTTCTGTTGGACTAAAGTCATCAAAAAAGAAATATCTAGTCACTCTTCTACAAAATCCCTCATTGGAGGCAATTACACGCTTCATCGGCTCAGCATATCCTGCAAAGATTACCACCACCTTTCCACTATCCATGACTGACATTATCTCCTCCAATGCTTCCAAACCATAGTCCTTGTCATCTGCTTTCTGCATGGGTATCAACCTGTATGCTTCGTCAACAAAAAGTATTCCACCCTCTGCTTCCTTGATCTGCAAATTACATGACTATGATTAATGTTTTGATATGCAGACTCTTATAGACTACGTTGATATTTATTCATCTAAACACTTCAGAAAATGATGGAAACACATTAACCATACCTTTTTCCTAGTCTTGGGGCCAGTATGACCAACAAATTCTCCAACTAGATCTGTTCTTTGAACTTCAGTTACCTTGTCTGAA
>PIST-11
TGCTTTTCTGTTGTATTTTTAATAATTAGACCGGCAATTGCTTCAACAGAGCATGTCTCATGCAGCTTAAAACCATAAAGCAAACTGCTTTCCACCTGTTCATTCATCTTCAGCTGCACAATTTCAGCAAGTTCTGTTGGACTAAAGTCATCAAAAAAGAAATATCTAGTCACTCTTCTACAAAATCCCTCATTGGAGGCAATGACACGCTTCATAGGCTCAGCATATCCTGCAAAGATTACCACCACCTTTCCACTATCCATGACTGACATTATCTCCTCCAATGCTTCCAAACCATAGTCCTTGTCATCTGCTTTCTGCATGGGTATCAACCTGTATGCTTCGTCAACAAAAAGTATTCCACCCTCTGCTTCCTTGATCTGCAAATTACATGACTTCGATTAATGTTTTGATATGCAGACTCTTATAGACTACGTTGATATTTATTCATCTGAACACTTCAGAAAATGATGGAAACACATTAACCATACCTTTTTCCTAGTCTTGGGGCCAGTATGACCAACAAATTCTCCAACTAGATCTGTTCTTTGAACTTCAGTTACCTTGTCTGAA
>PICH-X1
TGCTTTTCTGTTGTATTTTTAATAATTAGACTGGCAATTGCTTCAACAGAGCATGTCTCATGCAGCTTAAAACCATAAAGCAAACTGCTTTCCACCTGTTCATTCATCTTCAGCTGCACAATTTCAGCAAGTTCTGTTGGACTAAAGTCATCAAAAAAGAAATATCTAGTCACTCTTCTACAAAATCCCTCATTGGAGGCAATTACACGCTTCATCGGCTCAGCATATCCTGCAAAGATTACCACCACCTTTCCACTATCCATGACTGACATTATCTCCTCCAATGCTTCCAAACCATAGTCCTTGTCATCTGCTTTCTGCATGGGTATCAACCTGTATGCTTCGTCAACAAAAAGTATTCCACCCTCTGCTTCCTTGATCTGCAAATTACATGACTATGATTAATGTTTTGATATGCAGACTCTTATAGACTACGTTGATATTTATTCATCTAAACACTTCAGAAAATGATGGAAACACATTAACCATACCTTTTTCCTAGTCTTGGGGCCAGTATGACCAACAAATTCTCCAACTAGATCTGTTCTTTGAACTTCAGTTACCTTGTCTGAA
>PIST-19
TGCTTTTCTGTTGTATTTTTAATAATTAGACCGGCAATTGCTTCAACAGAGCATGTCTCATGCAGCTTAAAACCATAAAGCAAACTGCTTTCCACCTGTTCATTCATCTTCAGCTGCACAATTTCAGCAAGTTCTGTTGGACTAAAGTCATCAAAAAAGAAATATCTAGTCACTCTTCTACAAAATCCCTCATTGGAGGCAATGACACGCTTCATAGGCTCAGCATATCCTGCAAAGATTACCACCACCTTTCCACTATCCATGACTGACATTATCTCCTCCAATGCTTCCAAACCATAGTCCTTGTCATCTGCTTTCTGCATGGGTATCAACCTGTATGCTTCGTCAACAAAAAGTATTCCACCCTCTGCTTCCTTGATCTGCAAATTACATGACTTCGATTAATGTTTTGATATGCAGACTCTTATAGACTACGTTGATATTTATTCATCTGAACACTTCAGAAAATGATGGAAACACATTAACCATACCTTTTTCCTAGTCTTGGGGCCAGTATGACCAACAAATTCTCCAACTAGATCTGTTCTTTGAACTTCAGTTACCTTGTCTGAA
>PIST-12
TGCTTTTCTGTTGTATTTTTAATAATTAGACCGGCAATTGCTTCAACAGAGCATGTCTCATGCAGCTTAAAACCATAAAGCAAACTGCTTTCCACCTGTTCATTCATCTTCAGCTGCACAATTTCAGCAAGTTCTGTTGGACTAAAGTCATCAAAAAAGAAATATCTAGTCACTCTTCTACAAAATCCCTCATTGGAGGCAATGACACGCTTCATAGGCTCAGCATATCCTGCAAAGATTACCACCACCTTTCCACTATCCATGACTGACATTATCTCCTCCAATGCTTCCAAACCATAGTCCTTGTCATCTGCTTTCTGCATGGGTATCAACCTGTATGCTTCGTCAACAAAAAGTATTCCACCCTCTGCTTCCTTGATCTGCAAATTACATGACTTCGATTAATGTTTTGATATGCAGACTCTTATAGACTACGTTGATATTTATTCATCTGAACACTTCAGAAAATGATGGAAACACATTAACCATACCTTTTTCCTAGTCTTGGGGCCAGTATGACCAACAAATTCTCCAACTAGATCTGTTCTTTGAACTTCAGTTACCTTGTCTGAA
>PIST-1
TGCTTTTCTGTTGTATTTTTAATAATTAGACTGGCAATTGCTTCAACAGAGCATGTCTCATGCAGCTTAAAACCATAAAGCAAACTGCTTTCCACCTGTTCATTCATCTTCAGCTGCACAATTTCAGCAAGTTCTGTTGGACTAAAGTCATCAAAAAAGAAATATCTAGTCACTCTTCTACAAAATCCCTCATTGGAGGCAATTACACGCTTCATCGGCTCAGCATATCCTGCAAAGATTACCACCACCTTTCCACTATCCATGACTGACATTATCTCCTCCAATGCTTCCAAACCATAGTCCTTGTCATCTGCTTTCTGCATGGGTATCAACCTGTATGCTTCGTCAACAAAAAGTATTCCACCCTCTGCTTCCTTGATCTGCAAATTACATGACTATGATTAATGTTTTGATATGCAGACTCTTATAGACTACGTTGATATTTATTCATCTAAACACTTCAGAAAATGATGGAAACACATTAACCATACCTTTTTCCTAGTCTTGGGGCCAGTATGACCAACAAATTCTCCAACTAGATCTGTTCTTTGAACTTCAGTTACCTTGTCTGAA
>PIST-4
TGCTTTTCTGTTGTATTTTTAATAATTAGACCGGCAATTGCTTCAACAGAGCATGTCTCATGCAGCTTAAAACCATAAAGCAAACTGCTTTCCACCTGTTCATTCATCTTCAGCTGCACAATTTCAGCAAGTTCTGTTGGACTAAAGTCATCAAAAAAGAAATATCTAGTCACTCTTCTACAAAATCCCTCATTGGAGGCAATGACACGCTTCATAGGCTCAGCATATCCTGCAAAGATTACCACCACCTTTCCACTATCCATGACTGACATTATCTCCTCCAATGCTTCCAAACCATAGTCCTTGTCATCTGCTTTCTGCATGGGTATCAACCTGTATGCTTCGTCAACAAAAAGTATTCCACCCTCTGCTTCCTTGATCTGCAAATTACATGACTTCGATTAATGTTTTGATATGCAGACTCTTATAGACTACGTTGATATTTATTCATCTGAACACTTCAGAAAATGATGGAAACACATTAACCATACCTTTTTCCTAGTCTTGGGGCCAGTATGACCAACAAATTCTCCAACTAGATCTGTTCTTTGAACTTCAGTTACCTTGTCTGAA
>PIST-10
TGCTTTTCTGTTGTATTTTTAATAATTAGACCGGCAATTGCTTCAACAGAGCATGTCTCATGCAGCTTAAAACCATAAAGCAAACTGCTTTCCACCTGTTCATTCATCTTCAGCTGCACAATTTCAGCAAGTTCTGTTGGACTAAAGTCATCAAAAAAGAAATATCTAGTCACTCTTCTACAAAATCCCTCATTGGAGGCAATGACACGCTTCATAGGCTCAGCATATCCTGCAAAGATTACCACCACCTTTCCACTATCCATGACTGACATTATCTCCTCCAATGCTTCCAAACCATAGTCCTTGTCATCTGCTTTCTGCATGGGTATCAACCTGTATGCTTCGTCAACAAAAAGTATTCCACCCTCTGCTTCCTTGATCTGCAAATTACATGACTTCGATTAATGTTTTGATATGCAGACTCTTATAGACTACGTTGATATTTATTCATCTGAACACTTCAGAAAATGATGGAAACACATTAACCATACCTTTTTCCTAGTCTTGGGGCCAGTATGACCAACAAATTCTCCAACTAGATCTGTTCTTTGAACTTCAGTTACCTTGTCTGAA
>PIST-5
TGCTTTTCTGTTGTATTTTTAATAATTAGACCGGCAATTGCTTCAACAGAGCATGTCTCATGCAGCTTAAAACCATAAAGCAAACTGCTTTCCACCTGTTCATTCATCTTCAGCTGCACAATTTCAGCAAGTTCTGTTGGACTAAAGTCATCAAAAAAGAAATATCTAGTCACTCTTCTACAAAATCCCTCATTGGAGGCAATGACACGCTTCATAGGCTCAGCATATCCTGCAAAGATTACCACCACCTTTCCACTATCCATGACTGACATTATCTCCTCCAATGCTTCCAAACCATAGTCCTTGTCATCTGCTTTCTGCATGGGTATCAACCTGTATGCTTCGTCAACAAAAAGTATTCCACCCTCTGCTTCCTTGATCTGCAAATTACATGACTTCGATTAATGTTTTGATATGCAGACTCTTATAGACTACGTTGATATTTATTCATCTGAACACTTCAGAAAATGATGGAAACACATTAACCATACCTTTTTCCTAGTCTTGGGGCCAGTATGACCAACAAATTCTCCAACTAGATCTGTTCTTTGAACTTCAGTTACCTTGTCTGAA
>PILA-24
TGCTTTTCTGTTGTATTTTTAATAATTAGACCGGCAATTGCTTCAACAGAGCATGTCTCATGCAGCTTAAAACCATAAAGCAAACTGCTTTCCACCTGTTCATTCATCTTCAGCTGCACAATTTCAGCAAGTTCTGTTGGACTAAAGTCATCAAAAAAGAAATATCTAGTTACTCTTCTACAAAATCCCTCATTGGAGGCAATGACACGCTTCATCGGCTCAGCATATCCTGCAAAGATTACCACCACCTTTCCACTATCCATGACTGACATTATCTCCTCCAATGCTTCCAAACCATAGTCCTTGTCATCTGCTTTCTGCATGGGTATCAACCTGTATGCTTCGTCAACAAAAAGTATTCCACCCTCTGCTTCCTTGATCTGCAAATTACATGACTTTGATTAATGTTTTGATATGCAGACTCTTATAGACTACGTTGATATTTATTCATCTGAACACTTCAGAAAATGATGGAAACACATTAACCATACCTTTTTCCTAGTCTTGGGGCCAGTATGACCAACAAATTCTCCAACTAGATCTGTTCTTTGAACTTCAGTTACCTTGTCTGAA
>PILA-19
TGCTTTTCTGTTGTATTTTTAATAATTAGACCGGCAATTGCTTCAACAGAGCATGTCTCATGCAGCTTAAAACCATAAAGCAAACTGCTTTCCACCTGTTCATTCATCTTCAGCTGCACAATTTCAGCAAGTTCTGTTGGACTAAAGTCATCAAAAAAGAAATATCTAGTCACTCTTCTACAAAATCCCTCATTGGAGGCAATGACACGCTTCATCGGCTCAGCATATCCTGCAAAGATTACCACCACCTTTCCACTATCCATGACTGACATTATCTCCTCCAATGCTTCCAAACCATAGTCCTTGTCATCTGCTTTCTGCATGGGTATCAACCTGTATGCTTCGTCAACAAAAAGTATTCCACCCTCTGCTTCCTTGATCTGCAAATTACATGACTTTGATTAATGTTTTGATATGCAGACTCTTATAGACTACGTTGATATTTATTCATCTGAACACTTCAGAAAATGATGGAAACACATTAACCATACCTTTTTCCTAGTCTTGGGGCCAGTATGACCAACAAATTCTCCAACTAGATCTGTTCTTTGAACTTCAGTTACCTTGTCTGAA
>PILA-28
TGCTTTTCTGTTGTATTTTTAATAATTAGACCGGCAATTGCTTCAACAGAGCATGTCTCATGCAGCTTAAAACCATAAAGCAAACTGCTTTCCACCTGTTCATTCATCTTCAGCTGCACAATTTCAGCAAGTTCTGTTGGACTAAAGTCATCAAAAAAGAAATATCTAGTCACTCTTCTACAAAATCCCTCATTGGAGGCAATTACACGCTTCATCGGCTCAGCATATCCTGCAAAGATTACCACCACCTTTCCACTATCCATGACTGACATTATCTCCTCCAATGCTTCCAAACCATAGTCCTTGTCATCTGCTTTCTGCATGGGTATCAACCTGTATGCTTCGTCAACAAAAAGTATTCCACCCTCTGCTTCCTTGATCTGCAAATTACATGACTTTGATTAATGTTTTGATATGCAGACTCTTATAGACTACGTTGATATTTATTCATCTGAACACTTCAGAAAATGATGGAAACACATTAACCATACCTTTTTCCTAGTCTTGGGGCCAGTATGACCAACAAATTCTCCAACTAGATCTGTTCTTTGAACTTCAGTTACCTTGTCTGAA
>PILA-29
TGCTTTTCTGTTGTATTTTTAATAATTAGACCGGCAATTGCTTCAACAGAGCATGTCTCATGCAGCTTAAAACCATAAAGCAAACTGCTTTCCACCTGTTCATTCATCTTCAGCTGCACAATTTCAGCAAGTTCTGTTGGACTAAAGTCATCAAAAAAGAAATATCTAGTCACTCTTCTACAAAATCCCTCATTGGAGGCAATGACACGCTTCATCGGCTCAGCATATCCTGCAAAGATTACCACCACCTTTCCACTATCCATGACTGACATTATCTCCTCCAATGCTTCCAAACCATAGTCCTTGTCATCTGCTTTCTGCATGGGTATCAACCTGTATGCTTCGTCAACAAAAAGTATTCCACCCTCTGCTTCCTTGATCTGCAAATTACATGACTTTGATTAATGTTTTGATATGCAGACTCTTATAGACTACGTTGATATTTATTCATCTGAACACTTCAGAAAATGATGGAAACACATTAACCATACCTTTTTCCTAGTCTTGGGGCCAGTATGACCAACAAATTCTCCAACTAGATCTGTTCTTTGAACTTCAGTTACCTTGTCTGAA
>PILA-20
TGCTTTTCTGTTGTATTTTTAATAATTAGACCGGCAATTGCTTCAACAGAGCATGTCTCATGCAGCTTAAAACCATAAAGCAAACTGCTTTCCACCTGTTCATTCATCTTCAGCTGCACAATTTCAGCAAGTTCTGTTGGACTAAAGTCATCAAAAAAGAAATATCTAGTCACTCTTCTACAAAATCCCTCATTGGAGGCAATGACACGCTTCATCGGCTCAGCATATCCTGCAAAGATTACCACCACCTTTCCACTATCCATGACTGACATTATCTCCTCCAATGCTTCCAAACCATAGTCCTTGTCATCTGCTTTCTGCATGGGTATCAACCTGTATGCTTCGTCAACAAAAAGTATTCCACCCTCTGCTTCCTTGATCTGCAAATTACATGACTTTGATTAATGTTTTGATATGCAGACTCTTATAGACTACGTTGATATTTATTCATCTGAACACTTCAGAAAATGATGGAAACACATTAACCATACCTTTTTCCTAGTCTTGGGGCCAGTATGACCAACAAATTCTCCAACTAGATCTGTTCTTTGAACTTCAGTTACCTTGTCTGAA
>PILA-18
TGCTTTTCTGTTGTATTTTTAATAATTAGACCGGCAATTGCTTCAACAGAGCATGTCTCATGCAGCTTAAAACCATAAAGCAAACTGCTTTCCACCTGTTCATTCATCTTCAGCTGCACAATTTCAGCAAGTTCTGTTGGACTAAAGTCATCAAAAAAGAAATATCTAGTCACTCTTCTACAAAATCCCTCATTGGAGGCAATGACACGCTTCATCGGCTCAGCATATCCTGCAAAGATTACCACCACCTTTCCACTATCCATGACTGACATTATCTCCTCCAATGCTTCCAAACCATAGTCCTTGTCATCTGCTTTCTGCATGGGTATCAACCTGTATGCTTCGTCAACAAAAAGTATTCCACCCTCTGCTTCCTTGATCTGCAAATTACATGACTTTGATTAATGTTTTGATATGCAGACTCTTATAGACTACGTTGATATTTATTCATCTGAACACTTCAGAAAATGATGGAAACACATTAACCATACCTTTTTCCTAGTCTTGGGGCCAGTATGACCAACAAATTCTCCAACTAGATCTGTTCTTTGAACTTCAGTTACCTTGTCTGAA
>PILA-27
TGCTTTTCTGTTGTATTTTTAATAATTAGACCGGCAATTGCTTCAACAGAGCATGTCTCATGCAGCTTAAAACCATAAAGCAAACTGCTTTCCACCTGTTCATTCATCTTCAGCTGCACAATTTCAGCAAGTTCTGTTGGACTAAAGTCATCAAAAAAGAAATATCTAGTCACTCTTCTACAAAATCCCTCATTGGAGGCAATGACACGCTTCATCGGCTCAGCATATCCTGCAAAGATTACCACCACCTTTCCACTATCCATGACTGACATTATCTCCTCCAATGCTTCCAAACCATAGTCCTTGTCATCTGCTTTCTGCATGGGTATCAACCTGTATGCTTCGTCAACAAAAAGTATTCCACCCTCTGCTTCCTTGATCTGCAAATTACATGACTTTGATTAATGTTTTGATATGCAGACTCTTATAGACTACGTTGATATTTATTCATCTGAACACTTCAGAAAATGATGGAAACACATTAACCATACCTTTTTCCTAGTCTTGGGGCCAGTATGACCAACAAATTCTCCAACTAGATCTGTTCTTTGAACTTCAGTTACCTTGTCTGAA
>PILA-17
TGCTTTTCTGTTGTATTTTTAATAATTAGACCGGCAATTGCTTCAACAGAGCATGTCTCATGCAGCTTAAAACCATAAAGCAAACTGCTTTCCACCTGTTCATTCATCTTCAGCTGCACAATTTCAGCAAGTTCTGTTGGACTAAAGTCATCAAAAAAGAAATATCTAGTCACTCTTCTACAAAATCCCTCATTGGAGGCAATGACACGCTTCATCGGCTCAGCATATCCTGCAAAGATTACCACCACCTTTCCACTATCCATGACTGACATTATCTCCTCCAATGCTTCCAAACCATAGTCCTTGTCATCTGCTTTCTGCATGGGTATCAACCTGTATGCTTCGTCAACAAAAAGTATTCCACCCTCTGCTTCCTTGATCTGCAAATTACATGACTTTGATTAATGTTTTGATATGCAGACTCTTATAGACTACGTTGATATTTATTCATCTGAACACTTCAGAAAATGATGGAAACACATTAACCATACCTTTTTCCTAGTCTTGGGGCCAGTATGACCAACAAATTCTCCAACTAGATCTGTTCTTTGAACTTCAGTTACCTTGTCTGAA
>PILA-26
TGCTTTTCTGTTGTATTTTTAATAATTAGACCGGCAATTGCTTCAACAGAGCATGTCTCATGCAGCTTAAAACCATAAAGCAAACTGCTTTCCACCTGTTCATTCATCTTCAGCTGCACAATTTCAGCAAGTTCTGTTGGACTAAAGTCATCAAAAAAGAAATATCTAGTCACTCTTCTACAAAATCCCTCATTGGAGGCAATGACACGCTTCATCGGCTCAGCATATCCTGCAAAGATTACCACCACCTTTCCACTATCCATGACTGACATTATCTCCTCCAATGCTTCCAAACCATAGTCCTTGTCATCTGCTTTCTGCATGGGTATCAACCTGTATGCTTCGTCAACAAAAAGTATTCCACCCTCTGCTTCCTTGATCTGCAAATTACATGACTTTGATTAATGTTTTGATATGCAGACTCTTATAGACTACGTTGATATTTATTCATCTGAACACTTCAGAAAATGATGGAAACACATTAACCATACCTTTTTCCTAGTCTTGGGGCCAGTATGACCAACAAATTCTCCAACTAGATCTGTTCTTTGAACTTCAGTTACCTTGTCTGAA
>PILA-21
TGCTTTTCTGTTGTATTTTTAATAATTAGACCGGCAATTGCTTCAACAGAGCATGTCTCATGCAGCTTAAAACCATAAAGCAAACTGCTTTCCACCTGTTCATTCATCTTCAGCTGCACAATTTCAGCAAGTTCTGTTGGACTAAAGTCATCAAAAAAGAAATATCTAGTCACTCTTCTACAAAATCCCTCATTGGAGGCAATGACACGCTTCATCGGCTCAGCATATCCTGCAAAGATTACCACCACCTTTCCACTATCCATGACTGACATTATCTCCTCCAATGCTTCCAAACCATAGTCCTTGTCATCTGCTTTCTGCATGGGTATCAACCTGTATGCTTCGTCAACAAAAAGTATTCCACCCTCTGCTTCCTTGATCTGCAAATTACATGACTTTGATTAATGTTTTGATATGCAGACTCTTATAGACTACGTTGATATTTATTCATCTGAACACTTCAGAAAATGATGGAAACACATTAACCATACCTTTTTCCTAGTCTTGGGGCCAGTATGACCAACAAATTCTCCAACTAGATCTGTTCTTTGAACTTCAGTTACCTTGTCTGAA
>PILA-22
TGCTTTTCTGTTGTATTTTTAATAATTAGACCGGCAATTGCTTCAACAGAGCATGTCTCATGCAGCTTAAAACCATAAAGCAAACTGCTTTCCACCTGTTCATTCATCTTCAGCTGCACAATTTCAGCAAGTTCTGTTGGACTAAAGTCATCAAAAAAGAAATATCTAGTCACTCTTCTACAAAATCCCTCATTGGAGGCAATGACACGCTTCATCGGCTCAGCATATCCTGCAAAGATTACCACCACCTTTCCACTATCCATGACTGACATTATCTCCTCCAATGCTTCCAAACCATAGTCCTTGTCATCTGCTTTCTGCATGGGTATCAACCTGTATGCTTCGTCAACAAAAAGTATTCCACCCTCTGCTTCCTTGATCTGCAAATTACATGACTTTGATTAATGTTTTGATATGCAGACTCTTATAGACTACGTTGATATTTATTCATCTGAACACTTCAGAAAATGATGGAAACACATTAACCATACCTTTTTCCTAGTCTTGGGGCCAGTATGACCAACAAATTCTCCAACTAGATCTGTTCTTTGAACTTCAGTTACCTTGTCTGAA
>PIAL-AO
TGCTTTTCTGTTGTATTTTTAATAATTAGACTGGCAATTGCTTCAACAGAGCATGTCTCATGCAGCTTAAAACCATAAAGCAAACTGCTTTCCACCTGTTCATTCATCTTCAGCTGCACAATTTCAGCAAGTTCTGTTGGACTAAAGTCATCAAAAAAGAAATATCTAGTCACTCTTCTACAAAATCCCTCATTGGAGGCAATTACACGCTTCATCGGCTCAGCATATCCTGCAAAGATTACCACCACCTTTCCACTATCCATGACTGACATTATCTCCTCCAATGCTTCCAAACCATAGTCCTTGTCATCTGCTTTCTGCATGGGTATCAACCTGTATGCTTCGTCAACAAAAAGTATTCCACCCTCTGCTTCCTTGATCTGCAAATTACATGACTATGATTAATGTTTTGATATGCAGACTCTTATAGACTACGTTGATATTTATTCATCTAAACACTTCAGAAAATGATGGAAACACATTAACCATACCTTTTTCCTAGTCTTGGGGCCAGTATGACCAACAAATTCTCCAACTAGATCTGTTCTTTGAACTTCAGTTACCTTGTCTGAA
