# Supplementary material for: An empirical evaluation of two-stage species tree inference strategies using a multilocus dataset from North American pines
Source: BMC Evol Biol. 2014 Mar 29;14:67. doi: 10.1186/1471-2148-14-67 (PMC4021425; doi:10.1186/1471-2148-14-67)
Supplement: Additional file 3 — Zip archive containing data filesDp,Dp,0,Ds,Ds,0, and a description of these files. [file 1471-2148-14-67-S3.zip › DeGiorgioEtAl_2014_AdditionalFile1/Dataset_Dp0/0_350_01.fas]

>PIAL-15
GTCCGTATGCAAAGCATTTCACCTGAAGATCTATGTTCTAACGGATACATGGTCACGCCATGAACATAACTCTGGTGCTCCACGGCAGCCTTTCTAAGATTTGAAGACTTTTTCAACATCTCATTTGAGCGATCTTTCCAAATAGTGCAAGCTGCCAGAGGATCTCCTCTACCTTGAGCCGCCTTACTGTGTGAAGGGAAATATTGCAGTTACAGAAAGAAAACAAAAATTACCCATAGAATAAAATAGACAGCTTTGAAATATGAAATTTCTGATACATCCAGAAATCTATTTTTATACAGGATATGATCAAGCCCAAACATAACTAGAGTTAGGAAGATCTTTTACCCAAGAACCCTCTCAGAAGCAATTCGTGCAGCATAAAGGGTACCCCCGTTCGGTCTGTCTTTCACAACACGATCAGGT
>PIAL-6
GTCCGTATGCAAAGCATTTCACCTGAAGATCTATGTTCTAACGGATACATGGTCACGCCATGAACATAACTCTGGTGCTCCACGGCAGCCTTTCTAAGATTTGAAGACTTTTTCAACATCTCATTTGAGCGATCTTTCCAAATAGTGCAAGCTGCCAGAGGATCTCCTCTACCTTGAGCCGCCTTACTGTGTGAAGGGAAATATTGCAGTTACAGAAAGAAAACAAAAATTACCCATAGAATAAAATAGACAGCTTTGAAATATGAAATTTCTGATACATCCAGAAATCTATTTTTATACAGGATATGATCAAGCCCAAACATAACTAGAGTTAGGAAGATCTTTTACCCAAGAACCCTCTCAGAAGCAATTCGTGCAGCATAAAGGGTACCCCCGTTCGGTCTGTCTTTCACAACACGATCAGGT
>PIAL-4
GTCCGTATGCAAAGCATTTCACCTGAAGATCTATGTTCTAACGGATACATGGTCACGCCATGAACATAACTCTGGTGCTCCACGGCAGCCTTTCTAAGATTTGAAGACTTTTTCAACATCTCATTTGAGCGATCTTTCCAAATAGTGCAAGCTGCCAGAGGATCTCCTCTACCTTGAGCCGCCTTACTGTGTGAAGGGAAATATTGCAGTTACAGAAAGAAAACAAAAATTACCCATAGAATAAAATAGACAGCTTTGAAATATGAAATTTCTGATACATCCAGAAATCTATTTTTATACAGGATATGATCAAGCCCAAACATAACTAGAGTTAGGAAGATCTTTTACCCAAGAACCCTCTCAGAAGCAATTCGTGCAGCATAAAGGGTACCCCCGTTCGGTCTGTCTTTCACAACACGATCAGGT
>PIAL-3
GTCCGTATGCAAAGCATTTCACCTGAAGATCTATGTTCTAACGGATACATGGTCACGCCATGAACATAACTCTGGTGCTCCACGGCAGCCTTTCTAAGATTTGAAGACTTTTTCAACATCTCATTTGAGCGATCTTTCCAAATAGTGCAAGCTGCCAGAGGATCTCCTCTACCTTGAGCCGCCTTACTGTGTGAAGGGAAATATTGCAGTTACAGAAAGAAAACAAAAATTACCCATAGAATAAAATAGACAGCTTTGAAATATGAAATTTCTGATACATCCAGAAATCTATTTTTATACAGGATATGATCAAGCCCAAACATAACTAGAGTTAGGAAGATCTTTTACCCAAGAACCCTCTCAGAAGCAATTCGTGCAGCATAAAGGGTACCCCCGTTCGGTCTGTCTTTCACAACACGATCAGGT
>PIAL-13
GTCCGTATGCAAAGCATTTCACCTGAAGATCTATGTTCCAACGGATACATGGTCACGCCATCAACATAACTCTGGTGCTCCACGGCAGCCTTTCTAAGATTTGAAGACTTTTTCAACATCTCATTTGAGCGATCTTTCCAAATAGTGCAAGCTGCCAGAGGATCTCCTCTACCTTGAGCCGCCTTACTGTGTGGAGGGAAATATTGCAGTTACAGAAAGAAAACAAAAATTACCCATAGAATAAAATAGACAGCTTTGAAATATGAAATTTCTGATACATCCAGAAATCTATTTTTATACAGGATATGATCAAGCCCAAACATAACTAGAGTTAGGAAGATCTTTTACCCAAGAACCCTCTCAGAAGCAATTCGTGCAGCATAAAGGGTACCCCCGTTCGGTCTGTCTTTCACAACACGATCAGGT
>PIAL-16
GTCCGTATGCAAAGCATTTCACCTGAAGATCTATGTTCTAACGGATACATGGTCACGCCATGAACATAACTCTGGTGCTCCACGGCAGCCTTTCTAAGATTTGAAGACTTTTTCAACATCTCATTTGAGCGATCTTTCCAAATAGTGCAAACTGCCAGAGGATCTCCTCTACCTTGAGCCGCCTTACTGTGTGAAGGGAAATATTGCAGTTACAGAAAGAAAACAAAAATTACCCATAGAATAAAATAGACAGCTTTGAAATATGAAATTTCTGATACATCCAGAAATCTATTTTTATACAGGATATGATCAAGCCCAAACATAACTAGAGTTAGGAAGATCTTTTACCCAAGAACCCTCTCAGAAGCAATTCGTGCAGCATAAAGGGTACCCCCGTTCGGTCTGTCTTTCACAACACGATCAGGT
>PIAL-10
GTCCGTATGCAAAGCATTTCACCTGAAGATCTATGTTCTAACGGATACATGGTCACGCCATGAACATAACTCTGGTGCTCCACGGCAGCCTTTCTAAGATTTGAAGACTTTTTCAACATCTCATTTGAGCGATCTTTCCAAATAGTGCAAGCTGCCAGAGGATCTCCTCTACCTTGAGCCGCCTTACTGTGTGAAGGGAAATATTGCAGTTACAGAAAGAAAACAAAAATTACCCATAGAATAAAATAGACAGCTTTGAAATATGAAATTTCTGATACATCCAGAAATCTATTTTTATACAGGATATGATCAAGCCCAAACATAACTAGAGTTAGGAAGATCTTTTACCCAAGAACCCTCTCAGAAGCAATTCGTGCAGCATAAAGGGTACCCCCGTTCGGTCTGTCTTTCACAACACGATCAGGT
>PIAL-8
GTCCGTATGCAAAGCATTTCACCTGAAGATCTATGTTCTAACGGATACATGGTCACGCCATGAACATAACTCTGGTGCTCCACGGCAGCCTTTCTAAGATTTGAAGACTTTTTCAACATCTCATTTGAGCGATCTTTCCAAATAGTGCAAGCTGCCAGAGGATCTCCTCTACCTTGAGCCGCCTTACTGTGTGAAGGGAAATATTGCAGTTACAGAAAGAAAACAAAAATTACCCATAGAATAAAATAGACAGCTTTGAAATATGAAATTTCTGATACATCCAGAAATCTATTTTTATACAGGATATGATCAAGCCCAAACATAACTAGAGTTAGGAAGATCTTTTACCCAAGAACCCTCTCAGAAGCAATTCGTGCAGCATAAAGGGTACCCCCGTTCGGTCTGTCTTTCACAACACGATCAGGT
>PIAL-5
GTCCGTATGCAAAGCATTTCACCTGAAGATCTATGTTCCAACGGATACATGGTCACGCCATCAACATAACTCTGGTGCTCCACGGCAGCCTTTCTAAGATTTGAAGACTTTTTCAACATCTCATTTGAGCGATCTTTCCAAATAGTGCAAGCTGCCAGAGGATCTCCTCTACCTTGAGCCGCCTTACTGTGTGGAGGGAAATATTGCAGTTACAGAAAGAAAACAAAAATTACCCATAGAATAAAATAGACAGCTTTGAAATATGAAATTTCTGATACATCCAGAAATCTATTTTTATACAGGATATGATCAAGCCCAAACATAACTAGAGTTAGGAAGATCTTTTACCCAAGAACCCTCTCAGAAGCAATTCGTGCAGCATAAAGGGTACCCCCGTTCGGTCTGTCTTTCACAACACGATCAGGT
>PIAL-2
GTCCGTATGCAAAGCATTTCACCTGAAGATCTATGTTCCAACGGATACATGGTCACGCCATCAACATAACTCTGGTGCTCCACGGCAGCCTTTCTAAGATTTGAAGACTTTTTCAACATCTCATTTGAGCGATCTTTCCAAATAGTGCAAGCTGCCAGAGGATCTCCTCTACCTTGAGCCGCCTTACTGTGTGGAGGGAAATATTGCAGTTACAGAAAGAAAACAAAAATTACCCATAGAATAAAATAGACAGCTTTGAAATATGAAATTTCTGATACATCCAGAAATCTATTTTTATACAGGATATGATCAAGCCCAAACATAACTAGAGTTAGGAAGATCTTTTACCCAAGAACCCTCTCAGAAGCAATTCGTGCAGCATAAAGGGTACCCCCGTTCGGTCTGTCTTTCACAACACGATCAGGT
>PIAY-2
GTCCGTATGCAAAGCATTTCACCTGAAGATCTATGTTCTAACGGATACATGGTCACGCCATCAACATAACTCTGGTGCTCCACGGCAGCCTTTCTAAGATTTGAAGACTTTTTCAACATCTCATTTGAGCGATCTTTCCAAATAGTGCAAGCTGCCAGAGGATCTCCTCTACCTTGAGCCGCCTTACTGTGTGGAGGGAAATATTGCAGTTACAGAAAGAAAACAAAAATTACCCATAGAATAAAATAGACAGCTTTGAAATATGAAATTTCTGATGCATCCAGAAATCTATTTTTATACAGGATATGATCAAGCCCAAACATAACTAGAGTTAGGAAGATCTTTTACCCAAGAACCCTCTCAGAAGCAATTCGTGCAGCATAAAGGGTACCCCCGTTCGGTCTGTCTTTCACAACACGATCAGGT
>PIAY-14
GTCCGTATGCAAAGCATTTCACCTGAAGATCTATGTTCTAACGGATACATGGTCACGCCATCAACATAACTCTGGTGCTCCACGGCAGCCTTTCTAAGATTTGAAGACTTTTTCAACATCTCATTTGAGCGATCTTTCCAAATAGTGCAAGCTGCCAGAGGATCTCCTCTACCTTGAGCCGCCTTACTGTGTGGAGGGAAATATTGCAGTTACAGAAAGAAAACAAAAATTACCCATAGAATAAAATAGACAGCTTTGAAATATGAAATTTCTGATGCATCCAGAAATCTATTTTTATACAGGATATGATCAAGCCCAAACATAACTAGAGTTAGGAAGATCTTTTACCCAAGAACCCTCTCAGAAGCAATTCGTGCAGCATAAAGGGTACCCCCGTTCGGTCTGTCTTTCACAACACGATCAGGT
>PIAY-5
GTCCGTATGCAAAGCATTTCACCTGAAGATCTATGTTCTAACGGATACATGGTCACGCCATCAACATAACTCTGGTGCTCCACCACAGCCTTTCTAAGATTTGAAGACTTTTTCAACATCTCATTTGAGCGATCTTTCCAAATAGTGCAAGCTGCCAGAGGATCTCCTCTACCTTGAGCCGCCTTACTGTGTGGAGGGAAATATTGCAGTTACAGAAAGAAAACAAAAATTACCCATAGAATAAAATAGACAGCTTTGAAATATGAAATTTCTGATACATCCAGAAATCTATTTTTATACAGGATATGATCAAGCCCAAACATAACTAGAGTTAGGAAGATCTTTTACCCAAGAACCCTCTCAGAAGCAATTCGTGCAGCATAAAGGGTACCCCCGTTCGGTCTGTCTTTCACAACACGATCAGGT
>PIAY-10
GTCCGTATGCAAAGCATTTCACCTGAAGATCTATGTTCTAACGGATACATGGTCACGCCATCAACATAACTCTGGTGCTCCACCACAGCCTTTCTAAGATTTGAAGACTTTTTCAACATCTCATTTGAGCGATCTTTCCAAATAGTGCAAGCTGCCAGAGGATCTCCTCTACCTTGAGCCGCCTTACTGTGTGGAGGGAAATATTGCAGTTACAGAAAGAAAACAAAAATTACCCATAGAATAAAATAGACAGCTTTGAAATATGAAATTTCTGATACATCCAGAAATCTATTTTTATACAGGATATGATCAAGCCCAAACATAACTAGAGTTAGGAAGATCTTTTACCCAAGAACCCTCTCAGAAGCAATTCGTGCAGCATAAAGGGTACCCCCGTTCGGTCTGTCTTTCACAACACGATCAGGT
>PIAY-16
GTCCGTATGCAAAGCATTTCACCTGAAGATCTATGTTCTAACGGATACATGGTCACGCCATCAACATAACTCTGGTGCTCCACGGCAGCCTTTCTAAGATTTGAAGACTTTTTCAACATCTCATTTGAGCGATCTTTCCAAATAGTGCAAGCTGCCAGAGGATCTCCTCTACCTTGAGCCGCCTTACTGTGTGGAGGGAAATATTGCAGTTACAGAAAGAAAACAAAAATTACCCATAGAATAAAATAGACAGCTTTGAAATATGAAATTTCTGATGCATCCAGAAATCTATTTTTATACAGGATATGATCAAGCCCAAACATAACTAGAGTTAGGAAGATCTTTTACCCAAGAACCCTCTCAGAAGCAATTCGTGCAGCATAAAGGGTACCCCCGTTCGGTCTGTCTTTCACAACACGATCAGGT
>PIAY-7
GTCCGTATGCAAAGCATTTCACCTGAAGATCTATGTTCTAACGGATACATGGTCACGCCATCAACATAACTCTGGTGCTCCACGGCAGCCTTTCTAAGATTTGAAGACTTTTTCAACATCTCATTTGAGCGATCTTTCCAAATAGTGCAAGCTGCCAGAGGATCTCCTCTACCTTGAGCCGCCTTACTGTGTGGAGGGAAATATTGCAGTTACAGAAAGAAAACAAAAATTACCCATAGAATAAAATAGACAGCTTTGAAATATGAAATTTCTGATGCATCCAGAAATCTATTTTTATACAGGATATGATCAAGCCCAAACATAACTAGAGTTAGGAAGATCTTTTACCCAAGAACCCTCTCAGAAGCAATTCGTGCAGCATAAAGGGTACCCCCGTTCGGTCTGTCTTTCACAACACGATCAGGT
>PIAY-19
GTCCGTATGCAAAGCATTTCACCTGAAGATCTATGTTCTAACGGATACATGGTCACGCCATCAACATAACTCTGGTGCTCCACGGCAGCCTTTCTAAGATTTGAAGACTTTTTCAACATCTCATTTGAGCGATCTTTCCAAATAGTGCAAGCTGCCAGAGGATCTCCTCTACCTTGAGCCGCCTTACTGTGTGGAGGGAAATATTGCAGTTACAGAAAGAAAACAAAAATTACCCATAGAATAAAATAGACAGCTTTGAAATATGAAATTTCTGATGCATCCAGAAATCTATTTTTATACAGGATATGATCAAGCCCAAACATAACTAGAGTTAGGAAGATCTTTTACCCAAGAACCCTCTCAGAAGCAATTCGTGCAGCATAAAGGGTACCCCCGTTCGGTCTGTCTTTCACAACACGATCAGGT
>PIAY-8
GTCCGTATGCAAAGCATTTCACCTGAAGATCTATGTTCTAACGGATACATGGTCACGCCATCAACATAACTCTGGTGCTCCACCACAGCCTTTCTAAGATTTGAAGACTTTTTCAACATCTCATTTGAGCGATCTTTCCAAATAGTGCAAGCTGCCAGAGGATCTCCTCTACCTTGAGCCGCCTTACTGTGTGGAGGGAAATATTGCAGTTACAGAAAGAAAACAAAAATTACCCATAGAATAAAATAGACAGCTTTGAAATATGAAATTTCTGATACATCCAGAAATCTATTTTTATACAGGATATGATCAAGCCCAAACATAACTAGAGTTAGGAAGATCTTTTACCCAAGAACCCTCTCAGAAGCAATTCGTGCAGCATAAAGGGTACCCCCGTTCGGTCTGTCTTTCACAACACGATCAGGT
>PIAY-4
GTCCGTATGCAAAGCATTTCACCTGAAGATCTATGTTCTAACGGATACATGGTCACGCCATCAACATAACTCTGGTGCTCCACGGCAGCCTTTCTAAGATTTGAAGACTTTTTCAACATCTCATTTGAGCGATCTTTCCAAATAGTGCAAGCTGCCAGAGGATCTCCTCTACCTTGAGCCGCCTTACTGTGTGGAGGGAAATATTGCAGTTACAGAAAGAAAACAAAAATTACCCATAGAATAAAATAGACAGCTTTGAAATATGAAATTTCTGATGCATCCAGAAATCTATTTTTATACAGGATATGATCAAGCCCAAACATAACTAGAGTTAGGAAGATCTTTTACCCAAGAACCCTCTCAGAAGCAATTCGTGCAGCATAAAGGGTACCCCCGTTCGGTCTGTCTTTCACAACACGATCAGGT
>PIAY-1
GTCCGTATGCAAAGCATTTCACCTGAAGATCTATGTTCTAACGGATACATGGTCACGCCATCAACATAACTCTGGTGCTCCACGGCAGCCTTTCTAAGATTTGAAGACTTTTTCAACATCTCATTTGAGCGATCTTTCCAAATAGTGCAAGCTGCCAGAGGATCTCCTCTACCTTGAGCCGCCTTACTGTGTGGAGGGAAATATTGCAGTTACAGAAAGAAAACAAAAATTACCCATAGAATAAAATAGACAGCTTTGAAATATGAAATTTCTGATGCATCCAGAAATCTATTTTTATACAGGATATGATCAAGCCCAAACATAACTAGAGTTAGGAAGATCTTTTACCCAAGAACCCTCTCAGAAGCAATTCGTGCAGCATAAAGGGTACCCCCGTTCGGTCTGTCTTTCACAACACGATCAGGT
>PIBU-1
GTCCGTATGCAAAGCATTTCACCTGAAGATCTATGTTCTAACGGATACATGGTCACGCCATGAACATAACTCTGGTGCTCCGCGGCAGCCTTTCTAAGATTTGAAGACTTTTTCAACATCTCATTTGAGCGATCTTTCCAAATAGTGCAAGCTGCCAGAGGATCTCCTCTACCTTGAGCCGCCTTACTGTGTGGAGGGAAATATTGCAGTTACAGAAAGAAAACAAAAATTACCCATAGAATAAAATAGACAGCTTTGAAATATGAAATTTCTGATACATCCAGAAATCTATTTTTATACAGGATATGATCAAGCCCAAACATAACTAGAGTTAGGAAGATCTTTTACCCAAGAACCCTCTCAGAAGCAATTCGTGCAGCATAAAGGGTACCCCCGTTCGGTCTGTCTTTCACAACACGATCAGGT
>PIMN-10
GTCCGTATGCAAAGCATTTCACCTGAAGATCTATGTTCTAACGGATACATGGTCACGCCATCAACATAACTCTGGTGCTCCACGGCAGCCTTTCTAAGATTTGAAGACTTTTTCAACATCTCATTTGAGCGATCTTTCCAAATAGTGCAAGCTGCCAGAGGATCTCCTCTACCTTGAGCCGCCTTACTGTGTGGAGGGAAATATTGCAGTTACAGAAAGAAAACAAAAATTACCCATAGAATAAAATAGACAGCTTTGAAATATGAAATTTCTGATACATCCAGAAATCTATTTTTATACAGGATATGATCAAGCCCAAACATAACTAGAGTTAGGAAGATCTTTTACCCAAGAACCCTCTCAGAAGCAATTCGTGCAGCATAAAGGGTACCCCCGTTCGGTCTGTCTTTCACAACACGATCAGGT
>PIMN-3
GTCCGTATGCAAAGCATTTCACCTGAAGATCTATGTTCTAACGGATACATGGTCACGCCATCAACATAACTCTGGTGCTCCACGGCAGCCTTTCTAAGATTTGAAGACTTTTTCAACATCTCATTTGAGCGATCTTTCCAAATAGTGCAAGCTGCCAGAGGATCTCCTCTACCTTGAGCCGCCTTACTGTGTGGAGGGAAATATTGCAGTTACAGAAAGAAAACAAAAATTACCCATAGAATAAAATAGACAGCTTTGAAATATGAAATTTCTGATACATCCAGAAATCTATTTTTATACAGGATATGATCAAGCCCAAACATAACTAGAGTTAGGAAGATCTTTTACCCAAGAACCCTCTCAGAAGCAATTCGTGCAGCATAAAGGGTACCCCCGTTCGGTCTGTCTTTCACAACACGATCAGGT
>PIMN-1
GTCCGTATGCAAAGCATTTCACCTGAAGATCTATGTTCTAACGGATACATGGTCACGCCATCAACATAACTCTGGTGCTCCACGGCAGCCTTTCTAAGATTTGAAGACTTTTTCAACATCTCATTTGAGCGATCTTTCCAAATAGTGCAAGCTGCCAGAGGATCTCCTCTACCTTGAGCCGCCTTACTGTGTGGAGGGAAATATTGCAGTTACAGAAAGAAAACAAAAATTACCCATAGAATAAAATAGACAGCTTTGAAATATGAAATTTCTGATACATCCAGAAATCTATTTTTATACAGGATATGATCAAGCCCAAACATAACTAGAGTTAGGAAGATCTTTTACCCAAGAACCCTCTCAGAAGCAATTCGTGCAGCATAAAGGGTACCCCCGTTCGGTCTGTCTTTCACAACACGATCAGGT
>PIMN-12
GTCCGTATGCAAAGCATTTCACCTGAAGATCTATGTTCTAACGGATACATGGTCACGCCATCAACATAACTCTGGTGCTCCACGGCAGCCTTTCTAAGATTTGAAGACTTTTTCAACATCTCATTTGAGCGATCTTTCCAAATAGTGCAAGCTGCCAGAGGATCTCCTCTACCTTGAGCCGCCTTACTGTGTGGAGGGAAATATTGCAGTTACAGAAAGAAAACAAAAATTACCCATAGAATAAAATAGACAGCTTTGAAATATGAAATTTCTGATACATCCAGAAATCTATTTTTATACAGGATATGATCAAGCCCAAACATAACTAGAGTTAGGAAGATCTTTTACCCAAGAACCCTCTCAGAAGCAATTCGTGCAGCATAAAGGGTACCCCCGTTCGGTCTGTCTTTCACAACACGATCAGGT
>PIMN-8
GTCCGTATGCAAAGCATTTCACCTGAAGATCTATGTTCTAACGGATACATGGTCACGCCATCAACATAACTCTGGTGCTCCACGGCAGCCTTTCTAAGATTTGAAGACTTTTTCAACATCTCATTTGAGCGATCTTTCCAAATAGTGCAAGCTGCCAGAGGATCTCCTCTACCTTGAGCCGCCTTACTGTGTGGGGGGAAATATTGCAGTTACAGAAAGAAAACAAAAATTACCCATAGAATAAAATAGACAGCTTTGAAATATGAAATTTCTGATACATCCAGAAATCTATTTTTATACAGGATATGATCAAGCCCAAACATAACTAGAGTTAGGAAGATCTTTTACCCAAGAACCCTCTCAGAAGCAATTCGTGCAGCATAAAGGGTACCCCCGTTCGGTCTGTCTTTCACAACACGATCAGGT
>PIMN-4
GTCCGTATGCAAAGCATTTCACCTGAAGATCTATGTTCTAACGGATACATGGTCACGCCATCAACATAACTCTGGTGCTCCACGGCAGCCTTTCTAAGATTTGAAGACTTTTTCAACATCTCATTTGAGCGATCTTTCCAAATAGTGCAAGCTGCCAGAGGATCTCCTCTACCTTGAGCCGCCTTACTGTGTGGAGGGAAATATTGCAGTTACAGAAAGAAAACAAAAATTACCCATAGAATAAAATAGACAGCTTTGAAATATGAAATTTCTGATACATCCAGAAATCTATTTTTATACAGGATATGATCAAGCCCAAACATAACTAGAGTTAGGAAGAACTTTTACCCAAGAACCCTCTCTGAAGCAATTCGTGCAGCATAAAGGGTACCCCCGTTCGGTCTGTCTTTCACAACACGATCAGGT
>PIMN-13
GTCCGTATGCAAAGCATTTCACCTGAAGATCTATGTTCTAACGGATACATGGTCACGCCATCAACATAACTCTGGTGCTCCACGGCAGCCTTTCTAAGATTTGAAGACTTTTTCAACATCTCATTTGAGCGATCTTTCCAAATAGTGCAAGCTGCCAGAGGATCTCCTCTACCTTGAGCCGCCTTACTGTGTGGAGGGAAATATTGCAGTTACAGAAAGAAAACAAAAATTACCCATAGAATAAAATAGACAGCTTTGAAATATGAAATTTCTGATACATCCAGAAATCTATTTTTATACAGGATATGATCAAGCCCAAACATAACTAGAGTTAGGAAGAACTTTTACCCAAGAACCCTCTCTGAAGCAATTCGTGCAGCATAAAGGGTACCCCCGTTCGGTCTGTCTTTCACAACACGATCAGGT
>PIMN-14
GTCCGTATGCAAAGCATTTCACCTGAAGATCTATGTTCTAACGGATACATGGTCACGCCATCAACATAACTCTGGTGCTCCACGGCAGCCTTTCTAAGATTTGAAGACTTTTTCAACATCTCATTTGAGCGATCTTTCCAAATAGTGCAAGCTGCCAGAGGATCTCCTCTACCTTGAGCCGCCTTACTGTGTGGAGGGAAATATTGCAGTTACAGAAAGAAAACAAAAATTACCCATAGAATAAAATAGACAGCTTTGAAATATGAAATTTCTGATACATCCAGAAATCTATTTTTATACAGGATATGATCAAGCCCAAACATAACTAGAGTTAGGAAGAACTTTTACCCAAGAACCCTCTCTGAAGCAATTCGTGCAGCATAAAGGGTACCCCCGTTCGGTCTGTCTTTCACAACACGATCAGGT
>PIMN-2
GTCCGTATGCAAAGCATTTCACCTGAAGATCTATGTTCTAACGGATACATGGTCACGCCATCAACATAACTCTGGTGCTCCACGGCAGCCTTTCTAAGATTTGAAGACTTTTTCAACATCTCATTTGAGCGATCTTTCCAAATAGTGCAAGCTGCCAGAGGATCTCCTCTACCTTGAGCCGCCTTACTGTGTGGAGGGAAATATTGCAGTTACAGAAAGAAAACAAAAATTACCCATAGAATAAAATAGACAGCTTTGAAATATGAAATTTCTGATACATCCAGAAATCTATTTTTATACAGGATATGATCAAGCCCAAACATAACTAGAGTTAGGAAGAACTTTTACCCAAGAACCCTCTCTGAAGCAATTCGTGCAGCATAAAGGGTACCCCCGTTCGGTCTGTCTTTCACAACACGATCAGGT
>PIMN-15
GTCCGTATGCAAAGCATTTCACCTGAAGATCTATGTTCTAACGGATACATGGTCACGCCATCAACATAACTCTGGTGCTCCACGGCAGCCTTTCTAAGATTTGAAGACTTTTTCAACATCTCATTTGAGCGATCTTTCCAAATAGTGCAAGCTGCCAGAGGATCTCCTCTACCTTGAGCCGCCTTACTGTGTGGAGGGAAATATTGCAGTTACAGAAAGAAAACAAAAATTACCCATAGAATAAAATAGACAGCTTTGAAATATGAAATTTCTGATACATCCAGAAATCTATTTTTATACAGGATATGATCAAGCCCAAACATAACTAGAGTTAGGAAGATCTTTTACCCAAGAACCCTCTCAGAAGCAATTCGTGCAGCATAAAGGGTACCCCCGTTCGGTCTGTCTTTCACAACACGATCAGGT
>PIMN-11
GTCCGTATGCAAAGCATTTCACCTGAAGATCTATGTTCTAACGGATACATGGTCACGCCATCAACATAACTCTGGTGCTCCACGGCAGCCTTTCTAAGATTTGAAGACTTTTTCAACATCTCATTTGAGCGATCTTTCCAAATAGTGCAAGCTGCCAGAGGATCTCCTCTACCTTGAGCCGCCTTACTGTGTGGAGGGAAATATTGCAGTTACAGAAAGAAAACAAAAATTACCCATAGAATAAAATAGACAGCTTTGAAATATGAAATTTCTGATACATCCAGAAATCTATTTTTATACAGGATATGATCAAGCCCAAACATAACTAGAGTTAGGAAGATCTTTTACCCAAGAACCCTCTCAGAAGCAATTCGTGCAGCATAAAGGGTACCCCCGTTCGGTCTGTCTTTCACAACACGATCAGGT
>PIMN-17
GTCCGTATGCAAAGCATTTCACCTGAAGATCTATGTTCTAACGGATACATGGTCACGCCATCAACATAACTCTGGTGCTCCACGGCAGCCTTTCTAAGATTTGAAGACTTTTTCAACATCTCATTTGAGCGATCTTTCCAAATAGTGCAAGCTGCCAGAGGATCTCCTCTACCTTGAGCCGCCTTACTGTGTGGAGGGAAATATTGCAGTTACAGAAAGAAAACAAAAATTACCCATAGAATAAAATAGACAGCTTTGAAATATGAAATTTCTGATACATCCAGAAATCTATTTTTATACAGGATATGATCAAGCCCAAACATAACTAGAGTTAGGAAGAACTTTTACCCAAGAACCCTCTCTGAAGCAATTCGTGCAGCATAAAGGGTACCCCCGTTCGGTCTGTCTTTCACAACACGATCAGGT
>PIMN-16
GTCCGTATGCAAAGCATTTCACCTGAAGATCTATGTTCTAACGGATACATGGTCACGCCATCAACATAACTCTGGTGCTCCACGGCAGCCTTTCTAAGATTTGAAGACTTTTTCAACATCTCATTTGAGCGATCTTTCCAAATAGTGCAAGCTGCCAGAGGATCTCCTCTACCTTGAGCCGCCTTACTGTGTGGAGGGAAATATTGCAGTTACAGAAAGAAAACAAAAATTACCCATAGAATAAAATAGACAGCTTTGAAATATGAAATTTCTGATACATCCAGAAATCTATTTTTATACAGGATATGATCAAGCCCAAACATAACTAGAGTTAGGAAGATCTTTTACCCAAGAACCCTCTCAGAAGCAATTCGTGCAGCATAAAGGGTACCCCCGTTCGGTCTGTCTTTCACAACACGATCAGGT
>PIMN-5
GTCCGTATGCAAAGCATTTCACCTGAAGATCTATGTTCTAACGGATACATGGTCACGCCATCAACATAACTCTGGTGCTCCACGGCAGCCTTTCTAAGATTTGAAGACTTTTTCAACATCTCATTTGAGCGATCTTTCCAAATAGTGCAAGCTGCCAGAGGATCTCCTCTACCTTGAGCCGCCTTACTGTGTGGAGGGAAATATTGCAGTTACAGAAAGAAAACAAAAATTACCCATAGAATAAAATAGACAGCTTTGAAATATGAAATTTCTGATACATCCAGAAATCTATTTTTATACAGGATATGATCAAGCCCAAACATAACTAGAGTTAGGAAGATCTTTTACCCAAGAACCCTCTCAGAAGCAATTCGTGCAGCATAAAGGGTACCCCCGTTCGGTCTGTCTTTCACAACACGATCAGGT
>PIMN-6
GTCCGTATGCAAAGCATTTCACCTGAAGATCTATGTTCTAACGGATACATGGTCACGCCATCAACATAACTCTGGTGCTCCACGGCAGCCTTTCTAAGATTTGAAGACTTTTTCAACATCTCATTTGAGCGATCTTTCCAAATAGTGCAAGCTGCCAGAGGATCTCCTCTACCTTGAGCCGCCTTACTGTGTGGAGGGAAATATTGCAGTTACAGAAAGAAAACAAAAATTACCCATAGAATAAAATAGACAGCTTTGAAATATGAAATTTCTGATACATCCAGAAATCTATTTTTATACAGGATATGATCAAGCCCAAACATAACTAGAGTTAGGAAGAACTTTTACCCAAGAACCCTCTCTGAAGCAATTCGTGCAGCATAAAGGGTACCCCCGTTCGGTCTGTCTTTCACAACACGATCAGGT
>PIMN-7
GTCCGTATGCAAAGCATTTCACCTGAAGATCTATGTTCTAACGGATACATGGTCACGCCATCAACATAACTCTGGTGCTCCACGGCAGCCTTTCTAAGATTTGAAGACTTTTTCAACATCTCATTTGAGCGATCTTTCCAAATAGTGCAAGCTGCCAGAGGATCTCCTCTACCTTGAGCCGCCTTACTGTGTGGAGGGAAATATTGCAGTTACAGAAAGAAAACAAAAATTACCCATAGAATAAAATAGACAGCTTTGAAATATGAAATTTCTGATACATCCAGAAATCTATTGTTATACAGGATATGATCAAGCCCAAACATAACTAGAGTTAGGAAGAACTTTTACCCAAGAACCCTCTCTGAAGCAATTCGTGCAGCATAAAGGGTACCCCCGTTCGGTCTGTCTTTCACAACACGATCAGGT
>PISB-9
GTCCGTATGCAAAGCATTTCACCTGAAGATCTATGTTCTAACGGATACATGGTCACGCCATCAACATAACTCTGGTGCTCCACGGCAGCCTTTCTAAGATTTGAAGACTTTTTCAACATCTCATTTGAGCGATCTTTCCAAATAGTGCAAGCTGCCAGAGGATCTCCTCTACCTTGAGCCGCCTTACTGTGTGGAGGGAAATATTGCAGTTACAGAAAGAAAACAAAAATTACCCATAGAATAAAATAGACAGCTTTGAAATATGAAATTTCTGATGCATCCAGAAATCTATTTTTATACAGGATATGATCAAGCCCAAACATAACTAGAGTTAGGAAGATCTTTTACCCAAGAACCCTCTCAGAAGCAATTCGTGCAGCATAAAGGGTACCCCCGTTCGGTCTGTCTTTCACAACACGATCAGGT
>PISB-6
GTCCGTATGCAAAGCATTTCACCTGAAGATCTATGTTCTAACGGATACATGGTCACGCCATCAACATAACTCTGGTGCTCCACGGCAGCCTTTCTAAGATTTGAAGACTTTTTCAACATCTCATTTGAGCGATCTTTCCAAATAGTGCAAGCTGCCAGAGGATCTCCTCTACCTTGAGCCGCCTTACTGTGTGGAGGGAAATATTGCAGTTACAGAAAGAAAACAAAAATTACCCATAGAATAAAATAGACAGCTTTGAAATATGAAATTTCTGATGCATCCAGAAATCTATTTTTATACAGGATATGATCAAGCCCAAACATAACTAGAGTTAGGAAGATCTTTTACCCAAGAACCCTCTCAGAAGCAATTCGTGCAGCATAAAGGGTACCCCCGTTCGGTCTGTCTTTCACAACACGATCAGGT
>PISB-1
GTCCGTATGCAAAGCATTTCACCTGAAGATCTATGTTCTAACGGATACATGGTCACGCCATCAACATAACTCTGGTGCTCCACGGCAGCCTTTCTAAGATTTGAAGACTTTTTCAACATCTCATTTGAGCGATCTTTCCAAATAGTGCAAGCTGCCAGAGGATCTCCTCTACCTTGAGCCGCCTTACTGTGTGGAGGGAAATATTGCAGTTACAGAAAGAAAACAAAAATTACCCATAGAATAAAATAGACAGCTTTGAAATATGAAATTTCTGATGCATCCAGAAATCTATTTTTATACAGGATATGATCAAGCCCAAACATAACTAGAGTTAGGAAGATCTTTTACCCAAGAACCCTCTCAGAAGCAATTCGTGCAGCATAAAGGGTACCCCCGTTCGGTCTGTCTTTCACAACACGATCAGGT
>PISB-10
GTCCGTATGCAAAGCATTTCACCTGAAGATCTATGTTCTAACGGATACATGGTCACGCCATCAACATAACTCTGGTGCTCCACGGCAGCCTTTCTAAGATTTGAAGACTTTTTCAACATCTCATTTGAGCGATCTTTCCAAATAGTGCAAGCTGCCAGAGGATCTCCTCTACCTTGAGCCGCCTTACTGTGTGGAGGGAAATATTGCAGTTACAGAAAGAAAACAAAAATTAC-CATAGAATAAAATAGACAGCTTTGAAATATGAAATTTCTGATACATCCAGAAATCTATTTTTATACAGGATATGATCAAGCCCAAACATAACTAGAGTTAGGAAGATCTTTTACCCAAGAACCCTCTCAGAAGCAATTCGTGCAGCATAAAGGGTACCCCCGTTCGGTCTGTCTTTCACAACACGATCAGGT
>PISB-3
GTCCGTATGCAAAGCATTTCACCTGAAGATCTATGTTCTAACGGATACATGGTCACGCCATCAACATAACTCTGGTGCTCCACGGCAGCCTTTCTAAGATTTGAAGACTTTTTCAACATCTCATTTGAGCGATCTTTCCAAATAGTGCAAGCTGCCAGAGGATCTCCTCTACCTTGAGCCGCCTTACTGTGTGGAGGGAAATATTGCAGTTACAGAAAGAAAACAAAAATTACCCATAGAATAAAATAGACAGCTTTGAAATATGAAATTTCTGATGCATCCAGAAATCTATTTTTATACAGGATATGATCAAGCCCAAACATAACTAGAGTTAGGAAGATCTTTTACCCAAGAACCCTCTCAGAAGCAATTCGTGCAGCATAAAGGGTACCCCCGTTCGGTCTGTCTTTCACAACACGATCAGGT
>PISB-18
GTCCGTATGCAAAGCATTTCACCTGAAGATCTATGTTCTAACGGATACATGGTCACGCCATCAACATAACTCTGGTGCTCCACGGCAGCCTTTCTAAGATTTGAAGACTTTTTCAACATCTCATTTGAGCGATCTTTCCAAATAGTGCAAGCTGCCAGAGGATCTCCTCTACCTTGAGCCGCCTTACTGTGTGGAGGGAAATATTGCAGTTACAGAAAGAAAACAAAAATTACCCATAGAATAAAATAGACAGCTTTGAAATATGAAATTTCTGATGCATCCAGAAATCTATTTTTATACAGGATATGATCAAGCCCAAACATAACTAGAGTTAGGAAGATCTTTTACCCAAGAACCCTCTCAGAAGCAATTCGTGCAGCATAAAGGGTACCCCCGTTCGGTCTGTCTTTCACAACACGATCAGGT
>PISB-4
GTCCGTATGCAAAGCATTTCACCTGAAGATCTATGTTCTAACGGATACATGGTCACGCCATCAACATAACTCTGGTGCTCCACGGCAGCCTTTCTAAGATTTGAAGACTTTTTCAACATCTCATTTGAGCGATCTTTCCAAATAGTGCAAGCTGCCAGAGGATCTCCTCTACCTTGAGCCGCCTTACTGTGTGGAGGGAAATATTGCAGTTACAGAAAGAAAACAAAAATTACCCATAGAATAAAATAGACAGCTTTGAAATATGAAATTTCTGATGCATCCAGAAATCTATTTTTATACAGGATATGATCAAGCCCAAACATAACTAGAGTTAGGAAGATCTTTTACCCAAGAACCCTCTCAGAAGCAATTCGTGCAGCATAAAGGGTACCCCCGTTCGGTCTGTCTTTCACAACACGATCAGGT
>PISB-12
GTCCGTATGCAAAGCATTTCACCTGAAGATCTATGTTCTAACGGATACATGGTCACGCCATCAACATAACTCTGGTGCTCCACGGCAGCCTTTCTAAGATTTGAAGACTTTTTCAACATCTCATTTGAGCGATCTTTCCAAATAGTGCAAGCTGCCAGAGGATCTCCTCTACCTTGAGCCGCCTTACTGTGTGGAGGGAAATATTGCAGTTACAGAAAGAAAACAAAAATTACCCATAGAATAAAATAGACAGCTTTGAAATATGAAATTTCTGATACATCCAGAAATCTATTTTTATACAGGATATGATCAAGCCCAAACATAACTAGAGTTAGGAAGATCTTTTACCCAAGAACCCTCTCAGAAGCAATTCGTGCAGCATAAAGGGTACCCCCGTTCGGTCTGTCTTTCACAACACGATCAGGT
>PISB-13
GTCCGTATGCAAAGCATTTCACCTGAAGATCTATGTTCTAACGGATACATGGTCACGCCATCAACATAACTCTGGTGCTCCACGGCAGCCTTTCTAAGATTTGAAGACTTTTTCAACATCTCATTTGAGCGATCTTTCCAAATAGTGCAAGCTGCCAGAGGATCTCCTCTACCTTGAGCCGCCTTACTGTGTGGAGGGAAATATTGCAGTTACAGAAAGAAAACAAAAATTACCCATAGAATAAAATAGACAGCTTTGAAATATGAAATTTCTGATGCATCCAGAAATCTATTTTTATACAGGATATGATCAAGCCCAAACATAACTAGAGTTAGGAAGATCTTTTACCCAAGAACCCTCTCAGAAGCAATTCGTGCAGCATAAAGGGTACCCCCGTTCGGTCTGTCTTTCACAACACGATCAGGT
>PISB-15
NNNNNTATGCAAAGCATTTCACCTGAAGATCTATGTTCTAACGGATACATGGTCACGCCATCAACATAACTCTGGTGCTCCACCACAGCCTTTCTAAGATTTGAAGACTTTTTCAACATCTCATTTGAGCGATCTTTCCAAATAGTGCAAGCTGCCAGAGGATCTCCTCTACCTTGAGCCGCCTTACTGTGTGGAGGGAAATATTGCAGTTACAGAAAGAAAACAAAAATTACCCATAGAATAAAATAGACAGCTTTGAAATATGAAATTTCTGATACATCCAGAAATCTATTTTTATACAGGATATGATCAAGCCCAAACATAACTAGAGTTAGGAAGATCTTTTACCCAAGAACCCTCTCAGAAGCAATTCCTGCAGCATAAAGGGTACCCCCGTTCGGTCTGTCTTTCACAACACGATCAGGT
>PISB-5
GTCCGTATGCAAAGCATTTCACCTGAAGATCTATGTTCTAACGGATACATGGTCACGCCATCAACATAACTCTGGTGCTCCACGGCAGCCTTTCTAAGATTTGAAGACTTTTTCAACATCTCATTTGAGCGATCTTTCCAAATAGTGCAAGCTGCCAGAGGATCTCCTCTACCTTGAGCCGCCTTACTGTGTGGAGGGAAATATTGCAGTTACAGAAAGAAAACAAAAATTACCCATAGAATAAAATAGACAGCTTTGAAATATGAAATTTCTGATGCATCCAGAAATCTATTTTTATACAGGATATGATCAAGCCCAAACATAACTAGAGTTAGGAAGATCTTTTACCCAAGAACCCTCTCAGAAGCAATTCGTGCAGCATAAAGGGTACCCCCGTTCGGTCTGTCTTTCACAACACGATCAGGT
>PISB-16
GTCCGTATGCAAAGCATTTCACCTGAAGATCTATGTTCTAACGGATACATGGTCACGCCATCAACATAACTCTGGTGCTCCACGGCAGCCTTTCTAAGATTTGAAGACTTTTTCAACATCTCATTTGAGCGATCTTTCCAAATAGTGCAAGCTGCCAGAGGATCTCCTCTACCTTGAGCCGCCTTACTGTGTGGAGGGAAATATTGCAGTTACAGAAAGAAAACAAAAATTACCCATAGAATAAAATAGACAGCTTTGAAATATGAAATTTCTGATGCATCCAGAAATCTATTTTTATACAGGATATGATCAAGCCCAAACATAACTAGAGTTAGGAAGATCTTTTACCCAAGAACCCTCTCAGAAGCAATTCGTGCAGCATAAAGGGTACCCCCGTTCGGTCTGTCTTTCACAACACGATCAGGT
>PISB-14
GTCCGTATGCAAAGCATTTCACCTGAAGATCTATGTTCTAACGGATACATGGTCACGCCATCAACATAACTCTGGTGCTCCACCACAGCCTTTCTAAGATTTGAAGACTTTTTCAACATCTCATTTGAGCGATCTTTCCAAATAGTGCAAGCTGCCAGAGGATCTCCTCTACCTTGAGCCGCCTTACTGTGTGGAGGGAAATATTGCAGTTACAGAAAGAAAACAAAAATTACCCATAGAATAAAATAGACAGCTTTGAAATATGAAATTTCTGATACATCCAGAAATCTATTTTTATACAGGATATGATCAAGCCCAAACATAACTAGAGTTAGGAAGATCTTTTACCCAAGAACCCTCTCAGAAGCAATTCGTGCAGCATAAAGGGTACCCCCGTTCGGTCTGTCTTTCACAACACGATCAGGT
>PISB-2
GTCCGTATGCAAAGCATTTCACCTGAAGATCTATGTTCTAACGGATACATGGTCACGCCATCAACATAACTCTGGTGCTCCACGGCAGCCTTTCTAAGATTTGAAGACTTTTTCAACATCTCATTTGAGCGATCTTTCCAAATAGTGCAAGCTGCCAGAGGATCTCCTCTACCTTGAGCCGCCTTACTGTGTGGAGGGAAATATTGCAGTTACAGAAAGAAAACAAAAATTACCCATAGAATAAAATAGACAGCTTTGAAATATGAAATTTCTGATGCATCCAGAAATCTATTTTTATACAGGATATGATCAAGCCCAAACATAACTAGAGTTAGGAAGATCTTTTACCCAAGAACCCTCTCAGAAGCAATTCGTGCAGCATAAAGGGTACCCCCGTTCGGTCTGTCTTTCACAACACGATCAGGT
>PISB-11
GTCCGTATGCAAAGCATTTCACCTGAAGATCTATGTTCTAACGGATACATGGTCACGCCATCAACATAACTCTGGTGCTCCACGGCAGCCTTTCTAAGATTTGAAGACTTTTTCAACATCTCATTTGAGCGATCTTTCCAAATAGTGCAAGCTGCCAGAGGATCTCCTCTACCTTGAGCCGCCTTACTGTGTGGAGGGAAATATTGCAGTTACAGAAAGAAAACAAAAATTACCCATAGAATAAAATAGACAGCTTTGAAATATGAAATTTCTGATGCATCCAGAAATCTATTTTTATACAGGATATGATCAAGCCCAAACATAACTAGAGTTAGGAAGATCTTTTACCCAAGAACCCTCTCAGAAGCAATTCGTGCAGCATAAAGGGTACCCCCGTTCGGTCTGTCTTTCACAACACGATCAGGT
>PIST-6
GTCCGTATGCAAAGCATTTCACCTGAAGATCTATGTTCTAACGGATACATGGTCACGCCATCAACATAACTCTGGTGCTCCACGGCAGCCTTTCTAAGATTTGAAGACTTTTTCAACATCTCATTTGAGCGATCTTTCCAAATAGTGCAAGCTGCCAGAGGATCTCCTCTACCTTGAGCCGCCTTACTGTGTGGAGGGAAATATTGCAGTTACAGAAAGAAAACAAAAATTACCCATAGAATAAAATAGACAGCTTTGAAATATGAAATTTCTGATACATCCAGAAATCTATTTTTATACAGGATATGATCAAGCCCAAACATAACTAGAGTTAGGAAGATCTTTTACCCAAGAACCCTCTCAGAAGCAATTCGTGCAGCATAAAGGGTACCCCCGTTCGGTCTGTCTTTCACAACACGATCAGGT
>PIST-8
GTCCGTATGCAAAGCATTTCACCTGAAGATCTATGTTCTAACGGATACATGGTCACGCCATCAACATAACTCTGGTGCTCCACGGCAGCCTTTCTAAGATTTGAAGACTTTTTCAACATCTCATTTGAGCGATCTTTCCAAATAGTGCAAGCTGCCAGAGGATCTCCTCTACCTTGAGCCGCCTTACTGTGTGGAGGGAAATATTGCAGTTACAGAAAGAAAACAAAAATTACCCATAGAATAAAATAGACAGCTTTGAAATATGAAATTTCTGATACATCCAGAAATCTATTTTTATACGGGATATGATCAAGCCCAAACATAACTAGAGTTAGGAAGATCTTTTACCCAAGAACCCTCTCAGAAGCAATTCGTGCAGCATAAAGGGTACCCCCGTTCGGTCTGTCTTTCACAACACGATCAGGT
>PIST-5
GTCCGTATGCAAAGCATTTCACCTGAAGATCTATGTTCTAACGGATACATGGTCACGCCATCAACATAACTCTGGTGCTCCACGGCAGCCTTTCTAAGATTTGAAGACTTTTTCAACATCTCATTTGAGCGATCTTTCCAAATAGTGCAAGCTGCCAGAGGATCTCCTCTACCTTGAGCCGCCTTACTGTGTGGAGGGAAATATTGCAGTTACAGAAAGAAAACAAAAATTACCCATAGAATAAAATAGACAGCTTTGAAATATGAAATTTCTGATACATCCAGAAATCTATTTTTATACAGGATATGATCAAGCCCAAACATAACTAGAGTTAGGAAGATCTTTTACCCAAGAACCCTCTCAGAAGCAATTCGTGCAGCATAAAGGGTACCCCCGTTCGGTCTGTCTTTCACAACACGATCAGGT
>PIST-13
GTCCGTATGCAAAGCATTTCACCTGAAGATCTATGTTCTAACGGATACATGGTCACGCCATCAACATAACTCTGGTGCTCCACGGCAGCCTTTCTAAGATTTGAAGACTTTTTCAACATCTCATTTGAGCGATCTTTCCAAATAGTGCAAGCTGCCAGAGGATCTCCTCTACCTTGAGCCGCCTTACTGTGTGGAGGGAAATATTGCAGTTACAGAAAGAAAACAAAAATTACCCATAGAATAAAATAGACAGCTTTGAAATATGAAATTTCTGATACATCCAGAAATCTATTTTTATACAGGATATGATCAAGCCCAAACATAACTAGAGTTAGGAAGATCTTTTACCCAAGAACCCTCTCAGAAGCAATTCGTGCAGCATAAAGGGTACCCCCGTTCGGTCTGTCTTTCACAACACGATCAGGT
>PIST-14
GTCCGTATGCAAAGCATTTCACCTGAAGATCTATGTTCTAACGGATACATGGTCACGCCATCAACATAACTCTGGTGCTCCACGGCAGCCTTTCTAAGATTTGAAGACTTTTTCAACATCTCATTTGAGCGATCTTTCCAAATAGTGCAAGCTGCCAGAGGATCTCCTCTACCTTGAGCCGCCTTACTGTGTGGAGGGAAATATTGCAGTTACAGAAAGAAAACAAAAATTACCCATAGAATAAAATAGACAGCTTTGAAATATGAAATTTCTGATACATCCAGAAATCTATTTTTATACAGGATATGATCAAGCCCAAACATAACTAGAGTTAGGAAGATCTTTTACCCAAGAACCCTCTCAGAAGCAATTCGTGCAGCATAAAGGGTACCCCCGTTCGGTCTGTCTTTCACAACACGATCAGGT
>PIST-15
GTCCGTATGCAAAGCATTTCACCTGAAGATCTATGTTCCAACGGATACATGGTCACGCCATCAACATAACTCTGGTGCTCCACGGCAGCCTTTCTAAGATTTGAAGACTTTTTCAACATCTCATTTGAGCGATCTTTCCAAATAGTGCAAGCTGCCAGAGGATCTCCTCTACCTTGAGCCGCCTTACTGTGTGGAGGGAAATATTGCAGTTACAGAAAGAAAACAAAAATTACCCATAGAATAAAATAGACAGCTTTGAAATATGAAATTTCTGATACATCCAGAAATCTATTTTTATACAGGATATGATCAAGCCCAAACATAACTAGAGTTAGGAAGATCTTTTACCCAAGAACCCTCTCAGAAGCAATTCGTGCAGCATAAAGGGTACCCCCGTTCGGTCTGTCTTTCACAACACGATCAGGT
>PIST-10
GTCCGTATGCAAAGCATTTCACCTGAAGATCTATGTTCTAACGGATACATGGTCACGCCATCAACATAACTCTGGTGCTCCACGGCAGCCTTTCTAAGATTTGAAGACTTTTTCAACATCTCATTTGAGCGATCTTTCCAAATAGTGCAAGCTGCCAGAGGATCTCCTCTACCTTGAGCCGCCTTACTGTGTGGAGGGAAATATTGCAGTTACAGAAAGAAAACAAAAATTACCCATAGAATAAAATAGACAGCTTTGAAATATGAAATTTCTGATACATCCAGAAATCTATTTTTATACGGGATATGATCAAGCCCAAACATAACTAGAGTTAGGAAGATCTTTTACCCAAGAACCCTCTCAGAAGCAATTCGTGCAGCATAAAGGGTACCCCCGTTCGGTCTGTCTTTCACAACACGATCAGGT
>PIST-4
GTCCGTATGCAAAGCATTTCACCTGAAGATCTATGTTCTAACGGATACATGGTCACGCCATCAACATAACTCTGGTGCTCCACGGCAGCCTTTCTAAGATTTGAAGACTTTTTCAACATCTCATTTGAGCGATCTTTCCAAATAGTGCAAGCTGCCAGAGGATCTCCTCTACCTTGAGCCGCCTTACTGTGTGGAGGGAAATATTGCAGTTACAGAAAGAAAACAAAAATTACCCATAGAATAAAATAGACAGCTTTGAAATATGAAATTTCTGATACATCCAGAAATCTATTTTTATACAGGATATGATCAAGCCCAAACATAACTAGAGTTAGGAAGATCTTTTACCCAAGAACCCTCTCAGAAGCAATTCGTGCAGCATAAAGGGTACCCCCGTTCGGTCTGTCTTTCACAACACGATCAGGT
>PIST-19
GTCCGTATGCAAAGCATTTCACCTGAAGATCTATGTTCTAACGGATACATGGTCACGCCATCAACATAACTCTGGTGCTCCACGGCAGCCTTTCTAAGATTTGAAGACTTTTTCAACATCTCATTTGAGCGATCTTTCCAAATAGTGCAAGCTGCCAGAGGATCTCCTCTACCTTGAGCCGCCTTACTGTGTGGAGGGAAATATTGCAGTTACAGAAAGAAAACAAAAATTACCCATAGAATAAAATAGACAGCTTTGAAATATGAAATTTCTGATACATCCAGAAATCTATTTTTATACGGGATATGATCAAGCCCAAACATAACTAGAGTTAGGAAGATCTTTTACCCAAGAACCCTCTCAGAAGCAATTCGTGCAGCATAAAGGGTACCCCCGTTCGGTCTGTCTTTCACAACACGATCAGGT
>PICH-X2
GTCCGTATGCAAAGCATTTCACCTGAAGATCTATGTTCTAACGGATACATGGTCACGCCATGAACATAACTCTGGTGCTCCACGGCAGCCTTTCTAAGATTTGAAGACTTTTTCAACATCTCATTTGAGCGATCTTTCCAAATAGTGCAAGCTGCCAGAGGATCTCCTCTACCTTGAGCCGCCTTACTGTGTGGAGGGAAATATTGCAGTTACAGAAAGAAAACAAAAATTACCCATAGAATAAAATAGACAGCTTTGAAATATGAAATTTCTGATACATCCAGAAATCTATTTTTATACAGCATATGATCAAGCCCAAACATAACTAGAGTTAGGAAGATCTTTTACCCAAGAACCCTCTCAGAAGCAATTCGTGCAGCATAAAGGGTACCCCCGTTCGGTCTGTCTTTCACAACACGATCAGGT
>PIST-2
GTCCGTATGCAAAGCATTTCACCTGAAGATCTATGTTCTAACGGATACATGGTCACGCCATCAACATAACTCTGGTGCTCCACGGCAGCCTTTCTAAGATTTGAAGACTTTTTCAACATCTCATTTGAGCGATCTTTCCAAATAGTGCAAGCTGCCAGAGGATCTCCTCTACCTTGAGCCGCCTTACTGTGTGGAGGGAAATATTGCAGTTACAGAAAGAAAACAAAAATTACCCATAGAATAAAATAGACAGCTTTGAAATATGAAATTTCTGATACATCCAGAAATCTATTTTTATACAGGATATGATCAAGCCCAAACATAACTAGAGTTAGGAAGATCTTTTACCCAAGAACCCTCTCAGAAGCAATTCGTGCAGCATAAAGGGTACCCCCGTTCGGTCTGTCTTTCACAACACGATCAGGT
>PIST-11
GTCCGTATGCAAAGCATTTCACCTGAAGATCTATGTTCTAACGGATACATGGTCACGCCATCAACATAACTCTGGTGCTCCACGGCAGCCTTTCTAAGATTTGAAGACTTTTTCAACATCTCATTTGAGCGATCTTTCCAAATAGTGCAAGCTGCCAGAGGATCTCCTCTACCTTGAGCCGCCTTACTGTGTGGAGGGAAATATTGCAGTTACAGAAAGAAAACAAAAATTACCCATAGAATAAAATAGACAGCTTTGAAATATGAAATTTCTGATACATCCAGAAATCTATTTTTATACAGGATATGATCAAGCCCAAACATAACTAGAGTTAGGAAGATCTTTTACCCAAGAACCCTCTCAGAAGCAATTCGTGCAGCATAAAGGGTACCCCCGTTCGGTCTGTCTTTCACAACACGATCAGGT
>PIST-1
GTCCGTATGCAAAGCATTTCACCTGAAGATCTATGTTCTAACGGATACATGGTCACGCCATCAACATAACTCTGGTGCTCCACGGCAGCCTTTCTAAGATTTGAAGACTTTTTCAACATCTCATTTGAGCGATCTTTCCAAATAGTGCAAGCTGCCAGAGGATCTCCTCTACCTTGAGCCGCCTTACTGTGTGGAGGGAAATATTGCAGTTACAGAAAGAAAACAAAAATTACCCATAGAATAAAATAGACAGCTTTGAAATATGAAATTTCTGATACATCCAGAAATCTATTTTTATACAGGATATGATCAAGCCCAAACATAACTAGAGTTAGGAAGATCTTTTACCCAAGAACCCTCTCAGAAGCAATTCGTGCAGCATAAAGGGTACCCCCGTTCGGTCTGTCTTTCACAACACGATCAGGT
>PIST-3
GTCCGTATGCAAAGCATTTCACCTGAAGATCTATGTTCTAACGGATACATGGTCACGCCATCAACATAACTCTGGTGCTCCACGGCAGCCTTTCTAAGATTTGAAGACTTTTTCAACATCTCATTTGAGCGATCTTTCCAAATAGTGCAAGCTGCCAGAGGATCTCCTCTACCTTGAGCCGCCTTACTGTGTGGAGGGAAATATTGCAGTTACAGAAAGAAAACAAAAATTACCCATAGAATAAAATAGACAGCTTTGAAATATGAAATTTCTGATACATCCAGAAATCTATTTTTATACAGGATATGATCAAGCCCAAACATAACTAGAGTTAGGAAGATCTTTTACCCAAGAACCCTCTCAGAAGCAATTCGTGCAGCATAAAGGGTACCCCCGTTCGGTCTGTCTTTCACAACACGATCAGGT
>PIST-12
GTCCGTATGCAAAGCATTTCACCTGAAGATCTATGTTCTAACGGATACATGGTCACGCCATCAACATAACTCTGGTGCTCCACGGCAGCCTTTCTAAGATTTGAAGACTTTTTCAACATCTCATTTGAGCGATCTTTCCAAATAGTGCAAGCTGCCAGAGGATCTCCTCTACCTTGAGCCGCCTTACTGTGTGGAGGGAAATATTGCAGTTACAGAAAGAAAACAAAAATTACCCATAGAATAAAATAGACAGCTTTGAAATATGAAATTTCTGATACATCCAGAAATCTATTTTTATACAGGATATGATCAAGCCCAAACATAACTAGAGTTAGGAAGATCTTTTACCCAAGAACCCTCTCAGAAGCAATTCGTGCAGCATAAAGGGTACCCCCGTTCGGTCTGTCTTTCACAACACGATCAGGT
>PIST-7
GTCCGTATGCAAAGCATTTCACCTGAAGATCTATGTTCTAACGGATACATGGTCACGCCATCAACATAACTCTGGTGCTCCACGGCAGCCTTTCTAAGATTTGAAGACTTTTTCAACATCTCATTTGAGCGCTCTTTCCAAATAGTGCAAGCTGCCAGAGGATCTCCTCTACCTTGAGCCGCCTTACTGTGTGGAGGGAAATATTGCAGTTACAGAAAGAAAACAAAAATTACCAATAGAATAAAATAGACAGCTTTGAAATATGAAATTTCTGATACATCCAGAAATCTATTTTTATACAGGATATGATCAAGCCCAAACATAACTAGAGTTAGGAAGATCTTTTACCCAAGAACCCTCTCAGAAGCAATTCGTGCAGCATAAAGGGTACCCCCGTTCGGTCTGTCTTTCACAACACGATCAGGT
>PISB-7
GTCCGTATGCAAAGCATTTCACCTGAAGATCTATGTTCTAACGGATACATGGTCACGCCATCAACATAACTCTGGTGCTCCACGGCAGCCTTTCTAAGATTTGAAGACTTTTTCAACATCTCATTTGAGCGATCTTTCCAAATAGTGCAAGCTGCCAGAGGATCTCCTCTACCTTGAGCCGCCTTACTGTGTGGAGGGAAATATTGCAGTTACAGAAAGAAAACAAAAATTACCCATAGAATAAAATAGACAGCTTTGAAATATGAAATTTCTGATGCATCCAGAAATCTATTTTTATACAGGATATGATCAAGCCCAAACATAACTAGAGTTAGGAAGATCTTTTACCCAAGAACCCTCTCAGAAGCAATTCGTGCAGCATAAAGGGTACCCCCGTTCGGTCTGTCTTTCACAACACGATCAGGT
>PIGE-1
GTCCGTATGCAAAGCATTTCACCTGAAGATCTATGTTCTAACGGATACATGGTCACGCCATGAACATAACTCTGGTGCTCCACGGCAGCCTTTCTAAGATTTGAGGACTTTTTCAACATCTCATTTGAGCGATCTTTCCAAATAGTGCAAGCTGCCAGAGGATCTCCTCTACCTTGAGCCGCCTTACTGTGTGGAGGGAAATATTGCAGTTACAGAAAGAAAACAAAAATTACCCATAGAATAAAATGGACAGCTTTGAAATATGAAATTTCTGATACATCCAGAAATCTATTTTTATACAGGATATGATCAAGCCCAAACATAACTAGAGTTAGGAAGATCTTTTACCCAAGAACCCTCTCAGAAGCAATTCGTGCAGCATAAAGGGTACCCCCGTTCGGTCTGTCTTTCACAACACGATCAGGT
>PIGE-2
GTCCGTATGCAAAGCATTTCACCTGAAGATCTATGTTCTAACGGATACATGGTCACGCCATGAACATAACTCTGGTGCTCCACGGCAGCCTTTCTAAGATTTGAGGACTTTTTCAACATCTCATTTGAGCGATCTTTCCAAATAGTGCAAGCTGCCAGAGGATCTCCTCTACCTTGAGCCGCCTTACTGTGTGGAGGGAAATATTGCAGTTACAGAAAGAAAACAAAAATTACCCATAGAATAAAATAGACAGCTTTGAAATATGAAATTTCTGATACATCCAGAAATCTATTTTTATACAGGATATGATCAAGCCCAAACATAACTAGAGTTAGGAAGATCTTTTACCCAAGAACCCTCTCAGAAGCAATTCGTGCAGCATAAAGGGTACCCCCGTTCGGTCTGTCTTTCACAACACGATCAGGT
>PIFL-14
GTCCGTATGCAAAGCATTTCACCTGAAGATCTATGTTCTAACGGATACATGGTCACGCCATCAACATAACTCTGGTGCTCCACGGCAGCCTTTCTAAGATTTGAAGACTTTTTCAACATCTCATTTGAGCGATCTTTCCAAATAGTGCAAGCTGCCAGAGGATCTCCTCTACCTTGAGCCGCCTTACTGTGTGGAGGGAAATATTGCAGTTACAGAAAGAAAACAAAAATTACCCATAGAATAAAATAGACAGCTTTGAAATATGAAATTTCTGATGCATCCAGAAATCTATTTTTATACAGGATATGATCAAGCCCAAACATAACTAGAGTTAGGAAGATCTTTTACCCAAGAACCCTCTCAGAAGCAATTCGTGCAGCATAAAGGGTACCCCCGTTCGGTCTGTCTTTCACAACACGATCAGGT
>PIFL-5
GTCCGTATGCAAAGCATTTCACCTGAAGATCTATGTTCTAACGGATACATGGTCACGCCATCAACATAACTCTGGTGCTCCACGGCAGCCTTTCTAAGATTTGAAGACTTTTTCAACATCTCATTTGAGCGATCTTTCCAAATAGTGCAAGCTGCCAGAGGATCTCCTCTACCTTGAGCCGCCTTACTGTGTGGAGGGAAATATTGCAGTTACAGAAAGAAAACAAAAATTACCCATAGAATAAAATAGACAGCTTTGAAATATGAAATTTCTGATACATCCAGAAATCTATTTTTATACAGGATATGATCAAGCCCAAACATAACTAGAGTTAGGAAGATCTTTTACCCAAGAACCCTCTCAGAAGCAATTCGTGCAGCATAAAGGGTACCCCCGTTCGGTCTGTCTTTCACAACACGATCAGGT
>PIFL-15
GTCCGTATGCAAAGCATTTCACCTGAAGATCTATGTTCTAACGGATACATGGTCACGCCATCAACATAACTCTGGTGCTCCACGGCAGCCTTTCTAAGATTTGAAGACTTTTTCAACATCTCATTTGAGCGATCTTTCCAAATAGTGCAAGCTGCCAGAGGATCTCCTCTACCTTGAGCCGCCTTACTGTGTGGAGGGAAATATTGCAGTTACAGAAAGAAAACAAAAATTACCCATAGAATAAAATAGACAGCTTTGAAATATGAAATTTCTGATACATCCAGAAATCTATTTTTATACAGGATATGATCAAGCCCAAACATAACTAGAGTTAGGAAGATCTTTTACCCAAGAACCCTCTCAGAAGCAATTCGTGCAGCATAAAGGGTACCCCCGTTCGGTCTGTCTTTCACAACACGATCAGGT
>PIFL-2
GTCCGTATGCAAAGCATTTCACCTGAAGATCTATGTTCTAACGGATACATGGTCACGCCATCAACATAACTCTGGTGCTCCACGGCAGCCTTTCTAAGATTTGAAGACTTTTTCAACATCTCATTTGAGCGATCTTTCCAAATAGTGCAAGCTGCCAGAGGATCTCCTCTACCTTGAGCCGCCTTACTGTGTGGAGGGAAATATTGCAGTTACAGAAAGAAAACAAAAATTACCCATAGAATAAAATAGACAGCTTTGAAATATGAAATTTCTGATGCATCCAGAAATCTATTTTTATACAGGATATGATCAAGCCCAAACATAACTAGAGTTAGGAAGATCTTTTACCCAAGAACCGTCTCAGAAGCAATTCGTGCAGCATAAAGGGTACCCCCGTTCGGTCTGTCTTTCACAACACGATCAGGT
>PIFL-9
GTCCGTATGCAAAGCATTTCACCTGAAGATCTATGTTCTAACGGATACATGGTCACGCCATCAACATAACTCTGGTGCTCCACGGCAGCCTTTCTAAGATTTGAAGACTTTTTCAACATCTCATTTGAGCGATCTTTCCAAATAGTGCAAGCTGCCAGAGGATCTCCTCTACCTTGAGCCGCCTTACTGTGTGGAGGGAAATATTGCAGTTACAGAAAGAAAACAAAAATTACCCATAGAATAAAATAGACAGCTTTGAAATATGAAATTTCTGATGCATCCAGAAATCTATTTTTATACAGGATATGATCAAGCCCAAACATAACTAGAGTTAGGAAGATCTTTTACCCAAGAACCCTCTCAGAAGCAATTCGTGCAGCATAAAGGGTACCCCCGTTCGGTCTGTCTTTCACAACACGATCAGGT
>PIFL-16
GTCCGTATGCAAAGCATTTCACCTGAAGATCTATGTTCTAACGGATACATGGTCACGCCATCAACATAACTCTGGTGCTCCACGGCAGCCTTTCTAAGATTTGAAGACTTTTTCAACATCTCATTTGAGCGATCTTTCCAAATAGTGCAAGCTGCCAGAGGATCTCCTCTACCTTGAGCCGCCTTACTGTGTGGAGGGAAATATTGCAGTTACAGAAAGAAAACAAAAATTACCCATAGAATAAAATAGACAGCTTTGAAATATGAAATTTCTGATGCATCCAGAAATCTATTTTTATACAGGATATGATCAAGCCCAAACATAACTAGAGTTAGGAAGATCTTTTACCCAAGAACCCTCTCAGAAGCAATTCGTGCAGCATAAAGGGTACCCCCGTTCGGTCTGTCTTTCACAACACGATCAGGT
>PIFL-17
GTCCGTATGCAAAGCATTTCACCTGAAGATCTATGTTCTAACGGATACATGGTCACGCCATCAACATAACTGTGGTGCTCCACGGCAGCCTTTCTAAGATTTGAAGACTTTTTCAACATCTCATTTGAGCGATCTTTCCAAATAGTGCAAGCTGCCAGAGGATCTCCTCTACCTTGAGCCGCCTTACTGTGTGGAGGGAAATATTGCAGTTACAGAAAGAAAACAAAAATTACCCATAGAATAAAATAGACAGCTTTGAAATATGAAATTTCTGATGCATCCAGAAATCTATTTTTATACAGGATATGATCAAGCCCAAACATAACTAGAGTTAGGAAGATCTTTTACCCAAGAACCCTCTCAGAAGCAATTCGTGCAGCATAAAGGGTACCCCCGTTCGGTCTGTCTTTCACAACACGATCAGGT
>PIFL-12
GTCCGTATGCAAAGCATTTCACCTGAAGATCTATGTTCTAACGGATACATGGTCACGCCATCAACATAACTCTGGTGCTCCACGGCAGCCTTTCTAAGATTTGAAGACTTTTTCAACATCTCATTTGAGCGATCTTTCCAAATAGTGCAAGCTGCCAGAGGATCTCCTCTACCTTGAGCCGCCTTACTGTGTGGAGGGAAATATTGCAGTTACAGAAAGAAAACAAAAATTACCCATAGAATAAAATAGACAGCTTTGAAATATGAAATTTCTGATGCATCCAGAAATCTATTTTTATACAGGATATGATCAAGCCCAAACATAACTAGAGTTAGGAAGATCTTTTACCCAAGAACCCTCTCAGAAGCAATTCGTGCAGCATAAAGGGTACCCCCGTTCGGTCTGTCTTTCACAACACGATCAGGT
>PISB-8
GTCCGTATGCAAAGCATTTCACCTGAAGATCTATGTTCTAACGGATACATGGTCACGCCATCAACATAACTCTGGTGCTCCACGGCAGCCTTTCTAAGATTTGAAGACTTTTTCAACATCTCATTTGAGCGATCTTTCCAAATAGTGCAAGCTGCCAGAGGATCTCCTCTACCTTGAGCCGCCTTACTGTGTGGAGGGAAATATTGCAGTTACAGAAAGAAAACAAAAATTACCCATAGAATAAAATAGACAGCTTTGAAATATGAAATTTCTGATGCATCCAGAAATCTATTTTTATACAGGATATGATCAAGCCCAAACATAACTAGAGTTAGGAAGATCTTTTACCCAAGAACCCTCTCAGAAGCAATTCGTGCAGCATAAAGGGTACCCCCGTTCGGTCTGTCTTTCACAACACGATCAGGT
>PIAL-7
GTCCGTATGCAAAGCATTTCACCTGAAGATCTATGTTCTAACGGATACATGGTCACGCCATGAACATAACTCTGGTGCTCCACGGCAGCCTTTCTAAGATTTGAAGACTTTTTCAACATCTCATTTGAGCGATCTTTCCAAATAGTGCAAGCTGCCAGAGGATCTCCTCTACCTTGAGCCGCCTTACTGTGTGAAGGGAAATATTGCAGTTACAGAAAGAAAACAAAAATTACCCATAGAATAAAATAGACAGCTTTGAAATATGAAATTTCTGATACATCCAGAAATCTATTTTTATACAGGATATGATCAAGCCCAAACATAACTAGAGTTAGGAAGATCTTTTACCCAAGAACCCTCTCAGAAGCAATTCGTGCAGCATAAAGGGTACCCCCGTTCGGTCTGTCTTTCACAACACGATCAGGT
>PIAY-17
GTCCGTATGCAAAGCATTTCACCTGAAGATCTATGTTCTAACGGATACATGGTCACGCCATCAACATAACTCTGGTGCTCCACCACAGCCTTTCTAAGATTTGAAGACTTTTTCAACATCTCATTTGAGCGATCTTTCCAAATAGTGCAAGCTGCCAGAGGATCTCCTCTACCTTGAGCCGCCTTACTGTGTGGAGGGAAATATTGCAGTTACAGAAAGAAAACAAAAATTACCCATAGAATAAAATAGACAGCTTTGAAATATGAAATTTCTGATACATCCAGAAATCTATTTTTATACAGGATATGATCAAGCCCAAACATAACTAGAGTTAGGAAGATCTTTTACCCAAGAACCCTCTCAGAAGCAATTCGTGCAGCATAAAGGGTACCCCCGTTCGGTCTGTCTTTCACAACACGATCAGGT
>PIAY-3
GTCCGTATGCAAAGCATTTCACCTGAAGATCTATGTTCTAACGGATACATGGTCACGCCATCAACATAACTCTGGTGCTCCACGGCAGCCTTTCTAAGATTTGAAGACTTTTTCAACATCTCATTTGAGCGATCTTTCCAAATAGTGCAAGCTGCCAGAGGATCTCCTCTACCTTGAGCCGCCTTACTGTGTGGAGGGAAATATTGCAGTTACAGAAAGAAAACAAAAATTACCCATAGAATAAAATAGACAGCTTTGAAATATGAAATTTCTGATGCATCCAGAAATCTATTTTTATACAGGATATGATCAAGCCCAAACATAACTAGAGTTAGGAAGATCTTTTACCCAAGAACCCTCTCAGAAGCAATTCGTGCAGCATAAAGGGTACCCCCGTTCGGTCTGTCTTTCACAACACGATCAGGT
>PIFL-13
GTCCGTATGCAAAGCATTTCACCTGAAGATCTATGTTCTAACGGATACATGGTCACGCCATCAACATAACTCTGGTGCTCCACGGCAGCCTTTCTAAGATTTGAAGACTTTTTCAACATCTCATTTGAGCGATCTTTCCAAATAGTGCAAGCTGCCAGAGGATCTCCTCTACCTTGAGCCGCCTTACTGTGTGGAGGGAAATATTGCAGTTACAGAAAGAAAACAAAAATTACCCATAGAATAAAATAGACAGCTTTGAAATATGAAATTTCTGATGCATCCAGAAATCTATTTTTATACAGGATATGATCAAGCCCAAACATAACTAGAGTTAGGAAGATCTTTTACCCAAGAACCCTCTCAGAAGCAATTCGTGCAGCATAAAGGGTACCCCCGTTCGGTCTGTCTTTCACAACACGATCAGGT
>PISQ-2
GTCCGTATGCAAAGCATTTCACCTGAAGATCTATGTTCTAACGGATACATGGTCACGCCATGAACATAACTCTGGTGCTCCACGGCAGCCTTTCTAAGATTTGAAGACTTTTTCAACATCTCATTTGAGCGATCTTTCCAAATAGTGCAAGCTGCCAGAGGATCTCCTCTACCTTGAGCCGCCTTACTGTGTGGAGGGAAATATTGCAGTTACAGAAAGAAAACAAAAATTACCCATAGAATAAAATAGACAGCTTTGAAATATGAAATTTCTGATACATCCAGAAATCTATTTTTATACAGGATATGATCAAGCCCAAACATAACTAGAGTTAGGAAGATCTTTTACCCAAGAACCCTCTCAGAAGCAATTCGTGCAGCATAAAGGGTACCCCCGTTCGGTCTGTCTTTCACAACACGATCAGGT
>PISQ-1
GTCCGTATGCAAAGCATTTCACCTGAAGATCTATGTTCTAACGGATACATGGTCACGCCATGAACATAACTCTGGTGCTCCACGGCAGCCTTTCTAAGATTTGAAGACTTTTTCAACATCTCATTTGAGCGATCTTTCCAAATAGTGCAAGCTGCCAGAGGATCTCCTCTACCTTGAGCCGCCTTACTGTGTGGAGGGAAATATTGCAGTTACAGAAAGAAAACAAAAATTACCCATAGAATAAAATAGACAGCTTTGAAATATGAAATTTCTGATACATCCAGAAATCTATTTTTATACAGGATATGATCAAGCCCAAACATAACTAGAGTTAGGAAGATCTTTTACCCAAGAACCCTCTCAGAAGCAATTCGTGCAGCATAAAGGGTACCCCCGTTCGGTCTGTCTTTCACAACACGATCAGGT
>PIST-9
GTCCGTATGCAAAGCATTTCACCTGAAGATCTATGTTCTAACGGATACATGGTCACGCCATCAACATAACTCTGGTGCTCCACGGCAGCCTTTCTAAGATTTGAAGACTTTTTCAACATCTCATTTGAGCGATCTTTCCAAATAGTGCAAGCTGCCAGAGGATCTCCTCTACCTTGAGCCGCCTTACTGTGTGGAGGGAAATATTGCAGTTACAGAAAGAAAACAAAAATTACCCATAGAATAAAATAGACAGCTTTGAAATATGAAATTTCTGATACATCCAGAAATCTATTTTTATACAGGATATGATCAAGCCCAAACATAACTAGAGTTAGGAAGATCTTTTACCCAAGAACCCTCTCAGAAGCAATTCGTGCAGCATAAAGGGTACCCCCGTTCGGTCTGTCTTTCACAACACGATCAGGT
>PICH-X3
NNNNNNNNNNNNNNNNNNNNNNNNGAAGATCTATGTTCTAACGGATACATGGTCACGCCATGAACATAACTCTGGTGCTCCACGGCAGCCTTTCTAAGATTTGAAGACTTTTTCAACATCTCATTTGAGCGATCTTTCCAAATAGTGCAAGCTGCCAGAGGATCTCCTCTACCTTGAGCCGCCTTACTGTGTGGAGGGAAATATTGCAGTTACAGAAAGAAAACAAAAATTACCCATAGAATAAAATAGACAGCTTTGAAATATGAAATTTCTGATACATCCAGAAATCTATTTTTATACAGGATATGATCAAGCCCAAACATAACTAGAGTTAGGAAGATCTTTTACCCAAGAACCCTCTCAGAAGCAATTCGTGCAGCATAAAGGGTACCCCCGTTCGGTCTGTCTTTCACAACACGATCAGGT
>PILA-24
GTCCGTATGCAAAGCATTTCACCTGAAGATCTATGTTCTAACGGATACATGGTCACGCCATCAACATAACTCTGGTGCTCCACGGCAGCCTTTCTAAGATTTGAAGACTTTTTCAACATCTCATTTGAGCGATCTTTCCAAATAGTGCAAGCTGCCAGAGGATCTCCTCTACCTTGAGCCGCCTTACTGTGTGGAGGGAAATATTGCAGTTACAGAAAGAAAACAAAAATTACCCATAGAATAAAATAGACAGCTTTGAAATATGAAATTTCTGATACATCCAGAAATCTATTTTTATACAGGATATGATCAAGCCCAAACATAACTAGAGTTAGGAAGATCTTTTACCCAAGAACCCTCTCAGAAGCAATTCGTGCAGCATAAAGGGTACCCCCGTTCGGTCTGTCTTTCACAACACGATCAGGT
>PILA-20
GTCCGTATGCAAAGCATTTCACCTGAAGATCTATGTTCTAACGGATACATGGTCACGCCATCAACATAACTCTGGTGCTCCACGGCAGCCTTTCTAAGATTTGAAGACTTTTTCAACATCTCATTTGAGCGATCTTTCCAAATAGTGCAAGCTGCCAGAGGATCTCCTCTACCTTGAGCCGCCTTACTGTGTGGAGGGAAATATTGCAGTTACAGAAAGAAAACAAAAATTACCCATAGAATAAAATGGACAGCTTTGAAATATGAAATTTCTGATACATCCAGAAATCTATTTTTATACAGGATATGATCAAGCCCAAACATAACTAGAGTTAGGAAGATCTTTTACCCAAGAACCCTCTCAGAAGCAATTCGTGCAGCATAAAGGGTACCCCCGTTCGGTCTGTCTTTCACAACACGATCAGGT
>PILA-26
GTCCGTATGCAAAGCATTTCACCTGAAGATCTATGTTCTAACGGATACATGGTCACGCCATCAACATAACTCTGGTGCTCCACGGCAGCCTTTCTAAGATTTGAAGACTTTTTCAACATCTCATTTGAGCGATCTTTCCAAATAGTGCAAGCTGCCAGAGGATCTCCTCTACCTTGAGCCGCCTTACTGTGTGGAGGGAAATATTGCAGTTACAGAAAGAAAACAAAAATTACCCATAGAATAAAATAGACAGCTTTGAAATATGAAATTTCTGATACATCCAGAAATCTATTTTTATACAGGATATGATCAAGCCCAAACATAACTAGAGTTAGGAAGATCTTTTACCCAAGAACCCTCTCAGAAGCAATTCGTGCAGCATAAAGGGTACCCCCGTTTGGTCTGTCTTTCACAACACGATCAGGT
>PILA-18
GTCCGTATGCAAAGCATTTCACCTGAAGATCTATGTTCTAACGGATACATGGTCACGCCATCAACATAACTCTGGTGCTCCACGGCAGCCTTTCTAAGATTTGAAGACTTTTTCAACATCTCATTTGAGCGATCTTTCCAAATAGTGCAAGCTGCCAGAGGATCTCCTCTACCTTGAGCCGCCTTACTGTGTGGAGGGAAATATTGCAGTTACAGAAAGAAAACAAAAATTACCCATAGAATAAAATGGACAGCTTTGAAATATGAAATTTCTGATACATCCAGAAATCTATTTTTATACAGGATATGATCAAGCCCAAACATAACTAGAGTTAGGAAGATCTTTTACCCAAGAACCCTCTCAGAAGCAATTCGTGCAGCATAAAGGGTACCCCCGTTCGGTCTGTCTTTCACAACACGATCAGGT
>PILA-22
GTCCGTATGCAAAGCATTTCACCTGAAGATCTATGTTCTAACGGATACATGGTCACGCCATCAACATAACTCTGGTGCTCCACGGCAGCCTTTCTAAGATTTGAAGACTTTTTCAACATCTCATTTGAGCGATCTTTCCAAATAGTGCAAGCTGCCAGAGGATCTCCTCTACCTTGAGCCGCCTTACTGTGTGGAGGGAAATATTGCAGTTACAGAAAGAAAACAAAAATTACCCATAGAATAAAATAGACAGCTTTGAAATATGAAATTTCTGATACATCCAGAAATCTATTTTTATACAGGATATGATCAAGCCCAAACATAACTAGAGTTAGGAAGATCTTTTACCCAAGAACCCTCTCAGAAGCAATTCGTGCAGCATAAAGGGTACCCCCGTTCGGTCTGTCTTTCACAACACGATCAGGT
>PILA-28
GTCCGTATGCAAAGCATTTCACCTGAAGATCTATGTTCTAACGGATACATGGTCACGCCATCAACATAACTCTGGTGCTCCACGGCAGCCTTTCTAAGATTTGAAGACTTTTTCAACATCTCATTTGAGCGATCTTTCCAAATAGTGCAAGCTGCCAGAGGATCTCCTCTACCTTGAGCCGCCTTACTGTGTGGAGGGAAATATTGCAGTTACAGAAAGAAAACAAAAATTACCCATAGAATAAAATAGACAGCTTTGAAATATGAAATTTCTGATACATCCAGAAATCTATTTTTATACAGGATATGATCAAGCCCAAACATAACTAGAGTTAGGAAGATCTTTTACCCAAGAACCCTCTCAGAAGCAATTCGTGCAGCATAAAGGGTACCCCCGTTCGGTCTGTCTTTCACAACACGATCAGGT
>PILA-23
GTCCGTATGCAAAGCATTTCACCTGAAGATCTATGTTCTAACGGATACATGGTCACGCCATCAACATAACTCTGGTGCTCCACGGCAGCCTTTCTAAGATTTGAAGACTTTTTCAACATCTCATTTGAGCGATCTTTCCAAATAGTGCAAGCTGCCAGAGGATCTCCTCTACCTTGAGCCGCCTTACTGTGTGGAGGGAAATATTGCAGTTACAGAAAGAAAACAAAAATTACCCATAGAATAAAATAGACAGCTTTGAAATATGAAATTTCTGATACATCCAGAAATCTATTTTTATACAGGATATGATCAAGCCCAAACATAACTAGAGTTAGGAAGATCTTTTACCCAAGAACCCTCTCAGAAGCAATTCGTGCAGCATAAAGGGTACCCCCGTTTGGTCTGTCTTTCACAACACGATCAGGT
>PILA-21
GTCCGTATGCAAAGCATTTCACCTGAAGATCTATGTTCTAACGGATACATGGTCACGCCATCAACATAACTCTGGTGCTCCACGGCAGCCTTTCTAAGATTTGAAGACTTTTTCAACATCTCATTTGAGCGATCTTTCCAAATAGTGCAAGCTGCCAGAGGATCTCCTCTACCTTGAGCCGCCTTACTGTGTGGAGGGAAATATTGCAGTTACAGAAAGAAAACAAAAATTACCCATAGAATAAAATAGACAGCTTTGAAATATGAAATTTCTGATACATCCAGAAATCTATTTTTATACAGGATATGATCAAGCCCAAACATAACTAGAGTTAGGAAGATCTTTTACCCAAGAACCCTCTCAGAAGCAATTCGTGCAGCATAAAGGGTACCCCCGTTCGGTCTGTCTTTCACAACACGATCAGGT
>PILA-27
GTCCGTATGCAAAGCATTTCACCTGAAGATCTATGTTCTAACGGATACATGGTCACGCCATCAACATAACTCTGGTGCTCCACGGCAGCCTTTCTAAGATTTGAAGACTTTTTCAACATCTCATTTGAGCGATCTTTCCAAATAGTGCAAGCTGCCAGAGGATCTCCTCTACCTTGAGCCGCCTTACTGTGTGGAGGGAAATATTGCAGTTACAGAAAGAAAACAAAAATTACCCATAGAATAAAATAGACAGCTTTGAAATATGAAATTTCTGATACATCCAGAAATCTATTTTTATACAGGATATGATCAAGCCCAAACATAACTAGAGTTAGGAAGATCTTTTACCCAAGAACCCTCTCAGAAGCAATTCGTGCAGCATAAAGGGTACCCCCGTTCGGTCTGTCTTTCACAACACGATCAGGT
>PILA-19
GTCCGTATGCAAAGCATTTCACCTGAAGATCTATGTTCTAACGGATACATGGTCACGCCATCAACATAACTCTGGTGCTCCACGGCAGCCTTTCTAAGATTTGAAGACTTTTTCAACATCTCATTTGAGCGATCTTTCCAAATAGTGCAAGCTGCCAGAGGATCTCCTCTACCTTGAGCCGCCTTACTGTGTGGAGGGAAATATTGCAGTTACAGAAAGAAAACAAAAATTACCCATAGAATAAAATGGACAGCTTTGAAATATGAAATTTCTGATACATCCAGAAATCTATTTTTATACAGGATATGATCAAGCCCAAACATAACTAGAATTAGGAAGATCTTTTACCCAAGAACCCTCTCAGAAGCAATTCGTGCAGCATAAAGGGTACCCCCGTTCGGTCTGTCTTTCACAACACGATCAGGT
>PILA-29
GTCCGTATGCAAAGCATTTCACCTGAAGATCTATGTTCTAACGGATACATGGTCACGCCATCAACATAACTCTGGTGCTCCACGGCAGCCTTTCTAAGATTTGAAGACTTTTTCAACATCTCATTTGAGCGATCTTTCCAAATAGTGCAAGCTGCCAGAGGATCTCCTCTACCTTGAGCCGCCTTACTGTGTGGAGGGAAATATTGCAGTTACAGAAAGAAAACAAAAATTACCCATAGAATAAAATAGACAGCTTTGAAATATGAAATTTCTGATACATCCAGAAATCTATTTTTATACAGGATATGATCAAGCCCAAACATAACTAGAGTTAGGAAGATCTTTTACCCAAGAACCCTCTCAGAAGCAATTCGTGCAGCATAAAGGGTACCCCCGTTTGGTCTGTCTTTCACAACACGATCAGGN
>PILA-17
GTCCGTATGCAAAGCATTTCACCTGAAGATCTATGTTCTAACGGATACATGGTCACGCCATCAACATAACTCTGGTGCTCCACGGCAGCCTTTCTAAGATTTGAAGACTTTTTCAACATCTCATTTGAGCGATCTTTCCAAATAGTGCAAGCTGCCAGAGGATCTCCTCTACCTTGAGCCGCCTTACTGTGTGGAGGGAAATATTGCAGTTACAGAAAGAAAACAAAAATTACCCATAGAATAAAATAGACAGCTTTGAAATATGAAATTTCTGATACATCCAGAAATCTATTTTTATACAGGATATGATCAAGCCCAAACATAACTAGAGTTAGGAAGATCTTTTACCCAAGAACCCTCTCAGAAGCAATTCGTGCAGCATAAAGGGTACCCCCGTTCGGTCTGTCTTTCACAACACGATCAGGT
>PIAL-AO
GTCCGTATGCAAAGCATTTCACCTGAAGATCTATGTTCTAACGGATACATGGTCACGCCATCAACATAACTCTGGTGCTCCACGGCCGCCTTTCTAAGATTTGAAGACTTTTTCAACATCTCATTTGAGCGATCTTTCCAAATAGTGCAAGCTGCCAGAGGATCTCCTCTACCTTGAGCCGCCTTACTGTGTGGAGGGAAATATTGCAGTTACAGAAAGAAAACAAAAATTACCCATAGAATAAAATTGACAGCTTTGAAATATGAAATTTCTGATACATCCAGAAATCTATTTTTATACAGGATATGATCAAGCCCAAACATAACTAGAGTTAGGAAGATCTTTTACCCAAGAACCCTCTCAGAAGCAATTCGTGCAGCATAAAGGGTACCCCCGTTCGGTCTGTCTTTCACAACACGATCAGGT
