# Supplementary material for: An empirical evaluation of two-stage species tree inference strategies using a multilocus dataset from North American pines
Source: BMC Evol Biol. 2014 Mar 29;14:67. doi: 10.1186/1471-2148-14-67 (PMC4021425; doi:10.1186/1471-2148-14-67)
Supplement: Additional file 3 — Zip archive containing data filesDp,Dp,0,Ds,Ds,0, and a description of these files. [file 1471-2148-14-67-S3.zip › DeGiorgioEtAl_2014_AdditionalFile1/Dataset_Dp0/0_4032_02.fas]

>PIAL-7
TAGAGTTGTTGGAGGAAGAGATGAAAAATCAGAGCAAGCTAGGTGCATATCAGAATGTTTCAATTATTAATAGCTTGGTTGGCTTCATGCGCTATTGCAAGTGTGTCCTATTTGGGGTTACAGATATGGAATCTGATGCAGGATTGCAACCATCAACTGAAGACCGAGTGTCCAGAACAGAGTCAGAGGATGCCGCTGTTATTCCAGAGGATTTCAGATGTCCCATCTCACTTGATTTGATGAGAGAACCAGTCATTGTTTCTACCGGGCAAACATATGATCTATCATCCATTACCAGGTGGTTTGATGAGGGACACTCCACTTGTCCGAAGAATGGGCAGAAGCTTTTGCACACAAATCTGATTCCAAATCACGCTCTTCGGT
>PIAL-17
NNNNNNNNNNNNNNNNNNNNNNNNNNNNNNNNAGCAAGCTAGGTGCATATCAGAATGTTTCAATTATTAATAGCTTGGTTGGCTTCATGCGCTATTGCAAGTGTGTCCTATTTGGGGTTACAGATATGGAATCTGATGCAGGATTGCAACCATCAACTGAAGACCGAGTGTCCAGAACAGAGTCAGAGGATGCCGCTGTTATTCCAGAGGATTTCAGATGTCCCATCTCACTTGATTTGATGAGAGAACCAGTCATTGTTTCTACCGGGCAAACATATGATCTATCATCCATTACCAGGTGGTTTGATGAGGGACACTCCACTTGTCCGAAGAATGGGCAGAAGCTTTTGCACACAAATCTGATTCCAAATCACGCTCTTCGGT
>PIAL-9
TAGAGTTGTTGGAGGAAGAGATGAAAAATCAGAGCAAGCTAGGTGCATATCAGAATGTTTCAATTATTAATAGCTTGGTTGGCTTCATGCGCTATTGCAAGTGTGTCCTATTTGGGGTTACAGATATGGAATCTGATGCAGGATTGCAACCATCAACTGAAGACCGAGTGTCCAGAACAGAGTCAGAGGATGCCGCTGTTATTCCAGAGGATTTCAGATGTCCCATCTCACTTGATTTGATGAGAGAACCAGTCATTGTTTCTACCGGGCAAACATATGATCTATCATCCATTACCAGGTGGTTTGATGAGGGACACTCCACTTGTCCGAAGAATGGGCAGAAGCTTTTGCACACAAATCTGATTCCAAATCACGCTCTTCGGT
>PIAL-16
TAGAGTTGTTGGAGGAAGAGATGAAAAATCAGAGCAAGCTAGGTGCATATCAGAATGTTTCAATTATTAATAGCTTGGTTGGCTTCATGCGCTATTGCAAGTGTGTCCTATTTGGGGTTACAGATATGGAATCTGATGCAGGATTGCAACCATCAACTGAAGACCGAGTGTCCAGAACAGAGTCAGAGGATGCCGCTGTTATTCCAGAGGATTTCAGATGTCCCATCTCACTTGATTTGATGAGAGAACCAGTCATTGTTTCTACCGGGCAAACATATGATCTATCATCCATTACCAGGTGGTTTGATGAGGGACACTCCACTTGTCCGAAGAATGGGCAGAAGCTTTTGCACACAAATCTGATTCCAAATCACGCTCTTCGGT
>PIAL-13
TAGAGTTGTTGGAGGAAGAGATGAAAAATCAGAGCAAGCTAGGTGCATATCAGAATGTTTCAATTATTAATAGCTTGGTTGGCTTCATGCGCTATTGCAAGTGTGTCCTATTTGGGGTTACAGATATGGAATCTGATGCAGGATTGCAACCATCAACTGAAGACCGAGTGTCCAGAACAGAGTCAGAGGATGCCGCTGTTATTCCAGAGGATTTCAGATGTCCCATCTCACTTGATTTGATGAGAGAACCAGTCATTGTTTCTACCGGGGAAACATATGATCTATCATCCATTACCAGGTGGTTTGATGAGGGACACTCCACTTGTCCGAAGAATGGGCAGAAGCTTTTGCACACAAATCTGATTCCAAATCACGCTCTTCGGT
>PIAL-6
TAGAGTTGTTGGAGGAAGAGATGAAAAATCAGAGCAAGCTAGGTGCATATCAGAATGTTTCAATTATTAATAGCTTGGTTGGCTTCATGCGCTATTGCAAGTGTGTCCTATTTGGGGTTACAGATATGGAATCTGATGCAGGATTGCAACCATCAACTGAAGACCGAGTGTCCAGAACAGAGTCAGAGGATGCCGCTGTTATTCCAGAGGATTTCAGATGTCCCATCTCACTTGATTTGATGAGAGAACCAGTCATTGTTTCTACCGGGCAAACATATGATCTATCATCCATTACCAGGTGGTTTGATGAGGGACACTCCACTTGTCCGAAGAATGGGCAGAAGCTTTTGCACACAAATCTGATTCCAAATCACGCTCTTCGGT
>PIAL-3
TAGAGTTGTTGGAGGAAGAGATGAAAAATCAGAGCAAGCTAGGTGCATATCAGAATGTTTCAATTATTAATAGCTTGGTTGGCTTCATGCGCTATTGCAAGTGTGTCCTATTTGGGGTTACAGATATGGAATCTGATGCAGGATTGCAACCATCAACTGAAGACCGAGTGTCCAGAACAGAGTCAGAGGATGCCGCTGTTATTCCAGAGGATTTCAGATGTCCCGTCTCACTTGATTTGATGAGAGAACCAGTCATTGTTTCTACCGGGCAAACATATGATCTATCATCCATTACCAGGTGGTTTGATGAGGGACACTCCACTTGTCCGAAGAATGGGCAGAAGCTTTTGCACACAAATCTGATTCCAAATCACGCTCTTCGGT
>PIAL-15
TAGAGTTGTTGGAGGAAGAGATGAAAAATCAGAGCAAGCTAGGTGCATATCAGAATGTTTCAATTATTAATAGCTTGGTTGGCTTCATGCGCTATTGCAAGTGTGTCCTATTTGGGGTTACAGATATGGAATCTGATGCAGGATTGCAACCATCAACTGAAGACCGAGTGTCCAGAACAGAGTCAGAGGATGCCGCTGTTATTCCAGAGGATTTCAGATGTCCCATCTCACTTGATTTGATGAGAGAACCAGTCATTGTTTCTACCGGGCAAACATATGATCTATCATCCATTACCAGGTGGTTTGATGAGGGACACTCCACTTGTCCGAAGAATGGGCAGAAGCTTTTGCACACAAATCTGATTCCAAATCACGCTCTTCGGT
>PIAY-13
TAGAGTTGTTGGAGGAAGAGATGAAAAATCAGAGCAAGCTAGGTGCATATCAGAATGTTTCAATTATTAATAGCTTGGTTGGCTTCATGCGCTATTGCAAGTGTGTCCTATTTGGGGTTACAGATATGGAATCTGATGCAGGATTGCAACCATCAACTGAAGACCGAGTGTCCAGAACAGAGTCAGAGGATGCCGCTGTTATTCCAGAGGATTTCAGATGTCCCATCTCACTTGATTTGATGAGAGAACCAGTCATTGTTTCTACCGGGCAAACATATGATCTATCATCCATTACCAGGTGGTTTGATGAGGGACACTCCACTT------------------AGCTTTTGCACACAAATCTGATTCCAAATCACGCTCTTCGGT
>PIAY-10
TAGAGTTGTTGGAGGAAGAGATGAAAAATCAGAGCAAGCTAGGTGCATATCAGAATGTTTCAATTATTAATAGCTTGGTTGGCTTCATGCGCTATTGCAAGTGTGTCCTATTTGGGGTTACAGATATGGAATTTGATGCAGGATTGCAACCATCAACTGAAGACCGAGTGTCCAGAACAGAGTCAGAGGATGCCGCTGTTATTCCAGAGGATTTCAGATGTCCCATCTCACTTGATTTGATGAGAGAACCAGTCATTGTTTCTACCGGGCAAACATATGATCTATCATCCATTACCAGGTGGTTTGATGAGGGACACTCGACTTGTCCGAAGAATGGGCAGAAGCTTTTGCACACAAATCTGATTCCAAATCACGCTCTTCGGT
>PIAY-16
TAGAGTTGTTGGAGGAAGAGATGAAAAATCAGAGCAAGCTAGGTGCATATCAGAATGTTTCAATTATTAATAGCTTGGTTGGCTTCATGCGCTATTGCAAGTGTGTCCTATTTGGGGTTACAGATATGGAATCTGATGCAGGATTGCAACCATCAACTGAAGACCGAGTGTCCAGAACAGAGTCAGAGGATGCCGCTGTTATTCCAGAGGATTTCAGATGTCCCATCTCACTTGATTTGATGAGAGAACCAGTCATTGTTTCTACCGGGCAAACATATGATCTATCATCCATTACCAGGTGGTTTGATGAGGGACACTCCACTTGTCCGAAGAATGGGCAGAAGCTTTTGCACACAAATCTGATTCCAAATCACGCTCTTCGGT
>PIAY-5
TAGAGTTGTTGGAGGAAGAGATGAAAAATCAGAGCAAGCTAGGTGCATATCAGAATGTTTCAATTATTAATAGCTTGGTTGGCTTCATGCGCTATTGCAAGTGTGTCCTATTTGGGGTTACAGATATGGAATCTGATGCAGGATTGCAACCATCAACTGAAGACCGAGTGTCCAGAACAGAGTCAGAGGATGCCGCTGTTATTCCAGAGGATTTCAGATGTCCCATCTCACTTGATTTGATGAGAGAACCAGTCATTGTTTCTACCGGGCAAACATATGATCTATCATCCATTACCAGGTGGTTTGATGAGGGACACTCCACTTGTCCGAAGAATGGGCAGAAGCTTTTGCACACAAATCTGATTCCAAATCACGCTCTTCGGT
>PIAY-17
TAGAGTTGTTGGAGGAAGAGATGAAAAATCAGAGCAAGCTAGGTGCATATCAGAATGTTTCAATTATTAATAGCTTGGTTGGCTTCATGCGCTATTGCAAGTGTGTCCTATTTGGGGTTACAGATATGGAATCTGATGCAGGATTGCAACCATCAACTGAAGACCGAGTGTCCAGAACAGAGTCAGAGGATGCCGCTGTTATTCCAGAGGATTTCAGATGTCCCATCTCACTTGATTTGATGAGAGAACCAGTCATTGTTTCTACCGGGCAAACATATGATCTATCATCCATTACCAGGTGGTTTGATGAGGGACACTCCACTTGTCCGAAGAATGGGCAGAAGCTTTTGCACACAAATCTGATTCCAAATCACGCTCTTCGGT
>PIAY-1
TAGAGTTGTTGGAGGAAGAGATGAAAAATCAGAGCAAGCTAGGTGCATATCAGAATGTTTCAATTATTAATAGCTTGGTTGGCTTCATGCGCTATTGCAAGTGTGTCCTATTTGGGGTTACAGATATGGAATTTGATGCAGGATTGCAACCATCAACTGAAGACCGAGTGTCCAGAACAGAGTCAGAGGATGCCGCTGTTATTCCAGAGGATTTCAGATGTCCCATCTCACTTGATTTGATGAGAGAACCAGTCATTGTTTCTACCGGGCAAACATATGATCTATCATCCATTACCAGGTGGTTTGATGAGGGACACTCGACTTGTCCGAAGAATGGGCAGAAGCTTTTGCACACAAATCTGATTCCAAATCACGCTCTTCGGT
>PIAY-3
TAGAGTTGTTGGAGGAAGAGATGAAAAATCAGAGCAAGCTAGGTGCATATCAGAATGTTTCAATTATTAATAGCTTGGTTGGCTTCATGCGCTATTGCAAGTGTGTCCTATTTGGGGTTACAGATATGGAATTTGATGCAGGATTGCAACCATCAACTGAAGACCGAGTGTCCAGAACAGAGTCAGAGGATGCCGCTGTTATTCCAGAGGATTTCAGATGTCCCATCTCACTTGATTTGATGAGAGAACCAGTCATTGTTTCTACCGGGCAAACATATGATCTATCATCCATTACCAGGTGGTTTGATGAGGGACACTCGACTTGTCCGAAGAATGGGCAGAAGCTTTTGCACACAAATCTGATTCCAAATCACGCTCTTCGGT
>PIAY-18
TAGAGTTGTTGGAGGAAGAGATGAAAAATCAGAGCAAGCTAGGTGCATATCAGAATGTTTCAATTATTAATAGCTTGGTTGGCTTCATGCGCTATTGCAAGTGTGTCCTATTTGGGGTTACAGATATGGAATTTGATGCAGGATTGCAACCATCAACTGAAGACCGAGTGTCCAGAACAGAGTCAGAGGATGCCGCTGTTATTCCAGAGGATTTCAGATGTCCCATCTCACTTGATTTGATGAGAGAACCAGTCATTGTTTCTACCGGGCAAACATATGATCTATCATCCATTACCAGGTGGTTTGATGAGGGACACTCGACTTGTCCGAAGAATGGGCAGAAGCTTTTGCACACAAATCTGATTCCAAATCACGCTCTTCGGT
>PIAY-19
TAGAGTTGTTGGAGGAAGAGATGAAAAATCAGAGCAAGCTAGGTGCATATCAGAATGTTTCAATTATTAATAGCTTGGTTGGCTTCATGCGCTATTGCAAGTGTGTCCTATTTGGGGTTACAGATATGGAATCTGATGCAGGATTGCAACCATCAACTGAAGACCGAGTGTCCAGAACAGAGTCAGAGGATGCCGCTGTTATTCCAGAGGATTTCAGATGTCCCATCTCACTTGATTTGATGAGAGAACCAGTCATTGTTTCTACCGGGCAAACATATGATCTATCATCCATAACCAGGTGGTTTGATGAGGGACACTCCACTTGTCCGAAGAATGGGCAGAAGCTTTTGCACACAAATCTGATTCCAAATCACGCTCTTCGGT
>PIAY-2
TAGAGTTGTTGGAGGCAGAGATGAGAAATCAGAGCAAGCTAGGTGCATATCAGAATGTTTCAATTATTAATAGCTTGGTTGGCTTCATGCGCTATTGCAAGTGTGTCCTATTTGGGGTTACAGATATGGAATTTGATGCAGAATTGCAACCATCAACTGAAGACCGAGTGTCCAGAACAGAGTCAGAGGATGCCGCTGTTATTCCAGAGGATTTCAGATGTCCCATCTCACTTGATTTGATGAGAGAACCAGTCATTGTTTCTACCGGGCAAACATATGATCTATCATCCATTACCAGGTGGTTTGATGAGGGACACTCGACTTGTCCGAAGAATGGGCAGAAGCTTTTGCACACAAATCTGATTCCAAATCACGCTCTTCGGT
>PIAY-14
TAGAGTTGTTGGAGGAAGAGATGAAAAATCAGAGCAAGCTAGGTGCATATCAGAATGTTTCAATTATTAATAGCTTGGTTGGCTTCATGCGCTATTGCAAGTGTGTCCTATTTGGGGTTACAGATATGGAATTTGATGCAGGATTGCAACCATCAACTGAAGACCGAGTGTCCAGAACAGAGTCAGAGGATGCCGCTGTTATTCCAGAGGATTTCAGATGTCCCATCTCACTTGATTTGATGAGAGAACCAGTCATTGTTTCTACCGGGCAAACATATGATCTATCATCCATTACCAGGTGGTTTGATGAGGGACACTCGACTTGTCCGAAGAATGGGCAGAAGCTTTTGCACACAAATCTGATTCCAAATCACGCTCTTCGGT
>PIAY-8
TAGAGTTGTTGGAGGAAGAGATGAAAAATCAGAGCAAGCTAGGTGCATATCAGAATGTTTCAATTATTAATAGCTTGGTTGGCTTCATGCGCTATTGCAAGTGTGTCCTATTTGGGGTTACAGATATGGAATTTGATGCAGGATTGCAACCATCAACTGAAGACCGAGTGTCCAGAACAGAGTCAGAGGATGCCGCTGTTATTCCAGAGGATTTCAGATGTCCCATCTCACTTGATTTGATGAGAGAACCAGTCATTGTTTCTACCGGGCAAACATATGATCTATCATCCATTACCAGGTGGTTTGATGAGGGACACTCGACTTGTCCGAAGAATGGGCAGAAGCTTTTGCACACAAATCTGATTCCAAATCACGCTCTTCGGT
>PIAY-15
TAGAGTTGTTGGAGGAAGAGATGAAAAATCAGAGCAAGCTAGGTGCATATCAGAATGTTTCAATTATTAATAGCTTGGTTGGCTTCATGCGCTATTGCAAGTGTGTCCTATTTGGGGTTACAGATATGGAATTTGATGCAGGATTGCAACCATCAACTGAAGACCGAGTGTCCAGAACAGAGTCAGAGGATGCCGCTGTTATTCCAGAGGATTTCAGATGTCCCATCTCACTTGATTTGATGAGAGAACCAGTCATTGTTTCTACCGGGCAAACATATGATCTATCATCCATTACCAGGTGGTTTGATGAGGGACACTCGACTTGTCCGAAGAATGGGCAGAAGCTTTTGCACACAAATCTGATTCCAAATCACGCTCTTCGGT
>PIBU-1
TAGAGTTGTTGGAGGAAGAGATGAAAAATCAGAGCAAGCTAGGTGCATATCAGAATGTTTCAATTATTAATAGCTTGGTTGGCTTCATGCGCTATTGCAAGTGTGTCCTATTTGGGGTTACAGATATGGAATTTGATGCAGAATTGCAACCATCAACTGAAGACCGAGTGTCCAGAACAGAGTCAGAGGATGCCGCTGTTATTCCAGAGGATTTCAGATGTCCCATCTCACTTGATTTGATGAGAGAACCAGTCATTGTTTCTACAGGGCAAACATATGATCTATCATCCATTACCAGGTGGTTTGATGAGGGACACTCGACTTGTCCGAAGAATGGGCAGAAGCTTTTGCACACAAATCTGATTCCAAATCACGCTCTTCGGT
>PIFL-10
TAGAGTTGTTGGAGGAAGAGATGAAAAATCAGAGCAAGCTAGGTGCATATCAGAATGTTTCAATTATTAATAGCTTGGTTGGCTTCATGCGCTATTGCAAGTGTGTCCTATTTGGGGTTACAGATATGGAATCTGATGCAGGATTGCAACCATCAACTGAAGACCGAGTGTCCAGAACAGAGTCAGAGGATGCCGCTGTTATTCCAGAGGATTTCAGATGTCCCATCTCACTTGATTTGATGAGAGAACCAGTCATTGTTTCTACCGGGCAAACATATGATCTATCATCCATTACCAGGTGGTTTGATGAGGGACACTCGACTTGTCCGAAGAATGGGCAGAAGCTTTTGCACACAAATCTGATTCCAAATCACGCTCTTCGGT
>PIFL-9
TAGAGTTGTTGGAGGAAGAGATGAAAAATCAGAGCAAGCTAGGTGCATATCAGAATGTTTCAATTATTAATAGCTTGGTTGGCTTCATGCGCTATTGCAAGTGTGTCCTATTTGGGGTTACAGATATGGAATTTGATGCAGGATTGCAACCATCAACTGAAGACTGAGTGTCCAGAACAGAGTCAGAGGATGCCGCTGTTATTCCAGAGGATTTCAGATGTCCCATCTCACTTGATTTGATGAGAGAACCAGTCATTGTTTCTACCGGGCAAACATATGATCTATCATCCATTACCAGGTGGTTTGATGAGGGACACTCGACTTGTCCGAAGAATGGGCAGAAGCTTTTGCACACAAATCTGATTCCAAATCACGCTCTTCGGT
>PIFL-1
TAGAGTTGTTGGAGGAAGAGATGAAAAATCAGAGCAAGCTAGGTGCATATCAGAATGTTTCAATTATTAATAGCTTGGTTGGCTTCATGCGCTATTGCAAGTGTGTCCTATTTGGGGTTACAGATATGGAATTTGATGCAGGATTGCAACCATCAACTGAAGACCGAGTGTCCAGAACAGAGTCAGAGGATGCCGCTGTTATTCCAGAGGATTTCAGATGTCCCATCTCACTTGATTTGATGAGAGAACCAGTCATTGTTTCTACCGGGCAAACATATGATCTATCATCCATTACCAGGTGGTTTGATGAGGGACACTCGACTTGTCCGAAGAATGGGCAGAAGCTTTTGCACACAAATCTGATTCCAAATCACGCTCTTCGGT
>PIFL-13
TAGAGTTGTTGGAGGAAGAGATGAAAAATCAGAGCAAGCTAGGTGCATATCAGAATGTTTCAATTATTAATAGCTTGGTTGGCTTCATGCGCTATTGCAAGTGTGTCCTATTTGGGGTTACAGATATGGAATTTGATGCAGGATTGCAACCATCAACTGAAGACCGAGTGTCCAGAACAGAGTCAGAGGATGCCGCTGTTATTCCAGAGGATTTCAGATGTCCCATCTCACTTGATTTGATGAGAGAACCAGTCATTGTTTCTACCGGGCAAACATATGATCTATCATCCATTACCAGGTGGTTTGATGAGGGACACTCGACTTGTCCGAAGAATGGGCAGAAGCTTTTGCACACAAATCTGATTCCAAATCACGCTCTTCGGT
>PIFL-16
TAGAGTTGTTGGAGGAAGAGATGAAAAATCAGAGCAAGCTAGGTGCATATCAGAATGTTTCAATTATTAATAGCTTGGTTGGCTTCATGCGCTATTGCAAGTGTGTCCTATTTGGGGTTACAGATATGGAATTTGATGCAGGATTGCAACCATCAACTGAAGACCGAGTGTCCAGAACAGAGTCAGAGGATGCCGCTGTTATTCCAGAGGATTTCAGATGTCCCATCTCACTTGATTTGATGAGAGAACCAGTCATTGTTTCTACCGGGCAAACATATGATCTATCATCCATTACCAGGTGGTTTGATGAGGGACACTCGACTTGTCCGAAGAATGGGCAGAAGCTTTTGCACACAAATCTGATTCCAAATCACGCTCTTCGGT
>PIFL-14
TAGAGTTGTTGGAGGAAGAGATGAAAAATCAGAGCAAGCTAGGTGCATATCAGAATGTTTCAATTATTAATAGCTTGGTTGGCTTCATGCGCTATTGCAAGTGTGTCCTATTTGGGGTTACAGATATGGAATTTGATGCAGGATTGCAACCATCAACTGAAGACCGAGTGTCCAGAACAGAGTCAGAGGATGCCGCTGTTATTCCAGAGGATTTCAGATGTCCCATCTCACTTGATTTGATGAGAGAACCAGTCATTGTTTCTACCGGGCAAACATATGATCTATCATCCATTACCAGGTGGTTTGATGAGGGACACTCGACTTGTCCGAAGAATGGGCAGAAGCTTTTGCACACAAATCTGATTCCAAATCACGCTCTTCGGT
>PIFL-17
TAGAGTTGTTGGAGGAAGAGATGAAAAATCAGAGCAAGCTAGGTGCATATCAGAATGTTTCAATTATTAATAGCTTGGTTGGCTTCATGCGCTATTGCAAGTGTGTCCTATTTGGGGTTACAGATATGGAATTTGATGCAGGATTGCAACCATCAACTGAAGACCGAGTGTCCAGAACAGAGTCAGAGGATGCCGCTGTTATTCCAGAGGATTTCAGATGTCCCATCTCACTTGATTTGATGAGAGAACCAGTCATTGTTTCTACCGGGCAAACATATGATCTATCATCCATTACCAGGTGGTTTGATGAGGGACACTCGACTTGTCCGAAGAATGGGCAGAAGCTTTTGCACACAAATCTGATTCCAAATCACGCTCTTCGGT
>PIFL-15
TAGAGTTGTTGGAGGAAGAGATGAAAAATCAGAGCAAGCTAGGTGCATATCAGAATGTTTCAATTATTAATAGCTTGGTTGGCTTCATGCGCTATTGCAAGTGTGTCCTATTTGGGGTTACAGATATGGAATTTGATGCAGGATTGCAACCATCAACTGAAGACCGAGTGTCCAGAACAGAGTCAGAGGATGCCGCTGTTATTCCAGAGGATTTCAGATGTCCCATCTCACTTGATTTGATGAGAGAACCAGTCATTGTTTCTACCGGGCAAACATATGATCTATCATCCATTACCAGGTGGTTTGATGAGGGACACTCGACTTGTCCGAAGAATGGGCAGAAGCTTTTGCACACAAATCTGATTCCAAATCACGCTCTTCGGT
>PIFL-4
TAGAGTTGTTGGAGGAAGAGATGAAAAATCAGAGCAAGCTAGGTGCATATCAGAATGTTTCAATTATTAATAGCTTGGTTGGCTTCATGCGCTATTGCAAGTGTGTCCTATTTGGGGTTACAGATATGGAATTTGATGCAGGATTGCAACCATCAACTGAAGACCGAGTGTCCAGAACAGAGTCAGAGGATGCCGCTGTTATTCCAGAGGATTTCAGATGTCCCATCTCACTTGATTTGATGAGAGAACCAGTCATTGTTTCTACCGGGCAAACATATGATCTATCATCCATTACCAGGGGGTTTGATGAGGGACACTCGACTTGTCCGAAGAATGGGCAGAAGCTTTTGCACACAAATCTGATTCCAAATCACGCTCTTNNNN
>PIFL-5
TAGAGTTGTTGGAGGAAGAGATGAAAAATCAGAGCAAGCTAGGTGCATATCAGAATGTTTCAATTATTAATAGCTTGGTTGGCTTCATGCGCTATTGCAAGTGTGTCCTATTTGGGGTTACAGATATGGAATTTGATGCAGGATTGCAACCATCAACTGAAGACCGAGTGTCCAGAACAGAGTCAGAGGATGCCGCTGTTATTCCAGAGGATTTCAGATGTCCCATCTCACTTGATTTGATGAGAGAACCAGTCATTGTTTCTACCGGGCAAACATATGATCTATCATCCATTACCAGGTGGTTTGATGAGGGACACTCGACTTGTCCGAAGAATGGGCAGAAGCTTTTGCACACAAATCTGATTCCAAATCACGCTCTTCGGT
>PIGE-2
TAGAGTTGTTGGAGGAAGAGATGAAAAATCAGAGCAAGCTAGGTGCATATCAGAATGTTTCAATTATTAATAGCTTGGTTGGCTTCATGCGCTATTGCAAGTGTGTCCTATTTGGGGTTACAGATATGGAATTTGATGCAGAATTGCAACCATCAACTGAAGACCGAGTGTCCAGAACAGAGTCAGAGGATGCCGCTGTTATTCCAGAGGATTTCAGATGTCCCATCTCACTTGATTTGATGAGAGAACCAGTCATTGTTTCTACCGGGCAAACATATGATCTATCATCCATTACCAGGTGGTTTGATGAGGGACACTCGACTTGTCCGAAGAATGGGCAGAAGCTTTTGCACACAAATCTGATTCCAAATCANNNNNNNNNNN
>PIGE-1
TAGAGTTGTTGGAGGAAGAGATGAAAAATCAGAGCAAGCTAGGTGCATATCAGAATGTTTCAATTATTAATAGCTTGGTTGGCTTCATGCGCTATTGCAAGTGTGTCCTATTTGGGGTTACAGATATGGAATTTGATGCAGAATTGCAACCATCAACTGAAGACCGAGTGTCCAGAACAGAGTCAGAGGATGCCGCTGTTATTCCAGAGGATTTCAGATGTCCCATCTCACTTGATTTGATGAGAGAACCAGTCATTGTTTCTACCGGGCAAACATATGATCTATCATCCATTACCAGGTGGTTTGATGAGGGACACTCGACTTGTCCGAAGAATGGGCAGAAGCTTTTGCACACAAATCTGATTCCAAATCACGCTCTTCGGT
>PIMN-13
TAGAGTTGTTGGAGGAAGAGATGAAAAATCAGAGCAAGCTAGGTGCATATCAGAATGTTTCAATTATTAATAGCTTGGTTGGCTTCATGCGCTATTGCAAGTGTGTCCTATTTGGGGTTACAGATATGGAATTTGATGCAGGATTGCAACCATCAACTGAAGACCGAGTGTCCAGAACAGAGTCAGAGGATGCCGCTGTTATTCCAGAGGATTTCAGATGTCCCATCTCACTTGATTTGATGAGAGAACCAGTCATTGTTTCTACCGGGCAAACATATGATCTATCATCCATTACCAGGTGGTTTGATGAGGGACACTCGACTTGTCCGAAGAATGGGCAGAAGCTTTTGCACACAAATCTGATTCCAAATCACGCTCTTCGGT
>PIMN-3
TAGAGTTGTTGGAGGAAGAGATGAAAAATCAGAGCAAGCTAGGTGCATATCAGAATGTTTCAATTATTAATAGCTTGGTTGGCTTCATGCGCTATTGCAAGTGTGTCCTATTTGGGGTTACAGATATGGAATTTGATGCAGGATTGCAACCATCAACTGAAGACCGAGTGTCCAGAACAGAGTCAGAGGATGCCGCTGTTATTCCAGAGGATTTCAGATGTCCCATCTCACTTGATTTGATGAGAGAACCAGTCATTGTTTCTACCGGGCAAACATATGATCTATCATCCATTACCAGGTGGTTTGATGAGGGACACTCGACTTGTCCGAAGAATGGGCAGAAGCTTTTGCACACAAATCTGATTCCAAATCACGCTCTTCGGT
>PIMN-14
TAGAGTTGTTGGAGGAAGAGATGAAAAATCAGAGCAAGCTAGGTGCATATCAGAATGTTTCAATTATTAATAGCTTGGTTGGCTTCATGCGCTATTGCAAGTGTGTCCTATTTGGGGTTACAGATATGGAATCTGATGCAGGATTGCAACCATCAACTGAAGACCGAGTGTCCAGAACAGAGTCAGAGGATGCCGCTGTTATTCCAGAGGATTTCAGATGTCCCATCTCACTTGATTTGATGAGAGAACCAGTCATTGTTTCTACCGGGCAAACATATGATCTATCATCCATTACCAGGTGGTTTGATGAGGGACACTCCACTTGTCCGAAGAATGGGCAGAAGCTTTTGCACACCAATCTGATTCCAAATCACGCTCTTCGGT
>PIMN-17
TAGAGTTGTTGGAGGAAGAGATGAAAAATCAGAGCAAGCTAGGTGCATATCAGAATGTTTCAATTATTAATAGCTTGGTTGGCTTCATGCGCTATTGCAAGTGTGTCCTATTTGGGGTTACAGATATGGAATCTGATGCAGGATTGCAACCATCAACTGAAGACCGAGTGTCCAGAACAGAGTCAGAGGATGCCGCTGTTATTCCAGAGGATTTCAGATGTCCCATCTCACTTGATTTGATGAGAGAACCAGTCATTGTTTCTACCGGGCAAACATATGATCTATCATCCATTACCAGGTGGTTTGATGAGGGACACTCCACTTGTCCGAAGAATGGGCAGAAGCTTTTGCACACAAATCTGATTCCAAATCACGCTCTTCGGT
>PIMN-16
TAGAGTTGTTGGAGGAAGAGATGAAAAATCAGAGCAAGCTAGGTGCATATCAGAATGTTTCAATTATTAATAGCTTGGTTGGCTTCATGCGCTATTGCAAGTGTGTCCTATTTGGGGTTACAGATATGGAATTTGATGCAGGATTGCAACCATCAACTGAAGACCGAGTGTCCAGAACAGAGTCAGAGGATGCCGCTGTTATTCCAGAGGATTTCAGATGTCCCATCTCACTTGATTTGATGAGAGAACCAGTCATTGTTTCTACCGGGCAAACATATGATCTATCATCCATTACCAGGTGGTTTGATGAGGGACACTCGACTTGTCCGAAGAATGGGCAGAAGCTTTTGCACACAAATCTGATTCCAAATCACGCTCTTCGGT
>PIMN-5
TAGAGTTGTTGGAGGAAGAGATGAAAAATCAGAGCAAGCTAGGTGCATATCAGAATGTTTCAATTATTAATAGCTTGGTTGGCTTCATGCGCTATTGCAAGTGTGTCCTATTTGGGGTTACAGATATCGAATCTGATGCAGGATTGCAACCATCAACTGAAGACCGAGTGTCCAGAACAGAGTCAGAGGATGCCGCTGTTATTCCAGAGGATTTCAGATGTCCCATCTCACTTGATTTGATGAGAGAACCAGTCATTGTTTCTACCGGGCAAACATATGATCTATCATCCATTACCAGGTGGTTTGATGAGGGACACTCCACTTGTCCGAAGAATGGGCAGAAGCTTTTGCACACAAATCTGATTCCAAATCACGCTCTTCGGT
>PIMN-12
TAGAGTTGTTGGAGGAAGAGATGAAAAATCAGAGCAAGCTAGGTGCATATCAGAATGTTTCAATTATTAATAGCTTGGTTGGCTTCATGCGCTATTGCAAGTGTGTCCTATTTGGGGTTACAGATATGGAATTTGATGCAGGATTGCAACCATCAACTGAAGACCGAGTGTCCAGAACAGAGTCAGAGGATGCCGCTGTTATTCCAGAGGATTTCAGATGTCCCATCTCACTTGATTTGATGAGAGAACCAGTCATTGTTTCTACCGGGCAAACATATGATCTATCATCCATTACCAGGTGGTTTGATGAGGGACACTCGACTTGTCCGAAGAATGGGCAGAAGCTTTTGCACACAAATCTGATTCCAAATCACGCTCTTCGGT
>PIMN-9
TAGAGTTGTTGGAGGAAGAGATGAAAAATCAGAGCAAGCTAGGTGCATATCAGAATGTTTCAATTATTAATAGCTTGGTTGGCTTCATGCGCTATTGCAAGTGTGTCCTATTTGGGGTTACAGATATGGAATCTGATGCAGGATTGCAACCATCAACTGAAGACCGAGTGTCCAGAACAGAGTCAGAGGATGCCGCTGTTATTCCAGAGGATTTCAGATGTCCCATCTCACTTGATTTGATGAGAGAACCAGTCATTGTTTCTACCGGGCAAACATATGATCTATCATCCATTACCAGGTGGTTTGATGAGGGACACTCCACTTGTCCGAAGAATGGGCAGAAGCTTTTGCACACAAATCTGATTCCAAATCACGCTCTTCGGT
>PIMN-18
TAGAGTTGTTGGAGGAAGAGATGAAAAATCAGAGCAAGCTAGGTGCATATCAGAATGTTTCAATTATTAATAGCTTGGTTGGCTTCATGCGCTATTGCAAGTGTGTCCTATTTGGGGTTACAGATATGGAATTTGATGCAGGATTGCAACCATCAACTGAAGACCGAGTGTCCAGAACAGAGTCAGAGGATGCCGCTGTTATTCCAGAGGATTTCAGATGTCCCATCTCACTTGATTTGATGAGAGAACCAGTCATTGTTTCTACCGGGCAAACATATGATCTATCATCCATTACCAGGTGGTTTGATGAGGGACACTCGACTTGTCCGAAGAATGGGCAGAAGCTTTTGCACACAAATCTGATTCCAAATCACGCTCTTCGGT
>PIMN-8
TAGAGTTGTTGGAGGAAGAGATGAAAAATCAGAGCAAGCTAGGTGCATATCAGAATGTTTCAATTATTAATAGCTTGGTTGGCTTCATGCGCTATTGCAAGTGTGTCCTATTTGGGGTTACAGATATGGAATTTGATGCAGGATTGCAACCATCAACTGAAGACCGAGTGTCCAGAACAGAGTCAGAGGATGCCGCTGTTATTCCAGAGGATTTCAGATGTCCCATCTCACTTGATTTGATGAGAGAACCAGTCATTGTTTCTACCGGGCAAACATATGATCTATCATCCATTACCAGGTGGTTTGATGAGGGACACTCGACTTGTCCGAAGAATGGGCAGAAGCTTTTGCACACAAATCTGATTCCAAATCACGCTCTTCGGT
>PIMN-2
TAGAGTTGTTGGAGGAAGAGATGAAAAATCAGAGCAAGCTAGGTGCATATCAGAATGTTTCAATTATTAATAGCTTGGTTGGCTTCATGCGCTATTGCAAGTGTGTCCTATTTGGGGTTACAGATATGGAATTTGATGCAGGATTGCAACCATCAACTGAAGACCGAGTGTCCAGAACAGAGTCAGAGGATGCCGCTGTTATTCCAGAGGATTTCAGATGTCCCATCTCACTTGATTTGATGAGAGAACCAGTCATTGTTTCTACCGGGCAAACATATGATCTATCATCCATTACCAGGTGGTTTGATGAGGGACACTCGACTTGTCCGAAGAATGGGCAGAAGCTTTTGCACACAAATCTGATTCCAAATCACGCTCTTCGGT
>PIMN-6
TAGAGTTGTTGGAGGAAGAGATGAAAAATCAGAGCAAGCTAGGTGCATATCAGAATGTTTCAATTATTAATAGCTTGGTTGGCTTCATGCGCTATTGCAAGTGTGTCCTATTTGGGGTTACAGATATGGAATTTGATGCAGGATTGCAACCATCAACTGAAGACCGAGTGTCCAGAACAGAGTCAGAGGATGCCGCTGTTATTCCAGAGGATTTCAGATGTCCCATCTCACTTGATTTGATGAGAGAACCAGTCATTGTTTCTACCGGGCAAACATATGATCTATCATCCATTACCAGGTGGTTTGATGAGGGACACTCGACTTGTCCGAAGAATGGGCAGAAGCTTTTGCACACAAATCTGATTCCAAATCACGCTCTTCGGT
>PIMN-1
TAGAGTTGTTGGAGGAAGAGATGAAAAATCAGAGCAAGCTAGGTGCATATCAGAATGTTTCAATTATTAATAGCTTGGTTGGCTTCATGCGCTATTGCAAGTGTGTCCTATTTGGGGTTACAGATATGGAATTTGATGCAGGATTGCAACCATCAACTGAAGACCGAGTGTCCAGAACAGAGTCAGAGGATGCCGCTGTTATTCCAGAGGATTTCAGATGTCCCATCTCACTTGATTTGATGAGAGAACCAGTCATTGTTTCTACCGGGCAAACATATGATCTATCATCCATTACCAGGTGGTTTGATGAGGGACACTCGACTTGTCCGAAGAATGGGCAGAAGCTTTTGCACACAAATCTGATTCCAAATCACGCTCTTCGGT
>PIMN-15
TAGAGTTGTTGGAGGAAGAGATGAAAAATCAGAGCAAGCTAGGTGCATATCAGAATGTTTCAATTATTAATAGCTTGGTTGGCTTCATGCGCTATTGCAAGTGTGTCCTATTTGGGGTTACAGATATGGAATCTGATGCAGGATTGCAACCATCAACTGAAGACCGAGTGTCCAGAACAGAGTCAGAGGATGCCGCTGTTATTCCAGAGGATTTCAGATGTCCCATCTCACTTGATTTGATGAGAGAACCAGTCATTGTTTCTACCGGGCAAACATATGATCTATCATCCATTACCAGGTGGTTTGATGAGGGACACTCCACTTGTCCGAAGAATGGGCAGAAGCTTTTGCACACAAATCTGATTCCAAATCACGCTCTTCGGT
>PIMN-7
TAGAGTTGTTGGAGGAAGAGATGAAAAATCAGAGCAAGCTAGGTGCATATCAGAATGTTTCAATTATTAATAGCTTGGTGGGCTTCATGCGCTATTGCAAGTGTGTCCTATTTGGGGTTACAGATATGGAATTTGATGCAGGATTGCAACCATCAACTGAAGACCGAGTGTCCAGAACAGAGCCAGAGGATGCCGCTGTTATTCCAGAGGATTTCAGATGTCCCATCTCACTTGATTTGATGAGAGAACCAGTCATTGTTTCTACCGGGCAAACATATGATCTATCATCCATTACCAGGTGGTTTGATGAGGGACACTCGACTTGTCCGAAGAATGGGCAGAAGCTTTTGCACACAAATCTGATTCCAAATCACGCTCTTCGGT
>PIMN-11
TAGAGTTGTTGGAGGAAGAGATGAAAAATCAGAGCAAGCTAGGTGCATATCAGAATGTTTCAATTATTAATAGCTTGGTTGGCTTCATGCGCTATTGCAAGTGTGTCCTATTTGGGGTTACAGATATGGAATCTGATGCAGGATTGCAACCATCAACTGAAGACCGAGTGTCCAGAACAGAGTCAGAGGATGCCGCTGTTATTCCAGAGGATTTCAGATGTCCCATCTCACTTGATTTGATGAGAGAACCAGTCATTGTTTCTACCGGGCAAACATATGATCTATCATCCATTACCAGGTGGTTTGATGAGGGACACTCCACTTGTCCGAAGAATGGGCAGAAGCTTTTGCACACAAATCTGATTCCAAATCACGCTCTTCGGT
>PISB-9
TAGAGTTGTTGGAGGAAGAGATGAAAAATCAGAGCAAGGTAGGTGCATATCAGAATGTTTCAATTATTAATAGCTTGGTTGGTTTCATGCGCTATTGCAAGTGTGTCCTATTTGGGGTTACAGATATGGAATTTGATGCAGGATTGCAACCATCAAGTGAAGACAGAGTGTCCAGAACAGAGTCAGAGGATGTCCCTGTTATTCCAGAGGATTTCAGATGTCCCATCTCACTTGATTTGATGAGAGAACCAGTCATTGTTTCTACCGGGCAAACATATGATCTATCTTCCATTACCAGGTGGATTGATGAGGGACACTCTACTTGTCCCAAAAATGGGCAGAAGCTTTTGCACACAAATCTGATTCCAAATCACGCTCTTCGGT
>PISB-8
TAGAGTTGTTGGAGGAAGAGATGAAAAATCAGAGCAAGCTAGGTGCATATCAGAATGTTTCAATTATTAATAGCTTGGTTGGCTTCATGCGCTATTGCAAGTGTGTCCTATTTGGGGTTACAGATATGGAATTTGATGCAGGATTGCAACCATCAACTGAAGACCGAGTGTCCAGAACAGAGTCAGAGGATGCCGCTGTTATTCCAGAGGATTTCAGATGTCCCATCTCACTTGATTTGATGAGAGAACCAGTCATTGTTTCTACCGGGCAAACATATGATCTATCATCCATTACCAGGTGGTTTGATGAGGGACACTCGACTTGTCCGAAGAATGGGCAGAAGCTTTTGCACACAAATCTGATTCCAAATCACGCTCTTCGGT
>PISB-17
TAGAGTTGTTGGAGGAAGAGATGAAAAATCAGAGCAAGCTAGGTGCATATCAGAATGTTTCAATTATTAATAGCTTGGTTGGCTTCATGCGCTATTGCAAGTGTGTCCTATTTGGGGTTACAGATATGGAATTTGATGCAGGATTGCAACCATCAACTGAAGACCGAGTGTCCAGAACAGAGTCAGAGGATGCCGCTGTTATTCCAGAGGATTTCAGATGTCCCATCTCACTTGATTTGATGAGAGAACCAGTCATTGTTTCTACCGGGCAAACATATGATCTATCATCCATTACCAGGTGGTTTGATGAGGGACACTCGACTTGTCCGAAGAATGGGCAGAAGCTTTTGCACACAAATCTGATTCCAAATCACGCTCTTCGGT
>PISB-6
TAGAGTTGTTGGAGGAAGAGATGAGATATCAAATTAAGGTAGGTGCGGATCAAAACGTTTCAATGATTCATAGCTTGATTGGTTTCATGCGCTATTGCAAGTGTGTCCAATTTGGGGTTACAGAGATGGAATTTGATGCACAATTACAGCCATCAAGTGAACACAGAGTTTCCAGAGCAGAGTCCAAGGATGTCCCTGTTATTCCCGATGATTTTAGATGTCCGATCTCACTTGATTTGATGACAGAACCAGTCATTGTTTCTACTGGGCAAACGTATGAACTAGCTTCCATTACCAGATGGATAGAGGAAGGACACTCTACATGTCCCAAAAATGGACAGAAGCTTTTGCACACAAATCTGATTCCAAATCACGCTCTTCGGT
>PISB-15
TAGAGTTGTTGGAGGAAGAGATGAAAAATCAGAGCAAGCTAGGTGCATATCAGAATGTTTCAATTATTAATAGCTTGGTTGGCTTCATGCGCTATTGCAAGTGTGTCCTATTTGGGGTTACAGATATGGAATTTGATGCAGGATTGCAACCATCAACTGAAGACCGAGTGTCCAGAACAGAGTCAGAGGATGCCGCTGTTATTCCAGAGGATTTCAGATGTCCCATCTCACTTGATTTGATGAGAGAACCAGTCATTGTTTCTACCGGGCAAACATATGATCTATCATCCATTACCAGGTGGTTTGATGAGGGACACTCGACTTGTCCGAAGAATGGGCAGAAGCTTTTGCACACAAATCTGATTCCAAATCACGCTCTTCGGT
>PISB-7
TAGAGTTGTTGGAGGAAGAGATGAAAAATCAGAGCAAGCTAGGTGCATATCAGAATGTTTCAATTATTAATAGCTTGGTTGGCTTCATGCGCTATTGCAAGTGTGTCCTATTTGGGGTTACAGATATGGAATTTGATGCAGGATTGCAACCATCAACTGAAGACCGAGTGTCCAGAACAGAGTCAGAGGATGCCGCTGTTATTCCAGAGGATTTCAGATGTCCCATCTCACTTGATTTGATGAGAGAACCAGTCATTGTTTCTACCGGGCAAACATATGATCTATCATCCATTACCAGGTGGTTTGATGAGGGACACTCGACTTGTCCGAAGAATGGGCAGAAGCTTTTGCACACAAATCTGATTCCAAATCACGCTCTTCGGT
>PISB-3
TAGAGTTGTTGGAGGAAGAGATGAAAAATCAGAGCAAGCTAGGTGCATATCAGAATGTTTCAATTATTAATAGCTTGGTTGGCTTCATGCGCTATTGCAAGTGTGTCCTATTTGGGGTTACAGATATGGAATTTGATGCAGGATTGCAACCATCAACTGAAGACCGAGTGTCCAGAACAGAGTCAGAGGATGCCGCTGTTATTCCAGAGGATTTCAGATGTCCCATCTCACTTGATTTGATGAGAGAACCAGTCATTGTTTCTACCGGGCAAACATATGATCTATCATCCATTACCAGGTGGTTTGATGAGGGACACTCGACTTGTCCGAAGAATGGGCAGAAGCTTTTGCACACAAATCTGATTCCAAATCACGCTCTTCGGT
>PISB-14
TAGAGTTGTTGGAGGAAGAGATGAAAAATCAGAGCAAGCTAGGTGCATATCAGAATGTTTCAATTATTAATAGCTTGGTTGGCTTCATGCGCTATTGCAAGTGTGTCCTATTTGGGGTTACAGATATGGAATCTGATGCAGGATTGCAACCATCAACTGAAGACCGAGTGTCCAGAACAGAGTCAGAGGATGCCGCTGTTATTCCAGAGGATTTCAGATGTCCCATCTCACTTGATTTGATGAGAGAACCAGTCATTGTTTCTACCGGGCAAACATATGATCTATCATCCATTGCCAGGTGGTTTGATGAGGGACACTCCACTTGTCCGAAGAATGGGCAGAAGCTTTTGCACACAAATCTGATTCCAAATCACGCTCTTCGGT
>PISB-18
TAGAGTTGTTGGAGGAAGAGATGAAAAATCAGAGCAAGCTAGGTGCATATCAGAATGTTTCAATTATTAATAGCTTGGTTGGCTTCATGCGCTATTGCAAGTGTGTCCTATTTGGGGTTACAGATATGGAATTTGATGCAGGATTGCAACCATCAACTGAAGACCGAGTGTCCAGAACAGAGTCAGAGGATGCCGCTGTTATTCCAGAGGATTTCAGATGTCCCATCTCACTTGATTTGATGAGAGAACCAGTCATTGTTTCTACCGGGCAAACATATGATCTATCATCCATTACCAGGTGGTTTGATGAGGGACACTCGACTTGTCCGAAGAATGGGCAGAAGCTTTTGCACACAAATCTGATTCCAAATCACGCTCTTCGGT
>PISB-4
TAGAGTTGTTGGAGGAAGAGATGAAAAATCAGAGCAAGCTAGGTGCATATCAGAATGTTTCAATTATTAATAGCTTGGTTGGCTTCATGCGCTATTGCAAGTGTGTCCTATTTGGGGTTACAGATATGGAATTTGATGCAGGATTGCAACCATCAACTGAAGACCGAGTGTCCAGAACAGAGTCAGAGGATGCCGCTGTTATTCCAGAGGATTTCAGATGTCCCATCTCACTTGATTTGATGAGAGAACCAGTCATTGTTTCTACCGGGCAAACATATGATCTATCATCCATTACCAGGTGGTTTGATGAGGGACACTCGACTTGTCCGAAGAATGGGCAGAAGCTTTTGCACACAAATCTGATTCCAAATCACGCTCTTCGGT
>PISB-2
TAGAGTTGTTGGAGGAAGAGATGAAAAATCAGAGCAAGCTAGGTGCATATCAGAATGTTTCAATTATTAATAGCTTGGTTGGCTTCATGCGCTATTGCAAGTGTGTCCTATTTGGGGTTACAGATATGGAATTTGATGCAGGATTGCAACCATCAACTGAAGACCGAGTGTCCAGAACAGAGTCAGAGGATGCCGCTGTTATTCCAGAGGATTTCAGATGTCCCATCTCACTTGATTTGATGAGAGAACCAGTCATTGTTTCTACCGGGCAAACATATGATCTATCATCCATTACCAGGTGGTTTGATGAGGGACACTCGACTTGTCCGAAGAATGGGCAGAAGCTTTTGCACACAAATCTGATTCCAAATCACGCTCTTCGGT
>PISB-16
TAGAGTTGTTGGAGGAAGAGATGAAAAATCAGAGCAAGCTAGGTGCATATCAGAATGTTTCAATTATTAATAGCTTGGTTGGCTTCATGCGCTATTGCAAGTGTGTCCTATTTGGGGTTACAGATATGGAATCTGATGCAGGATTGCAACCATCAACTGAAGACCGAGTGTCCAGAACAGAGTCAGAGGATGCCGCTGTTATTCCAGAGGATTTCAGATGTCCCATCTCACTTGATTTGATGAGAGAACCAGTCATTGTTTCTACCGGGCAAACATATGATCTATCATCCATTACCAGGTGGTTTGATGAGGGACACTCCACTTGTCCGAAGAATGGGCAGAAGCTTTTGCACACAAATCTGATTCCAAATCACGCTCTTCGGT
>PISB-11
TAGAGTTGTTGGAGGAAGAGATGAAAAATCAGAGCAAGCTAGGTGCATATCAGAATGTTTCAATTATTAATAGCTTGGTTGGCTTCATGCGCTATTGCAAGTGTGTCCTATTTGGGGTTACAGATATGGAATTTGATGCAGGATTGCAACCATCAACTGAAGACCGAGTGTCCAGAACAGAGTCAGAGGATGCCGCTGTTATTCCAGAGGATTTCAGATGTCCCATCTCACTTGATTTGATGAGAGAACCAGTCATTGTCTCTACCGGGCAAACATATGATCTATCATCCATTACCAGGTGGTTTGATGAGGGACACTCGACTTGTCCGAAGAATGGGCAGAAGCTTTTGCACACAAATCTGATTCCAAATCACGCTCTTCGGT
>PISB-12
TAGAGTTGTTGGAGGAAGAGATGAAAAATCAGAGCAAGCTAGGTGCATATCAGAATGTTTCAATTATTAATAGCTTGGTTGGCTTCATGCGCTATTGCAAGTGTGTCCTATTTGGGGTTACAGATATGGAATTTGATGCAGGATTGCAACCATCAACTGAAGACCGAGTGTCCAGAACAGAGTCAGAGGATGCCGCTGTTATTCCAGAGGATTTCAGATGTCCCATCTCACTTGATTTGATGAGAGAACCAGTCATTGTTTCTACCGGGCAAACATATGATCTATCATCCATTACCAGGTGGTTTGATGAGGGACACTCGACTTGTCCGAAGAATGGGCAGAAGCTTTTGCACACAAATCTGATTCCAAATCACGCTCTTCGGT
>PISB-13
TAGAGTTGTTGGAGGAAGAGATGAAAAATCAGAGCAAGCTAGGTGCATATCAGAATGTTTCAATTATTAATAGCTTGGTTGGCTTCATGCGCTATTGCAAGTGTGTCCTATTTGGGGTTACAGATATGGAATTTGATGCAGGATTGCAACCATCAACTGAAGACCGAGTGTCCAGAACAGAGTCAGAGGATGCCGCTGTTATTCCAGAGGATTTCAGATGTCCCATCTCACTTGATTTGATGAGAGAACCAGTCATTGTTTCTACCGGGCAAACATATGATCTATCATCCATTACCAGGTGGTTTGATGAGGGACACTCGACTTGTCCGAAGAATGGGCAGAAGCTTTTGCACACAAATCTGATTCCAAATCACGCTCTTCGGT
>PISQ-2
TAGAGTTGTTGGAGGAAGAGATGAAAAATCAGAGCAAGCTAGGTGCATATCAGAATGTTTCAATTATTAATAGCTTGGTTGGCTTCATGCGCTATTGCAAGTGTGTCCTATTTGGGGTTACAGATATGGAATTTGATGCAGAATTGCAACCATCAACTGAAGACCGAGTGTCCAGAACAGAGTCAGAGGATGCCGCTGTTATTCCAGAGGATTTCAGATGTCCCATCTCACTTGATTTGATGAGAGAACCAGTCATTGTTTCTACCGGGCAAACATATGATCTATCATCTATTACCAGGTGGTTTGATGAGGGACACTCGACTTGTCCGAAGAATGGGCAGAAGCTTTTGCACACAAATCTGATTCCAAATCACGCTCTTCGGT
>PISQ-1
TAGAGTTGTTGGAGGAAGAGATGAAAAATCAGAGCAAGCTAGGTGCATATCAGAATGTTTCAATTATTAATAGCTTGGTTGGCTTCATGCGCTATTGCAAGTGTGTCCTATTTGGGGTTACAGATATGGAATTTGATGCAGAATTGCAACCATCAACTGAAGACCGAGTGTCCAGAACAGAGTCAGAGGATGCCGCTGTTATTCCAGAGGATTTCAGATGTCCCATCTCACTTGATTTGATGAGAGAACCAGTCATTGTTTCTACCGGGCAAACATATGATCTATCATCTATTACCAGGTGGTTTGATGAGGGACACTCGACTTGTCCGAAGAATGGGCAGAAGCTTTTGCACACAAATCTGATTCCAAATCACGCTCTTCGGT
>PIST-4
TAGAGTTGTTGGAGGAAGAGATGAAAAATCAGAGCAAGCTAGGTGCATATCAGAATGTTTCAATTATTAATAGCTTGGTTGGCTTCATGCGCTATTGCAAGTGTGTCCTATTTGGGGTTACAGATATGGAATCTGATGCAGGATTGCAACCATCAACTGAAGACCGAGTGTCCAGAACAGAGTCAGAGGATGCCGCTGTTATTCCAGAGGATTTCAGATGTCCCATCTCACTTGATTTGATGAGAGAACCAGTCATTGTTTCTACCGGGCAAACATATGATCTATCATCCATTACCAGGTGGTTTGATGAGGGACACTCCACTTGTCCGAAGAATGGGCAGAAGCTTTTGCACACAAATCTGATTCCAAATCACGCTCTTCGGT
>PICH-X3
TAGAGTTGTTGGAGGAAGAGATGAAAAATCAGAGCAAGCTAGGTGCATATCAGAATGTTTCAATTATTAATAGCTTGGTTGGCTTCATGCGCTATTGCAAGTGTGTCCTATTTGGGGTTACAGATATGGAATCTGATGCAGGATTGCAACCATCAACTGAAGACCGAGTGTCCAGAACAGAGTCAGAGGATGCCGCTGTTATTCCAGAGGATTTCAGATGTCCCATCTCACTTGATTTGATGAGAGAACCAGTCATTGTTTCTACCGGGCAAACATATGATCTATCATCCATTACCAGGTGGTTTGATGAGGGACACTCCACTTGTCCGAAGAATGGGCAGAAGCTTTTGCACACAAATCTGATTCCAAATCACGCTCTTCGGT
>PIST-3
TAGAGTTGTTGGAGGAAGAGATGAAAAATCAGAGCAAGCTAGGTGCATATCAGAATGTTTCAATTATTAATAGCTTGGTTGGCTTCATGCGCTATTGCAAGTGTGTCCTATTTGGGGTTACAGATATGGAATCTGATGCAGGATTTCAACCATCAACTGAAGACCGAGTGTCCAGAACAGAGTCAGAGGATGCCGCTGTTATTCCAGAGGATTTCAGATGTCCCATCTCACTTGATTTGATGAGAGAACCAGTCATTGTTTCTACCGGGCAAACATATGATCTATCATCCATTACCAGGTGGTTTGATGAGGGACACTCCACTTGTCCGAAGAATGGGCAGAAGCTTTTGCACACAAATCTGATTCCAAATCACGCTCTTCGGT
>PIST-14
TAGAGTTGTTGGAGGAAGAGATGAAAAATCAGAGCAAGCTAGGTGCATATCAGAATGTTTCAATTATTAATAGCTTGGTTGGCTTCATGCGCTATTGCAAGTGTGTCCTATTTGGGGTTACAGATATGGAATCTGATGCAGGATTGCAACCATCAACTGAAGACCGAGTGTCCAGAACAGAGTCAGAGGATGCCGCTGTTATTCCAGAGGATTTCAGATGTCCCATCTCACTTGATTTGATGAGAGAACCAGTCATTGTTTCTACCGGGCAAACATATGATCTATCATCCATTACCAGGTGGTTTGATGAGGGACACTCCACTTGTCCGAAGAATGGGCAGAAGCTTTTGCACACAAATCTGATTCCAAATCACGCTCTTCGGT
>PIST-11
TAGAGTTGTTGGAGGAAGAGATGAAAAATCAGAGCAAGCTAGGTGCATATCAGAATGTTTCAATTATTAATAGCTTGGTTGGCTTCATGCGCTATTGCAAGTGTGTCCTATTTGGGGTTACAGATATGGAATCTGATGCAGGATTTCAACCATCAACTGAAGACCGAGTGTCCAGAACAGAGTCAGAGGATGCCGCTGTTATTCCAGAGGATTTCAGATGTCCCATCTCACTTGATTTGATGAGAGAACCAGTCATTGTTTCTACCGGGCAAACATATGATCTATCATCCATTACCAGGTGGTTTGATGAGGGACACTCCACTTGTCCGAAGAATGGGCAGAAGCTTTTGCACACAAATCTGATTCCAAATCACGCTCTTCGGT
>PIST-15
TAGAGTTGTTGGAGGAAGAGATGAAAAATCAGAGCAAGCTAGGTGCATATCAGAATGTTTCAATTATTAATAGCTTGGTTGGCTTCATGCGCTATTGCAAGTGTGTCCTATTTGGGGTTACAGATATGGAATCTGATGCAGGATTGCAACCATCAACTGAAGACCGAGTGTCCAGAACAGAGTCAGAGGATGCCGCTGTTATTCCAGAGGATTTCAGATGTCCCATCTCACTTGATTTGATGAGAGAACCAGTCATTGTTTCTACCGGGCAAACATATGATCTATCATCCATTACCAGGTGGTTTGATGAGGGACACTCCACTTGTCCGAAGAATGGGCAGAAGCTTTTGCACACAAATCTGATTCCAAATCACGCTCTTCGGT
>PICH-X2
TAGAGTTGTTGGAGGAAGAGATGAAAAATCAGAGCAAGCTAGGTGCATATCAGAATGTTTCAATTATTAATAGCTTGGTTGGCTTCATGCGCTATTGCAAGTGTGTCCTATTTGGGGTTACAGATATGGAATCTGATGCAGGATTGCAACCATCAACTGAAGACCGAGTGTCCAGAACAGAGTCAGAGGATGCCGCTGTTATTCCAGAGGATTTCAGATGTCCCATCTCACTTGATTTGATGAGAGAACCAGTCATTGTTTCTACCGGGCAAACATATGATCTATCATCCATTACCAGGTGGTTTGATGAGGGACACTCCACTTGTCCGAAGAATGGGCAGAAGCTTTTGCACACAAATCTGATTCCAAATCACGCTCTTCGGT
>PIST-1
TAGAGTTGTTGGAGGAAGAGATGAAAAATCAGAGCAAGCTAGGTGCATATCAGAATGTTTCAATTATTAATAGCTTGGTTGGCTTCATGCGCTATTGCAAGTGTGTCCTATTTGGGGTTACAGATATGGAATCTGATGCAGGATTGCAACCATCAACTGAAGACCGAGTGTCCAGAACAGAGTCAGAGGATGCCGCTGTTATTCCAGAGGATTTCAGATGTCCCATCTCACTTGATTTGATGAGAGAACCAGTCATTGTTTCTACCGGGCAAACATATGATCTATCATCCATTACCAGGTGGTTTGATGAGGGACACTCCACTTGTCCGAAGAATGGGCAGAAGCTTTTGCACACAAATCTGATTCCAAATCACGCTCTTCGGT
>PIST-8
TAGAGTTGTTGGAGGAAGAGATGAAAAATCAGAGCAAGCTAGGTGCATATCAGAATGTTTCAATTATTAATAGCTTGGTTGGCTTCATGCGCTATTGCAAGTGTGTCCTATTTGGGGTTACAGATATGGAATCTGATGCAGGATTGCAACCATCAACTGAAGACCGAGTGTCCAGAACAGAGTCAGAGGATGCCGCTGTTATTCCAGAGGATTTCAGATGTCCCATCTCACTTGATTTGATGAGAGAACCAGTCATTGTTTCTACCGGGCAAACATATGATCTATCATCCATTACCAGGTGGTTTGATGAGGGACACTCCACTTGTCCGAAGAATGGGCAGAAGCTTTTGCACACAAATCTGATTCCAAATCACGCTCTTCGGT
>PIST-19
TAGAGTTGTTGGAGGAAGAGATGAAAAATCAGAGCAAGCTAGGTGCATATCAGAATGTTTCAATTATTAATAGCTTGGTTGGCTTCATGCGCTATTGCAAGTGTGTCCTATTTGGGGTTACAGATATGGAATCTGATGCAGGATTGCAACCATCAACTGAAGACCGAGTGTCCAGAACAGAGTCAGAGGATGCCGCTGTTATTCCAGAGGATTTCAGATGTCCCATCTCACTTGATTTGATGAGAGAACCAGTCATTGTTTCTACCGGGCAAACATATGATCTATCATCCATTACCAGGTGGTTTGATGAGGGACACTCCACTTGTCCGAAGAATGGGCAGAAGCTTTTGCACACAAATCTGATTCCAAATCACGCTCTTCGGT
>PIST-6
TAGAGTTGTTGGAGGAAGAGATGAAAAATCAGAGCAAGCTAGGTGCATATCAGAATGTTTCAATTATTAATAGCTTGGTTGGCTTCATGCGCTATTGCAAGTGTGTCCTATTTGGGGTTACAGATATGGAATCTGATGCAGGATTGCAACCATCAACTGAAGACCGAGTGTCCAGAACAGAGTCAGAGGATGCCGCTGTTATTCCAGAGGATTTCAGATGTCCCATCTCACTTGATTTGATGAGAGAACCAGTCATTGTTTCTACCGGGCAAACATATGATCTATCATCCATTACCAGGTGGTTTGATGAGGGACACTCCACTTGTCCGAAGAATGGGCAGAAGCTTTTGCACACAAATCTGATTCCAAATCACGCTCTTCGGT
>PIST-7
TAGAGTTGTTGGAGGAAGAGATGAAAAATCAGAGCAAGCTAGGTGCATATCAGAATGTTTCAATTATTAATAGCTTGGTTGGCTTCATGCGCTATTGCAAGTGTGTCCTATTTGGGGTTACAGATATGGAATCTGATGCAGGATTGCAACCATCAACTGAAGACCGAGTGTCCAGAACAGAGTCAGAGGATGCCGCTGTTATTCCAGAGGATTTCAGATGTCCCATCTCACTTGATTTGATGAGAGAACCAGTCATTGTTTCTACCGGGCAAACATATGATCTATCATCCATTACCAGGTGGTTTGATGAGGGACACTCCACTTGTCCGAAGAATGGGCAGAAGCTTTTGCACACAAATCTGATTCCAAATCACGCTCTTCGGT
>PIST-10
TAGAGTTGTTGGAGGAAGAGATGAAAAATCAGAGCAAGCTAGGTGCATATCAGAATGTTTCAATTATTAATAGCTTGGTTGGCTTCATGCGCTATTGCAAGTGTGTCCTATTTGGGGTTACAGATATGGAATCTGATGCAGGATTGCAACCATCAACTGAAGACCGAGTGTCCAGAACAGAGTCAGAGGATGCCGCTGTTATTCCAGAGGATTTCAGATGTCCCATCTCACTTGATTTGATGAGAGAACCAGTCATTGTTTCTACCGGGCAAACATATGATCTATCATCCATTACCAGGTGGTTTGATGAGGGACACTCCACTTGTCCGAAGAATGGGCAGAAGCTTTTGCACACAAATCTGATTCCAAATCACGCTCTTCGGT
>PICH-X1
TAGAGTTGTTGGAGGAAGAGATGAAAAATCAGAGCAAGCTAGGTGCATATCAGAATGTTTCAATTATTAATAGCTTGGTTGGCTTCATGCGCTATTGCAAGTGTGTCCTATTTGGGGTTACAGATATGGAATCTGATGCAGGATTGCAACCATCAACTGAAGACCGAGTGTCCAGAACAGAGTCAGAGGATGCCGCTGTTATTCCAGAGGATTTCAGATGTCCCATCTCACTTGATTTGATGAGAGAACCAGTCATTGTTTCTACCGGGCAAACATATGATCTATCATCCATTACCAGGTGGTTTGATGAGGGACACTCCACTTGTCCGAAGAATGGGCAGAAGCTTTTGCACACAAATCTGATTCCAAATCACGCTCTTCGGT
>PIST-9
TAGAGTTGTTGGAGGAAGAGATGAAAAATCAGAGCAAGCTAGGTGCATATCAGAATGTTTCAATTATTAATAGCTTGGTTGGCTTCATGCGCTATTGCAAGTGTGTCCTATTTGGGGTTACAGATATGGAATCTGATGCAGGATTGCAACCATCAACTGAAGACCGAGTGTCCAGAACAGAGTCAGAGGATGCCGCTGTTATTCCAGAGGATTTCAGATGTCCCATCTCACTTGATTTGATGAGAGAACCAGTCATTGTTTCTACCGGGCAAACATATGATCTATCATCCATTACCAGGTGGTTTGATGAGGGACACTCCACTTGTCCGAAGAATGGGCAGAAGCTTTTGCACACAAATCTGATTCCAAATCACGCTCTTCGGT
>PIST-5
TAGAGTTGTTGGAGGAAGAGATGAAAAATCAGAGCAAGCTAGGTGCATATCAGAATGTTTCAATTATTAATAGCTTGGTTGGCTTCATGCGCTATTGCAAGTGTGTCCTATTTGGGGTTACAGATATGGAATCTGATGCAGGATTGCAACCATCAACTGAAGACCGAGTGTCCAGAACAGAGTCAGAGGATGCCGCTGTTATTCCAGAGGATTTCAGATGTCCCATCTCACTTGATTTGATGAGAGAACCAGTCATTGTTTCTACCGGGCAAACATATGATCTATCATCCATTACCAGGTGGTTTGATGAGGGACACTCCACTTGTCCGAAGAATGGGCAGAAGCTTTTGCACACAAATCTGATTCCAAATCACGCTCTTCGGT
>PIST-12
TAGAGTTGTTGGAGGAAGAGATGAAAAATCAGAGCAAGCTAGGTGCATATCAGAATGTTTCAATTATTAATAGCTTGGTTGGCTTCATGCGCTATTGCAAGTGTGTCCTATTTGGGGTTACAGATATGGAATCTGATGCAGGATTTCAACCATCAACTGAAGACCGAGTGTCCAGAACAGAGTCAGAGGATGCCGCTGTTATTCCAGAGGATTTCAGATGTCCCATCTCACTTGATTTGATGAGAGAACCAGTCATTGTTTCTACCGGGCAAACATATGATCTATCATCCATTACCAGGTGGTTTGATGAGGGACACTCCACTTGTCCGAAGAATGGGCAGAAGCTTTTGCACACAAATCTGATTCCAAATCACGCTCTTCGGT
>PIST-13
TAGAGTTGTTGGAGGAAGAGATGAAAAATCAGAGCAAGCTAGGTGCATATCAGAATGTTTCAATTATTAATAGCTTGGTTGGCTTCATGCGCTATTGCAAGTGTGTCCTATTTGGGGTTACAGATATGGAATCTGATGCAGGATTTCAACCATCAACTGAAGACCGAGTGTCCAGAACAGAGTCAGAGGATGCCGCTGTTATTCCAGAGGATTTCAGATGTCCCATCTCACTTGATTTGATGAGAGAACCAGTCATTGTTTCTACCGGGCAAACATATGATCTATCATCCATTACCAGGTGGTTTGATGAGGGACACTCCACTTGTCCGAAGAATGGGCAGAAGCTTTTGCACACAAATCTGATTCCAAATCACGCTCTTCGGT
>PIST-2
TAGAGTTGTTGGAGGAAGAGATGAAAAATCAGAGCAAGCTAGGTGCATATCAGAATGTTTCAATTATTAATAGCTTGGTTGGCTTCATGCGCTATTGCAAGTGTGTCCTATTTGGGGTTACAGATATGGAATCTGATGCAGGATTGCAACCATCAACTGAAGACCGAGTGTCCAGAACAGAGTCAGAGGATGCCGCTGTTATTCCAGAGGATTTCAGATGTCCCATCTCACTTGATTTGATGAGAGAACCAGTCATTGTTTCTACCGGGCAAACATATGATCTATCATCCATTACCAGGTGGTTTGATGAGGGACACTCCACTTGTCCGAAGAATGGGCAGAAGCTTTTGCACACAAATCTGATTCCAAATCACGCTCTTCGGT
>PILA-21
TAGAGTTGTTGGAGGAAGAGATGAAAAATCAGAGCAAGCTAGGTGCATATCAGAATGTTTCAATTATTAATAGCTTGGTTGGCTTCATGCGCTATTGCAAGTGTGTCCTATTTGGGGTTACAGATATGGAATTTGATGCAGGATTGCAACCATCAACTGAAGACCGAGTGTCCAGAACAGAGTCAGAGGATGCCGCTGTTATTCCAGAGGATTTCAGATGTCCCATCTCACTTGATTTGATGAGAGAACCAGTCATTGTTTCTACCGGGCAAACATATGATCTATCATCCATTACCAGATGGTTTGATGAGGGACACTCGACTTGTCCGAAGAATGGGCAGAAGCTTTTGCACACAAATCTGATTCCAAATCACGCTCTTCGGN
>PILA-18
TAGAGTTGTTGGAGGAAGAGATGAAAAATCAGAGCAAGCTAGGTGCATATCAGAATGTTTCAATTATTAATAGCTTGGTTGGCTTCATGCGCTATTGCAAGTGTGTCCTATTTGGGGTTACAGATATGGAATTTGATGCAGGATTGCAACCATCAACTGAAGACCGAGTGTCCAGAACAGAGTCAGAGGATGCCGCTGTTATTCCAGAGGATTTCAGATGTCCCATCTCACTTGATTTGATGAGAGAACCAGTCATTGTTTCTACCGGGCAAACATATGATCTATCATCCATTACCAGGTGGTTTGATGAGGGACACTCGACTTGTCCGAAGAATGGGCAGAAGCTTTTGCACACAAATCTGATTCCAAATCACGCTCTTCGGT
>PILA-29
TAGAGTTGTTGGAGGAAGAGATGAAAAATCAGAGCAAGCTAGGTGCATATCAGAATGTTTCAATTATTAATAGCTTGGTTGGCTTCATGCGCTATTGCAAGTGTGTCCTATTTGGGGTTACAGATATGGAATTTGATGCAGGATTGCAACCATCAACTGAAGACCGAGTGTCCAGAACAGAGTCAGAGGATGCCGCTGTTATTCCAGAGGATTTCAGATGTCCCATCTCACTTGATTTGATGAGAGAACCAGTCATTGTTTCTACCGGGCAAACATATGATCTATCATCCATTACCAGATGGTTTGATGAGGGACACTCGACTTGTCCGAAGAATGGGCAGAAGCTTTTGCACACAAATCTGATTCCAAATCACGCTCTTCGGN
>PILA-28
TAGAGTTGTTGGAGGAAGAGATGAAAAATCAGAGCAAGCTAGGTGCATATCAGAATGTTTCAATTATTAATAGCTTGGTTGGCTTCATGCGCTATTGCAAGTGTGTCCTATTTGGGGTTACAGATATGGAATTTGATGCAGGATTGCAACCATCAACTGAAGACCGAGTGTCCAGAACAGAGTCAGAGGATGCCGCTGTTATTCCAGAGGATTTCAGATGTCCCATCTCACTTGATTTGATGAGAGAACCAGTCATTGTTTCTACCGGGCAAACATATGATCTATCATCCATTACCAGATGGTTTGATGAGGGACACTCGACTTGTCCGAAGAATGGGCAGAAGCTTTTGCACACAAATCTGATTCCAAATCACGCTCTTCGGT
>PILA-20
TAGAGTTGTTGGAGGAAGAGATGAAAAATCAGAGCAAGCTAGGTGCATATCAGAATGTTTCAATTATTAATAGCTTGGTTGGCTTCATGCGCTATTGCAAGTGTGTCCTATTTGGGGTTACAGATATGGAATTTGATGCAGGATTGCAACCATCAACTGAAGACCGAGTGTCCAGAACAGAGTCAGAGGATGCCGCTGTTATTCCAGAGGATTTCAGATGTCCCATCTCACTTGATTTGATGAGAGAACCAGTCATTGTTTCTACCGGGCAAACATATGATCTATCATCCATTACCAGATGGTTTGATGAGGGACACTCGACTTGTCCGAAGAATGGGCAGAAGCTTTTGCACACAAATCTGATTCCAAATCACGCTCTTCGGT
>PILA-23
TAGAGTTGTTGGAGGAAGAGATGAAAAATCAGAGCAAGCTAGGTGCATATCAGAATGTTTCAATTATTAATAGCTTGGTTGGCTTCATGCGCTATTGCAAGTGTGTCCTATTTGGGGTTACAGATATGGAATTTGATGCAGGATTGCAACCATCAACTGAAGACCGAGTGTCCAGAACAGAGTCAGAGGATGCCGCTGTTATTCCAGAGGATTTCAGATGTCCCATCTCACTTGATTTGATGAGAGAACCAGTCATTGTTTCTACCGGGCAAACATATGATCTATCATCCATTACCAGATGGTTTGATGAGGGACACTCGACTTGTCCGAAGAATGGGCAGAAGCTTTTGCACACAAATCTGATTCCAAATCACGCTCTTCGGT
>PILA-19
TAGAGTTGTTGGAGGAAGAGATGAAAAATCAGAGCAAGCTAGGTGCATATCAGAATGTTTCAATTATTAATAGCTTGGTTGGCTTCATGCGCTATTGCAAGTGTGTCCTATTTGGGGTTACAGATATGGAATTTGATGCAGGATTGCAACCATCAACTGAAGACCGAGTGTCCAGAACAGAGTCAGAGGATGCCGCTGTTATTCCAGAGGATTTCAGATGTCCCATCTCACTTGATTTGATGAGAGAACCAGTCATTGTTTCTACCGGGCAAACATATGATCTATCATCCATTACCAGATGGTTTGATGAGGGACACTCGACTTGTCCGAAGAATGGGCAGAAGCTTTTGCACACAAATCTGATTCCAAATCACGCTCTTCGGT
>PILA-27
TAGAGTTGTTGGAGGAAGAGATGAAAAATCAGAGCAAGCTAGGTGCATATCAGAATGTTTCAATTATTAATAGCTTGGTTGGCTTCATGCGCTATTGCAAGTGTGTCCTATTTGGGGTTACAGATATGGAATTTGATGCAGGATTGCAACCATCAACTGAAGACCGAGTGTCCAGAACAGAGTCAGAGGATGCCGCTGTTATTCCAGAGGATTTCAGATGTCCCATCTCACTTGATTTGATGAGAGAACCAGTCATTGTTTCTACCGGGCAAACATATGATCTATCATCCATTACCAGGTGGTTTGATGAGGGACACTCGACTTGTCCGAAGAATGGGCAGAAGCTTTTGCACACAAATCTGATTCCAAATCACGCTCTTCGGT
>PILA-26
TAGAGTTGTTGGAGGAAGAGATGAAAAATCAGAGCAAGCTAGGTGCATATCAGAATGTTTCAATTATTAATAGCTTGGTTGGCTTCATGCGCTATTGCAAGTGTGTCCTATTTGGGGTTACAGATATGGAATTTGATGCAGGATTGCAACCATCAACTGAAGACCGAGTGTCCAGAACAGAGTCAGAGGATGCCGCTGTTATTCCAGAGGATTTCAGATGTCCCATCTCACTTGATTTGATGAGAGAACCAGTCATTGTTTCTACCGGGCAAACATATGATCTATCATCCATTACCAGGTGGTTTGATGAGGGACACTCGACTTGTCCGAAGAATGGGCAGAAGCTTTTGCACACAAATCTGATTCCAAATCACGCTCTTCGGT
>PILA-17
TAGAGTTGTTGGAGGAAGAGATGAAAAATCAGAGCAAGCTAGGTGCATATCAGAATGTTTCAATTATTAATAGCTTGGTTGGCTTCATGCGCTATTGCAAGTGTGTCCTATTTGGGGTTACAGATATGGAATTTGATGCAGGATTGCAACCATCAACTGAAGACCGAGTGTCCAGAACAGAGTCAGAGGATGCCGCTGTTATTCCAGAGGATTTCAGATGTCCCATCTCACTTGATTTGATGAGAGAACCAGTCATTGTTTCTACCGGGCAAACATATGATCTATCATCCATTACCAGATGGTTTGATGAGGGACACTCGACTTGTCCGAAGAATGGGCAGAAGCTTTTGCACACAAATCTGATTCCAAATCACGCTCTTCGGT
>PILA-22
TAGAGTTGTTGGAGGAAGAGATGAAAAATCAGAGCAAGCTAGGTGCATATCAGAATGTTTCAATTATTAATAGCTTGGTTGGCTTCATGCGCTATTGCAAGTGTGTCCTATTTGGGGTTACAGATATGGAATTTGATGCAGGATTGCAACCATCAACTGAAGACCGAGTGTCCAGAACAGAGTCAGAGGATGCCGCTGTTATTCCAGAGGATTTCAGATGTCCCATCTCACTTGATTTGATGAGAGAACCAGTCATTGTTTCTACCGGGCAAACATATGATCTATCATCCATTACCAGGTGGTTTGATGAGGGACACTCGACTTGTCCGAAGAATGGGCAGAAGCTTTTGCACACAAATCTGATTCCAAATCACGCTCTTCGGT
>PILA-24
TAGAGTTGTTGGAGGAAGAGATGAAAAATCAGAGCAAGCTAGGTGCATATCAGAATGTTTCAATTATTAATAGCTTGGTTGGCTTCATGCGCTATTGCAAGTGTGTCCTATTTGGGGTTACAGATATGGAATTTGATGCAGGATTGCAACCATCAACTGAAGACCGAGTGTCCAGAACAGAGTCAGAGGATGCCGCTGTTATTCCAGAGGATTTCAGATGTCCCATCTCACTTGATTTGATGAGAGAACCAGTCATTGTTTCTACCGGGCAAACATATGATCTATCATCCATTACCAGGTGGTTTGATGAGGGACACTCGACTTGTCCGAAGAATGGGCAGAAGCTTTTGCACACAAATCTGATTCCAAATCACGCTCTTCGGN
>PIAL-AO
TAGAGTTGTTGGAGGAAGAGATGAAAAATCAGAGCAAGCTAGGTGCATATCAGAATGTTTCAATTATTAATAGCTTGGTTGGCTTCATGCGCTATTGCAAGTGTGTCCTATTTGGGGTTACAGATATGGAATCTGATGCAGGATTGCAACCATCAACTGAAGACCGAGTGTCCAGAACAGAGTCAGAGGATGCCGCTGTTATTCCAGAGGATTTCAGATGTCCCATCTCACTTGATTTGATGAGAGAACCAGTCATTGTTTCTACCGGGCAAACATATGATCTATCATCCATTACCAGGTGGTTTGATGAGGGACACTCCACTTGTCCGAAGAATGGGCAGAAGCTTTTCAACACAAATCTGATTCCAAATCACGCTCTTCGGT
