# Supplementary material for: An empirical evaluation of two-stage species tree inference strategies using a multilocus dataset from North American pines
Source: BMC Evol Biol. 2014 Mar 29;14:67. doi: 10.1186/1471-2148-14-67 (PMC4021425; doi:10.1186/1471-2148-14-67)
Supplement: Additional file 3 — Zip archive containing data filesDp,Dp,0,Ds,Ds,0, and a description of these files. [file 1471-2148-14-67-S3.zip › DeGiorgioEtAl_2014_AdditionalFile1/Dataset_Dp0/0_5364_02.fas]

>PIAL-17
CCTCCCCTCAATAATCAAACCTGCAGCTTTGCATACCGGTGCATTATCCGTGATAACTTGCACCACCCTGTTAGGACCAACTTGTTCAATAGATTTGATAATGACATCAGCAATGAATTGTGCATCTTTTACCTCTCCCGAGCAGTCTTCCGCCTTTAAAAACATTGCTCCTTTTGGTGAAGTGGCAATGATATTTATCAATGGTCTACGCCTTGTATCTGTCCATCCATCTGAGACTATGGTAACCCCAGAGCTACTCCAAGAAGAACGAATTGGTGATAACACATCCTCCACAAGATCCTTCTCATTTTTTAGAAGTTGAGTTCTAACTTTCTCATAGTTGGGCCCCTTGTACCCTTGAGGAGCTTTGTTAACTGCCCTTATCATATCTTGCC
>PIAL-4
CCTCCCCTCAATAATCAAACCTGCAGCTTTGCATACCGGTGCATTATCCGTGATAACTTGCACCACCCTGTTAGGACCAACCTGTTCAATAGATTTGATAATGACATCAGCAATGAATTGTGCATCTTTTACCTCTCCCGAGCAGTCTTCTGCCTTTAGAAACATTGCTCCTTTTGGTGAAGTGGCAATGATGTTTATCAATGGTCTACGCCTTGTATCTGTCCATCCATCTGAGACTATGGTAACCCCAGAGCTAGTCCAAGAAGAGCGAATTGGTGATAGCACATCCTCCACAAGATCCTTCTCATTTTTTAGAAGTTGAGTTCTAACTTTCTCATAGTTGGGCCCCTTGTACCCTTGAGGAGCTTTGTTAACTGCCCTTATCATATCCTGCC
>PIAL-10
CCTCCCCTCAATAATCAAACCTGCAGCTTTGCATACCGGTGCATTATCCGTGATAACTTGCACCACCCTGTTAGGACCAACTTGTTCAATAGATTTGATAATGACATCAGCAATGAATTGTGCATCTTTTACCTCTCCCGAGCAGTCTTCCGCCTTTAGAAACATTGCTCCTTTTGGTGAAGTGGCAATGATATTTATCAATGGTCTACGCCTTGTATCTGTCCATCCATCTGAGACTATGGTAACCCCAGAGCTACTCCAAGAAGAACGAATTGGTGATAACACATCCTCCACAAGATCCTTCTCATTTTTTAGAAGTTGAGTTCTAACTTTCTCATAGTTGGGCCCCTTGTACCCTTGAGGAGCTTTGTTAACTGCCCTTATCATATCTTGCC
>PIAL-15
CCTCCCCTCAATAATCAAACCTGCAGCTTTGCATACCGGTGCATTATCCGTGATAACTTGCACCACCCTGTTAGGACCAACCTGTTCAATAGATTTGATAATGACATCAGCAATGAATTGTGCATCTTTTACCTCTCCCGAGCAGTCTTCTGCCTTTAGAAACATTGCTCCTTTTGGTGAAGTGGCAATGATGTTTATCAATGGTCTACGCCTTGTATCTGTCCATCCATCTGAGACTATGGTAACCCCAGAGCTAGTCCAAGAAGAACGAATTGGTGATAGCACATCCTCCACAAGATCCTTCTCATTTTTTAGAAGTTGAGTTCTAACTTTCTCATAGTTGGGCCCCTTGTACCCTTGAGGAGCTTTGTTAACTGCCCTTATCATATCTTGCC
>PIAL-16
CCTCCCCTCAATAATCAAACCTGCAGCTTTGCATACCGGTGCATTATCCGTGATAACTTGCACCACCCTGTTAGGACCAACTTGTTCAATAGATTTGATAATGACATCAGCAATGAATTGTGCATCTTTTACCTCTCCCGAGCAGTCTTCTGCCTTTAGAAACATTGCTCCTTTTGGTGAAGTGGCAATGATATTTATCAATGGTCTACGCCTTGTATCTGTCCATCCATCTGAGACTATGGTAACCCCAGAGCTACTCCAAGAAGAACGAATTGGTGATAACACATCCTCCACAAGATCCTTCTCATTTTTTAGAAGTTGAGTTCTAACTTTCTCATAGTTGGGCCCCTTGTACCCTTGAGGAGCTTTGTTAACTGCCCTTATCATATCTTGCC
>PIAL-3
CCTCCCCTCAATAATCAAACCTGCAGCTTTGCATACCGGTGCATTATCCGTGATAACTTGCACCACCCTGTTAGGACCAACTTGTTCAATAGATTTGATAATGACATCAGCAATGAATTGTGCATCTTTTACCTCTCCCGAGCAGTCTTCCGCCTTTAGAAACATTGCTCCTTTTGGTGAAGTGGCAATGATATTTATCAATGGTCTACGCCTTGTATCTGTCCATCCATCTGAGACTATGGTAACCCCAGAGCTACTCCAAGAAGAACGAATTGGTGATAACACATCCTCCACAAGATCCTTCTCATTTTTTAGAAGTTGAGTTCTAACTTTCTCATAGTTGGGCCCCTTGTACCCTTGAGGAGCTTTGTTAACTGCCCTTATCATATCTTGCC
>PIAL-9
CCTCCCCTCAATAATCAAACCTGCAGCTTTGCATACCGGTGCATTATCCGTGATAACTTGCACCACCCTGTTAGGACCAACTTGTTCAATAGATTTGATAATGACATCAGCAATGAATTGTGCATCTTTTACCTCTCCCGAGCAGTCTTCCGCCTTTAGAAACATTGCTCCTTTTGGTGAAGTGGCAATGATATTTATCAATGGTCTACGCCTTGTATCTGTCCATCCATCTGAGACTATGGTAACCCCAGAGCTACTCCAAGAAGAACGAATTGGTGATAACACATCCTCCACAAGATCCTTCTCATTTTTTAGAAGTTGAGTTCTAACTTTCTCATAGTTGGGCCCCTTGTACCCTTGAGGAGCTTTGTTAACTGCCCTTATCATATCTTGCC
>PIAL-7
CCTCCCCTCAATAATCAAACCTGCAGCTTTGCATACCGGTGCATTATCCGTGATAACTTGCACCACCCTGTTAGGACCAACTTGTTCAATAGATTTGATAATGACATCAGCAATGAATTGTGCATCTTTTACCTCTCCCGAGCAGTCTTCCGCCTTTAGAAACATTGCTCCTTTTGGTGAAGTGGCAATGATATTTATCAATGGTCTACGCCTTGTATCTGTCCATCCATCTGAGACTATGGTAACCCCAGAGCTACTCCAAGAAGAACGAATTGGTGATAACACATCCTCCACAAGATCCTTCTCATTTTTTAGAAGTTGAGTTCTAACTTTCTCATAGTTGGGCCCCTTGTACCCTTGAGGAGCTTTGTTAACTGCCCTTATCATATCTTGCC
>PIAL-13
CCTCCCCTCAATAATCAAACCTGCAGCTTTGCATACCGGTGCATTATCCGTGATAACTTGCACCACCCTGTTAGGACCAACCTGTTCAATAGATTTGATAATGACATCAGCAATGAATTGTGCATCTTTTACCTCTCCCGAGCAGTCTTCTGCCTTTAGAAACATTGCTCCTTTTGGTGAAGTGGCAATGATGTTTATCAATGGTCTACGCCTTGTATCTGTCCATCCATCTGAGACTATGGTAACCCCAGAGCTAGTCCAAGAAGAACGAATTGGTGATAGCACATCCTCCACAAGATCCTTCTCATTTTTTAGAAGTTGAGTTCTAACTTTCTCATAGTTGGGCCCCTTGTACCCTTGAGGAGCTTTGTTAACTGCCCTTATCATATCCTGCC
>PIAL-6
CCTCCCCTCAATAATCAAACCTGCAGCTTTGCATACCGGTGCATTATCCGTGATAACTTGCACCACCCTGTTAGGACCAACCTGTTCAATAGATTTGATAATGACATCAGCAATGAATTGTGCATCTTTTACCTCTCCCGAGCAGTCTTCTGCCTTTAGAAACATTGCTCCTTTTGGTGAAGTGGCAATGATGTTTATCAATGGTCTACGCCTTGTATCTGTCCATCCATCTGAGACTATGGTAACCCCAGAGCTACTCCAAGAAGAACGAATTGGTGATAGCACATCCTCCACAAGATCCTTCTCATTTTTTAGAAGTTGAGTTCTAACTTTCTCATAGTTGGGCCCCTTGTACCCTTGAGGAGCTTTGTTAACTGCCCTTATCATATCTTGCC
>PIAY-2
CCTCCCCTCAATAATCAAACCTGCAGCTTTGCATACCGGTGCATTATCCGTGATAACTTGCACCACCCTGTTAGGACCAACCTGTTCAATAGATTTGATAATGACATCAGCAATGAATTGTGCATCTTTTACCTCTCCCGAGCAGTCTTCTGCCTTTAGAAACATTGCTCCTTTTGGTGAAGTGGCAATGATGTTTATCAATGGTCTACGCCTTGTATCTGTCCATCCATCTGAGACTATGGTAACCCCAGAGCTAGTCCAAGAAGAGCGAATTGGTGATAGCACATCCTCCAAAAGATCCTTCTCATTTTTTAGAAGTTGAGTTCTAACTTTCTCATAGTTGGGCCCCTTGTACCCTTGAGGAGCTTTGTTAACTGCCCTTATCATATCTTGCC
>PIAY-13
CCTCCCCTCAATAATCAAACCTGCAGCTTTGCATACCGGTGCATTATCCGTGATAACTTGCACCACCCTGTTAGGACCAACCTGTTCAATAGATTTGATAATGACATCAGCAATGAATTGTGCATCTTTTACCTCTCCCGAGCAGTCTTCTGCCTTTAGAAACATTGCTCCTTTTGGTGAAGTGGCAATGATGTTTATCAATGGTCTACGCCTTGTATCTGTCCATCCATCTGAGACTATGGTAACCCCAGAGCTACTCCAAGAAGAACGAATTGGTGATAGCACATCCTCCACAAGATCCTTCTCATTTTTTAGAAGTTGAGTTCTAACTTTCTCATAGTTGGGCCCCTTGTACCCTTGAGGAGCTTTGTTAACTGCCCTTATCATATCTTGCC
>PIAY-15
CCTCCCCTCAATAATCAAACCTGCAGCTTTGCATACCGGTGCATTATCCGTGATAACTTGCACCACCCTGTTAGGACCAACCTGTTCAATAGATTTGATAATGACATCAGCAATGAATTGTGCATCTTTTACCTCTCCCGAGCAGTCTTCTGCCTTTAGAAACATTGCTCCTTTTGGTGAAGTGGCAATGATGTTTATCAATGGTCTACGCCTTGTATCTGTCCATCCATCTGAGACTATGGTAACCCCAGAGCTACTCCAAGAAGAACGAATTGGTGATAGCACATCCTCCACAAGATCCTTCTCATTTTTTAGAAGTTGAGTTCTAACTTTCTCATAGTTGGGCCCCTTGTACCCTTGAGGAGCTTTGTTAACTGCCCTTATCATATCTTGCC
>PIAY-5
CCTCCCCTCAATAATCAAACCTGCAGCTTTGCATACCGGTGCATTATCCGTGATAACTTGCACCACCCTGTTAGGACCAACTTGTTCAATAGATTTGATAATGACATCAGCAATGAATTGTGCATCTTTTACCTCTCCCGAGCAGTCTTCTGCCTTTAGAAACATTGCTCCTTTTGGTGAAGTGGCAATGATGTTTATCAATGGTCTACGCCTTGTATCTGTCCATCCATCTGAGACTATGGTAACCCCAGAGCTAGTCCAAGAAGAACGAATTGGTGATAACACATCCTCCACAAGATCCTTCTCATTTTTGAGAAGTTGAGTTCTAACTTTCTCATAGTTGGGCCCCTTGTACCCTTGAGGAGCTTTGTTAACTGCCCTTATCANNNNNNNNN
>PIAY-9
CCTCCCCTCAATAATCAAACCTGCAGCTTTGCATACCGGTGCATTATCCGTGATAACTTGCACCACCCTGTTAGGACCAACCTGTTCAATAGATTTGATAATGACATCAGCAATGAATTGTGCATCTTTTACCTCTCCCGAGCAGTCTTCTGCCTTTAGAAACATTGCTCCTTTTGGTGAAGTGGCAATGATGTTTATCAATGGTCTACGCCTTGTATCTGTCCATCCATCTGAGACTATGGTAACCCCAGAGCTAGTCCAAGAAGAGCGAATTGGTGATAGCACATCCTCCAAAAGATCCTTCTCATTTTTTAGAAGTTGAGTTCTAACTTTCTCATAGTTGGGCCCCTTGTACCCTTGAGGAGCTTTGTTAACTGCCCTTATCATATCTTGCC
>PIAY-1
CCTCCCCTCAATAATCAAACCTGCAGCTTTGCATACCGGTGCATTATCCGTGATAACTTGCACCACCCTGTTAGGACCAACCTGTTCAATAGATTTGATAATGACATCAGCAATGAATTGTGCATCTTTTACCTCTCCCGAGCAGTCTTCTGCCTTTAGAAACATTGCTCCTTTTGGTGAAGTGGCAATGATGTTTATCAATGGTCTACGCCTTGTATCTGTCCATCCATCTGAGACTATGGTAACCCCAGAGCTAGTCCAAGAAGAGCGAATTGGTGATAGCACATCCTCCAAAAGATCCTTCTCATTTTTTAGAAGTTGAGTTCTAACTTTCTCATAGTTGGGCCCCTTGTACCCTTGAGGAGCTTTGTTAACTGCCCTTATCATATCTTGCC
>PIAY-19
CCTCCCCTCAATAATCAAACCTGCAGCTTTGCATACCGGTGCATTATCCGTGATAACTTGCACCACCCTGTTAGGACCAACTTGTTCAATAGATTTGATAATGACATCAGCAATGAATTGTGCATCTTTTACCTCTCCCGAGCAGTCTTCTGCCTTTAGAAACATTGCTCCTTTTGGTGAAGTGGCAATGATGTTTATCAATGGTCTACGCCTTGTATCTGTCCATCCATCTGAGACTATGGTAACCCCAGAGCTACTCCAAGAAGAACGAATTGGTGATAGCACATCCTCCACAAGATCCTTCTCATTTTTTAGAAGTTGAGTTCTAACTTTCTCATAGTTGGGCCCCTTGTACCCTTGAGGAGCTTTGTTAACTGCCCTTATCATATCTTGCC
>PIAY-16
CCTCCCCTCAATAATCAAACCTGCAGCTTTGCATACCGGTGCATTATCCGTGATAACTTGCACCACCCTGTTAGGACCAACCTGTTCAATAGATTTGATAATGACATCAGCAATGAATTGTGCATCTTTTACCTCTCCCGAGCAGTCTTCTGCCTTTAGAAACATTGCTCCTTTTGGTGAAGTGGCAATGATGTTTATCAATGGTCTACGCCTTGTATCTGTCCATCCATCTGAGACTATGGTAACCCCAGAGCTAGTCCAAGAAGAACGAATTGGTGATAGCACATCCTCCACAAGATCCTTCTCATTTTTTAGAAGTTGAGTTCTAACTTTCTCATAGTTGGGCCCCTTGTACCCTTGAGGAGCTTTGTTAACTGCCCTTATCATATCTTGCC
>PIAY-17
CCTCCCCTCAATAATCAAACCTGCAGCTTTGCATACCGGTGCATTATCCGTGATAACTTGCACCACCCTGTTAGGACCAACCTGTTCAATAGATTTGATAATGACATCAGCAATGAATTGTGCATCTTTTACCTCTCCCGAGCAGTCTTCTGCCTTTAGAAACATTGCTCCTTTTGGTGAAGTGGCAATGATGTTTATCAATGGTCTACGCCTTGTATCTGTCCATCCATCTGAGACTATGGTAACCCCAGAGCTAGTCCAAGAAGAGCGAATTGGTGATAGCACATCCTCCAAAAGATCCTTCTCATTTTTTAGAAGTTGAGTTCTAACTTTCTCATAGTTGGGCCCCTTGTACCCTTGAGGAGCTTTGTTAACTGCCCTTATCATATCTTGCC
>PIAY-3
CCTCCCCTCAATAATCAAACCTGCAGCTTTGCATACCGGTGCATTATCCGTGATAACTTGCACCACCCTGTTAGGACCAACCTGTTCAATAGATTTGATAATGACATCAGCAATGAATTGTGCATCTTTTACCTCTCCCGAGCAGTCTTCTGCCTTTAGAAACATTGCTCCTTTTGGTGAAGTGGCAATGATGTTTATCAATGGTCTACGCCTTGTATCTGTCCATCCATCTGAGACTATGGTAACCCCAGAGCTAGTCCAAGAAGAGCGAATTGGTGATAGCACATCCTCCAAAAGATCCTTCTCATTTTTTAGAAGTTGAGTTCTAACTTTCTCATAGTTGGGCCCCTTGTACCCTTGAGGAGCTTTGTTAACTGCCCTTATCATATCTTGCC
>PIAY-10
CCTCCCCTCAATAATCAAACCTGCAGCTTTGCATACCGGTGCATTATCCGTGATAACTTGCACCACCCTGTTAGGACCAACCTGTTCAATAGATTTGATAATGACATCAGCAATGAATTGTGCATCTTTTACCTCTCCCGAGCAGTCTTCTGCCTTTAGAAACATTGCTCCTTTTGGTGAAGTGGCAATGATGTTTATCAATGGTCTACGCCTTGTATCTGTCCATCCATCTGAGACTATGGTAACCCCAGAGCTAGTCCAAGAAGAACGAATTGGTGATAGCACATCCTCCACAAGATCCTTCTCATTTTTTAGAAGTTGAGTTCTAACTTTCTCATAGTTGGGCCCCTTGTACCCTTGAGGAGCTTTGTTAACTGCCCTTATCATATCTTGCC
>PIAY-18
CCTCCCCTCAATAATCAAACCTGCAGCTTTGCATACCGGTGCATTATCCGTGATAACTTGCACCACCCTGTTAGGACCAACCTGTTCAATAGATTTGATAATGACATCAGCAATGAATTGTGCATCTTTTACCTCTCCCGAGCAGTCTTCTGCCTTTAGAAACATTGCTCCTTTTGGTGAAGTGGCAATGATGTTTATCAATGGTCTACGCCTTGTATCTGTCCATCCATCTGAGACTATGGTAACCCCAGAGCTACTCCAAGAAGAACGAATTGGTGATAGCACATCCTCCACAAGATCCTTCTCATTTTTTAGAAGTTGAGTTCTAACTTTCTCATAGTTGGGCCCCTTGTACCCTTGAGGAGCTTTGTTAACTGCCCTTATCATATCTTGCC
>PIAY-8
CCTCCCCTCAATAATCAAACCTGCAGCTTTGCATACCGGTGCATTATCCGTGATAACTTGCACCACCCTGTTAGGACCAACCTGTTCAATAGATTTGATAATGACATCAGCAATGAATTGTGCATCTTTTACCTCTCCCGAGCAGTCTTCTGCCTTTAGAAACATTGCTCCTTTTGGTGAAGTGGCAATGATGTTTATCAATGGTCTACGCCTTGTATCTGTCCATCCATCTGAGACTATGGTAACCCCAGAGCTAGTCCAAGAAGAGCGAATTGGTGATAGCACATCCTCCACAAGATCCTTCTCATTTTTTAGAAGTTGAGTTCTAACTTTCTCATAGTTGGGCCCCTTGTACCCTTGAGGAGCTTTGTTAACTGCCCTTATCATATCTTGCC
>PIAY-14
CCTCCCCTCAATAATCAAACCTGCAGCTTTGCATACCGGTGCATTATCCGTGATAACTTGCACCACCCTGTTAGGACCAACTTGTTCAATAGATTTGATAATGACATCAGCAATGAATTGTGCATCTTTTACCTCTCCCGAGCAGTCTTCTGCCTTTAAAAACATTGCTCCTTTTGGTGAAGTGGCAATGATGTTTATCAATGGTCTACGCCTTGTATCTGTCCATCCATCTGAGACTATGGTAACCCCAGAGCTACTCCAAGAAGAACGAATTGGTGATAGCACATCCTCCACAAGATCCTTCTCATTTTTTAGAAGTTGAGTTCTAACTTTCTCATAGTTGGGCCCCTTGTACCCTTGAGGAGCTTTGTTAACTGCCCTTATCATATCTTGCC
>PIAY-7
CCTCCCCTCAATAATCAAACCTGCAGCTTTGCATACCGGTGCATTATCCGTGATAACTTGCACCACCCTGTTAGGACCAACCTGTTCAATAGATTTGATAATGACATCAGCAATGAATTGTGCATCTTTTACCTCTCCCGAGCAGTCTTCTGCCTTTAGAAACATTGCTCCTTTTGGTGAAGTGGCAATGATGTTTATCAATGGTCTACGCCTTGTATCTGTCCATCCATCTGAGACTATGGTAACCCCAGAGCTAGTCCAAGAAGAGCGAATTGGTGATAGCACATCCTCCAAAAGATCCTTCTCATTTTTTAGAAGTTGAGTTCTAACTTTCTCATAGTTGGGCCCCTTGTACCCTTGAGGAGCTTTGTTAACTGCCCTTATCATATCCTGCC
>PIAY-4
CCTCCCCTCAATAATCAAACCTGCAGCTTTGCATACCGGTGCATTATCCGTGATAACTTGCACCACCCTGTTAGGACCTACTTGTTCAATAGATTTGATAATAACATCAACAATGAATTGTGCATCTTTTACCTCTCCCGAGCAGTCTTCCGCCTTTAAAAACATTGCTCCTTTTGGTGAAGTGGCAATGATATTTATCAATGGTCTACGCCTTGTATCTGTCCATCCATCTGAGACTATGGTAACCCCAGAGCTACTCCAAGAAGAACGAATTGGTGATAACACATCCTCCACAAGATCCTTCTCATTTTTGAGAAGTTGAGTTCTAACTTTCTCATAGTTGGGCCCCTTGTACCCTTGAGGAGCTTTGTTAANNNNNNNNNNNNNNNNNNNNN
>PIBU-1
CCTCCCCTCAATAATCAAACCTGCAGCTTTGCATACTGGTGCATTATCCGTGATAACTTGCACCACCCTGTTAGGACCAACTTGTTCAATAGATTTGATAATGACATCAGCAATGAATTGTGCATCTTTTACCTCTCCCGAGCAGTCTTCCGCCTTTAAAAACATTGCTCCTTTTGGTGAAGTGGCAATGATATTTATCAATGGTCTACGCCTTGTATCTGTCCATCCATCTGAGACTATGGTAACCCCAGAGCTACTCCAAGAAGAACGAATTGGTGATAACACATCCTCCACAAGATCCTTCTCATTTTTTAGAAGTTGAGTTCTAACTTTCTCATAGTTGGGCCCCTTGTACCCTTGAGGAGCTTTGTTANNNNNNNNNNNNNNNNNNNNNN
>PIFL-1
CCTCCCCTCAATAATCAAACCTGCAGCTTTGCATACCGGTGCATTATCCGTGATAACTTGCACCACCCTGTTAGGACCAACTTGTTCAATAGATTTGATAATGACATCAGCAATGAATTGTGCATCTTTTACCTCTCCCGAGCAGTCTTCTGCCTTTAGAAACATTGCTCCTTTTGGTGAAGTGGCAATGATGTTTATCAATGGTCTACGCCTTGTATCTGTCCATCCATCTGAGACTATGGTAACCCCAGAGCTAGTCCAAGAAGAACGAATTGGTGATAGCACATCCTCCAAAAGATCCTTCTCATTTTTTAGAAGTTGAGTTCTAACTTTCTCATAGTTGGGCCCCTTGTACCCTTGAGGAGCTTTGTTAACTGCCCTTATCATATCTTGCC
>PIFL-5
CCTCCCCTCAATAATCAAACCTGCAGCTTTGCATACCGGTGCATTATCCGTGATAACTTGCACCACCCTGTTAGGACCAACTTGTTCAATAGATTTGATAATGACATCAGCAATGAATTGTGCATCTTTTACCTCTCCCGAGCAGTCTTCTGCCTTTAGAAACATTGCTCCTTTTGGTGAAGTGGCAATGATGTTTATCAATGGTCTACGCCTTGTATCTGTCCATCCATCTGAGACTATGGTAACCCCAGAGCTAGTCCAAGAAGAACGAATTGGTGATAGCACATCCTCCAAAAGATCCTTCTCATTTTTTAGAAGTTGAGTTCTAACTTTCTCATAGTTGGGCCCCTTGTACCCTTGAGGAGCTTTGTTAACTGCCCTTATCATATCTTGCC
>PIFL-14
CCTCCCCTCAATAATCAAACCTGCAGCTTTGCATACCGGTGCATTATCCGTGATAACTTGCACCACCCTGTTAGGACCAACCTGTTCAATAGATTTGATAATGACATCAGCAATGAATTGTGCATCTTTTACCTCTCCCGAGCAGTCTTCTGCCTTTAGAAACATTGCTCCTTTTGGTGAAGTGGCAATGATGTTTATCAATGGTCTACGCCTTGTATCTGTCCATCCATCTGAGACTATGGTAACCCCAGAGCTAGTCCAAGAAGAGCGAATTGGTGATAGCACATCCTCCAAAAGATCCTTCTCATTTTTTAGAAGTTGAGTTCTAACTTTCTCATAGTTGGGCCCCTTGTACCCTTGAGGAGCTTTGTTAACTGCCCTTATCATATCCTGCC
>PIFL-16
CCTCCCCTCAATAATCAAACCTGCAGCTTTGCATACCGGTGCATTATCCGTGATAACTTGCACCACCCTGTTAGGACCAACTTGTTCAATAGATTTGATAATGACATCAGCAATGAATTGTGCATCTTTTACCTCTCCCGAGCAGTCTTCTGCCTTTAGAAACATTGCTCCTTTTGGTGAAGTGGCAATGATGTTTATCAATGGTCTACGCCTTGTATCTGTCCATCCATCTGAGACTATGGTAACCCCAGAGCTACTCCAAGAAGAACGAATTGGTGATAGCACATCCTCCACAAGATCCTTCTCATTTTTTAGAAGTTGAGTTCTAACTTTCTCATAGTTGGGCCCCTTGTACCCTTGAGGAGCTTTGTTAACTGCCCTTATCATATCTTGCC
>PIFL-10
CCTCCCCTCAATAATCAAACCTGCAGCTTTGCATACCGGTGCATTATCCGTGATAACTTGCACCACCCTGTTAGGACCAACCTGTTCAATAGATTTGATAATGACATCAGCAATGAATTGTGCATCTTTTACCTCTCCCGAGCAGTCTTCTGCCTTTAGAAACATTGCTCCTTTTGGTGAAGTGGCAATGATGTTTATCAATGGTCTACGCCTTGTATCTGTCCATCCATCTGAGACTATGGTAACCCCAGAGCTAGTCCAAGAAGAACGAATTGGTGATAGCACATCCTCCACAAGATCCTTCTCATTTTTTAGAAGTTGAGTTCTAACTTTCTCATAGTTGGGCCCCTTGTACCCTTGAGGAGCTTTGTTAACTGCCCTTATCATATCTTGCC
>PIFL-4
CCTCCCCTCAATAATCAAACCTGCAGCTTTGCATACCGGTGCATTATCCGTGATAACTTGCACCACCCTGTTAGGACCAACCTGTTCAATAGATTTGATAATGACATCAGCAATGAATTGTGCATCTTTTACCTCTCCCGAGCAGTCTTCTGCCTTTAAAAACATTGCTCCTTTTGGTGAAGTGGCAATGATGTTTATCAATGGTCTACGCCTTGTATCTGTCCATCCATCTGAGACTATGGTAACCCCAGAGCTACTCCAAGAAGAACGAATTGGTGATAACACATCCTCCACAAGATCCTTCTCATTTTTTAGAAGTTGAGTTCTAACTTTCTCATAGTTGGGCCCCTTGTACCCTTGAGGAGCTTTGTTAACTGCCCTTATCATATCTTGCC
>PIFL-11
CCTCCCCTCAATAATCAAACCTGCAGCTTTGCATACCGGTGCATTATCCGTGATAACTTGCACCACCCTGTTAGGACCAACCTGTTCAATAGATTTGATAATGACATCAGCAATGAATTGTGCATCTTTTACCTCTCCCGAGCAGTCTTCTGCCTTTAGAAACATTGCTCCTTTTGGTGAAGTGGCAATGATGTTTATCAATGGTCTACGCCTTGTATCTGTCCATCCATCTGAGACTATGGTAACCCCAGAGCTAGTCCAAGAAGAGCGAATTGGTGATAGCACATCCTCCAAAAGATCCTTCTCATTTTTTAGAAGTTGAGTTCTAACTTTCTCATAGTTGGGCCCCTTGTACCCTTGAGGAGCTTTGTTAACTGCCCTTATCATATCCTGCC
>PIFL-17
CCTCCCCTCAATAATCAAACCTGCAGCTTTGCATACCGGTGCATTATCCGTGATAACTTGCACCACCCTGTTAGGACCAACTTGTTCAATAGATTTGATAATGACATCAGCAATGAATTGTGCATCTTTTACCTCTCCCGAGCAGTCTTCTGCCTTTAGAAACATTGCTCCTTTTGGTGAAGTGGCAATGATGTTTATCAATGGTCTACGCCTTGTATCTGTCCATCCATCTGAGACTATGGTAACCCCAGAGCTACTCCAAGAAGAACGAATTGGTGATAACACATCCTCCACAAGATCCTTCTCATTTTTTAGAAGTTGAGTTCTAACTTTCTCATAGTTGGGCCCCTTGTACCCTTGAGGAGCTTTGTTAACTGCCCTTATCATATCTTGCC
>PIFL-8
NNNNNNNNNNNNNNNNNNNNNNNNNNNTTTGCATACCGGTGCATTATCCGTGATAACTTGCACCACCCTGTTAGGACCAATTTGTTCAATAGATTTGATAATGACATCAACAATGAATTGTGCATCTTTTACCTCTCCCGAGCAGTCTTCCGCCTTTAAAAACATTGCTCCTTTTGGTGAAGTGGCAATGATATTTATCAATGGTCTACGCCTTGTATCTGTCCATCCATCTGAGACTATGGTAACCCCAGAGCTACTCCAAGAAGAACGAATTGGTGATAACACATCCTCCACAAGATCCTTCTCATTTTTTAGAAGTTGAGTTCTAACTTTCTCATAGTTGGGCCCCTTGTACCCTTGAGGAGCTTTGTTAACTGCCCTTATCATATCCTGCC
>PIFL-15
CCTCCCCTCAATAATCAAACCTGCAGCTTTGCATACCGGTGCATTATCCGTGATAACTTGCACCACCCTGTTAGGACCAACCTGTTCAATAGATTTGATAATGACATCAGCAATGAATTGTGCATCTTTTACCTCTCCCGAGCAGTCTTCTGCCTTTAGAAACATTGCTCCTTTTGGTGAAGTGGCAATGATGTTTATCAATGGTCTACGCCTTGTATCTGTCCATCCATCTGAGACTATGGTAACCCCAGAGCTAGTCCAAGAAGAACGAATTGGTGATAGCACATCCTCCACAAGATCCTTCTCATTTTTTAGAAGTTGAGTTCTAACTTTCTCATAGTTGGGCCCCTTGTACCCTTGAGGAGCTTTGTTAACTGCCCTTATCATATCTTGCC
>PIFL-12
CCTCCCCTCAATAATCAAACCTGCAGCTTTGCATACCGGTGCATTATCCGTGATAACTTGCACCACCCTGTTAGGACCAACCTGTTCAATAGATTTGATAATGACATCAGCAATGAATTGTGCATCTTTTACCTCTCCCGAGCAGTCTTCTGCCTTTAGAAACATTGCTCCTTTTGGTGAAGTGGCAATGATGTTTATCAATGGTCTACGCCTTGTATCTGTCCATCCATCTGAGACTATGGTAACCCCAGAGCTACTCCAAGAAGAACGAATTGGTGATAGCACATCCTCCACAAGATCCTTCTCATTTTTTAGAAGTTGAGTTCTAACTTTCTCATAGTTGGGCCCCTTGTACCCTTGAGGAGCTTTGTTAACTGCCCTTATCATATCTTGCC
>PIFL-13
CCTCCCCTCAATAATCAAACCTGCAGCTTTGCATACCGGTGCATTATCCGTGATAACTTGCACCACCCTGTTAGGACCAACCTGTTCAATAGATTTGATAATGACATCAGCAATGAATTGTGCATCTTTTACCTCTCCCGAGCAGTCTTCTGCCTTTAGAAACATTGCTCCTTTTGGTGAAGTGGCAATGATGTTTATCAATGGTCTACGCCTTGTATCTGTCCATCCATCTGAGACTATGGTAACCCCAGAGCTAGTCCAAGAAGAGCGAATTGGTGATAGCACATCCTCCAAAAGATCCTTCTCATTTTTTAGAAGTTGAGTTCTAACTTTCTCATAGTTGGGCCCCTTGTACCCTTGAGGAGCTTTGTTAACTGCCCTTATCATATCCTGCC
>PIGE-1
CCTCCCCTCAATAATCAAACCTGCAGCTTTGCATACTGGTGCATTATCCGTGATAACTTGCACCACCCTGTTAGGACCAACTTGTTCAATAGATTTGATAATGACATCAACAATGAATTGTGCATCTTTTACCTCTCCCGAGCAGTCTTTTGCCTTTAGAAACATTGCTCCTTTTGGTGAAGTGGCAATGATGTTTATCAATGGTCTACGCCTTGTATCTGTCCATCCATCTGAGACTATGGTAACCCCAGAGCTACTCCAAGAAGAACGAATTGGTGATAGCACATCCTCCACAAGATCCTTCTCATTTTTTAGAAGTTGAGTTCTAACTTTCTCATAGTTGGGCCCCTTGTACCCTTGAGGAGCTTTGTTAACTGCCCTTATCATATCTTGCC
>PIGE-2
CCTCCCCTCAATAATCAAACCTGCAGCTTTGCATACCGGTGCATTATCCGTGATAACTTGCACCACCCTGTTAGGACCAACCTGTTCAATAGATTTGATAATGACATCAGCAATGAATTGTGCATCTTTTACCTCTCCCGAGCAGTCTTCTGCCTTTAGAAACATTGCTCCTTTTGGTGAAGTGGCAATGATGTTTATCAATGGTCTACGCCTTGTATCTGTCCATCCATCTGAGACTATGGTAACCCCAGAGCTAGTCCAAGAAGAGCGAATTGGTGATAGCACATCCTCCACAAGATCCTTCTCATTTTTTAGAAGTTGAGTTCTAACTTTCTCATAGTTGGGCCCCTTGTACCCTTGAGGAGCTTTGTTAACTGCCCTTATCATATCTTGCC
>PIMN-5
CCTCCCCTCAATAATCAAACCTGCAGCTTTGCATACCGGTGCATTATCCGTGATAACTTGCACCACCCTGTTAGGACCAACTTGTTCAATAGATTTGATAATGACATCAGCAATGAATTGTGCATCTTTTACCTCTCCCGAGCAGTCTTCTGCCTTTAGAAACATTGCTCCTTTTGGTGAAGTGGCAATGATGTTTATCAATGGTCTACGCCTTGTATCTGTCCATCCATCTGAGACTATGGTAACCCCAGAGCTACTCCAAGAAGAACGAATTGGTGATAACACATCCTCCACAAGATCCTTCTCATTTTTTAGAAGTTGAGTTCTAACTTTCTCATAGTTGGGCCCCTTGTACCCTTGAGGAGCTTTGTTAACTGCCCTTATCATATCTTGCC
>PIMN-18
CCTCCCCTCAATAATCAAACCTGCAGCTTTGCATACCGGTGCATTATCCGTGATAACTTGCACCACCCTGTTAGGACCAACTTGTTCAATAGATTTGATAATGACATCAGCAATGAATTGTGCATCTTTTACCTCTCCCGAGCAGTCTTCTGCCTTTAGAAACATTGCTCCTTTTGGTGAAGTGGCAATGATGTTTATCAATGGTCTACGCCTTGTATCTGTCCATCCATCTGAGACTATGGTAACCCCAGAGCTACTCCAAGAAGAACGAATTGGTGATAACACATCCTCCACAAGATCCTTCTCATTTTTTAGAAGTTGAGTTCTAACTTTCTCATAGTTGGGCCCCTTGTACCCTTGAGGAGCTTTGTTAACTGCCCTTATCATATCTTGCC
>PIMN-16
CCTCCCCTCAATAATCAAACCTGCAGCTTTGCATACCGGTGCATTATCCGTGATAACTTGCACCACCCTGTTAGGACCAACTTGTTCAATAGATTTGATAATGACATCAGCAATGAATTGTGCATCTTTTACCTCTCCCGAGCAGTCTTCTGCCTTTAAAAACATTGCTCCTTTTGGTGAAGTGGCAATGATATTTATCAATGGTCTACGCCTTGTATCTGTCCATCCATCTGAGACTATGGTAACCCCAGAGCTACTCCAAGAAGAACGAATTGGTGATAACACATCCTCCACAAGATCCTTCTCATTTTTTAGAAGTTGAGTTCTAACTTTCTCATAGTTGGGCCCCTTGTACCCTTGAGGAGCTTTGTTAACTGCCCTTATCATATCTTGCC
>PIMN-3
CCTCCCCTCAATAATCAAACCTGCAGCTTTGCATACCGGTGCATTATCCGTGATAACTTGCACCACCCTGTTAGGACCAACTTGTTCAATAGATTTGATAATGACATCAGCAATGAATTGTGCATCTTTTACCTCTCCCGAGCAGTCTTCTGCCTTTAGAAACATTGCTCCTTTTGGTGAAGTGGCAATGATGTTTATCAATGGTCTACGCCTTGTATCTGTCCATCCATCTGAGACTATGGTAACCCCAGAGCTACTCCAAGAAGAACGAATTGGTGATAACACATCCTCCACAAGATCCTTCTCATTTTTTAGAAGTTGAGTTCTAACTTTCTCATAGTTGGGCCCCTTGTACCCTTGAGGAGCTTTGTTAACTGCCCTTATCATATCTTGCC
>PIMN-10
NNNNNNNNNNNNNNNNNNNNNNNCAGCTTTGCATACCGGTGCATTATCCGTGATAACTTGCACCACCCTGTTAGGACCAACTTGTTCAATAGATTTGATAATGACATCAGCAATGAATTGTGCATCTTTTACCTCTCCCGAGCAGTCTTCTGCCTTTAGAAACATTGCTCCTTTTGGTGAAGTGGCAATGATGTTTATCAATGGTCTACGCCTTGTATCTGTCCATCCATCTGAGACTATGGTAACCCCAGAGCTACTCCAAGAAGAACGAATTGGTGATAACACATCCTCCACAAGATCCTTCTCATTTTTTAGAAGTTGAGTTCTAACTTTCTCATAGTTGGGCCCCTTGTACCCTTGAGGAGCTTTGTTAACTGCCCTTATCATATCTTGCC
>PIMN-4
NNNNNNNNNNNNNNNNNNNNNNNCAGCTTTGCATACCGGTGCATTATCCGTGATAACTTGCACCACCCTGTTAGGACCAACTTGTTCAATAGATTTGATAATGACATCAGCAATGAATTGTGCATCTTTTACCTCTCCCGAGCAGTCTTCCGCCTTTAAAAACATTGCTCCTTTTGGTGAAGTGGCAATGATATTTATCAATGGTCTACGCCTTGTATCTGTCCATCCATCTGAGACTATGGTAACCCCAGAGCTAGTCCAAGAAGAACGAATTGGTGATAACACATCCTCCACAAGATCCTTCTCATTTTTGAGAAGTTGAGTTCTAACTTTCTCATAGTTGGGCCCCTTGTACCCTTGAGGAGCTTTGTTAACTGCCNNNNNNNNNNNNNNNN
>PIMN-2
CCTCCCCTCAATAATCAAACCTGCAGCTTTGCATACCGGTGCATTATCCGTGATAACTTGCACCACCCTGTTAGGACCAACTTGTTCAATAGATTTGATAATGACATCAGCAATGAATTGTGCATCTTTTACCTCTCCCGAGCAGTCTTCTGCCTTTAGAAACATTGCTCCTTTTGGTGAAGTGGCAATGATGTTTATCAATGGTCTACGCCTTGTATCTGTCCATCCATCTGAGACTATGGTAACCCCAGAGCTACTCCAAGAAGAACGAATTGGTGATAACACATCCTCCACAAGATCCTTCTCATTTTTTAGAAGTTGAGTTCTAACTTTCTCATAGTTGGGCCCCTTGTACCCTTGAGGAGCTTTGTTAACTGCCCTTATCATATCTTGCC
>PIMN-11
CCTCCCCTCAATAATCAAACCTGCAGCTTTGCATACCGGTGCATTATCCGTGATAACTTGCACCACCCTGTTAGGACCAACTTGTTCAATAGATTTGATAATGACATCAGCAATGAATTGTGCATCTTTTACCTCTCCCGAGCAGTCTTCTGCCTTTAAAAACATTGCTCCTTTTGGTGAAGTGGCAATGATATTTATCAATGGTCTACGCCTTGTATCTGTCCATCCATCTGAGACTATGGTAACCCCAGAGCTACTCCAAGAAGAACGAATTGGTGATAACACATCCTCCACAAGATCCTTCTCATTTTTTAGAAGTTGAGTTCTAACTTTCTCATAGTTGGGCCCCTTGTACCCTTGAGGAGCTTTGTTAACTGCCCTTATCATATCTTGCC
>PIMN-1
CCTCCCCTCAATAATCAAACCTGCAGCTTTGCATACCGGTGCATTATCCGTGATAACTTGCACCACCCTGTTAGGACCAACTTGTTCAATAGATTTGATAATGACATCAGCAATGAATTGTGCATCTTTTACCTCTCCCGAGCAGTCTTCCGCCTTTAGAAACATTGCTCCTTTTGGTGAAGTGGCAATGATGTTTATCAATGGTCTACGCCTTGTATCTGTCCATCCATCTGAGACTATGGTAACCCCAGAGCTACTCCAAGAAGAACGAATTGGTGATAACACATCCTCCACAAGATCCTTCTCATTTTTTAGAAGTTGAGTTCTAACTTTCTCATAGTTGGGCCCCTTGTACCCTTGAGGAGCTTTGTTAACTGCCCTTATCATATCTTGCC
>PIMN-9
NNNNNNNNNNNNNNNNNNACCTGCAGCTTTGCATACTGGTGCATTATCCGTGATAACTTGCACCACCCTGTTAGGACCAACTTGTTCAATAGATTTGATAATGACATCAGCAATGAATTGTGCATCTTTTACCTCTCCCGAGCAGTTTTTCGCCTTTAGAAACATTGCTCCTTTTGGTGAAGTGGCAATGATATTTATCAATGGTCTACGCCTTGTATCTGTCCATCCATCTGAGACTATGGTAACCCCAGAGCTACTCCAAGAAGAACGAATTGGTGATAACACATCCTCCACAAGATCCTTCTCATTTTTGAGAAGTTGAGTTCTAACTTTCTCATAGTTGGGCCCCTTGTACCCTTGAGGAGCTTTGTTAACTGCCNNNNNNNNNNNNNNNN
>PIMN-12
CCTCCCCTCAATAATCAAACCTGCAGCTTTGCATACCGGTGCATTATCCGTGATAACTTGCACCACCCTGTTAGGACCAACTTGTTCAATAGATTTGATAATGACATCAGCAATGAATTGTGCATCTTTTACCTCTCCCGAGCAGTCTTCTGCCTTTAGAAACATTGCTCCTTTTGGTGAAGTGGCAATGATATTTATCAATGGTCTACGCCTTGTATCTGTCCATCCATCTGAGACTATGGTAACCCCAGAGCTACTCCAAGAAGAACGAATTGGTGATAACACATCCTCCACAAGATCCTTCTCATTTTTTAGAAGTTGAGTTCTAACTTTCTCATAGTTGGGCCCCTTGTACCCTTGAGGAGCTTTGTTAACTGCCCTTATCATATCTTGCC
>PIMN-7
CCTCCCCTCAATAATCAAACCTGCAGCTTTGCATACCGGTGCATTATCCGTGATAACTTGCACCACCCTGTTAGGACCAACTTGTTCAATAGATTTGATAATGACATCAGCAATGAATTGTGCATCTTTTACCTCTCCCGAGCAGTCTTCTGCCTTTAGAAACATTGCTCCTTTTGGTGAAGTGGCAATGATATTTATCAATGGTCTACGCCTTGTATCTGTCCATCCATCTGAGACTATGGTAACCCCAGAGCTACTCCAAGAAGAACGAATTGGTGATAACACATCCTCCACAAGATCCTTCTCATTTTTTAGAAGTTGAGTTCTAACTTTCTCATAGTTGGGCCCCTTGTACCCTTGAGGAGCTTTGTTAACTGCCNNNNNNNNNNNNNNNN
>PIMN-17
CCTCCCCTCAATAATCAAACCTGCAGCTTTGCATACCGGTGCATTATCCGTGATAACTTGCACCACCCTGTTAGGACCAACTTGTTCAATAGATTTGATAATGACATCAGCAATGAATTGTGCATCTTTTACCTCTCCCGAGCAGTCTTCTGCCTTTAGAAACATTGCTCCTTTTGGTGAAGTGGCAATGATGTTTATCAATGGTCTACGCCTTGTATCTGTCCATCCATCTGAGACTATGGTAACCCCAGAGCTACTCCAAGAAGAACGAATTGGTGATAACACATCCTCCACAAGATCCTTCTCATTTTTTAGAAGTTGAGTTCTAACTTTCTCATAGTTGGGCCCCTTGTACCCTTGAGGAGCTTTGTTAACTGCCCTTATCATATCTTGCC
>PIMN-6
CCTCCCCTCAATAATCAAACCTGCAGCTTTGCATACCGGTGCATTATCCGTGATAACTTGCACCACCCTGTTAGGACCAACTTGTTCAATAGATTTGATAATGACATCAGCAATGAATTGTGCATCTTTTACCTCTCCCGAGCAGTCTTCTGCCTTTAGAAACATTGCTCCTTTTGGTGAAGTGGCAATGATGTTTATCAATGGTCTACGCCTTGTATCTGTCCATCCATCTGAGACTATGGTAACCCCAGAGCTACTCCAAGAAGAACGAATTGGTGATAACACATCCTCCACAAGATCCTTCTCATTTTTTAGAAGTTGAGTTCTAACTTTCTCATAGTTGGGCCCCTTGTACCCTTGAGGAGCTTTGTTAACTGCCCTTATCATATCTTGCC
>PIMN-15
CCTCCCCTCAATAATCAAACCTGCAGCTTTGCATACCGGTGCATTATCCGTGATAACTTGCACCACCCTGTTAGGACCAACTTGTTCAATAGATTTGATAATGACATCAGCAATGAATTGTGCATCTTTTACCTCTCCCGAGCAGTCTTCTGCCTTTAGAAACATTGCTCCTTTTGGTGAAGTGGCAATGATGTTTATCAATGGTCTACGCCTTGTATCTGTCCATCCATCTGAGACTATGGTAACCCCAGAGCTACTCCAAGAAGAACGAATTGGTGATAACACATCCTCCACAAGATCCTTCTCATTTTTTAGAAGTTGAGTTCTAACTTTCTCATAGTTGGGCCCCTTGTACCCTTGAGGAGCTTTGTTAACTGCCCTTATCATATCTTGCC
>PIMN-14
CCTCCCCTCAATAATCAAACCTGCAGCTTTGCATACCGGTGCATTATCCGTGATAACTTGCACCACCCTGTTAGGACCAACTTGTTCAATAGATTTGATAATGACATCAGCAATGAATTGTGCATCTTTTACCTCTCCCGAGCAGTCTTCTGCCTTTAAAAACATTGCTCCTTTTGGTGAAGTGGCAATGATGTTTATCAATGGTCTACGCCTTGTATCTGTCCATCCATCTGAGACTATGGTAACCCCAGAGCTAGTCCAAGAAGAACGAATTGGTGATAACACATCCTCCACAAGATCCTTCTCATTTTTTAGAAGTTGAGTTCTAACTTTCTCATAGTTGGGCCCCTTGTACCCTTGAGGAGCTTTGTTAACTGCCNNNNNNNNNNNNNNNN
>PIMN-8
CCTCCCCTCAATAATCAAACCTGCAGCTTTGCATACCGGTGCATTATCCGTGATAACTTGCACCACCCTGTTAGGACCAACTTGTTCAATAGATTTGATAATGACATCAGCAATGAATTGTGCATCTTTTACCTCTCCCGAGCAGTCTTCTGCCTTTAGAAACATTGCTCCTTTTGGTGAAGTGGCAATGATGTTTATCAATGGTCTACGCCTTGTATCTGTCCATCCATCTGAGACTATGGTAACCCCAGAGCTACTCCAAGAAGAACGAATTGGTGATAACACATCCTCCACAAGATCCTTCTCATTTTTTAGAAGTTGAGTTCTAACTTTCTCATAGTTGGGCCCCTTGTACCCTTGAGGAGCTTTGTTAACTGCCCTTATCATATCTTGCC
>PIMN-13
CCTCCCCTCAATAATCAAACCTGCAGCTTTGCATACCGGTGCATTATCCGTGATAACTTGCACCACCCTGTTAGGACCAACTTGTTCAATAGATTTGATAATGACATCAGCAATGAATTGTGCATCTTTTACCTCTCCCGAGCAGTCTTCTGCCTTTAGAAACATTGCTCCTTTTGGTGAAGTGGCAATGATATTTATCAATGGTCTACGCCTTGTATCTGTCCATCCATCTGAGACTATGGTAACCCCAGAGCTACTCCAAGAAGAACGAATTGGTGATAACACATCCTCCACAAGATCCTTCTCATTTTTTAGAAGTTGAGTTCTAACTTTCTCATAGTTGGGCCCCTTGTACCCTTGAGGAGCTTTGTTAACTGCCCTTATCATATCTTGCC
>PISB-18
CCTCCCCTCAATAATCAAACCTGCAGCTTTGCATACCGGTGCATTATCCGTGATAACTTGCACCACCCTGTTAGGACCAACCTGTTCAATAGATTTGATAATGACATCAGCAATGAATTGTGCATCTTTTACCTCTCCCGAGCAGTCTTCTGCCTTTAGAAACATTGCTCCTTTTGGTGAAGTGGCAATGATGTTTATCAATGGTCTACGCCTTGTATCTGTCCATCCATCTGAGACTATGGTAACCCCAGAGCTAGTCCAAGAAGAACGAATTGGTGATAGCACATCCTCCACAAGATCCTTCTCATTTTTTAGAAGTTGAGTTCTAACTTTCTCATAGTTGGGCCCCTTGTACCCTTGAGGAGCTTTGTTAACTGCCCTTATCATATCCTGCC
>PISB-2
CCTCCCCTCAATAATCAAACCTGCAGCTTTGCATACCGGTGCATTATCCGTGATAACTTGCACCACCCTGTTAGGACCAATTTGTTCAATAGATTTGATAATGACATCAGCAATGAATTGTGCATCTTTTACCTCTCCCGAGCAATCTTCCGCCTTTAGAAACATTGCTCCTTTTGGTGAAGTGGCAATGATATTTATTAATGGTCTACACCTTGTGTCTGTCCATCCATCTGAGACTATGGTAACCCCAGAGCTACTCCAAGAAGAATGAATTGGTGATAGCACATCCTCCACAAGATCCTTCTCATTTTTTAGAAGTTGAGTTCTAACTTTCTCATAGTTGGGCCCCTTGTACCCTTGAGGAGCTTTGTTAACTGCCCTTATCATATCCTGCC
>PISB-11
CCTCCCCTCAATAATCAAACCTGCAGCTTTGCATACCGGTGCATTATCCGTGATAACTTGCACCACCCTGTTAGGACCAACCTGTTCAATAGATTTGATAATGACATCAGCAATGAATTGTGCATCTTTTACCTCTCCCGAGCAGTCTTCTGCCTTTAGAAACATTGCTCCTTTTGGTGAAGTGGCAATGATGTTTATCAATGGTCTACGCCTTGTATCTGTCCATCCATCTGAGACTATGGTAACCCCAGAGCTAGTCCAAGAAGAGCGAATTGGTGATAGCACATCCTCCAAAAGATCCTTCTCATTTTTTAGAAGTTGAGTTCTAACTTTCTCATAGTTGGGCCCCTTGTACCCTTGAGGAGCTTTGTTAACTGCCCTTATCATATCTTGCC
>PISB-5
CCTCCCTTCAATAATCAAACCTGCAGCTTTGCATACCGGTGCATTATCCGTGATAACTTGCACCACCCTGTTAGGACCAACCTGTTCAATAGATTTGATAATGACATCAGCAATGAATTGTGCATCTTTTACCTCTCCCGAGCAGTCTTCTGCCTTTAGAAACATTGCTCCTTTTGGTGAAGTGGCAATGATGTTTATCAATGGTCTACGCCTTGTATCTGTCCATCCATCTGAGACTATGGTAACCCCAGAGCTAGTCCAAGAAGAGCGAATTGGTGATAGCACATCCTCCAAAAGATCCTTCTCATTTTTTAGAAGTTGAGTTCTAACTTTCTCATAGTTGGGCCCCTTGTACCCTTGAGGAGCTTTGTTAACTGCCCTTATCATATCCTGCC
>PISB-12
CCTCCCCTCAATAATCAAACCTGCAGCTTTGCATACCGGTGCATTATCCGTGATAACTTGCACCACCCTGTTAGGACCAACCTGTTCAATAGATTTGATAATGACATCAGCAATGAATTGTGCATCTTTTACCTCTCCCGAGCAGTCTTCTGCCTTTAGAAACATTGCTCCTTTTGGTGAAGTGGCAATGATGTTTATCAATGGTCTACGCCTTGTATCTGTCCATCCATCTGAGACTATGGTAACCCCAGAGCTAGTCCAAGAAGAGCGAATTGGTGATAGCACATCCTCCAAAAGATCCTTCTCATTTTTTAGAAGTTGAGTTCTAACTTTCTCATAGTTGGGCCCCTTGTACCCTTGAGGAGCTTTGTTAACTGCCCTTATCATATCTTGCC
>PISB-7
CCTCCCCTCAATAATCAAACCTGCAGCTTTGCATACCGGTGCATTATCCGTGATAACTTGCACCACCCTGTTAGGACCAACCTGTTCAATAGATTTGATAATGACATCAGCAATGAATTGTGCATCTTTTACCTCTCCCGAGCAGTCTTCTGCCTTTAGAAACATTGCTCCTTTTGGTGAAGTGGCAATGATGTTTATCAATGGTCTACGCCTTGTATCTGTCCATCCATCTGAGACTATGGTAACCCCAGAGCTAGTCCAAGAAGAGCGAATTGGTGATAGCACATCCTCCAAAAGATCCTTCTCATTTTTTAGAAGTTGAGTTCTAACTTTCTCATAGTTGGGCCCCTTGTACCCTTGAGGAGCTTTGTTAACTGCCCTTATCATATCCTGCC
>PISB-17
CCTCCCCTCAATAATCAAACCTGCAGCTTTGCATACCGGTGCATTATCCGTGATAACTTGCACCACCCTGTTAGGACCAACCTGTTCAATAGATTTGATAATGACATCAGCAATGAATTGTGCATCTTTTACCTCTCCCGAGCAGTCTTCTGCCTTTAGAAACATTGCTCCTTTTGGTGAAGTGGCAATGATGTTTATCAATGGTCTACGCCTTGTATCTGTCCATCCATCTGAGACTATGGTAACCCCAGAGCTACTCCAAGAAGAACGAATTGGTGATAGCACATCCTCCACAAGATCCTTCTCATTTTTTAGAAGTTGAGTTCTAACTTTCTCATAGTTGGGCCCCTTGTACCCTTGAGGAGCTTTGTTAACTGCCCTTATCATATCTTGCC
>PISB-16
CCTCCCCTCAATAATCAAACCTGCAGCTTTGCATACCGGTGCATTATCCGTGATAACTTGCACCACCCTGTTAGGACCAACTTGTTCAATAGATTTGATAATGACATCAGCAATGAATTGTGCATCTTTTACCTCTCCCGAGCAGTCTTCTGCCTTTAGAAACATTGCTCCTTTTGGTGAAGTGGCAATGATGTTTATCAATGGTCTACGCCTTGTATCTGTCCATCCATCTGAGACTATGGTAACCCCAGAGCTAGTCCAAGAAGAACGAATTGGTGATAGCACATCCTCCACAAGATCCTTCTCATTTTTTAGAAGTTGAGTTCTAACTTTCTCATAGTTGGGCCCCTTGTACCCTTGAGGAGCTTTGTTAACTGCCCTTATCATATCTTGCC
>PISB-13
CCTCCCCTCAATAATCAAACCTGCAGCTTTGCATACCGGTGCATTATCCGTGATAACTTGCACCACCCTGTTAGGACCAACCTGTTCAATAGATTTGATAATGACATCAGCAATGAATTGTGCATCTTTTACCTCTCCCGAGCAGTCTTCTGCCTTTAGAAACATTGCTCCTTTTGGTGAAGTGGCAATGATGTTTATCAATGGTCTACGCCTTGTATCTGTCCATCCATCTGAGACTATGGTAACCCCAGAGCTAGTCCAAGAAGAGCGAATTGGTGATAGCACATCCTCCAAAAGATCCTTCTCATTTTTTAGAAGTTGAGTTCTAACTTTCTCATAGTTGGGCCCCTTGTACCCTTGAGGAGCTTTGTTAACTGCCCTTATCATATCTTGCC
>PISB-1
CCTCCCCTCAATAATCAAACCTGCAGCTTTGCATACCGGTGCATTATCCGTGATAACTTGCACCACCCTGTTAGGACCAACCTGTTCAATAGATTTGATAATGACATCAGCAATGAATTGTGCATCTTTTACCTCTCCCGAGCAGTCTTCTGCCTTTAGAAACATTGCTCCTTTTGGTGAAGTGGCAATGATGTTTATCAATGGTCTACGCCTTGTATCTGTCCATCCATCTGAGACTATGGTAACCCCAGAGCTAGTCCAAGAAGAGCGAATTGGTGATAGCACATCCTCCAAAAGATCCTTCTCATTTTTTAGAAGTTGAGTTCTAACTTTCTCATAGTTGGGCCCCTTGTACCCTTGAGGAGCTTTGTTAACTGCCCTTATCATATCTTGCC
>PISB-15
CCTCCCCTCAATAATCAAACCTGCAGCTTTGCATACCGGTGCATTATCCGTGATAACTTGCACCACCCTGTTAGGACCAACCTGTTCAATAGATTTGATAATGACATCAGCAATGAATTGTGCATCTTTTACCTCTCCCGAGCAGTCTTCTGCCTTTAGAAACATTGCTCCTTTTGGTGAAGTGGCAATGATGTTTATCAATGGTCTACGCCTTGTATCTGTCCATCCATCTGAGACTATGGTAACCCCAGAGCTAGTCCAAGAAGAGCGAATTGGTGATAGCACATCCTCCACAAGATCCTTCTCATTTTTTAGAAGTTGAGTTCTAACTTTCTCATAGTTGGGCCCCTTGTACCCTTGAGGAGCTTTGTTAACTGCCCTTATCATATCTTGCC
>PISB-4
CCTCCCCTCAATAATCAAACCTGCAGCTTTGCATACCGGTGCATTATCCGTGATAACTTGCACCACCCTGTTAGGACCAACCTGTTCAATAGATTTGATAATGACATCAGCAATGAATTGTGCATCTTTTACCTCTCCCGAGCAGTCTTCTGCCTTTAGAAACATTGCTCCTTTTGGTGAAGTGGCAATGATGTTTATCAATGGTCTACGCCTTGTATCTGTCCATCCATCTGAGACTATGGTAACCCCAGAGCTAGTCCAAGAAGAGCGAATTGGTGATAGCACATCCTCCAAAAGATCCTTCTCATTTTTTAGAAGTTGAGTTCTAACTTTCTCATAGTTGGGCCCCTTGTACCCTTGAGGAGCTTTGTTAACTGCCCTTATCATATCTTGCC
>PISB-6
CCTCCCCTCAATAATCAAACCTGCAGCTTTGCATACCGGTGCATTATCCGTGATAACTTGCACCACCCTGTTAGGACCAACTTGTTCAATAGATTTGATAATGACATCAGCAATGAATTGTGCATCTTTTACCTCTCCCGAGCAGTCTTCTGCCTTTAGAAACATTGCTCCTTTTGGTGAAGTGGCAATGATGTTTATCAATGGTCTACGCCTTGTATCTGTCCATCCATCTGAGACTATGGTAACCCCAGAGCTACTCCAAGAAGAACGAATTGGTGATAGCACATCCTCCACAAGATCCTTCTCATTTTTTAGAAGTTGAGTTCTAACTTTCTCATAGTTGGGCCCCTTGTACCCTTGAGGAGCTTTGTTAACTGCCCTTATCATATCTTGCC
>PISB-9
CCTCCCCTCAATAATCAAACCTGCAGCTTTGCATACCGGTGCATTATCCGTGATAACTTGCACCACCCTGTTAGGACCAACCTGTTCAATAGATTTGATAATGACATCAGCAATGAATTGTGCATCTTTTTCCTCTCCCGAGCAGTCTTCTGCCTTTAGAAACATTGCTCCTTTTGGTGAAGTGGCAATGATGTTTATCAATGGTCTACGCCTTGTATCTGTCCATCCATCTGAGACTATGGTAACCCCAGAGCTAGTCCAAGAAGAGCGAATTGGTGATAGCACATCCTCCACAAGATCCTTCTCATTTTTTAGAAGTTGAGTTCTAACTTTCTCATAGTTGGGCCCCTTGTACCCTTGAGGAGCTTTGTTAACTGCCCTTATCATATCTTGCC
>PISB-3
CCTCCCCTCAATAATCAAACCTGCAGCTTTGCATACCGGTGCATTATCCGTGATAACTTGCACCACCCTGTTAGGACCAACCTGTTCAATAGATTTGATAATGACATCAGCAATGAATTGTGCATCTTTTACCTCTCCCGAGCAGTCTTCTGCCTTTAGAAACATTGCTCCTTTTGGTGAAGTGGCAATGATGTTTATCAATGGTCTACGCCTTGTATCTGTCCATCCATCTGAGACTATGGTAACCCCAGAGCTAGTCCAAGAAGAGCGAATTGGTGATAGCACATCCTCCAAAAGATCCTTCTCATTTTTTAGAAGTTGAGTTCTAACTTTCTCATAGTTGGGCCCCTTGTACCCTTGAGGAGCTTTGTTAACTGCCCTTATCATATCTTGCC
>PISB-14
CCTCCCCTCAATAATCAAACCTGCAGCTTTGCATACCGGTGCATTATCCGTGATAACTTGCACCACCCTGTTAGGACCAACCTGTTCAATAGATTTGATAATGACATCAGCAATGAATTGTGCATCTTTTACCTCTCCCGAGCAGTCTTCTGCCTTTAGAAACATTGCTCCTTTTGGTGAAGTGGCAATGATGTTTATCAATGGTCTACGCCTTGTATCTGTCCATCCATCTGAGACTATGGTAACCCCAGAGCTAGTCCAAGAAGAGCGAATTGGTGATAGCACATCCTCCAAAAGATCCTTCTCATTTTTTAGAAGTTGAGTTCTAACTTTCTCATAGTTGGGCCCCTTGTACCCTTGAGGAGCTTTGTTAACTGCCCTTATCATATCTTGCC
>PISQ-1
CCTCCCCTCAATAATCAAACCTGCAGCTTTGCATACCGGTGCATTATCCGTGATAACTTGCACCACCCTGTTAGGACCAACCTGTTCAATAGATTTGATAATGACATCAACAATGAATTGTGCATCTTTTACCTCTCCCGAGCAGTCTTCTGCCTTTAGAAACATTGCTCCTTTTGGTGAAGTGGCAATGATGTTTATCAATGGTCTACGCCTTGTATCTGTCCATCCATCTGAGACTATGGTAACCCCAGAGCTAGTCCAAGAAGAGCGAATTGGTGATAGCACATCCTCCACAAGATCCTTCTCATTTTTTAGAAGTTGAGTTCTAACTTTCTCATAGTTGGGCCCCTTGTACCCTTGAGGAGCTTTGTTAACTGCCCTTATCATATCCTGCC
>PISQ-2
CCTCCCCTCAATAATCAAACCTGCAGCTTTGCATACCGGTGCATTATCCGTGATAACTTGCACCACCCTGTTAGGACCAACCTGTTCAATAGATTTGATAATGACATCAACAATGAATTGTGCATCTTTTACCTCTCCCGAGCAGTCTTCTGCCTTTAGAAACATTGCTCCTTTTGGTGAAGTGGCAATGATGTTTATCAATGGTCTACGCCTTGTATCTGTCCATCCATCTGAGACTATGGTAACCCCAGAGCTAGTCCAAGAAGAACGAATTGGTGATAGCACATCCTCCACAAGATCCTTCTCATTTTTTAGAAGTTGAGTTCTAACTTTCTCATAGTTGGGCCCCTTGTACCCTTGAGGAGCTTTGTTAACTGCCCTTATCATATCCTGCC
>PIST-3
CCTCCCCTCAATAATCAAACCTGCAGCTTTGCATACCGGTGCATTATCCGTGATAACTTGCACCACCCTGTTAGGACCAACCTGTTCAATAGATTTGATAATGACATCAGCAATGAATTGTGCATCTTTTACCTCTCCCGAGCAGTCTTCTGCCTTTAGAAACATTGCTCCTTTTGGTGAAGTGGCAATGATGTTTATCAATGGTCTACGCCTTGTATCTGTCCATCCATCTGAGACTATGGTAACCCCAGAGCTACTCCAAGAAGAACGAATTGGTGATAACACATCCTCCACAAGATCCTTCTCATTTTTTAGAAGTTGAGTTCTAACTTTCTCATAGTTGGGCCCCTTGTACCCTTGAGGAGCTTTGTTAACTGCCCTTATCATATCTTGCC
>PICH-X3
CCTCCCCTCAATAATCAAACCTGCAGCTTTGCATACCGGTGCATTATCCGTGATAACTTGCACCACCCTGTTAGGACCAACCTGTTCAATAGATTTGATAATGACATCAGCAATGAATTGTGCATCTTTTACCTCTCCCGAGCAGTCTTCTGCCTTTAAAAACATTGCTCCTTTTGGTGAAGTGGCAATGATGTTTATCAATGGTCTACGCCTTGTATCTGTCCATCCATCTGAGACTATGGTAACCCCAGAGCTAGTCCAAGAAGAACGAATTGGTGATAGCACATCCTCCACAAGATCCTTCTCATTTTTTAGAAGTTGAGTTCTAACTTTCTCATAGTTGGGCCCCTTGTACCCTTGAGGAGCTTTGTTAACTGCCCTTATCATATCTTGCC
>PIST-5
CCTCCCCTCAATAATCAAACCTGCAGCTTTGCATACCGGTGCATTATCCGTGATAACTTGCACCACCCTGTTAGGACCAACCTGTTCAATAGATTTGATAATGACATCAGCAATGAATTGTGCATCTTTTACCTCTCCCGAGCAGTCTTCTGCCTTTAGAAACATTGCTCCTTTTGGTGAAGTGGCAATGATGTTTATCAATGGTCTACGCCTTGTATCTGTCCATCCATCTGAGACTATGGTAACCCCAGAGCTAGTCCAAGAAGAGCGAATTGGTGATAGCACATCCTCCAAAAGATCCTTCTCATTTTTTAGAAGTTGAGTTCTAACTTTCTCATAGTTGGGCCCCTTGTACCCTTGAGGAGCTTTGTTAACTGCCCTTATCATATCCTGCC
>PIST-6
CCTCCCCTCAATAATCAAACCTGCAGCTTTGCATACCGGTGCATTATCCGTGATAACTTGCACCACCCTGTTAGGACCAACCTGTTCAATAGATTTGATAATGACATCAGCAATGAATTGTGCATCTTTTACCTCTCCCGAGCAGTCTTCTGCCTTTAGAAACATTGCTCCTTTTGGTGAAGTGGCAATGATGTTTATCAATGGTCTACGCCTTGTATCTGTCCATCCATCTGAGACTATGGTAACCCCAGAGCTAGTCCAAGAAGAGCGAATTGGTGATAGCACATCCTCCAAAAGATCCTTCTCATTTTTTAGAAGTTGAGTTCTAACTTTCTCATAGTTGGGCCCCTTGTACCCTTGAGGAGCTTTGTTAACTGCCCTTATCATATCTTGCC
>PICH-X1
CCTCCCCTCAATAATCAAACCTGCAGCTTTGCATACCGGTGCATTATCCGTGATAACTTGCACCACCCTGTTAGGACCAACCTGTTCAATAGATTTGATAATGACATCAGCAATGAATTGTGCATCTTTTACCTCTCCCGAGCAGTCTTCTGCCTTTAGAAACATTGCTCCTTTTGGTGAAGTGGCAATGATGTTTATCAATGGTCTACGCCTTGTATCTGTCCATCCATCTGAGACTATGGTAACCCCAGAGCTAGTCCAAGAAGAACGAATTGGTGATAGCACATCCTCCAAAAGATCCTTCTCATTTTTTAGAAGTTGAGTTCTAACTTTCTCATAGTTGGGCCCCTTGTACCCTTGAGGAGCTTTGTTAACTGCCCTTATCATATCTTGCC
>PIST-2
CCTCCCCTCAATAATCAAACCTGCAGCTTTGCATACCGGTGCATTATCCGTGATAACTTGCACCACCCTGTTAGGACCAACCTGTTCAATAGATTTGATAATGACATCAGCAATGAATTGTGCATCTTTTACCTCTCCCGAGCAGTCTTCTGCCTTTAGAAACATTGCTCCTTTTGGTGAAGTGGCAATGATGTTTATCAATGGTCTACGCCTTGTATCTGTCCATCCATCTGAGACTATGGTAACCCCAGAGCTAGTCCAAGAAGAGCGAATTGGTGATAGCACATCCTCCAAAAGATCCTTCTCATTTTTTAGAAGTTGAGTTCTAACTTTCTCATAGTTGGGCCCCTTGTACCCTTGAGGAGCTTTGTTAACTGCCCTTATCATATCTTGCC
>PIST-1
CCTCCCCTCAATAATCAAACCTGCAGCTTTGCATACCGGTGCATTATCCGTGATAACTTGCACCACCCTGTTAGGACCAACCTGTTCAATAGATTTGATAATGACATCAGCAATGAATTGTGCATCTTTTACCTCTCCCGAGCAGTCTTCTGCCTTTAGAAACATTGCTCCTTTTGGTGAAGTGGCAATGATGTTTATCAATGGTCTACGCCTTGTATCTGTCCATCCATCTGAGACTATGGTAACCCCAGAGCTAGTCCAAGAAGAGCGAATTGGTGATAGCACATCCTCCAAAAGATCCTTCTCATTTTTTAGAAGTTGAGTTCTAACTTTCTCATAGTTGGGCCCCTTGTACCCTTGAGGAGCTTTGTTAACTGCCCTTATCATATCTTGCC
>PIST-19
CCTCCCCTCAATAATCAAACCTGCAGCTTTGCATACCGGTGCATTATCCGTGATAACTTGCACCACCCTGTTAGGACCAACTTGTTCAATAGATTTGATAATGACATCAGCAATGAATTGTGCATCTTTTACCTCTCCCGAGCAGTCTTCTGCCTTTAGAAACATTGCTCCTTTTGGTGAAGTGGCAATGATGTTTATCAATGGTCTACGCCTTGTATCTGTCCATCCATCTGAGACTATGGTAACCCCAGAGCTACTCCAAGAAGAACGAATTGGTGATAACACATCCTCCACAAGATCCTTCTCATTTTTTAGAAGTTGAGTTCTAACTTTCTCATAGTTGGGCCCCTTGTACCCTTGAGGAGCTTTGTTAACTGCCCTTATCATATCTTGCC
>PIST-11
CCTCCCCTCAATAATCAAACCTGCAGCTTTGCATACCGGTGCATTATCCGTGATAACTTGCACCACCCTGTTAGGACCAACCTGTTCAATAGATTTGATAATGACATCAGCAATGAATTGTGCATCTTTTACCTCTCCCGAGCAGTCTTCTGCCTTTAGAAACATTGCTCCTTTTGGTGAAGTGGCAATGATGTTTATCAATGGTCTACGCCTTGTATCTGTCCATCCATCTGAGACTATGGTAACCCCAGAGCTAGTCCAAGAAGAGCGAATTGGTGATAGCACATCCTCCACAAGATCCTTCTCATTTTTTAGAAGTTGAGTTCTAACTTTCTCATAGTTGGGCCCCTTGTACCCTTGAGGAGCTTTGTTAACTGCCCTTATCATATCTTGCC
>PIST-10
CCTCCCCTCAATAATCAAACCTGCAGCTTTGCATACCGGTGCATTATCCGTGATAACTTGCACCACCCTGTTAGGACCAACCTGTTCAATAGATTTGATAATGACATCAGCAATGAATTGTGCATCTTTTACCTCTCCCGAGCAGTCTTCTGCCTTTAGAAACATTGCTCCTTTTGGTGAAGTGGCAATGATGTTTATCAATGGTCTACGCCTTGTATCTGTCCATCCATCTGAGACTATGGTAACCCCAGAGCTAGTCCAAGAAGAGCGAATTGGTGATAACACATCCTCCACAAGATCCTTCTCATTTTTTAGAAGTTGAGTTCTAACTTTCTCATAGTTGGGCCCCTTGTACCCTTGAGGAGCTTTGTTAACTGCCCTTATCATATCTTGCC
>PIST-7
CCTCCCCTCAATAATCAAACCTGCAGCTTTGCATACCGGTGCATTATCCGTGATAACTTGCACCACCCTGTTAGGACCAACCTGTTCAATAGATTTGATAATGACATCAGCAATGAATTGTGCATCTTTTACCTCTCCCGAGCAGTCTTCTGCCTTTAGAAACATTGCTCCTTTTGGTGAAGTGGCAATGATGTTTATCAATGGTCTACGCCTTGTATCTGTCCATCCATCTGAGACTATGGTAACCCCAGAGCTAGTCCAAGAAGAACGAATTGGTGATAGCACATCCTCCACAAGATCCTTCTCATTTTTTAGAAGTTGAGTTCTAACTTTCTCATAGTTGGGCCCCTTGTACCCTTGAGGAGCTTTGTTAACTGCCCTTATCATATCTTGCC
>PICH-X2
CCTCCCCTCAATAATCAAACCTGCAGCTTTGCATACCGGTGCATTATCCGTGATAACTTGCACCACCCTGTTAGGACCAACCTGTTCAATAGATTTGATAATGACATCAGCAATGAATTGTGCATCTTTTACCTCTCCCGAGCAGTCTTCTGCCTTTAGAAACATTGCTCCTTTTGGTGAAGTGGCAATGATGTTTATCAATGGTCTACGCCTTGTATCTGTCCATCCATCTGAGACTATGGTAACCCCAGAGCTAGTCCAAGAAGAGCGAATTGGTGATAGCACATCCTCCACAAGATCCTTCTCATTTTTTAGAAGTTGAGTTCTAACTTTCTCATAGTTGGGCCCCTTGTACCCTTGAGGAGCTTTGTTAACTGCCCTTATCATATCTTGCC
>PIST-15
CCTCCCCTCAATAATCAAACCTGCAGCTTTGCATACCGGTGCATTATCCGTGATAACTTGCACCACCCTGTTAGGACCAACCTGTTCAATAGATTTGATAATGACATCAACAATGAATTGTGCATCTTTTACCTCTCCCGAGCAGTCTTCTGCCTTTAAAAACATTGCTCCTTTTGGTGAAGTGGCAATGATGTTTATCAATGGTCTACGCCTTGTATCTGTCCATCCATCTGAGACTATGGTAACCCCAGAGCTACTCCAAGAAGAACGAATTGGTGATAACACATCCTCCACAAGATCCTTCTCATTTTTTAGAAGTTGAGTTCTAACTTTCTCATAGTTGGGCCCCTTGTACCCTTGAGGAGCTTTGTTAACTGCCCTTATCATATCTTGCC
>PIST-4
CCTCCCCTCAATAATCAAACCTGCAGCTTTGCATACCGGTGCATTATCCGTGATAACTTGCACCACCCTGTTAGGACCAACCTGTTCAATAGATTTGATAATGACATCAGCAATGAATTGTGCATCTTTTACCTCTCCCGAGCAGTCTTCTGCCTTTAGAAACATTGCTCCTTTTGGTGAAGTGGCAATGATGTTTATCAATGGTCTACGCCTTGTATCTGTCCATCCATCTGAGACTATGGTAACCCCAGAGCTACTCCAAGAAGAACGAATTGGTGATAACACATCCTCCACAAGATCCTTCTCATTTTTTAGAAGTTGAGTTCTAACTTTCTCATAGTTGGGCCCCTTGTACCCTTGAGGAGCTTTGTTAACTGCCCTTATCATATCTTGCC
>PIST-8
CCTCCCCTCAATAATCAAACCTGCAGCTTTGCATACCGGTGCATTATCCGTGATAACTTGCACCACCCTGTTAGGACCAACCTGTTCAATAGATTTGATAATGACATCAGCAATGAATTGTGCATCTTTTACCTCTCCCGAGCAGTCTTCTGCCTTTAGAAACATTGCTCCTTTTGGTGAAGTGGCAATGATGTTTATCAATGGTCTACGCCTTGTATCTGTCCATCCATCTGAGACTATGGTAACCCCAGAGCTAGTCCAAGAAGAACGAATTGGTGATAGCACATCCTCCACAAGATCCTTCTCATTTTTTAGAAGTTGAGTTCTAACTTTCTCATAGTTGGGCCCCTTGTACCCTTGAGGAGCTTTGTTAACTGCCCTTATCATATCTTGCC
>PIST-13
CCTCCCCTCAATAATCAAACCTGCAGCTTTGCATACCGGTGCATTATCCGTGATAACTTGCACCACCCTGTTAGGACCAACCTGTTCAATAGATTTGATAATGACATCAGCAATGAATTGTGCATCTTTTACCTCTCCCGAGCAGTCTTCTGCCTTTAGAAACATTGCTCCTTTTGGTGAAGTGGCAATGATGTTTATCAATGGTCTACGCCTTGTATCTGTCCATCCATCTGAGACTATGGTAACCCCAGAGCTAGTCCAAGAAGAGCGAATTGGTGATAGCACATCCTCCACAAGATCCTTCTCATTTTTTAGAAGTTGAGTTCTAACTTTCTCATAGTTGGGCCCCTTGTACCCTTGAGGAGCTTTGTTAACTGCCCTTATCATATCTTGCC
>PIST-9
CCTCCCCTCAATAATCAAACCTGCAGCTTTGCATACCGGTGCATTATCCGTGATAACTTGCACCACCCTGTTAGGACCAACCTGTTCAATAGATTTGATAATGACATCAGCAATGAATTGTGCATCTTTTACCTCTCCCGAGCAGTCTTCTGCCTTTAGAAACATTGCTCCTTTTGGTGAAGTGGCAATGATGTTTATCAATGGTCTACGCCTTGTATCTGTCCATCCATCTGAGACTATGGTAACCCCAGAGCTACTCCAAGAAGAACGAATTGGTGATAACACATCCTCCACAAGATCCTTCTCATTTTTTAGAAGTTGAGTTCTAACTTTCTCATAGTTGGGCCCCTTGTACCCTTGAGGAGCTTTGTTAACTGCCCTTATCATATCTTGCC
>PIST-14
CCTCCCCTCAATAATCAAACCTGCAGCTTTGCATACCGGTGCATTATCCGTGATAACTTGCACCACCCTGTTAGGACCAACCTGTTCAATAGATTTGATAATGACATCAGCAATGAATTGTGCATCTTTTACCTCTCCCGAGCAGTCTTCTGCCTTTAGAAACATTGCTCCTTTTGGTGAAGTGGCAATGATGTTTATCAATGGTCTACGCCTTGTATCTGTCCATCCATCTGAGACTATGGTAACCCCAGAGCTACTCCAAGAAGAGCGAATTGGTGATAACACATCCTCCACAAGATCCTTCTCATTTTTTAGAAGTTGAGTTCTAACTTTCTCATAGTTGGGCCCCTTGTACCCTTGAGGAGCTTTGTTAACTGCCCTTATCATATCTTGCC
>PILA-23
CCTCCCCTCAATAATCAAACCTGCAGCTTTGCATACCGGTGCATTATCCGTGATAACTTGCACCACCCTGTTAGGACCAACCTGTTCAATAGATTTGATAATGACATCAGCAATGAATTGTGCATCTTTTACCTCTCCCGAGCAGTCTTCTGCCTTTAGAAACATTGCTCCTTTTGGTGAAGTGGCAATGATGTTTATCAATGGTCTACGCCTTGTATCTGTCCATCCATCTGAGACTATGGTAACCCCAGAGCTAGTCCAAGAAGAACGAATTGGTGATAGCACATCCTCCACAAGATCCTTCTCATTTTTTAGAAGTTGAGTTCTAACTTTCTCATAGTTGGGCCCCTTGTACCCTTGAGGAGCTTTGTTAACTGCCCTTATCATATCTTGCC
>PILA-18
CCTCCCCTCAATAATCAAACCTGCAGCTTTGCATACCGGTGCATTATCCGTGATAACTTGCACCACCCTGTTAGGACCAACTTGTTCAATAGATTTGATAATGACATCAGCAATGAATTGTGCATCTTTTACCTCTCCCGAGCAGTCTTCCGCCTTTAAAAACATTGCTCCTTTTGGTGAAGTGGCAATGATATTTATCAATGGTCTACGCCTTGTATCTGTCCATCCATCTGAGACTATGGTAACCCCAGAGCTACTCCAAGAAGAACGAATTGGTGATAACACATCCTCCACAAGATCCTTCTCATTTTTTAGAAGTTGAGTTCTAACTTTCTCATAGTTGGGCCCCTTGTACCCTTGAGGAGCTTTGTTAACTGCCCTTATCATATCTTGCC
>PILA-17
NNNNNNNNNNNNNNNNNAACCTGCAGCTTTGCATACTGGTGCATTATCCGTGATAACTTGCACCACCCTGTTAGGACCAACTTGTTCAATAGATTTGATAATGACATCAGCAATGAATTGTGCATCTTTTACCTCTCCCGAGCAGTCTTCCGCCTTTAAAAACATTGCTCCTTTTGGTGAAGTGGCAATGATATTTATCAATGGTCTACGCCTTGTATCTGTCCATCCATCTGAGACTATGGTAACCCCAGAGCTACTCCAAGAAGAACGAATTGGTGATAACACATCCTCCACAAGATCCTTCTCATTTTTTAGAAGTTGAGTTCTAACTTTCTCATAGTTGGGCCCCTTGTACCCTTGAGGAGCTTTGTTAACTGCCCTTATCATATCTTGCC
>PILA-19
CCTCCCCTCAATAATCAAACCTGCAGCTTTGCATACTGGTGCATTATCCGTGATAACTTGCACCACCCTGTTAGGACCAACTTGTTCAATAGATTTGATAATGACATCAGCAATGAATTGTGCATCTTTTACCTCTCCCGAGCAGTCTTCCGCCTTTAAAAACATTGCTCCTTTTGGTGAAGTGGCAATGATATTTATCAATGGTCTACGCCTTGTATCTGTCCATCCATCTGAGACTATGGTAACCCCAGAGCTACTCCAAGAAGAACGAATTGGTGATAACACATCCTCCACAAGATCCTTCTCATTTTTTAGAAGTTGAGTTCTAACTTTCTCATAGTTGGGCCCCTTGTACCCTTGAGGAGCTTTGTTAACTGCCCTTATCATATCTTGCC
>PILA-26
CCTCCCCTCAATAATCAAACCTGCAGCTTTGCATACCGGTGCATTATCCGTGATAACTTGCACCACCCTGTTAGGACCAACTTGTTCAATAGATTTGATAATGACATCAGCAATGAATTGTGCATCTTTTACCTCTCCCGAGCAGTCTTCTGCCTTTAGAAACATTGCTCCTTTTGGTGAAGTGGCAATGATGTTTATCAATGGTCTACGCCTTGTATCTGTCCATCCATCTGAGACTATGGTAACCCCAGAGCTACTCCAAGAAGAACGAATTGGTGATAGCACATCCTCCACAAGATCCTTCTCATTTTTTAGAAGTTGAGTTCTAACTTTCTCATAGTTGGGCCCCTTGTACCCTTGAGGAGCTTTGTTAACTGCCCTTATCATATCTTGCC
>PILA-22
CCTCCCCTCAATAATCAAACCTGCAGCTTTGCATACCGGTGCATTATCCGTGATAACTTGCACCACCCTGTTAGGACCAACTTGTTCAATAGATTTGATAATAACATCAGCAATGAATTGTGCATCTTTTACCTCTCCCGAGCAGTCTTCCGCCTTTAAAAACATTGCTCCTTTTGGTGAAGTGGCAATGATATTTATCAATGGTCTACGCCTTGTATCTGTCCATCCATCTGAGACTATGGTAACCCCAGAGCTACTCCAAGAAGAACGAATTGGTGATAACACATCCTCCACAAGATCCTTCTCATTTTTTAGAAGTTGAGTTCTAACTTTCTCATAGTTGGGCCCCTTGTACCCTTGAGGAGCTTTGTTAACTGCCCTTATCATATCTTGCC
>PILA-24
CCTCCCCTCAATAATCAAACCTGCAGCTTTGCATACTGGTGCATTATCCGTGATAACTTGCACCACCCTGTTAGGACCAACTTGTTCAATAGATTTGATAATAACATCAGCAATGAATTGTGCATCTTTTACCTCTCCCGAGCAGTCTTCTGCCTTTAAAAACATTGCTCCTTTTGGTGAAGTGGCAATGATATTTATCAATGGTCTACGCCTTGTATCTGTCCATCCATATGAGACTATGGTAACCCCAGAGCTACTCCAAGAAGAACGAATTGGTGATAACACATCCTCCACAAGATCCTTCTCATTTTTTAGAAGCTGAGTTCTAACTTTCTCATAGTTGGGCCCCTTGTACCCTTGAGGAGCTTTGTTAACTGCCCTTATCATATCTTGCC
>PILA-29
CCTCCCCTCAATAATCAAACCTGCAGCTTTGCATACCGGTGCATTATCCGTGATAACTTGCACCACCCTGTTAGGACCAACCTGTTCAATAGATTTGATAATGACATCAGCAATGAATTGTGCATCTTTTACCTCTCCCGAGCAGTCTTCTGCCTTTAGAAACATTGCTCCTTTTGGTGAAGTGGCAATGATGTTTATCAATGGTCTACGCCTTGTATCTGTCCATCCATCTGAGACTATGGTAACCCCAGAGCTAGTCCAAGAAGAACGAATTGGTGATAGCACATCCTCCACAAGATCCTTCTCATTTTTTAGAAGTTGAGTTCTAACTTTCTCATAGTTGGGCCCCTTGTACCCTTGAGGAGCTTTGTTAACTGCCCTTATCATATCTTGCC
>PILA-20
CCTCCCCTCAATAATCAAACCTGCAGCTTTGCATACCGGTGCATTATCCGTGATAACTTGCACCACCCTGTTAGGACCAACTTGTTCAATAGATTTGATAATGACATCAGCAATGAATTGTGCATCTTTTACCTCTCCCGAGCAGTCTTCTGCCTTTAGAAACATTGCTCCTTTTGGTGAAGTGGCAATGATGTTTATCAATGGTCTACGCCTTGTATCTGTCCATCCATCTGAGACTATGGTAACCCCAGAGCTAGTCCAAGAAGAACGAATTGGTGATAGCACATCCTCCACAAGATCCTTCTCATTTTTTAGAAGTTGAGTTCTAACTTTCTCATAGTTGGGCCCCTTGTACCCTTGAGGAGCTTTGTTAACTGCCCTTATCATATCTTGCC
>PILA-27
CCTCCCCTCAATAATCAAACCTGCAGCTTTGCATACCGGTGCATTATCCGTGATAACTTGCACCACCCTGTTAGGACCAACCTGTTCAATAGATTTGATAATGACATCAGCAATGAATTGTGCATCTTTTACCTCTCCCGAGCAGTCTTCTGCCTTTAGAAACATTGCTCCTTTTGGTGAAGTGGCAATGATGTTTATCAATGGTCTACGCCTTGTATCTGTCCATCCATCTGAGACTATGGTAACCCCAGAGCTACTCCAAGAAGAACGAATTGGTGATAGCACATCCTCCACAAGATCCTTCTCATTTTTTAGAAGTTGAGTTCTAACTTTCTCATAGTTGGGCCCCTTGTACCCTTGAGGAGCTTTGTTAACTGCCCTTATCATATCTTGCC
>PILA-21
NNNNNNNNNNNNNNNNNAACCTGCAGCTTTGCATACTGGTGCATTATCCGTGATAACTTGCACCACCCTGTTAGGACCAACTTGTTCAATAGATTTGATAATGACATCAGCAATGAATTGTGCATCTTTTACCTCTCCCGAGCAGTCTTCCGCCTTTAAAAACATTGCTCCTTTTGGTGAAGTGGCAATGATATTTATCAATGGTCTACGCCTTGTATCTGTCCATCCATCTGAGACTATGGTAACCCCAGAGCTACTCCAAGAAGAACGAATTGGTGATAACACATCCTCCACAAGATCCTTCTCATTTTTTAGAAGTTGAGTTCTAACTTTCTCATAGTTGGGCCCCTTGTACCCTTGAGGAGCTTTGTTAACTGCCCTTATCATATCTTGCC
>PILA-28
CCTCCCCTCAATAATCAAACCTGCAGCTTTGCATACCGGTGCATTATCCGTGATAACTTGCACCACCCTGTTAGGACCAACTTGTTCAATAGATTTGATAATGACATCAGCAATGAATTGTGCATCTTTTACCTCTCCCGAGCAGTCTTCTGCCTTTAGAAACATTGCTCCTTTTGGTGAAGTGGCAATGATGTTTATCAATGGTCTACGCCTTGTATCTGTCCATCCATCTGAGACTATGGTAACCCCAGAGCTACTCCAAGAAGAACGAATTGGTGATAGCACATCCTCCACAAGATCCTTCTCATTTTTTAGAAGTTGAGTTCTAACTTTCTCATAGTTGGGCCCCTTGTACCCTTGAGGAGCTTTGTTAACTGCCCTTATCATATCTTGCC
>PIAL-AO
NNNNNNNNNNNNAATCAAACCTGCAGCTTTGCATACTGGTGCATTATCCGTGATAACTTGCACCACCCTGTTAGGACCAACTTGTTCAATAGATTTGATAATGACATCAGCAATGAATTGTGCATCTTTTACCTCTCCCGAGCAGTCTTCTGCCTTTAAAAACATTGCTCCTTTTGGTGAAGTGGCAATGATATTTATCAATGGTATACGCCTTGTATCTGTCCATCCATCTGAGACTATGGTAACCCCAGAGCTACTCCAAGAAGAACGAATTGGTGATAACACATCCTCCACAAGATCCTTCTCATTTTTTAGAAGTTGAGTTCTAACTTTCTCATAGTTGGGCCCCTTGTACCCTTGAGGAGCTTTGTTAACTGCCCTTATCATATCTTGCC
