# Supplementary material for: An empirical evaluation of two-stage species tree inference strategies using a multilocus dataset from North American pines
Source: BMC Evol Biol. 2014 Mar 29;14:67. doi: 10.1186/1471-2148-14-67 (PMC4021425; doi:10.1186/1471-2148-14-67)
Supplement: Additional file 3 — Zip archive containing data filesDp,Dp,0,Ds,Ds,0, and a description of these files. [file 1471-2148-14-67-S3.zip › DeGiorgioEtAl_2014_AdditionalFile1/Dataset_Dp0/0_6465_01.fas]

>PIAL-8
GTCCTCCTTTTCTTGACGGATTTGCTCCCGAATCTGCTCTCTCTGCTCCATCGAATCCAGCAAGTCCCTGAAAAACTTCTGCTGGCGGTCAAATAAATTCTCTAATACCGTGTCCAGGTTGTTAGTTCCTGTTCCCGTCCAATAACGGCACCGCCGTTTCCCAGGCGGAGACCCGTCTTCCGTCTCCTCCTCGCCCTCGCCCTCGCCCT------------------CGCCGTGGCCCTCCTCCTCGTCGGTTTTGCTGTCGCCGCCATTAGGGACTTCCACGGCCGCCGGCTCGGCGCCGTCTTTAACCTTAGCCGCCGCTCCTCTGGCTGAGAGCAGCGGCTGGAGCTCGTCGAAGAAAGGGTTGTCCTGCCGGTTCTTGATGCCGTCACGGACTTCTTTATATCCGGCCGTCAATTTC
>PIAL-16
GTCCTCCTTTTCTTGACGGATTTGCTCCCGAATCTGCTCTCTCTGCTCCATCGAATCCAGCAAGTCCCTGAAAAACTTCTGCTGGCGGTCAAATAAATTCTCTAATACCGTGTCCAGGTTGTTAGTTCCTGTTCCCGTCCAATAACGGCACCGCCGTTTCCCAGGCGGAGACCCGTCTTCCGTCTCCTCCTCGCCCTCGCCCTCGCCCTCGCCCT------------CGCCGTGGCCCTCCTCCTCGTCGGTTTTGCTGTCGCCGCCATTAGGGACTTCCACGGCCGCCGGCTCGGCGCCGTCTTTAACCTTAGCCGCCGCTCCTCTGGCTGAGAGCAGCGGCTGGAGCTCGTCGAAGAAAGGGTTGTCCTGCCGGTTCTTGATGCCGTCACGGACTTCTTTATATCCGGCCGTCAATTTC
>PIAL-10
GTCCTCCTTTTCTTGACGGATTTGCTCCCGAATCTGCTCTCTCTGCTCCATCGAATCCAGCAAGTCCCTGAAAAACTTCTGCTGGCGGTCAAATAAATTCTCTAATACCGTGTCCAGGTTGTTAGTTCCTGTTCCCGTCCAATAACGGCACCGCCGTTTCCCAGGCGGAGACCCGTCTTCCGTCTCCTCCTCGCCCTCGCCCTCGCCCT------------------CGCCGTGGCCCTCCTCCTCGTCGGTTTTGCTGTCGCCGCCATTAGGGACTTCCACGGCCGCCGGCTCGGCGCCGTCTTTAACCTTAGCCGCCGCTCCTCTGGCTGAGAGCAGCGGCTGGAGCTCGTCGAAGAAAGGGTTGTCCTGCCGGTTCTTGATGCCGTCACGGACTTCTTTATATCCGGCCGTCAATTTC
>PIAL-12
GTCCTCCTTTTCTTGACGGATTTGCTCCCGAATCTGCTCTCTCTGCTCCATCGAATCCAGCAAGTCCCTGAAAAACTTCTGCTGGCGGTCAAATAAATTCTCTAATACCGTGTCCAGGTTGTTAGTTCCTGTTCCCGTCCAATAACGGCACCGCCGTTTCCCAGGCGGAGACCCGTCTTCCGTCTCCTCCTCGCCCTCGCCCTCGCCCT------------------CGCCGTGGCCCTCCTCCTCGTCGGTTTTGCTGTCGCCGCCATTAGGGACTTCCACGGCCGCCGGCTCGGCGCCGTCTTTAACCTTAGCCGCCGCTCCTCTGGCTGAGAGCAGCGGCTGGAGCTCGTCGAAGAAAGGGTTGTCCTGCCGGTTCTTGATGCCGTCACGGACTTCTTTATATCCGGCCGTCAATTTC
>PIAL-17
GTCCTCCTTTTCTTGACGGATTTGCTCCCGAATCTGCTCTCTCTGCTCCATCGAATCCAGTAAGTCCCTGAAAAACTTCTGCTGGCGGTCAAATAAATTCTCTAATACCGTGTCCAGGTTGTTAGTTCCTGTTCCCGTCCAATAACGGCACTGCCGTTTCCCAGGCGGAGACCCGTCTTCCGTCTCCTCCTCGCCCTCGCCCTCGCCCT------------------CGCCGTGGCCCTCCTCCTCGTCGGTTTTGCTGTCGCCGCCATTAGGGACTTCCACGGCCGCCGGCTCGGCGCCGTCTTTAACCTTAGCCGCCGCTCCTCTGGCTGAGAGCAGCGGCTGGAGCTCGTCGAAGAAAGGGTTGTCCTGCCGGTTCTTGATGCCGTCACGGACTTCTTTATATCCGGCCGTCAATTTC
>PIAL-4
GTCCTCCTTTTCTTGACGGATTTGCTCCCGAATCTGCTCTCTCTGCTCCATCGAATCCAGCAAGTCCCTGAAAAACTTCTGCTGGCGGTCAAATAAATTCTCTAATACCGTGTCCAGGTTGTTAGTTCCTGTTCCCGTCCAATAACGGCACCGCCGTTTCCCAGGCGGAGACCCGTCTTCCGTCTCC-------------------------------------------------------CCTCGTCGGTTTTGCTGTCGCCGCCATTAGGGACTTCCACGGCCGCCGGCTCGGCGCCGTCTTTAACCTTAGCCGCCGCTCCTCTGGCTGAGAGCAGCGGCTGGAGCTCGTCGAAGAAAGGGTTGTCCTGCCGGTTCTTGATGCCGTCACGGACTTCTTTATATCCGGCCGTCAATTTC
>PIAL-15
GTCCTCCTTTTCTTGACGGATTTGCTCCCGAATCTGCTCTCTCTGCTCCATCGAATCCAGCAAGTCCCTGAAAAACTTCTGCTGGCGGTCAAATAAATTCTCTAATACCGTGTCCAGGTTGTTAGTTCCTGTTCCCGTCCAATAACGGCACCGCCGTTTCCCAGGCGGAGACCCGTCTTCCGTCTCCTCCTCGCCCTCGCCCTCGCCCTCGCCCT------------CGCCGTGGCCCTCCTCCTCGTCGGTTTTGCTGTCGCCGCCATTAGGGACTTCCACGGCCGCCGGCTCGGCGCCGTCTTTAACCTTAGCCGCCGCTCCTCTGGCTGAGAGCAGCGGCTGGAGCTCGTCGAAGAAAGGGTTGTCCTGCCGGTTCTTGATGCCGTCACGGACTTCTTTATATCCGGCCGTCAATTTC
>PIAL-3
GTCCTCCTTTTCTTGACGGATTTGCTCCCGAATCTGCTCTCTCTGCTCCATCGAATCCAGCAAGTCCCTGAAAAACTTCTGCTGGCGGTCAAATAAATTCTCTAATACCGTGTCCAGGTTGTTAGTTCCTGTTCCCGTCCAATAACGGCACCGCCGTTTCCCAGGCGGAGACCCGTCTTCCGTCTCCTCCTCGCCCTCGCCCTCGCCCTCGCCCT------------CGCCGTGGCCCTCCTCCTCGTCGGTTTTGCTGTCGCCGCCATTAGGGACTTCCACGGCCGCCGGCTCGGCGCCGTCTTTAACCTTAGCCGCCGCTCCTCTGGCTGAGAGCAGCGGCTGGAGCTCGTCGAAGAAAGGGTTGTCCTGCCGGTTCTTGATGCCGTCACGGACTTCTTTATATCCGGCCGTCAATTTC
>PIAL-6
GTCCTCCTTTTCTTGACGGATTTGCTCCCGAATCTGCTCTCTCTGCTCCATCGAATCCAGCAAGTCCCTGAAAAACTTCTGCTGGCGGTCAAATAAATTCTCTAATACCGTGTCCAGGTTGTTAGTTCCTGTTCCCGTCCAATAACGGCACCGCCGTTTCCCAGGCGGAGACCCGTCTTCCGTCTCCTCCTCGCCCTCGCCTTCGCCCTCGCCGT------------CGCCGTGGCCCTCCTCCTCGTCGGTTTTGCTGTCGCCGCCATTAGGGACTTCCACGGCCGCCGGCTCGGCGCCGTCTTTAACCTTAGCCGCCGCTCCTCTGGCTGAGAGCAGCGGCTGGAGCTCGTCGAAGAAAGGGTTGTCCTGCCGGTTCTTGATGCCGTCACGGACTTCTTTATATCCGGCCGTCAATTTC
>PIAL-13
GTCCTCCTTTTCTTGACGGATTTGCTCCCGAATCTGCTCTCTCTGCTCCATCGAATCCAGCAAGTCCCTGAAAAACTTCTGCTGGCGGTCAAATAAATTCTCTAATACCGTGTCCAGGTTGTTAGTTCCTGTTCCCGTCCAATAACGGCACCGCCGTTTTCCAGGCGGAGACCCGTCTTCCGTCTCCTCCTCGCCCTCGCCCTCGCCCTCGCCCT------------CGCCGTGGCCCTCCTCCTCGTCGGTTTTGCTGTCGCCGCCATTAGGGACTTCCACGGCCGCCGGCTCGGCGCCGTCTTTAACCTTAGCCGCCGCTCCTCTGGCTGAGAGCAGCGGCTGGAGCTCGTCGAAGAAAGGGTTGTCCTGCCGGTTCTTGATGCCGTCACGGACTTCTTTATATCCGGCCGTCAATTTC
>PIAL-5
GTCCTCCTTTTCTTGACGGATTTGCTCCCGAATCTGCTCTCTCTGCTCCATCGAATCCAGCAAGTCCCTGAAAAACTTCTGCTGGCGGTCAAATAAATTCTCTAATACCGTGTCCAGGTTGTTAGTTCCTGTTCCCGTCCAATAACGGCACCGCCGTTTTCCAGGCGGAGACCCGTCTTCCGTCTCCTCCTCGCCCTCGCCCTCGCCCTCGCCCT------------CGCCGTGGCCCTCCTCCTCGTCGGTTTTGCTGTCGCCGCCATTAGGGACTTCCACGGCCGCCGGCTCGGCGCCGTCTTTAACCTTAGCCGCCGCTCCTCTGGCTGAGAGCAGCGGCTGGAGCTCGTCGAAGAAAGGGTTGTCCTGCCGGTTCTTGATGCCGTCACGGACTTCTTTATATCCGGCCGTCAATTTC
>PIAY-3
GTCCTCCTTTTCTTGACGGATTTGCTCCCGAATCTGCTCTCTCTGCTCCATCGAATCCAGCAAGTCCCTGAAAAACTTCTGCTGGCGGTCAAATAAATTCTCTAATACCGTGTCCAGGTTGTTAGTTCCTGTTCCCGTCCAATAACGGCACCGCCGTTTCCCAGGCGGAGACCCGTCTTCCGTCTCCTCCTCGCCCTCGCCCTCGCCCTCGCCCT------------CGCCGTGGCCCTCCTCCTCGTCGGTTTTGCTGTCGCCGCCATTAGGGACTTCCACGGCCACCGGCTCGGCGCCGTCTTTAACCTTAGCCGCCGCTCCTCTGGCTGAGAGCAGCGGCTGGAGCTCGTCGAAGAAAGGGTTGTCCTGCCGGTTCTTGATGCCGTCACGGACTTCTTTATATCCGGCCNNNNNNNNN
>PIAY-17
GTCCTCCTTTTCTTGACGGATTTGCTCCCGAATCTGCTCTCTCTGCTCCATCGAATCCAGCAAGTCCCTGAAAAACTTCTGCTGGCGGTCAAATAAATTCTCTAATACCGTGTCCAGGTTGTTAGTTCCTGTTCCCGTCCAATAACGGCACCGCCGTTTCCCAGGCGGAGACCCGTCTTCCGTCTCCTCCTCGCCCTCGCCCTCGCCCTCGCCCTCGCCCT------CGCCGTGGCCCTCCTCCTCGTCGGTTTTGCTGTCGCCGCCATTAGGGACTTCCACGGCCACCGGCTCGGCGCCGTCTTTAACCTTAGCCGCCGCTCCTCTGGCTGAGAGCAGCGGCTGGAGCTCGTCGAAGAAAGGGTTGTCCTGCCGGTTCTTGATGCCGTCACGGACTTCTTTATATCCGGCCGTCAATTTC
>PIAY-9
GTCCTCCTTTTCTTGACGGATTTGCTCCCGAATCTGCTCTCTCTGCTCCATCGAATCCAGCAAGTCCCTGAAAAACTTCTGCTGGCGGTCAAATAAATTCTCTAATACCGTGTCCAGGTTGTTAGTTCCTGTTCCCGTCCAATAACGGCACCGCCGTTTCCCAGGCGGAGACCCGTCTTCCGTCTCCTCCTCGCCCTCGCCCTCGCCCTCGCCCT------------CGCCGTGGCCCTCCTCCTCGTCGGTTTTGCTGTCGCCGCCATTAGGGACTTCCACGGCCACCGGCTCGGCGCCGTCTTTAACCTTAGCCGCCGCTCCTCTGGCTGAGAGCAGCGGCTGGAGCTCGTCGAAGAAAGGGTTGTCCTGCCGGTTCTTGATGCCGTCNNNNNNNNNNNNNNNNNNNNNNNNNNNNNNN
>PIAY-16
GTCCTCCTTTTCTTGACGGATTTGCTCCCGAATCTGCTCTCTCTGCTCCATCGAATCCAGCAAGTCCCTGAAAAACTTCTGCTGGCGGTCAAATAAATTCTCTAATACCGTGTCCAGGTTGTTAGTTCCTGTTCCCGTCCAATAACGGCACCGCCGTTTCCCAGGCGGAGACCCGTCTTCCGTCTCCTCCTCGCCCTCGCCCTCGCCCTCGCCCT------------CGCCGTGGCCCTCCTCCTCGTCGGTTTTGCTGTCGCCGCCATTAGGGACTTCCACGGCCACCGGCTCGGCGCCGTCTTTAACCTTAGCCGCCGCTCCTCTGGCTGAGAGCAGCGGCTGGAGCTCGTCGAAGAAAGGGTTGTCCTGCCGGTTCTTGATGCCGTCACGGACTTCTTTATATCCGGCCGTCAATTTC
>PIAY-10
GTCCTCCTTTTCTTGACGGATTTGCTCCCGAATCTGCTCTCTCTGCTCCATCGAATCCAGCAAGTCCCTGAAAAACTTCTGCTGGCGGTCAAATAAATTCTCTAATACCGTGTCCAGGTTGTTAGTTCCTGTTCCCGTCCAATAACGGCACCGCCGTTTCCCAGGCGGAGACCCGTCTTCCGTCTCCTCCTCGCCCTCGCCCTCGCCCTCGCCCT------------CGCCGTGGCCCTCCTCCTCGTCGGTTTTGCTGTCGCCGCCATTAGGGACTTCCACGGCCACCGGCTCGGCGCCGTCTTTAACCTTAGCCGCCGCTCCTCTGGCTGAGAGCAGCGGCTGGAGCTCGTCGAAGAAAGGGTTGTCCTGCCGGTTCTTGATGCCGTCACGGACTTCTTTATATCCGGCCGTCAATTTC
>PIAY-13
GTCCTCCTTTTCTTGACGGATTTGCTCCCGAATCTGCTCTCTCTGCTCCATCGAATCCAGCAAGTCCCTGAAAAACTTCTGCTGGCGGTCAAATAAATTCTCTAATACCGTGTCCAGGTTGTTAGTTCCTGTTCCCGTCCAATAACGGCACCGCCGTTTCCCAGGCGGAGACCCGTCTTCCGTCTCCTCCTCGCCCTCGCCCTCGCCCTCGCCCT------------CGCCGTGGCCCTCCTCCTCGTCGGTTTTGCTGTCGCCGCCATTAGGGACTTCCACGGCCACCGGCTCGGCGCCGTCTTTAACCTTAGCCGCCGCTCCTCTGGCTGAGAGCAGCGGCTGGAGCTCGTCGAAGAAAGGGTTGTCCTGCCGGTTCTTGATGCCGTCACGGACTTCTTTATATCCGGCCGTCAATTTC
>PIAY-5
GTCCTCCTTTTCTTGACGGATTTGCTCCCGAATCTGCTCTCTCTGCTCCATCGAATCCAGCAAGTCCCTGAAAAACTTCTGCTGGCGGTCAAATAAATTCTCTAATACCGTGTCCAGGTTGTTAGTTCCTGTTCCCGTCCAATAACGGCACCGCCGTTTCCCAGGCGGAGACCCGTCTTCCGTCTCCTCCTCGCCCTCGCCCTCGCCCTCGCCCT------------CGCCGTGGCCCTCCTCCTCGTCGGTTTTGCTGTCGCCGCCATTAGGGACTTCCACGGCCACCGGCTCGGCGCCGTCTTTAACCTTAGCCGCCGCTCCTCTGGCTGAGAGCAGCGGCTGGAGCTCGTCGAAGAAAGGGTTGTCCTGCCGGTTCTTGATGCCGTCACGGACTTCTTTATATCCGGCCGTCAATTTC
>PIAY-15
GTCCTCCTTTTCTTGACGGATTTGCTCCCGAATCTGCTCTCTCTGCTCCATCGAATCCAGCAAGTCCCTGAAAAACTTCTGCTGGCGGTCAAATAAATTCTCTAATACCGTGTCCAGGTTGTTAGTTCCTGTTCCCGTCCAATAACGGCACCGCCGTTTCCCAGGCGGAGACCCGTCTTCCGTCTCCTCCTCGCCCTCGCCCTCGCCCTCGCCCT------------CGCCGTGGCCCTCCTCCTCGTCGGTTTTGCTGTCGCCGCCATTAGGGACTTCCACGGCCACCGGCTCGGCGCCGTCTTTAACCTTAGCCGCCGCTCCTCTGGCTGAGAGCAGCGGCTGGAGCTCGTCGAAGAAAGGGTTGTCCTGCCGGTTCTTGATGCCGTCACGGACTTCTTTATATCCGGCCGTCAATTTC
>PIAY-1
GTCCTCCTTTTCTTGACGGATTTGCTCCCGAATCTGCTCTCTCTGCTCCATCGAATCCAGCAAGTCCCTGAAAAACTTCTGCTGGCGGTCAAATAAATTCTCTAATACCGTGTCCAGGTTGTTAGTTCCTGTTCCCGTCCAATAACGGCACCGCCGTTTCCCAGGCGGAGACCCGTCTTCCGTCTCCTCCTCGCCCTCGCCCTCGCCCTCGCCCT------------CGCCGTGGCCCTCCTCCTCGTCGGTTTTGCTGTCGCCGCCATTAGGGACTTCCACGGCCACCGGCTCGGCGCCGTCTTTAACCTTAGCCGCCGCTCCTCTGGCTGAGAGCAGCGGCTGGAGCTCGTCGAAGAAAGGGTTGTCCTGCCGGTTCTTGATGCCGTCACGGACTTCTTTATATCCGGCCGTCAATTTC
>PIAY-18
GTCCTCCTTTTCTTGACGGATTTGCTCCCGAATCTGCTCTCTCTGCTCCATCGAATCCAGCAAGTCCCTGAAAAACTTCTGCTGGCGGTCAAATAAATTCTCTAATACCGTGTCCAGGTTGTTAGTTCCTGTTCCCGTCCAATAACGGCACCGCCGTTTCCCAGGCGGAGACCCGTCTTCCGTCTCCTCCTCGCCCTCGCCCTCGCCCTCGCCCT------------CGCCGTGGCCCTCCTCCTCGTCGGTTTTGCTGTCGCCGCCATTAGGGACTTCCACGGCCACCGGCTCGGCGCCGTCTTTAACCTTAGCCGCCGCTCCTCTGGCTGAGAGCAGCGGCTGGAGCTCGTCGAAGAAAGGGTTGTCCTGCCGGTTCTTGATGCCGTCACGGACTTCTTTATATCCGGCCGTCAATTTC
>PIAY-14
GTCCTCCTTTTCTTGACGGATTTGCTCCCGAATCTGCTCTCTCTGCTCCATCGAATCCAGCAAGTCCCTGAAAAACTTCTGCTGGCGGTCAAATAAATTCTCTAATACCGTGTCCAGGTTGTTAGTTCCTGTTCCCGTCCAATAACGGCACCGCCGTTTCCCAGGCGGAGACCCGTCTTCCGTCTCCTCCTCGCCCTCGCCCTCGCCCTCGCCCT------------CGCCGTGGCCCTCCTCCTCGTCGGTTTTGCTGTCGCCGCCATTAGGGACTTCCACGGCCACCGGCTCGGCGCCGTCTTTAACCTTAGCCGCCGCTCCTCTGGCTGAGAGCAGCGGCTGGAGCTCGTCGAAGAAAGGGTTGTCCTGCCGGTTCTTGATGCCGTCACGGACTTCTTTATATCCGGCCGTCAATTTC
>PIAY-4
GTCCTCCTTTTCTTGACGGATTTGCTCCCGAATCTGCTCTCTCTGCTCCATCGAATCCAGCAAGTCCCTGAAAAACTTCTGCTGGCGGTCAAATAAATTCTCTAATACCGTGTCCAGGTTGTTAGTTCCTGTTCCCGTCCAATAACGGCACCGCCGTTTCCCAGGCGGAGACCCGTCTTCCGTCTCCTCCTCGCCCTCGCCCTCGCCCTCGCCCT------------CGCCGTGGCCCTCCTCCTCGTCGGTTTTGCTGTCGCCGCCATTAGGGACTTCCACGGCCACCGGCTCGGCGCCGTCTTTAACCTTAGCCGCCGCTCCTCTGGCTGAGAGCAGCGGCTGGAGCTCGTCGAAGAAAGGGTTGTCCTGCCGGTTCTTGATGCCGTCACGGACTTCTTTATATCCGGCCGTCAATTTC
>PIAY-7
GTCCTCCTTTTCTTGACGGATTTGCTCCCGAATCTGCTCTCTCTGCTCCATCGAATCCAGCAAGTCCCTGAAAAACTTCTGCTGGCGGTCAAATAAATTCTCTAATACCGTGTCCAGGTTGTTAGTTCCTGTTCCCGTCCAATAACGGCACCGCCGTTTCCCAGGCGGAGACCCGTCTTCCGTCTCCTCCTCGCCCTCGCCCTCGCCCTCGCCCT------------CGCCGTGGCCCTCCTCCTCGTCGGTTTTGCTGTCGCCGCCATTAGGGACTTCCACGGCCACCGGCTCGGCGCCGTCTTTAACCTTAGCCGCCGCTCCTCTGGCTGAGAGCAGCGGCTGGAGCTCGTCGAAGAAAGGGTTGTCCTGCCGGTTCTTGATGCCGTCACGGACTTCTTTATATCCGGCCGTCAATTTC
>PIAY-8
GTCCTCCTTTTCTTGACGGATTTGCTCCCGAATCTGCTCTCTCTGCTCCATCGAATCCAGCAAGTCCCTGAAAAACTTCTGCTGGCGGTCAAATAAATTCTCTAATACCGTGTCCAGGTTGTTAGTTCCTGTTCCCGTCCAATAACGGCACCGCCGTTTCCCAGGCGGAGACCCGTCTTCCGTCTCCTCCTCGCCCTCGCCCTCGCCCTCGCCCT------------CGCCGTGGCCCTCCTCCTCGTCGGTTTTGCTGTCGCCGCCATTAGGGACTTCCACGGCCACCGGCTCGGCGCCGTCTTTAACCTTAGCCGCCGCTCCTCTGGCTGAGAGCAGCGGCTGGAGCTCGTCGAAGAAAGGGTTGTCCTGCCGGTTCTTGATGCCGTCACGGACTTCTTTATATCCGGCCGTCAATTTC
>PIAY-19
GTCCTCCTTTTCTTGACGGATTTGCTCCCGAATCTGCTCTCTCTGCTCCATCGAATCCAGCAAGTCCCTGAAAAACTTCTGCTGGCGGTCAAATAAATTCTCTAATACCGTGTCCAGGTTGTTAGTTCCTGTTCCCGTCCAATAACGGCACCGCCGTTTCCCAGGCGGAGACCCGTCTTCCGTCTCCTCCTCGCCCTCGCCCTCGCCCTCGCCCT------------CGCCGTGGCCCTCCTCCTCGTCGGTTTTGCTGTCGCCGCCATTAGGGACTTCCACGGCCACCGGCTCGGCGCCGTCTTTAACCTTAGCCGCCGCTCCTCTGGCTGAGAGCAGCGGCTGGAGCTCGTCGAAGAAAGGGTTGTCCTGCCGGTTCTTGATGCCGTCACGGACTTCTTTATATCCGGCCGTCAATTTC
>PIBU-1
GTCCTCCTTTTCTTGACGGATTTGCTCCCGAATCTGCTCTCTCTGCTCCATCGAATCCAGCAAGTCCCTGAAAAACTTCTGCTGGCGGTCAAATAAATTCTCTAATACCGTGTCCAGGTTGTTAGTTTCTGTTCCCGTCCAGTAACGGCACCGCCGTTTCCCAGGCGGGGACCCGTCTTCGGTCTCCTCCTCGCCCTCGCC------------------------------GTGGCCCTCCTCCTCGTCGGTTTTGCTGTCGCCGCCATTAGGGACTTCCACGGCCGGCGGCTCGGCGCCGTCTTTAACCTTAGCCGCCGCTCCTCTGGCTGAGAGCAGCGGCTGGAGTTCGTCGAAGAAAGGGTTGTCCTGCCGGTTCTTGATGCCGTCACGGACTTCTTTATATCCGGCCGTCAATTTC
>PIFL-1
GTCCTCCTTTTCTTGACGGATTTGCTCCCGAATCTGCTCTCTCTGCTCCATCGAATCCAGCAAGTCCCTGAAAAACTTCTGCTGGCGGTCAAATAAATTCTCTAATACCGCGTCCAGGTTGTTAGTTCCTGTTCCCGTCCAATAACGGCACCGCCGTTTCCCAGGCGGAGACCCGTCTTCCGTCTCCTCCTCGCCCTCGCCCTCGCCCTCGCCCT------------CGCCGTGGCCCTCCTCCTCGTCGGTTTTGCTGTCGCCGCCATTAGGGACTTCCACGGCCACCGGCTCGGCGCCGTCTTTAACCTTAGCCGCCGCTCCTCTGGCTGAGAGCAGCGGCTGGAGCTCGTCGAAGAAAGGGTTGTCCTGCCGGTTCTTGATGCCGTCACGGACTTCTTTATATCCGGCCGTCAATTTC
>PIFL-12
GTCCTCCTTTTCTTGACGGATTTGCTCCCGAATCTGCTCTCTCTGCTCCATCGAATCCAGCAAGTCCCTGAAAAACTTCTGCTGGCGGTCAAATAAATTCTCTAATACCGTGTCCAGGTTGTTAGTTCCTGTTCCCGTCCAATAACGGCACCGCCGTTTCCCAGGCGGAGACCCGTCTTCCGTCTCCTCCTCGCCCTCGCCCTCGCCCTCGCCGT------------CGCCGTGGCCCTCCTCCTCGTCGGTTTTGCTGTCGCCGCCATTAGGGACTTCCACGGCCGCCGGCTCGGCGCCGTCTTTAACCTTAGCCGCCGCTCCTCTGGCTGAGAGCAGCGGCTGGAGCTCGTCGAAGAAAGGGTTGTCCTGCCGGTTCTTGATGCCGTCACGGACTTCTTTATATCCGGCCGTCAATTTC
>PIFL-16
GTCCTCCTTTTCTTGACGGATTTGCTCCCGAATCTGCTCTTTCTGCTCCATCGAATCCAGCAAGTCCCTGAAAAACTTCTGCTGGCGGTCAAATAAATTCTCTAATACCGTGTCCAGGTTGTTAGTTCCTGTTCCCGTCCAATAACGGCACCGCCGTTTCCCAGGCGGAGACCCGTCTTCCGTCTCCTCCTCGCCCTCGCCCTCGCCCTCGCCCT------------CGCCGTGGCCCTCCTCCTCGTCGGTTTTGCTGTCGCCGCCATTAGGGACTTCCACGGCCGCCGGCTCGGCGCCGTCTTTAACCTTAGCCGCCGCTCCTCTGGCTGAGAGCAGCGGCTGGAGCTCGTCGAAGAAAGGGTTGTCCTGCCGGTTCTTGATGCCGTCACGGACTTCTTTATATCCGGCCGTCAATTTC
>PIFL-5
GTCCTCCTTTTCTTGACGGATTTGCTCCCGAATCTGCTCTCTCTGCTCCATCGAATCCAGCAAGTCCCTGAAAAACTTCTGCTGGCGGTCAAATAAATTCTCTAATACCGTGTCCAGGTTGTTAGTTCCTGTTCCCGTCCAATAACGGCACCGCCGTTTCCCAGGCGGAGACCCGTCTTCCGTCTCCTCCTCGCCCTCGCCCTCGCCCTCGCCCT------------CGCCGTGGCCCTCCTCCTCCTCGGTTTTGCTGTCGCCGCCATTAGGGACTTCCACGGCCGCCGGCTCGGCGCCGTCTTTAACCTTAGCCGCCGCTCCTCTGGCTGAGAGCAGCGGCTGGAGCTCGTCGAAGAAAGGGTTGTCCTGCCGGTTCTTGATGCCGTCACGGACTTCTTTATATCCGGCCGTCAATTTC
>PIFL-10
GTCCTCCTTTTCTTGACGGATTTGCTCCCGAATCTGCTCTCTCTGCTCCATCGAATCCAGCAAGTCCCTGAAAAACTTCTGCTGGCGGTCAAATAAATTCTCTAATACCGCGTCCAGGTTGTTAGTTCCTGTTCCCATCCAATAACGGCACCGCCGTTTCCCAGGCGGAGACCCGTCTTCCGTCTCCTCCTCGCCCTCGCCCTCGCCCTCGCCCT------------CGCCGTGGCCCTCCTCCTCGTCGGTTTTGCTGTCGCCGCCATTAGGGACTTCCACGGCCACCGGCTCGGCGCCGTCTTTAACCTTAGCCGCCGCTCCTCTGGCTGAGAGCAGCGGCTGGAGCTCGTCGAAGAAAGGGTTGTCCTGCCGGTTCTTGATGCCGTCACGGACTTCTTTATATCCGGCCGTCAATTTC
>PIFL-15
GTCCTCCTTTTCTTGACGGATTTGCTCCCGAATCTGCTCTCTCTGCTCCATCGAATCCAGCAAGTCCCTGAAAAACTTCTGCTGGCGGTCAAATAAATTCTCTAATACCGTGTCCAGGTTGTTAGTTCCTGTTCCCGTCCAATAACGGCACCGCCGTTTCCCAGGCGGAGACCCGTCTTCCGTCTCCTCCTCGCCCTCGCCCTCGCCCTCGCCCT------------CGCCGTGGCCCTCCTCCTCGTCGGTTTTGCTGTCGCCGCCATTAGGGACTTCCACGGCCACCGGCTCGGCGCCGTCTTTAACCTTAGCCGCCGCTCCTCTGGCTGAGAGCAGCGGCTGGAGCTCGTCGAAGAAAGGGTTGTCCTGCCGGTTCTTGATGCCGTCACGGACTTCTTTATATCCGGCCGTCAATTTC
>PIFL-9
GTCCTCCTTTTCTTGACGGATTTGCTCCCGAATCTGCTCTCTCTGCTCCATCGAATCCAGCAAGTCCCTGAAAAACTTCTGCTGGCGGTCAAATAAATTCTCTAATACCGTGTCCAGGTTGTTAGTTCCTGTTCCCGTCCAATAACGGCACCGCCGTTTCCCAGGCGGAGACCCGTCTTCCGTCTCCTCCTCGCCCTCGCCCTCGCCCTCGCCCT------------CGCCGTGGCCCTCCTCCTCGTCGGTTTTGCTGTCGCCGCCATTAGGGACTTCCACGGCCACCGGCTCGGCGCCGTCTTTAACCTTAGCCGCCGCTCCTCTGGCTGAGAGCAGCGGCTGGAGCTCGTCGAAGAAAGGGTTGTCCTGCCGGTTCTTGATGCCGTCACGGACTTCTTTATATCCGGCCGTCAATTTC
>PIFL-13
GTCCTCCTTTTCTTGACGGATTTGCTCCCGAATCTGCTCTCTCTGCTCCATCGAATCCAGCAAGTCCCTGAAAAACTTCTGCTGGCGGTCAAATAAATTCTCTAATACCGCGTCCAGGTTGTTAGTTCCTGTTCCCGTCCAATAACGGCACCGCCGTTTCCCAGGCGGAGACCCGTCTTCCGTCTCCTCCTCGCCCTCGCCCTCGCCCTCGCCCT------------CGCCGTGGCCCTCCTCCTCGTCGGTTTTGCTGTCGCCGCCATTAGGGACTTCCACGGCCACCGGCTCGGCGCCGTCTTTAACCTTAGCCGCCGCTCCTCTGGCTGAGAGCAGCGGCTGGAGCTCGTCGAAGAAAGGGTTGTCCTGCCGGTTCTTGATGCCGTCACGGACTTCTTTATATCCGGCCGTCAATTTC
>PIFL-17
GTCCTCCTTTTCTTGACGGATTTGCTCCCGAATCTGCTCTCTCTGCTCCATCGAATCCAGCAAGTCCCTGAAAAACTTCTGCTGGCGGTCAAATAAATTCTCTAATACCGCGTCCAGGTTGTTAGTTCCTGTTCCCATCCAATAACGGCACCGCCGTTTCCCAGGCGGAGACCCGTCTTCCGTCTCCTCCTCGCCCTCGCCCTCGCCCTCGCCCT------------CGCCGTGGCCCTCCTCCTCGTCGGTTTTGCTGTCGCCGCCATTAGGGACTTCCACGGCCACCGGCTCGGCGCCGTCTTTAACCTTAGCCGCCGCTCCTCTGGCTGAGAGCAGCGGCTGGAGCTCGTCGAAGAAAGGGTTGTCCTGCCGGTTCTTGATGCCGTCACGGACTTCTTTATATCCGGCCGTCAATTTC
>PIFL-14
GTCCTCCTTTTCTTGACGGATTTGCTCCCGAATCTGCTCTCTCTGCTCCATCGAATCCAGCAAGTCCCTGAAAAACTTCTGCTGGCGGTCAAATAAATTCTCTAATACCGTGTCCAGGTTGTTAGTTCCTGTTCCCGTCCAATAACGGCACCGCCGTTTTCCAGGCGGAGACCCGTCTTCCGTCTCCTCCTCGCCCTCGCCCTCGCCCTCGCCCT------------CGCCGTGGCCCTCCTCCTCGTCGGTTTTGCTGTCGCCGCCATTAGGGACTTCCACGGCCGCCGGCTCGGCGCCGTCTTTAACCTTAGCCGCCGCTCCTCTGGCTGAGAGCAGCGGCTGGAGCTCGTCGAAGAAAGGGTTGTCCTGCCGGTTCTTGATGCCGTCACGGACTTCTTTATATCCGGCCGTCAATTTC
>PIGE-2
GTCCTCCTTTTCTTGACGGATTTGCTCCCGAATCTGCTCTCTCTGCTCCATCGAATCCAGCAAGTCCCTGAAAAACTTCTGCTGGCGGTCAAATAAATTCTCTAATACCGTGTCCAGGTTGTTAGTTCCTGTTCCCGTCCAGTAACGGCACCGCCGTTTCCCAGGCGGGGACCCGTCTTCGGTCTCCTCCTCGCCCTCGCCCTCGCCCT------------------CGCCATGGCCCTCCTCCTCGTCGGTTTTGCTGTCGCCGCCATTAGGGACTTCCACGGCCGCCGGCTCGGCGCCGTCTTTAACCTTAGCCGCCGCTCCTCTGGCTGAGAGCAGCGGCTGGAGCTCGTCGAAGAAAGGGTTGTCCTGCCGGTTCTTGATGCCGTCACGGACTTCTTTATATCCGGCCGTCAATTTC
>PIGE-1
GTCCTCCTTTTCTTGACGGATTTGCTCCCGAATCTGCTCTCTCTGCTCCATCGAATCCAGCAAGTCCCTGAAAAACTTCTGCTGGCGGTCAAATAAATTCTCTAATACCGTGTCCAGGTTGTTAGTTCCTGTTCCCGTCCAGTAACGGCACCGCCGTTTCCCAGGCGGGGACCCGTCTTCGGTCTCCTCCTCGCCCTCGCCCTCGCCCT------------------CGCCATGGCCCTCCTCCTCGTCGGTTTTGCTGTCGCCGCCATTAGGGACTTCCACGGCCGCCGGCTCGGCGCCGTCTTTAACCTTAGCCGCCGCTCCTCTGGCTGAGAGCAGCGGCTGGAGCTCGTCGAAGAAAGGGTTGTCCTGCCGGTTCTTGATGCCGTCACGGACTTCTTTATATCCGGCCGTCAATTTC
>PIMN-16
GTCCTCCTTTTCTTGACGGATTTGCTCCCGAATCTGCTCTCTCTGCTCCATCGAATCCAGCAAGTCCCTGAAAAACTTCTGCTGGCGGTCAAATAAATTCTCTAATACCGTGTCCAGGTTGTTAGTTCCTGTTCCCGTCCAATAACGGCACCGCCGTTTCCCAGGCGGAGACCCGTCTTCCGTCTCCTCCTCGCCCTCGCCCTCGCCCTCGCCCT------------CGCCGTGGCCCTCCTCCTCGTCGGTTTTGCTGTCGCCGCCATTAGGGACTTCCACGGCCGCCGGCTCGGCGCCGTCTTTAACCTTAGCCGCCGCTCCTCTGGCTGAGAGCAGCGGCTGGAGCTCGTCGAAGAAAGGGTTGTCCTGCCGGTTCTTGATGCCGTCACGGACTTCTTTATATCCGGCCGTCAATTTC
>PIMN-15
GTCCTCCTTTTCTTGACGGATTTGCTCCCGAATCTGCTCTCTCTGCTCCATCGAATCCAGCAAGTCCCTGAAAAACTTCTGCTGGCGGTCAAATAAATTCTCTAATACCGTGTCCAGGTTGTTAGTTCCTGTTCCCGTCCAATAACGGCACCGCCGTTTCCCAGGCGGAGACCCGTCTTCCGTCTCCTCCTCGCCCTCGCCCTCGCCCTCGCCGT------------CGCCGTGGCCCTCCTCCTCGTCGGTTTTGCTGTCGCCGCCATTAGGGACTTCCACGGCCGCCGGCTCGGCGCCGTCTTTAACCTTAGCCGCCGCTCCTCTGGCTGAGAGCAGCGGCTGGAGCTCGTCGAAGAAAGGGTTGTCCTGCCGGTTCTTGATGCCGTCACGGACTTCTTTATATCCGGCCGTCAATTTC
>PIMN-7
GTCCTCCTTTTCTTGACGGATTTGCTCCCGAATCTGCTCTCTCTGCTCCATCGAATCCAGCAAGTCCCTGAAAAACTTCTGCTGGCGGTCAAATAAATTCTCTAATACCGTGTCCAGGTTGTTAGTTCCTGTTCCCGTCCAATAACGGCACCGCCGTTTCCCAGGCGGAGACCCGTCTTCCGTCTCCTCCTCGCCCTCGCCCTCGCCCTCGCCCT------------CGCCGTGGCCCTCCTCCTCGTCGGTTTTGCTGTCGCCGCCATTAGGGACTTCCACGGCCGCCGGCTCGGCGCCGTCTTTAACCTTAGCCGCCGCTCCTCTGGCTGAGAGCAGCGGCTGGAGCTCGTCGAAGAAAGGGTTGTCCTGCCGGTTCTTGATGCCGTCACGGACTTCTTTATATCCGGCCGTCAATTTC
>PIMN-8
GTCCTCCTTTTCTTGACGGATTTGCTCCCGAATCTGCTCTCTCTGCTCCATCGAATCCAGCAAGTCCCTGAAAAACTTCTGCTGGCGGTCAAATAAATTCTCTAATACCGTGTCCAGGTTGTTAGTTCCTGTTCCCGTCCAATAACGGCACCGCCGTTTCCCAGGCGGAGACCCGTCTTCCGTCTCCTCCTCGCCCTCGCCCTCGCCCTCGCCCT------------CGCCGTGGCCCTCCTCCTCGTCGGTTTTGCTGTCGCCGCCATTAGGGACTTCCACGGCCGCCGGCTCGGCGCCGTCTTTAACCTTAGCCGCCGCTCCTCTGGCTGAGAGCAGCGGCTGGAGCTCGTCGAAGAAAGGGTTGTCCTGCCGGTTCTTGATGCCGTCACGGACTTCTTTATATCCGGCCGTCAATTTC
>PIMN-10
GTCCTCCTTTTCTTGACGGATTTGCTCCCGAATCTGCTCTCTCTGCTCCATCGAATCCAGCAAGTCCCTGAAAAACTTCTGCTGGCGGTCAAATAAATTCTCTAATACCGTGTCCAGGTTGTTAGTTCCTGTTCCCGTCCAATAACGGCACCGCCGTTTCCCAGGCGGAGACCCGTCTTCCGTCTCCTCCTCGCCCTCGCCCTCGCCCTCGCCCT------------CGCCGTGGCCCTCCTCCTCGTCGGTTTTGCTGTCGCCGCCATTAGGGACTTCCACGGCCGCCGGCTCGGCGCCGTCTTTAACCTTAGCCGCCGCTCCTCTGGCTGAGAGCAGCGGCTGGAGCTCGTCGAAGAAAGGGTTGTCCTGCCGGTTCTTGATGCCGTCACGGACTTCTTTATATCCGGCCGTCAATTTC
>PIMN-11
GTCCTCCTTTTCTTGACGGATTTGCTCCCGAATCTGCTCTCTCTGCTCCATCGAATCCAGCAAGTCCCTGAAAAACTTCTGCTGGCGGTCAAATAAATTCTCTAATACCGTGTCCAGGTTGTTAGTTCCTGTTCCCGTCCAATAACGGCACCGCCGTTTCCCAGGCGGAGACCCGTCTTCCGTCTCCTCCTCGCCCTCGCCCTCGCCCTCGCCGT------------CGCCGTGGCCCTCCTCCTCGTCGGTTTTGCTGTCGCCGCCATTAGGGACTTCCACGGCCGCCGGCTCGGCGCCGTCTTTAACCTTAGCCGCCGCTCCTCTGGCTGAGAGCAGCGGCTGGAGCTCGTCGAAGAAAGGGTTGTCCTGCCGGTTCTTGATGCCGTCACGGACTTCTTTATATCCGGCCGTCAATTTC
>PIMN-13
GTCCTCCTTTTCTTGACGGATTTGCTCCCGAATCTGCTCTCTCTGCTCCATCGAATCCAGCAAGTCCCTGAAAAACTTCTGCTGGCGGTCAAATAAATTCTCTAATACCGTGTCCAGGTTGTTAGTTCCTGTTCCCGTCCAATAACGGCACCGCCGTTTCCCAGGCGGGGACCCGTCTTCCGTCTCCTCCTCGCCCTCGCCCTCGCCCTCGCCCT------------CGCCGTGGCCCTCCTCCTCGTCGGTTTTGCTGTCGCCGCCATTAGGGACTTCCACGGCCGCCGGCTCGGCGCCGTCTTTAACCTTAGCCGCCGCTCCTCTGGCTGAGAGCAGCGGCTGGAGCTCGTCGAAGAAAGGGTTGTCCTGCCGGTTCTTGATGCCGTCACGGACTTCTTTATATCCGGCCGTCAATTTC
>PIMN-2
GTCCTCCTTTTCTTGACGGATTTGCTCCCGAATCTGCTCTCTCTGCTCCATCGAATCCAGCAAGTCCCTGAAAAACTTCTGCTGGCGGTCAAATAAATTCTCTAATACCGTGTCCAGGTTGTTAGTTCCTGTTCCCGTCCAATAACGGCACCGCCGTTTCCCAGGCGGAGACCCGTCTTCCGTCTCCTCCTCGCCCTCGCCCTCGCCCTCGCCCT------------CGCCGTGGCCCTCCTCCTCGTCGGTTTTGCTGTCGCCGCCATTAGGGACTTCCACGGCCGCCGGCTCGGCGCCGTCTTTAAGCTTAGCCGCCGCTCCTCTGGCTGAGAGCAGCGGCTGGAGCTCGTCGAAGAAAGGGTTGTCCTGCCGGTTCTTGATGCCGTCACGTACTTCTTTATATCCGGCCGTCAATTTC
>PIMN-14
GTCCTCCTTTTCTTGACGGATTTGCTCCCGAATCTGCTCTCTCTGCTCCATCGAATCCAGCAAGTCCCTGAAAAACTTCTGCTGGCGGTCAAATAAATTCTCTAATACCGTGTCCAGGTTGTTAGTTCCTGTTCCCGTCCAATAACGGCACCGCCGTTTCCCAGGCGGAGACCCGTCTTCCGTCTCCTCCTCGCCCTCGCCCTCGCCCTCGCCCT------------CGCCGTGGCCCTCCTCCTCGTCGGTTTTGCTGTCGCCGCCATTAGGGACTTCCACGGCCGCCGGCTCGGCGCCGTCTTTAACCTTAGCCGCCGCTCCTCTGGCTGAGAGCAGCGGCTGGAGCTCGTCGAAGAAAGGGTTGTCCTGCCGGTTCTTGATGCCGTCACGGACTTCTTTATATCCGGCCGTCAATTTC
>PIMN-3
GTCCTCCTTTTCTTGACGGATTTGCTCCCGAATCTGCTCTCTCTGCTCCATCGAATCCAGCAAGTCCCTGAAAAACTTCTGCTGGCGGTCCAATAAATTCTCTAATACCGTGTCCAGGTTGTTAGTTCCTGTTCCCGTCCAATAACGGCACCGCCGTTTCCCAGGCGGAGACCCGTCTTCCGTCTCCTCCTCGCCCTCGCCCTCGCCCTCGCCCT------------CGCCGTGGCCCTCCTCCTCGTCGGTTTTGCTGTCGCCGCCATTAGGGACTTCCACGGCCGCCGGCTCGGCGCCGTCTTTAACCTTAGCCGCCGCTCCTCTGGCTGAGAGCAGCGGCTGGAGCTCGTCGAAGAAAGGGTTGTCCTGCCGGTTCTTGATGCCGTCACGGACTTCTTTATATCCGGCCGTCAATTTC
>PIMN-17
NNNNNNNNNNNNNNNNNNNNNNNNNNNNNNNNNNNNNNNNNNNNNNNNNNNNNAATCCAGCAAGTCCCTGAAAAACTTCTGCTGGCGGTCAAATAAATTCTCTAATACCGTGTCCAGGTTGTTAGTTCCTGTTCCCGTCCAATAACGGCACCGCCGTTTCCCAGGCGGAGACCCGTCTTCCGTCTCCTCCTCGCCCTCGCCCTCGCCCTCGCCGT------------CGCCGTGGCCCTCCTCCTCGTCGGTTTTGCTGTCGCCGCCATTAGGGACTTCCACGGCCGCCGGCTCGGCGCCGTCTTTAACCTTAGCCGCCGCTCCTCTGGCTGAGAGCAGCGGCTGGAGCTCGTCGAAGAAAGGGTTGTCCTGCCGGTTCTTGATGCCGTCACGGACTTCTTTATATCCGGCCGTCAATTTC
>PIMN-9
GTCCTCCTTTTCTTGACGGATTTGCTCCCGAATCTGCTCTCTCTGCTCCATCGAATCCAGCAAGTCCCTGAAAAACTTCTGCTGGCGGTCAAATAAATTCTCTAATACCGTGTCCAGGTTGTTAGTTCCTGTTCCCGTCCAATAACGGCACCGCCGTTTCCCAGGCGGAGACCCGTCTTCCGTCTCCTCCTCGCCCTCGCCCTCGCCCTCGCCCT------------CGCCGTGGCCCTCCTCCTCGTCGGTTTTGCTGTCGCCGCCATTAGGGACTTCCACGGCCGCCGGCTCGGCGCCGTCTTTAACCTTAGCCGCCGCTCCTCTGGCTGAGAGCAGCGGCTGGAGCTCGTCGAAGAAAGGGTTGTCCTGCCGGTTCTTGATGCCGTCACGGACTTCTTTATATCCGGCCGTCAATTTC
>PIMN-4
GTCCTCCTTTTCTTGACGGATTTGCTCCCGAATCTGCTCTCTCTGCTCCATCGAATCCAGCAAGTCCCTGAAAAACTTCTGCTGGCGGTCAAATAAATTCTCTAATACCGTGTCCAGGTTGTTAGTTCCTGTTCCCGTCCAATAACGGCACCGCCGTTTCCCAGGCGGAGACCCGTCTTCCGTCTCCTCCTCGCCCTCGCCCTCGCCCTCGCCCT------------CGCCGTGGCCCTCCTCCTCGTCGGTTTTGCTGTCGCCGCCATTAGGGACTTCCACGGCCGCCGGCTCGGCGCCGTCTTTAACCTTAGCCGCCGCTCCTCTGGCTGAGAGCAGCGGCTGGAGCTCGTCGAAGAAAGGGTTGTCCTGCCGGTTCTTGATGCCGTCACGGACTTCTTTATATCCGGCCGTCAATTTC
>PIMN-1
GTCCTCCTTTTCTTGACGGATTTGCTCCCGAATCTGCTCTCTCTGCTCCATCGAATCCAGCAAGTCCCTGAAAAACTTCTGCTGGCGGTCCAATAAATTCTCTAATACCGTGTCCAGGTTGTTAGTTCCTGTTCCCGTCCAATAACGGCACCGCCGTTTCCCAGGCGGAGACCCGTCTTCCGTCTCCTCCTCGCCCTCGCCCTCGCCCT------------------CGCCGTGGCCCTCCTCCTCGTCGGTTTTGCTGTCGCCGCCATTAGGGACTTCCACGGCCGCCGGCTCGGCGCCGTCTTTAACCTTAGCCGCCGCTCCTCTGGCTGAGAGCAGCGGCTGGAGCTCGTCGAAGAAAGGGTTGTCCTGCCGGTTCTTGATGCCGTCACGGACTTCTTTATATCCGGCCGTCAATTTC
>PIMN-5
GTCCTCCTTTTCTTGACGGATTTGCTCCCGAATCTGCTCTCTCTGCTCCATCGAATCCAGCAAGTCCCTGAAAAACTTCTGCTGGCGGTCAAATAAATTCTCTAATACCGTGTCCAGGTTGTTAGTTCCTGTTCCCGTCCAATAACGGCACCGCCGTTTCCCAGGCGGAGACCCGTCTTCCGTCTCCTCCTCGCCCTCGCCCTCGCCCTCGCCCT------------CGCCGTGGCCCTCCTCCTCGTCGGTTTTGCTGTCGCCGCCATTAGGGACTTCCACGGCCACCGGCTCGGCGCCGTCTTTAACCTTAGCCGCCGCTCCTCTGGCTGAGAGCAGCGGCTGGAGCTCGTCGAAGAAAGGGTTGTCCTGCCGGTTCTTGATGCCGTCACGGACTTCTTTATATCCGGCCGTCAATTTC
>PISB-6
GTCCTCCTTTTCTTGACGGATTTGCTCCCGAATCTGCTCTCTCTGCTCCATCGAATCCAGCAAGTCCCTGAAAAACTTCTGCTGGCGGTCAAATAAATTCTCTAATACCGTGTCCAGGTTGTTAGTTCCTGTTCCCGTCCAATAACGGCACCGCCGTTTCCCAGGCGGAGACCCGTCTTCCGTCTCCTCCTCGCCCTCGCCCTCGCCCTCGCCCT------------CGCCGTGGCCCTCCTCCTCGTCGGTTTTGCTGTCGCCGCCATTAGGGACTTCCACGGCCACCGGCTCGGCGCCGTCTTTAACCTTAGCCGCCGCTCCTCTGGCTGAGAGCAGCGGCTGGAGCTCGTCGAAGAAAGGGTTGTCCTGCCGGTTCTTGATGCCGTCACGGACTTCTTTATATCCGGCCGTCAATTTC
>PISB-4
GTCCTCCTTTTCTTGACGGATTTGCTCCCGAATCTGCTCTCTCTGCTCCATCGAATCCAGCAAGTCCCTGAAAAACTTCTGCTGGCGGTCAAATAAATTCTCTAATACCGTGTCCAGGTTGTTAGTTCCTGTTCCCGTCCAATAACGGCACCGCCGTTTCCCAGGCGGAGACCCGTCTTCCGTCTCCTCCTCGCCCTCGCCCTCGCCCTCGCCCT------------CGCCGTGGCCCTCCTCCTCGTCGGTTTTGCTGTCGCCGCCATTAGGGACTTCCACGGCCACCGGCTCGGCGCCGTCTTTAACCTTAGCCGCCGCTCCTCTGGCTGAGAGCAGCGGCTGGAGCTCGTCGAAGAAAGGGTTGTCCTGCCGGTTCTTGATGCCGTCACGGACTTCTTTATATCCGGCCGTCAATTTC
>PISB-1
GTCCTCCTTTTCTTGACGGATTTGCTCCCGAATCTGCTCTCTCTGCTCCATCGAATCCAGCAAGTCCCTGAAAAACTTCTGCTGGCGGTCAAATAAATTCTCTAATACCGTGTCCAGGTTGTTAGTTCCTGTTCCCGTCCAATAACGGCACCGCCGTTTTCCAGGCGGAGACCCGTCTTCCGTCTCCTCCTCGCCCTCGCCCTCGCCCTCGCCCT------------CGCCGTGGCCCTCCTCCTCGTCGGTTTTGCTGTCGCCGCCATTAGGGACTTCCACGGCCGCCGGCTCGGCGCCGTCTTTAACCTTAGCCGCCGCTCCTCTGGCTGAGAGCAGCGGCTGGAGCTCGTCGAAGAAAGGGTTGTCCTGCCGGTTCTTGATGCCGTCACGGACTTCTTTATATCCGGCCGTCAATTTC
>PISB-13
GTCCTCCTTTTCTTGACGGATTTGCTCCCGAATCTGCTCTCTCTGCTCCATCGAATCCAGCAAGTCCCTGAAAAACTTCTGCTGGCGGTCAAATAAATTCTCTAATACCGTGTCCAGGTTGTTAGTTCCTGTTCCCGTCCAATAACGGCACCGCCGTTTCCCAGGCGGAGACCCGTCTTCCGTCTCCTCCTCGCCCTCGCCCTCGCCCTCGCCCT------------CGCCGTGGCCCTCCTCCTCGTCGGTTTTGCTGTCGCCGCCATTAGGGACTTCCACGGCCACCGGCTCGGCGCCGTCTTTAACCTTAGCCGCCGCTCCTCTGGCTGAGAGCAGCGGCTGGAGCTCGTCGAAGAAAGGGTTGTCCTGCCGGTTCTTGATGCCGTCACGGACTTCTTTATATCCGGCCGTCAATTTC
>PISB-9
GTCCTCCTTTTCTTGACGGATTTGCTCCCGAATCTGCTCTCTCTGCTCCATCGAATCCAGCAAGTCCCTGAAAAACTTCTGCTGGCGGTCAAATAAATTCTCTAATACCGTGTCCAGGTTGTTAGTTCCTGTTCCCGTCCAATAACGGCACCGCCGTTTCCCAGGCGGAGACCCGTCTTCCGTCTCCTCCTCGCCCTCGCCCTCGCCCTCGCCCT------------CGCCGTGGCCCTCCTCCTCGTCGGTTTTGCTGTCGCCGCCATTAGGGACTTCCACGGCCACCGGCTCGGCGCCGTCTTTAACCTTAGCCGCCGCTCCTCTGGCTGAGAGCAGCGGCTGGAGCTCGTCGAAGAAAGGGTTGTCCTGCCGGTTCTTGATGCCGTCACGGACTTCTTTATATCCGGCCGTCAATTTC
>PISB-11
GTCCTCCTTTTCTTGACGGATTTGCTCCCGAATCTGCTCTCTCTGCTCCATCGAATCCAGCAAGTCCCTGAAAAACTTCTGCTGGCGGTCAAATAAATTCTCTAATACCGTGTCCAGGTTGTTAGTTCCTGTTCCCGTCCAATAACGGCACCGCCGTTTCCCAGGCGGAGACCCGTCTTCCGTCTCCTCCTCGCCCTCGCCCTCGCCCTCGCCCT------------CGCCGTGGCCCTCCTCCTCGTCGGTTTTGCTGTCGCCGCCATTAGGGACTTCCACGGCCACCGGCTCGGCGCCGTCTTTAACCTTAGCCGCCGCTCCTCTGGCTGAGAGCAGCGGCTGGAGCTCGTCGAAGAAAGGGTTGTCCTGCCGGTTCTTGATGCCGTCACGGACTTCTTTATATCCGGCCGTCAATTTC
>PISB-16
GTCCTCCTTTTCTTGACGGATTTGCTCCCGAATCTGCTCTCTCTGCTCCATCGAATCCAGCAAGTCCCTGAAAAACTTCTGCTGGCGGTCAAATAAATTCTCTAATACCGTGTCCAGGTTGTTAGTTCCTGTTCCCGTCCAATAACGGCACCGCCGTTTTCCAGGCGGAGACCCGTCTTCCGTCTCCTCCTCGCCCTCGCCCTCGCCCTCGCCCT------------CGCCGTGGCCCTCCTCCTCGTCGGTTTTGCTGTCGCCGCCATTAGGGACTTCCACGGCCGCCGGCTCGGCGCCGTCTTTAACCTTAGCCGCCGCTCCTCTGGCTGAGAGCAGCGGCTGGAGCTCGTCGAAGAAAGGGTTGTCCTGCCGGTTCTTGATGCCGTCACGGACTTCTTTATATCCGGCCGTCAATTTC
>PISB-12
GTCCTCCTTTTCTTGACGGATTTGCTCCCGAATCTGCTCTCTCTGCTCCATCGAATCCAGCAAGTCCCTGAAAAACTTCTGCTGGCGGTCAAATAAATTCTCTAATACCGTGTCCAGGTTGTTAGTTCCTGTTCCCGTCCAATAACGGCACCGCCGTTTCCCAGGCGGAGACCCGTCTTCCGTCTCCTCCTCGCCCTCGCCCTCGCCCTCGCCGT------------CGCCGTGGCCCTCCTCCTCGTCGGTTTTGCTGTCGCCGCCATTAGGGACTTCCACGGCCGCCGGCTCGGCGCCGTCTTTAACCTTAGCCGCCGCTCCTCTGGCTGAGAGCAGCGGCTGGAGCTCGTCGAAGAAAGGGTTGTCCTGCCGGTTCTTGATGCCGTCACGGACTTCTTTATATCCGGCCGTCAATTTC
>PISB-7
GTCCTCCTTTTCTTGACGGATTTGCTCCCGAATCTGCTCTCTCTGCTCCATCGAATCCAGCAAGTCCCTGAAAAACTTCTGCTGGCGGTCAAATAAATTCTCTAATACCGTGTCCAGGTTGTTAGTTCCTGTTCCCGTCCAATAACGGCACCGCCGTTTCCCAGGCGGAGACCCGTCTTCCGTCTCCTCCTCGCCCTCGCCCTCGCCCTCGCCGT------------CGCCGTGGCCCTCCTCCTCGTCGGTTTTGCTGTCGCCGCCATTAGGGACTTCCACGGCCGCCGGCTCGGCGCCGTCTTTAACCTTAGCCGCCGCTCCTCTGGCTGAGAGCAGCGGCTGGAGCTCGTCGAAGAAAGGGTTGTCCTGCCGGTTCTTGATGCCGTCACGGACTTCTTTATATCCGGCCGTCAATTTC
>PISB-17
GTCCTCCTTTTCTTGACGGATTTGCTCCCGAATCTGCTCTCTCTGCTCCATCGAATCCAGCAAGTCCCTGAAAAACTTCTGCTGGCGGTCAAATAAATTCTCTAATACCGTGTCCAGGTTGTTAGTTCCTGTTCCCGTCCAATAACGGCACCGCCGTTTCCCAGGCGGAGACCCGTCTTCCGTCTCCTCCTCGCCCTCGCCCTCGCCCTCGCCCT------------CGCCGTGGCCCTCCTCCTCGTCGGTTTTGCTGTCGCCGCCATTAGGGACTTCCACGGCCACCGGCTCGGCGCCGTCTTTAACCTTAGCCGCCGCTCCTCTGGCTGAGAGCAGCGGCTGGAGCTCGTCGAAGAAAGGGTTGTCCTGCCGGTTCTTGATGCCGTCACGGACTTCTTTATATCCGGCCGTCAATTTC
>PISB-18
GTCCTCCTTTTCTTGACGGATTTGCTCCCGAATCTGCTCTCTCTGCTCCATCGAATCCAGCAAGTCCCTGAAAAACTTCTGCTGGCGGTCAAATAAATTCTCTAATACCGTGTCCAGGTTGTTAGTTCCTGTTCCCGTCCAATAACGGCACCGCCGTTTCCCAGGCGGAGACCCGTCTTCCGTCTCCTCCTCGCCCTCGCCCTCGCCCT------------------CGCCGTGGCCCTCCTCCTCGTCGGTTTTGCTGTCGCCGCCATTAGGGACTTCCACGGCCGCCGGCTCGGCGCCGTCTTTAACCTTAGCCGCCGCTCCTCTGGCTGAGAGCAGCGGCTGGAGCTCGTCGAAGAAAGGGTTGTCCTGCCGGTTCTTGATGCCGTCACGGACTTCTTTATATCCGGCCGTCAATTTC
>PISB-5
GTCCTCCTTTTCTTGACGGATTTGCTCCCGAATCTGCTCTCTCTGCTCCATCGAATCCAGCAAGTCCCTGAAAAACTTCTGCTGGCGGTCAAATAAATTCTCTAATACCGTGTCCAGGTTGTTAGTTCCTGTTCCCGTCCAATAACGGCACCGCCGTTTCCCAGGCGGAGACCCGTCTTCCGTCTCCTCCTCGCCCTCGCCCTCGCCCTCGCCCT------------CGCCGTGGCCCTCCTCCTCGTCGGTTTTGCTGTCGCCGCCATTAGGGACTTCCACGGCCACCGGCTCGGCGCCGTCTTTAACCTTAGCCGCCGCTCCTCTGGCTGAGAGCAGCGGCTGGAGCTCGTCGAAGAAAGGGTTGTCCTGCCGGTTCTTGATGCCGTCACGGACTTCNNNNNNNNNNNNNNNNNNNNNN
>PISB-14
GTCCTCCTTTTCTTGACGGATTTGCTCCCGAATCTGCTCTCTCTGCTCCATCGAATCCAGCAAGTCCCTGAAAAACTTCTGCTGGCGGTCAAATAAATTCTCTAATACCGTGTCCAGGTTGTTAGTTCCTGTTCCCGTCCAATAACGGCACCGCCGTTTCCCAGGCGGAGACCCGTCTTCCGTCTCCTCCTCGCCCTCGCCCTCGCCCTCGCCCT------------CGCCGTGGCCCTCCTCCTCGTCGGTTTTGCTGTCGCCGCCATTAGGGACTTCCACGGCCACCGGCTCGGCGCCGTCTTTAACCTTAGCCGCCGCTCCTCTGGCTGAGAGCAGCGGCTGGAGCTCGTCGAAGAAAGGGTTGTCCTGCCGGTTCTTGATGCCGTCACGGACTTCTTTATATCCGGCCGTCAATTTC
>PISB-8
GTCCTCCTTTTCTTGACGGATTTGCTCCCGAATCTGCTCTCTCTGCTCCATCGAATCCAGCAAGTCCCTGAAAAACTTCTGCTGGCGGTCAAATAAATTCTCTAATACCGTGTCCAGGTTGTTAGTTCCTGTTCCCGTCCAATAACGGCACCGCCGTTTCCCAGGCGGAGACCCGTCTTCCGTCTCCTCCTCGCCCTCGCCCTCGCCCTCGCCCTCGCCCT------CGCCGTGGCCCTCCTCCTCGTCGGTTTTGCTGTCGCCGCCATTAGGGACTTCCACGGCCACCGGCTCGGCGCCGTCTTTAACCTTAGCCGCCGCTCCTCTGGCTGAGAGCAGCGGCTGGAGCTCGTCGAAGAAAGGGTTGTCCTGCCGGTTCTTGATGCCGTCACGGACTTCTTTATATCCGGCCGTCAATTTC
>PISB-15
GTCCTCCTTTTCTTGACGGATTTGCTCCCGAATCTGCTCTCTCTGCTCCATCGAATCCAGCAAGTCCCTGAAAAACTTCTGCTGGCGGTCAAATAAATTCTCTAATACCGTGTCCAGGTTGTTAGTTCCTGTTCCCGTCCAATAACGGCACCGCCGTTTCCCAGGCGGAGACCCGTCTTCCGTCTCCTCCTCGCCCTCGCCCTCGCCCTCGCCCT------------CGCCGTGGCCCTCCTCCTCGTCGGTTTTGCTGTCGCCGCCATTAGGGACTTCCACGGCCACCGGCTCGGCGCCGTCTTTAACCTTAGCCGCCGCTCCTCTGGCTGAGAGCAGCGGCTGGAGCTCGTCGAAGAAAGGGTTGTCCTGCCGGTTCTTGATGCCGTCACGGACTTNNNNNNNNNNNNNNNNNNNNNNN
>PISQ-1
GTCCTCCTTTTCTTGACGGATTTGCTCCCGAATCTGCTCTCTCTGCTCCATCGAATCCAGCAAGTCCCTGAAAAACTTCTGCTGGCGGTCAAATAAATTCTCTAATACCGTGTCCAGGTTGTTAGTTCCTGTTCCCGTCCAGTAACGGCACCGCCGTTTCCCAGGCGGGGACCCGTCTTCGGTCTCCTCCTCGCCCTCGCCCTCGCCCTCGCCCT------------CGCCATGGCCCTCCTCCTCGTCGGTTTTGCTGTCGCCGCCATTAGGGACTTCCACGGCCGCCGGCTCGGCGCCGTCTTTAACCTTAGCCGCCGCTCCTCTGGCTGAGAGCAGCGGCTGGAGCTCGTCGAAGAAAGGGTTGTCCTGCCGGTTCTTGATGCCGTCACGGACTTCTTTATATCCGGCCGTCAATTTC
>PISQ-2
GTCCTCCTTTTCTTGACGGATTTGCTCCCGAATCTGCTCTCTCTGCTCCATCGAATCCAGCAAGTCCCTGAAAAACTTCTGCTGGCGGTCAAATAAATTCTCTAATACCGTGTCCAGGTTGTTAGTTCCTGTTCCCGTCCAGTAACGGCACCGCCGTTTCCCAGGCGGGGACCCGTCTTCGGTCTCCTCCTCGCCCTCGCCCTCGCCCTCGCCCT------------CGCCATGGCCCTCCTCCTCGTCGGTTTTGCTGTCGCCGCCATTAGGGACTTCCACGGCCGCCGGCTCGGCGCCGTCTTTAACCTTAGCCGCCGCTCCTCTGGCTGAGAGCAGCGGCTGGAGCTCGTCGAAGAAAGGGTTGTCCTGCCGGTTCTTGATGCCGTCACGGACTTCTTTATATCCGGCCGTCAATTTC
>PIST-13
GTCCTCCTTTTCTTGACGGATTTGCTCCCGAATCTGCTCTCTCTGCTCCATCGAATCCAGCAAGTCCCTGAAAAACTTCTGCTGGCGGTCAAATAAATTCTCTAATACCGTGTCCAGGTTGTTAGTTCCTGTTCCCGTCCAATAACGGCACCGCCGTTTCCCAGGCGGAGACCCGTCTTCCGTCTCCTCCTCGCCCTCGCCCTCGCCCTCGCCCT------------CGCCGTGGCCCTCCTCCTCGTCGGTTTTGCTGTCGCCGCCATTAGGGACTTCCACGGCCGCCGGCTCGGCGCCGTCTTTAACCTTAGCCGCCGCTCCTCTGGCTGAGAGCAGCGGCTGGAGCTCGTCGAAGAAAGGGTTGTCCTGCCGGTTCTTGATGCCGTCACGGACTTCTTTATATCCGGCCGTCAATTTC
>PIST-7
GTCCTCCTTTTCTTGACGGATTTGCTCCCGAATCTGCTCTCTCTGCTCCATCGAATCCAGCAAGTCCCTGAAAAACTTCTGCTGGCGGTCAAATAAATTCTCTAATACCGTGTCCAGGTTGTTAGTTCCTGTTCCCGTCCAATAACGGCACCGCCGTTTCCCAGGCGGAGACCCGTCTTCCGTCTCCTCCTCGCCCTCGCCCTCGCCCTCGCCCTCGCCCT------CGCCGTGGCCCTCCTCCTCGTCGGTTTTGCTGTCGCCGCCATTAGGGACTTCCACGGCCGCCGGCTCGGCGCCGTCTTTAACCTTAGCCGCCGCTCCTCTGGCTGAGAGCAGCGGCTGGAGCTCGTCGAAGAAAGGGTTGTCCTGCCGGTTCTTGATGCCGTCACGGACTTCTTTATATCCGGCCGTCAATTTC
>PIST-4
GTCCTCCTTTTCTTGACGGATTTGCTCCCGAATCTGCTCTCTCTGCTCCATCGAATCCAGCAAGTCCCTGAAAAACTTCTGCTGGCGGTCAAATAAATTCTCTAATACCGTGTCCAGGTTGTTAGTTCCTGTTCCCGTCCAATAACGGCACCGCCGTTTCCCAGGCGGAGACCCGTCTTCCGTCTCCTCCTCGCCCTCGCCCTCGCCCTCGCCCT------------CGCCGTGGCCCTCCTCCTCGTCGGTTTTGCTGTCGCCGCCATTAGGGACTTCCACGGCCGCCGGCTCGGCGCCGTCTTTAACCTTAGCCGCCGCTCCTCTGGCTGAGAGCAGCGGCTGGAGCTCGTCGAAGAAAGGGTTGTCCTGCCGGTTCTTGATGCCGTCACGGACTTCTTTATATCCGGCCGTCAATTTC
>PIST-8
GTCCTCCTTTTCTTGACGGATTTGCTCCCGAATCTGCTCTCTCTGCTCCATCGAATCCAGCAAGTCCCTGAAAAACTTCTGCTGGCGGTCAAATAAATTCTCTAATACCGTGTCCAGGTTGTTAGTTCCTGTTCCCGTCCAATAACGGCACCGCCGTTTCCCAGGCGGAGACCCGTCTTCCGTCTCCTCCTCGCCCTCGCCCTCGCCCTCGCCCT------------CGCCGTGGCCCTCCTCCTCGTCGGTTTTGCTGTCGCCGCCATTAGGGACTTCCACGGCCGCCGGCTCGGCGCCGTCTTTAACCTTAGCCGCCGCTCCTCTGGCTGAGAGCAGCGGCTGGAGCTCGTCGAAGAAAGGGTTGTCCTGCCGGTTCTTGATGCCGTCACGGACTTCTTTATATCCGGCCGTCAATTTC
>PICH-X2
GTCCTCCTTTTCTTGACGGATTTGCTCCCGAATCTGCTCTCTCTGCTCCATCGAATCCAGCAAGTCCCTGAAAAACTTCTGCTGGCGGTCAAATAAATTCTCTAATACCGTGTCCAGGTTGTTAGTTCCTGTTCCCGTCCAATAACGGCACCGCCGTTTCCCAGGCGGAGACCCGTCTTCCGTCTCCTCCTCGCCCTCGCCCTCGCCCTCGCCCTCGCCCTCGCCCTCGCCGTGGCCCTCCTCCTCGTCGGTTTTGCTGTCGCCGCCATTAGGGACTTCCACGGCCGCCGGCTCGGCGCCGTCTTTAACCTTAGCCGCCGCTCCTCTGGCTGAGAGCAGCGGCTGGAGCTCGTCGAAGAAAGGGTTGTCCTGCCGGTTCTTGATGCCGTCACGGACTTCTTTATATCCGGCCGTCAATTTC
>PIST-2
GTCCTCCTTTTCTTGACGGATTTGCTCCCGAATCTGCTCTCTCTGCTCCATCGAATCCAGCAAGTCCCTGAAAAACTTCTGCTGGCGGTCAAATAAATTCTCTAATACCGTGTCCAGGTTGTTAGTTCCTGTTCCCGTCCAATAACGGCACCGCCGTTTCCCAGGCGGAGACCCGTCTTCCGTCTCCTCCTCGCCCTCGCCCTCGCCCTCGCCCT------------CGCCGTGGCCCTCCTCCTCGTCGGTTTTGCTGTCGCCGCCATTAGGGACTTCCACGGCCGCCGGCTCGGCGCCGTCTTTAACCTTAGCCGCCGCTCCTCTGGCTGAGAGCAGCGGCTGGAGCTCGTCGAAGAAAGGGTTGTCCTGCCGGTTCTTGATGCCGTCACGGACTTCTTTATATCCGGCCGTCAATTTC
>PIST-10
GTCCTCCTTTTCTTGACGGATTTGCTCCCGAATCTGCTCTCTCTGCTCCATCGAATCCAGCAAGTCCCTGAAAAACTTCTGCTGGCGGTCAAATAAATTCTCTAATACCGTGTCCAGGTTGTTAGTTCCTGTTCCCGTCCAATAACGGCACCGCCGTTTCCCAGGCGGAGACCCGTCTTCCGTCTCCTCCTCGCCCTCGCCCT------------------------CGCCCTCGCCCTCCTCCTCGTCGGTTTTGCTGTCGCCGCCATTAGGGACTTCCACGGCCGCCGGCTCGGCGCCGTCTTTAACCTTAGCCGCCGCTCCTCTGGCTGAGAGCAGCGGCTGGAGCTCGTCGAAGAAAGGGTTGTCCTGCCGGTTCTTGATGCCGTCACGGACTTCTTTATATCCGGCCGTCAATTTC
>PIST-3
GTCCTCCTTTTCTTGACGGATTTGCTCCCGAATCTGCTCTCTCTGCTCCATCGAATCCAGCAAGTCCCTGAAAAACTTCTGCTGGCGGTCAAATAAATTCTCTAATACCGTGTCCAGGTTGTTAGTTCCTGTTCCCGTCCAATAACGGCACCGCCGTTTCCCAGGCGGAGACCCGTCTTCCGTCTCCTCCTCGCCCTCGCCCTCGCCCT------------------CGCCGTGGCCCTCCTCCTCGTCGGTTTTGCTGTCGCCGCCATTAGGGACTTCCACGGCCGCCGGCTCGGCGCCGTCTTTAACCTTAGCCGCCGCTCCTCTGGCTGAGAGCAGCGGCTGGAGCTCGTCGAAGAAAGGGTTGTCCTGCCGGTTCTTGATGCCGTCACGGACTTCTTTATATCCGGCCGTCAATTTC
>PIST-19
GTCCTCCTTTTCTTGACGGATTTGCTCCCGAATCTGCTCTCTCTGCTCCATCGAATCCAGCAAGTCCCTGAAAAACTTCTGCTGGCGGTCAAATAAATTCTCTAATACCGTGTCCAGGTTGTTAGTTCCTGTTCCCGTCCAATAACGGCACCGCCGTTTCCCAGGCGGAGACCCGTCTTCCGTCTCCTCCTCGCCCTCGCCCTCGCCCTCGCCCT------------CGCCGTGGCCCTCCTCCTCGTCGGTTTTGCTGTCGCCGCCATTAGGGACTTCCACGGCCGCCGGCTCGGCGCCGTCTTTAACCTTAGCCGCCGCTCCTCTGGCTGAGAGCAGCGGCTGGAGCTCGTCGAAGAAAGGGTTGTCCTGCCGGTTCTTGATGCCGTCACGGACTTCTTTATATCCGGCCGTCAATTTC
>PIST-9
GTCCTCCTTTTCTTGACGGATTTGCTCCCGAATCTGCTCTCTCTGCTCCATCGAATCCAGCAAGTCCCTGAAAAACTTCTGCTGGCGGTCAAATAAATTCTCTAATACCGTGTCCAGGTTGTTAGTTCCTGTTCCCGTCCAATAACGGCACCGCCGTTTCCCAGGCGGAGACCCGTCTTCCGTCTCCTCCTCGCCCTCGCCCTCGCCCT------------------CGCCGTGGCCCTCCTCCTCGTCGGTTTTGCTGTCGCCGCCATTAGGGACTTCCACGGCCGCCGGCTCGGCGCCGTCTTTAACCTTAGCCGCCGCTCCTCTGGCTGAGAGCAGCGGCTGGAGCTCGTCGAAGAAAGGGTTGTCCTGCCGGTTCTTGATGCCGTCACGGACTTCTTTATATCCGGCCGTCAATTTC
>PICH-X1
GTCCTCCTTTTCTTGACGGATTTGCTCCCGAATCTGCTCTCTCTGCTCCATCGAATCCAGCAAGTCCCTGAAAAACTTCTGCTGGCGGTCAAATAAATTCTCTAATACCGTGTCCAGGTTGTTAGTTCCTGTTCCCGTCCAATAACGGCACCGCCGTTTCCCAGGCGGAGACCCGTCTTCCGTCTCCTCCTCGCCCTCGCCCTCGCCCTCGCCCT------------CGCCGTGGCCCTCCTCCTCGTCGGTTTTGCTGTCGCCGCCATTAGGGACTTCCACGGCCGCCGGCTCGGCGCCGTCTTTAACCTTAGCCGCCGCTCCTCTGGCTGAGAGCAGCGGCTGGAGCTCGTCGAAGAAAGGGTTGTCCTGCCGGTTCTTGATGCCGTCACGGACTTCTTTATATCCGGCCGTCAATTTC
>PIST-6
GTCCTCCTTTTCTTGACGGATTTGCTCCCGAATCTGCTCTCTCTGCTCCATCGAATCCAGCAAGTCCCTGAAAAACTTCTGCTGGCGGTCAAATAAATTCTCTAATACCGTGTCCAGGTTGTTAGTTCCTGTTCCCGTCCAATAACGGCACCGCCGTTTCCCAGGCGGAGACCCGTCTTCCGTCTCCTCCTCGCCCTCGCCCTCGCCCTCGCCCT------------CGCCGTGGCCCTCCTCCTCGTCGGTTTTGCTGTCGCCGCCATTAGGGACTTCCACGGCCGCCGGCTCGGCGCCGTCTTTAACCTTAGCCGCCGCTCCTCTGGCTGAGAGCAGCGGCTGGAGCTCGTCGAAGAAAGGGTTGTCCTGCCGGTTCTTGATGCCGTCACGGACTTCTTTATATCCGGCCGTCAATTTC
>PICH-X3
GTCCTCCTTTTCTTGACGGATTTGCTCCCGAATCTGCTCTCTCTGCTCCATCGAATCCAGCAAGTCCCTGAAAAACTTCTGCTGGCGGTCAAATAAATTCTCTAATACCGTGTCCAGGTTGTTAGTTCCTGTTCCCGTCCAATAACGGCACCGCCGTTTCCCAGGCGGAGACCCGTCTTCCGTCTCCTCCTCGCCCTCGCCCTCGCCCTCGCCCT------------CGCCGTGGCCCTCCTCCTCGTCGGTTTTGCTGTCGCCGCCATTAGGGACTTCCACGGCCGCCGGCTCGGCGCCGTCTTTAACCTTAGCCGCCGCTCCTCTGGCTGAGAGCAGCGGCTGGAGCTCGTCGAAGAAAGGGTTGTCCTGCCGGTTCTTGATGCCGTCACGGACTTCTTTATATCCGGCCGTCAATTTC
>PIST-11
GTCCTCCTTTTCTTGACGGATTTGCTCCCGAATCTGCTCTCTCTGCTCCATCGAATCCAGCAAGTCCCTGAAAAACTTCTGCTGGCGGTCAAATAAATTCTCTAATACCGTGTCCAGGTTGTTAGTTCCTGTTCCCGTCCAATAACGGCACCGCCGTTTCCCAGGCGGAGACCCGTCTTCCGTCTCCTCCTCGCCCTCGCCCTCGCCCTCGCCCT------------CGCCGTGGCCCTCCTCCTCGTCGGTTTTGCTGTCGCCGCCATTAGGGACTTCCACGGCCGCCGGCTCGGCGCCGTCTTTAACCTTAGCCGCCGCTCCTCTGGCTGAGAGCAGCGGCTGGAGCTCGTCGAAGAAAGGGTTGTCCTGCCGGTTCTTGATGCCGTCACGGACTTCTTTATATCCGGCCGTCAATTTC
>PIST-1
GTCCTCCTTTTCTTGACGGATTTGCTCCCGAATCTGCTCTCTCTGCTCCATCGAATCCAGCAAGTCCCTGAAAAACTTCTGCTGGCGGTCAAATAAATTCTCTAATACCGTGTCCAGGTTGTTAGTTCCTGTTCCCGTCCAATAACGGCACCGCCGTTTCCCAGGCGGAGACCCGTCTTCCGTCTCCTCCTCGCCCTCGCCCTCGCCCTCG------------------------CCCTCCTCCTCGTCGGTTTTGCTGTCGCCGCCATTAGGGACTTCCACGGCCGCCGGCTCGGCGCCGTCTTTAACCTTAGCCGCCGCTCCTCTGGCTGAGAGCAGCGGCTGGAGCTCGTCGAAGAAAGGGTTGTCCTGCCGGTTCTTGATGCCGTCACGGACTTCTTTATATCCGGCCGTCAATTTC
>PILA-19
GTCCTCCTTTTCTTGACGGATTTGCTCCCGAATCTGCTCTCTCTGCTCCATCGAATCCAGCAAGTCCCTGAAAAACTTCTGCTGGCGGTCAAATAAATTCTCTAATACCGTGTCCAGGTTGTTAGTTCCTGTTCCCGTCCAATAACGGCACCGCCGTTTCCCAGGCGGAGACCCGTCTTCCGTCTCCTCCTCGCCCTCGCCCTCGCCCTCGCCCT------------CGCCGTGGCCCTCCTCCTCGTCGGTTTTGCTGTCGCCGCCATTAGGGACTTCCACGGCCGCCGGCTCGGCGCCGTCTTTAAGCTTAGCCGCCGCTCCTCTGGCTGAGAGCAGCGGCTGGAGCTCGTCGAAGAAAGGGTTGTCCTGCCGGTTCTTGATGCCGTCACGGACTTCTTTATATCCGGCCGTCAATTTC
>PILA-29
GTCCTCCTTTTCTTGACGGATTTGCTCCCGAATCTGCTCTCTCTGCTCCATCGAATCCAGCAAGTCCCTGAAAAACTTCTGCTGGCGGTCAAATAAATTCTCTAATACCGTGTCCAGGTTGTTAGTTCCTGTTCCCGTCCAATAACGGCACCGCCGTTTCCCAGGCGGAGACCCGTCTTCCGTCTCCTCCTCGCCCTCGCCCTCGCCCTCGCCCT------------CGCCGTGGCCCTCCTCCTCGTCGGTTTTGCTGTCGCCGCCATTAGGGACTTCCACGGCCGCCGGCTCGGCGCCGTCTTTAAGCTTAGCCGCCGCTCCTCTGGCTGAGAGCAGCGGCTGGAGCTCGTCGAAGAAAGGGTTGTCCTGCCGGTTCTTGATGCCGTCACGGACTTCTTTATATCCGGCCGTCAATTTC
>PILA-28
GTCCTCCTTTTCTTGACGGATTTGCTCCCGAATCTGCTCTCTCTGCTCCATCGAATCCAGCAAGTCCCTGAAAAACTTCTGCTGGCGGTCAAATAAATTCTCTAATACCGTGTCCAGGTTGTTAGTTCCTGTTCCCGTCCAATAACGGCACCGCCGTTTCCCAGGCGGAGACCCGTCTTCCGTCTCCTCCTCGCCCTCGCCCTCGCCCT------------------CGCCGTGGCCCTCCTCCTCGTCGGTTTTGCTGTCGCCGCCATTAGGGACTTCCACGGCCGCCGGCTCGGCGCCGTCTTTAAGCTTAGCCGCCGCTCCTCTGGCTGAGAGCAGCGGCTGGAGCTCGTCGAAGAAAGGGTTGTCCTGCCGGTTCTTGATGCCGTCACGGACTTCTTTATATCCGGCCGTCAATTTC
>PILA-18
GTCCTCCTTTTCTTGACGGATTTGCTCCCGAATCTGCTCTCTCTGCTCCATCGAATCCAGCAAGTCCCTGAAAAACTTCTGCTGGCGGTCAAATAAATTCTCTAATACCGTGTCCAGGTTGTTAGTTCCTGTTCCCGTCCAATAACGGCACCGCCGTTTCCCAGGCGGAGACCCGTCTTCCGTCTCCTCCTCGCCCTCGCCCTCGCCCTCGCCCT------------CGCCGTGGCCCTCCTCCTCGTCGGTTTTGCTGTCGCCGCCATTAGGGACTTCCACGGCCGCCGGCTCGGCGCCGTCTTTAAGCTTAGCCGCCGCTCCTCTGGCTGAGAGCAGCGGCTGGAGCTCGTCGAAGAAAGGGTTGTCCTGCCGGTTCTTGATGCCGTCACGGACTTCTTTATATCCGGCCGTCAATTTC
>PILA-21
GTCCTCCTTTTCTTGACGGATTTGCTCCCGAATCTGCTCTCTCTGCTCCATCGAATCCAGCAAGTCCCTGAAAAACTTCTGCTGGCGGTCAAATAAATTCTCTAATACCGTGTCCAGGTTGTTAGTTCCTGTTCCCGTCCAATAACGGCACCGCCGTTTCCCAGGCGGAGACCCGTCTTCCGTCTCCTCCTCGCCCTCGCCCTCGCCCTCGCCCT------------CGCCGTGGCCCTCCTCCTCGTCGGTTTTGCTGTCGCCGCCATTAGGGACTTCCACGGCCGCCGGCTCGGCGCCGTCTTTAAGCTTAGCCGCCGCTCCTCTGGCTGAGAGCAGCGGCTGGAGCTCGTCGAAGAAAGGGTTGTCCTGCCGGTTCTTGATGCCGTCACGGACTTCTTTATATCCGGCCGTCAATTTC
>PILA-22
GTCCTCCTTTTCTTGACGGATTTGCTCCCGAATCTGCTCTCTCTGCTCCATCGAATCCAGCAAGTCCCTGAAAAACTTCTGCTGGCGGTCAAATAAATTCTCTAATACCGTGTCCAGGTTGTTAGTTCCTGTTCCCGTCCAATAACGGCACCGCCGTTTCCCAGGCGGAGACCCGTCTTCCGTCTCCTCCTCGCCCTCGCCCTCGCCCTCGCCCT------------CGCCGTGGCCCTCCTCCTCGTCGGTTTTGCTGTCGCCGCCATTAGGGACTTCCACGGCCGCCGGCTCGGCGCCGTCTTTAAGCTTAGCCGCCGCTCCTCTGGCTGAGAGCAGCGGCTGGAGCTCGTCGAAGAAAGGGTTGTCCTGCCGGTTCTTGATGCCGTCACGGACTTCTTTATATCCGGCCGTCAATTTC
>PILA-26
GTCCTCCTTTTCTTGACGGATTTGCTCCCGAATCTGCTCTCTCTGCTCCATCGAATCCAGCAAGTCCCTGAAAAACTTCTGCTGGCGGTCAAATAAATTCTCTAATACCGTGTCCAGGTTGTTAGTTCCTGTTCCCGTCCAATAACGGCACCGCCGTTTCCCAGGCGGAGACCCGTCTTCCGTCTCCTCCTCGCCCTCGCCCTCGCCCTCGCCCT------------CGCCGTGGCCCTCCTCCTCGTCGGTTTTGCTGTCGCCGCCATTAGGGACTTCCACGGCCGCCGGCTCGGCGCCGTCTTTAAGCTTAGCCGCCGCTCCTCTGGCTGAGAGCAGCGGCTGGAGCTCGTCGAAGAAAGGGTTGTCCTGCCGGTTCTTGATGCCGTCACGGACTTCTTTATATCCGGCCGTCAATTTC
>PILA-24
GTCCTCCTTTTCTTGACGGATTTGCTCCCGAATCTGCTCTCTCTGCTCCATCGAATCCAGCAAGTCCCTGAAAAACTTCTGCTGGCGGTCAAATAAATTCTCTAATACCGTGTCCAGGTTGTTAGTTCCTGTTCCCGTCCAATAACGGCACCGCCGTTTCCCAGGCGGAGACCCGTCTTCCGTCTCCTCCTCGCCCTCGCCCTCGCCCTCGCCCT------------CGCCGTGGCCCTCCTCCTCGTCGGTTTTGCTGTCGCCGCCATTAGGGACTTCCACGGCCGCCGGCTCGGCGCCGTCTTTAAGCTTAGCCGCCGCTCCTCTGGCTGAGAGCAGCGGCTGGAGCTCGTCGAAGAAAGGGTTGTCCTGCCGGTTCTTGATGCCGTCACGGACTTCTTTATATCCGGCCGTCAATTTC
>PILA-27
GTCCTCCTTTTCTTGACGGATTTGCTCCCGAATCTGCTCTCTCTGCTCCATCGAATCCAGCAAGTCCCTGAAAAACTTCTGCTGGCGGTCAAATAAATTCTCTAATACCGTGTCCAGGTTGTTAGTTCCTGTTCCCGTCCAATAACGGCACCGCCGTTTCCCAGGCGGAGACCCGTCTTCCGTCTCCTCCTCGCCCTCGCCCTCGCCCTCGCCCT------------CGCCGTGGCCCTCCTCCTCGTCGGTTTTGCTGTCGCCGCCATTAGGGACTTCCACGGCCGCCGGCTCGGCGCCGTCTTTAAGCTTAGCCGCCGCTCCTCTGGCTGAGAGCAGCGGCTGGAGCTCGTCGAAGAAAGGGTTGTCCTGCCGGTTCTTGATGCCGTCACGGACTTCTTTATATCCGGCCGTCAATTTC
>PILA-17
GTCCTCCTTTTCTTGACGGATTTGCTCCCGAATCTGCTCTCTCTGCTCCATCGAATCCAGCAAGTCCCTGAAAAACTTCTGCTGGCGGTCAAATAAATTCTCTAATACCGTGTCCAGGTTGTTAGTTCCTGTTCCCGTCCAATAACGGCACCGCCGTTTCCCAGGCGGAGACCCGTCTTCCGTCTCCTCCTCGCCCTCGCCCTCGCCCT------------------CGCCGTGGCCCTCCTCCTCGTCGGTTTTGCTGTCGCCGCCATTAGGGACTTCCACGGCCGCCGGCTCGGCGCCGTCTTTAAGCTTAGCCGCCGCTCCTCTGGCTGAGAGCAGCGGCTGGAGCTCGTCGAAGAAAGGGTTGTCCTGCCGGTTCTTGATGCCGTCACGGACTTCTTTATATCCGGCCGTCAATTTC
>PILA-20
GTCCTCCTTTTCTTGACGGATTTGCTCCCGAATCTGCTCTCTCTGCTCCATCGAATCCAGCAAGTCCCTGAAAAACTTCTGCTGGCGGTCAAATAAATTCTCTAATACCGTGTCCAGGTTGTTAGTTCCTGTTCCCGTCCAATAACGGCACCGCCGTTTCCCAGGCGGAGACCCGTCTTCCGTCTCCTCCTCGCCCTCGCCCTCGCCCTCGCCCT------------CGCCGTGGCCCTCCTCCTCGTCGGTTTTGCTGTCGCCGCCATTAGGGACTTCCACGGCCGCCGGCTCGGCGCCGTCTTTAAGCTTAGCCGCCGCTCCTCTGGCTGAGAGCAGCGGCTGGAGCTCGTCGAAGAAAGGGTTGTCCTGCCGGTTCTTGATGCCGTCACGGACTTCTTTATATCCGGCCGTCAATTTC
>PILA-23
GTCCTCCTTTTCTTGACGGATTTGCTCCCGAATCTGCTCTCTCTGCTCCATCGAATCCAGCAAGTCCCTGAAAAACTTCTGCTGGCGGTCAAATAAATTCTCTAATACCGTGTCCAGGTTGTTAGTTCCTGTTCCCGTCCAATAACGGCACCGCCGTTTCCCAGGCGGAGACCCGTCTTCCGTCTCCTCCTCGCCCTCGCCCTCGCCCTCGCCCT------------CGCCGTGGCCCTCCTCCTCGTCGGTTTTGCTGTCGCCGCCATTAGGGACTTCCACGGCCGCCGGCTCGGCGCCGTCTTTAAGCTTAGCCGCCGCTCCTCTGGCTGAGAGCAGCGGCTGGAGCTCGTCGAAGAAAGGGTTGTCCTGCCGGTTCTTGATGCCGTCACGGACTTCTTTATATCCGGCCGTCAATTTC
>PIAL-AO
GTCCTCCTTTTCTTGACGGATTTGCTCCCGAATCTGCTCTCTCTGCTCCATCGAATCCAGCAAGTCCCTGAAAAACTTCTGCTGGCGGTCAAATAAATTCTCTAATACCGTGTCCAGGTTGTTAGTTCCTGTTCCCGTCCAATAACGGCACCGCCGTTTCCCAGGCGGAGACCCGTCTTCCGTCTCCTCCTCGCCCTCGCCCTCGCCCTCGCCCT------------CGCCGTGGCCCTCCTCCTCGTCGGTTTTGCTGTCGCCGCCATTAGGGACTTCCACGGCCGCCGGCTCGGCGCCGTCTTTAACCTTAGCCGCCGCTCCTCTGGCTGAGAGCAGCGGCTGGAGCTCGTCGAAGAAAGGGTTGTCCTGCCGGTTCTTGATGCCGTCACGGACTTCTTTATATCCGGCCGTCAATTTC
