# Supplementary material for: An empirical evaluation of two-stage species tree inference strategies using a multilocus dataset from North American pines
Source: BMC Evol Biol. 2014 Mar 29;14:67. doi: 10.1186/1471-2148-14-67 (PMC4021425; doi:10.1186/1471-2148-14-67)
Supplement: Additional file 3 — Zip archive containing data filesDp,Dp,0,Ds,Ds,0, and a description of these files. [file 1471-2148-14-67-S3.zip › DeGiorgioEtAl_2014_AdditionalFile1/Dataset_Dp0/0_6683_01.fas]

>PIAL-7
GAATCCAGTTCATTTGAATTCCGATACCCAAATGAAAGTGACTTTCTAAATTTGCTGAGTTCTTCCCCCTGAACTCCCCAGTCCAATTTACCAGTTGGCGAGCCCCAGTCTGAACTAGTAGGTAGTAAATGGGCACCCAAGTCCCGTGAACTGTAACTTCGCCTGTCTTGGTGTGAAAAAGCAGTGACTCTTGAATTAATTGTTGGAGACATAACTGGAGATAGCAGAGACTCGCTGGATTTATGGCACTGAAAATCTCCACTAAAAGATGACATTCGACCAAGTGATGCCAAACTATATGAAGGTGAAAGCACAGATGATTGCAAGAATGAGTGGCCGGGGCTTTGAGGATCTGTTGCAGCTTGCTGCATTTGTGTTGTTGCCTGAAGTAGCTGAGTATTGATTGACAATTGCTTTTGATTTTGAAGATGAGAA
>PIAL-2
GAATCCAGTTCATTTGAATTCCGATACCCAAATGAAAGTGACTTTCTAAATTTGCTGAGTTCTTCCCCCTGAACTCCCCAGTCCAATTTACCAGTTGGCGAGCCCCAGTCTGAACTAGTAGGTAGTAAATGGGCACCCAAGTCCCGTGAACTGTAACTTCGCCTGTCTTGGTGTGAAAAAGCAGTGACTCTTGAATTAATTGTTGGAGACATGACTGGAGATAGCAGAGACTCACTGGATTTATGGCACTGAAAATCTCCACTAAAAGATGACATTCAACCAATGGATGCCAAACTATATGAAGGTGAAAGCACAGATGATTGCAAGAATGAGTGGCCGGGGCTTTGAGGATCTGTTGCAGCTTGCTGCATTTGTGTTGTCGCCTGAAGTAACTGAGTATTGATTGACAATTGCTTTTNNNNNNNNNNNNNNNNN
>PIAL-10
GAATCCAGTTCATTTGAATTCCGATACCCAAATGAAAGTGACTTTCTAAATTTGCTGAGTTCTTCCCCCTGAACTCCCCAGTCCAATTTACCAGTTGGCGAGCCCCAGTCTGAACTAGTAGGTAGTAAATGGGCACCCAAGTCCCGTGAACTGTAACTTCGCCTGTCTTGGTGTGAAAAAGCAGTGACTCTTGAATTAATTGTTGGAGACATGACTGGAGATAGCAGAGACTCACTGGATTTATGGCACTGAAAATCTCCACTAAAAGATGACATTCGACCAAGGGATGCCAAACTATATGAAGGTGAAAGCACAGATGATTGCAAGAATGAGTGGCCGGGGCTTTGAGGATCTGTTGCAGCTTGCTGCATTTGTGTTGTCGCCTGAAGTAGCTGAGTATTGATTGACAATTGCTTTTGATTTTGAAGATGAGAA
>PIAL-16
GAATCCAGTTCATTTGAATTCCGATACCCAAATGAAAGTGACTTTCTAAATTTGCTGAGTTCTTCCCCCTGAACTCCCCAGTCCAATTTACCAGTTGGCGAGCCCCAGTCTGAACTAGTAGGTAGTAAATGGGCACCCAAGTCCCGTGAACTGTAACTTCGCCTGTCTTGGTGTGAAAAAGCAGTGACTCTTGAATTAATTGTTGGAGACATGACTGGAGATAGCAGAGACTCACTGGATTTATGGCACTGAAAATCTCCACTAAAAGATGACATTCGACCAAGGGATGCCAAACTATATGAAGGTGAAAGCACAGATGATTGCAAGAATGAGTGGCCGGGGCTTTGAGGATCTGTTGCAGCTTGCTGCATTTGTGTTGTCGCCTGAAGTAGCTGAGTATTGATTGACAATTGCTTTTGATTTTGAAGATGAGAA
>PIAL-5
GAATCCAGTTCATTTGAATTCCGATACCCAAATGAAAGTGACTTTCTAAATTTGCTGAGTTCTTCCCCCTGAACTCCCCAGTCCAATTTACCAGTTGGCGAGCCCCAGTCTGAACTAGTAGGTAGTAAATGGGCACCCAAGTCCCGTGAACTGTAACTTCGCCTGTCTTGGTGTGAAAAAGCAGTGACTCTTGAATTAATTGTTGGAGACATGACTGGAGATAGCAGAGACTCACTGGATTTATGGCACTGAAAATCTCCACTAAAAGATGACATTCGACCAAGGGATGCCAAACTATATGAAGGTGAAAGCACAGATGATTGCAAGAATGAGTGGCCGGGGCTTTGAGGATCTGTTGCAGCTTGCTGCATTTGTGTTGTCGCCTGAAGTAGCTGAGTATTGATTGACAATTGCTTTTGATTTTGAAGATGAGAA
>PIAL-6
GAATCCAGTTCATTTGAATTCCGATACCCAAATGAAAGTGACTTTCTAAATTTGCTGAGTTCTTCCCCCTGAACTCCCCAGTCCAATTTACCAGTTGGCGAGCCCCAGTCTGAACTAGTAGGTAGTAAATGGGCACCCAAGTCCCGTGAACTGTAACTTCGCCTGTCTTGGTGTGAAAAAGCAGTGACTCTTGAATTAATTGTTGGAGACATGACTGGAGATAGCAGAGACTCACTGGATTTATGGCACTGAAAATCTCCACTAAAAGATGACATTCGACCAAGGGATGCCAAACTATATGAAGGTGAAAGCACAGATGATTGCAAGAATGAGTGGCCGGGGCTTTGAGGATCTGTTGCAGCTTGCTGCATTTGTGTTGTCGCCTGAAGTAGCTGAGTATTGATTGACAATTGCTTTTGANNNNNNNNNNNNNNN
>PIAL-3
GAATCCAGTTCATTTGAATTCCGATACCCAAATGAAAGTGACTTTCTAAATTTGCTGAGTTCTTCCCCCTGAACTCCCCAGTCCAATTTACCAGTTGGCGAGCCCCAGTCTGAACTAGTAGGTAGTAAATGGGCACCCAAGTCCCGTGAACTGTAACTTCGCCTGTCTTGGTGTGAAAAAGCAGTGACTCTTGAATTAATTGTTGGAGACATGACTGGAGATAGCAGAGACTCACTGGATTTATGGCACTGAAAATCTCCACTAAAAGATGACATTCGACCAAGGGATGCCAAACTATATGAAGGTGAAAGCACAGATGATTGCAAGAATGAGTGGCCGGGGCTTTGAGGATCTGTTGCAGCTTGCTGCATTTGTGTTGTCGCCTGAAGTAGCTGAGTATTGATTGACAATTGCTTTTGATTTTGAAGATGAGAA
>PIAL-17
GAATCCAGTTCATTTGAATTCCGATACCCAAATGAAAGTGACTTTCTAAATTTGCTGAGTTCTTCCCCCTGAACTCCCCAGTCCAATTTACCAGTTGGCGAGCCCCAGTCTGAACTAGTAGGTAGTAAATGGGCACCCAAGTCCCGTGAACTGTAACTTCGCCTGTCTTGGTGTGAAAAAGCAGTGACTCTTGAATTAATTGTTGGAGACATGACTGGAGATAGCAGAGACTCACTGGATTTATGGCACTGAAAATCTCCACTAAAAGATGACATTCGACCAAGGGATGCCAAACTATATGAAGGTGAAAGCACAGATGATTGCAAGAATGAGTGGCCGGGGCTTTGAGGATCTGTTGCAGCTTGCTGCATTTGTGTTGTCGCCTGAAGTAGCTGAGTATTGATTGACAATTGCTTTTGATTTTGAAGATGAGAA
>PIAL-8
GAATCCAGTTCATTTGAATTCCGATACCCAAATGAAAGTGACTTTCTAAATTTGCTGAGTTCTTCCCCCTGAACTCCCCAGTCCAATTTACCAGTTGGCGAGCCCCAGTCTGAACTAGTAGGTAGTAAATGGGCACCCAAGTCCCGTGAACTGTAACTTCGCCTGTCTTGGTGTGAAAAAGCAGTGACTCTTGAATTAATTGTTGGAGACATGACTGGAGATAGCAGAGACTCACTGGATTTATGGCACTGAAAATCTCCACTAAAAGATGACATTCGACCAAGGGATGCCAAACTATATGAAGGTGAAAGCACAGATGATTGCAAGAATGAGTGGCCGGGGCTTTGAGGATCTGTTGCAGCTTGCTGCATTTGTGTTGTCGCCNNNNNNNNNNNNNNNNNNNNNNNNNNNNNNNNNNNNNNNNNNNNNNNNNNN
>PIAL-4
GAATCCAGTTCATTTGAATTCCGATACCCAAATGAAAGTGACTTTCTAAATTTGCTGAGTTCTTCCCCCTGAACTCCCCAGTCCAATTTACCAGTTGGCGAGCCCCAGTCTGAACTAGTAGGTAGTAAATGGGCACCCAAGTCCCGTGAACTGTAACTTCGCCTGTCTTGGTGTGAAAAAGCAGTGACTCTTGAATTAATTGTTGGAGACATGACTGGAGATAGCAGAGACTCACTGGATTTATGGCACTGAAAATCTCCACTAAAAGATGACATTCGACCAAGGGATGCCAAACTATATGAAGGTGAAAGCACAGATGATTGCAAGAATGAGTGGCCGGGGCTTTGAGGATCTGTTGCAGCTTGCTGCATTTGTGTTGTCGCCTGAAGTAGCTGAGTATTGATTGACAATTGCTTTTGATTTTGAAGATGAGAA
>PIAL-13
GAATCCAGTTCATTTGAATTCCGATACCCAAATGAAAGTGACTTTCTAAATTTGCTGAGTTCTTCCCCCTGAACTCCCCAGTCCAATTTACCAGTTGGCGAGCCCCAGTCTGAACTAGTAGGTAGTAAATGGGCACCCAAGTCCCGTGAACTGTAACTTCGCCTGTCTTGGTGTGAAAAAGCAGTGACTCTTGAATTAATTGTTGGAGACATGACTGGAGATAGCAGAGACTCACTGGATTTATGGCACTGAAAATCTCCACTAAAAGATGACATTCGACCAAGGGATGCCAAACTATATGAAGGTGAAAGCACAGATGATTGCAAGAATGAGTGGCCGGGGCTTTGAGGATCTGTTGCAGCTTGCTGCATTTGTGTTGTCGCCTGAAGTAGCTGAGTATTGATTGACAATTGCTTTTGATTTTGAAGATGAGAA
>PIAL-9
GAATCCAGTTCATTTGAATTCCGATACCCAAATGAAAGTGACTTTCTAAATTTGCTGAGTTCTTCCCCCTGAACTCCCCAGTCCAATTTACCAGTTGGCGAGCCCCAGTCTGAACTAGTAGGTAGTAAATGGGCACCCAAGTCCCGTGAACTGTAACTTCGCCTGTCTTGGTGTGAAAAAGCAGTGACTCTTGAATTAATTGTTGGAGACATGACTGGAGATAGCAGAGACTCACTGGATTTATGGCACTGAAAATCTCCACTAAAAGATGACATTCGACCAAGGGATGCCAAACTATATGAAGGTGAAAGCACAGATGATTGCAAGAATGAGTGGCCGGGGCTTTGAGGATCTGTTGCAGCTTGCTGCATTTGTGTTGTCGCCTGAAGTAGCTGAGTATTGATTGACAATTGCTTTTGATTTTGAAGATGAGAA
>PIAL-12
GAATCCAGTTCATTTGAATTCCGATACCCAAATGAAAGTGACTTTCTAAATTTGCTGAGTTCTTCCCCCTGAACTCCCCAGTCCAATTTACCAGTTGGCGAGCCCCAGTCTGAACTAGTAGGTAGTAAATGGGCACCCAAGTCCCGTGAACTGTAACTTCGCCTGTCTTGGTGTGAAAAAGCAGTGACTCTTGAATTAATTGTTGGAGACATGACTGGAGATAGCAGAGACTCACTGGATTTATGGCACTGAAAATCTCCACTAAAAGATGACATTCGACCAAGGGATGCCAAACTATATGAAGGTGAAAGCACAGATGATTGCAAGAATGAGTGGCCGGGGCTTTGAGGATCTGTTGCAGCTTGCTGCATTTGTGTTGTCGCCTGAAGTAGCTGAGTATTGATTGACAATTGCTTTTGATTTTGAAGATGAGAA
>PIAY-17
GAATCCAGTTCATTTGAATTCCGATACCCAAATGAAAGTGACTTTCTAAATTTGCTGAGTTCTTCCCCCTGAACTCCCCAGTCCAATTTACCAGTTGGCGAGCCCCAGTCTGAACTAGTAGGTAGTAAATGGGCACCCAAGTCCCGTGAACTGTAACTTCGCCTGTCTTGGTGTGAAAAAGCAGTGACTCTTGAATTAATTGTTGGAGACATAACTGGAGATAGCAGAGACTCACTGGATTTATGGCACTGAAAATCTCCACTAAAAGATGACATTCGACCAAGGGATGCCAAACTATATGAAGGTGAAAGCACAGATGATTGCAAGAATGAGTGGCCGGGGCTTTGAGGATCTGTTGCAGCTTGATGCATTTGTGTTGTCGCCTGAAGTAGCTGAGTATTGATTGACAATTGCTTTTGATTTTGAAGATGAGAA
>PIAY-10
GAATCCAGTTCATTTGAATTCCGATACCCAAATGAAAGTGACTTTCTAAATTTGCTGAGTTCTTCCCCCTGAACTCCCCAGTCCAATTTACCAGTTGGCGAGCCCCAGTCTGAACTAGTAGGTAGTAAATGGGCACCCAAGTCCCGTGAACTGTAACTTCGCCTGTCTTGGTGTGAAAAAGCAGTGACTCTTGAATTAATTGTTGGAGACATGACTGGAGATAGCAGAGACTCACTGGATTTATGGCACTGAAAATCTCCACTAAAAGATGACATTCGACCAAGGGATGCCAAACTATATGAAGGTGAAAGCACAGATGATTGCAAGAATGAGTGGCCGGGGCTTTGAGGATCTGTTGCAGCTTGCTGCATTTGTGTTGTCGCCTGAAGTAGCTGAGTATTGATTGACAATTGCTTTTGATTTTGNNNNNNNNNN
>PIAY-4
GAATCCAGTTCATTTGAATTCCGATACCCAAATGAAAGTGACTTTCTAAATTTGCTGAGTTCTTCCCCCTGAACTCCCCAGTCCAATTTACCAGTTGGCGAGCCCCAGTTTGAACTAGTAGGTAGTAAATGGGCACCCAAGTCCCGTGAACTGTAACTTCGCCTGTCTTGGTGTGAAAAAGCAGTGACTCTTGAATTAATTGTTGGAGACATAACTGGAGATAGCAGAGACTCACTGGATTTATGGCACTGAAAATCTCCACTAAAAGATGACATTCGACCAAGGGATGCCAAACTATATGAAGGTGAAAGCACAGATGATTGCAAGAATGAGTGGCCGGGGCTTTGAGGATCTGTTGCAGCTTGCTGCATTTGTGTTGTCGCCTGAAGTAGCTGAGTATTGATTGACAATTGCTTTTGATTTTGNNNNNNNNNN
>PIAY-13
GAATCCAGTTCATTTGAATTCCGATACCCAAATGAAAGTGACTTTCTAAATTTGCTGAGTTCTTCCCCCTGAACTCCCCAGTCCAATTTACCAGTTGGCGAGCCCCAGTCTGAACTAGTAGGTAGTAAATGGGCACCCAAGTCCCGTGAACTGTAACTTCGCCTGTCTTGGTGTGAAAAAGCAGTGACTCTTGAATTAATTGTTGGAGACATGACTGGAGATAGCAGAGACTCACTGGATTTATGGCACTGAAAATCTCCACTAAAAGATGACATTCGACCAAGGGATGCCAAACTATATGAAGGTGAAAGCACAGATGATTGCAAGAATGAGTGGCCGGGGCTTTGAGGATCTGTTGCAGCTTGCTGCATTTGTGTTGTCGCCTGAAGTAGCTGAGTATTGATTGACAATTGCTTTTGATTTTGAAGATGAGAA
>PIAY-9
GAATCCAGTTCATTTGAATTCCGATACCCAAATGAAAGTGACTTTCTAAATTTGCTGAGTTCTTCCCCCTGAACTCCCCAGTCCAATTTACCAGTTGGCGAGCCCCAGTCTGAACTAGTAGGTAGTAAATGGGCACCCAAGTCCCGTGAACTGTAACTTCGCCTGTCTTGGTGTGAAAAAGCAGTGACTCTTGAATTAATTGTTGGAGACATAACTGGAGATAGCAGAGACTCACTGGATTTATGGCACTGAAAATCTCCACTAAAAGATGACATTCGACCAAGGGATGCCAAACTATATGAAGGTGAAAGCACAGATGATTGCAAGAATGAGTGGCCGGGGCTTTGAGGATCTGTTGCAGCTTGATGCATTTGTGTTGTCGCCTGAAGTAGCTGAGTATTGATTGACAATTGCTTTTGATTTTGANNNNNNNNN
>PIAY-3
GAATCCAGTTCATTTGAATTCCGATACCCAAATGAAAGTGACTTTCTAAATTTGCTGAGTTCTTCCCCCTGAACTCCCCAGTCCAATTTACCAGTTGGCGAGCCCCAGTCTGAACTAGTAGGTAGTAAATGGGCACCCAAGTCCCGTGAACTGTAACTTCGCCTGTCTTGGTGTGAAAAAGCAGTGACTCTTGAATTAATTGTTGGAGACATAACTGGAGATAGCAGAGACTCACTGGATTTATGGCACTGAAAATCTCCACTAAAAGATGACATTCGACCAAGGGATGCCAAACTATATGAAGGTGAAAGCACAGATGATTGCAAGAATGAGTGGCCGGGGCTTTGAGGATCTGTTGCAGCTTGATGCATTTGTGTTGTCGCCTGAAGTAGCTGAGTATTGATTGACAATTGCTTTTGATTTTGANNNNNNNNN
>PIAY-14
GAATCCAGTTCATTTGAATTCCGATACCCAAATGAAAGTGACTTTCTAAATTTGCTGAGTTCTTCCCCCTGAACTCCCCAGTCCAATTTACCAGTTGGCGAGCCCCAGTCTGAACTAGTAGGTAGTAAATGGGCACCCAAGTCCCGTGAACTGTAACTTCGCCTGTCTTGGTGTGAAAAAGCAGTGACTCTTGAATTAATTGTTGGAGACATAACTGGAGATAGCAGAGACTCACTGGATTTATGGCACTGAAAATCTCCACTAAAAGATGACATTCGACCAAGGGATGCCAAACTATATGAAGGTGAAAGCACAGATGATTGCAAGAATGAGTGGCCGGGGCTTTGAGGATCTGTTGCAGCTTGATGCATTTGTGTTGTCGCCTGAAGTAGCTGAGTATTGATTGACAATTGCTTTTGATTTTGAAGATGAGAA
>PIAY-8
GAATCCAGTTCATTTGAATTCCGATACCCAAATGAAAGTGACTTTCTAAATTTGCTGAGTTCTTCCCCCTGAACTCCCCAGTCCAATTTACCAGTTGGCGAGCCCCAGTCTGAACTAGTAGGTAGTAAATGGGCACCCAAGTCCCGTGAACTGTAACTTCGCCTGTCTTGGTGTGAAAAAGCAGTGACTCTTGAATTAATTGTTGGAGACATGACTGGAGATAGCAGAGACTCACTGGATTTATGGCACTGAAAATCTCCACTAAAAGATGACATTCGACCAAGGGATGCCAAACTATATGAAGGTGAAAGCACAGATGATTGCAAGAATGAGTGGCCGGGGCTTTGAGGATCTGTTGCAGCTTGCTGCATTTGTGTTGTCGCCTGAAGTAGCTGAGTATTGATTGACAATTGCTTTTGNNNNNNNNNNNNNNNN
>PIAY-7
GAATCCAGTTCATTTGAATTCCGATACCCAAATGAAAGTGACTTTCTAAATTTGCTGAGTTCTTCCCCCTGAACTCCCCAGTCCAATTTACCAGTTGGCGAGCCCCAGTCTGAACTAGTAGGTAGTAAATGGGCACCCAAGTCCCGTGAACTGTAACTTCGCCTGTCTTGGTGTGAAAAAGCAGTGACTCTTGAATTAATTGTTGGAGACATGACTGGAGATAGCAGAGACTCACTGGATTTATGGCACTGAAAATCTCCACTAAAAGATGACATTCGACCAAGGGATGCCAAACTATATGAAGGTGAAAGCACAGATGATTGCAAGAATGAGTGGCCGGGGCTTTGAGGATCTGTTGCAGCTTGCTGCATTTGTGTTGTCGCCTGAAGTAGCTGAGTATTGATTGACAATTGCTTTTGATTTTGAAGATGAGAA
>PIAY-15
GAATCCAGTTCATTTGAATTCCGATACCCAAATGAAAGTGACTTTCTAAATTTGCTGAGTTCTTCCCCCTGAACTCCCCAGTCCAATTTACCAGTTGGCGAGCCCCAGTCTGAACTAGTAGGTAGTAAATGGGCACCCAAGTCCCGTGAACTGTAACTTCGCCTGTCTTGGTGTGAAAAAGCAGTGACTCTTGAATTAATTGTTGGAGACATGACTGGAGATAGCAGAGACTCACTGGATTTATGGCACTGAAAATCTCCACTAAAAGATGACATTCGACCAAGGGATGCCAAACTATATGAAGGTGAAAGCACAGATGATTGCAAGAATGAGTGGCCGGGGCTTTGAGGATCTGTTGCAGCTTGCTGCATTTGTGTTGTCGCCTGAAGTAGCTGAGTATTGATTGACAATTGCTTTTGATTTTGAAGATGAGAA
>PIAY-19
GAATCCAGTTCATTTGAATTCCGATACCCAAATGAAAGTGACTTTCTAAATTTGCTGAGTTCTTCCCCCTGAACTCCCCAGTCCAATTTACCAGTTGGCGAGCCCCAGTCTGAACTAGTAGGTAGTAAATGGGCACCCAAGTCCCGTGAACTGTAACTTCGCCTGTCTTGGTGTGAAAAAGCAGTGACTCTTGAATTAATTGTTGGAGACATGACTGGAGATAGCAGAGACTCACTGGATTTATGGCACTGAAAATCTCCACTAAAAGATGACATTCGACCAAGGGATGCCAAACTATATGAAGGTGAAAGCACAGATGATTGCAAGAATGAGTGGCCGGGGCTTTGAGGATCTGTTGCAGCTTGCTGCATTTGTGTTGTCGCCTGAAGTAGCTGAGTATTGATTGACAATTGCTTTTGATTTTGAAGATGAGAA
>PIAY-18
GAATCCAGTTCATTTGAATTCCGATACCCAAATGAAAGTGACTTTCTAAATTTGCTGAGTTCTTCCCCCTGAACTCCCCAGTCCAATTTACCAGTTGGCGAGCCCCAGTCTGAACTAGTAGGTAGTAAATGGGCACCCAAGTCCCGTGAACTGTAACTTCGCCTGTCTTGGTGTGAAAAAGCAGTGACTCTTGAATTAATTGTTGGAGACATAACTGGAGATAGCAGAGACTCACTGGATTTATGGCACTGAAAATCTCCACTAAAAGATGACATTCGACCAAGTGATGCCAAACTATATGAAGGTGAAAGCACAGATGACTGCAAGAATGAGTGGCCGGGGCTTTGAGGATCTGTTGCAGCTTGCTGCATTTGTGTTGTCGCCTGAAGTAGCTGAGTATTGATTGACAATTGCTTTTGATTTTGAAGATGAGAA
>PIAY-5
GAATCCAGTTCATTTGAATTCCGATACCCAAATGAAAGTGACTTTCTAAATTTGCTGAGTTCTTCCCCCTGAACTCCCCAGTCCAATTTACCAGTTGGCGAGCCCCAGTCTGAACTAGTAGGTAGTAAATGGGCACCCAAGTCCCGTGAACTGTAACTTCGCCTGTCTTGGTGTGAAAAAGCAGTGACTCTTGAATTAATTGTTGGAGACATAACTGGAGATAGCAGAGACTCACTGGATTTATGGCACTGAAAATCTCCACTAAAAGATGACATTCGACCAAGGGATGCCAAACTATATGAAGGTGAAAGCACAGATGATTGCAAGAATGAGTGGCCGGGGCTTTGAGGATCTGTTGCAGCTTGATGCATTTGTGTTGTCGCCTGAAGTAGCTGAGTATTGATTGACAATTGCTTTTGATTTTGAAGATGAGAA
>PIAY-1
GAATCCAGTTCATTTGAATTCCGATACCCAAATGAAAGTGACTTTCTAAATTTGCTGAGTTCTTCCCCCTGAACTCCCCAGTCCAATTTACCAGTTGGCGAGCCCCAGTCTGAACTAGTAGGTAGTAAATGGGCACCCAAGTCCCGTGAACTGTAACTTCGCCTGTCTTGGTGTGAAAAAGCAGTGACTCTTGAATTAATTGTTGGAGACATAACTGGAGATAGCAGAGACTCACTGGATTTATGGCACTGAAAATCTCCACTAAAAGATGACATTCGACCAAGGGATGCCAAACTATATGAAGGTGAAAGCACAGATGATTGCAAGAATGAGTGGCCGGGGCTTTGAGGATCTGTTGCAGCTTGATGCATTTGTGTTGTCGCCTGAAGTAGCTGAGTATTGATTGACAATTGCTTTTGATTTTGAAGATGAGAA
>PIAY-16
GAATCCAGTTCATTTGAATTCCGATACCCAAATGAAAGTGACTTTCTAAATTTGCTGAGTTCTTCCCCCTGAACTCCCCAGTCCAATTTACCAGTTGGCGAGCCCCAGTCTGAACTAGTAGGTAGTAAATGGGCACCCAAGTCCCGTGAACTGTAACTTCGCCTGTCTTGGTGTGAAAAAGCAGTGACTCTTGAATTAATTGTTGGAGACATAACTGGAGATAGCAGAGACTCACTGGATTTATGGCACTGAAAATCTCCACTAAAAGATGACATTCGACCAAGGGATGCCAAACTATATGAAGGTGAAAGCACAGATGATTGCAAGAATGAGTGGCCGGGGCTTTGAGGATCTGTTGCAGCTTGATGCATTTGTGTTGTCGCCTGAAGTAGCTGAGTATTGATTGACAATTGCTTTTGATTTTGAAGATGAGAA
>PIBU-1
GAATCCAGTTCATTTGAATTCCGATACCCAAATGAAAGTGACTTTCTAAATTTGCTGAGTTCTTCCCCCTGAACTCCCCAGTCCAATTTACCAGTTGGCGAGCCCCAGTCTGAACTAGTAGGTAGTAAATGGGCACCCAAGTCCCGTGAACTGTAACTTCGCCTGTCTTGGTGTGAAAAAGCAGTGACTCTTGAATTAATTGTTGGAGACATAACTGGAGATAGCAGAGACTCACTGGATTTATGGCACTGAAAATCTCCACTAAAAGATGACATTCGACCAAGGGATGCCAAACTATATGAAGGTGAAAGCACAGATGATTGCAAGAATGAGTGGCCGGGGCTTTGAGGATCTGTTGCAGCTTGCTGCATTTGTGTTGTCGCCTGAAGTAGCTGAGTATTGACTGACAATTGCTTTTGATTTTGAAGATGAGAA
>PIFL-14
GAATCCAGTTCATTTGAATTCCGATACCCAAATGAAAGTGACTTTCTAAATTTGCTGAGTTCTTCCCCCTGAACTCCCCAGTCCAATTTACCAGTTGGCGAGCCCCAGTCTGAACTAGTAGGTAGTAAATGGGCACCCAAGTCCCGTGAACTGTAACTTCGCCTGTCTTGGTGTGAAAAAGCAGTGACTCTTGAATTAATTGTTGGAGACATAACTGGAGATAGCAGAGACTCACTGGATTTATGGCACTGAAAATCTCCACTAAAAGATGACATTCGACCAAGGGATGCCAAACTATATGAAGGTGAAAGCACAGATGATTGCAAGAATGAGTGGCCGGGGCTTTGAGGATCTGTTGCAGCTTGATTCATTTGTGTTGTCGCCTGAAGTAGCTGAGTATTGATTGACAATTGCTTTTGATTTTGAAGATGAGAA
>PIFL-2
GAATCCAGTTCATTTGAATTCCGATACCCAAATGAAAGTGACTTTCTAAATTTGCTGAGTTCTTCCCCCTGAACTCCCCAGTCCAATTTACCAGTTGGCGAGCCCCAGTCTGAACTAGTAGGTAGTAAATGGGCACCCAAGTCCCGTGAACTGTAACTTCGCCTGTCTTGGTGTGAAAAAGCAGTGACTCTTGAATTAATTGTTGGAGACATGACTGGAGATAGCAGAGACTCACTGGATTTATGGCACTGAAAATCTCCACTAAAAGATGACATTCGACCAAGGGATGCCAAACTATATGAAGGTGAAAGCACAGATGATTGCAAGAATGAGTGGCCGGGGCTTTGAGGATCTGTTGCAGCTTGCTGCATTTGTGTTGTCGCCTGAAGTAGCTGAGTATTGATTGACAATTGCTTTTGATTTTGAAGATGAGAA
>PIFL-17
GAATCCAGTTCATTTGAATTCCGATACCCAAATGAAAGTGACTTTCTAAATTTGCTGAGTTCTTCCCCCTGAACTCCCCAGTCCAATTTACCAGTTGGCGAGCCCCAGTCTGAACTAGTAGGTAGTAAATGGGCACCCAAGTCCCGTGAACTGTAACTTCGCCTGTCTTGGTGTGAAAAAGCAGTGACTCTTGAATTAATTGTTGGAGACATGACTGGAGATAGCAGAGACTCACTGGATTTATGGCACTGAAAATCTCCACTAAAAGATGACATTCGACCAAGGGATGCCAAACTATATGAAGGTGAAAGCACAGATGATTGCAAGAATGAGTGGCCGGGGCTTTGAGGATCTGTTGCAGCTTGCTGCATTTGTGTTGTCGCCTGAAGTAGCTGAGTATTGATTGACAATTGCTTTTGATTTTGAAGATGAGAA
>PIFL-15
GAATCCAGTTCATTTGAATTCCGATACCCAAATGAAAGTGACTTTCTAAATTTGCTGAGTTCTTCCCCCTGAACTCCCCAGTCCAATTTACCAGTTGGCGAGCCCCAGTCTGAACTAGTAGGTAGTAAATGGGCACCCAAGTCCCGTGAACTGTAACTTCGCCTGTCTTGGTGTGAAAAAGCAGTGACTCTTGAATTAATTGTTGGAGACATGACTGGAGATAGCAGAGACTCACTGGATTTATGGCACTGAAAATCTCCACTAAAAGATGACATTCGACCAAGGGATGCCAAACTATATGAAGGTGAAAGCACAGATGATTGCAAGAATGAGTGGCCGGGGCTTTGAGGATCTGTTGCAGCTTGCTGCATTTGTGTTGTCGCCTGAAGTAGCTGAGTATTGATTGACAATTGCTTTTGATTTTGAAGATGAGAA
>PIFL-10
GAATCCAGTTCATTTGAATTCCGATACCCAAATGAAAGTGACTTTCTAAATTTGCTGAGTTCTTCCCCCTGAACTCCCCAGTCCAATTTACCAGTTGGCGAGCCCCAGTCTGAACTAGTAGGTAGTAAATGGGCACCCAAGTCCCGTGAACTGTAACTTCGCCTGTCTTGGTGTGAAAAAGCAGTGACTCTTGAATTAATTGTTGGAGACATAACTGGAGATAGCAGAGACTCACTGGATTTATGGCACTGAAAATCTCCACTAAAAGATGACATTCGACCAAGGGATGCCAAACTATATGAAGGTGAAAGCACAGATGATTGCAAGAATGAGTGGCCGGGGCTTTGAGGATCTGTTGCAGCTTGATTCATTTGTGTTGTCGCCTGAAGTAGCTGAGTATTGATTGACAATTGCTTTTGATTTTGAAGATGAGAA
>PIFL-13
GAATCCAGTTCATTTGAATTCCGATACCCAAATGAAAGTGACTTTCTAAATTTGCTGAGTTCTTCCCCCTGAACTCCCCAGTCCAATTTACCAGTTGGCGAGCCCCAGTCTGAACTAGTAGGTAGTAAATGGGCACCCAAGTCCCGTGAACTGTAACTTCGCCTGTCTTGGTGTGAAAAAGCAGTGACTCTTGAATTAATTGTTGGAGACATAACTGGAGATAGCAGAGACTCACTGGATTTATGGCACTGAAAATCTCCACTAAAAGATGACATTCGACCAAGGGATGCCAAACTATATGAAGGTGAAAGCACAGATGATTGCAAGAATGAGTGGCCGGGGCTTTGAGGATCTGTTGCAGCTTGATGCATTTGTGTTGTCGCCTGAAGTAGCTGAGTATTGATTGACAATTGCTTTTGATTTTGAAGATGAGAA
>PIFL-16
GAATCCAGTTCATTTGAATTCCGATACCCAAATGAAAGTGACTTTCTAAATTTGCTGAGTTCTTCCCCCTGAACTCCCCAGTCCAATTTACCAGTTGGCGAGCCCCAGTCTGAACTAGTAGGTAGTAAATGGGCACCCAAGTCCCGTGAACTGTAACTTCGCCTGTCTTGGTGTGAAAAAGCAGTGACTCTTGAATTAATTGTTGGAGACATAACTGGAGATAGCAGAGACTCACTGGATTTATGGCACTGAAAATCTCCACTAAAAGATGACATTCGACCAAGGGATGCCAAACTATATGAAGGTGAAAGCACAGATGATTGCAAGAATGAGTGGCCGGGGCTTTGAGGATCTGTTGCAGCTTGATTCATTTGTGTTGTCGCCTGAAGTAGCTGAGTATTGATTGACAATTGCTTTTGATTTTGAAGATGAGAA
>PIFL-9
GAATCCAGTTCATTTGAATTCCGATACCCAAATGAAAGTGACTTTCTAAATTTGCTGAGTTCTTCCCCCTGAACTCCCCAGTCCAATTTACCAGTTGGCGAGCCCCAGTCTGAACTAGTAGGTAGTAAATGGGCACCCAAGTCCCGTGAACTGTAACTTCGCCTGTCTTGGTGTGAAAAAGCAGTGACTCTTGAATTAATTGTTGGAGACATGACTGGAGATAGCAGAGACTCACTGGATTTATGGCACTGAAAATCTCCACTAAAAGATGACATTCGACCAAGGGATGCCAAACTATATGAAGGTGAAAGCACAGATGATTGCAAGAATGAGTGGCCGGGGCTTTGAGGATCTGTTGCAGCTTGCTGCATTTGTGTTGTCGCCTGAAGTAGCTGAGTATTGATTGACAATTGCTTTTGATTTTGAAGATGAGAA
>PIFL-12
GAATCCAGTTCATTTGAATTCCGATACCCAAATGAAAGTGACTTTCTAAATTTGCTGAGTTCTTCCCCCTGAACTCCCCAGTCCAATTTACCAGTTGGCGAGCCCCAGTCTGAACTAGTAGGTAGTAAATGGGCACCCAAGTCCCGTGAACTGTAACTTCGCCTGTCTTGGTGTGAAAAAGCAGTGACTCTTGAATTAATTGTTGGAGACATAACTGGAGATAGCAGAGACTCACTGGATTTATGGCACTGAAAATCTCCACTAAAAGATGACATTCGACCAAGGGATGCCAAACTATATGAAGGTGAAAGCACAGATGATTGCAAGAATGAGTGGCCGGGGCTTTGAGGATCTGTTGCAGCTTGATTCATTTGTGTTGTCGCCTGAAGTAGCTGAGTATTGATTGACAATTGCTTTTGATTTTGAAGATGAGAA
>PIFL-5
GAATCCAGTTCATTTGAATTCCGATACCCAAATGAAAGTGACTTTCTAAATTTGCTGAGTTCTTCCCCCTGAACTCCCCAGTCCAATTTACCAGTTGGCGAGCCCCAGTCTGAACTAGTAGGTAGTAAATGGGCACCCAAGTCCCGTGAACTGTAACTTCGCCTGTCTTGGTGTGAAAAAGCAGTGACTCTTGAATTAATTGTTGGAGACATAACTGGAGATAGCAGAGACTCACTGGATTTATGGCACTGAAAATCTCCACTAAAAGATGACATTCGACCAAGGGATGCCAAACTATATGAAGGTGAAAGCACAGATGATTGCAAGAATGAGTGGCCGGGGCTTTGAGGATCTGTTGCAGCTTGATTCATTTGTGTTGTCGCCTGAAGTAGCTGAGTATTGATTGACAATTGCTTTTGATTTTGAAGATGAGAA
>PIGE-2
GAATCCAGTTCATTTGAATTCCGATACCCAAATGAAAGTGACTTTCTAAATTTGCTGAGTTCTTCCCCCTGAACTCCCCAGTCCAATTTACCAGTTGGCGAGCCCCAGTCTGAACTAGTAGGTAGTAAATGGGCACCCAAGTCCCGTGAACTGTAACTTCGCCTGTCTTGGTGTGAAAAAGCAGTGACTCTTGAATTAATTGTTGGAGACATAACTGGAGATAGCAGAGACTCACTGGATTTATGGCACTGAAAATCTCCACTAAAAGATGACATTCGACCAAGGGATGCCAAACTATATGAAGGTGAAAGCACAGATGATTGCAAGAACGAGTGGCCGGGGCTTTGAGGATCTATTGCAGCTTGCTGCATTTGTGTTGTCGCCTGAAGTAGCTGAGTATTGATTGACAATTGCTTTTGATTTTGAAGATGAGAA
>PIGE-1
GAATCCAGTTCATTTGAATTCCGATACCCAAATGAAAGTGACTTTCTAAATTTGCTGAGTTCTTCCCCCTGAACTCCCCAGTCCAATTTACCAGTTGGCGAGCCCCAGTCTGAACTAGTAGGTAGTAAATGGGCACCCAAGTCCCGTGAACTGTAACTTCGCCTGTCTTGGTGTGAAAAAGCAGTGACTCTTGAATTAATTGTTGGAGACATAACTGGAGATAGCAGAGACTCACTGGATTTATGGCACTGAAAATCTCCACTAAAAGATGACATTCGACCAAGGGATGCCAAACTATATGAAGGTGAAAGCACAGATGATTGCAAGAACGAGTGGCCGGGGCTTTGAGGATCTGTTGCAGCTTGCTGCATTTGTGTTGTCGCCTGAAGTAGCTGAGTATTGATTGACAATTGCTTTTGATTTTGAAGATGAGAA
>PIMN-7
GAATCCAGTTCATTTGAATTCCGATACCCAAATGAAAGTGACTTTCTAAATTTGCTGAGTTCTTCCCCCTGAACTCCCCAGTCCAATTTACCAGTTGGCGAGCCCCAGTCTGAACTAGCAGGTAGTAAATGGGCACCCAAGTCCCGTGAACTGTAACTTCGCCTGTCTTGGTGTGAAAAAGCAGTGACTCTTGAATTAATTGTTGGAGACATAACTGGAGATAGCAGAGACTCACTGGATTTATGGCACTGAAAATCTCCACTAAAAGATGACATTCGACCAAGGGATGCCAAACTATATGAAGGTGAAAGCACAGATGATTGCAAGAATGAGTGGCCGGGGCTTTGAGGATCTGTTGCAGCTTGCTGCATTTGTGTTGTCGCCTGAAGTAGCTGAGTATTGATTGACAATTGCTTTTGATTTTGAAGATGAGAA
>PIMN-1
GAATCCAGTTCATTTGAATTCCGATACCCAAATGAAAGTGACTTTCTAAATTTGCTGAGTTCTTCCCCCTGAACTCCCCAGTCCAATTTACCAGTTGGCGAGCCCCAGTCTGAACTAGCAGGTAGTAAATGGGCACCCAAGTCCCGTGAACTGTAACTTCGCCTGTCTTGGTGTGAAAAAGCAGTGACTCTTGAATTAATTGTTGGAGACATAACTGGAGATAGCAGAGACTCACTGGATTTATGGCACTGAAAATCTCCACTAAAAGATGACATTCGACCAAGGGATGCCAAACTATATGAAGGTGAAAGCACAGATGATTGCAAGAATGAGTGGCCGGGGCTTTGAGGATCTGTTGCAGCTTGCTGCATTTGTGTTGTCGCCTGAAGTAGCTGAGTATTGATTGACAATTGCTTTTGATTTTGAAGATGAGAA
>PIMN-15
GAATCCAGTTCATTTGAATTCCGATACCCAAATGAAAGTGACTTTCTAAATTTGCTGAGTTCTTCCCCCTGAACTCCCCAGTCCAATTTACCAGTTGGCGAGCCCCAGTCTGAACTAGCAGGTAGTAAATGGGCACCCAAGTCCCGTGAACTGTAACTTCGCCTGTCTTGGTGTGAAAAAGCAGTGACTCTTGAATTAATTGTTGGAGACATAACTGGAGATAGCAGAGACTCACTGGATTTATGGCACTGAAAATCTCCACTAAAAGATGACATTCGACCAAGGGATGCCAAACTATATGAAGGTGAAAGCACAGATGATTGCAAGAATGAGTGGCCGGGGCTTTGAGGATCTGTTGCAGCTTGCTGCATTTGTGTTGTCGCCTGAAGTAGCTGAGTATTGATTGACAATTGCTTTTGATTTTGAAGATGAGAA
>PIMN-18
GAATCCAGTTCATTTGAATTCCGATACCCAAATGAAAGTGACTTTCTAAATTTGCTGAGTTCTTCCCCCTGAACTCCCCAGTCCAATTTACCAGTTGGCGAGCCCCAGTCTGAACTAGCAGGTAGTAAATGGGCACCCAAGTCCCGTGAACTGTAACTTCGCCTGTCTTGGTGTGAAAAAGCAGTGACTCTTGAATTAATTGTTGGAGACATAACTGGAGATAGCAGAGACTCACTGGATTTATGGCACTGAAAATCTCCACTAAAAGATGACATTCGACCAAGGGATGCCAAACTATATGAAGGTGAAAGCACAGATGATTGCAAGAATGAGTGGCCGGGGCTTTGAGGATCTGTTGCAGCTTGCTGCATTTGTGTTGTCGCCTGAAGTAGCTGAGTATTGATTGACAATTGCTTTTGATTTTGAAGATGAGAA
>PIMN-17
GAATCCAGTTCATTTGAATTCCGATACCCAAATGAAAGTGACTTTCTAAATTTGCTGAGTTCTTCCCCCTGAACTCCCCAGTCCAATTTACCAGTTGGCGAGCCCCAGTCTGAACTAGCAGGTAGTAAATGGGCACCCAAGTCCCGTGAACTGTAACTTCGCCTGTCTTGGTGTGAAAAAGCAGTGACTCTTGAATTAATTGTTGGAGACATAACTGGAGATAGCAGAGACTCACTGGATTTATGGCACTGAAAATCTCCACTAAAAGATGACATTCGACCAAGGGATGCCAAACTATATGAAGGTGAAAGCACAGATGATTGCAAGAATGAGTGGCCGGGGCTTTGAGGATCTGTTGCAGCTTGCTGCATTTGTGTTGTCGCCTGAAGTAGCTGAGTATTGATTGACAATTGCTTTTGATTTTGAAGATGAGAA
>PIMN-3
GAATCCAGTTCATTTGAATTCCGATACCCAAATGAAAGTGACTTTCTAAATTTGCTGAGTTCTTCCCCCTGAACTCCCCAGTCCAGTTTACCAGTTGGCGAGCCCCAGTCTGAACTAGTAGGTAGTAAATGGGCACCCAAGTCCCGTGAACTGTAACTTCGCCTGTCTTGGTGTGAAAAAGCAGTGACTCTTGAATTAATTGTTGGAGACATGACTGGAGATAGCAGAGACTCACTGGATTTATGGCACTGAAAATCTCCACTAAAAGATGACATTCGACCAAGGGATGCCAAACTATATGAAGGTGAAAGCACAGATGATTGCAAGAATGAGTGGCCGGGGCTTTGAGGATCTGTTGCAGCTTGCTGCATTTGTGTTGTCGCGTGAAGTAGCTGAGTATTGATTGACAATTGCTTTTGATTTTGAAGATGAGAA
>PIMN-2
GAATCCAGTTCATTTGAATTCCGATACCCAAATGAAAGTGACTTTCTAAATTTGCTGAGTTCTTCCCCCTGAACTCCCCAGTCCAATTTACCAGTTGGCGAGCCCCAGTCTGAACTAGCAGGTAGTAAATGGGCACCCAAGTCCCGTGAACTGTAACTTCGCCTGTCTTGGTGTGAAAAAGCAGTGACTCTTGAATTAATTGTTGGAGACATAACTGGAGATAGCAGAGACTCACTGGATTTATGGCACTGAAAATCTCCACTAAAAGATGACATTCGACCAAGGGATGCCAAACTATATGAAGGTGAAAGCACAGATGATTGCAAGAATGAGTGGCCGGGGCTTTGAGGATCTGTTGCAGCTTGCTGCATTTGTGTTGTCGCCTGAAGTAGCTGAGTATTGATTNNNNNNNNNNNNNNNNNNNNNNNNNNNNNN
>PIMN-14
GAATCCAGTTCATTTGAATTCCGATACCCAAATGAAAGTGACTTTCTAAATTTGCTGAGTTCTTCCCCCTGAACTCCCCAGTCCAATTTACCAGTTGGCGAGCCCCAGTCTGAACTAGCAGGTAGTAAATGGGCACCCAAGTCCCGTGAACTGTAACTTCGCCTGTCTTGGTGTGAAAAAGCAGTGACTCTTGAATTAATTGTTGGAGACATAACTGGAGATAGCAGAGACTCACTGGATTTATGGCACTGAAAATCTCCACTAAAAGATGACATTCGACCAAGGGATGCCAAACTATATGAAGGTGAAAGCACAGATGATTGCAAGAATGAGTGGCCGGGGCTTTGAGGATCTGTTGCAGCTTGCTGCATTTGTGTTGTCGCCTGAAGTAGCTGAGTATTGATTGACAATTGCTTTTGATTTTGAAGATGAGAA
>PIMN-11
GAATCCAGTTCATTTGAATTCCGATACCCAAATGAAAGTGACTTTCTAAATTTGCTGAGTTCTTCCCCCTGAACTCCCCAGTCCAATTTACCAGTTGGCGAGCCCCAGTCTGAACTAGCAGGTAGTAAATGGGCACCCAAGTCCCGTGAACTGTAACTTCGCCTGTCTTGGTGTGAAAAAGCAGTGACTCTTGAATTAATTGTTGGAGACATAACTGGAGATAGCAGAGACTCACTGGATTTATGGCACTGAAAATCTCCACTAAAAGATGACATTCGACCAAGGGATGCCAAACTATATGAAGGTGAAAGCACAGATGATTGCAAGAATGAGTGGCCGGGGCTTTGAGGATCTGTTGCAGCTTGCTGCATTTGTGTTGTCGCCTGAAGTAGCTGAGTATTGATTGACAATTGCTTTTGATTTTGAAGATGAGAA
>PIMN-9
GAATCCAGTTCATTTGAATTCCGATACCCAAATGAAAGTGACTTTCTAAATTTGCTGAGTTCTTCCCCCTGAACTCCCCAGTCCAATTTACCAGTTGGCGAGCCCCAGTCTGAACTAGCAGGTAGTAAATGGGCACCCAAGTCCCGTGAACTGTAACTTCGCCTGTCTTGGTGTGAAAAAGCAGTGACTCTTGAATTAATTGTTGGAGACATAACTGGAGATAGCAGAGACTCACTGGATTTATGGCACTGAAAATCTCCACTAAAAGATGACATTCGACCAAGGGATGCCAAACTATATGAAGGTGAAAGCACAGATGATTGCAAGAATGAGTGGCCGGGGCTTTGAGGATCTGTTGCAGCTTGCTGCATTTGTGTTGTCGCCTGAAGTAGCTGAGTATTGATTGACAATTGCTTTTGATTTTGAAGATGAGAA
>PIMN-10
GAATCCAGTTCATTTGAATTCCGATACCCAAATGAAAGTGACTTTCTAAATTTGCTGAGTTCTTCCCCCTGAACTCCCCAGTCCAATTTACCAGTTGGCGAGCCCCAGTCTGAACTAGCAGGTAGTAAATGGGCACCCAAGTCCCGTGAACTGTAACTTCGCCTGTCTTGGTGTGAAAAAGCAGTGACTCTTGAATTAATTGTTGGAGACATAACTGGAGATAGCAGAGACTCACTGGATTTATGGCACTGAAAATCTCCACTAAAAGATGACATTCGACCAAGGGATGCCAAACTATATGAAGGTGAAAGCACAGATGATTGCAAGAATGAGTGGCCGGGGCTTTGAGGATCTGTTGCAGCTTGCTGCATTTGTGTTGTCGCCTGAAGTAGCTGAGTATTGATTGACAATTGCTTTTGATTTTGAAGATGAGAA
>PIMN-4
GAATCCAGTTCATTTGAATTCCGATACCCAAATGAAAGTGACTTTCTAAATTTGCTGAGTTCTTCCCCCTGAACTCCCCAGTCCAATTTACCAGTTGGCGAGCCCCAGTCTGAACTAGCAGGTAGTAAATGGGCACCCAAGTCCCGTGAACTGTAACTTCGCCTGTCTTGGTGTGAAAAAGCAGTGACTCTTGAATTAATTGTTGGAGACATAACTGGAGATAGCAGAGACTCACTGGATTTATGGCACTGAAAATCTCCACTAAAAGATGACATTCGACCAAGGGATGCCAAACTATATGAAGGTGAAAGCACAGATGATTGCAAGAATGAGTGGCCGGGGCTTTGAGGATCTGTTGCAGCTTGCTGCATTTGTGTTGTCGCCTGAAGTAGCTGAGTATTGATTGACAATTGCTTTTGATTTTGAAGATGAGAA
>PIMN-5
GAATCCAGTTCATTTGAATTCCGATACCCAAATGAAAGTGACTTTCTAAATTTGCTGAGTTCTTCCCCCTGAACTCCCCAGTCCAATTTACCAGTTGGCGAGCCCCAGTCTGAACTAGCAGGTAGTAAATGGGCACCCAAGTCCCGTGAACTGTAACTTCGCCTGTCTTGGTGTGAAAAAGCAGTGACTCTTGAATTAATTGTTGGAGACATAACTGGAGATAGCAGAGACTCACTGGATTTATGGCACTGAAAATCTCCACTAAAAGATGACATTCGACCAAGGGATGCCAAACTATATGAAGGTGAAAGCACAGATGATTGCAAGAATGAGTGGCCGGGGCTTTGAGGATCTGTTGCAGCTTGCTGCATTTGTGTTGTCGCCTGAAGTAGCTGAGTATTGATTGACAATTGCTTTTGATTTTGAAGATGAGAA
>PIMN-13
GAATCCAGTTCATTTGAATTCCGATACCCAAATGAAAGTGACTTTCTAAATTTGCTGAGTTCTTCCCCCTGAACTCCCCAGTCCAATTTACCAGTTGGCGAGCCCCAGTCTGAACTAGCAGGTAGTAAATGGGCACCCAAGTCCCGTGAACTGTAACTTCGCCTGTCTTGGTGTGAAAAAGCAGTGACTCTTGAATTAATTGTTGGAGACATAACTGGAGATAGCAGAGACTCACTGGATTTATGGCACTGAAAATCTCCACTAAAAGATGACATTCGACCAAGGGATGCCAAACTATATGAAGGTGAAAGCACAGATGATTGCAAGAATGAGTGGCCGGGGCTTTGAGGATCTGTTGCAGCTTGCTGCATTTGTGTTGTCGCCTGAAGTAGCTGAGTATTGATTGACAATTGCTTTTGATTTTGAAGATGAGAA
>PIMN-8
GAATCCAGTTCATTTGAATTCCGATACCCAAATGAAAGTGACTTTCTAAATTTGCTGAGTTCTTCCCCCTGAACTCCCCAGTCCAATTTACCAGTTGGCGAGCCCCAGTCTGAACTAGCAGGTAGTAAATGGGCACCCAAGTCCCGTGAACTGTAACTTCGCCTGTCTTGGTGTGAAAAAGCAGTGACTCTTGAATTAATTGTTGGAGACATAACTGGAGATAGCAGAGACTCACTGGATTTATGGCACTGAAAATCTCCACTAAAAGATGACATTCGACCAAGGGATGCCAAACTATATGAAGGTGAAAGCACAGATGATTGCAAGAATGAGTGGCCGGGGCTTTGAGGATCTGTTGCAGCTTGCTGCATTTGTGTTGTCGCCTGAAGTAGCTGAGTATTGATTGACAATTGCTTTTGATTTTGAAGATGAGAA
>PIMN-12
GAATCCAGTTCATTTGAATTCCGATACCCAAATGAAAGTGACTTTCTAAATTTGCTGAGTTCTTCCCCCTGAACTCCCCAGTCCAATTTACCAGTTGGCGAGCCCCAGTCTGAACTAGCAGGTAGTAAATGGGCACCCAAGTCCCGTGAACTGTAACTTCGCCTGTCTTGGTGTGAAAAAGCAGTGACTCTTGAATTAATTGTTGGAGACATAACTGGAGATAGCAGAGACTCACTGGATTTATGGCACTGAAAATCTCCACTAAAAGATGACATTCGACCAAGGGATGCCAAACTATATGAAGGTGAAAGCACAGATGATTGCAAGAATGAGTGGCCGGGGCTTTGAGGATCTGTTGCAGCTTGCTGCATTTGTGTTGTCGCCTGAAGTAGCTGAGTATTGATTGACAATTGCTTTTGATTTTGAAGATGAGAA
>PIMN-16
GAATCCAGTTCATTTGAATTCCGATACCCAAATGAAAGTGACTTTCTAAATTTGCTGAGTTCTTCCCCCTGAACTCCCCAGTCCAATTTACCAGTTGGCGAGCCCCAGTCTGAACTAGCAGGTAGTAAATGGGCACCCAAGTCCCGTGAACTGTAACTTCGCCTGTCTTGGTGTGAAAAAGCAGTGACTCTTGAATTAATTGTTGGAGACATAACTGGAGATAGCAGAGACTCACTGGATTTATGGCACTGAAAATCTCCACTAAAAGATGACATTCGACCAAGGGATGCCAAACTATATGAAGGTGAAAGCACAGATGATTGCAAGAATGAGTGGCCGGGGCTTTGAGGATCTGTTGCAGCTTGCTGCATTTGTGTTGTCGCCTGAAGTAGCTGAGTATTGATTGACAATTGCTTTTGATTTTGAAGATGAGAA
>PIMN-6
GAATCCAGTTCATTTGAATTCCGATACCCAAATGAAAGTGACTTTCTAAATTTGCTGAGTTCTTCCCCCTGAACTCCCCAGTCCAATTTACCAGTTGGCGAGCCCCAGTCTGAACTAGCAGGTAGTAAATGGGCACCCAAGTCCCGTGAACTGTAACTTCGCCTGTCTTGGTGTGAAAAAGCAGTGACTCTTGAATTAATTGTTGGAGACATAACTGGAGATAGCAGAGACTCACTGGATTTATGGCACTGAAAATCTCCACTAAAAGATGACATTCGACCAAGGGATGCCAAACTATATGAAGGTGAAAGCACAGATGATTGCAAGAATGAGTGGCCGGGGCTTTGAGGATCTGTTGCAGCTTGCTGCATTTGTGTTGTCGCCTGAAGTAGCTGAGTATTGATTGACAATTGCTTTTGATTTTGAAGATGAGAA
>PISB-7
GAATCCAGTTCATTTGAATTCCGATACCCAAATGAAAGTGACTTTCTAAATTTGCTGAGTTCTTCCCCCTGAACTCCCCAGTCCAATTTACCAGTTGGCGAGCCCCAGTCTGAACTAGTAGGTAGTAAATGGGCACCCAAGTCCCGTGAACTGTAACTTCGCCTGTCTTGGTGTGAAAAAGCAGTGACTCTTGAATTAATTGTTGGAGACATGACTGGAGATAGCAGAGACTCACTGGATTTATGGCACTGAAAATCTCCACTAAAAGATGACATTCGACCAAGGGATGCCAAACTATATGAAGGTGAAAGCACAGATGATTGCAAGAATGAGTGGCCGGGGCTTTGAGGATCTGTTGCAGCTTGCTGCATTTGTGTTGTCGCCTGAAGTAGCTGAGTATTGATTGACAATTGCTTTTGNNNNNNNNNNNNNNNN
>PISB-16
GAATCCAGTTCATTTGAATTCCGATACCCAAATGAAAGTGACTTTCTAAATTTGCTGAGTTCTTCCCCCTGAACTCCCCAGTCCAATTTACCAGTTGGCGAGCCCCAGTCTGAACTAGTAGGTAGTAAATGGGCACCCAAGTCCCGTGAACTGTAACTTCGCCTGTCTTGGTGTGAAAAAGCAGTGACTCTTGAATTAATTGTTGGAGACATGACTGGAGATAGCAGAGACTCACTGGATTTATGGCACTGAAAATCTCCACTAAAAGATGACATTCGACCAAGGGATGCCAAACTATATGAAGGTGAAAGCACAGATGATTGCAAGAATGAGTGGCCGGGGCTTTGAGGATCTGTTGCAGCTTGCTGCATTTGTGTTGTCGCCTGAAGTAGCTGAGTATTGATTGACAATTGCTTTTGATTTTGAAGATGAGAA
>PISB-1
GAATCCAGTTCATTTGAATTCCGATACCCAAATGAAAGTGACTTTCTAAATTTGCTGAGTTCTTCCCCCTGAACTCCCCAGTCCAATTTACCAGTTGGCGAGCCCCAGTCTGAACTAGTAGGTAGTAAATGGGCACCCAAGTCCCGTGAACTGTAACTTCGCCTGTCTTGGTGTGAAAAAGCAGTGACTCTTGAATTAATTGTTGGAGACATAACTGGAGATAGCAGAGACTCACTGGATTTATGGCACTGAAAATCTCCACTAAAAGATGACATTCGACCAAGGGATGCCAAACTATATGAAGGTGAAAGCACAGATGATTGCAAGAATGAGTGGCCGGGGCTTTGAGGATCTGTTGCAGCTTGATTCATTTGTGTTGTCGCCTGAAGTAGCTGAGTATTGATTGACAATTGCTTTTGATTTTGNNNNNNNNNN
>PISB-4
GAATCCAGTTCATTTGAATTCCGATACCCAAATGAAAGTGACTTTCTAAATTTGGTGAGTTCTTCCCCCTGAACTCCCCAGTCCAATTTACCAGTTGGCGAGCCCCAGTCTGAACTAGTAGGTAGTAAATGGGCACCCAAGTCCCGTGAACTGTAACTTCGCCTGTCTTGGTGTGAAAAAGCAGTGACTCTTGAATTAATTGTTGGAGACATGACTGGAGATAGCAGAGACTCACTGGATTTATGGCACTGAAAATCTCCACTAAAAGATGACATTCGACCAAGGGATGCCAAACTATATGAAGGTGAAAGCACAGATGATTGCAAGAATGAGTGGCCGGGGCTTTGAGGATCTGTTGCAGCTTGATTCATTTGTGTTGTCGCCTGAAGTAGCTGAGTATTGATTGACAATTGCTTTTGATTTTGNNNNNNNNNN
>PISB-12
GAATCCAGTTCATTTGAATTCCGATACCCAAATGAAAGTGACTTTCTAAATTTGCTGAGTTCTTCCCCCTGAACTCCCCAGTCCAATTTACCAGTTGGCGAGCCCCAGTCTGAACTAGTAGGTAGTAAATGGGCACCCAAGTCCCGTGAACTGTAACTTCGCCTGTCTTGGTGTGAAAAAGCAGTGACTCTTGAATTAATTGTTGGAGACATGACTGGAGATAGCAGAGACTCACTGGATTTATGGCACTGAAAATCTCCACTAAAAGATGACATTCGACCAAGGGATGCCAAACTATATGAAGGTGAAAGCACAGATGATTGCAAGAATGAGTGGCCGGGGCTTTGAGGATCTGTTGCAGCTTGCTGCATTTGTGTTGTCGCCTGAAGTAGCTGAGTATTGATTGACAATTGCTTTTGATTTTGAAGATGAGAA
>PISB-15
GAATCCAGTTCATTTGAATTCCGATACCCAAATGAAAGTGACTTTCTAAATTTGCTGAGTTCTTCCCCCTGAACTCCCCAGTCCAATTTACCAGTTGGCGAGCCCCAGTCTGAACTAGTAGGTAGTAAATGGGCACCCAAGTCCCGTGAACTGTAACTTCGCCTGTCTTGGTGTGAAAAAGCAGTGACTCTTGAATTAATTGTTGGAGACATGACTGGAGATAGCAGAGACTCACTGGATTTATGGCACTGAAAATCTCCACTAAAAGATGACATTCGACCAAGGGATGCCAAACTATATGAAGGTGAAAGCACAGATGATTGCAAGAATGAGTGGCCGGGGCTTTGAGGATCTGTTGCAGCTTGCTGCATTTGTGTTGTCGCCTGAAGTAGCTGAGTATTGATTGACAATTGCTTTTGATTTTGAAGATGAGAA
>PISB-14
GAATCCAGTTCATTTGAATTCCGATACCCAAATGAAAGTGACTTTCTAAATTTGCTGAGTTCTTCCCCCTGAACTCCCCAGTCCAATTTACCAGTTGGCGAGCCCCAGTCTGAACTAGTAGGTAGTAAATGGGCACCCAAGTCCCGTGAACTGTAACTTCGCCTGTCTTGGTGTGAAAAAGCAGTGACTCTTGAATTAATTGTTGGAGACATGACTGGAGATAGCAGAGACTCACTGGATTTATGGCACTGAAAATCTCCACTAAAAGATGACATTCGACCAAGGGATGCCAAACTATATGAAGGTGAAAGCACAGATGATTGCAAGAATGAGTGGCCGGGGCTTTGAGGATCTGTTGCAGCTTGCTGCATTTGTGTTGTCGCCTGAAGTAGCTGAGTATTGATNNNNNNNNNNNNNNNNNNNNNNNNNNNNNNN
>PISB-13
GAATCCAGTTCATTTGAATTCCGATACCCAAATGAAAGTGACTTTCTAAATTTGCTGAGTTCTTCCCCCTGAACTCCCCAGTCCAATTTACCAGTTGGCGAGCCCCAGTCTGAACTAGTAGGTAGTAAATGGGCACCCAAGTCCCGTGAACTGTAACTTCGCCTGTCTTGGTGTGAAAAAGCAGTGACTCTTGAATTAATTGTTGGAGACATGACTGGAGATAGCAGAGACTCACTGGATTTATGGCACTGAAAATCTCCACTAAAAGATGACATTCGACCAAGGGATGCCAAACTATATGAAGGTGAAAGCACAGATGATTGCAAGAATGAGTGGCCGGGGCTTTGAGGATCTGTTGCAGCTTGCTGCATTTGTGTTGTCGCCTGAAGTAGCTGAGTATTGATTGACAATTGCTTTTGATTTTGAAGNNNNNNN
>PISB-17
GAATCCAGTTCATTTGAATTCCGATACCCAAATGAAAGTGACTTTCTAAATTTGCTGAGTTCTTCCCCCTGAACTCCCCAGTCCAATTTACCAGTTGGCGAGCCCCAGTCTGAACTAGTAGGTAGTAAATGGGCACCCAAGTCCCGTGAACTGTAACTTCGCCTGTCTTGGTGTGAAAAAGCAGTGACTCTTGAATTAATTGTTGGAGACATGACTGGAGATAGCAGAGACTCACTGGATTTATGGCACTGAAAATCTCCACTAAAAGATGACATTCGACCAAGGGATGCCAAACTATATGAAGGTGAAAGCACAGATGATTGCAAGAATGAGTGGCCGGGGCTTTGAGGATCTGTTGCAGCTTGCTGCATTTGTGTTGTCGCCTGAAGTAGCTGAGTATTGATTGACAATTGCTTTTGATTTTGAAGATGAGAA
>PISB-18
GAATCCAGTTCATTTGAATTCCGATACCCAAATGAAAGTGACTTTCTAAATTTGCTGAGTTCTTCCCCCTGAACTCCCCAGTCCAATTTACCAGTTGGCGAGCCCCAGTCTGAACTAGTAGGTAGTAAATGGGCACCCAAGTCCCGTGAACTGTAACTTCGCCTGTCTTGGTGTGAAAAAGCAGTGACTCTTGAATTAATTGTTGGAGACATGACTGGAGATAGCAGAGACTCACTGGATTTATGGCACTGAAAATCTCCACTAAAAGATGACATTCGACCAAGGGATGCCAAACTATATGAAGGTGAAAGCACGGATGATTGCAAGAATGAGTGGCCGGGGCTTTGAGGATCTGTTGCAGCTTGCTGCATTTGTGTTGTCGCCTGAAGTAGCTGAGTATTGATTGACAATTGCTTTTGATTTTGAAGATGAGAA
>PISB-8
GAATCCAGTTCATATGAATTCCGATACCCAAATGAAAGTGACTTTCTAAATTTGCTGAGTTCTTCCCCCTGAACTCCCCAGTCCAATTTACCAGTTGGCGAGCCCCAGTCTGAACTAGTAGGTAGTAAATGGGCACCCAAGTCCCGTGAACTGTAACTTCGCCTGTCTTGGTGTGAAAAAGCAGTGACTCTTGAATTAATTGTTGGAGACATAACTGGAGATAGCAGAGACTCACTGGATTTATGGCACTGAAAATCTCCACTAAAAGATGACATTCGACCAAGGGATGCCAAACTATATGAAGGTGAAAGCACAGATGATTGCAAGAATGAGTGGCCGGGGCTTTGAGGATCTGTTGCAGCTTGATTCATTTGTGTTGTCGCCTGANNNNNNNNNNNNNNNNNNNNNNNNNNNNNNNNNNNNNNNNNNNNNNNN
>PISB-3
GAATCCAGTTCATTTGAATTCCGATACCCAAATGAAAGTGACTTTCTAAATTTGCTGAGTTCTTCCCCCTGAACTCCCCAGTCCAATTTACCAGTTGGCGAGCCCCAGTCTGAACTAGTAGGTAGTAAATGGGCACCCAAGTCCCGTGAACTGTAACTTCGCCTGTCTTGGTGTGAAAAAGCAGTGACTCTTGAATTAATTGTTGGAGACATGACTGGAGATAGCAGAGACTCACTGGATTTATGGCACTGAAAATCTCCACTAAAAGATGACATTCGACCAAGGGATGCCAAACTATATGAAGGTGAAAGCACAGATGATTGCAAGAATGAGTGGCCGGGGCTTTGAGGATCTGTTGCAGCTTGCTGCATTTGTGTTGTCGCCTGAAGTAGCTGAGTATTGATNNNNNNNNNNNNNNNNNNNNNNNNNNNNNNN
>PISB-6
GAATCCAGTTCATTTGAATTCCGATACCCAAATGAAAGTGACTTTCTAAATTTGCTGAGTTCTTCCCCCTGAACTCCCCAGTCCAATTTACCAGTTGGCGAGCCCCAGTCTGAACTAGTAGGTAGTAAATGGGCACCCAAGTCCCGTGAACTGTAACTTCGCCTGTCTTGGTGTGAAAAAGCAGTGACTCTTGAATTAATTGTTGGAGACATGACTGGAGATAGCAGAGACTCACTGGATTTATGGCACTGAAAATCTCCACTAAAAGATGACATTCGACCAAGGGATGCCAAACTATATGAAGGTGAAAGCACAGATGATTGCAAGAATGAGTGGCCGGGGCTTTGAGGATCTGTTGCAGCTTGCTGCATTTGTGTTGTCGCCTGAAGTAGCTGAGTATTGATTGACAATTGCTTTTGATTTTGANNNNNNNNN
>PISQ-1
GAATCCAGTTCATTTGAATTCCGATACCCAAATGAAAGTGACTTTCTAAATTTGCTGAGTTCTTCCCCCTGAACTCCCCAGTCCAATTTACCAGTTGGCGAGCCCCAGTCTGAACTAGTAGGTAGTAAATGGGCACCCAAGTCCCGTGAACTGTAACTTCGCCTGTCTTGGTGTGAAAAAGCAGTGACTCTTGAATTAATTGTTGGAGACATAACTGGAGATAGCAGAGACTCACTGGATTTATGGCACTGAAAATCTCCACTAAAAGATGACATTCGACCAAGGGATGCCAAACTATATGAAGGTGAAAGCACAGATGATTGCAAGAATGAGTGGCCGGGGCTTTGAGGATCTGTTGCAGCTTGCTGCATTTGTGTTGTCGCCTGAAGTAGCTGAGTATTGATTGACAATTGCTTTTGATTTTGAAGATGAGAA
>PISQ-2
GAATCCAGTTCATTTGAATTCCGATACCCAAATGAAAGTGACTTTCTAAATTTGCTGAGTTCTTCCCCCTGAACTCCCCAGTCCAATTTACCAGTTGGCGAGCCCCAGTCTGAACTAGTAGGTAGTAAATGGGCACCCAAGTCCCGTGAACTGTAACTTCGCCTGTCTTGGTGTGAAAAAGCAGTGACTCTTGAATTAATTGTTGGAGACATAACTGGAGATAGCAGAGACTCACTGGATTTATGGCACTGAAAATCTCCACTAAAAGATGACATTCGACCAAGGGATGCCAAACTATATGAAGGTGAAAGCACAGATGATTGCAAGAATGAGTGGCCGGGGCTTTGAGGATCTGTTGCAGCTTGCTGCATTTGTGTTGTCGCCTGAAGTAGCTGAGTATTGATTGACAATTGCTTTTGATTTTGAAGATGAGAA
>PIST-8
GAATCCAGTTCATTTGAATTCCGATACCCAAATGAAAGTGACTTTCTAAATTTGCTGAGTTCTTCCCCCTGAACTCCCCAGTCCAATTTACCAGTTGGTGAGCCCCAGTCTGAACTAGTAGGTAGTAAATGGGCACCCAAGTCCCGTGAACTGTAACTTCGCCTGTCTTGGTGTGAAAAAGCAGTGACTCTTGAATTAATTGTTGGAGACATGACTGGAGATAGCAGAGACTCACTGGATTTATGGCACTGAAAATCTCCACTAAAAGATGACATTCGACCAAGGGATGCCAAACTATATGAAGGTGAAAGCACAGATGATTGCAAGAATGAGTGGCCGGGGCTTTGAGGATCTGTTGCAGCTTGCTGCATTTGTGTTGTCGCCTGAAGTAGCTGAGTATTGATTGACAATTGCTTTTGATTTTGAAGATGAGAA
>PIST-10
GAATCCAGTTCATTTGAATTCCGATACCCAAATGAAAGTGACTTTCTAAATTTGCTGAGTTCTTCCCCCTGAACTCCCCAGTCCAATTTACCAGTTGGTGAGCCCCAGTCTGAACTAGTAGGTAGTAAATGGGCACCCAAGTCCCGTGAACTGTAACTTCGCCTGTCTTGGTGTGAAAAAGCAGTGACTCTTGAATTAATTGTTGGAGACATGACTGGAGATAGCAGAGACTCACTGGATTTATGGCACTGAAAATCTCCACTAAAAGATGACATTCGACCAAGGGATGCCAAACTATATGAAGGTGAAAGCACAGATGATTGCAAGAATGAGTGGCCGGGGCTTTGAGGATCTGTTGCAGCTTGCTGCATTTGTGTTGTCGCCTGAAGTAGCTGAGTATTGATTGACAATTGCTTTTGATTTTGAAGATGAGAA
>PIST-1
GAATCCAGTTCATTTGAATTCCGATACCCAAATGAAAGTGACTTTCTAAATTTGCTGAGTTCTTCCCCCTGAACTCCCCAGTCCAATTTACCAGTTGGTGAGCCCCAGTCTGAACTAGTAGGTAGTAAATGGGCACCCAAGTCCCGTGAACTGTAACTTCGCCTGTCTTGGTGTGAAAAAGCAGTGACTCTTGAATTAATTGTTGGAGACATGACTGGAGATAGCAGAGACTCACTGGATTTATGGCACTGAAAATCTCCACTAAAAGATGACATTCGACCAAGGGATGCCAAACTATATGAAGGTGAAAGCACAGATGATTGCAAGAATGAGTGGCCGGGGCTTTGAGGATCTGTTGCAGCTTGCTGCATTTGTGTTGTCGCCTGAAGTAGCTGAGTATTGATTGACAATTGCTTTTGATTTTGAAGATGAGAA
>PIST-15
GAATCCAGTTCATTTGAATTCCGATACCCAAATGAAAGTGACTTTCTAAATTTGCTGAGTTCTTCCCCCTGAACTCCCCAGTCCAATTTACCAGTTGGTGAGCCCCAGTCTGAACTAGTAGGTAGTAAATGGGCACCCAAGTCCCGTGAACTGTAACTTCGCCTGTCTTGGTGTGAAAAAGCAGTGACTCTTGAATTAATTGTTGGAGACATGACTGGAGATAGCAGAGACTCACTGGATTTATGGCACTGAAAATCTCCACTAAAAGATGACATTCGACCAAGGGATGCCAAACTATATGAAGGTGAAAGCACAGATGATTGCAAGAATGAGTGGCCGGGGCTTTGAGGATCTGTTGCAGCTTGCTGCATTTGTGTTGTCGCCTGAAGTAGCTGAGTATTGATTGACAATTGCTTTTGATTTNNNNNNNNNNNN
>PIST-7
GAATCCAGTTCATTTGAATTCCGATACCCAAATGAAAGTGACTTTCTAAATTTGCTGAGTTCTTCCCCCTGAACTCCCCAGTCCAATTTACCAGTTGGTGAGCCCCAGTCTGAACTAGTAGGTAGTAAATGGGCACCCAAGTCCCGTGAACTGTAACTTCGCCTGTCTTGGTGTGAAAAAGCAGTGACTCTTGAATTAATTGTTGGAGACATGACTGGAGATAGCAGAGACTCACTGGATTTATGGCACTGAAAATCTCCACTAAAAGATGACATTCGACCAAGGGATGCCAAACTATATGAAGGTGAAAGCACAGATGATTGCAAGAATGAGTGGCCGGGGCTTTGAGGATCTGTTGCAGCTTGCTGCATTTGTGTTGTCGCCTGAAGTAGCTGAGTATTGATTGACAATTGCTTTTGATTTTGAAGATGAGAA
>PIST-2
GAATCCAGTTCATTTGAATTCCGATACCCAAATGAAAGTGACTTTCTAAATTTGCTGAGTTCTTCCCCCTGAACTCCCCAGTCCAATTTACCAGTTGGTGAGCCCCAGTCTGAACTAGTAGGTAGTAAATGGGCACCCAAGTCCCGTGAACTGTAACTTCGCCTGTCTTGGTGTGAAAAAGCAGTGACTCTTGAATTAATTGTTGGAGACATGACTGGAGATAGCAGAGACTCACTGGATTTATGGCACTGAAAATCTCCACTAAAAGATGACATTCGACCAAGGGATGCCAAACTATATGAAGGTGAAAGCACAGATGATTGCAAGAATGAGTGGCCGGGGCTTTGAGGATCTGTTGCAGCTTGCTGCATTTGTGTTGTTGCCTGAAGTAGCTGAGTATTGATTGANNNNNNNNNNNNNNNNNNNNNNNNNNNN
>PIST-19
GAATCCAGTTCATTTGAATTCCGATACCCAAATGAAAGTGACTTTCTAAATTTGCTGAGTTCTTCCCCCTGAACTCCCCAGTCCAATTTACCAGTTGGTGAGCCCCAGTCTGAACTAGTAGGTAGTAAATGGGCACCCAAGTCCCGTGAACTGTAACTTCGCCTGTCTTGGTGTGAAAAAGCAGTGACTCTTGAATTAATTGTTGGAGACATGACTGGAGATAGCAGAGACTCACTGGATTTATGGCACTGAAAATCTCCACTAAAAGATGACATTCGACCAAGGGATGCCAAACTATATGAAGGTGAAAGCACAGATGATTGCAAGAATGAGTGGCCGGGGCTTTGAGGATCTGTTGCAGCTTGCTGCATTTGTGTTGTCGCCTGAAGTAGCTGAGTATTGATTGACAATTGCTTTTGATTTTGAAGATGAGAA
>PICH-X1
GAATCCAGTTCATTTGAATTCCGATACCCAAATGAAAGTGACTTTCTAAATTTGCTGAGTTCTTCCCCCTGAACTCCCCAGTCCAATTTACCAGTTGGCGAGCCCCAGTCTGAACTAGCAGGCAGTAAATGGGCACCCAAGTCCCGTGAACTGTAACTTCGCCTGTCTTGGTGTGAAAAAGCAGTGACTCTTGAATTAATTGTTGGAGACATAACTGGAGATAGCAGAGACTCACTGGATTTATGGCACTGAAAATCTCCACTAAAAGATGACATTCGACCAAGGGATGCCAAACTATATGAAGGTGAAAGCACAGATGATTGCAAGAATGAGTGGCCGGGGCTTTGAGGATCTGTTGCAGCTTGCTGCATTTGTGTTGTCACCTGAAGTAGCTGAGTATTGATTGACAATTGCTTTTGATTTTGAAGATGAGAA
>PIST-11
GAATCCAGTTCATTTGAATTCCGATACCCAAATGAAAGTGACTTTCTAAATTTGCTGAGTTCTTCCCCCTGAACTCCCCAGTCCAATTTACCAGTTGGTGAGCCCCAGTCTGAACTAGTAGGTAGTAAATGGGCACCCAAGTCCCGTGAACTGTAACTTCGCCTGTCTTGGTGTGAAAAAGCAGTGACTCTTGAATTAATTGTTGGAGACATGACTGGAGATAGCAGAGACTCACTGGATTTATGGCACTGAAAATCTCCACTAAAAGATGACATTCGACCAAGGGATGCCAAACTATATGAAGGTGAAAGCACAGATGATTGCAAGAATGAGTGGCCGGGGCTTTGAGGATCTGTTGCAGCTTGCTGCATTTGTGTTGTCGCCTGAAGTAGCTGAGTATTGATTGANNNNNNNNNNNNNNNNNNNNNNNNNNNN
>PIST-14
GAATCCAGTTCATTTGAATTCCGATACCCAAATGAAAGTGACTTTCTAAATTTGCTGAGTTCTTCCCCCTGAACTCCCCAGTCCAATTTACCAGTTGGTGAGCCCCAGTCTGAACTAGTAGGTAGTAAATGGGCACCCAAGTCCCGTGAACTGTAACTTCGCCTGTCTTGGTGTGAAAAAGCAGTGACTCTTGAATTAATTGTTGGAGACATGACTGGAGATAGCAGAGACTCACTGGATTTATGGCACTGAAAATCTCCACTAAAAGATGACATTCGACCAAGGGATGCCAAACTATATGAAGGTGAAAGCACAGATGATTGCAAGAATGAGTGGCCGGGGCTTTGAGGATCTGTTGCAGCTTGCTGCATTTGTGTTGTCGCCTGAAGTAGCTGAGTATTGATTGANNNNNNNNNNNNNNNNNNNNNNNNNNNN
>PIST-5
GAATCCAGTTCATTTGAATTCCGATACCCAAATGAAAGTGACTTTCTAAATTTGCTGAGTTCTTCCCCCTGAACTCCCCAGTCCAATTTACCAGTTGGTGAGCCCCAGTCTGAACTAGTAGGTAGTAAATGGGCACCCAAGTCCCGTGAACTGTAACTTCGCCTGTCTTGGTGTGAAAAAGCAGTGACTCTTGAATTAATTGTTGGAGACATGACTGGAGATAGCAGAGACTCACTGGATTTATGGCACTGAAAATCTCCACTAAAAGATGACATTCGACCAAGGGATGCCAAACTATATGAAGGTGAAAGCACAGATGATTGCAAGAATGAGTGGCCGGGGCTTTGAGGATCTGTTGCAGCTTGCTGCATTTGTGTTGTCGCCTGAAGTAGCTGAGTATTGATTGACAATTGCTTTTGATTTTGAAGATGAGAA
>PIST-12
GAATCCAGTTCATTTGAATTCCGATACCCAAATGAAAGTGACTTTCTAAATTTGCTGAGTTCTTCCCCCTGAACTCCCCAGTCCAATTTACCAGTTGGTGAGCCCCAGTCTGAACTAGTAGGTAGTAAATGGGCACCCAAGTCCCGTGAACTGTAACTTCGCCTGTCTTGGTGTGAAAAAGCAGTGACTCTTGAATTAATTGTTGGAGACATGACTGGAGATAGCAGAGACTCACTGGATTTATGGCACTGAAAATCTCCACTAAAAGATGACATTCGACCAAGGGATGCCAAACTATATGAAGGTGAAAGCACAGATGATTGCAAGAATGAGTGGCCGGGGCTTTGAGGATCTGTTGCAGCTTGCTGCATTTGTGTTGTCGCCTGAAGTAGCTGAGTATTGATTGANNNNNNNNNNNNNNNNNNNNNNNNNNNN
>PICH-X2
GAATCCAGTTCATTTGAATTCCGATACCCAAATGAAAGTGACTTTCTAAATTTGCTGAGTTCTTCCCCCTGAACTCCCCAGTCCAATTTACCAGTTGGCGAGCCCCAGTCTGAACTAGCAGGCAGTAAATGGGCACCCAAGTCCCGTGAACTGTAACTTCGCCTGTCTTGGTGTGAAAAAGCAGTGACTCTTGAATTAATTGTTGGAGACATAACTGGAGATAGCAGAGACTCACTGGATTTATGGCACTGAAAATCTCCACTAAAAGATGACATTCGACCAAGGGATGCCAAACTATATGAAGGTGAAAGCACAGATGATTGCAAGAATGAGTGGCCGGGGCTTTGAGGATCTGTTGCAGCTTGCTGCATTTGTGTTGTCGCCTGAAGTAGCTGAGTATTGATTGACAATTGCTTTTGATTTTGAAGATGAGAA
>PICH-X3
GAATCCAGTTCATTTGAATTCCGATACCCAAATGAAAGTGACTTTCTAAATTTGCTGAGTTCTTCCCCCTGAACTCCCCAGTCCAATTTACCAGTTGGCGAGCCCCAGTCTGAACTAGCAGGCAGTAAATGGGCACCCAAGTCCCGTGAACTGTAACTTCGCCTGTCTTGGTGTGAAAAAGCAGTGACTCTTGAATTAATTGTTGGAGACATAACTGGAGATAGCAGAGACTCACTGGATTTATGGCACTGAAAATCTCCACTAAAAGATGACATTCGACCAAGGGATGCCAAACTATATGAAGGTGAAAGCACAGATGATTGCAAGAATGAGTGGCCGGGGCTTTGAGGATCTGTTGCAGCTTGCTGCATTTGTGTTGTCGCCTGAAGTAGCTGAGTATTGATTGACAATTGCTTTTGATTTTGAAGATGAGAA
>PIST-4
GAATCCAGTTCATTTGAATTCCGATACCCAAATGAAAGTGACTTTCTAAATTTGCTGAGTTCTTCCCCCTGAACTCCCCAGTCCAATTTACCAGTTGGTGAGCCCCAGTCTGAACTAGTAGGTAGTAAATGGGCACCCAAGTCCCGTGAACTGTAACTTCGCCTGTCTTGGTGTGAAAAAGCAGTGACTCTTGAATTAATTGTTGGAGACATGACTGGAGATAGCAGAGACTCACTGGATTTATGGCACTGAAAATCTCCACTAAAAGATGACATTCGACCAAGGGATGCCAAACTATATGAAGGTGAAAGCACAGATGATTGCAAGAATGAGTGGCCGGGGCTTTGAGGATCTGTTGCAGCTTGCTGCATTTGTGTTGTCGCCTGAAGTAGCTGAGTATTGATTGACAATTGCTTTTGATTTTGAAGATGAGAA
>PIST-9
GAATCCAGTTCATTTGAATTCCGATACCCAAATGAAAGTGACTTTCTAAATTTGCTGAGTTCTTCCCCCTGAACTCCCCAGTCCAATTTACCAGTTGGTGAGCCCCAGTCTGAACTAGTAGGTAGTAAATGGGCACCCAAGTCCCGTGAACTGTAACTTCGCCTGTCTTGGTGTGAAAAAGCAGTGACTCTTGAATTAATTGTTGGAGACATGACTGGAGATAGCAGAGACTCACTGGATTTATGGCACTGAAAATCTCCACTAAAAGATGACATTCGACCAAGGGATGCCAAACTATATGAAGGTGAAAGCACAGATGATTGCAAGAATGAGTGGCCGGGGCTTTGAGGATCTGTTGCAGCTTGCTGCATTTGTGTTGTCGCCTGAAGTAGCTGAGTATTGATTGACAATTGCTTTTGATTTTGAAGATGAGAA
>PIST-3
GAATCCAGTTCATTTGAATTCCGATACCCAAATGAAAGTGACTTTCTAAATTTGCTGAGTTCTTCCCCCTGAACTCCCCAGTCCAATTTACCAGTTGGTGAGCCCCAGTCTGAACTAGTAGGTAGTAAATGGGCACCCAAGTCCCGTGAACTGTAACTTCGCCTGTCTTGGTGTGAAAAAGCAGTGACTCTTGAATTAATTGTTGGAGACATGACTGGAGATAGCAGAGACTCACTGGATTTATGGCACTGAAAATCTCCACTAAAAGATGACATTCGACCAAGGGATGCCAAACTATATGAAGGTGAAAGCACAGATGATTGCAAGAATGAGTGGCCGGGGCTTTGAGGATCTGTTGCAGCTTGCTGCATTTGTGTTGTCGCCTGAAGTAGCTGAGTATTGATTGACAATTGCTTTTGATTTTGAAGATGAGAA
>PILA-28
GAATCCAGTTCATTTGAATTCCGATACCCAAATGAAAGTGACTTTCTAAATTTGCTGAGTTCTTCCCCCTGAACTCCCCAGTCCAATTTACCAGTTGGCGAGCCCCAGTCTGAACTAGTAGGTAGTAAATGGGCACCCAAGTCCCGTGAACTGTAACTTCGCCTGTCTTGGTGTGAAAAAGCAGTGACTCTTGAATTAATTGTTGGAGACATAACTGGAGATAGCAGAGACTCACTGGATTTATGGCACTGAAAATCTCCACTAAAAGATGACATTCGACCAAGGGATGCCAAACTATATGAAGGTGAAAGCACAGATGATTGCAAGAATGAGCGGCCGGGGCTTTGAGGATCTGTTGCAGCTTGCTGCATTTGTGTTGTCGCCTGAAGTAGCTGAGTATTGATTGACAATTGCTTTTGATTTTGAAGATGAGAA
>PILA-19
GAATCCAGTTCATTTGAATTCCGATACCCAAATGAAAGTGACTTTCTAAATTTGCTGAGTTCTTCCCCCTGAACTCCCCAGTCCAATTTACCAGTTGGCGAGCCCCAGTCTGAACTAGTAGGTAGTAAATGGGCACCCAAGTCCCGTGAACTGTAACTTCGCCTGTCTTGGTGTGAAAAAGAAGTGACTCTTGAATTAATTGTTGGAGACATAACTGGAGATAGCAGAGACTCACTGGATTTATGGCACTGAAAATCTCCACTAAAAGATGACATTCGACCAAGGGATGCCAAACTATATGAAGGTGAAAGCACAGATGATTGCAAGAATGAGCGGCCGGGGCTTTGAGGATCTGTTGCAGCTTGCTGCATTTGTGTTGTCGCCTGAAGTAGCTGAGTATTGATTGACAATTGCTTTTGATTTTGAAGATGAGAA
>PILA-17
GAATCCAGTTCATTTGAATTCCGATACCCAAATGAAAGTGACTTTCTAAATTTGCTGAGTTCTTCCCCCTGAACTCCCCAGTCCAATTTACCAGTTGGCGAGCCCCAGTCTGAACTAGTAGGTAGTAAATGGGCACCCAAGTCCCGTGAACTGTAACTTCGCCTGTCTTGGTGTGAAAAAGCAGTGACTCTTGAATTAATTGTTGGAGACATAACTGGAGATAGCAGAGACTCACTGGATTTATGGCACTGAAAATCTCCACTAAAAGATGACATTCGACCAAGGGATGCCAAACTATATGAAGGTGAAAGCACAGATGATTGCAAGAATGAGCGGCCGGGGCTTTGAGGATCTGTTGCAGCTTGCTGCATTTGTGTTGTCGCCTGAAGTAGCTGAGTATTGATTGACAATTGCTTTTGATTTTGAAGATGAGAA
>PILA-21
GAATCCAGTTCATTTGAATTCCGATACCCAAATGAAAGTGACTTTCTAAATTTGCTGAGTTCTTCCCCCTGAACTCCCCAGTCCAATTTACCAGTTGGCGAGCCCCAGTCTGAACTAGTAGGTAGTAAATGGGCACCCAAGTCCCGTGAACTGTAACTTCGCCTGTCTTGGTGTGAAAAAGCAGTGACTCTTGAATTAATTGTTGGAGACATAACTGGAGATAGCAGAGACTCACTGGATTTATGGCACTGAAAATCTCCACTAAAAGATGACATTCGACCAAGGGATGCCAAACTATATGAAGGTGAAAGCACAGATGATTGCAAGAATGAGCGGCCGGGGCTTTGAGGATCTGTTGCAGCTTGCTGCATTTGTGTTGTCGCCTGAAGTAGCTGAGTATTGATTGACAATTGCTTTTGATTTTGAAGATGAGAA
>PILA-29
GAATCCAGTTCATTTGAATTCCGATACCCAAATGAAAGTGACTTTCTAAATTTGCTGAGTTCTTCCCCCTGAACTCCCCAGTCCAATTTACCAGTTGGCGAGCCCCAGTCTGAACTAGTAGGTAGTAAATGGGCACCCAAGTCCCGTGAACTGTAACTTCGCCTGTCTTGGTGTGAAAAAGCAGTGACTCTTGAATTAATTGTTGGAGACATAACTGGAGATAGCAGAGACTCACTGGATTTATGGCACTGAAAATCTCCACTAAAAGATGACATTCGACCAAGGGATGCCAAACTATATGAAGGTGAAAGCACAGATGATTGCAAGAATGAGCGGCCGGGGCTTTGAGGATCTGTTGCAGCTTGCTGCATTTGTGTTGTCGCCTGAAGTAGCTGAGTATTGATTGACAATTGCTTTTGATTTTGAAGATGAGAA
>PILA-18
GAATCCAGTTCATTTGAATTCCGATACCCAAATGAAAGTGACTTTCTAAATTTGCTGAGTTCTTCCCCCTGAACTCCCCAGTCCAATTTACCAGTTGGCGAGCCCCAGTCTGAACTAGTAGGTAGTAAATGGGCACCCAAGTCCCGTGAACTGTAACTTCGCCTGTCTTGGTGTGAAAAAGCAGTGACTCTTGAATTAATTGTTGGAGACATAACTGGAGATAGCAGAGACTCACTGGATTTATGGCACTGAAAATCTCCACTAAAAGATGACATTCGACCAAGGGATGCCAAACTATATGAAGGTGAAAGCACAGATGATTGCAAGAATGAGTGGCCGGGGCTTTGAGGATCTGTTGCAGCTTGCTGCATTTGTGTTGTCGCCTGAAGTAGCTGAGTATTGATTGACAATTGCTTTTGATTTTGAAGATGAGAA
>PILA-20
GAATCCAGTTCATTTGAATTCCGATACCCAAATGAAAGTGACTTTCTAAATTTGCTGAGTTCTTCCCCCTGAACTCCCCAGTCCAATTTACCAGTTGGCGAGCCCCAGTCTGAACTAGTAGGTAGTAAATGGGCACCCAAGTCCCGTGAACTGTAACTTCGCCTGTCTTGGTGTGAAAAAGCAGTGACTCTTGAATTAATTGTTGGAGACATAACTGGAGATAGCAGAGACTCACTGGATTTATGGCACTGAAAATCTCCACTAAAAGATGACATTCGACCAAGGGATGCCAAACTATATGAAGGTGAAAGCACAGATGATTGCAAGAATGAGTGGCCGGGGCTTTGAGGATCTGTTGCAGCTTGCTGCATTTGTGTTGTCGCCTGAAGTAGCTGAGTATTGATTGACAATTGCTTTTGATTTTGAAGATGAGAA
>PILA-22
GAATCCAGTTCATTTGAATTCCGATACCCAAATGAAAGTGACTTTCTAAATTTGCTGAGTTCTTCCCCCTGAACTCCCCAGTCCAATTTACCAGTTGGCGAGCCCCAGTCTGAACTAGTAGGTAGTAAATGGGCACCCAAGTCCCGTGAACTGTAACTTCGCCTGTCTTGGTGTGAAAAAGCAGTGACTCTTGAATTAATTGTTGGAGACATAACTGGAGATAGCAGAGACTCACTGGATTTATGGCACTGAAAATCTCCACTAAAAGATGACATTCGACCAAGGGATGCCAAACTATATGAAGGTGAAAGCACAGATGATTGCAAGAATGAGTGGCCGGGGCTTTGAGGATCTGTTGCAGCTTGCTGCATTTGTGTTGTCGCCTGAAGTAGCTGAGTATTGATTGACAATTGCTTTTGATTTTGAAGATGAGAA
>PILA-27
GAATCCAGTTCATTTGAATTCCGATACCCAAATGAAAGTGACTTTCTAAATTTGCTGAGTTCTTCCCCCTGAACTCCCCAGTCCAATTTACCAGTTGGCGAGCCCCAGTCTGAACTAGTAGGTAGTAAATGGGCACCCAAGTCCCGTGAACTGTAACTTCGCCTGTCTTGGTGTGAAAAAGCAGTGACTCTTGAATTAATTGTTGGAGACATAACTGGAGATAGCAGAGACTCACTGGATTTATGGCACTGAAAATCTCCACTAAAAGATGACATTCGACCAAGGGATGCCAAACTATATGAAGGTGAAAGCACAGATGATTGCAAGAATGAGCGGCCGGGGCTTTGAGGATCTGTTGCAGCTTGCTGCATTTGTGTTGTCGCCTGAAGTAGCTGAGTATTGATTGACAATTGCTTTTGATTTTGAAGATGAGAA
>PILA-24
GAATCCAGTTCATTTGAATTCCGATACCCAAATGAAAGTGACTTTCTAAATTTGCTGAGTTCTTCCCCCTGAACTCCCCAGTCCAATTTACCAGTTGGCGAGCCCCAGTCTGAACTAGCAGGCAGTAAATGGGCACCCAAGTCCCGTGAACTGTAACTTCGCCTGTCTTGGTGTGAAAAAGCAGTGACTCTTGAATTAATTGTTGGAGACATAACTGGAGATAGCAGAGACTCACTGGATTTATGGCACTGAAAATCTCCACTAAAAGATGACATTCGACCAAGGGATGCCAAACTATATGAAGGTGAAAGCACAGATGATTGCAAGAATGAGTGGCCGGGGCTTTGAGGATCTGTTGCAGCTTGCTGCATTTGTGTTGTCGCCTGAAGTAGCTGAGTATTGATTGACAATTGCTTTTGATTTTGAAGATGAGAA
>PILA-26
GAATCCAGTTCATTTGAATTCCGATACCCAAATGAAAGTGACTTTCTAAATTTGCTGAGTTCTTCCCCCTGAACTCCCCAGTCCAATTTACCAGTTGGCGAGCCCCAGTCTGAACTAGTAGGTAGTAAATGGGCACCCAAGTCCCGTGAACTGTAACTTCGCCTGTCTTGGTGTGAAAAAGCAGTGACTCTTGAATTAATTGTTGGAGACATAACTGGAGATAGCAGAGACTCACTGGATTTATGGCACTGAAAATCTCCACTAAAAGATGACATTCGACCAAGGGATGCCAAACTATATGAAGGTGAAAGCACAGATGATTGCAAGAATGAGTGGCCGGGGCTTTGAGGATCTGTTGCAGCTTGCTGCATTTGTGTTGTCGCCTGAAGTAGCTGAGTATTGATTGACAATTGCTTTTGATTTTGAAGATGAGAA
>PIAL-AO
GAATCCAGTTCATTTGAATTCCGATACCCAAATGAAAGTGACTTTCTAAATTTGCTGAGTTCTTCCCCCTGAACTCCCCAGTCCAATTTACCAGTTGGCGAGCCCCAGTCTGAACTAGTAGGTAGTAAATGGGCACCCAAGTCCCGTGAACTGTAACTTCGCCTGTCTTGGTGTGAAAAAGCAGTGACTCTTGAATTAATTGTTGGAGACATGACTGGAGATAGCAGAGACTCACTGGATTTATGGCACTGAAAATCTCCACTAAAAGATGACATTCGACCAAGGGATGCCAAACTATATGAAGGTGAAAGCACAGATGATTGCAAGAATGAGTGGCCGGGGCTTTGAGGATCTGTTGCAGCTTGCTGCATTTGTGTTGTCGCCTGAAGTAGCTGAGTATTGATTGACAATTGCTTTTGATTTTGAAGATGAGAA
