# Supplementary material for: An empirical evaluation of two-stage species tree inference strategies using a multilocus dataset from North American pines
Source: BMC Evol Biol. 2014 Mar 29;14:67. doi: 10.1186/1471-2148-14-67 (PMC4021425; doi:10.1186/1471-2148-14-67)
Supplement: Additional file 3 — Zip archive containing data filesDp,Dp,0,Ds,Ds,0, and a description of these files. [file 1471-2148-14-67-S3.zip › DeGiorgioEtAl_2014_AdditionalFile1/Dataset_Dp0/0_820_02.fas]

>PIAL-8
AAAACGACGGCCAGTCAACGTCCCATAATATCTTATCCTCAGGAGCATCAAAGACATAATGAAGCGCCACCGTAAGCTCAACCACACCAAGGCTAGATCCAAGGTGGCCACCGGTTCTTGAAACCTCAAAAATTATGTCAGAACGAACTTCATTTGAAAGTTGTTTAAGCTCCTACACATCACAAGTCAAGAACCCTTTGAGTGACCCAAACACAGCTATATNNNNNNNNNNN
>PIAL-15
AAAACGACGGCCAGTCAACGTCCCATAATATCTTATCCTCAGGAGCATCAAAGACATAATGAAGCGCCACCGTAAGCTCAACCACACCAAGGCTAGATCCAAGATGGCCACCGGTTCTTGAAACCTCAAAAATTATGTCAGAACGAAGTTCATTTGAAAGTTGTTTAAGCTCCTACACATCACAAGTCAAGAACCCTTTGAGTGACCCAAACACAGCTATATNNNNNNNNNNN
>PIAL-3
AAAACGACGGCCAGTCAACGTCCCATAATATCTTATCCTCAGGAGCATCAAAGACATAATGAAGCGCCACCGTAAGCTCAACCACACCAAGGCTAGATCCAAGATGGCCACCGGTTCTTGAAACCTCAAAAATTATGTCAGAACGAAGTTCATTTGAAAGTTGTTTAAGCTCCTACACATCACAAGTCAAGAACCCTTTGAGTGACCCAAACACAGCTATATNNNNNNNNNNN
>PIAL-17
AAAACGACGGCCAGTCAACGTCCCATAATATCTTATCCTCAGGAGCATCAAAGACATAATGAAGCGCCACCGTAAGCTCAACCACACCAAGGCTAGATCCAAGATGGCCACCGGTTCTTGAAACCTCAAAAATTATGTCAGAACGAAGTTCATTTGAAAGTTGTTTAAGCTCCTACACATCACAAGTCAAGAACCCTTTGAGTGACCCAAACACAGCTATATNNNNNNNNNNN
>PIAL-6
AAAACGACGGCCAGTCAACGTCCCATAATATCTTATCCTCAGGAGCATCAAAGACATAATGAAGCGCCACCGTAAGCTCAACCACACCAAGGCTAGATCCAAGATGGCCACCGGTTCTTGAAACCTCAAAAATTATGTCAGAACGAAGTTCATTTGAAAGTTGTTTAAGCTCCTACACATCACAAGTCAAGAACCCTTTGAGTGACCCAAACACAGCTATATNNNNNNNNNNN
>PIST-5
AAAACGACGGCCAGTCAACGTCCCATAATATCTTATCCTCAGGAGCATCAAAGACATAATGAAGCGCCACCGTAAGCTCAACCACACCAAGGCTAGATCCAAGGTGGCCACCGGTTCTTGAAACCTCAAAAATTATGTCAGAACGAAGTTCATTTGAAAGTTGTTTAAGCTCCTACACATCACAAGTCAAGAATCCTTTAAGTGACCCAAACACAGCTATATTTGAAATTCAA
>PIGE-1
AAAACGACGGCCAGTCAACGTCCCATAATATCTTATCCTCAGGAGCATCAAAGACGTAATGAAGCGCCACCGTAAGCTCAACCACACCAAGGCTAGATCCAAGGTGGCCACCGGTTCTTGAAACCTCAAAAATTATGTCAGAACGAAGTTCATTTGAAAGTTGTTTAAGCTCCTACACATCACAAGTCAAGAATCCTTTGAGTGACCCAAAAACAGCTATATTTGAAATTCAA
>PIGE-2
AAAACGACGGCCAGTCAACGTCCCATAATATCTTATCCTCAGGAGCATCAAAGACGTAATGAAGCGCCACCGTAAGCTCAACCACACCAAGGCTAGATCCAAGGTGGCCACCGGTTCTTGAAACCTCAAAAATTATGTCAGAACGAAGTTCATTTGAAAGTTGTTTAAGCTCCTACACATCACAAGTCAAGAATCCTTTGAGTGACCCAAAAACAGCTATATTTGAAATTCAA
>PIBU-1
AAAACGACGGCCAGTCAACGTCCCATAATATCTTATCCTCAGGAGCATCAAAGACATAATGAAGCGCCACCGTAAGCTCAACCACACCAAGGCTAGATCCAAGGTGGCCACCGGTTCTTGAAACCTCAAAAATTATGTCAGAACGAAGTTCATTTGAAAGTTGTTTAAGCTCCTACACATCACAAGTCAAGAATCCTTTGAGTGACCCAAAAACAGCTATATTTGAAATTCAA
>PISQ-2
AAAACGACGGCCAGTCAACGTCCCATAATATCTTATCCTCAGGAGCATCAAAGACATAATGAAGTGCCACCGTAAGCTCAACCACACCAAGGCTAGATCCAAGGTGGCCACCAGTTCTTGAAACCTCAAAAATTATGTCAGAACGAAGTTCATTTGAAAGTTGTTTAAGCTCCTACACATCACAAGTCAAGAATCCTTTGAGTGACCCAAACACAGCTATATTTGAAATTCAA
>PIFL-1
AAAACGACGGCCAGTCAACGTCCCATAATATCTTATCCTCAGGAGCATCAAAGACATAATGAAGCGCCACCGTAAGCTCAACCACACCAAGGCTAGATCCAAGATGGCCACCGGTTCTTGAAACCTCAAAAATTATGTCAGAACGAAGTTCATTTGAAAGTTGTTTAAGCTCCTACACATCACAAGTCAAGAAACCTTTGAGTGACCCAAACACAGCTATATTTGAAATTCAA
>PIMN-14
AAAACGACGGCCAGTCAACGTCCCATAATATCTTATCCTCAGGAGCATCAAAGACATAATGAAGCGCCACCGTAAGCTCAACCACACCAAGGCTAGATCCAAGATGGCCACCGGTTCTTGAAACCTCAAAAATTATGTCAGAACGAAGTTCATTTGAAAGTTGTTTAAGCTCCTACACATCACAAGTCAAGAAACCTTTGAGTGACCCAAACACAGCTATATTTGAAATTCAA
>PIMN-9
AAAACGACGGCCAGTCAACGTCCCATAATATCTTATCCTCAGGAGCATCAAAGACATAATGAAGCGCCACCGTAAGCTCAACCACACCAAGGCTAGATCCAAGATGGCCACCGGTTCTTGAAACCTCAAAAATTATGTCAGAACGAAGTTCATTTGAAAGTTGTTTAAGCTCCTACACATCACAAGTCAAGAAACCTTTGAGTGACCCAAACACAGCTATATTTGAAATTCAA
>PIMN-15
AAAACGACGGCCAGTCAACGTCCCATAATATCTTATCCTCAGGAGCATCAAAGACATAATGAAGCGCCACCGTAAGCTCAACCACACCAAGGCTAGATCCAAGATGGCCACCGGTTCTTGAAACCTCAAAAATTATGTCAGAACGAAGTTCATTTGAAAGTTGTTTAAGCTCCTACACATCACAAGTCAAGAAACCTTTGAGTGACCCAAACACAGCTATATTTGAAATTCAA
>PIMN-13
AAAACGACGGCCAGTCAACGTCCCATAATATCTTATCCTCAGGAGCATCAAAGACATAATGAAGCGCCACCGTAAGCTCAACCACACCAAGGCTAGATCCAAGATGGCCACCGGTTCTTGAAACCTCAAAAATTATGTCAGAACGAAGTTCATTTGAAAGTTGTTTAAGCTCCTACACATCACAAGTCAAGAAACCTTTGAGTGACCCAAACACAGCTATATTTGAAATTCAA
>PIMN-16
AAAACGACGGCCAGTCAACGTCCCATAATATCTTATCCTCAGGAGCATCAAAGACATAATGAAGCGCCACCGTAAGCTCAACCACACCAAGGCTAGATCCAAGATGGCCACCGGTTCTTGAAACCTCAAAAATTATGTCAGAACGAAGTTCATTTGAAAGTTGTTTAAGCTCCTACACATCACAAGTCAAGAAACCTTTGAGTGACCCAAACACAGCTATATTTGAAATTCAA
>PIMN-7
AAAACGACGGCCAGTCAACGTCCCATAATATCTTATCCTCAGGAGCATCAAAGACATAATGAAGCGCCACCGTAAGCTCAACCACACCAAGGCTAGATCCAAGATGGCCACCGGTTCTTGAAACCTCAAAAATTATGTCAGAACGAAGTTCATTTGAAAGTTGTTTAAGCTCCTACACATCACAAGTCAAGAAACCTTTGAGTGACCCAAACACAGCTATATTTGAAATTCAA
>PIMN-6
AAAACGACGGCCAGTCAACGTCCCATAATATCTTATCCTCAGGAGCATCAAAGACATAATGAAGCGCCACCGTAAGCTCAACCACACCAAGGCTAGATCCAAGATGGCCACCGGTTCTTGAAACCTCAAAAATTATGTCAGAACGAAGTTCATTTGAAAGTTGTTTAAGCTCCTACACATCACAAGTCAAGAAACCTTTGAGTGACCCAAACACAGCTATATTTGAAATTCAA
>PISB-17
AAAACGACGGCCAGTCAACGTCCCATAATATCTTATCCTCGGGAGCATCAAAGACATAATGAAGCGCCACCGTAAGCTCAACCACACCAAGGCTAGATCCAAGATGGCCACCGGTTCTTGAAACCTCAAAAATTATGTCGGAACGAAGTTCATTTGAAAGTTGTTTAAGCTCCTACACATCACAAGTCAAGAACCCTTTGAGTGACCCAAACACAGCTATATTTGAAATTCAA
>PIMN-8
AAAACGACGGCCAGTCAACGTCCCATAATATCTTATCCTCAGGAGCATCAAAGACATAATGAAGCGCCACCGTAAGCTCAACCACACCAAGGCTAGATCCAAGATGGCCACCGGTTCTTGAAACCTCAAAAATTATGTCAGAACGAAGTTCATTTGAAAGTTGTTTAAGCTCCTACACATCACAAGTCAAGAAACCTTTGAGTGACCCAAACACAGCTATATTTGAAATTCAA
>PIMN-5
AAAACGACGGCCAGTCAACGTCCCATAATATCTTATCCTCAGGAGCATCAAAGACATAATGAAGCGCCACCGTAAGCTCAACCACACCAAGGCTAGATCCAAGATGGCCACCGGTTCTTGAAACCTCAAAAATTATGTCGGAACGAAGTTCATTTGAAAGTTGTTTAAGCTCCTACACATCACAAGTCAAGAACCCTTTGAGTGACCCAAACACAGCTATATTTGAAATTCAA
>PIMN-4
AAAACGACGGCCAGTCAACGTCCCATAATATCTTATCCTCAGGAGCATCAAAGACATAATGAAGCGCCACCGTAAGCTCAACCACACCAAGGCTAGATCCAAGATGGCCACCGGTTCTTGAAACCTCAAAAATTATGTCAGAACGAAGTTCATTTGAAAGTTGTTTAAGCTCCTACACATCACAAGTCAAGAACCCTTTGAGTGACCCAAACACAGCTATATTTGAAATTCAA
>PIAY-19
AAAACGACGGCCAGTCAACGTCCCATAATATCTTATCCTCGGGAGCATCAAAGACATAATGAAGCGCCACCGTAAGCTCAACCACACCAAGGCTAGATCCAAGATGGCCACCGGTTCTTGAAACCTCAAAAATTATGTCGGAACGAAGTTCATTTGAAAGTTGTTTAAGCTCCTACACATCACAAGTCAAGAACCCTTTGAGTGACCCAAACACAGCTATATTTGAAATTCAA
>PIAY-18
AAAACGACGGCCAGTCAACGTCCCATAATATCTTATCCTCGGGAGCATCAAAGACATAATGAAGCGCCACCGTAAGCTCAACCACACCAAGGCTAGATCCAAGATGGCCACCGGTTCTTGAAACCTCAAAAATTATGTCGGAACGAAGTTCATTTGAAAGTTGTTTAAGCTCCTACACATCACAAGTCAAGAACCCTTTGAGTGACCCAAACACAGCTATATTTGAAATTCAA
>PIAY-16
AAAACGACGGCCAGTCAACGTCCCATAATATCTTATCCTCGGGAGCATCAAAGACATAATGAAGCGCCACCGTAAGCTCAACCACACCAAGGCTAGATCCAAGATGGCCACCGGTTCTTGAAACCTCAAAAATTATGTCGGAACGAAGTTCATTTGAAAGTTGTTTAAGCTCCTACACATCACAAGTCAAGAACCCTTTGAGTGACCCAAACACAGCTATATTTGAAATTCAA
>PIAY-14
AAAACGACGGCCAGTCAACGTCCCATAATATCTTATCCTCGGGAGCATCAAAGACATAATGAAGCGCCACCGTAAGCTCAACCACACCAAGGCTAGATCCAAGATGGCCACCGGTTCTTGAAACCTCAAAAATTATGTCGGAACGAAGTTCATTTGAAAGTTGTTTAAGCTCCTACACATCACAAGTCAAGAACCCTTTGAGTGACCCAAACACAGCTATATTTGAAATTCAA
>PISB-15
AAAACGACGGCCAGTCAACGTCCCATAATATCTTATCCTCGGGAGCATCAAAGACATAATGAAGCGCCACCGTAAGCTCAACCACACCAAGGCTAGATCCAAGATGGCCACCGGTTCTTGAAACCTCAAAAATTATGTCGGAACGAAGTTCATTTGAAAGTTGTTTAAGCTCCTACACATCACAAGTCAAGAACCCTTTGAGTGACCCAAACACAGCTATATNNNNNNNNNNN
>PIAY-17
AAAACGACGGCCAGTCAACGTCCCATAATATCTTATCCTCGGGAGCATCAAAGACATAATGAAGCGCCACCGTAAGCTCAACCACACCAAGGCTAGATCCAAGATGGCCACCGGTTCTTGAAACCTCAAAAATTATGTCGGAACGAAGTTCATTTGAAAGTTGTTTAAGCTCCTACACATCACAAGTCAAGAACCCTTTGAGTGACCCAAACACAGCTATATTTGAAATTCAA
>PISB-5
AAAACGACGGCCAGTCAACGTCCCATAATATCTTATCCTCGGGAGCATCAAAGACATAATGAAGCGCCACCGTAAGCTCAACCACACCAAGGCTAGATCCAAGATGGCCACCGGTTCTTGAAACCTCAAAAATTATGTCGGAACGAAGTTCATTTGAAAGTTGTTTAAGCTCCTACACATCACAAGTCAAGAACCCTTTGAGTGACCNNNNNNNNNNNNNNNNNNNNNNNNNN
>PISB-14
AAAACGACGGCCAGTCAACGTCCCATAATATCTTATCCTCGGGAGCATCAAAGACATAATGAAGCGCCACCGTAAGCTCAACCACACCAAGGCTAGATCCAAGATGGCCACCGGTTCTTGAAACCTCAAAAATTATGTCGGAACGAAGTTCATTTGAAAGTTGTTTAAGCTCCTACACATCACAAGTCAAGAACCCTTTGAGTGACCCANNNNNNNNNNNNNNNNNNNNNNNN
>PIAY-4
AAAACGACGGCCAGTCAACGTCCCATAATATCTTATCCTCGGGAGCATCAAAGACATAATGAAGCGCCACCGTAAGCTCAACCACACCAAGGCTAGATCCAAGATGGCCACCGGTTCTTGAAACCTCAAAAATTATGTCGGAACGAAGTTCATTTGAAAGTTGTTTAAGCTCCTACACATCACAAGTCAAGAACCCTTTGAGTGANNNNNNNNNNNNNNNNNNNNNNNNNNNN
>PIAY-7
AAAACGACGGCCAGTCAACGTCCCATAATATCTTATCCTCGGGAGCATCAAAGACATAATGAAGCGCCACCGTAAGCTCAACCACACCAAGGCTAGATCCAAGATGGCCACCGGTTCTTGAAACCTCAAAAATTATGTCGGAACGAAGTTCATTTGAAAGTTGTTTAAGCTCCTACACATCACAAGTCAAGAACCCTTTGAGTGACNNNNNNNNNNNNNNNNNNNNNNNNNNN
>PIAY-9
AAAACGACGGCCAGTCAACGTCCCATAATATCTTATCCTCGGGAGCATCAAAGACATAATGAAGCGCCACCGTAAGCTCAACCACACCAAGGCTAGATCCAAGATGGCCACCGGTTCTTGAAACCTCAAAAATTATGTCGGAACGAAGTTCATTTGAAAGTTGTTTAAGCTCCTACACATCACAAGTCAAGAACCCTATGAGTGACCCAAACACANNNNNNNNNNNNNNNNNN
>PIAY-2
AAAACGACGGCCAGTCAACGTCCCATAATATCTTATCCTCGGGAGCATCAAAGACATAATGAAGCGCCACCGTAAGCTCAACCACACCAAGGCTAGATCCAAGATGGCCACCGGTTCTTGAAACCTCAAAAATTATGTCGGAACGAAGTTCATTTGAAAGTTGTTTAAGCTCCTACACATCACAAGTCAAGAACCCTTTGAGTGACCCAAACACNNNNNNNNNNNNNNNNNNN
>PIAY-5
AAAACGACGGCCAGTCAACGTCCCATAATATCTTATCCTCGGGAGCATCAAAGACATAATGAAGCGCCACCGTAAGCTCAACCACACCAAGGCTAGATCCAAGATGGCCACCGGTTCTTGAAACCTCAAAAATTATGTCGGAACGAAGTTCATTTGAAAGTTGTTTAAGCTCCTACACATCACAAGTCAAGAACCCTTTGAGTGACCCAAACACNNNNNNNNNNNNNNNNNNN
>PIAY-3
AAAACGACGGCCAGTCAACGTCCCATAATATCTTATCCTCGGGAGCATCAAAGACATAATGAAGCGCCACCGTAAGCTCAACCACACCAAGGCTAGATCCAAGATGGCCACCGGTTCTTGAAACCTCAAAAATTATGTCGGAACGAAGTTCATTTGAAAGTTGTTTAAGCTCCTACACATCACAAGTCAAGAACCCTTTGAGTGACCCAAACACAGCTATANNNNNNNNNNNN
>PIFL-14
AAAACGACGGCCAGTCAACGTCCCATAATATCTTATCCTCAGGAGCATCAAAGACATAATGAAGCGCCACCGTAAGCTCAACCACACCAAGGCTAGATCCAAGATGGCCACCGGTTCTTGAAACCTCAAAAATTATGTCAGAACGAAGTTCATTTGAAAGTTGTTTAAGCTCCTACACATCACAAGTCAAGAACCCTTTGAGTGACCCAAACACAGCTATATTTGAAATTCAA
>PIFL-15
AAAACGACGGCCAGTCAACGTCCCATAATATCTTATCCTCAGGAGCATCAAAGACATAATGAAGCGCCACCGTAAGCTCAACCACACCAAGGCTAGATCCAAGATGGCCACCGGTTCTTGAAACCTCAAAAATTATGTCAGAACGAAGTTCATTTGAAAGTTGTTTAAGCTCCTACACATCACAAGTCAAGAACCCTTTGAGTGACCCAAACACAGCTATATTTGAAATTCAA
>PIFL-4
AAAACGACGGCCAGTCAACGTCCCATAATATCTTATCCTCAGGAGCATCAAAGACATAATGAAGCGCCACCGTAAGCTCAACCACACCAAGGCTAGATCCAAGATGGCCACCGGTTCTTGAAACCTCAAAAATTATGTCAGAACGAAGTTCATTTGAAAGTTGTTTAAGCTCCTACACATCACAAGTCAAGAACCCTTTGAGTGACCCAAACACAGCTATATTTGAAATTCAA
>PIFL-5
AAAACGACGGCCAGTCAACGTCCCATAATATCTTATCCTCAGGAGCATCAAAGACATAATGAAGCGCCACCGTAAGCTCAACCACACCAAGGCTAGATCCAAGATGGCCACCGGTTCTTGAAACCTCAAAAATTATGTCAGAACGAAGTTCATTTGAAAGTTGTTTAAGCTCCTACACATCACAAGTCAAGAACCCTTTGAGTGACCCAAACACAGCTATATTTGAAATTCAA
>PIST-7
AAAACGACGGCCAGTCAACGTCCCATAATATCTTATCCTCAGGAGCATCAAAGACATAATGAAGCGCCACCGTAAGCTCAACCACACCAAGGCTAGATCCAAGATGGCCACCGGTTCTTGAAACCTCAAAAATTATGTCAGAACGAAGTTCATTTGAAAGTTGTTTAAGCTCCTACACATCACAAGTCAAGAACCCTTTGAGTGACCCAAACACANNNNNNNNNNNNNNNNNN
>PIST-1
AAAACGACGGCCAGTCAACGTCCCATAATATCTTATCCTCAGGAGCATCAAAGACATAATGAAGCGCCACCGTAAGCTCAACCACACCAAGGCTAGATCCAAGATGGCCACCGGTTCTTGAAACCTCAAAAATTATGTCAGAACGAAGTTCATTTGAAAGTTGTTTAAGCTCCTACACATCACAAGTCAAGAACCCTTTGAGTGACCCAAACACAGCTATATNNNNNNNNNNN
>PISB-18
AAAACGACGGCCAGTCAACGTCCCATAATATCTTATCCTCAGGAGCATCAAAGACATAATGAAGCGCCACCGTAAGCTCAACCACACCAAGGCTAGATCCAAGATGGCCACCGGTTCTTGAAACCTCAAAAATTATGTCAGAACGAAGTTCATTTGAAAGTTGTTTAAGCTCCTACACATCACAAGTCAAGAACCCTTTGAGTGACCCAAACACAGCTATATTTGAAATTCAA
>PISB-12
AAAACGACGGCCAGTCAACGTCCCATAATATCTTATCCTCAGGAGCATCAAAGACATAATGAAGTGCCACCGTAAGCTCAACCACACCAAGGCTAGATCCAAGATGGCCACCGGTTCTTGAAACCTCAAAAATTATGTCAGAACGAAGTTCATTTGAAAGTTGTTTAAGCTCCTACACATCACAAGTCAAGAACCCTTTGAGTGACCCAAACANNNNNNNNNNNNNNNNNNNN
>PISB-6
AAAACGACGGCCAGTCAACGTCCCATAATATCTTATCCTCAGGAGCATCAAAGACATAATGAAGTGCCACCGTAAGCTCAACCACACCAAGGCTAGATCCAAGATGGCCACCGGTTCTTGAAACCTCAAAAATTATGTCAGAACGAAGTTCATTTGAAAGTTGTTTAAGCTCCTACACATCACAAGTCAAGAACCCTTTGAGTGACCCAAACANNNNNNNNNNNNNNNNNNNN
>PIST-15
AAAACGACGGCCAGTCAACGTCCCATAATATCTTATCCTCAGGAGCATCAAAGACATAATGAAGCGCCACCGTAAGCTCAACCACACCAAGGCTAGATCCAAGATGGCCACCGGTTCTTGAAACCTCAAAAATTATGTCAGAACGAAGTTCATTTGAAAGTTGTTTAAGCTCCTACACATCACAAGTCAAGAACCCTTTGAGTGACCCAAACACANNNNNNNNNNNNNNNNNN
>PISB-13
AAAACGACGGCCAGTCAACGTCCCATAATATCTTATCCTCAGGAGCATCAAAGACATAATGAAGCGCCACCGTAAGCTCAACCACACCAAGGCTAGATCCAAGATGGCCACCGGTTCTTGAAACCTCAAAAATTATGTCAGAACGAAGTTCATTTGAAAGTTGTTTAAGCTCCTACACATCACAAGTCAAGAACCCTTTGAGTGACCCAAACACANNNNNNNNNNNNNNNNNN
>PIAL-4
AAAATGACGGCCAGTCAACGTCCCATAATATCTTATCCTCAGGAGCATCAAAGACATAATGAAGCGCCACCGTAAGCTCAACCACACCAAGGCTAGATCCAAGATGGCCACCGGTTCTTGAAACCTCAAAAATTATGTCAGAACGAAGTTCATTTGAAAGTTGTTTAAGCTCCTACACATCACAAGTCAAGAACCCTTTGAGTGACCCAAACACANNNNNNNNNNNNNNNNNN
>PIST-8
AAAATGACGGCCAGTCAACGTCCCATAATATCTTATCCTCAGGAGCATCAAAGACATAATGAAGCGCCACCGTAAGCTCAACCACACCAAGGCTAGATCCAAGATGGCCACCGGTTCTTGAAACCTCAAAAATTATGTCAGAACGAAGTTCATTTGAAAGTTGTTTAAGCTCCTACACATCACAAGTCAAGAACCCTTTGAGTGACCCAAACNNNNNNNNNNNNNNNNNNNNN
>PIAL-5
AAAATGACGGCCAGTCAACGTCCCATAATATCTTATCCTCAGGAGCATCAAAGACATAATGAAGCGCCACCGTAAGCTCAACCACACCAAGGCTAGATCCAAGATGGCCACCGGTTCTTGAAACCTCAAAAATTATGTCAGAACGAAGTTCATTTGAAAGTTGTTTAAGCTCCTACACATCACAAGTCAAGAACCCTTTGAGTGACCCAAACACANNNNNNNNNNNNNNNNNN
>PIAL-9
AAAATGACGGCCAGTCAACGTCCCATAATATCTTATCCTCAGGAGCATCAAAGACATAATGAAGCGCCACCGTAAGCTCAACCACACCAAGGCTAGATCCAAGATGGCCACCGGTTCTTGAAACCTCAAAAATTATGTCAGAACGAAGTTCATTTGAAAGTTGTTTAAGCTCCTACACATCACAAGTCAAGAACCCTTTGAGTGACCCAAACACAGCTATATTGAAANNNNNN
>PIST-2
AAAACGACGGCCAGTCAACGTCCCATAATATCTTATCCTCAGGAGCATCAAAGACATAATGAAGCGCCACCGTAAGCTCAACCACACCAAGGCTAGATCCAAGATGGCCACCGGTTCTTGAAACCTCAAAAATTATGTCAGAACGAAGTTCATTTGAAAGTTGTTTAAGCTCCTACACATCACAAGTCAAGAACCCTTTGAGTGACCNNNNNNNNNNNNNNNNNNNNNNNNNN
>PISB-9
AAAACGACGGCCAGTCAACGTCCCATAATATCTTATCCTCAGGAGCATCAAAGACATAATGAAGCGCCACCGTAAGCTCAACCACACCAAGGCTAGATCCAAGATGGCCACCGGTTCTTGAAACCTCAAAAATTATGTCAGAACGAAGTTCATTTGAAAGTTGTTTAAGCTCCTACACATCACAAGTCAAGAACCCTTTGAGTGACCNNNNNNNNNNNNNNNNNNNNNNNNNN
>PIAY-13
AAAACGACGGCCAGTCAACGTCCCATAATATCTTATCCTCGGGAGCATCAAAGACATAATGAAGCGCCACCGTAAGCTCAACCACACCAAGGCTAGATCCAAGATGGCCACCGGTTCTTGAAACCTCAAAAATTATGTCGGAACGAAGTTCATTTGAAAGTTGTTTAAGCTCCTACACATCACAAGTCAAGAACCCTTTGAGTGACCCAAACACNNNNNNNNNNNNNNNNNNN
>PIMN-2
AAAACGACGGCCAGTCAACGTCCCATAATATCTTATCCTCAGGAGCATCAAAGACATAATGAAGCGCCACCGTAAGCTCAACCACACCAAGGCTAGATCCAAGATGGCCACCGGTTCTTGAAACCTCAAAAATTATGTCAGAACGAAGTTCATTTGAAAGTTGTTTAAGCTCCTACACATCACAAGTCAAGAAACCTTTGAGTGACCCAAACACAGCTATATTTGAAATTCAA
>PISB-7
AAAACGACGGCCAGTCAACGTCCCATAATATCTTATCCTCAGGAGCATCAAAGACATAATGAAGCGCCACCGTAAGCTCAACCACACCAAGGCTAGATCCAAGATGGCCACCGGTTCTTGAAACCTCAAAAATTATGTCGGAACGAAGTTCATTTGAAAGTTGTTTAAGCTCCTACACATCACAAGTCAAGAACCCTTTGAGTGACCCAAACACNNNNNNNNNNNNNNNNNNN
>PISB-3
AAAACGACGGCCAGTCAACGTCCCATAATATCTTATCCTCAGGAGCATCAAAGACATAATGAAGCGCCACCGTAAGCTCAACCACACCAAGGCTAGATCCAAGATGGCCACCGGTTCTTGAAACCTCAAAAATTATGTCAGAACGAAGTTCATTTGAAAGTTGTTTAAGCTCCTACACATCACAAGTCAAGAACCCTTTGAGTGACCCANNNNNNNNNNNNNNNNNNNNNNNN
>PISB-10
AAAACGACGGCCAGTCAACGTCCCATAATATCTTATCCTCAGGAGCATCAAAGACATAATGAAGCGCCACCGTAAGCTCAACCACACCAAGGCTAGATCCAAGATGGCCACCGGTTCTTGAAACCTCAAAAATTATGTCAGAACGAAGTTCATTTGAAAGTTGTTTAAGCTCCTACACATCACAAGTCAAGAACCCTTTGAGTGACCCAAANNNNNNNNNNNNNNNNNNNNNN
>PIST-13
AAAACGACGGCCAGTCAACGTCCCATAATATCTTATCCTCAGGAGCATCAAAGACATAATGAAGCGCCACCGTAAGCTCAACCACACCAAGGCTAGATCCAAGATGGCCACCGGTTCTTGAAACCTCAAAAATTATGTCAGAACGAAGTTCATTTGAAAGTTGTTTAAGCTCCTACACATCACAAGTCAAGAACCCTTTGAGTGACCCAAANNNNNNNNNNNNNNNNNNNNNN
>PISB-11
AAAACGACGGCCAGTCAACGTCCCATAATATCTTATCCTCAGGAGCATCAAAGACATAATGAAGCGCCACCGTAAGCTCAACCACACCAAGGCTAGATCCAAGATGGCCACCGGTTCTTGAAACCTCAAAAATTATGTCAGAACGAAGTTCATTTGAAAGTTGTTTAAGCTCCTACACATCACAAGTCAAGAACCCTTTGAGTGNNNNNNNNNNNNNNNNNNNNNNNNNNNNN
>PIFL-16
AAAACGACGGCCAGTCAACGTCCCATAATATCTTATCCTCAGGAGCATCAAAGACATAATGAAGCGCCACCGTAAGCTCAACCACACCAAGGCTAGATCCAAGATGGCCACCGGTTCTTGAAACCTCAAAAATTATGTCAGAACGAAGTTCATTTGAAAGTTGTTTAAGCTCCTACACATCACAAGTCAAGAACCCTTTGAGTGACCCAAACACAGCTATATTTGAAATTCAA
>PIST-19
AAAACGACGGCCAGTCAACGTCCCATAATATCTTATCCTCAGGAGCATCAAAGACATAATGAAGCGCCACCGTAAGCTCAACCACACCAAGGCTAGATCCAAGATGGCCACCGGTTCTTGAAACCTCAAAAATTATGTCAGAACGAAGTTCATTTGAAAGTTGTTTAAGCTCCTACACATCACAAGTCAAGAACCCTTTGAGTGACCCAAACACAGCTATATTTGAAATTCAA
>PICH-X3
AAAACGACGGCCAGTCAACGTCCCATAATATCTTATCCTCAGGAGCATCAAAGACATAATGAAGCGCCACCGTAAGCTCAACCACACCAAGGCTAGATCCAAGATGGCCACCGGTTCTTGAAACCTCAAAAATTATGTCAGAACGAAGTTCATTTGAAAGTTGTTTAAGCTCCTACACATCACAAGTCAAGAACCCTTTGAGTGACCCAAACACAGCTATATTTGAAATTCAA
>PICH-X2
AAAACGACGGCCAGTCAACGTCCCATAATATCTTATCCTCAGGAGCATCAAAGACATAATGAAGCGCCACCGTAAGCTCAACCACACCAAGGCTAGATCCAAGATGGCCACCGGTTCTTGAAACCTCAAAAATTATGTCAGAACGAAGTTCATTTGAAAGTTGTTTAAGCTCCTACACATCACAAGTCAAGAACCCTTTGAGTGACCCAAACACAGCTATATTTGAAATTCAA
>PIFL-13
AAAACGACGGCCAGTCAACGTCCCATAATATCTTATCCTCAGGAGCATCAAAGACATAATGAAGCGCCACCGTAAGCTCAACCACACCAAGGCTAGATCCAAGATGGCCACCGGTTCTTGAAACCTCAAAAATTATGTCAGAACGAAGTTCATTTGAAAGTTGTTTAAGCTCCTACACATCACAAGTCAAGAACCCTTTGAGTGACCCAAACACAGCTATATTTGAAATTCAA
>PIST-6
AAAACGACGGCCAGTCAACGTCCCATAATATCTTATCCTCAGGAGCATCAAAGACATAATGAAGCGCCACCGTAAGCTCAACCACACCAAGGCTAGATCCAAGATGGCCACCGGTTCTTGAAACCTCAAAAATTATGTCAGAACGAAGTTCATTTGAAAGTTGTTTAAGCTCCTACACATCACAAGTCAAGAACCCTTTGAGTGACCCANNNNNNNNNNNNNNNNNNNNNNNN
>PIST-4
AAAACGACGGCCAGTCAACGTCCCATAATATCTTATCCTCAGGAGCATCAAAGACATAATGAAGCGCCACCGTAAGCTCAACCACACCAAGGCTAGATCCAAGATGGCCACCGGTTCTTGAAACCTCAAAAATTATGTCAGAACGAAGTTCATTTGAAAGTTGTTTAAGCTCCTACACATCACAAGTCAAGAACCCTTTGAGTGACCCAAACACANNNNNNNNNNNNNNNNNN
>PIST-11
AAAACGACGGCCAGTCAACGTCCCATAATATCTTATCCTCAGGAGCATCAAAGACATAATGAAGCGCCACCGTAAGCTCAACCACACCAAGGCTAGATCCAAGATGGCCACCGGTTCTTGAAACCTCAAAAATTATGTCAGAACGAAGTTCATTTGAAAGTTGTTTAAGCTCCTACACATCACAAGTCAAGAACCCTTTGAGTGACCCAAACACANNNNNNNNNNNNNNNNNN
>PISB-8
AAAACGACGGCCAGTCAACGTCCCATAATATCTTATCCTCAGGAGCATCAAAGACATAATGAAGCGCCACCGTAAGCTCAACCACACCAAGGCTAGATCCAAGATGGCCACCGGTTCTTGAAACCTCAAAAATTATGTCAGAACGAAGTTCATTTGAAAGTTGTTTAAGCTCCTACACATCACAAGTCAAGAACCCTTTGAGTGACCCAAACACAGCTATATNNNNNNNNNNN
>PIST-9
AAAACGACGGCCAGTCAACGTCCCATAATATCTTATCCTCAGGAGCATCAAAGACATAATGAAGCGCCACCGTAAGCTCAACCACACCAAGGCTAGATCCAAGATGGCCACCGGTTCTTGAAACCTCAAAAATTATGTCAGAACGAAGTTCATTTGAAAGTTGTTTAAGCTCCTACACATCACAAGTCAAGAACCCTTTGAGTGACCCAAACACAGCTATATNNNNNNNNNNN
>PICH-X1
AAAACGACGGCCAGTCAACGTCCCATAATATCTTATCCTCAGGAGCATCAAAGACATAATGAAGCGCCACCGTAAGCTCAACCACACCAAGGCTAGATCCAAGATGGCCACCGGTTCTTGAAACCTCAAAAATTATGTCAGAACGAAGTTCATTTGAAAGTTGTTTAAGCTCCTACACATCACAAGTCAAGAACCCTTTGAGTGACCCAAACACAGCTATATTTGAAATTCAA
>PIST-14
AAAAAGACGGCCAGTCAACGTCCCATAATATCTTATCCTCAGGAGCATCAAAGACATAATGAAGCGCCACCGTAAGCTCAACCACACCAAGGCTAGATCCAAGATGGCCACCGGTTCTTGAAACCTCAAAAATTATGTCAGAACGAAGTTCATTTGAAAGTTGTTTAAGCTCCTACACATCACAAGTCAAGAACCCTTTGAGTGACCCAAACACAGCTATANNNNNNNNNNNN
>PISB-1
AAAACGACGGCCAGTCAACGTCCCATAATATCTTATCCTCAGGAGCATCAAAGACATAATGAAGTGCCACCGTAAGCTCAACCACACCAAGGCTAGATCCAAGATGGCCACCGGTTCTTGAAACCTCAAAAATTATGTCAGAACGAAGTTCATTTGAAAGTTGTTTAAGCTCCTACACATCACAAGTCAAGAACCCTTTGAGTGACCCAAACANNNNNNNNNNNNNNNNNNNN
>PISB-16
AAAACGACGGCCAGTCAACGTCCCATAATATCTTATCCTCAGGAGCATCAAAGACATAATGAAGTGCCACCGTAAGCTCAACCACACCAAGGCTAGATCCAAGATGGCCACCGGTTCTTGAAACCTCAAAAATTATGTCAGAACGAAGTTCATTTGAAAGTTGTTTAAGCTCCTACACATCACAAGTCAAGAACCCTTTGAGTGACCCAAACANNNNNNNNNNNNNNNNNNNN
>PIAL-12
AAAATGACGGCCAGTCAACGTCCCATAATATCTTATCCTCAGGAGCATCAAAGACATAATGAAGCGCCACCGTAAGCTCAACCACACCAAGGCTAGATCCAAGATGGCCACCGGTTCTTGAAACCTCAAAAATTATGTCAGAACGAAGTTCATTTGAAAGTTGTTTAAGCTCCTACACATCACAAGTCAAGAACCCTTTGAGTGACCCAAACACANNNNNNNNNNNNNNNNNN
>PIMN-11
AAAACGACGGCCAGTCAACGTCCCATAATATCTTATCCTCAGGAGCATCAAAGACATAATGAAGCGCCACCGTAAGCTCAACCACACCAAGGCTAGATCCAAGATGGCCACCGGTTCTTGAAACCTCAAAAATTATGTCAGAACGAAGTTCATTTGAAAGTTGTTTAAGCTCCTACACATCACAAGTCAAGAAACCTTTGAGTGACCCAAACACAGCTATATTTGAAATTCAA
>PIMN-1
AAAACGACGGCCAGTCAACGTCCCATAATATCTTATCCTCAGGAGCATCAAAGACATAATGAAGCGCCACCGTAAGCTCAACCACACCAAGGCTAGATCCAAGATGGCCACCGGTTCTTGAAACCTCAAAAATTATGTCAGAACGAAGTTCATTTGAAAGTTGTTTAAGCTCCTACACATCACAAGTCAAGAAACCTTTGAGTGACCCAAACACAGCTATATTTGAAATTCAA
>PIAY-8
AAAACGACGGCCAGTCAACGTCCCATAATATCTTATCCTCGGGAGCATCAAAGACATAATGAAGCGCCACCGTAAGCTCAACCACACCAAGGCTAGATCCAAGATGGCCACCGGTTCTTGAAACCTCAAAAATTATGTCGGAACGAAGTTCATTTGAAAGTTGTTTAAGCTCCTACACATCACAAGTCAAGAACCCTTTGAGTGACCCAAACACNNNNNNNNNNNNNNNNNNN
>PIAY-10
AAAACGACGGCCAGTCAACGTCCCATAATATCTTATCCTCGGGAGCATCAAAGACATAATGAAGCGCCACCGTAAGCTCAACCACACCAAGGCTAGATCCAAGATGGCCACCGGTTCTTGAAACCTCAAAAATTATGTCGGAACGAAGTTCATTTGAAAGTTGTTTAAGCTCCTACACATCACAAGTCAAGAACCCTTTGAGTGACCCAAACACNNNNNNNNNNNNNNNNNNN
>PIST-12
AAAACGACGGCCAGTCAACGTCCCATAATATCTTATCCTCAGGAGCATCAAAGACATAATGAAGCGCCACCGTAAGCTCAACCACACCAAGGCTAGATCCAAGATGGCCACCGGTTCTTGAAACCTCAAAAATTATGTCAGAACGAAGTTCATTTGAAAGTTGTTTAAGCTCCTACACATCACAAGTCAAGAACCCTTTGAGTGACCNNNNNNNNNNNNNNNNNNNNNNNNNN
>PIST-3
AAAACGACGGCCAGTCAACGTCCCATAATATCTTATCCTCAGGAGCATCAAAGACATAATGAAGCGCCACCGTAAGCTCAACCACACCAAGGCTAGATCCAAGATGGCCACCGGTTCTTGAAACCTCAAAAATTATGTCAGAACGAAGTTCATTTGAAAGTTGTTTAAGCTCCTACACATCACAAGTCAAGAACCCTTTGAGTGACCNNNNNNNNNNNNNNNNNNNNNNNNNN
>PIAY-15
AAAACGACGGCCAGTCAACGTCCCATAATATCTTATCCTCGGGAGCATCAAAGACATAATGAAGCGCCACCGTAAGCTCAACCACACCAAGGCTAGATCCAAGATGGCCACCGGTTCTTGAAACCTCAAAAATTATGTCGGAACGAAGTTCATTTGAAAGTTGTTTAAGCTCCTACACATCACAAGTCAAGAACCCTTTGAGTGACCCAAACACNNNNNNNNNNNNNNNNNNN
>PISB-2
AAAACGACGGCCAGTCAACGTCCCATAATATCTTATCCTCAGGAGCATCAAAGACATAATGAAGCGCCACCGTAAGCTCAACCACACCAAGGCTAGATCCAAGATGGCCACCGGTTCTTGAAACCTCAAAAATTATGTCAGAACGAAGTTCATTTGAAAGTTGTTTAAGCTCCTACACATCACAAGTCAAGAACCCTTTGAGTGACCCAAANNNNNNNNNNNNNNNNNNNNNN
>PISQ-1
AAAACGACGGCCAGTCAACGTCCCATAATATCTTATCCTCAGGAGCATCAAAGACATAATGAAGTGCCACCGTAAGCTCAACCACACCAAGGCTAGATCCAAGGTGGCCACCAGTTCTTGAAACCTCAAAAATTATGTCAGAACGAAGTTCATTTGAAAGTTGTTTAAGCTCCTACACATCACAAGTCAAGAATCCTTTGAGTGACCCAAACACAGCTATATTTGAAATTCAA
>PILA-23
AAAACGACGGCCAGTCAACGTCCCATAATATCTTATCCTCAGGAGCATCAAAGACATAATGAAGTGCCACCGTAAGCTCAACCACACCAAGGCTAGATCCAAGATGGCCACCGGTTCTTGAAACCTCAAAAATTATGTCAGAACGAAGTTCATTTGAAAGTTGTTTAAGCTCCTACACATCACAAGTCAAGAACCCTTTGAGTGACCCAAACACAGCTATATTTGAAATTCAA
>PILA-19
AAAACGACGGCCAGTCAACGTCCCATAATATCTTATCCTCAGGAGCATCAAAGACATAATGAAGTGCCACCGTAAGCTCAACCACACCAAGGCTAGATCCAAGATGGCCACCGGTTCTTGAAACCTCAAAAATTATGTCAGAACGAAGTTCATTTGAAAGTTGTTTAAGCTCCTACACATCACAAGTCAAGAACCCTTTGAGTGACCCAAACACAGCTATATTTGAAATTCAA
>PILA-22
AAAACGACGGCCAGTCAACGTCCCATAATATCTTATCCTCAGGAGCATCAAAGACATAATGAAGCGCCACCGTAAGCTCAACCACACCAAGGCTAGATCCAAGATGGCCACCGGTTCTTGAAACCTCAAAAATTATGTCAGAACGAAGTTCATTTGAAAGTTGTTTAAGCTCCTACACATCACAAGTCAAGAACCCTTTGAGTGACCCAAACACAGCTATATTTGAAATTCAA
>PILA-17
AAAACGACGGCCAGTCAACGTCCCATAATATCTTATCCTCAGGAGCATCAAAGACATAATGAAGCGCCACCGTAAGCTCAACCACACCAAGGCTAGATCCAAGATGGCCACCGGTTCTTGAAACCTCGAAAATTATGTCAGAACGAAGTTCATTTGAAAGTTGTTTAAGCTCCTACACATCACAAGTCAAGAACCCTTTGAGTGACCCAAACACAGCTATATTTGAAATTCAA
>PILA-27
AAAACGACGGCCAGTCAACGTCCCATAATATCTTATCCTCAGGAGCATCAAAGACATAATGAAGTGCCACCGTAAGCTCAACCACACCAAGGCTAGATCCAAGATGGCCACCGGTTCTTGAAACCTCAAAAATTATGTCAGAACGAAGTTCATTTGAAAGTTGTTTAAGCTCCTACACATCACAAGTCAAGAACCCTTTGAGTGACCCAAACACAGCTATATTTGAAATTCAA
>PILA-28
AAAACGACGGCCAGTCAACGTCCCATAATATCTTATCCTCAGGAGCATCAAAGACATAATGAAGCGCCACCGTAAGCTCAACCACACCAAGGCTAGATCCAAGATGGCCACCGGTTCTTGAAACCTCAAAAATTATGTCAGAACGAAGTTCATTTGAAAGTTGTTTAAGCTCCTACACATCACAAGTCAAGAACCCTTTGAGTGACCCAAACACAGCTATATTTGAAATTCAA
>PILA-21
AAAACGACGGCCAGTCAACGTCCCATAATATCTTATCCTCAGGAGCATCAAAGACATAATGAAGTGCCACCGTAAGCTCAACCACACCAAGGCTAGATCCAAGATGGCCACCGGTTCTTGAAACCTCAAAAATTATGTCAGAACGAAGTTCATTTGAAAGTTGTTTAAGCTCCTACACATCACAAGTCAAGAACCCTTTGAGTGACCCAAACACAGCTATATTTGAAATTCAA
>PILA-29
AAAACGACGGCCAGTCAACGTCCCATAATATCTTATCCTCAGGAGCATCAAAGACATAATGAAGTGCCACCGTAAGCTCAACCACACCAAGGCTAGATCCAAGATGGCCACCGGTTCTTGAAACCTCAAAAATTATGTCAGAACGAAGTTCATTTGAAAGTTGTTTAAGCTCCTACACATCACAAGTCAAGAACCCTTTGAGTGACCCAAACACAGCTATATTTGAAATTCAA
>PILA-26
AAAACGACGGCCAGTCAACGTCCCATAATATCTTATCCTCAGGAGCATCAAAGACATAATGAAGCGCCACCGTAAGCTCAACCACACCAAGGCTAGATCCAAGATGGCCACCGGTTCTTGAAACCTCAAAAATTATGTCAGAACGAAGTTCATTTGAAAGTTGTTTAAGCTCCTACACATCACAAGTCAAGAACCCTTTGAGTGACCCAAACACAGCTATATTTGAAATTCAA
>PILA-18
AAAACGACGGCCAGTCAACGTCCCATAATATCTTATCCTCAGGAGCATCAAAGACATAATGAAGTGCCACCGTAAGCTCAACCACACCAAGGCTAGATCCAAGATGGCCACCGGTTCTTGAAACCTCAAAAATTATGTCAGAACGAAGTTCATTTGAAAGTTGTTTAAGCTCCTACACATCACAAGTCAAGAACCCTTTGAGTGACCCAAACACAGCTATATTTGAAATTCAA
>PILA-20
AAAACGACGGCCAGTCAACGTCCCATAATATCTTATCCTCAGGAGCATCAAAGACATAATGAAGTGCCACCGTAAGCTCAACCACACCAAGGCTAGATCCAAGATGGCCACCGGTTCTTGAAACCTCAAAAATTATGTCAGAACGAAGTTCATTTGAAAGTTGTTTAAGCTCCTACACATCACAAGTCAAGAACCCTTTGAGTGACCCAAACACAGCTATATTTGAAATTCAA
>PILA-24
AAAACGACGGCCAGTCAACGTCCCATAATATCTTATCCTCAGGAGCATCAAAGACATAAAGAAGTGCCACCGTAAGCTCAACCACACCAAGGCTAGATCCAAGATGGCCACCGGTTCTTGAAACCTCAAAAATTATGTCAGAACGAAGTTCATTTGAAAGTTGTTTAAGCTCCCACACATCACAAGTCAAGAACCCTTTGAGTGACCCAAACACAGCTATATTTGAAATTCAA
>PIAL-AO
AAAACGACGGCCAGTCAACGTCCCATAATATCTTATCCTCAGGAGCATCAAAGACATAATGAAGCGCCACCGTAAGCTCAACCACACCAAGGCTAGATCCAAGATGGCCACCGGTTCTTGAAACCTCAAAAATTATGTCAGAACGAAGTTCATTTGAAAGTTGTTTAAGCTCCTACACATCACAAGTCAAGAACCCTTTGAGTGACCCAAACACAGCTATATTTGAAATTCAA
