# Supplementary material for: An empirical evaluation of two-stage species tree inference strategies using a multilocus dataset from North American pines
Source: BMC Evol Biol. 2014 Mar 29;14:67. doi: 10.1186/1471-2148-14-67 (PMC4021425; doi:10.1186/1471-2148-14-67)
Supplement: Additional file 3 — Zip archive containing data filesDp,Dp,0,Ds,Ds,0, and a description of these files. [file 1471-2148-14-67-S3.zip › DeGiorgioEtAl_2014_AdditionalFile1/Dataset_Dp0/0_8359_01.fas]

>PIAL-15
CTCCCCAGAGATAAACATCTGGGGCTTTAAATTTCTCTGTTTCAGCTTCGAAAGTCTCGACAGTGACTTCCACAGTTCCCCCTTCACCAGTTACAGCTCCAGATTCAACAGCTTTAGCCTCGGAAGCATTCTCAGCACCAGAAGCCGATACTTCCAGAGTCTCGCTGCTGACTGTAACGGTTTCTACAACAACGGTTTCTTCGACTTTAGGCCCCTGTTCTTCAGCAGCTTTCTTATCAGAAAGCTCTTATGTCACAATTACCTCGGCTTCTTCATTTTTCACCTCCACGTCTCCAACTTTAACGTCAGTTTCCATTACAGTCTCTACAACTTTCAGTTCTTCCTTCTCCACTTCTTTCTCATCTGCAGGCTTCTCTGCTTCGGTTTCTTTGGCTTCACCATCCTT
>PIAL-5
CTCCCCAGAGATAAACATCTGGGGCTTTAAATTTCTTTGTTTCAGCTTCGAAAGTCTCGACAGTGACTTCCACAGTTCCCCCTTCACCAGTTACAGCTCCAGATTCAACAGCTTTAGCCTCGGAAGCATTCTCAGCACCAGAAGCTGATACTTCCAGAGTCTCGCTGCTGACTGTAACAGTTTCTACAGCAATTGTTTCTTCGACTTTAGGCCCCTGTTCTTCAACAGCTTTCTTATCAGAAAGCTATTATGTCACAATTACCTCGGCTTCTTCATTTTTCACCTCCATGTCTCCATATTTAACGTCAGTTTCCATTACAGTCTCTACAACTTTTAGTTCTTCCTTCTCCACTTCTTTCTCATCTGCAGGCTTCTCTGCTTTGGTTTCTTTGGCTTCACCATCCTT
>PIAL-16
CTCCCCAGAGATAAACATCTGGGGCCTTAAATTTCTCTGTTTCAGCTTCGAAAGTCTCGACAGTGACTTCCACAGTTCCCCCTTCACCAGTTACAGCTCCAGATTCAACAGCTTTAGCCTCGGAAGCATTCTCAGCACCAGAAGCCGATACTTCCAGAGTCTCGCTGCTGACTGTAACGGTTTCTACAACAACGGTTTCTTCGACTTTAGGCCCCTGTTCTTCAGCAGCTTTCTTATCAGAAAGCTCTTCTGTCACAATTACCTCGGCTTCTTCATTTTTCACCTCCACGTCTCCAACTTTAACGTCAGTTTCCATTACAGTCTCTACAACTTTCAGTTCTTCCTTCTCCGCTTCTTTCTCATCTGCAGGCTTCTCTGCTTCGGTTTCTTTGGCTTCACCATCCTT
>PIAL-8
CTCCCCAGAGATAAACATCTGGGGCCTTAAATTTCTCTGTTTCAGCTTCGAAAGTCTCGACAGTGACTTCCACAGTTCCCCCTTCACCAGTTACAGCTCCAGATTCAACAGCTTTAGCCTCGGAAGCATTCTCAGCACCAGAAGCCGATACTTCCAGAGTCTCGCTGCTGACTGTAACGGTTTCTACAACAACGGTTTCTTCGACTTTAGGCCCCTGTTCTTCAGCAGCTTTCTTATCAGAAAGCTCTTCTGTCACAATTACCTCGGCTTCTTCATTTTTCACCTCCACGTCTCCAACTTTAACGTCAGTTTCCATTACAGTCTCTACAACTTTCAGTTCTTCCTTCTCCGCTTCTTTCTCATCTGCAGGCTTCTCTGCTTCGGTTTCTTTGGCTTCACCATCCTT
>PIAL-6
CTCCCCAGAGATAAACATCTGGGGCTTTAAATTTCTTTGTTTCAGCTTCGAAAGTCTCGACAGTGACTTCCACAGTTCCCCCTTCACCAGTTACAGCTCCAGATTCAACAGCTTTAGCCTCGGAAGCATTCTCAGCACCAGAAGCTGATACTTCCAGAGTCTCGCTGCTGACTGTAACAGTTTCTACAGCAATTGTTTCTTCGACTTTAGGCCCCTGTTCTTCAACAGCTTTCTTATCAGAAAGCTATTATGTCACAATTACCTCGGCTTCTTCATTTTTCACCTCCATGTCTCCATATTTAACGTCAGTTTCCATTACAGTCTCTACAACTTTTAGTTCTTCCTTCTCCACTTCTTTCTCATCTGCAGGCTTCTCTGCTTTGGTTTCTTTGGCTTCACCATCCTT
>PIAL-4
CTCCCCAGAGATAAACATCTGGGGCTTTAAATTTCTTTGTTTCAGCTTCGAAAGTCTCGACAGTGACTTCCACAGTTCCCCCTTCACCAGTTACAGCTCCAGATTCAACAGCTTTAGCCTCGGAAGCATTCTCAGCACCAGAAGCTGATACTTCCAGAGTCTCGCTGCTGACTGTAACAGTTTCTACAGCAATTGTTTCTTCGACTTTAGGCCCCTGTTCTTCAACAGCTTTCTTATCAGAAAGCTATTATGTCACAATTACCTCGGCTTCTTCATTTTTCACCTCCATGTCTCCATATTTAACGTCAGTTTCCATTACAGTCTCTACAACTTTTAGTTCTTCCTTCTCCACTTCTTTCTCATCTGCAGGCTTCTCTGCTTTGGTTTCTTTGGCTTCACCATCCTT
>PIAL-10
CTCCCCAGAGATAAACATCTGGGGCTTTAAATTTCTTTGTTTCAGCTTCGAAAGTCTCGACAGTGACTTCCACAGTTCCCCCTTCACCAGTTACAGCTCCAGATTCAACAGCTTTAGCCTCGGAAGCATTCTCAGCACCAGAAGCCGATACTTCCAGAGTCTCGCTGCTGACTGTAACGGTTTCTACAACAACTGTTTCTTCGACTTTAGGCCCCTGTTCTTCAGCAGCTTTCTTATCAGAAAGCTCTTATGTCACAATTACCTCGGCTTCTTCATTTTTCACCTCCACGTCTCCAAATTTAACGTCAGTTTCCATTACAGTCTCTACAACTTTTAGTTCTTCCTTCTCCACTTCTTTCTCATCTGCAGGCTTCTCTGCTTCGGTTTCTTTGGCTTCACCATCCTT
>PIAL-13
CTCCCCAGAGATAAACATCTGGGGCTTTAAATTTCTCTGTTTCAGCTTTGAAAGTCTCGACAGTGACTTCCACAGTTCCCCCTTCACCAGTTACAGCTCCAGATTCAACAACTTTAGCCTCGGAAGCATTCTCAGCACCAGAAGCCGATACTTCCAGAGTCTCGCTGCTGACTGTAACGGTTTCTACAACAACGGTTTCTTCGACTTTAGGCCCCTGTTCTTCAGCAGCTTTCTTATCAGAAAGCTCTTATGTCACAATTACCTCGGCTTCTTCATTTTTCACCTCCACGTCTCCAACTTTAACGTCAGTTTCCATTACAGTCTCTACAACTTTCAGTTCTTCCTTCTCCACTTCTTTCTCATCTGCAGGCTTCTCTGCTTCGGTTTCTTTGGCTTCACCATCCTT
>PIAY-4
CTCCCCAGAGATAAACATCTGGGGCTTTAAATTTCTCTGTTTCAGCTTCGAAAGTCTCGACAGTGACTTCCACAGTTCCCCCTTCACCAGTTACAGCTCCAGATTCAACAGCTTTAGCCTCGGAAGCATTCTCAGCACCAGAAGCCGATACTTCCAGAGTCTCGCTGCTGACTGTAACGGTTTCTACAACAACGGTTTCTTCGACTTTAGGCCCCTGTTCTTCAGCAGCTTTCTTATCAGAAAGCTCTTCTGTCACAATTACCTCGGCTTCTTCATTTTTCACCTCCACGTCTCCAACTTTAACGTCAGTTTCCATTACAGTCTCTACAACTTTCAGTTCTTCCTTCTCCGCTTCTTTCTCATCTGCAGGCTTCTCTGCTTCGGTTTCTTTGGCTTCACCATCCTT
>PIAY-10
NNNNNNNNNNNNNNNNNTCTGGGGCTTTAAATTTCTCTGTTTCAGCTTCGAAAGTCTCGACAGTGACTTCCACAGTTCCCCCTTCACCAGTTACAGCTCCAGATTCAACAGCTTTAGCCTCGGAAGCATTCTCAGCACCAGAAGCCGATACTTCCAGAGTCTCGCTGCTGACTGTAACGGTTTCTACAACAACGGTTTCTTCGACTTTAGGCCCCTGTTCTTCAGCAGCTTTCTTATCAGAAAGCTCTTCTGTCACAATTACCTCGGCTTCTTCATTTTTCACCTCCACGTCTCCAACTTTAACGTCAGTTTCCATTACAGTCTCTACAACTTTCAGTTCTTCCTTCTCCACTTCTTTCTCATCTGCAGGCTTCTCTGCTTCGGTTTCTTTGGCTTCACCATCCTT
>PIAY-13
CTCCCCAGAGATAAACATCTGGGGCTTTAAATTTCTCTGTTTCAGCTTCGAAAGTCTCGACAGTGACTTCCACAGTTCCCCCTTCACCAGTTACAGCTCCAGATTCAACATCTTTAGCCTCGGAAGCATTCTCAGCACCAGAAGCCGATACTTCCAGAGTCTCGCTGCTGACTGTAACGGTTTCTACAACAACGGTTTCTTCGACTTTAGGCCCCTGTTCTTCAGCAGCTTTCTTATCAGAAAGCTCTTCTGTCACAATTACCTCGGCTTCTTCATTTTTCACCTCCACGTCTCCAACTTTAACGTCAGTTTCCATTACAGTCTCTACAACTTTCAGTTCTTCCTTCTCCACTTCTTTCTCATCTGCAGGCTTCTCTGCTTCGGTTTCTTTGGCTTCACCATCCTT
>PIAY-9
CTCCCCAGAGATAAACATCTGGGGCTTTAAATTTCTCTGTTTCAGCTTCGAAAGTCTCGACAGTGACTTCCACAGTTCCCCCTTCACCAGTTACAGCTCCAGATTCAACAGCTTTAGCCTCGGAAGCATTCTCAGCACCAGAAGTCGATACTTCCAGAGTCTCGCTGCTGACTGTAACGGTTTCTACAACAACGGTTTCTTCGACTTGAGGCCCCTGTTCTTCAGCAGCTTTCTTATCAGAAAGCTCTTCTGTCACAATTACCTCGGCTTCTTCATTTTTCACCTCCACGTCTCCAACTTTAACGTCAGTTTCCATTACAGTCTCTACAACTTTCAGTTCTTCCTTCTCCACTTCTTTCTCATCTGCAGGCTTCTCTGCTTCGGTTTCTTTGGCTTCACCATCCTT
>PIAY-1
NNNNNNNNNNNNNNNNNNNNNNNNNNNNNNATTTCTCTGTTTCAGCTTTGAAAGTCTCGACAGTGACTTCCACAGTTCCCCCTTCACCAGTTACAGCTCCAGATTCAACAGCTTTAGCCTCGGAAGCATTCTCAGCACCAGAAGCCGATACTTCCAGAGTCTCGCTGCTGACTGTAACGGTTTCTACAACAACGGTTTCTTCGACTTTAGGCCCCTGTTCTTCAGAAGCTTTCTTATCAGAAAGCTCTTCTGTCACAATTACCTCGGCTTCTTCATTTTTCACCTCCACGTCTCCAACTTTAACGTCAGTTTCCATTACAGTCTCTACAACTTTCAGTTCTTCCTTCTCCACTTCTTTCTCATCTGCAGGCTTCTCTGCTTCGGTTTCTTTGGCTTCACCATCCTT
>PIAY-17
CTCCCCAGAGATAAACATCTGGGGCCTTAAATTTCTCTGTTTCAGCTTCGAAAGTCTCGACAGTGACTTCCACAGTTCCCCCTTCACCAGTTACAGCTCCAGATTCAACAGCTTTAGCCTCGGAAGCATTCTCAGCACCAGAAGCCGATACTTCCAGAGTCTCGCTGCTGACTGTAAGGGTTTCTACAACAGCGGTTTCTTCGACTTTAGGCCCCTGTTCTTCAGCAGCTTTCTTATCAGAAAGCTCTTCTGTCACAATTACCTCGGCTTCTTCATTTTTCACCTCCACGTCTCCAACTTTAACGTCAGTTTCCATTACAGTCTCTACAACTTTCAGTTCTTCCTTCTCCGCTTCTTTCTCATCTGCAGGCTTCTCTGCTTCGGTTTCTTTGGCTTCACCATCCTT
>PIAY-14
CTCCCCAGAGATAAACATCTGAGGCCTTAAATTTCTCTGTTTCAGCTTTGAAAGTCTCGACAGTGACTTCCACAGTTCCCCCTTCACCAGTTACAGCTCCAGATTCAACAGCTTTAGCCTCGGAAGCATTCTCAGCACCAGAAGCCGATACTTCCAGAGTCTCGCTGCTGACTGTAACGGTTTCTACAACAACGGTTTCTTCGACTTTAGGCCCCTGTTCTTCAGCAGCTTTCTTATCAGAAAGCTCTTCTGTCACAATTACCTCGGCTTCTTCATTTTTCACCTCCACGTCTCCAACTTTAACGTCAGTTTCCATTACAGTCTCTACAACTTTCAGTTCTTCCTTCTCCGCTTCTTTCTCATCTGCAAGCTTCTCTGCTTCGGTTTCTTTGGCTTCACCATCCTT
>PIAY-5
CTCCCCAGAGATAAACATCTGGGGCTTTAAATTTCTCTGTTTCAGCTTCGAAAGTCTCGACAGTGACTTCCACAGTTCCCCCTTCACCAGTTACAGCTCCAGATTCAACAGCTTTAGCCTCGGAAGCATTCTCAGCACCAGAAGCCGATACTTCCAGAGTCTCGCTGCTGACTGTAACGGTTTCTACAACAACGGTTTCTTCGACTTTAGGCCCCTGTTCTTCAGCAGCTTTCTTATCAGAAAGCTCTTCTGTCACAATTACCTCGGCTTCTTCATTTTTCACCTCCACGTCTCCAACTTTAACGTCAGTTTCCATTACAGTCTCTACAACTTTCAGTTCTTCCTTCTCCACTTCTTTCTCATCTGCAGGCTTCTCTGCTTCGGTTTCTTTGGCTTCACCATCCTT
>PIAY-18
CTCCCCAGAGATAAACATCTGGGGCTTTAAATTTCTCTGTTTCAGCTTCGAAAGTCTCGACAGTGACTTCCACAGTTCCCCCTTCACCAGTTACAGCTCCAGATTCAACAGCTTTAGCCTCGGAAGCATTCTCAGCACCAGAAGTCGATACTTCCAGAGTCTCGCTGCTGACTGTAACGGTTTCTACAACAACGGTTTCTTCGACTTTAGGCCCCTGTTCTTCAGCAGCTTTCTTATCAGAAAGCTCTTCTGTCACAATTACCTCGGCTTCTTCATTTTTCACCTCCACGTCTCCAACTTTAACGTCAGTTTCCATTACAGTCTCTACAACTTTCAGTTCTTCCTTCTCCACTTCTTTCTCATCTGCAGGCTTCTCTGCTTCGGTTTCTTTGGCTTCACCATCCTT
>PIAY-19
CTCCCCAGAGATAAACATCTGGGGCTTTAAATTTCTCTGTTTCAGCTTTGAAAGTCTCGACAGTGACTTCCACAGTTCCCCCTTCACCAGTTACAGCTCCAGATTCAACAGCTTTAGCCTCGGAAGCATTCTCAGCACCAGAAGCCGATACTTCCAGAGTCTCGCTGCTGACTGTAACGGTTTCTACAACAACGGTTTCTTCGACTTTAGGCCCCTGTTCTTCAGAAGCTTTCTTATCAGAAAGCTCTTATGTCACAATTACCTCGGCTTCTTCATTTTTCACCTCCACGTCTCCAACTTTAACGTTAGTTTCCATTACAGTCTCTACAACTTTCAGTTCTTCCCTCTCCACTTCTTTCTCATCTGCAGGCTTCTCTGCTTCGGTTTCTTTGGCTTCACCATCCTT
>PIAY-8
CTCCCCAGAGATAAACATCTGAGGCTTTAAATTTCTCTGTTTCAGCTTTGAAAGTCTCGACAGTGACTTCCACAGTTCCCCCTTCACCAGTTACAGCTCCAGATTCAACAGCTTTAGCCTCGGAAGCATTCTCAGCACCAGAAGCCGATACTTCCAGAGTCTCGCTGCTGACTGTAACGGTTTCTACAACAACGGTTTCTTCGACTTTAGGCCCCTGTTCTTCAGCAGCTTTCTTATCAGAAAGCTCTTCTGTCACAATTACCTCGGCTTCTTCATTTTTCACCTCCACGTCTCCAACTTTAACGTCAGTTTCCATTACAGTCTCTACAACTTTCAGTTCTTCCTTCTCCACTTCTTTCTCATCTGCAAGCTTCTCTGCTTCGGTTTCTTTGGCTTCACCATCCTT
>PIAY-16
CTCCCCAGAGATAAACATCTGGGGCTTTAAATTTCTCTGTTTCAGCTTTGAAAGTCTCGACAGTGACTTCCACAGTTCCCCCTTCACCAGTTACAGCTCCAGATTCAACAGCTTTAGCCTCGGAAGCATTCTCAGCACCAGAAGCCGATACTTCCAGAGTCTCGCTGCTGACTGTAACGGTTTCTACAACAACGGTTTCTTCGACTTTAGGCCCCTGTTCTTCAGCAGCTTTCTTATCAGAAAGCTCTTATGTCACAATTACCTCGGCTTCTTCATTTTTCACCTCCACGTCTCCAACTTTAACGTCAGTTTCCATTACAGTCTCTACAACTTTCAGTTCTTCCTTCTCCACTTCTTTCTCATCTGCAGGCTTCTCTGCTTCGGTTTCTTTGGCTTCACCATCCTT
>PIAY-15
CTCCCCAGAGATAAACATCTGGGGCCTTAAATTTCTCTGTTTCAGCTTCGAAAGTCTCGACAGTGACTTCCACAGTTCCCCCTTCACCAGTTACAGCTCCAGATTCAACAGCTTTAGCCTCGGAAGCATTCTCAGCACCAGAAGCCGATACTTCCAGAGTCTCGCTGCTGACTGTAACGGTTTCTACAACAACGGTTTCTTCGACTTTAGGCCCCTGTTCTTCAGCAGCTTTCTTATCAGAAAGCTCTTATGTCACAATTACCTCGGCTTCTTCATTTTTCACCTCCACGTCTCCAACTTTAACGTCAGTTTCCATTACAGTCTCTACAACTTTCAGGTCTTCCTTCTCCACTTCTTTCTCATCTGCAGGCTTCTCTGCTTCGGTTTCTTTGGCTTCACCATCCTT
>PIAY-3
CTCCCCAGAGATAAACATCTGGGGCTTTAAATTTCTCTGTTTCAGCTTCGAAAGTCTCGACAGTGACTTCCACAGTTCCCCCTTCACCAGTTACAGCTCCAGATTCAACAGCTTTAGCCTCGGAAGCATTCTCAGCACCAGAAGCCGATACTTCCAGAGTCTCGCTGCTGACTGTAACGGTTTCTACAACAACGGTTTCTTCGACTTTAGGCCCCTGTTCTTCAGCAGCTTTCTTATCAGAAAGCTCTTCTGTCACAATTACCTCGGCTTCTTCATTTTTCACCTCCACGTCTCCAACTTTAACGTCAGTTTCCATTACAGTCTCTACAACTTTCAGTTCTTCCTTCTCCACTTCTTTCTCATCTGCAGGCTTCTCTGCTTCGGTTTCTTTGGCTTCACCATCCTT
>PIAY-2
NNNNNNNNNNNNNNNNNNNNNNNNNNNTAAATTTCTCTGTTTCAGCTTTGAAAGTCTCGACAGTGACTTCCACAGTTCCCCCTTCACCAGTTACAGCTCCAGATTCAACAGCTTTAGCCTCGGAAGCATTCTCAGCACCAGAAGCCGATACTTCCAGAGTCTCGCTGCTGACTGTAACGGTTTCTACAACAACGGTTTCTTCGACTTTAGGCCCCTGTTCTTCAGCAGCTTTCTTATCAGAAAGCTCTTCTGTCACAATTACCTCGGCTTCTTCATTTTTCACCTCCACGTCTCCAACTTTAACGTCAGTTTCCATTACAGTCTCTACAACTTTCAGTTCTTCCTTCTCCACTTCTTTCTCATCTGCAGGCTTCTCTGCTTCGGTTTCTTTGGCTTCACCATCCTT
>PIAY-7
CTCCCCAGAGATAAACATCTGGGGCTTTAAATTTCTCTGTTTCAGCTTCGAAAGTCTCGACAGTGACTTCCACAGTTCCCCCTTCACCAGTTACAGCTCCAGATTCAACAGCTTTAGCCTCGGAAGCATTCTCAGCACCAGAAGCCGATACTTCCAGAGTCTCGCTGCTGACTGTAACGGTTTCTACAACAACGGTTTCTTCGACTTTAGGCCCCTGTTCTTCAGCAGCTTTCTTATCAGAAAGCTCTTATGTCACAATTACCTCGGCTTCTTCATTTTTCACCTCCACGTCTCCAACTTTAACGTCAGTTTCCATTACAGTCTCTACAACTTTCAGTTCTTCCTTCTCCACTTCTTTCTCATCTGCAGGCTTCTCTGCTTCGGTTTCTTTGGCTTCACCATCCTT
>PIBU-1
CTCCCCAGAGATAAACATCTGGGGCCTTAAATTTCTCTGTTTCAGCTTCGAAAGTCTCGACAGTGACTTCCACAGTTCCCCCTTCACCAGTTACAGCTCCAGATTCAACAGCTTTAGCCTCGGAAGCATTCTCAGCACCAGAAGCCGATACTTCCAGAGTCTCGCTGCTGACTGTAACGGTTTCTACAACAACGGTTTCTTCGACTTTAGGCCCCTGTTCTTCAGCAGCTTTCTTATCAGAAAGCTCTTCTGTCACAATTACCTCGGCTTCTTCATTTTTCACTTCCACGTCTCCAACTTTAATGTCAGTTTCCGTTACGGTCTCTACAACTTTCAGTTCTTCCTTCTCCGCTTCTTTCTCATATGCAGGCTTCTCTGCTTCGGTTTCTTTGGCTTCACCATCCTT
>PIFL-11
CTCCCCAGAGATAAACATCTGGGGCCTTAAATTTCTCTGTTTCAGCTTCGAAAGTCTCGACAGTGACTTCCACAGTTCCCCCTTCACCAGTTACAGCTCCAGATTCAACAGCTTTAGCCTCGGAAGCATTCTCAGCACCAGAAGCCGATACTTCCAGAGTCTCGCTGCTGACTGTAAGGGTTTCTACAACAGCGGTTTCTTCGACTTTAGGCCCCTGTTCTTCAGCAGCTTTCTTATCAGAAAGCTCTTCTGTCACAATTACCTCGGCTTCTTCATTTTTCACCTCCACGTCTCCAACTTTAACGTCAGTTTCCATTACAGTCTCTACAACTTTCAGTTCTTCCTTCTCCGCTTCTTTCTCATCTGCAGGCTTCTCTGCTTCGGTTTCTTTGGCTTCACCATCCTT
>PIFL-1
CTCCCCAGAGATAAACATCTGGGGCTTTAAATTTCTCTGTTTCAGCTTCGAAAGTCTCGACAGTGACTTCCACAGTTCCCCCTTCACCAGTTACAGCTCCAGATTCAACATCTTTAGCCTCGGAAGCATTCTCAGCACCAGAAGCCGATACTTCCAGAGTCTCGCTGCTGACTGTAACGGTTTCTACAACAACGGTTTCTTCAACTTTAGGCCCCTGTTCTTCAGCAGCTTTCTTATCAGAAAGCTCTTCTGTCACAATTACCTCGGCTTCTTCATTTTTCACCTCCACGTCTCCAACTTTAACGTCAGTTTCCATTACAGTCTCTACAACTTTCAGTTCCTCCTTCTCCACTTCTTTCTCATCTGCAAGCTTCTCTGCTTCGGTTTCTTTGGCTTCACCATCCTT
>PIFL-14
CTCCCCAGAGATAAACATCTGGGGCCTTAAATTTCTCTGTTTCAGCTTCGAAAGTCTCGACAGTGACTTCCACAGTTCCCCCTTCACCAGTTACAGCTCCAGATTCAACAGCTTTAGCCTCGGAAGCATTCTCAGCACCAGAAGCCGATACTTCCAGAGTCTCGCTGCTGACTGTAAGGGTTTCTACAACAGCGGTTTCTTCGACTTTAGGCCCCTGTTCTTCAGCAGCTTTCTTATCAGAAAGCTCTTCTGTCACAATTACCTCGGCTTCTTCATTTTTCACCTCCACGTCTCCAACTTTAACGTCAGTTTCCATTACAGTCTCTACAACTTTCAGTTCTTCCTTCTCCGCTTCTTTCTCATCTGCAGGCTTCTCTGCTTCGGTTTCTTTGGCTTCACCATCCTT
>PIFL-15
CTCCCCAGAGATAAACATCTGGGGCCTTAAATTTCTCTGTTTCAGCTTCGAAAGTCTCGACAGTGACTTCCACAGTTCCCCCTTCACCAGTTACAGCTCCAGATTCAACAGCTTTAGCCTCGGAAGCATTCTCAGCACCAGAAGCCGATACTTCCAGAGTCTCGCTGCTGACTGTAAGGGTTTCTACAACAGCGGTTTCTTCGACTTTAGGCCCCTGTTCTTCAGCAGCTTTCTTATCAGAAAGCTCTTCTGTCACAATTACCTCGGCTTCTTCATTTTTCACCTCCACGTCTCCAACTTTAACGTCAGTTTCCATTACAGTCTCTACAACTTTCAGTTCTTCCTTCTCCGCTTCTTTCTCATCTGCAGGCTTCTCTGCTTCGGTTTCTTTGGCTTCACCATCCTT
>PIFL-16
CTCCCCAGAGATAAACATCTGGGGCTTTAAATTTCTCTGTTTCAGCTTCGAAAGTCTCGACAGTGACTTCCACAGTTCCCCCTTCACCAGTTACAGCTCCAGATTCAACAGCTTTAGCCTCGGAAGCATTCTCAGCACCAGAAGCCGATACTTCCAGAGTCTCGCTGCTGACTGTAACGGTTTCTACAACAATGGTTTCTTCGACTTTAGGCCCCTGTTCTTCAGCAGCTTTCTTATCAGAAAGCTCTTATGTCACAATTACCTCGGCTTCTTCATTTTTCACCTCCACGTCTCCAACTTTAACGTCAGTTTCCATTACAGTCTCTACAACTTTCAGTTCTTCCTTCTCCACTTCTTTCTCATCTGCAGGCTTCTCTGCTTCGGTTTCTTTGGCTTCACCATCCTT
>PIFL-3
CTCCCCAGAGATAAACATCTGGGGCCTTAAATTTCTCTGTTTCAGCTTCGAAAGTCTCGACAGTGACTTCCACAGTTCCCCCTTCACCAGTTACAGCTCCAGATTCAACAGCTTTAGCCTCGGAAGCATTCTCAGCACCAGAAGCCGATACTTCCAGAGTCTCGCTGCTGACTGTAAGGGTTTCTACAACAGCGGTTTCTTCGACTTTAGGCCCCTGTTCTTCAGCAGCTTTCTTATCAGAAAGCTCTTCTGTCACAATTACCTCGGCTTCTTCATTTTTCACCTCCACGTCTCCAACTTTAACGTCAGTTTCCATTACAGTCTCTACAACTTTCAGTTCTTCCTTCTCCGCTTCTTTCTCATCTGCAGGCTTCTCTGCTTCGGTTTCTTTGGCTTCACCATCCTT
>PIFL-13
CTCCCCAGAGATAAACATCTGGGGCTTTAAATTTCTCTGTTTCAGCTTTGAAAGTCTCGACAGTGACTTCCACAGTTCCCCCTTCACCAGTTACAGCTCCAGATTCAACATCTTTAGCCTCGGAAGCATTCTCAGCACCAGAAGCTGATACTTCCAGAGTCTCGCTGCTGACTGTAACGGTTTCTACAACAACGGTTTCTTCAACTTTAGGCCCCTGTTCTTCAGCAGCTTTCTTATCAGAAAGCTCTTCTGTCACAATTACCTCGGCTTCTTCATTTTTCACCTCCACGTCTCCAACTTTAACGTCAGTTTCCATTACAGTCTCTACAACTTTCAGTTCCTCCTTCTCCACTTCTTTCTCATCTGCAAGCTTCTCTGCTTCGGTTTCTTTGGCTTCACCATCCTT
>PIGE-1
CTCCCCAGAGATAAACATCTGGGCCCTTAAATTTCTCTGTTTCAGCTTCGAAAGTCTCGACAGTGACTTCCACAGTTCCCCCTTCACCAGTTACAGCTCCAGATTCCACAGCTTTAGCCTCGGAAGCATTCTCAGCACCAGAAGCCGATACTTCCAGAGTCTCGCTGGTGACTGTAACGGTTTCAAGAACAGCAGTTTCTTAGACTTTAGGCCCCTGTTCTTCAGCAGCTTTCTTATCAGAAAGCTCTTCTGTCACAATTACCTCGGTTTCTTCTTTTTTCACCTCGTTGTCTCCAACTTTAACGTCAGTTTCGGTTACAGTCTCTAAAACTTTCAGTTCTTCCTTCTCCGCTTCTTTCTCATCTGCAGGCTTCTCTGCTTCGGTTTCTTTGGCTTCACNNNNNNN
>PIGE-2
CTCCCCAGAGATAAACATCTGGGCCCTTAAATTTCTCTGTTTCAGCTTCGAAAGTCTCGACAGTGACTTCCACAGTTCCCCCTTCACCAGTTACAGCTCCAGATTCCACAGCTTTAGCCTCGGAAGCATTCTCAGCACCAGAAGCCGATACTTCCAGAGTCTCGCTGGTGACTGTAACGGTTTCAAGAACAGCAGTTTCTTCGACTTTAGGCCCCTGTTCTTCAGCAGCTTTCTTATCAGAAAGCTCTTCTGTCACAATTACCTCGGTTTCTTCATTTTTCACCTCGTCGTCTCCAACTTTAACGTCAGTTTCGGTTACAGTCTCTAAAACTTTCAGTTCTTCCTTCTCCGCTTCTTTCTCATCTGCAGGCTTCTCTGCTTCGGTTTCTTTGGCTTCACCATCCTT
>PIMN-11
CTCCCCAGAGATAAACATCTGGGGCTTTAAATTTCTCTGTTTCAGCTTCGAAAGTATCGACAGTGACTTCCACAGTTCCCCCTTCACCAGTTACAGCTCCAGATTCAACAGCTTTAGCCTCGGAAGCATTCTCAGCACCAGAAGCCGATACTTCCAGAGTCTCGCTGCTGACTGTAACAGTTTCTACAACAATGGTTTCTTCGACTTTAGGCCCCTGTTCTTCAGCAGCTTTCTTATCAGAAAGCTCTTATGTCACAATTACCTCGGCTTCTTCATTTTTCACCTCCACGTCTCCATATTTAACGTCAGTTTCCATTACAGTCTCTACAACTTTCAGTACTTCCTTCTCCACTTCTTTCTCATCTGCAGGCTTCTCTGCTTCGGTTTCTTTGGCTTCACCATCCTT
>PIMN-18
CTCCCCAGAGATAAACATCTGGGGCTTTAAATTTCTCTGTTTCAGCTTCGAAAGTCTCGACAGTGACTTCCACAGTTCCCCCTTCACCAGTTACAGCTCCAGATTCAACAGCTTTAGCCTCGGAAGCATTCTCAGCACCAGAAGCCGATACTTCCAGAGTCTCGCTGCTGACTGTAACGGTTTCTACAACAATGGTTTCTTCGACTTTAGGCCCCTGTTCTTCAGCAGCTTTCTTATCAGAAAGCTCTTATGTCACAATTACCTCGGCTTCTTCATTTTTCACCTCCACGTCTCCAAATTTAACGTCAGTTTCCATTACAGTCTCTACAACTTTCAGTTCTTCCTTCTCCACTTCTTTCTCATCTGCAGGCTTCTCTGCTTCGGTTTCTTTGGCTTCACCATCCTT
>PIMN-2
CTCCCCAGAGATAAACATCTGGGGCCTTAAATTTCTCTGTTTCAGCTTCGAAAGTCTCGACAGTGACTTCCACAGTTCCCCCTTCACCAGTTACAGCTCCAGATTCAACAGCTTTAGCCTCGGAAGCATTCTCAGCACCAGAAGCCGATACTTCCAGAGTCTCGCTGCTGACTGTAACGGTTTCTACAACAACGGTTTCTTCGACTTTAGGCCCCTGTTCTTCAGCAGCTTTCTTATCAGAAAGCTCTTATGTCACAATTACCTCGGCTTCTTCATTTTTCACCTCCACGTCTCCAACTTTAACGTCAGTTTCCATTACAGTCTCTACCACTTTCAGTTCTTCCTTCTCCGCTTCTTTCTCATCTGCAGGCTTCTCTGCTTCGGTTTCTTTGGCTTCACCATCCTT
>PIMN-5
CTCCCCAAAGATAAACATCTGGGGCTTTAAATTTCTCTGTTTCAGCTTCGAAAGTCTCGACAGTGACTTCCACAGTTCCCCCTTCACCAGTTACAACTCCAGATTCAACAGCTTTAGCCTCGGAAGCATTCTCAGCACCAGAAGCCGATACTTCCAGAGTCTCGCTGCTGATTGTAATAGTTTCTACAACAATGGTTTCTTTGACTTTAGGCCCCTGTTCTTCAGCAGCTTTCTTATCAGAAAGCTCTTATGTCACAATTACCTCGGCTTCTTCATTTTTCACCTCCATGTCTCCATATTTAACGTTAGTTTCCATTACAGTCTCTACAACTTTTAGTATTTCCCTCTCCACTTCTTTCTCATCTGCAGGCTTCTCTGCTTTGGTTTCTTTGGCTTCACCATCCTT
>PIMN-15
CTCCCCAAAGATAAACATCTGGGGCTTTAAATTTCTCTGTTTCAGCTTCGAAAGTCTCGACAGTGACTTCCACAGTTCCCCCTTCACCAGTTACAACTCCAGATTCAACAGCTTTAGCCTCGGAAGCATTCTCAGCACCAGAAGCCGATACTTCCAGAGTCTCGCTGCTGATTGTAATAGTTTCTACAACAATGGTTTCTTCGACTTTAGGCCCCTGTTCTTCAGCAGCTTTCTTATCAGAAAGCTCTTATGTCACAATTACCTCGGCTTCTTCATTTTTCACCTCCATGTCTCCATATTTAACGTTAGTTTCCATTACAGTCTCTACAACTTTTAGTATTTCCCTCTCCACTTCTTTCTCATCTGCAGGCTTCTCTGCTTTGGTTTCTTTGGCTTCACCATCCTT
>PIMN-7
CTCCCCAGAGATAAACATCTGGGGCTTTAAATTTCTCTGTTTCAGCTTCGAAAGTCTCGACAGTGACTTCCACAGTTCCCCCTTCACCAGTTACAGCTCCAGATTCAACAGCTTTAGCCTCGGAAGCATTCTCAGCACCAGAAGCCGATACTTCCAGAGTCTCGCTGCTGACTGTAACGGTTTCTACAACAATGGTTTCTTCGACTTTAGGCCCCTGTTCTTCAGCAGCTTTCTTATCAGAAAGCTCTTATGTCACAATTACCTCGGCTTCTTCATTTTTCACCTCCACGTCTCCAAATTTAACGTCAGTTTCCATTACAGTCTCTACAACTTTCAGTTCTTCCCTCTCCACTTCTTTCTCATCTGCAGGCTTCTCTGCTTCGGTTTCTTTGGCTTCACCATCCTT
>PIMN-17
CTCCCCAAAGATAAACATCTGGGGCTTTAAATTTCTCTGTTTCAGATTCGAAAGTCTCGACAGTGACTTCCACAGTTCCCCCTTCACCAGTTACAACTCTAGATTCAACAGCTTTAGCCTCGGAAGCATTCTCAGCACCAGAAGCCGATACTTCCAGAGTCTCGCTGCTGATTGTAATAGTTTCTACAACAATGGTTTCTTCGACTTTAGGCCCCTGTTCTTCAGCAACTTTCTTATCAGAAAGCTCTTATGTCACAATTACCTCGGCTTCTTCATTTTTCACCTCCATGTCTCCATATTTAACGTTAGTTTCCATTACAGTCTCTACAACTTTTAGTATTTCCCTCTCCACTTCTTTCTCATCTGCAGGCTTCTCTGCTTTGGTTTCTTTGGCTTCACCATCCTT
>PIMN-4
CTCCCCAGAGATAAACATCTGGGGCCTTAAATTTCTCTGTTTCAGCTTCGAAAGTCTCGACAGTGACTTCCACAGTTCCCCCTTCACCAGTTACAGCTCCAGATTCAACAGCTTTAGCCTCGGAAGCATTCTCAGCACCAGAAGCCGATACTTCCAGAGTCTCGCTGCTGACTGTAACGGTTTCTACAACAACGGTTTCTTCGACTTTAGGCCCCTGTTCTTCAGCAGCTTTCTTATCAGAAAGCTCTTCTGTCACAATTACCTCGGCTTCTTCATTTTTCACCTCCACGTCTCCAACTTTAACGTCAGTTTCCATTACAGTCTCTACCACTTTCAGTTCTTCCTTCTCCGCTTCTTTCTCATCTGCAGGCTTCTCTGCTTCGGTTTCTTTGGCTTCACCATCCTT
>PIMN-1
CTCCCCAAAGATAAACATATGGGGCTTTAAATTTCTTTGTTTCAGCTTCGAAAGTCTCGACAATGACTTCCACAGTTCCCCCTTCACCAGTTACAGCTCCAGATTCAACAGCTTTAGCCTCGGAAGCATTCTCAGCACTAGAAGCCGATACTTCCAGAGTCTCGCTGCTGACTGTAACAGTTTCTACAACAATGGTTTCTTCGACTTTAGGCCCCTGTTCTTCAGCAGCTTTCTTATCAGAAAGCTCTTATGTCACAATTACCTCAGCTTCTTCATTTTTCACCTCCACGTCTCCATATTTAACGTCAGTTTCCATTACAGTCTCTACAACTTTTAGTATTTCCCTCTCCACTTCTTTCTCATCTGCAGGCTTCTCTGCTTTGGTTTCTTTGGCTTCACCATCCTT
>PIMN-8
CTCCCCAGAGATAAACATCTGGGGCTTTAAATTTCTCTGTTTCAGCTTTGAAAGTCTCGACAGTGACTTCAACAGTTCCCCCTTTACCAGTTACAGCTCTAGATTCAACAGCTTTAGCCTCGGAAGCATTCTCAGCACCAGAAGCCGATACTTCCAGAGTCTCACTGCTGACTGTAACGGTTTCTACAACAATGGTTTCTTCAACTTTAGGCCCCTGTTCTTCAGCAGCTTTCTTATCAGAAAGCTCTTCTGTCACAATTACCTCGGCTTCTTCATTTTTCACCTCCACGTCTCCAACTTTAACGTCAGTTTCCATTACAGTCTCTACAACTTTCAGTTCGTCCTTCTCCACTTCTTTCTCATCTGCAGGCTTCTCTGCTTCGGTTTCTTTGGCTTCACCATCCTT
>PIMN-16
CTCCCCAGAGATAAACATCTGGGGCTTTAAATTTCTCTGTTTCAGCTTCGAAAGTCTCGACAGTGACTTCCACAGTTCCCCCTTCACCAGTTACAGCTCCAGATTCAACAGCTTTAGCCTCGGAAGCATTCTCAGCACCAGAAGCCGATACTTCCAGAGTCTCGCTGCTGACTGTAACGGTTTCTACAACAATGGTTTCTTCGACTTTAGGCCCCTGTTCTTCAGCAGCTTTCTTATCAGAAAGCTCTTATGTCACAATTACCTCGGCTTCTTCATTTTTCACCTCCACGTCTCCAACTTTAACGTCAGTTTCCATTACAGTCTCTACAACTTTCAGTTCTTCCTTCTCCACTTCTTTCTCATCTGCAGGCTTCTCTGCTTCGGTTTCTTTGGCTTCACCATCCTT
>PIMN-9
CTCCCCAGAGATAAACATCTGGGGCTTTAAATTTCTCTGTTTCAGCTTTGAAAGTCTCGACAGTGACTTCCACAGTTCCCCCTTCACCAGTTACAGCTCCAGATTCAACAGCTTTAGCCTCGGAAGCATTCTCAGCACCAGAAGCCGATACTTCCAGAGTCTCGCTGCTGACTGTAACAGTTTCTACAACAATGGTTTCTTCGACTTTAGGCCCCTGTTCTTCAGCAGCTTTCTTATCAGAAAGCTCTTATGTCACAATTACCTCGGCTTCTTCATTTTTCACCTCCACGTCTCCAACTTTAACGTCAGTTTCCATTACAGTCTCTACAACTTTCAGTTCTTCCTTCTCCACTTCTTTCTCATCTGCAGGCTTCTCTGCTTCGGTTTCTTTGGCTTCACCATCCTT
>PIMN-3
CTCCCCAGAGATAAACATCTGGGGCTTTAAATTTCTCTGTTTCAGCTTTGAAAGTCTCGACAGTGACTTCAACAGTTCCCCCTTTACCAGTTACAGCTCTAGATTCAACAGCTTTAGCCTCGGAAGCATTCTCAGCACCAGAAGCCGATACTTCCAGAGTCTCACTGCTGACTGTAACGGTTTCTACAACAATGGTTTCTTCAACTTTAGGCCCCTGTTCTTCAGCAGCTTTCTTATCAGAAAGCTCTTCTGTCACAATTACCTCGGCTTCTTCATTTTTCACCTCCACGTCTCCAACTTTAACGTCAGTTTCCATTACAGTCTCTACAACTTTCAGTTCGTCCTTCTCCACTTCTTTCTCATCTGCAGGCTTCTCTGCTTCGGTTTCTTTGGCTTCACCATCCTT
>PIMN-6
CTCCCCAGAGATAAACATCTGGGGCTTTAAATTTCTCTGTTTCAGCTTCGAAAGTCTCGACAGTGACTTCCACAGTTCCCCCTTCACCAGTTACAGCTCCAGATTCAACAGCTTTAGCCTCGGAAGCATTCTCAGCACCAGAAGCCGATACTTCCAGAGTCTCGCTGCTGACTGTAACGGTTTCTACAACAATGGTTTCTTCGACTTTAGGCCCCTGTTCTTCAGCAGCTTTCTTATCAGAAAGCTCTTATGTCACAATTACCTCGGCTTCTTCATTTTTCACCTCCACGTCTCCAAATTTAACGTCAGTTTCCATTACAGTCTCTACAACTTTCAGTTCTTCCTTCTCCACTTCTTTCTCATCTGCAGGCTTCTCTGCTTCGGTTTCTTTGGCTTCACCATCCTT
>PIMN-14
CTCCCCAAAGATAAACATCTGGGGCTTTAAATTTCTCTGTTTCAGCTTCGAAAGTCTCGACAGTGACTTCCACAGTTCCCCCTTCACCAGTTACAACTCCAGATTCAACAGCTTTAGCCTCGGAAGCATTCTCAGCACCAGAAGCCGATACTTCCAGAGTCTCGCTGCTGATTGTAATAGTTTCTACAACAATGGTTTCTTCGACTTTAGGCCCCTGTTCTTCAGCAGCTTTCTTATCAGAAAGCTCTTATGTCACAATTACCTCGGCTTCTTCATTTTTCACCTCCATGTCTCCATATTTAACGTTAGTTTCCATTACAGTCTCTACAACTTTTAGTATTTCCCTCTCCACTTCTTTCTCATCTGCAGGCTTCTCTGCTTTGGTTTCTTTGGCTTCACCATCCTT
>PIMN-12
CTCCCCAGAGATAAACATCTGGGGCTTTAAATTTCTCTGTTTCAGCTTCGAAAGTCTCGACAGTGACTTCCACAGTTCCCCCTTCACCAGTTACAGCTCCAGATTCAACAGCTTTAGCCTCGGAAGCATTCTCAGCACCAGAAGCCGATACTTCCAGAGTCTCGCTGCTGACTGTAACGGTTTCTACAACAATGGTTTCTTCGACTTTAGGCCCCTGTTCTTCAGCAGCTTTCTTATCAGAAAGCTCTTATGTCACAATTACCTCGGCTTCTTCATTTTTCACCTCCACGTCTCCAACTTTAACGTCAGTTTCCATTACAGTCTCTACAACTTTCAGTTCTTCCTTGTCCACTTCTTTCTCATCTGCAGGCTTCTCTGCTTCGGTTTCTTTGGCTTCACCATCCTT
>PISB-7
CTCCCCAGAGATAAACATCTGAGGCTTTAAATTTCTCTGTTTCAGCTTTGAAAGTCTCGACAGTGACTTCCACAGTTCCCCCTTTACCAGTTACAGCTCCAGATTCAACAGCTTTAGCCTCGGAAGCATTCTCAGCACCAGAAGCCGATACTTCCAGAGTCTCGCTGCTGACTATAACGGTTTCTACAACAACGGTTTCTTCAACTTTAGGCCCCCGTTCTTCAGCAGCTTTCTTATCAGAAAGCTCTTCTGTCACAATTACCTCGGCTTCTTCATTTTTCACCTCCACGTCTCCAACTTTAACGTCAGTTTCCATTACAATCTCTGCAACTTTCAGTTCCTCCTTCTCCACTTCTTTCTCATCTGCAAGCTTCTCTGCTTCGGTTTCTTTGGCTTCACCATCCTT
>PISB-11
CTCCCCAGAGATAAACATCTGGGGCTTTAAATTTCTCTGTTTCAGCTTCGAAAGTCTCGACAGTGACTTCCACAGTTCCCCCTTCACCAGTTACAGCTCCAGATTCAACATCTTTAGCCTCGGAAGCATTCTCAGCACCAGAAGTCGATACTTCCAGAGTCTCGCTGCTGACTGTAACGGTTTCTACAACAACGGTTTCTTCGACTTGAGGCCCCTGTTCTTCAGCAGCTTTCTTATCAGAAAGCTCTTATGTCACAATTACCTCGACTTCTTCATTTTTCACCTCCATGTCTCCATCTTTAATGTTAGTTTCCATTATAGTCTCTACAACTTTTAGTTCTTCCCTCTCCACTTCTTTCTCATCTGCAAGCTTCTCTGCTTTGGTTTCTTTGGCTTCACCATCCTT
>PISB-14
CTCCCCAGAGATAAACATCTGGGGCTTTAAATTTCTCTGTTTCAGCTTCGAAAGTCTCGACAGTGACTTCCACAGTTCCCCCTTCACCAGTTACAGCTCCAGATTCAACAGCTTTAGCCTCGGAAGCATTCTCAGCACCAGAAGCCGATACTTCCAGAGTCTCGCTGCTGACTGTAACGGTTTCTACAACAACGGTTTCTTCGACTTTAGGCCCCTGTTCTTCAGCAGCTTTCTTATCAGAAAGCTCTTCTGTCACAATTACCTCGGCTTCTTCATTTTTCACCTCCACGTCTCCAACTTTAACGTCAGTTTCCATTACAGTCTCTACAACTTTCAGTTCTTCCTTCTCCACTTCTTTCTCATCTGCAGGCTTCTCTGCTTCGGTTTCTTTGGCTTCACCATCCTT
>PISB-9
CTCCCCAGAGATAAACATCTGGGGCTTTAAATTTCTCTGTTTCAGCTTTGAAAGTCTCGACAGTGACTTCAACAGTTCCCCCTTTACCAGTTACAACTCTAGATTCAACATCTTTAGCCTCGGAAGCATTCTCAGCACCAGAAGCCGATACTTCCAGAGTCTCACTGCTGACTGTAACGGTTTCTACAACAATGGTTTCTTCGACTTTAGGCCCCTGTTCTTCAGCAGCTTTCTTATCAGAAAGCTCTTCTGTCACAATTACCTCGGCTTCTTCATTTTTCACCTCCACGTCTCCAACTTTAACGTCAGTTTCCATTACAGTCTCTACAACTTTCAGTTCCTCCTTCTCCACTTCTTTCTCATCTGCAAGCTTCTCTGCTTCGGTTTCTTTGGCTTCACCATCCTT
>PISB-8
CTCCCCAGAGATAAACATCTGGGGCTTTAAATTTCTCTGTTTCAGCTTCGAAAGTCTCGACAGTGACTTCCACAGTTCCCCCTTCACCAGTTACAGCTCCAGATTCAACAGCTTTAGCCTCGGAAGCATTCTCAGCACCAGAAGCCGATACTTCCAGAGTCTCGCTGCTGACTGTAACGGTTTCTACAACAATGGTTTCTTCGACTTTAGGCCCCTGTTCTTCAGCAGCTTTCTTATCAGAAAGCTCTTATGTCACAATTACCTCGGCTTCTTCATTTTTCACCTCCACGTCTCCAACTTTAACGTCAGTTTCCATTACAGTCTCTACAACTTTCAGTTCTTCCTTCTCCACTTCTTTCTCATCTGCAGGCTTCTCTGCTTCGGTTTCTTTGGCTTCACCATCCTT
>PISB-13
NNNNNNNNNNNNNNNNNNNNNNNNNNNNNAATTTCTCTGTTTCAGCTTCGAAAGTCTCGACAGTGACTTCCACAGTTCCCCCTTCACCAGTTACAGCTCCAGATTCAACAGCTTTAGCCTCGGAAGCATTCTCAGCACTAGAAGCCGATACTTCCAGAGTCTCGCTGCTGACTGTAACGGTTTCTACAACAACGGTTTCTTCGACTTTAGGCCCCTGTTCTTCAGCAGCTTTCTTATCAGAAAGCTCTTATGTCACAATTACCTCGGCTTCTTCATTTTTCACCTCCATGTCTCCATCTTTAACGTTAGTTTCCATTACAGTCTCTACAACTTTCAGTTCTTCCCTCTCCACTTCTTTCTCATCTGCAGGCTTCTCTGCTTTGGTTTCTTTGGCTTCACCATCCTT
>PISB-16
CTCCCCAGAGATAAACATCTGGGGCCTTAAATTTCTCTGTTTCAGCTTCGAAAGTCTTGACAGTGACTTCCACAGTTCCCCCTTCACCAGTTACAGCTCCAGATTCAACAGCTTTAGCCTCGGAAGCATTCTCAGCACCAGAAGCCGATACTTCCAGAGTCTCGCTGCTGACTGTAAGGGTTTCTACAACAACGGTTTCTTCGACTTTAGGCCCCTGTTCTTCAGCAGCTTTCTTATCAGAAAGCTCTTCTGTCACAATTACCTCGGCTTCTTCATTTTTCACCTCCACGTCTCCAACTTTAACGTCAGTTTCCATTACAGTCTCTACAACTTTCAGTTCTTCCTTCTCCACTTCTTTCTCATCTGCAGGCTTCTCTGCTTCGGTTTCTTTGGCTTCACCATCCTT
>PISB-4
NNNNNNNNNNNNNNNNNNNNNNNGCTTT-AATTTCTCTGTTTCAGCTTCGAAAGTCTCGACAGTGACTTCCACAGTTCCCCCTTCACCAGTTACAGCTCCAGATTCAACAGCTTTAGCCTCGGAAGCATTCTCAGCACCAGAAGCCGATACTTCCAGAGTCTCGCTGCTGACTGTAACGGTTTCTACAACAATGGTTTCTTCGACTTTAGGCCCCTGTTCTTCAGCAGCTTTCTTATCAGAAAGCTCTTATGTCACAATTACCTCGGCTTCTTCATTTTTCACCTCCACGTCTCCAACTTTAACGTCAGTTTCCATTACAGTCTCTACAACTTTCAGTTCTTCCTTCTCCACTTCTTTCTCATCTGCAGGCTTCTCTGCTTCGGTTTCTTTGGCTTCACCATCCTT
>PISB-17
CTCCCCAAAGATAAACATCTGGGGCTTTAAATTTCTCTGTTTCAGCTTTGAAAGTATCGACAGTGACTTCCATAGTTCCCCCTTCACCAGTTACAGCTCCAGATTCAACAGCTTTAGCCTCGGAAGCATTCTCAGCACCAGAAGCCGATACTTCTAGAGTCTCGCTGCTGACTGTAACAGTTTCTACAACAACGGTTTCTTCGACTTTAGGCCCCTATTCTTCAGAAGCTTTCTTATCAGAAAGCTCTTATGTCACAATTACCTCGGCTTCTTCATTTTTCACCTCCATGTCTCCATCTTTAACGTTAGTTTCCATTACAGTCTCTACAACTTTTAGTTTTTCCCTCTCCACTTCTTTCTCATCTGCAGGCTTCTCTGCTTTGGTTTCTTTGGCTTCACCATCCTT
>PISB-1
CTCCCCAGAGATAAACATCTGGGGCTTTAAATTTCTCTGTTTCAGCTTCGAAAGTCTCGACAGTGACTTCCACAGTTCCCCCTTCACCAGTTACAGCTCCAGATTCAACAGCTTTAGCCTCGGAAGCATTCTCAGCACCAGAAGCCGATACTTCCAGAGTCTCGCTGCTGACTGTAACGGTTTCTACAACAATGGTTTCTTCGACTTTAGGCCCCTGTTCTTCAGCAGCTTTCTTATCAGAAAGCTCTTATGTCACAATTACCTCGGCTTCTTCATTTTTCACCTCCACGTCTCCAAATTTAACGTCAGTTTCCATTACAGTCTCTACAACTTTCAGTACTTCCTTCTCCACTTCTTTCTCATCTGCAGGCTTCTCTGCTTCGGTTTCTTTGGCTTCACCATCCTT
>PISB-10
CTCCCCAGAGATAAACATCTGGGGCTTTAAATTTCTCTGTTTCAGCTTTGAAAGTCTCGACAGTGACTTCCACAGTTCCCCCTTCACCAGTTACAGCTCCAGATTCAACAGCTTTAGCCTCGGAAGCATTCTCAGCACCAGAAGCCGATACTTCCAGAGTCTCGCTGCTGACTGTAACGGTTTCTACAACAACGGTTTCTTCGACTTTAGGCCCCTGTTCTTCAGCAGCTTTCTTATCAGAAAGCTCTTCTGTCACAATTACCTCGGCTTCTTCATTTTTCACCTCCACGTCTCCAACTTTAACGTCAGTTTCCATTACAGTCTCTACAACTTTCAGTTCTTCCTTCTCCACTTCTTTCTCATCTGCAGGCTTCTCTGCTTCGGTTTCTTTGGCTTCACCATCCTT
>PISB-15
NNNNNNNNNNNNNNNNNNCTGGGGCTTT-AATTTCTCTGTTTCAGCTTTGAAAGTCTCGACAGTGACTTCCACAGTTCCCCCTTCACCAGTTACAGCTCCAGATTCAACAGCTTTAGCCTCGGAAGCATTCTCAGCACCAGAAGCCGATACTTCCAGAGTCTCGCTGCTGACTGTAACGGTTTCTACAACAACGGTTTCTTCAACTTTAGGCCCCTGTTCTTCAGCAGCTTTCTTATCAGAAAGCTCTTCTGTCACAATTACCTCGGCTTCTTCATTTTTCACCTCCACGTCTCCAACTTTAACGTCAGTTTCCATTACAGTCTCTACAACTTTCAGTTCTTCCTTCTCCACTTCTTTCTCATCTGCAGGCTTCTCTGCTTCGGTTTCTTTGGCTTCACCATCCTT
>PISB-12
CTCCCCAGAGATAAACATCTGGGGCTTTAAATTTCTCTGTTTCAGCTTCGAAAGTCTCGACAGTGACTTCCACAGTTCCCCCTTCACCAGTTACAGCTCCAGATTCAACATCTTTAGCCTCGGAAGCATTCTCAGCACCAGAAGCCGATACTTCCAGAGTCTCGCTGCTGACTGTAACGGTTTCTACAACAACGGTTTCTTCAACTTTAGGCCCCTGTTCTTCAGCAGCTTTCTTATCAGAAAGCTCTTCTGTCACAATTACCTCGGCTTCTTCATTTTTCACCTCCACGTCTCCAACTTTAACGTCAGTTTCCATTACAGTCTCTACAACTTTCAGTTCTTCCTTCTCCACTTCTTTCTCATCTGCAAGCTTCTCTGCTTCGGTTTCTTTGGCTTCACCATCCTT
>PISB-3
CTCCCCAGAGATAAACATCTGGGGCTTTAAATTTCTCTGTTTCAGCTTCGAAAGTCTCGACAGTGACTTCCACAGTTCCCCCTTCACCAGTTACAGCTCCAGATTCAACATCTTTAGCCTCGGAAGCATTCTCAGCACCAGAAGCCGATACTTCCAGAGTCTCGCTGCTGACTGTAACGGTTTCTACAACAACGGTTTCTTCAACTTTAGGCCCCTGTTCTTCAGCAGCTTTCTTATCAGAAAGCTCTTCTGTCACAATTACCTCGGCTTCTTCATTTTTCACCTCCACGTCTCCAACTTTAACGTCAGTTTCCATTACAGTCTCTACAACTTTCAGTTCTTCCTTCTCCACTTCTTTCTCATCTGCAGGCTTCTCTGCTTCGGTTTCTTTGGCTTCACCATCCTT
>PISB-18
CTCCCCAGAGATAAACATCTGGGGCCTTAAATTTCTCTGTTTCAGCTTCGAAAGTCTCGACAGTGACTTCCACAGTTCCCCCTTCACCAGTTACAGCTCCAGATTCAACAGCTTTAGCCTCGGAAGCATTCTCAGCACCAGAAGCCGATACTTCCAGAGTCTCGCTGCTGACTGTAAGGGTTTCTACAACAACGGTTTCTTCGACTTTAGGCCCCTGTTCTTCAGCAGCTTTCTTATCAGAAAGCTCTTCTGTCACAATTACCTCGGCTTCTTCATTTTTCACCTCCACGTCTCCAACTTTAACGTCAGTTTCCATTACAGTCTCTACAACTTTCAGTTCTTCCTTCTCCACTTCTTTCTCATCTGCAAGCTTCTCTGCTTCGGTTTCTTTGGCTTCACCATCCTT
>PISB-6
CTCCCCAGAGATAAACATCTGGGGCTTTAAATTTCTCTGTTTCAGCTTCGAAAGTCTCGACAGTGACTTCCACAGTTCCCCCTTCACCAGTTACAGCTCCAGATTCAACAGCTTTAGCCTCGGAAGCATTCTCAGCACCAGAAGCCGATACTTCCAGAGTCTCGCTGCTGACTGTAACGGTTTCTACAACAACGGTTTCTTCGACTTTAGGCCCCTGTTCTTCAGCAGCTTTCTTATCAGAAAGCTCTTCTGTCACAATTACCTCGGCTTCTTCATTTTTCACCTCCACGTCTCCAACTTTAACGTCAGTTTCCATTACAGTCTCTACAACTTTCAGTTCTTCCTTCTCCACTTCTTTCTCATCTGCAGGCTTCTCTGCTTCGGTTTCTTTGGCTTCACCATCCTT
>PISQ-2
CTCCCCAGAGATAAACATCTGGGGCCTTAAATTTCTCTGTTTCAGCTTCGAAAGTCTCGACAGTGACTTCCACAGTTCCCCCTTCACCAGTTACAGCTCCAGATTCAACAGCTTTAGCCTCGGAAGCATTCTCAGCACCAGAGGCCGATACTTCCAGAGTCTCGCTGCTGACTGTAACGGTTTCTACGACAACGGTTTCTTCGACTTTAGGCCCCTGTTCTTCAGCAGCTTTCTTATCAGAAAGCTCTTCTGTCACAATTACCTCGGCTTCTTCATTTTTCACCTCCACGTCTCCAACTTTAATGTCAGTTTCCGTTACAGTCTCTAAAACTTTCAGTTCTTCCTTCTCCGCTTCTTTCTCATATGCAGGCTTCTCTGCTTCGGTTTCTTTGGCTTCACCATCCTT
>PISQ-1
CTCCCCAGAGATAAACATCTGGGGCCTTAAATTTCTCTGTTTCAGCTTCGAAAGTCTCGACAGTGACTTCCACAGTTCCCCCTTCACCAGTTACAGCTCCAGATTCAACAGCTTTAGCCTCGGAAGCATTCTCAGCACCAGAGGCCGATACTTCCAGAGTCTCGCTGCTGACTGTAACGGTTTCTACGACAACGGTTTCTTCGACTTTAGGCCCCTGTTCTTCAGCAGCTTTCTTATCAGAAAGCTCTTCTGTCACAATTACCTCGGCTTCTTCATTTTTCACCTCCACGTCTCCAACTTTAATGTCAGTTTCCGTTACGGTCTCTAAAACTTTCAGTTCTTCCTTCTCCGCTTCTTTCTCATATGCAGGCTTCTCTGCTTCGGTTTCTTTGGCTTCACCATCCTT
>PIST-5
NNNNNNNNNNNNNNNNNNNNNNNNNNNNNNNNNNNNNNGTTTCAGCTTCGAAAGTCTCGACAGTGACTTCCACAGTTCCCCCTTCACCAGTTACAGCTCCAGATTCAACAGCTTTAGCCTCGGAAGCATTCTCAGCACCAGAAGCCGATACTTCCAGAGTCTCGCTGCTGACTGTAACAGTTTCTACAACAACGGTTTCTTCGACTTTAGGCCCCTGTTCTTCAGCATATTTCTTATCAGAAAGCTCTTATGTCACAATTACCTCGGCTTCTTCATTTTTCACCTCCACGTCTCAAACTTTAACGTCAGTTTCCATTACAGTCTCTACAACTTTCAGTTCTTCCTTCTCAGCTTCTTTCTCATCTGCAGGCTTCTCTGCTTCGGTTTCTTTGGCTTCACCATCCTT
>PIST-1
CTCCCCAGAGATAAACATCTGGGGCCTTAAATTTCTCTGTTTCAGCTTCGAAAGTCTCGACAGTGACTTCCACAGTTCCCCCTTCACCAGTTACAGCTCCAGATTCAACAGCTTTAGCCTCGGAAGCATTCTCAGCACCAGAAGCCGATACTTCCAGAGTCTCGCTGCTGACTGTAACGGTTTCTACAACAACGGTTTCTTCGACTTTAGGCCCCTGTTCTTCAGCAGCTTTCTTATCAGAAAGCTCTTCTGTCACAATTACCTCGGCTTCTTCATTTTTCACCTCCACGTCTCCAACTTTAACGTCAGTTTCCATTACAGTCTCTACAACTTTCAGTTCTTCCTTCTCCGCTTCTTTCTCATCTGCAGGCTTCTCTGCTTCGGTTTCTTTGGCTTCACCATCCTT
>PIST-11
NNNNNNNNNNNNNNNNNNNNNNNNNNNNNNNTTTCTCTGTTTCAGCTTCGAAAGTCTCGACAGTGACTTCCACAGTTCCCCCTTCACCAGTTACAGCTCCAGATTCAACAGCTTTAGCCTCGGAAGCATTCTCAGCACCAGAAGCCGATACTTCCAGAGTCTCGCTGCTGACTGTAACAGTTTCTACAACAACGGTTTCTTCGACTTTAGGCCCCTGTTCTTCAGCATCTTTCTTATCAGAAAGCTCTTCTGTCACAATTACCTCGGCTTCTTCATTTTTCACCTCCACGTCTCCAACTTTAACGTCAGTTTCCATTACAGTCTCTACAACTTTCAGTTCTTCCTTCTCCGCTTCTTTCTCATCTGCAGGCTTCTCTGCTTCGGTTTCTTTGGCTTCACCATCCTT
>PIST-8
CTCCCCAGAGATAAACATCTGGGGCCTTAAATTTCTCTGTTTCAGCTTCGAAAGTCTCGACAGTGACTTCCACAGTTCCCCCTTCACCAGTTACAGCTCCAGATTCAACAGCTTTAGCCTCGGAAGCATTCTCAGCACCAGAAGCCGATACTTCCAGAGTCTCGCTGCTGACTGTAACGGTTTCTACAACAATGGTTTCTTCGACTTTAGGCCCCTGTTCTTCAGCAGCTTTCTTATCAGAAAGCTCTTATGTCACAATTACCTCGGCTTCTTCATTTTTCACCTCCATGTCTCCAACTTTAACGTCAGTTTCCATTACAGTCTCTACAACTTTCAGTTCTTCCTTCTCCGCTTCTTTCTCATCTGCAGGCTTCTCTGCTTCGGTTTCTTTGGCTTCACCATCCTT
>PIST-15
CTCCCCAGAGATAAACATCTGGGGCCTTAAATTTCTCTGTTTCAGCTTCGAAAGTCTCGACAGTGACTTCCACAGTCCCCCCTTCACCAGTTATATTTCCAGATTCAACAGCTTTAGCCTCGAAAGCATTCTCAGCACCAGAAGCCGATACTTCCAGAGTCTCGCTGCTGACTGTAACGGTTTCTACAACAACGGTTTCTTCGACTTTAGGCCCCTGTTCTTCAGCATATTTATTATCAGAAAGCTCTTATGTCACAATTACCTCAGCTTCTTCATTTTTCACCTCCATGTCCCCAACTTTAACGTCAGTTTCCGTTACAGTCTCTACAACTTTCAGTTCTTCCTTCTGAGCTTCTTTCTCATCTGCAGGCTTCTCTGCTTCGGTTTCTTTGGCTTCACCATCCTT
>PIST-13
NNNNNNNNNNNNNNNNNNNNNNNNNNNNNNNTTTCTTTGTTTCAGCTTCGAAAGTCTCGACAGTGACTTCCACAGTCCCCCCTTCACCAGTTATATTTCCAGATTCAACAGCTTTAGCCTCGAAAGCATTCTCAGCACCAGAAGCCGATACTTCCAGAGTCTCGCTGCTGACTGTAACGGTTTCTACAACAACGGTTTCTTCGACTTTAGGCCCCTGTTCTTCAGCATATTTATTATCAGAAAGCTCTTATGTCACAATTACCTCAGCTTCTTCATTTTTCACCTCCATGTCCCCAACTTTAACGTCAGTTTCCGTTACAGTCTCTACAACTTTCAGTTCTTCCTTCTGAGCTTCTTTCTCATCTGTAGGCTTCTCTGCTTCGGTTTCTTTGGCTTCACCATCCTT
>PIST-4
CTCCCCAGAGATAAACATCTGGGGCCTTAAATTTCTCTGTTTCAGCTTCGAAAGTCTCGACAGTGACTTCCACAGTTCCCCCTTCACCAGTTACAGCTCCAGATTCAACAGCTTTAGCCTCGGAAGCATTCTCAGCACCAGAAGCCGATACTTCCAGAGTCTCGCTGCTGACTGTAACGGTTTCTACAACAACGGTTTCTTCGACTTTAGGCCCCTGTTCTTCAGCAGCTTTCTTATCAGAAAGCTCTTCTGTCACAATTACCTCGGCTTCTTCATTTTTCACCTCCACGTCTCCAACTTTAACGTCAGTTTCCATTACAGTCTCTACAACTTTCAGTTCTTCCTTCTCCACTTCTTTCTCATCTGCAGGCTTCTCTGCTTCGGTTTCTTTGGCTTCACCATCCTT
>PIST-2
CTCCCCAGAGATAAACATCTGGGGCCTTAAATTTCTCTGTTTCAGCTTCGAAAGTCTCGACAGTGACTTCCACAGTTCCCCCTTCACCAGTTACAGTTCCATATTCAACAGCTTTAGCCTCGGAAGCATTCTCAGCACCAGAAGCCGATACTTCCAGAGTCTCGCTGCTGACTGTAACAGTTTCTACAACAACGGTTTCTTCGACTTTAGGCCCCTGTTCTTCAGCATATTTATTATCAGAAAGCTCTTATGTCACAATTACCTCGGCTTCTTCATTTTTCACCTCCATGTCTCCAACTTTAACGTCAGTTTCCATTACAGTCTCTACAACTTTCAGTTCTTCCTTCTCAGCTTCTTTCTCATCTGCAGGCTTCTCTGCTTCGGTTTCTTTGGCTTCACCATCCTT
>PIST-19
CTCCCCAGAGATAAACATCTGGGGCCTTAAATTTCTCTGTTTCAGCTTCGAAAGTCTCGACAGTGACTTCCACAGTTCCCCCTTCACCAGTTACAGCTCCAGATTCAACAGCTTTAGCCTCGGAAGCATTCTCAGCACCAGAAGCCGATACTTCCAGAGTCTCGCTGCTGACTGTAACAGTTTCTACAACAACGGTTTCTTCGACTTTAGGCCCCTGTTCTTCAGCATCTTTCTTATCAGAAAGCTCTTCTGTCACAATTACCTCGGCTTCTTCATTTTTCACCTCCACGTCTCCAACTTTAACGTCAGTTTCCATTACAGTCTCTACAACTTTCAGTTCTTCCTTCTCCGCTTCTTTCTCATCTGCAGGCTTCTCTGCTTCGGTTTCTTTGGCTTCACCATCCTT
>PICH-X1
CTCCCCAGAGATAAACATATGGGGCCTTAAATTTCTCTGTTTCAGCTTCGAAAGTCTCGACAGTGACTTCCACAGTTCCCCCTTCACCAGTTACAGCTCCAGATTCAACAGCTTTAGCCTCGGAAGCATTCTCAGCACCAGAAGCCGATACTTCCAGAGTCTCGCTGCTGACTGTAACGGTTTCTACAACAACGGTTTCTTCGACTTTAGGCCCCTGTTCTTCAGCAGCTTTCTTATCAGAAAGCTCTTATGTCACAATTACCTCGGCTTCTTCATTTTTCACCTCCACGTCTCCAAATTTAACGTCAGTTTCCATTACAGTCTCTACAACTTTTAGTTCTTCCTTCTCCACTTCTTTCTCATCTGCAGGCTTCTCTGCTTCGGTTTCTTTGGCTTCACCATCCTT
>PIST-6
CTCCCCAGAGATAAACATCTGGGGCCTTAAATTTCTCTGTTTCAGCTTCGAAAGTCTCGACAGTGACTTCCACAGTTCCCCCTTCACCAGTTACAGCTCCAGATTCAACAGCTTTAGCCTCGGAAGCATTCTCAGCACCAGAAGCCGATACTTCCAGAGTCTCGCTGCTGACTGTAACAGTTTCTACAACAACGGTTTCTTCGACTTTAGACCCCTGTTCTTCAGCATCTTTCTTATCAGAAAGCTCTTCTGTCACAATTACCTCGGCTTCTTCATTTTTCACCTCCACGTCTCCAACTTTAACGTCAGTTTCCATTACAGTCTCTACAACTTTCAGTTCTTCCTTCTCCGCTTCTTTCTCATCTGCAGGCTTCTCTGCTTCGGTTTCTTTGGCTTCACCATCCTT
>PIST-12
CTCCCCAGAGATAAACATCTGGGGCCTTAAATTTCTTTGTTTCAGCTTCGAAAGTCTCGACAGTGACTTCCACAGTCCCCCCTTCACCAGTTATATTTCCAGATTCAACAGCTTTAGCCTCGAAAGCATTCTCAGCACTAGAAGCCGATACTTCTAGAGTCTCGCTGCTGACTGTAACGGTTTCTACAACAACGGTTTCTTCGACTTTAGGCCCCTGTTCTTCAGCAGATTTATTATCAGAAAGCTCTTATGTCACAATTACCTCAGCTTCTTCATTTTTCACCTCCATGTCCCCAACTTTAACGTCAGTTTCCGTTACAGTCTCTACAACTTTCAGTTCTTCCTTCTGAGCTTCTTTCTCATCTGTAGGCTTCTCTGCTTCGGTTTCTTTGGCTTCACCATCCTT
>PIST-14
CTCCCCAGAGATAAACATCTGGGGCCTTAAATTTCTCTGTTTCAGCTTCGAAAGTCTCGACAGTGACTTCCACAGTTCCCCCTTCACCAGTTACAGCTCCAGATTCAACAGCTTTAGCCTCGGAAGCATTCTCAGCACCAGAAGCCGATACTTCCAGAGTCTCGCTGCTGACTGTAACGGTTTCTACAACAACGGTTTCTTCGACTTTAGGCCCCTGTTCTTCAGCAGCTTTCTTATCAGAAAGCTCTTCTGTCACAATTACCTCGGCTTCTTCATTTTTCACCTCCACGTCTCCAACTTTAACGTCAGTTTCCATTACAGTCTCTACAACTTTCAGTTCTTCCTTCTCCACTTCTTTCTCATCTGCAGGCTTCTCTGCTTCGGTTTCTTTGGCTTCACCATCCTT
>PICH-X3
CTCCCCAGAGATAAACATCTGGGGCCTTAAATTTCTCTGTTTCAGCTTCGAAAGTCTCGACAGTGACTTCCACAGTTCCCCCTTCACCAGTTACAGCTCCAGATTCAACAGCTTTAGCCTCGGAAGCATTCTCAGCACCAGAAGCCGATACTTCCAGAGTCTCGCTGCTGACTGTAACGGTTTCTACAACAACGGTTTCTTCGACTTTAGGCCCCTGTTCTTCAGCAGCTTTCTTATCAGAAAGCTCTTCTGTCACAATTACCTCGGCTTCTTCATTTTTCACCTCCACGTCTCCAACTTTAACGTCAGTTTCCATTACAGTCTCTACAACTTTCAGTTCTTCCTTCTCCACTTCTTTCTCATCTGCAGGCTTCTCTGCTTCGGTTTCTTTGGCTTCACCATCCTT
>PIST-3
CTCCCCAGAGATAAACATCTGGGGCCTTAAATTTCTCTGTTTCAGCTTCGAAAGTCTCGACAGTGACTTCCACAGTTCCCCCTTCACCAGTTACAGCTCCAGATTCAACAGCTTTAGCCTCGGAAGCATTCTCAGCACCAGAAGCCGATACTTCCAGAGTCTCGCTGCTGACTGTAACAGTTTCTACAACAACGGTTTCTTCGACTTTAGGCCCCTGTTCTTCAGCATCTTTCTTATCAGAAAGCTCTTCTGTCACAATTACCTCGGCTTCTTCATTTTTCACCTCCACGTCTCCAACTTTAACGTCAGTTTCCATTACAGTCTCTACAACTTTCAGTTCTTCCTTCTCCGCTTCTTTCTCATCTGCAGGCTTCTCTGCTTCGGTTTCTTTGGCTTCACCATCCTT
>PIST-10
CTCCCCAGAGATAAACATCTGGGGCCTTAAATTTCTCTGTTTCAGCTTCGAAAGTCTCGACAGTGACTTCCACAGTTCCCCCTTCACCAGTTACAGCTCCAGATTCAACAGCTTTAGCCTCGGAAGCATTCTCAGCACCAGAAGCCGATACTTCCAGAGTCTCGCTGCTGACTGTAACAGTTTCTACAACAACGGTTTCTTCGACTTTAGGCCCCTGTTCTTCAGCATCTTTCTTATCAGAAAGCTCTTCTGTCACAATTACCTCGGCTTCTTCATTTTTCACCTCCACGTCTCCAACTTTAACGTCAGTTTCCATTACAGTCTCTACAACTTTCAGTTCTTCCTTCTCCGCTTCTTTCTCATCTGCAGGCTTCTCTGCTTCGGTTTCTTTGGCTTCACCATCCTT
>PIST-7
CTCCCCAGAGATAAACATCTGGGGCCTTAAATTTCTCTGTTTCAGCTTCGAAAGTCTCGACAGTGACTTCCACAGTTCCCCCTTCACCAGTTACAGCTCCAGATTCAACAGCTTTAGCCTCGGAAGCATTCTCAGCACCAGAAGCCGATACTTCCAGAGTCTCGCTGCTGACTGTAACAGTTTCTACAACAACGGTTTCTTCGACTTTAGGCCCCTGTTCTTCAGCATCTTTCTTATCAGAAAGCTCTTCTGTCACAATTACCTCGGCTTCTTCATTTTTCACCTCCACGTCTCCAACTTTAACGTCAGTTTCCATTACAGTCTCTACAACTTTCAGTTCTTCCTTCTCCGCTTCTTTCTCATCTGCAGGCTTCTCTGCTTCGGTTTCTTTGGCTTCACCATCCTT
>PILA-22
NNNNNNNNNNNNNNNNNNNNNNNGCTTTAAATTTCTCTGTTTCAGCTTTGAAAGTCTCGACAGTGACTTCAACAGTTCCCCCTTTACCAGTTACAACTCTACATTCAACAGCTTTAGCCTCGGAAGCATTCTCAGCACCAGAAGCCGATACTTCCAGAGTCTCACTGCTGACTGTAACGGTTTCTACAACAATGGTTTCTTCAACTTTAGGCCCCTGTTCTTCAGCAGCTTTCTTATCAGAAAGCTCTTATGTCACAATTACCTCGGCTTCTTCATTTTTCACCTCCACGTCTCCAACTTTAACGTCAGTTTCCATTACAGTCTCTACAACTTTCAGTTCCTCCTTCTCCACTTCTTTCTCATCTGCAGGCTTCTCTGCTTCGGTTTCTTTGGCTTCACCATCCTT
>PILA-19
CTCCCCAGAGATAAACATCTGGGGCTTTAAATTTCTCTGTTTCAGCTTTGAAAGTCTCGACAGTGACTTCCACAGTTCCCCCTTCACCAGTTACAGCTCCAGATTCAACAGCTTTAGCCTCGGAAGCATTCTCAGCACCAGAAGCCGATACTTCCAGAGTCTCGCTGCTGACTGTAACGGTTTCTACAACAACGGTTTCTTCAACTTTAGGCCCCTGTTCTTCAGCAGCTTTCTTATCAGAAATCTCTTCTGTCACAATTACCTCAGCTTCTTCATTTTTCACCTCCACGTCTCCAACTTTAACGTCAGTTTCCATTACAGTCTCTACAACTTTCAGTTCCTCCTTCTCCACTTCTTTCTCATCTGCAGGCTTCTCTGCTTCGGTTTCTTTGGCTTCACCATCCTT
>PILA-23
CTCCCCAGAGATAAACATCTGGGGCTTTAAATTTCTCTGTTTCAGCTTTGAAAGTCTCGACAGTGACTTCAACAGTTCCCCCTTTACCAGTTACAACTCTAGATTCAACAGCTTTAGCCTCGGAAGCATTCTCAGCACCAGAAGCCGATACTTCCAGAGTCTCACTGCTGACTGTAACGGTTTCTACAACAATGGTTTCTTCAACTTTAGGCCCCTGTTCTTCAGCAGCTTTCTTATCAGAAAGCTCTTATGTCACAATTACCTCGGCTTCTTCATTTTTCACCTCCACGTCTCCAACTTTAACGTCAGTTTCCATTACAGTCTCTACAACTTTCAGTTCGTCCTTCTCCACTTCTTTCTCATCTGCAGGCTTCTCTGCTTCGGTTTCTTTGGCTTCACCATCCTT
>PILA-27
CTCCCCAGAGATAAACATCTGGGGCTTTAAATTTCTCTGTTTCAGCTTTGAAAGTCTTGACAGTGACTTCAACAGTTCCCCCTTTACCAGTTACAACTCTACATTCAACAGCTTTAGCCTCGGAAGCATTCTCAGCACCAGAAGCCGATACTTCCAGAGTCTCACTGCTGACTGTAACGGTTTCTACAACAATGGTTTCTTCAACTTTAGGCCCCTGTTCTTCAGCAGCTTTCTTATCAGAAAGCTCTTATGTCACAATTACCTCGGCTTCTTCATTTTTCACCTCCACGTCTCCAACTTTAACGTCAGTTTCCATTACAGTCTCTACAACTTTCAGTTCCTCCTTCTCCACTTCTTTCTCATCTGCAGGCTTCTCTGCTTCGGTTTCTTTGGCTTCACCATCCTT
>PILA-26
CTCCCCAGAGATAAACATCTAGGGCTTTAAATTTCTCTGTTTCAGCTTTGAAAATCTCGACAGTGACTTCCACAGTTCCCCCTTTACCAGTTACAACTCTAGATTCCACAGCTTTAGCCTCAGAAGCATTCTCAGCACCAGAAGCTGATACTTCCAGAGTCTCACTGCTGACTGTAACGATTTCTACAACAATGGTTTCTTCAACTTTAGGCCCCTATTCTTCCGCAGCTTTCTTATCAGAAAGCTCTTCTGTCACAATTACCTCGACTTCTTCATTTTTCACCTCCACGTCTCCAACTTTAACGTCAGTTTCCATTACAGTCTCTACAATTTTCAGTTCCTCCTTCTCCACTTCTTTCTCATCTGCAGGCTTCTCTGCTTCGGTTTCTTTGGCTTCACCATCCTT
>PILA-29
NNNNNNNNNNNNNNNNNNNNNNNNNNNNNNNNNNNNNNNNNNNNNNNNNNNNNNNNNNNNNNNNNNNNNNNNNAGTTCCCCCTTTACCAGTTACAACTCTAGATTCAACAGCTTTAGCCTCGGAAGCATTCTCAGCACCAGAAGCCGATACTTCCAGAGTCTCACTGCTGACTGTAACGGTTTCTACAACAATGGTTTCTTCAACTTTAGGCCACTGTTCTTCAGCAGCTTTCTTATCAGAAAGCTCTTATGTCACAATTACCTCGGCTTCTTCATTTTTCACCTCCACGTCTCCAACTTTAACGTCAGTTTCCATTACAGTCTCTACAACTTTCAGTTCCTCCTTCTCCACTTCTTTCTCATCTGCAGGCTTCTCTGCTTCGGTTTCTTTGGCTTCACCATCCTT
>PILA-21
CTCCCCAGAGATAAACATCTGGGGCTTTAAATTTCTCTGTTTCAGCTTTGAAAGTCTTGACAGTGACTTCAACAGTTCCCCCTTTACCAGTTACAACTCTACATTCAACAGCTTTAGCCTCGGAAGCATTCTCAGCACCAGAAGCCGATACTTCCAGAGTCTCACTGCTGACTGTAACGGTTTCTACAACAATGGTTTCTTCAACTTTAGGCCCCTGTTCTTCAGCAGCTTTCTTATCAGAAAGCTCTTCTGTCACAATTACCTCGGCTTCTTCATTTTTCACCTCCACGTCTCCAACTTTAACGTCAGTTTCCATTACAGTCTCTACAACTTTCAGTTCCTCCTTCTCCACTTCTTTCTCATCTGCAGGCTTCTCTGCTTCGGTTTCTTTGGCTTCACCATCCTT
>PILA-17
CTCCCCAGAGATAAACATCTGGGGCTTTAAATTTCTCTGTTTCAGCTTCGAAAGTCTCGACAGTGACTTCCACAGTTCCCCCTTCACCAGTTACAGCTCCAGATTCAACAGCTTTAGCCTCGGAAGCATTCTCAGCACCAGAAGCCGATACTTCCAGAGTCTCGCTGCTGACTGTAAGGATTTCTACAACAACGGTTTCTTCAACTTTAGGCCCCTGTTCTTCAGCAGCTTTCTTATCAGAAATCTCTTCTGTCACAATTACCTCAGCTTCTTCATTTTTCACCTCCACGTCTCCAACTTTAACGTCAGTTTCCATTACAGTCTCTACAACTTTCAGTTCCTCCTTCTCCACTTCTTTCTCATCTGCAGGCTTCTCTGCTTCGGTTTCTTTGGCTTCACCATCCTT
>PILA-24
CTCCCCAGAGATAAACATCTGGGGCTTTAAATTTCTCTGTTTCAGCTTTGAAAGTCTCGACAGTGACTTCCACAGTTCCCCCTTCACCAGTTACAACTCCAGATTCAACAGCTGTAGCCTCGGAAGCATTCTCAGCACCAGAAGCTGATACTTCCAGAGTCTCACTGCTGACTGTAACGGTTTCTACAACAACGGTTTCTTCAACTTTAGGCCCCTGTTCTTCAGCAGCTTTCTTATCAGAAAGCTCTTCTGTCACAATTACCTCGGCTTCTTCATTTTTCACCTCCACGTCTCCAACTTTAACGTCAGTTTCCATTACAGTCTCTACAATTTTCAGTTCCTCCTTCTCCACTTCTTTCTCATCTGCAGGCTTCTCTGCTTCGGTTTCTTTGGCTTCACCATCCTT
>PILA-20
CTCCCCAGAGATAAACATCTAGGGCTTTAAATTTCTCTGTTTCAGCTTTGAAAATCTCGACAGTGACTTCCACAGTTCCCCCTTTACCAGTTACAACTCCAGATTCAACAGCTTTAGCCTCAGAAGCATTCTCAGCACCAGAAGCTGATACTTCCAGAGTCTCACTGCTGACTGTAACGATTTCTACAACAATGGTTTCTTCAACTTTAGGCCCCTGTTCTTCCGTAGCTTTCTTATCAGAAAGCTCTTCTGTCACAATTACCTCGACTTCTTCATTTTTCACCTCCACGTCTCCAACTTTAACGTCAGTTTCCATTACAGTCTCTACAATTTTCAGTTCCTCCTTCTCCACTTCTTTCTCATCTGCAGGCTTCTCTGCTTCGGTTTCTTTGGCTTCACCATCCTT
>PILA-28
NNNNNNNNNNNNNNNNNNNNNNNNNNNNNNNNNNNNNNNNNNNNNNNNNNNNNNNNNNNNNNNNNNNNNNNNCAGTTCCCCCTTTACCAGTTACAACTCTAGATTCAACAGCTTTAGCCTCGGAAGCATTCTCAGCACCAGAAGCCGATACTTCCAGAGTCTCACTGCTGACTGTAACGGTTTCTACAACAATGGTTTCTTCAACTTTAGGCCCCTGTTCTTCAGCAGCTTTCTTATCAGAAAGCTCTTCTGTCACAATTACCTCGGCTTCTTCATTTTTCACCTCCACGTCTCCAACTTTAACGTCAGTTTCCATTACAGTCTCTACAACTTTCAGTTCCTCCTTCTCCACTTCTTTCTCATCTGCAGGCTTCTCTGCTTCGGTTTCTTTGGCTTCACCATCCTT
>PILA-18
NNNNNNNNNNNNNNNNNNNNNNNGCTTTAAATTTCTCTGTTTCAGCTTTGAAAGTCTCGACAGTGACTTCAACAGTTCCCCCTTTACCAGTTACAACTCTAGATTCAACAGCTTTAGCCTCGGAAGCATTCTCAGCACCAGAAGCCGATACTTCCAGAGTCTCACTGCTGACTGTAACGGTTTCTACAACAATGGTTTCTTCAACTTTAGGCCCCTGTTCTTCAGCAGCTTTCTTATCAGAAAGCTCTTATGTCACAATTACCTCGGCTTCTTCATTTTTCACCTCCACGTCTCCAACTTTAACGTCAGTTTCCATTACAGTCTCTACAACTTTCAGTTCCTCCTTCTCCACTTCTTTCTCATCTGCAGGCTTCTCTGCTTCGGTTTCTTTGGCTTCACCATCCTT
>PIAL-AO
CTCCCCAGAGATAAACATCTGGGGCCTTAAATTTCTCTGTTTCAGCTTCGAAAGTCTCGACAGTGACTTCCACAGTTCCCCCTTCACCAGTTACAGCTCCAGATTCAACAGCTTTAGCCTCGGAAGCATTCTCAGCACCAGAAGCCGATACTTCCAGAGTCTCGCTGCTGACTGTAACGGTTTCTACAACAACGGTTTCTTCGACTTTAGGCCCCTGTTCTTCAGCAGCTTTCTTATCAGAAAGCTCTTCTGTCACAATTACCTCGGCTTCTTCATTTTTCACCTCCACGTCTCCAACTTTAACGTCAGTTTCCATTACAGTCTCTACAACTTTCAGTTCTTCCTTCTCCGCTTCTTTCTCATCTGCAGGCTTCTCTGCTTCGGTTTCTTTGGCTTCACCATCCTT
