# Supplementary material for: An empirical evaluation of two-stage species tree inference strategies using a multilocus dataset from North American pines
Source: BMC Evol Biol. 2014 Mar 29;14:67. doi: 10.1186/1471-2148-14-67 (PMC4021425; doi:10.1186/1471-2148-14-67)
Supplement: Additional file 3 — Zip archive containing data filesDp,Dp,0,Ds,Ds,0, and a description of these files. [file 1471-2148-14-67-S3.zip › DeGiorgioEtAl_2014_AdditionalFile1/Dataset_Dp0/0_846_01.fas]

>PIAL-17
TTCTTTCTTCCAAACACTTGTTACCATCACCCATAAGGCAGCTCGAAGTCATCATTCCCTTCAACATTTGAGAACCAGAACTGGTATGGTTGTTGGCAGCATTGTTTTCTCTATGGTCTGAAATACCTGGACCACTTTTCAGATGATTTGATGAAGAATCAGAAACATGATCAGGCTTTTGTTCCATCATCTGTGGCGATGAATTGTGCTCAAGCTTGCCAAACTGCTGCTGTTGCAAGTCATATGATCCTGTTGAGGGTGCTGCTACTTCTTTCTGCATATTTTGTTGCTGCTGTTCCTGATATAATTGTCTTAGCCTTTGAACTTCCTTTTTCAATGCTTCACAATGAGCTGCACCATCATTTATTTCTCTCGTTAATTGGATAT--------AACTGATAGGTATTGCCTACTAGTGAACAATATTAAGTTCACAAGTAAATAGTGAACTCACAAGAATGTGTCTAAGCCATTT----------------------GGTTATGATGCAACTGGGATTGAGTACTTACCATCCTTGAAAAGTTTGTCTTGTGCAAGGGCT
>PIAL-9
TTCTTTCTTCCAAACACTTGTTACCATCACCCATAAGGCAGCTCGAAGTCATCATTCCCTTCAACATTTGAGAACCAGAACTGGTATGGTTGTTGGCAGCATTGTTTTCTCTATGGTCTGAAATACCTGGACCACTTTTCAGATGATTTGATGAAGAATCAGAAACATGATCAGGCTTTTGTTCCATCATCTGTGGCGATGAATTGTGCTCAAGCTTGCCAAACTGCTGCTGTTGCAAGTCATATGATCCTGTTGAGGGTGCTGCTACTTCTTTCTGCATATTTTGTTGCTGCTGTTCCTGATATAATTGTCTTAGCCTTTGAACTTCCTTTTTCAATGCTTCACAATGAGCTGCACCATCATTTATTTCTCTCGTTAATTGGATAT--------AACTGATAGGTATTGCCTACTAGTGAACAATATTAAGTTCACAAGTAAATAGTGAACTCACAAGAATGTGTCTAAGCCATTT----------------------GGTTATGATGCAACTGGGATTGAGTACTTACCATCCTTGAAAAGTTTGTCTTGTGCAAGGGCT
>PIAL-16
TTCTTTCTTCCAAACACTTGTTACCATCACCCATAAGGCAGCTCGAAGTCATCATTCCCTTCAACATTTGAGAACCAGAACTGGTATGGTTGTTGGCAGCATTGTTTTCTCTATGGTCTGAAATACCTGGACCACTTTTCAGATGATTTGATGAAGAATCAGAAATATGATCAGGCTTTTGTTCCATCATCTGTGGCGATGAATTGTGCTCAAGCTTGCCAAACTGCTGCTGTTGCAAGTCATATGATCCTGTTGAGGGTGCTGCTACTTCTTTCTGCATATTTTGTTGCTGCTGTTCCTGATATAATTGTCTTAGCCTTTGAACTTCCTTTTTCAATGCTTCACAATGAGCTGCACCATCATTTATTTCTCTCGTTAATTGGATAT--------AACTGATAGGTATTGCCTACTAGTGAACAATATTAAGTTCACAAGTAAATAGTGAACTCACAAGAATGTGTCTAAGCCATTT----------------------GGTTATGATGCAACTGGGATTGAGTACTTACCATCCTTGAAAAGTTTGTCTTGTGCAAGGGCT
>PIAL-8
TTCTTTCTTCCAAACACTTGTTACCATCACCCATAAGGCAGCTCGAAGTCATCATTCCCTTCAACATTTGAGAACCAGAACTGGTATGGTTGTTGGCAGCATTGTTTTCTCTATGGTCTGAAATACCTGGACCACTTTTCAGATGATTTGATGAAGAATCAGAAATATGATCAGGCTTTTGTTCCATCATCTGTGGCGATGAATTGTGCTCAAGCTTGCCAAACTGCTGCTGTTGCAAGTCATATGATCCTGTTGAGGGTGCTGCTACTTCTTTCTGCATATTTTGTTGCTGCTGTTCCTGATATAATTGTCTTAGCCTTTGAACTTCCTTTTTCAATGCTTCACAATGAGCTGCACCATCATTTATTTCTCTCGTTAATTGGATAT--------AACTGATAGGTATTGCCTACTAGTGAACAATATTAAGTTCACAAGTAAATAGTGAACTCACAAGAATGTGTCTAAGCCATTT----------------------GGTTATGATGCAACTGGGATTGAGTACTTACCATCCTTGAAAAGTTTGTCTTGTGCAAGGGCT
>PIAL-2
TTCTTTCTTCCAAACACTTGTTACCATCACCCATAAGGCAGCTCGAAGTCATCATTCCCTTCAACATTTGAGAACCAGAACTGGTATGGTTGTTGGCAGCATTGTTTTCTCTATGGTCTGAAATACCTGGACCACTTTTCAGATGATTTGATGAAGAATCAGAAACATGATCAGGCTTTTGTTCCATCATCTGTGGCGATGAATTGTGCTCAAGCTTGCCAAACTGCTGCTGTTGCAAGTCATATGATCCTGTTGAGGGTGCTGCTACTTCTTTCTGCATATTTTGTTGCTGCTGTTCCTGATATAATTGTCTTAGCCTTTGAACTTCCTTTTTCAATGCTTCACAATGAGCTGCACCATCATTTATTTCTCTCGTTAATTGGATAT--------AACTGATAGGTATTGCCTACTAGTGAACAATATTAAGTTCACAAGTAAATAGTGAACTCACAAGAATGTGTCTAAGCCATTT----------------------GGTTATGATGCAACTGGGATTGAGTACTTACCATCCTTGAAAAGTTTGTCTTGTGCAAGGGCT
>PIAL-7
TTCTTTCTTCCAAACACTTGTTACCATCACCCATAAGGCAGCTCGAAGTCATCATTCCCTTCAACATTTGAGAACCAGAACTGGTATGGTTGTTGGCAGCATTGTTTTCTCTATGGTCTGAAATACCTGGACCACTTTTCAGATGATTTGATGAAGAATCAGAAACATGATCAGGCTTTTGTTCCATCATCTGTGGCGATGAATTGTGCTCAAGCTTGCCAAACTGCTGCTGTTGCAAGTCATATGATCCTGTTGAGGGTGCTGCTACTTCTTTCTGCATATTTTGTTGCTGCTGTTCCTGATATAATTGTCTTAGCCTTTGAACTTCCTTTTTCAATGCTTCACAATGAGCTGCACCATCATTTATTTCTCTCGTTAATTGGATAT--------AACTGATAGGTATTGCCTACTAGTGAACAATATTAAGTTCACAAGTAAATAGTGAACTCACAAGAATGTGTCTAAGCCATTT----------------------GGTTATGATGCAACTGGGATTGAGTACTTACCATCCTTGAAAAGTTTGTCTTGTGCAAGGGCT
>PIAL-15
TTCTTTCTTCCAAACACTTGTTACCATCACCCATAAGGCAGCTCGAAGTCATCATTCCCTTCAACATTTGAGAACCAGAACTGGTATGGTTGTTGGCAGCATTGTTTTCTCTATGGTCTGAAATACCTGGACCACTTTTCAGATGATTTGATGAAGAATCAGAAATATGATCAGGCTTTTGTTCCATCATCTGTGGCGATGAATTGTGCTCAAGCTTGCCAAACTGCTGCTGTTGCAAGTCATATGATCCTGTTGAGGGTGCTGCTACTTCTTTCTGCATATTTTGTTGCTGCTGTTCCTGATATAATTGTCTTAGCCTTTGAACTTCCTTTTTCAATGCTTCACAATGAGCTGCACCATCATTTATTTCTCTCGTTAATTGGATAT--------AACTGATAGGTATTGCCTACTAGTGAACAATATTAAGTTCACAAGTAAATAGTGAACTCACAAGAATGTGTCTAAGCCATTT----------------------GGTTATGATGCAACTGGGATTGAGTACTTACCATCCTTGAAAAGTTTGTCTTGTGCAAGGGCT
>PIAL-13
TTCTTTCTTCCAAACACTTGTTACCATCACCCATAAGGCAGCTCGAAGTCATCATTCCCTTCAACATTTGAGAACCAGAACTGGTATGGTTGTTGGCAGCATTGTTTTCTCTATGGTCTGAAATACCTGGACCACTTTTCAGATGATTTGATGAAGAATCAGAAACATGATCAGGCTTTTGTTCCATCATCTGTGGCGATGAATTGTGCTCAAGCTTGCCAAACTGCTGCTGTTGCAAGTCATATGATCCTGTTGAGGGTGCTGCTACTTCTTTCTGCATATTTTGTTGCTGCTGTTCCTGATATAATTGTCTTAGCCTTTGAACTTCCTTTTTCAATGCTTCACAATGAGCTGCACCATCATTTATTTCTCTCGTTAATTGGATAT--------AACTGATAGGTATTGCCTACTAGTGAACAATATTAAGTTCACAAGTAAATAGTGAACTCACAAGAATGTGTCTAAGCCATTT----------------------GGTTATGATGCAACTGGGATTGAGTACTTACCATCCTTGAAAAGTTTGTCTTGTGCAAGGGCT
>PIAL-10
TTCTTTCTTCCAAACACTTGTTACCATCACCCATAAGGCAGCTCGAAGTCATCATTCCCTTCAACATTTGAGAACCAGAACTGGTATGGTTGTTGGCAGCATTGTTTTCTCTATGGTCTGAAATACCTGGACCACTTTTCAGATGATTTGATGAAGAATCAGAAACATGATCAGGCTTTTGTTCCATCATCTGTGGCGATGAATTGTGCTCAAGCTTGCCAAACTGCTGCTGTTGCAAGTCATATGATCCTGTTGAGGGTGCTGCTACTTCTTTCTGCATATTTTGTTGCTGCTGTTCCTGATATAATTGTCTTAGCCTTTGAACTTCCTTTTTCAATGCTTCACAATGAGCTGCACCATCATTTATTTCTCTCGTTAATTGGATAT--------AACTGATAGGTATTGCCTACTAGTGAACAATATTAAGTTCACAAGTAAATAGTGAACTCACAAGAATGTGTCTAAGCCATTT----------------------GGTTATGATGCAACTGGGACTGAGTACTTACCATCCTTGAAAAGTTTGTCTTGTGCAAGGGCT
>PIAL-6
TTCTTTCTTCCAAACACTTGTTACCATCACCCATAAGGCAGCTCGAAGTCATCATTCCCTTCAACATTTGAGAACCAGAACTGGTATGGTTGTTGGCAGCATTGTTTTCTCTATGGTCTGAAATACCTGGACCACTTTTCAGATGATTTGATGAAGAATCAGAAACATGATCAGGCTTTTGTTCCATCATCTGTGGCGATGAATTGTGCTCAAGCTTGCCAAACTGCTGCTGTTGCAAGTCATATGATCCTGTTGAGGGTGCTGCTACTTCTTTCTGCATATTTTGTTGATGCTGTTCCTGATATAATTGTCTTAGCCTTTGAACTTCCTTTTTCAATGCTTCACAATGAGCTGCACCATCATTTATTTCTCTCGTTAATTGGATAT--------AACTGATAGGTATTGCCTACTAGTGAACAATATTAAGTTCACAAGTAAATAGTGAACTCACAAGAATGTGTCTAAGCCATTT----------------------GGTTATGATGCAACTGGGATTGAGTACTTACCATCCTTGAAAAGTTTGTCTTGTGCAAGGGCT
>PIAL-4
TTCTTTCTTCCAAACACTTGTTACCATCACCCATAAGGCAGCTCGAAGTCATCATTCCCTTCAACATTTGAGAACCAGAACTGGTATGGTTGTTGGCAGCATTGTTTTCTCTATGGTCTGAAATACCTGGACCACTTTTCAGATGATTTGATGAAGAATCAGAAACATGATCAGGCTTTTGTTCCAT--------------------------------CAAACTGCTGCTGTTGCAAGTCATATGATCCGGTTGAGGGTGCTGCTACTTCTTTCTGCATATTTTGTTGCTGCTGTTCCTGATATAATTGTCTTAGCCTTTGAACTTCCTTTTTCAATGCTTCACAATGAGCTGCACCATCATTTATTTCTCTCGTTAATTGGATAT--------AACTGATAGGTATTGCCTACTAGTGAACAATATTAAGTTCACAAGTAAATAGTGAACTCACAAGAATGTGTCTAAGACATTT----------------------GGTTATGATGCAACTGGGATTGAGTACTTACCATCCTTGAAAAGTTTGTCTTGTGCAAGGGCT
>PIAL-3
TTCTTTCTTCCAAACACTTGTTACCATCACCCATAAGGCAGCTCGAAGTCATCATTCCCTTCAACATTTGAGAACCAGAACTGGTATGGTTGTTGGCAGCATTGTTTTCTCTATGGTCTGAAATACCTGGACCACTTTTCAGATGATTTGATGAAGAATCAGAAACATGATCAGGCTTTTGTTCCATCATCTGTGGCGATGAATTGTGCTCAAGCTTGCCAAACTGCTGCTGTTGCAAGTCATATGATCCTGTTGAGGGTGCTGCTACTTCTTTCTGCATATTTTGTTGCTGCTGTTCCTGATATAATTGTCTTAGCCTTTGAACTTCCTTTTTCAATGCTTCACAATGAGCTGCACCATCATTTATTTCTCTCGTTAATTGGATAT--------AACTGATAGGTATTGCCTACTAGTGAACAATATTAAGTTCACAAGTAAATAGTGAACTCACAAGAATGTGTCTAAGCCATTT----------------------GGTTATGATGCAACTGGGATTGAGTACTTACCATCCTTGAAAAGTTTGTCTTGTGCAAGGGCT
>PIAL-5
TTCTTTCTTCCAAACACTTGTTACCATCACCCATAAGGCAGCTCGAAGTCATCATTCCCTTCAACATTTGAGAACCAGAACTGGTATGGTTGTTGGCAGCATTGTTTTCTCTATGGTCTGAAATACCTGGACCACTTTTCAGATGATTTGATGAAGAATCAGAAACATGATCAGGCTTTTGTTCCATCATCTGTGGCGATGAATTGTGCTCAAGCTTGCCAAACTGCTGCTGTTGCAAGTCATATGATCCTGTTGAGGGTGCTGCTACTTCTTTCTGCATATTTTGTTGCTGCTGTTCCTGATATAATTGTCTTAGCCTTTGAACTTCCTTTTTCAATGCTTCACAATGAGCTGCACCATCATTTATTTCTCTCGTTAATTGGATAT--------AACTGATAGGTATTGCCTACTAGTGAACAATATTAAGTTCACAAGTAAATAGTGAACTCACAAGAATGTGTCTAAGCCATTT----------------------GGTTATGATGCAACTGGGATTGAGTACTTACCATCCTTGAAAAGTTTGTCTTGTGCAAGGGCT
>PIAY-14
TTCTTTCTTCCAAACACTTGTTACCATCACCCATAAGGCAGCTCGAAGTCATCATTCCCTTCAACATTTGAGAACCAGAACTGGTATGGTTGTTGGCAGCATTGTTTTCTCTATGGTCTGAAATACCTGGACCACTTTTCAGATGATTTGATGAAGAATCAGAAACATGATCAGGCTTTTGTTCCATCATCTGTGGCGATGAATTGTGCTCAAGCTTGCCAAACTGCTGCTGTTGCAAGTCATATGATCCTGTTGAGGGTGCTGCTACTTCTTTCTGCATATTTTGTTGCTGCTGTTCCTGATATAATTGTCTTAGCCTTTGAACTTCCTTTTTCAATGCTTCACAATGAGCTGCACCATCATTTATTTCTCTCGTTAATTGGATAT--------AACTGATGGGTATTGCCTACTAGTGAACAATATTAAGTTCACAAGTAAATAGTGAACTCACAAAAATGTGTCTAAGCCATTT----------------------GGTTATGATGCAACTGGGATTGAGTACTTACCATCCTTGAAAAGTTTGTCTTGTGCAAGGGCT
>PIAY-8
TTCTTTCTTCCAAACACTTGTTACCATCACCCATAAGGCAGCTCGAAGTCATCATTCCCTTCAACATTTGAGAACCAGAACTGGTATGGTTGTTGGCAGCATTGTTTTCTCTATGGTCTGAAATACCTGGACCACTTTTCAGATGATTTGATGAAGAATCAGAAACATGATCAAGCTTTTGTTCCATCATCTGTGGCGATGAATTGTGCTCAAGCTTGCCAAACTGCTGCTGTTGCAAGTCATATGATCCTGTTGAGGGTGCTGCTACTTCTTTCTGCATATTTTGTTGCTGCTGTTCCTGATATAATTGTCTTAGCCTTTGAACTTCCTTTTTCAATGCTTCACAATGAGCTGCACCATCATTTATTTCTCTCGTTAATTGGATAT--------AACTGATAGGTATTGCCTACTAGTGAACAATATTAAGTTCACAAGTAAATAGTGAACTCACAAGAATGTGTCTAAGCCATTT----------------------GGTTATGATGCAACTGGGATTGAGTACTTACCATCCTTGAAAAGTTTGTCTTGTGCAAGGGCT
>PIAY-18
TTCTTTCTTCCAAACACTTGTTACCATCACCCATAAGGCAGCTCGAAGTCATCATTCCCTTCAACATTTGAGAACCAGAACTGGTATGGTTGTTGGCAGCATTGTTTTCTCTATGGTCTGAAATACCTGGACCACTTTTCAGATGATTTGATGAAGAATCAGAAACATGATCAAGCTTTTGTTCCATCATCTGTGGCGATGAATTGTGCTCAAGCTTGCCAAACTGCTGCTGTTGCAAGTCATATGATCCTGTTGAGGGTGCTGCTACTTCTTTCTGCATATTTTGTTGCTGCTGTTCCTGATATAATTGTCTTAGCCTTTGAACTTCCTTTTTCAATGCTTCACAATGAGCTGCACCATCATTTATTTCTCTCGTTAATTGGATAT--------AACTGATAGGTATTGCCTACTAGTGAACAATATTAAGTTCACAAGTAAATAGTGAACTCACAAGAATGTGTCTAAGCCATTT----------------------GGTTATGATGCAACTGGGATTGAGTACTTACCATCCTTGAAAAGTTTGTCTTGTGCAAGGGCT
>PIAY-17
TTCTTTCTTCCAAACACTTGTTACCATCACCCATAAGGCAGCTCGAAGTCATCATTCCCTTCAACATTTGAGAACCAGAACTGGTATGGTTGTTGGCAGCATTGTTTTCTCTATGGTCTGAAATACCTGGACCACTTTTCAGATGATTTGATGAAGAATCAGAAACATGATCAGGCTTTTGTTCCATCATCTGTGGCGATGAATTGTGCTCAAGCTTGCCAAACTGCTGCTGTTGCAAGTCATATGATCCTGTTGAGGGTGCTGCTACTTCTTTCTGCATATTTTGTTGCTGCTGTTCCTGATATAATTGTCTTAGCCTTTGAACTTCCTTTTTCAATGCTTCACAATGAGCTGCACCATCATTTATTTCTCTCGTTAATTGGATAT--------AACTGATGGGTATTGCCTACTAGTGAACAATATTAAGTTCACAAGTAAATAGTGAACTCACAAAAATGTGTCTAAGCCATTT----------------------GGTTATGATGCAACTGGGATTGAGTACTTACCATCCTTGAAAAGTTTGTCTTGTGCAAGGGCT
>PIAY-19
TTCTTTCTTCCAAACACTTGTTACCATCACCCATAAGGCAGCTCGAAGTCATCATTCCCTTCAACATTTGAGAACCAGAACTGGTATGGTTGTTGGCAGCATTGTTTTCTCTATGGTCTGAAATACCTGGACCACTTTTCAGATGATTTGATGAAGAATCAGAAACATGATCAGGCTTTTGTTCCATCATCTGTGGCGATGAATTGTGCTCAAGCTTGCCAAACTGCTGCTGTTGCAAGTCATATGATCCTGTTGAGGGTGCTGCTACTTCTTTCTGCATATTTTGTTGCTGCTGTTCCTGATATAATTGTCTTAGCCTTTGAACTTCCTTTTTCAATGCTTCACAATGAGCTGCACCATCATTTATTTCTCTCGTTAATTGGATAT--------AACTGATGGGTATTGCCTACTAGTGAACAATATTAAGTTCACAAGTAAATAGTGAACTCACAAAAATGTGTCTAAGCCATTT----------------------GGTTATGATGCAACTGGGATTGAGTACTTACCATCCTTGAAAAGTTTGTCTTGTGCAAGGGCT
>PIAY-1
TTCTTTCTTCCAAACACTTGTTACCATCACCCATAAGGCAGCTCGAAGTCATCATTCCCTTCAACATTTGAGAACCAGAACTGGTATGGTTGTTGGCAGCATTGTTTTCTCTATGGTCTGAAATACCTGGACCACTTTTCAGATGATTTGATGAAGAATCAGAAACATGATCAGGCTTTTGTTCCATCATCTGTGGCGATGAATTGTGCTCAAGCTTGCCAAACTGCTGCTGTTGCAAGTCATATGATCCTGTTGAGGGTGCTGCTACTTCTTTCTGCATATTTTGTTGCTGCTGTTCCTGATATAATTGTCTTAGCCTTTGAACTTCCTTTTTCAATGCTTCACAATGAGCTGCACCATCATTTATTTCTCTCGTTAATTGGATAT--------AACTGATGGGTATTGCCTACTAGTGAACAATATTAAGTTCACAAGTAAATAGTGAACTCACAAAAATGTGTCTAAGCCATTT----------------------GGTTATGATGCAACTGGGATTGAGTACTTACCATCCTTGAAAAGTTTGTCTTGTGCAAGGGCT
>PIAY-7
TTCTTTCTTCCAAACACTTGTTACCATCACCCATAAGGCAGCTCGAAGTCATCATTCCCTTCAACATTTGAGAACCAGAACTGGTATGGTTGTTGGCAGCATTGTTTTCTCTATGGTCTGAAATACCTGGACCACTTTTCAGATGATTTGATGAAGAATCAGAAACATGATCAAGCTTTTGTTCCATCATCTGTGGCGATGAATTGTGCTCAAGCTTGCCAAACTGCTGCTGTTGCAAGTCATATGATCCTGTTGAGGGTGCTGCTACTTCTTTCTGCATATTTTGTTGCTGCTGTTCCTGATATAATTGTCTTAGCCTTTGAACTTCCTTTTTCAATGCTTCACAATGAGCTGCACCATCATTTATTTCTCTCGTTAATTGGATAT--------AACTGATAGGTATTGCCTACTAGTGAACAATATTAAGTTCACAAGTAAATAGTGAACTCACAAGAATGTGTCTAAGCCATTT----------------------GGTTATGATGCAACTGGGATTGAGTACTTACCATCCTTGAAAAGTTTGTCTTGTGCAAGGGCT
>PIAY-16
TTCTTTCTTCCAAACACTTGTTACCATCACCCATAAGGCAGCTCGAAGTCATCATTCCCTTCAACATTTGAGAACCAGAACTGGTATGGTTGTTGGCAGCATTGTTTTCTCTATGGTCTGAAATACCTGGACCACTTTTCAGATGATTTGATGAAGAATCAGAAACATGATCAGGCTTTTGTTCCATCATCTGTGGCGATGAATTGTGCTCAAGCTTGCCAAACTGCTGCTGTTGCAAGTCATATGATCCTGTTGAGGGTGCTGCTACTTCTTTCTGCATATTTTGTTGCTGCTGTTCCTGATATAATTGTCTTAGCCTTTGAACTTCCTTTTTCAATGCTTCACAATGAGCTGCACCATCATTTATTTCTCTCGTTAATTGGATAT--------AACTGATGGGTATTGCCTACTAGTGAACAATATTAAGTTCACAAGTAAATAGTGAACTCACAAAAATGTGTCTAAGCCATTT----------------------GGTTATGATGCAACTGGGATTGAGTACTTACCATCCTTGAAAAGTTTGTCTTGTGCAAGGGCT
>PIAY-4
TTCTTTCTTCCAAACACTTGTTACCATCACCCATAAGGCAGCTCGAAGTCATCATTCCCTTCAACATTTGAGAACCAGAACTGGTATGGTTGTTGGCAGCATTGTTTTCTCTATGGTCTGAAATACCTGGACCACTTTTCAGATGATTTGATGAAGAATCAGAAACATGATCAGGCTTTTGTTCCATCATCTGTGGCGATGAATTGTGCTCAAGCTTGCCAAACTGCTGCTGTTGCAAGTCATATGATCCTGTTGAGGGTGCTGCTACTTCTTTCTGCATATTTTGTTGCTGCTGTTCCTGATATAATTGTCTTAGCCTTTGAACTTCCTTTTTCAATGCTTCACAATGAGCTGCACCATCATTTATTTCTCTCGTTAATTGGATAT--------AACTGATGGGTATTGCCTACTAGTGAACAATATTAAGTTCACAAGTAAATAGTGAACTCACAAAAATGTGTCTAAGCCATTT----------------------GGTTATGATGCAACTGGGATTGAGTACTTACCATCCTTGAAAAGTTTGTCTTGTGCAAGGGCT
>PIAY-13
TTCTTTCTTCCAAACACTTGTTACCATCACCCATAAGGCAGCTCGAAGTCATCATTCCCTTCAACATTTGAGAACCAGAACTGGTATGGTTGTTGGCAGCATTGTTTTCTCTATGGTCTGAAATACCTGGACCACTTTTCAGATGATTTGATGAAGAATCAGAAACATGATCAAGCTTTTGTTCCATCATCTGTGGCGATGAATTGTGCTCAAGCTTGCCAAACTGCTGCTGTTGCAAGTCATATGATCCTGTTGAGGGTGCTGCTACTTCTTTCTGCATATTTTGTTGCTGCTGTTCCTGATATAATTGTCTTAGCCTTTGAACTTCCTTTTTCAATGCTTCACAATGAGCTGCACCATCATTTATTTCTCTCGTTAATTGGATAT--------AACTGATAGGTATTGCCTACTAGTGAACAATATTAAGTTCACAAGTAAATAGTGAACTCACAAGAATGTGTCTAAGCCATTT----------------------GGTTATGATGCAACTGGGATTGAGTACTTACCATCCTTGAAAAGTTTGTCTTGTGCAAGGGCT
>PIAY-9
TTCTTTCTTCCAAACACTTGTTACCATCACCCATAAGGCAGCTCGAAGTCATCATTCCCTTCAACATTTGAGAACCAGAACTGGTATGGTTGTTGGCAGCATTGTTTTCTCTATGGTCTGAAATACCTGGACCACTTTTCAGATGATTTGATGAAGAATCAGAAACATGATCAAGCTTTTGTTCCATCATCTGTGGCGATGAATTGTGCTCAAGCTTGCCAAACTGCTGCTGTTGCAAGTCATATGATCCTGTTGAGGGTGCTGCTACTTCTTTCTGCATATTTTGTTGCTGCTGTTCCTGATATAATTGTCTTAGCCTTTGAACTTCCTTTTTCAATGCTTCACAATGAGCTGCACCATCATTTATTTCTCTCGTTAATTGGATAT--------AACTGATAGGTATTGCCTACTAGTGAACAATATTAAGTTCACAAGTAAATAGTGAACTCACAAGAATGTGTCTAAGCCATTT----------------------GGTTATGATGCAACTGGGATTGAGTACTTACCATCCTTGAAAAGTTTGTCTTGTGCAAGGGCT
>PIAY-2
TTCTTTCTTCCAAACACTTGTTACCATCACCCATAAGGCAGCTCGAAGTCATCATTCCCTTCAACATTTGAGAACCAGAACTGGTATGGTTGTTGGCAGCATTGTTTTCTCTATGGTCTGAAATACCTGGACCACTTTTCAGATGATTTGATGAAGAATCAGAAACATGATCAGGCTTTTGTTCCATCATCTGTGGCGATGAATTGTGCTCAAGCTTGCCAAACTGCTGCTGTTGCAAGTCATATGATCCTGTTGAGGGTGCTGCTACTTCTTTCTGCATATTTTGTTGCTGCTGTTCCTGATATAATTGTCTTAGCCTTTGAACTTCCTTTTTCAATGCTTCACAATGAGCTGCACCATCATTTATTTCTCTCGTTAATTGGATAT--------AACTGATGGGTATTGCCTACTAGTGAACAATATTAAGTTCACAAGTAAATAGTGAACTCACAAAAATGTGTCTAAGCCATTT----------------------GGTTATGATGCAACTGGGATTGAGTACTTACCATCCTTGAAAAGTTTGTCTTGTGCAAGGGCT
>PIAY-15
TTCTTTCTTCCAAACACTTGTTACCATCACCCATAAGGCAGCTCGAAGTCATCATTCCCTTCAACATTTGAGAACCAGAACTGGTATGGTTGTTGGCAGCATTGTTTTCTCTATGGTCTGAAATACCTGGACCACTTTTCAGATGATTTGATGAAGAATCAGAAACATGATCAGGCTTTTGTTCCATCATCTGTGGCGATGAATTGTGCTCAAGCTTGCCAAACTGCTGCTGTTGCAAGTCATATGATCCTGTTGAGGGTGCTGCTACTTCTTTCTGCATATTTTGTTGCTGCTGTTCCTGATATAATTGTCTTAGCCTTTGAACTTCCTTTTTCAATGCTTCACAATGAGCTGCACCATCATTTATTTCTCTCGTTAATTGGATAT--------AACTGATGGGTATTGCCTACTAGTGAACAATATTAAGTTCACAAGTAAATAGTGAACTCACAAAAATGTGTCTAAGCCATTT----------------------GGTTATGATGCAACTGGGATTGAGTACTTACCATCCTTGAAAAGTTTGTCTTGTGCAAGGGCT
>PIAY-10
TTCTTTCTTCCAAACACTTGTTACCATCACCCATAAGGCAGCTCGAAGTCATCATTCCCTTCAACATTTGAGAACCAGAACTGGTATGGTTGTTGGCAGTATTGTTTTCTCTATGGTCTGAAATACCTGGACCACTTTTCAGATGATTTGATGAAGAATCAGAAACATGATCAGGCTTTTGTTCCATCATCTGTGGCGATGAATTGTGCTCAAGCTTGCCAAACTGCTGCTGTTGCAAGTCATATGATCCTGTTGAGGGTGCTGCTACTTCTTTCTGCATATTTTGTTGCTGCTGTTCCTGATATAATTGTCTTAGCCTTTGAACTTCCTTTTTCAATGCTTCACAATGAGCTGCACCATCATTTATTTCTCTCGTTAATTGGATAT--------AACTGATGGGTATTGCCTACTAGTGAACAATATTAAGTTCACAAGTAAATAGTGAACTCACAAAAATGTGTCTAAGCCATTT----------------------GGTTATGATGCAACTGGGATTGAGTACTTACCATCCTTGAAAAGTTTGTCTTGTGCAAGGGCT
>PIAY-5
TTCTTTCTTCCAAACACTTGTTACCATCACCCATAAGGCAGCTCGAAGTCATCATTCCCTTCAACATTTGAGAACCAGAACTGGTATGGTTGTTGGCAGCATTGTTTTCTCTATGGTCTGAAATACCTGGACCACTTTTCAGATGATTTGATGAAGAATCAGAAACATGATCAGGCTTTTGTTCCATCATCTGTGGCGATGAATTGTGCTCAAGCTTGCCAAACTGCTGCTGTTGCAAGTCATATGATCCTGTTGAGGGTGCTGCTACTTCTTTCTGCATATTTTGTTGCTGCTGTTCCTGATATAATTGTCTTAGCCTTTGAACTTCCTTTTTCAATGCTTCACAATGAGCTGCACCATCATTTATTTCTCTCGTTAATTGGATAT--------AACTGATGGGTATTGCCTACTAGTGAACAATATTAAGTTCACAAGTAAATAGTGAACTCACAAAAATGTGTCTAAGCCATTT----------------------GGTTATGATGCAACTGGGATTGAGTACTTACCATCCTTGAAAAGTTTGTCTTGTGCAAGGGCT
>PIBU-1
TTCTTTCTTCCAAACACTTGTTACCATCACCCATAAGGCAGCTCGAAGTCATCATTCCCTTCAACATTTGAGAACCAGAACTGGTATGGTTGTTGGCAGCATTGTTTTCTCTATGGTCTGAGATACCTGGACCACTTTTCAGATGATTTGATGAAGAATCAGAAACATGATCAGGCTTTTGTTCCATCATCTGTGGGGATGAATTGTGCTCAAGCTTGCCAAACTGCTGCTGTTGCAAATCATATGATCCTGTTGAGGGTGCTGCTACTTCTTTCTGCATATTTTGTTGCTGCTGTTCCTGATATAATTGTCTTAGCCTTTGAACTTCCTTTTTCAATGCTTCACAATGAGCTGCACCATCATTTATTTCTCTCGTTAATTGGATCT--------AACTGATAGGTATTGCCTACTAGTGAACAATATTAAGTTCACAAGTAAATAGTGAACTCACAAGAATGTGTCTAAGCCATTT----------------------GATTATGATGCAACAGGGATTGAATACTTACCATCCTTGAAAAGTTTGTCTTGTGCAAGGGCT
>PIAY-3
TTCTTTCTTCCAAACACTTGTTACCATCACCCATAAGGCAGCTCGAAGTCATCATTCCCTTCAACATTTGAGAACCAGAACTGGTATGGTTGTTGGCAGCATTGTTTTCTCTATGGTCTGAAATACCTGGACCACTTTTCAGATGATTTGATGAAGAATCAGAAACATGATCAGGCTTTTGTTCCATCATCTGTGGCGATGAATTGTGCTCAAGCTTGCCAAACTGCTGCTGTTGCAAGTCATATGATCCTGTTGAGGGTGCTGCTACTTCTTTCTGCATATTTTGTTGCTGCTGTTCCTGATATAATTGTCTTAGCCTTTGAACTTCCTTTTTCAATGCTTCACAATGAGCTGCACCATCATTTATTTCTCTCGTTAATTGGATAT--------AACTGATGGGTATTGCCTACTAGTGAACAATATTAAGTTCACAAGTAAATAGTGAACTCACAAAAATGTGTCTAAGCCATTT----------------------GGTTATGATGCAACTGGGATTGAGTACTTACCATCCTTGAAAAGTTTGTCTTGTGCAAGGGCT
>PIFL-5
TTCTTTCTTCCAAACACTTGTTACCATCACCCATAAGGCAGCTCGAAGTCATCATTCCCTTCAACATTTGAGAACCAGAACTGGTATGGTTGTTGGCAGCATTGTTTTCTCTATGGTCTGAAATACCTGGACCACTTTTCAGATGATTTGATGAAGAATCAGAAACATGATCAGGCTTTTGTTCCATCATCTGTGGCGATGAATTGTGCTCAAGCTTGCCAAACTGCTGCTGTTGCAAGTCATATGATCCTGTTGAGGGTGCTGCTACTTCTTTCTGCATATTTTGTTGCTGCTGTTCCTGATATAATTGTCTTAGCCTTTGAATTTCCTTTTTCAATGCTTCACAATGAGCTGCACCATCATTTATTTCTCTCGTTAATTGGATAT--------AACTGATAGGTATTGCCTACTAGTGAACAATATTAAGTTCACAAGTAAATAGTGAACTCACAAGAATGTGTCTAAGCCATTT----------------------GGTTATGATGCAACTGGGATTGAGTACTTACCATCCTTGAAAAGTTTGTCTTGTGCAAGGGCT
>PIFL-12
TTCTTTCTTCCAAACACTTGTTACCATCACCCATAAGGCAGCTCGAAGTCATCATTCCCTTCAACATTTGAGAACCAGAACTGGTATGGTTGTTGGCAGCATTGTTTTCTCTATGGTCTGAAATACCTGGACCACTTTTCAGATGATTTGATGAAGAATCAGAAACATGATCAAGCTTTTGTTCCATCATCTGTGGCGATGAATTGTGCTCAAGCTTGCCAAACTGCTGCTGTTGCAAGTCATATGATCCTGTTGAGGGTGCTGCTACTTCTTTCTGCATATTTTGTTGCTGCTGTTCCTGATATAATTGTCTTAGCCTTTGAACTTCCTTTTTCAATGCTTCACAATGAGCTGCACCATCATTTATTTCTTTCGTTAATTGGATAT--------AACTGATAGGTATTGCCTACTAGTGAACAATATTAAGTTCACAAGTAAATAGTGAACTCACAAGAATGTGTCTAAGCCATTT----------------------GGTTATGATGCAACTGGGATTGAGTACTTACCATCCTTGAAAAGTTTGTCTTGTGCAAGGGCT
>PIFL-17
TTCTTTCTTCCAAACACTTGTTACCATCACCCATAAGGCAGCTCGAAGTCATCATTCCCTTCAACATTTGAGAACCAGAACTGGTATGGTTGTTGGCAGCATTGTTTTCTCTATGGTCTGAAATACCTGGACCACTTTTCAGATGATTTGATGAAGAATCAGAAACATGATCAGGCTTTTGTTCCATCATCTGTGGCGATGAATTGTGCTCAAGCTTGCCAAACTGCTGCTGTTGCAAGTCATATGATCCTGTTGAGGGTGCTGCTACTTCTTTCTGCATATTTTGTTGCTGCTGTTCCTGATATAATTGTCTTAGCCTTTGAACTTCCTTTTTCAATGCTTCACAATGAGCTGCACCATCATTTATTTCTCTCGTTAATTGGATAT--------AACTGATAGGTATTGCCTACTAGTGAACAATATTAAGTTCACAAGTAAATAGTGAACTCACAAGAATGTGTCTAAGCCATTT----------------------GGTTATGATGCAACTGGGATTGAGTACTTACCATCCTTGAAAAGTTTGTCTTGTGCAAGGGCT
>PIFL-10
TTCTTTCTTCCAAACACTTGTTACCATCACCCATAAGGCAGCTCGAAGTCATCATTCCCTTCAACATTTGAGAACCAGAACTGGTATGGTTGTTGGCAGCATTGTTTTCTCTATGGTCTGAAATACCTGGACCACTTTTCAGATGATTTGATGAAGAATCAGAAACATGATCAGGCTTTTGTTCCATCATCTGTGGCGATGAATTGTGCTCAAGCTTGCCAAACTGCTGCTGTTGCAAGTCATATGATCCTGTTGAGGGTGCTGCTACTTCTTTCTGCATATTTTGTTGCTGCTGTTCCTGATATAATTGTCTTAGCCTTTGAACTTCCTTTTTCAATGCTTCACAATGAGCTGCACCATCATTTATTTCTCTCGTTAATTGGATAT--------AACTGATACGTATTGCCTACTAGTGAACAATATTAAGTTCACAAGTAAATAGTGAACTCACAAGAATGTGTCTAAGCCATTT----------------------GGTTATGATGCAACTGGGATTGAGTACTTACCATCCTTGAAAAGTTTGTCTTGTGCAAGGGCT
>PIFL-8
TTCTTTCTTCCAAACACTTGTTACCATCACCCATAAGGCAGCTCGAAGTCATCATTCCCTTCAACATTTGAGAACCAGAACTGGTATGGTTGTTGGCAGCATTGTTTTCTCTATGGTCTGAAATACCTGGACCACTTTTCAGATGATTTGATGAAGAATCAGAAACATGATCAGGCTTTTGTTCCATCATCTGTGGCGATGAATTGTGCTCAAGCTTGCCAAACTGCTGCTGTTGCAAGTCATATGATCCTGTTGAGGGTGCTGCTACTTCTTTCTGCATATTTTGTTGCTGCTGTTCCTGATATAATTGTCTTAGCCTTTGAACTTCCTTTTTCAATGCTTCACAATGAGCTGCACCATCATTTATTTCTCTCGTTAATTGGATAT--------AACTGATACGTATTGCCTACTAGTGAACAATATTAAGTTCACAAGTAAATAGTGAACTCACAAGAATGTGTCTAAGCCATTT----------------------GGTTATGATGCAACTGGGATTGAGTACTTACCATCCTTGAAAAGTTTGTCTTGTGCAAGGGCT
>PIFL-4
TTCTTTCTTCCAAACACTTGTTACCATCACCCATAAGGCAGCTCGAAGTCATCATTCCCTTCAACATTTGAGAACCAGAACTGGTATGGTTGTTGGCAGCATTGTTTTCTCTATGGTCTGAAATACCTGGACCACTTTTCAGATGATTTGATGAAGAATCAGAAACATGATCAGGCTTTTGTTCCATCATCTGTGGCGATGAATTGTGCTCAAGCTTGCCAAACTGCTGCTGTTGCAAGTCATATGATCCTGTTGAGGGTGCTGCTACTTCTTTCTGCATATTTTGTTGCTGCTGTTCCTGATATAATTGTCTTAGCCTTTGAACTTCCTTTTTCAATGCTTCACAATGAGCTGCACCATCATTTATTTCTCTCGTTAATTGGATAT--------AACTGATACGTATTGCCTACTAGTGAACAATATTAAGTTCACAAGTAAATAGTGAACTCACAAGAATGTGTCTAAGCCATTT----------------------GGTTATGATGCAACTGGGATTGAGTACTTACCATCCTTGAAAAGTTTGTCTTGTGCAAGGGCT
>PIFL-13
TTCTTTCTTCCAAACACTTGTTACCATCACCCATAAGGCAGCTCGAAGTCATCATTCCCTTCAACATTTGAGAACCAGAACTGGTATGGTTGTTGGCAGCATTGTTTTCTCTATGGTCTGAAATACCTGGACCACTTTTCAGATGATTTGATGAAGAATCAGAAACATGATCAAGCTTTTGTTCCATCATCTGTGGCGATGAATTGTGCTCAAGCTTGCCAAACTGCTGCTGTTGCAAGTCATATGATCCTGTTGAGGGTGCTGCTACTTCTTTCTGCATATTTTGTTGCTGCTGTTCCTGATATAATTGTCTTAGCCTTTGAACTTCCTTTTTCAATGCTTCACAATGAGCTGCACCATCATTTATTTCTCTCGTTAATTGGATAT--------AACTGATAGGTATTGCCTACTAGTGAACAATATTAAGTTCACAAGTAAATAGTGAACTCACAAGAATGTGTCTAAGCCATTT----------------------GGTTATGATGCAACTGGGATTGAGTACTTACCATCCTTGAAAAGTTTGTCTTGTGCAAGGGCT
>PIFL-16
TTCTTTCTTCCAAACACTTGTTACCATCACCCATAAGGCAGCTCGAAGTCATCATTCCCTTCAACATTTGAGAACCAGAACTGGTATGGTTGTTGGCAGCATTGTTTTCTCTATGGTCTGAAATACCTGGACCACTTTTCAGATGATTTGATGAAGAATCAGAAACATGATCAGGCTTTTGTTCCATCATCTGTGGCGATGAATTGTGCTCAAGCTTGCCAAACTGCTGCTGTTGCAAGTCATATGATCCTGTTGAGGGTGCTGCTACTTCTTTCTGCATATTTTGTTGCTGCTGTTCCTGATATAATTGTCTTAGCCTTTGAACTTCCTTTTTCAATGCTTCACAATGAGCTGCACCATCATTTATTTCTCTCGTTAATTGGATAT--------AACTGATAGGTATTGCCTACTAGTGAACAATATTAAGTTCACAAGTAAATAGTGAACTCACAAGAATGTGTCTAAGCCATTT----------------------GGTTATGATGCAACTGGGATTGAGTACTTACCATCCTTGAAAAGTTTGTCTTGTGCAAGGGCT
>PIFL-15
TTCTTTCTTCCAAACACTTGTTACCATCACCCATAAGGCAGCTCGAAGTCATCATTCCCTTCAACATTTGAGAACCAGAACTGGTATGGTTGTTGGCAGCATTGTTTTCTCTATGGTCTGAAATACCTGGACCACTTTTCAGATGATTTGATGAAGAATCAGAAACATGATCAAGCTTTTGTTCCATCATCTGTGGCGATGAATTGTGCTCAAGCTTGCCAAACTGCTGCTGTTGCAAGTCATATGATCCTGTTGAGGGTGCTGCTACTTCTTTCTGCATATTTTGTTGCTGCTGTTCCTGATATAATTGTCTTAGCCTTTGAACTTCCTTTTTCAATGCTTCACAATGAGCTGCACCATCATTTATTTCTCTCGTTAATTGGATAT--------AACTGATAGGTATTGCCTACTAGTGAACAATATTAAGTTCACAAGTAAATAGTGAACTCACAAGAATGTGTCTAAGCCATTT----------------------GGTTATGATGCAACTGGGATTGAGTACTTACCATCCTTGAAAAGTTTGTCTTGTGCAAGGGCT
>PIFL-1
TTCTTTCTTCCAAACACTTGTTACCATCACCCATAAGGCAGCTCGAAGTCATCATTCCCTTCAACATTTGAGAACCAGAACTGGTATGGTTGTTGGCAGCATTGTTTTCTCTATGGTCTGAAATACCTGGACCACTTTTCAGATGATTTGATGAAGAATCAGAAACATGATCAGGCTTTTGTTCCATCATCTGTGGCGATGAATTGTGCTCAAGCTTGCCAAACTGCTGCTGTTGCAAGTCATATGATCCTGTTGAGGGTGCTGCTACTTCTTTCTGCATATTTTGTTGCTGCTGTTCCTGATATAATTGTCTTAGCCTTTGAACTTCCTTTTTCAATGCTTCACAATGAGCTGCACCATCATTTATTTCTCTCGTTAATTGGATAT--------AACTGATACGTATTGCCTACTAGTGAACAATATTAAGTTCACAAGTAAATAGTGAACTCACAAGAATGTGTCTAAGCCATTT----------------------GGTTATGATGCAACTGGGATTGAGTACTTACCATCCTTGAAAAGTTTGTCTTGTGCAAGGGCT
>PIFL-14
TTCTTTCTTCCAAACACTTGTTACCATCACCCATAAGGCAGCTTGAAGTCATCATTCCCTTCAACATTTGAGAACCAGAACTGGTATGGTTGTTGGCAGCATTGTTTTCTCTATGGTCTGAAATACCTGGACCACTTTTCAGATGATTTGATGAAGAATCAGAAACATGATCAGGCTTTTGTTCCATCATCTGTGGGGATGAATTGTGCTCAAGCTTGCCAAACTGCTGCTGTTGCAAGTCATATGATCCTGTTGAGGGTGCTGCTACTTCTTTCTGCATATTTTGTTGCTGCTGTTCCTGATATAATTGTCTTAGCCTTTGAACTTCCTTTTTCAATGCTTCACAATGAGCTGCACCATCATTTATTTCTCTCGTTAATTTGATAT--------AACTGATAGGTATTGCCTACTAGTGAACAATATTAAGTTCACAAGTAAATAGTGAACTCACAAGAATATGTCTAAGCCATTT----------------------GGTTATGATGCAACTGGGATTGAGTACTTACCATCCTTGAAAAGTTTGTCTTGTGCAAGGGCT
>PIFL-2
TTCTTTCTTCCAAACACTTGTTACCATCACCCATAAGGCAGCTCGAAGTCATCATTCCCTTCAACATTTGAGAACCAGAACTGGTATGGTTGTTGGCAGCATTGTTTTCTCTATGGTCTGAAATACCTGGACCACTTTTCAGATGATTTGATGAAGAATCAGAAACATGATCAGGCTTTTGTTCCATCATCTGTGGCGATGAATTGTGCTCAAGCTTGCCAAACTGCTGCTGTTGCAAGTCATATGATCCGGTTGAGGGTGCTGCTACTTCTTTCTGCATATTTTGTTGCTGCTGTTCCTGATATAATTGTCTTATCCTTTGAACTTCCTTTTTCAATGCTTCACAATGAGCTGCACCATCATTTATTTCTCTCGTTAATTGGATAT--------AACTGATAGGTATTGCCTACTAGTGAACAATATTAAGTTCACAAGTAAATAGTGAACTCACAAGAATGTGTCTAAGCCATTT----------------------GGTTATGATGCAACTGGGATTGAGTACTTACCATCCTTGAAAAGTTTGTCTTGTGCAAGGGCT
>PIFL-3
TTCTTTCTTCCAAACACTTGTTACCATCACCCATAAGGCAGCTCGAAGTCATCATTCCCTTCAACATTTGAGAACCAGAACTGGTATGGTTGTTGGCAGCATTGTTTTCTCTATGGTCTGAAATACCTGGACCACTTTTCAGATGATTTGATGAAGAATCAGAAACATGATCAAGCTTTTGTTCCATCATCTGTGGCGATGAATTGTGCTCAAGCTTGCCAAACTGCTGCTGTTGCAAGTCATATGATCCTGTTGAGGGTGCTGCTACTTCTTTCTGCATATTTTGTTGCTGCTGTTCCTGATATAATTGTCTTAGCCTTTGAACTTCCTTTTTCAATGCTTCACAATGAGCTGCACCATCATTTATTTCTCTCGTTAATTGGATAT--------AACTGATAGGTATTGCCTACTAGTGAACAATATTAAGTTCACAAGTAAATAGTGAACTCACAAGAATGTGTCTAAGCCATTT----------------------GGTTATGATGCAACTGGGATTGAGTACTTACCATCCTTGAAAAGTTTGTCTTGTGCAAGGGCT
>PIFL-9
TTCTTTCTTCCAAACACTTGTTACCATCACCCATAAGGCAGCTCGAAGTCATCATTCCCTTCAACATTTGAGAACCAGAACTGGTATGGTTGTTGGCAGCATTGTTTTCTCTATGGTCTGAAATACCTGGACCACTTTTCAGATGATTTGATGAAGAATCAGAAACATGATCAAGCTTTTGTTCCATCATCTGTGGCGATGAATTGTGCTCAAGCTTGCCAAACTGCTGCTGTTGCAAGTCATATGATCCTGTTGAGGGTGCTGCTACTTCTTTCTGCATATTTTGTTGCTGCTGTTCCTGATATAATTGTCTTAGCCTTTGAACTTCCTTTTTCAATGCTTCACAATGAGCTGCACCATCATTTATTTCTCTCGTTAATTGGATAT--------AACTGATAGGTATTGCCTACTAGTGAACAATATTAAGTTCACAAGTAAATAGTGAACTCACAAGAATGTGTCTAAGCCATTT----------------------GGTTATGATGCAACTGGGATTGAGTACTTACCATCCTTGAAAAGTTTGTCTTGTGCAAGGGCT
>PIGE-2
TTCTTTCTTCCAAACACTTGTTACCATCACCCATAAGGCAGCTCGAAGTCATCATTCCCTTCAACATTTGAGAACCAGAACTGGTATGGTTGTTGGCAGCATTGTTTTCTCTATGGTCTGAGATACCTGGACCACTTTTCAGATGATTTGATGAAGAATCAGAAACATGATCAGGCTTTTGTTCCATCATCTGTGGGGATGAATTGTGCTCAAGCTTGCCAAACTGCTGCTGTTGCAAGTCATATGATCCTGTTGAGGGTGCTGCTACTTCTTTCTGCATATTTTGTTGCTGCTGTTCCTGATATAATTGTCTTAGCCTTTGAACTTCCTTTTTCAATGCTTCACAATGAGCTGCACCATCATTTATTTCTCTCGTTAATTGGATCT--------AACTGATAGGTATTGCCTACTAGTGAACAATATTAAGTTCACAAGTAAATAGTGAACTCACAAGAATGTGTCTAAGCCATTT----------------------GATTATGATGCAAC-------------TTACCATCCTTGAAAAGTTTGTCTTGTGCAAGGGCT
>PIGE-1
TTCTTTCTTCCAAACACTTGTTACCATCACCCATAAGGCAGCTCGAAGTCATCATTCCCTTCAACATTTGAGAACCAGAACTGGTATGGTTGTTGGCAGCATTGTTTTCTCTATGGTCTGAGATACCTGGACCACTTTTCAGATGATTTGATGAAGAATCAGAAACATGATCAGGCTTTTGTTCCATCATCTGTGGGGATGAATTGTGCTCAAGCTTGCCAAACTGCTGCTGTTGCAAGTCATATGATCCTGTTGAGGGTGCTGCTACTTCTTTCTGCATATTTTGTTGCTGCTGTTCCTGATATAATTGTCTTAGCCTTTGAACTTCCTTTTTCAATGCTTCACAATGAGCTGCACCATCATTTATTTCTCTCGTTAATTGGATCT--------AACTGATAGGTATTGCCTACTAGTGAACAATATTAAGTTCACAAGTAAATAGTGAACTCACAAGAATGTGTCTAAGCCATTT----------------------GATTATGATGCAAC-------------TTACCATCCTTGAAAAGTTTGTCTTGTGCAAGGGCT
>PIMN-11
TTCTTTCTTCCAAACACTTGTTACCATCACCCATAAGGCAGCTCGAAGTCATCATTCCCTTCAACATTTGAGAACCAGAACTGGTATGGTTGTTGGCAGCATTGTTTTCTCTATGGTCTGAAATACCTGGACCACTTTTCAGATGATTTGATGAAGAATCAGAAACATGATCAGGCTTTTGTTCCATCATCTGTGGCGATGAATTGTGCTCAAGCTTGCCAAACTGCTGCTGTTGCAAGTCATATGATCCTGTTGAGGGTGCTGCTACTTCTTTCTGCATATTTTGTTGCTGCTGTTCCTGATATAATTGTCTTAGCCTTTGAACTTCCTTTTTCAATGCTTCACAATGAGCTGCACCATCATTTATTTCTCTCGTTAATTGGATAT--------AACTGATAGGTATTGCCTACTAGTGAACAATATTAAGTTCACAAGTAAATAGTGAACTCACAAGAATGTGTCTAAGCCATTT----------------------GGTTATGATGCAACTGGGATTGAGTACTTACCATCCTTGAAAAGTTTGTCTTGTGCAAGGGCT
>PIMN-12
TTCTTTCTTCCAAACACTTGTTACCATCACCCATAAGGCAGCTCGAAGTCATCATTCCCTTCAACATTTGAGAACCAGAACTGGTATGGTTGTTGGCAGCATTGTTTTCTCTATGGTCTGAAATACCTGGACCACTTTTCAGATGATTTGATGAAGAATCAGAAACATGATCAGGCTTTTGTTCCATCATCTGTGGCGATGAATTGTGCTCAAGCTTGCCAAACTGCTGCTGTTGCAAGTCATATGATCCTGTTGAGGGTGCTGCTACTTCTTTCTGCATATTTTGTTGCTGCTGTTCCTGATATAATTGTCTTAGCCTTTGAACTTCCTTTTTCAATGCTTCACAATGAGCTGCACCATCATTTATTTCTCTCGTTAATTGGATAT--------AACTGATAGGTATTGCCTACTAGTGAACAATATTAAGTTCACAAGTAAATAGTGAACTCACAAGAATGTGTCTAAGCCATTT----------------------GGTTATGATGCAACTGGGATTGAGTACTTACCATCCTTGAAAAGTTTGTCTTGTGCAAGGGCT
>PIMN-14
TTCTTTCTTCCAAACACTTGTTACCATCACCCATAAGGCAGCTCGAAGTCATCATTCCCTTCAACATTTGAGAACCAGAACTGGTATGGTTGTTGGCAGCATTGTTTTCTCTATGGTCTGAAATACCTGGACCACTTTTCAGATGATTTGATGAAGAATCAGAAACATGATCAGGCTTTTGTTCCATCATCTGTGGCGATGAATTGTGCTCAAGCTTGCCAAACTGCTGCTGTTGCAAGTCATATGATCCTGTTGAGGGTGCTGCTACTTCTTTCTGCATATTTTGTTGCTGCTGTTCCTGATATAATTGTCTTAGCCTTTGAACTTCCTTTTTCAATGCTTCACAATGAGCTGCACCATCATTTATTTCTCTCGTTAATTGGATAT--------AACTGATAGGTATTGCCTACTAGTGAACAATATTAAGTTCACAAGTAAATAGTGAACTCACAAGAATGTGTCTAAGCCATTT----------------------GGTTATGATGCAACTGGGATTGAGTACTTACCATCCTTGAAAAGTTTGTCTTGTGCAAGGGCT
>PIMN-2
TTCTTTCTTCCAAACACTTGTTACCATCACCCATAAGGCAGCTCGAAGTCATCATTCCCTTCAACATTTGAGAACCAGAACTGGTATGGTTGTTGGCAGCATTGTTTTCTCTATGGTCTGAAATACCTGGACCACTTTTCAGATGATTTGATGAAGAATCAGAAACATGATCAGGCTTTTGTTCCATCATCTGTGGCGATGAATTGTGCTCAAGCTTGCCAAACTGCTGCTGTTGCAAGTCATATGATCCTGTTGAGGGTGCTGCTACTTCTTTCTGCATATTTTGTTGCTGCTGTTCCTGATATAATTGTCTTAGCCTTTGAACTTCCTTTTTCAATGCTTCACAATGAGCTGCACCATCATTTATTTCTCTCGTTAATTGGATAT--------AACTGATAGGTATTGCCTACTAGTGAACAATATTAAGTTCACAAGTAAATAGTGAACTCACAAGAATGTGTCTAAGCCATTT----------------------GGTTATGATGCAACTGGGATTGAGTACTTACCATCCTTGAAAAGTTTGTCTTGTGCAAGGGCT
>PIMN-6
TTCTTTCTTCCAAACACTTGTTACCATCACCCATAAGGCAGCTCGAAGTCATCATTCCCTTCAACATTTGAGAACCAGAACTGGTATGGTTGTTGGCAGCATTGTTTTCTCTATGGTCTGAAATACCTGGACCACTTTTCAGATGATTTGATGAAGAATCAGAAACATGATCAGGCTTTTGTTCCATCATCTGTGGCGATGAATTGTGCTCAAGCTTGCCAAACTGCTGCTGTTGCAAGTCATATGATCCTGTTGAGGGTGCTGCTACTTCTTTCTGCATATTTTGTTGCTGCTGTTCCTGATATAATTGTCTTAGCCTTTGAACTTCCTTTTTCAATGCTTCACAATGAGCTGCACCATCATTTATTTCTCTCGTTAATTGGATAT--------AACTGATAGGTATTGCCTACTAGTGAACAATATTAAGTTCACAAGTAAATAGTGAACTCACAAGAATGTGTCTAAGCCATTT----------------------GGTTATGATGCAACTGGGATTGAGTACTTACCATCCTTGAAAAGTTTGTCTTGTGCAAGGGCT
>PIMN-8
TTCTTTCTTCCAAACACTTGTTACCATCACCCATAAGGCAGCTCGAAGTCATCATTCCCTTCAACATTTGAGAACCAGAACTGGTATGGTTGTTGGCAGCATTGTTTTCTCTATGGTCTGAAATACCTGGACCACTTTTCAGATGATTTGATGAAGAATCAGAAACATGATCAGGCTTTTGTTCCATCATCTGTGGCGATGAATTGTGCTCAAGCTTGCCAAACTGCTGCTGTTGCAAGTCATATGATCCTGTTGAGGGTGCTGCTACTTCTTTCTGCATATTTTGTTGCTGCTGTTCCTGATATAATTGTCTTAGCCTTTGAACTTCCTTTTTCAATGCTTCACAATGAGCTGCACCATCATTTATTTCTCTCGTTAATTGGATAT--------AACTGATAGGTATTGCCTACTAGTGAACAATATTAAGTTCACAAGTAAATAGTGAACTCACAAGAATGTGTCTAAGCCATTT----------------------GGTTATGATGCAACTGGGATTGAGTACTTACCATCCTTGAAAAGTTTGTCTTGTGCAAGGGCT
>PIMN-18
TTCTTTCTTCCAAACACTTGTTACCATCACCCATAAGGCAGCTCGAAGTCATCATTCCCTTCAACATTTGAGAACCAGAACTGGTATGGTTGTTGGCAGCATTGTTTTCTCTATGGTCTGAAATACCTGGACCACTTTTCAGATGATTTGATGAAGAATCAGAAACATGATCAGGCTTTTGTTCCATCATCTGTGGCGATGAATTGTGCTCAAGCTTGCCAAACTGCTGCTGTTGCAAGTCATATGATCCTGTTGAGGGTGCTGCTACTTCTTTCTGCATATTTTGTTGCTGCTGTTCCTGATATAATTGTCTTAGCCTTTGAACTTCCTTTTTCAATGCTTCACAATGAGCTGCACCATCATTTATTTCTCTCGTTAATTGGATAT--------AACTGATAGGTATTGCCTACTAGTGAACAATATTAAGTTCACAAGTAAATAGTGAACTCACAAGAATGTGTCTAAGCCATTT----------------------GGTTATGATGCAACTGGGATTGAGTACTTACCATCCTTGAAAAGTTTGTCTTGTGCAAGGGCT
>PIMN-17
TTCTTTCTTCCAAACACTTGTTACCATCACCCATAAGGCAGCTCGAAGTCATCATTCCCTTCAACATTTGAGAACCAGAACTGGTATGGTTGTTGGCAGCATTGTTTTCTCTATGGTCTGAAATACCTGGACCACTTTTCAGATGATTTGATGAAGAATCAGAAACATGATCAGGCTTTTGTTCCATCATCTGTGGCGATGAATTGTGCTCAAGCTTGCCAAACTGCTGCTGTTGCAAGTCATATGATCCTGTTGAGGGTGCTGCTACTTCTTTCTGCATATTTTGTTGCTGCTGTTCCTGATATAATTGTCTTAGCCTTTGAACTTCCTTTTTCAATGCTTCACAATGAGCTGCACCATCATTTATTTCTCTCGTTAATTGGATAT--------AACTGATAGGTATTGCCTACTAGTGAACAATATTAAGTTCACAAGTAAATAGTGAACTCACAAGAATGTGTCTAAGCCATTT----------------------GGTTATGATGCAACTGGGATTGAGTACTTACCATCCTTGAAAAGTTTGTCTTGTGCAAGGGCT
>PIMN-5
TTCTTTCTTCCAAACACTTGTTACCATCACCCATAAGGCAGCTCGAAGTCATCATTCCCTTCAACATTTGAGAACCAGAACTGGTATGGTTGTTGGCAGCATTGTTTTCTCTATGGTCTGAAATACCTGGACCACTTTTCGGATGATTTGATGAAGAATCAGAAACATGATCAGGCTTTTGTTCCATCATCTGTGGCGATGAATTGTGCTCAAGCTTGCCAAACTGCTGCTGTTGCAAGTCATATGATCCTGTTGAGGGTGCTGCTACTTCTTTCTGCATATTTTGTTGCTGCTGTTCCTGATATAATTGTCTTAGCCTTTGAACTTCCTTTTTCAATGCTTCACAATGAGCTGCACCATCATTTATTTCTCTCGTTAATTGGATAT--------AACTGATAGGTATTGCCTACTAGTGAACAATATTAAGTTCACAAGTAAATAGTGAACTCACAAGAATGTGTCTAAGCCATTT----------------------GGTTATGATGCAACTGGGATTGAGTACTTACCATCCTTGAAAAGTTTGTCTTGTGCAAGGGCT
>PIMN-9
TTCTTTCTTCCAAACACTTGTTACCATCACCCATAAGGCAGCTCGAAGTCATCATTCCCTTCAACATTTGAGAACCAGAACTGGTATGGTTGTTGGCAGCATTGTTTTCTCTATGGTCTGAAATACCTGGACCACTTTTCAGATGATTTGATGAAGAATCAGAAACATGATCAGGCTTTTGTTCCATCATCTGTGGCGATGAATTGTGCTCAAGCTTGCCAAACTGCTGCTGTTGCAAGTCATATGATCCTGTTGAGGGTGCTGCTACTTCTTTCTGCATATTTTGTTGCTGCTGTTCCTGATATAATTGTCTTAGCCTTTGAACTTCCTTTTTCAATGCTTCACAATGAGCTGCACCATCATTTATTTCTCTCGTTAATTGGATAT--------AACTGATAGGTATTGCCTACTAGTGAACAATATTAAGTTCACAAGTAAATAGTGAACTCACAAGAATGTGTCTAAGCCATTT----------------------GGTTATGATGCAACTGGGATTGAGTACTTACCATCCTTGAAAAGTTTGTCTTGTGCAAGGGCT
>PIMN-15
TTCTTTCTTCCAAACACTTGTTACCATCACCCATAAGGCAGCTCGAAGTCATCATTCCCTTCAACATTTGAGAACCAGAACTGGTATGGTTGTTGGCAGCATTGTTTTCTCTATGGTCTGAAATACCTGGACCACTTTTCAGATGATTTGATGAAGAATCAGAAACATGATCAGGCTTTTGTTCCATCATCTGTGGCGATGAATTGTGCTCAAGCTTGCCAAACTGCTGCTGTTGCAAGTCATATGATCCTGTTGAGGGTGCTGCTACTTCTTTCTGCATATTTTGTTGCTGCTGTTCCTGATATAATTGTCTTAGCCTTTGAACTTCCTTTTTCAATGCTTCACAATGAGCTGCACCATCATTTATTTCTCTCGTTAATTGGATAT--------AACTGATAGGTATTGCCTACTAGTGAACAATATTAAGTTCACAAGTAAATAGTGAACTCACAAGAATGTGTCTAAGCCATTT----------------------GGTTATGATGCAACTGGGATTGAGTACTTACCATCCTTGAAAAGTTTGTCTTGTGCAAGGGCT
>PIMN-13
TTCTTTCTTCCAAACACTTGTTACCATCACCCATAAGGCAGCTCGAAGTCATCATTCCCTTCAACATTTGAGAACCAGAACTGGTATGGTTGTTGGCAGCATTGTTTTCTCTATGGTCTGAAATACCTGGACCACTTTTCAGATGATTTGATGAAGAATCAGAAACATGATCAGGCTTTTGTTCCATCATCTGTGGCGATGAATTGTGCTCAAGCTTGCCAAACTGCTGCTGTTGCAAGTCATATGATCCTGTTGAGGGTGCTGCTACTTCTTTCTGCATATTTTGTTGCTGCTGTTCCTGATATAATTGTCTTAGCCTTTGAACTTCCTTTTTCAATGCTTCACAATGAGCTGCACCATCATTTATTTCTCTCGTTAATTGGATAT--------AACTGATAGGTATTGCCTACTAGTGAACAATATTAAGTTCACAAGTAAATAGTGAACTCACAAGAATGTGTCTAAGCCATTT----------------------GGTTATGATGCAACTGGGATTGAGTACTTACCATCCTTGAAAAGTTTGTCTTGTGCAAGGGCT
>PIMN-1
TTCTTTCTTCCAAACACTTGTTACCATCACCCATAAGGCAGCTCGAAGTCATCATTCCCTTCAACATTTGAGAACCAGAACTGGTATGGTTGTTGGCAGCATTGTTTTCTCTATGGTCTGAAATACCTGGACCACTTTTCAGATGATTTGATGAAGAATCAGAAACATGATCAGGCTTTTGTTCCATCATCTGTGGCGATGAATTGTGCTCAAGCTTGCCAAACTGCTGCTGTTGCAAGTCATATGATCCTGTTGAGGGTGCTGCTACTTCTTTCTGCATATTTTGTTGCTGCTGTTCCTGATATAATTGTCTTAGCCTTTGAACTTCCTTTTTCAATGCTTCACAATGAGCTGCACCATCATTTATTTCTCTCGTTAATTGGATAT--------AACTGATAGGTATTGCCTACTAGTGAACAATATTAAGTTCACAAGTAAATAGTGAACTCACAAGAATGTGTCTAAGCCATTT----------------------GGTTATGATGCAACTGGGATTGAGTACTTACCATCCTTGAAAAGTTTGTCTTGTGCAAGGGCT
>PIMN-4
TTCTTTCTTCCAAACACTTGTTACCATCACCCATAAGGCAGCTCGAAGTCATCATTCCCTTCAACATTTGAGAACCAGAACTGGTATGGTTGTTGGCAGCATTGTTTTCTCTATGGTCTGAAATACCTGGACCACTTTTCAGATGATTTGATGAAGAATCAGAAACATGATCAAGCTTTTGTTCCATCATCTGTGGCGATGAATTGTGCTCAAGCTTGCCAAACTGCTGCTGTTGCAAGTCATATGATCCTGTTGAGGGTGCTGCTACTTCTTTCTGCATATTTTGTTGCTGCTGTTCCTGATATAATTGTCTTAGCCTTTGAACTTCCTTTTTCAATGCTTCACAATGAGCTGCACCATCATTTATTTCTCTCGTTAATTGGATAT--------AACTGATAGGTATTGCCTACTAGTGAACAATATTAAGTTCACAAGTAAATAGTGAACTCACAAGAATGTGTCTAAGCCATTT----------------------GGTTATGATGCAACTGGGATTGAGTACTTACCATCCTTGAAAAGTTTGTCTTGTGCAAGGGCT
>PIMN-3
TTCTTTCTTCCAAACACTTGTTACCATCACCCATAAGGCAGCTCGAAGTCATCATTCCCTTCAACATTTGAGAACCAGAACTGGTATGGTTGTTGGCAGCATTGTTTTCTCTATGGTCTGAAATACCTGGACCACTTTTCAGATGATTTGATGAAGAATCAGAAACATGATCAGGCTTTTGTTCCATCATCTGTGGCGATGAATTGTGCTCAAGCTTGCCAAACTGCTGCTGTTGCAAGTCATATGATCCTGTTGAGGGTGCTGCTACTTCTTTCTGCATATTTTGTTGCTGCTGTTCCTGATATAATTGTCTTAGCCTTTGAACTTCCTTTTTCAATGCTTCACAATGAGCTGCACCATCATTTATTTCTCTCGTTAATTGGATAT--------AACTGATAGGTATTGCCTACTAGTGAACAATATTAAGTTCACAAGTAAATAGTGAACTCACAAGAATGTGTCTAAGCCATTT----------------------GGTTATGATGCAACTGGGATTGAGTACTTACCATCCTTGAAAAGTTTGTCTTGTGCAAGGGCT
>PIMN-10
TTCTTTCTTCCAAACACTTGTTACCATCACCCATAAGGCAGCTCGAAGTCATCATTCCCTTCAACATTTGAGAACCAGAACTGGTATGGTTGTTGGCAGCATTGTTTTCTCTATGGTCTGAAATACCTGGACCACTTTTCAGATGATTTGATGAAGAATCAGAAACATGATCAAGCTTTTGTTCCATCATCTGTGGCGATGAATTGTGCTCAAGCTTGCCAAACTGCTGCTGTTGCAAGTCATATGATCCTGTTGAGGGTGCTGCTACTTCTTTCTGCATATTTTGTTGCTGCTGTTCCTGATATAATTGTCTTAGCCTTTGAACTTCCTTTTTCAATGCTTCACAATGAGCTGCACCATCATTTATTTCTCTCGTTAATTGGATAT--------AACTGATAGGTATTGCCTACTAGTGAACAATATTAAGTTCACAAGTAAATAGTGAACTCACAAGAATGTGTCTAAGCCATTT----------------------GGTTATGATGCAACTGGGATTGAGTACTTACCATCCTTGAAAAGTTTGTCTTGTGCAAGGGCT
>PIMN-7
TTCTTTCTTCCAAACACTTGTTACCATCACCCATAAGGCAGCTCGAAGTCATCATTCCCTTCAACATTTGAGAACCAGAACTGGTATGGTTGTTGGCAGCATTGTTTTCTCTATGGTCTGAAATACCTGGACCACTTTTCAGATGATTTGATGAAGAATCAGAAACATGCTCAGGCTTTTGTTCCATCATCTGTGGCGATGAATTGTGCTCAAGCTTGCCAAACTGCTGCTGTTGCAAGTCATATGATCCTGTTGAGGGTGCTGCTACTTCTTTCTGCATATTTTGTTGCTGCTGTTCCTGATATAATTGTCTTAGCCTTTGAACTTCCTTTTTCAATGCTTCACAATGAGCTGCACCATCATTTATTTCTCTCGTTAATTGGATAT--------AACTGATAGGTATTGCCTACTAGTGAACAATATTAAGTTCACAAGTAAATAGTGAACTCACAAGAATGTGTCTAAGCCATTT----------------------GGTTATGATGCAACTGGGATTGAGTACTTACCATCCTTGAAAAGTTTGTCTTGTGCAAGGGCT
>PIMN-16
TTCTTTCTTCCAAACACTTGTTACCATCACCCATAAGGCAGCTCGAAGTCATCATTCCCTTCAACATTTGAGAACCAGAACTGGTATGGTTGTTGGCAGCATTGTTTTCTCTATGGTCTGAAATACCTGGACCACTTTTCAGATGATTTGATGAAGAATCAGAAACATGATCAGGCTTTTGTTCCATCATCTGTGGCGATGAATTGTGCTCAAGCTTGCCAAACTGCTGCTGTTGCAAGTCATATGATCCTGTTGAGGGTGCTGCTACTTCTTTCTGCATATTTTGTTGCTGCTGTTCCTGATATAATTGTCTTAGCCTTTGAACTTCCTTTTTCAATGCTTCACAATGAGCTGCACCATCATTTATTTCTCTCGTTAATTGGATAT--------AACTGATAGGTATTGCCTACTAGTGAACAATATTAAGTTCACAAGTAAATAGTGAACTCACAAGAATGTGTCTAAGCCATTT----------------------GGTTATGATGCAACTGGGATTGAGTACTTACCATCCTTGAAAAGTTTGTCTTGTGCAAGGGCT
>PISB-6
TTCTTTCTTCCAAACACTTGTTACCATCACCCATAAGGCAGCTCGAAGTCATCATTCCCTTCAACATTTGAGAACCAGAACTGGTATGGTTGTTGGCAGCATTGTTTTCTCTATGGTCTGAAATACCTGGACCACTTTTCAGATGATTTGATGAAGAATCAGAAACATGATCAAGCTTTTGTTCCATCATCTGTGGCGATGAATTGTGCTCAAGCTTGCCAAACTGCTGCTGTTGCAAGTCATATGATCCTGTTGAGGGTGCTGCTACTTCTTTCTGCATATTTTGTTGCTGCTGTTCCTGATATAATTGTCTTAGCCTTTGAACTTCCTTTTTCAATGCTTCACAATGAGCTGCACCATCATTTATTTCTCTCGTTAATTGGATAT--------AACTGATAGGTATTGCCTACTAGTGAACAATATTAAGTTCACAAGTAAATAGTGAACTCACAAGAATGTGTCTAAGCCATTT----------------------GGTTATGATGCAACTGGGATTGAGTACTTACCATCCTTGAAAAGTTTGTCTTGTGCAAGGGCT
>PISB-18
TTCTTTCTTCCAAACACTTGTTACCATCACCCATAAGGCAGCTCGAAGTCATCATTCCCTTCAACATTTGAGAACCAGAACTGGTATGGTTGTTGGCAGCATTGTTTTCTCTATGGTCTGAAATACCTGGACCACTTTTCAGATGATTTGATGAAGAATCAGAAACATGATCAGGCTTTTGTTCCATCATCTGTGGCGATGAATTGTGCTCAAGCTTGCCAAACTGCTGCTGTTGCAAGTCATATGATCCTGTTGAGGGTGCTGCTACTTCTTTCTGCATATTTTGTTGCTGCTGTTCCTGATATAATTGTCTTAGCCTTTGAACTTCCTTTTTCAATGCTTCACAATGAGCTGCACCATCATTTATTTCTCTCGTTAATTGGATAT--------AACTGATGGGTATTGCCTACTAGTGAACAATATTAAGTTCACAAGTAAATAGTGAACTCACAAAAATGTGTCTAAGCCATTT----------------------GGTTATGATGCAACTGGGATTGAGTACTTACCATCCTTGAAAAGTTTGTCTTGTGCAAGGGCT
>PISB-14
TTCTTTCTTCCAAACACTTGTTACCATCACCCATAAGGCAGCTCGAAGTCATCATTCCCTTCAACATTTGAGAACCAGAACTGGTATGGTTGTTGGCAGCATTGTTTTCTCTATGGTCTGAAATACCTGGACCACTTTTCAGATGATTTGATGAAGAATCAGAAACATGATCAAGCTTTTGTTCCATCATCTGTGGCGATGAATTGTGCTCAAGCTTGCCAAACTGCTGCTGTTGCAAGTCATATGATCCTGTTGAGGGTGCTGCTACTTCTTTCTGCATATTTTGTTGCTGCTGTTCCTGATATAATTGTCTTAGCCTTTGAACTTCCTTTTTCAATGCTTCACAATGAGCTGCACCATCATTTATTTCTCTCGTTAATTGGATAT--------AACTGATAGGTATTGCCTACTAGTGAACAATATTAAGTTCACAAGTAAATAGTGAACTCACAAGAATGTGTCTAAGCCATTT----------------------GGTTATGATGCAACTGGGATTGAGTACTTACCATCCTTGAAAAGTTTGTCTTGTGNNNNNNNN
>PISB-2
TTCTTTCTTCCAAACACTTGTTACCATCACCCATAAGGCAGCTCGAAGTCATCATTCCCTTCAACATTTGAGAACCAGAACTGGTATGGTTGTTGGCAGCATTGTTTTCTCTATGGTCTGAAATACCTGGACCACTTTTCAGATGATTTGATGAAGAATCAAAAACATGATCAGGCTTTTGTTCCATCATCTGTGGCGATGAATTGTGCTCAAGCTTGCCAAACTGCTGCTGTTGCAAGTCATATGATCCTGTTGAGGGTGCTGCTACTTCTTTCTGCATATTTTGTTGCTGCTGTTCCTGATATAATTGTCTTAGCCTTTGAACTTCCTTTTTCAATGCTTCACAATGAGCTGCACCATCATTTATTTCTCTCGTTAATTGGATAT--------AACTGATAGGTATTGCCTACTAGTGAACAATATTAAGTTCACAAGTAAATAGTGAACTCACAAGAATGTGTCTAAGCCATTT----------------------GGTTATGATGCAACTGGGATTGAGTACTTACCATCCTTGAAAAGTTTGTCTTGTGCAAGGGCT
>PISB-5
TTCTTTCTTCCAAACACTTGTTACCATCACCCATAAGGCAGCTCGAAGTCATCATTCCCTTCAACATTTGAGAACCAGAACTGGTATGGTTGTTGGCAGCATTGTTTTCTCTATGGTCTGAAATACCTGGACCACTTTTCAGATGATTTGATGAAGAATCAAAAACATGATCAAGCTTTTGTTCCATCATCTGTGGCGATGAATTGTGCTCAAGCTTGCCAAACTGCTGCTGTTGCAAGTCATATGATCCTGTTGAGGGTGCTGCTACTTCTTTCTGCATATTTTGTTGCTGCTGTTCCTGATATAATTGTCTTAGCCTTTGAACTTCCTTTTTCAATGCTTCACAATGAGCTGCACCATCATTTATTTCTCTCGTTAATTGGATAT--------AACTGATAGGTATTGCCTACTAGTGAACAATATTAAGTTCACAAGTAAATAGTGAACTCACAAGAATGTGTCTAAGCCATTT----------------------GGTTATGATGCAACTGGGATTGAGTACTTACCATCCTTGAAAAGTTTGTCTTGTGCAAGGGCT
>PISB-7
TTCTTTCTTCCAAACACTTGTTACCATCACCCATAAGGCAGCTCGAAGTCATCATTCCCTTCAACATTTGAGAACCAGAACTGGTATGGTTGTTGGCAGCATTGTTTTCTCTATGGTCTGAAATACCTGGACCACTTTTCAGATGATTTGATGAAGAATCAGAAACATGATCAGGCTTTTGTTCCATCATCTGTGGCGATGAATTGTGCTCAAGCTTGCCAAACTGCTGCTGTTGCAAGTCATATGATCCTGTTGAGGGTGCTGCTACTTCTTTCTGCATATTTTGTTGCTGCTGTTCCTGATATAATTGTCTTAGCCTTTGAACTTCCTTTTTCAATGCTTCACAATGAGCTGCACCATCATTTATTTCTCTCGTTAATTGGATAT--------AACTGATAGGTATTGCCTACTAGTGAACAATATTAAGTTCACAAGTAAATAGTGAACTCACAAGAATGTGTCTAAGCCATTT----------------------GGTTATGATGCAACTGGGATTGAGTACTTACCATCCTTGAAAAGTTTGTCTTGTGCAAGGGCT
>PISB-1
TTCTTTCTTCCAAACACTTGTTACCATCACCCATAAGGCAGCTCGAAGTCATCATTCCCTTCAACATTTGAGAACCAGAACTGGTATGGTTGTTGGCAGCATTGTTTTCTCTATGGTCTGAAATACCTGGACCACTTTTCAGATGATTTGATGAAGAATCAGAAACATGATCAGGCTTTTGTTCCATCATCTGTGGCGATGAATTGTGCTCAAGCTTGCCAAACTGCTGCTGTTGCAAGTCATATGATCCTGTTGAGGGTGCTGCTACTTCTTTCTGCATATTTTGTTGCTGCTGTTCCTGATATAATTGTCTTAGCCTTTGAACTTCCTTTTTCAATGCTTCACAATGAGCTGCACCATCATTTATTTCTCTCGTTAATTGGATAT--------AACTGATGGGTATTGCCTACTAGTGAACAATATTAAGTTCACAAGTAAATAGTGAACTCACAAAAATGTGTCTAAGCCATTT----------------------GGTTATGATGCAACTGGGATTGAGTACTTACCATCCTTGAAAAGTTTGTCTTGTGCAAGGGCT
>PISB-9
TTCTTTCTTCCAAACACTTGTTACCATCACCCATAAGGCAGCTCGAAGTCATCATTCCCTTCAACATTTGAGAACCAGAACTGGTATGGTTGTTGGCAGCATTGTTTTCTCTATGGTCTGAAATACCTGGACCACTTTTCAGATGATTTGATGAAGAATCAGAAACATGATCAGGCTTTTGTTCCATCATCTGTGGCGATGAATTGTGCTCAAGCTTGCCAAACTGCTGCTGTTGCAAGTCATATGATCCTGTTGAGGGTGCTGCTACTTCTTTCTGCATATTTTGTTGCTGCTGTTCCTGATATAATTGTCTTAGCCTTTGAACTTCCTTTTTCAATGCTTCACAATGAGCTGCACCATCATTTATTTCTCTCGTTAATTGGATAT--------AACTGATGGGTATTGCCTACTAGTGAACAATATTAAGTTCACAAGTAAATAGTGAACTCACAAAAATGTGTCTAAGCCATTT----------------------GGTTATGATGCAACTGGGATTGAGTACTTACCATCCTTGAAAAGTTTGTCTTGTGCAAGGGCT
>PISB-3
TTCTTTCTTCCAAACACTTGTTACCATCACCCATAAGGCAGCTCGAAGTCATCATTCCCTTCAACATTTGAGAACCAGAACTGGTATGGTTGTTGGCAGCATTGTTTTCTCTATGGTCTGAAATACCTGGACCACTTTTCAGATGATTTGATGAAGAATCAGAAACATGATCAAGCTTTTGTTCCATCATCTGTGGCGATGAATTGTGCTCAAGCTTGCCAAACTGCTGCTGTTGCAAGTCATATGATCCTGTTGAGGGTGCTGCTACTTCTTTCTGCATATTTTGTTGCTGCTGTTCCTGATATAATTGTCTTAGCCTTTGAACTTCCTTTTTCAATGCTTCACAATGAGCTGCACCATCATTTATTTCTCTCGTTAATTGGATAT--------AACTGATAGGTATTGCCTACTAGTGAACAATATTAAGTTCACAAGTAAATAGTGAACTCACAAGAATGTGTCTAAGCCATTT----------------------GGTTATGATGCAACTGGGATTGAGTACTTACCATCCTTGAAAAGTTTGTCTTGTGCAAGGGCT
>PISB-4
TTCTTTCTTCCAAACACTTGTTACCATCACCCATAAGGCAGCTCGAAGTCATCATTCCCTTCAACATTTGAGAACCAGAACTGGTATGGTTGTTGGCAGCATTGTTTTCTCTATGGTCTGAAATACCTGGACCACTTTTCAGATGATTTGATGAAGAATCAGAAACATGATCAAGCTTTTGTTCCATCATCTGTGGCGATGAATTGTGCTCAAGCTTGCCAAACTGCTGCTGTTGCAAGTCATATGATCCTGTTGAGGGTGCTGCTACTTCTTTCTGCATATTTTGTTGCTGCTGTTCCTGATATAATTGTCTTAGCCTTTGAACTTCCTTTTTCAATGCTTCACAATGAGCTGCACCATCATTTATTTCTCTCGTTAATTGGATAT--------AACTGATAGGTATTGCCTACTAGTGAACAATATTAAGTTCACAAGTAAATAGTGAACTCACAAGAATGTGTCTAAGCCATTT----------------------GGTTATGATGCAACTGGGATTGAGTACTTACCATCCTTGAAAAGTTTGTCTTGTGCAAGGGCT
>PISB-13
TTCTTTCTTCCAAACACTTGTTACCATCACCCATAAGGCAGCTCGAAGTCATCATTCCCTTCAACATTTGAGAACCAGAACTGGTATGGTTGTTGGCAGCATTGTTTTCTCTATGGTCTGAAATACCTGGACCACTTTTCAGATGATTTGATGAAGAATCAGAAACATGATCAGGCTTTTGTTCCATCATCTGTGGCGATGAATTGTGCTCAAGCTTGCCAAACTGCTGCTGTTGCAAGTCATATGATCCTGTTGAGGGTGCTGCTACTTCTTTCTGCATATTTTGTTGCTGCTGTTCCTGATATAATTGTCTTAGCCTTTGAACTTCCTTTTTCAATGCTTCACAATGAGCTGCACCATCATTTATTTCTCTCGTTAATTGGATAT--------AACTGATGGGTATTGCCTACTAGTGAACAATATTAAGTTCACAAGTAAATAGTGAACTCACAAAAATGTGTCTAAGCCATTT----------------------GGTTATGATGCAACTGGGATTGAGTACTTACCATCCTTGAAAAGTTTGTCTTGTGCAAGGGCT
>PISB-11
TTCTTTCTTCCAAACACTTGTTACCATCACCCATAAGGCAGCTCGAAGTCATCATTCCCTTCAACATTTGAGAACCAAAACTGGTATGGTTGTTGGCAGCATTGTTTTCTCTATGGTCTGAAATACCTGGACCACTTTTCAGATGATTTGATGAAGAATCAGAAACATGATCAAGCTTTTGTTCCATCATCTGTGGCGATGAATTGTGCTCAAGCTTGCCAAACTGCTGCTGTTGCAAGTCATATGATCCTGTTGAGGGTGCTGCTACTTCTTTCTGCATATTTTGTTGCTGCTGTTCCTGATATAATTGTCTTAGCCTTTGAACTTCCTTTTTCAATGCTTCACAATGAGCTGCACCATCATTTATTTCTCTCGTTAATTGGATAT--------AACTGATAGGTATTGCCTACTAGTGAACAATATTAAGTTCACAAGTAAATAGTGAACTCACAAGAATGTGTCTAAGCCATTT----------------------GGTTATGATGCAACTGGGATTGAGTACTTACCATCCTTGAAAAGTTNNNNNNNNNNNNNNNNN
>PISB-12
NNNNNNNNNNNNNNNNNNNNNNNNNNNNACCCATAAGGCAGCTCGAAGTCATCATTCCCTTCAACATTTGAGAACCAGAACTGGTATGGTTGTTGGCAGCATTGTTTTCTCTATGGTCTGAAATACCTGGACCACTTTTCAGATGATTTGATGAAGAATCAGAAACATGATCAGGCTTTTGTTCCATCATCTGTGGCGATGAATTGTGCTCAAGCTTGCCAAACTGCTGCTGTTGCAAGTCATATGATCCTGTTGAGGGTGCTGCTACTTCTTTCTGCATATTTTGTTGCTGCTGTTCCTGATATAATTGTCTTAGCCTTTGAACTTCCTTTTTCAATGCTTCACAATGAGCTGCACCATCATTTATTTCTCTCGTTAATTGGATAT--------AACTGATGGGTATTGCCTACTAGTGAACAATATTAAGTTCACAAGTAAATAGTGAACTCACAAAAATGTGTCTAAGCCATTT----------------------GGTTATGATGCAACTGGGATTGAGTACTTACCATCCTTGAAAAGTTTGTCTTGTGCAAGGGCT
>PISB-15
TTCTTTCTTCCAAACACTTGTTACCATCACCCATAAGGCAGCTCGAAGTCATCATTCCCTTCAACATTTGAGAACCAGAACTGGTATGGTTGTTGGCAGCATTGTTTTCTCTATGGTCTGAAATACCTGGACCACTTTTCAGATGATTTGATGAAGAATCAGAAACATGATCAAGCTTTTGTTCCATCATCTGTGGCGATGAATTGTGCTCAAGCTTGCCAAACTGCTGCTGTTGCAAGTCATATGATCCTGTTGAGGGTGCTGCTACTTCTTTCTGCATATTTTGTTGCTGCTGTTCCTGATATAATTGTCTTAGCCTTTGAACTTCCTTTTTCAATGCTTCACAATGAGCTGCACCATCATTTATTTCTCTCGTTAATTGGATAT--------AACTGATAGGTATTGCCTACTAGTGAACAATATTAAGTTCACAAGTAAATAGTGAACTCACAAGAATGTGTCTAAGCCATTT----------------------GGTTATGATGCAACTGGGATTGAGTACTTACCATCCTTGAAAAGTTTGTCTTGTGCAAGGGCT
>PISQ-1
TTCTTTCTTCCAAACACTTGTTACCATCACCCATAAGGCAGCTCGAAGTCATCATTCCCTTCAACATTTGAGAACCAGAACTGTTATGGTTGTTGGCAGCATTGTTTTCTCTATGGTCTGAGATACCTGGACCACTTTTCAGATGATTTGATGAAGAATCAGAAACATGATCAGGCTTTTGTTCCATCATCTGTGGGGATGAATTGTGCTCAAGCTTGCCAAACTGCTGCTGTTGCAAGTCATATGATCCTGTTGAGGGTGCTGCTACTTCTTTCTGCATATTTTGTTGCTGCTGTTCCTGATATAATTGTCTTAGCCTTTGAACTTCCTTTTTCAATGCTTCACAATGAGCTGCACCATCATTTATTTCTCTCGTTAATTGGATCT--------AACTGATAGGTATTGCCTACTAGTGAACAATATTAAGTTCACAAGTAAATAGTGAACTCACAAGAATGTGTCTAAGCCATTT----------------------GATTATGATGCAACTGGGATTGAATACTTACCATCCTTGAAAAGTTTGTCTTGTGCAAGGGCT
>PIST-1
NNNNNNNNNNNNNNNNNNNNNNNNNNNNNCCCATAAGGCAGCTCGAAGTCATCATTCCCTTCAACATTTGAGAACCAGAACTGGTATGGTTGTTGGCAGCATTGTTTTCTCTATGGTCTGAAATACCTGGACCACTTTTCAGATGATTTGATGAAGAATCAGAAACATGATCAGGCTTTTGTTCCATCATCTGTGGGGATGAATTGTGCTCAAGCTTGCCAAACTGCTGCTGTTGCAAGTCATATGATCCTGTTGAGGGTGCTGCTACTTCTTTCTGCATATTTTGTTGCTGCTGTTCCTGATATAATTGTCTTAGCCTTTGAACTTCCTTTTTCAATGCTTCACAATGAGCTGCACCATCATTTATTTCTCTCGTTAATTGGATAT--------AACTGATAGGTATTGCCTACTAGTGAACAATATTAAGTTCACAAGTAAATAGTGAACTCACAAGAATGTGTCTAAGCCATTT----------------------GGTTATGATGCAACTGGGATTGAGTACTTACCATCCTTGAAAAGTTTGTCTTGTGCAAGGGCT
>PIST-4
TTCTTTCTTCCAAACACTTGTTACCATCACCCATAAGGCAGCTCGAAGTCATCATTCCCTTCAACATTTGAGAACCAGAACTGGTATGGTTGTTGGCAGCATTGTTTTCTCTATGGTCTGAAATACCTGGACCACTTTTCAGATGATTTGATGAAGAATCAGAAACATGATCAGGCTTTTGTTCCATCATCTGTGGGGATGAATTGTGCTCAAGCTTGCCAAACTGCTGCTGTTGCAAGTCATATGATCCTGTTGAGGGTGCTGCTACTTCTTTCTGCATATTTTGTTGCTGCTGTTCCTGATATAATTGTCTTAGCCTTTGAACTTCCTTTTTCAATGCTTCACAATGAGCTGCACCATCATTTATTTCTCTCGTTAATTGGATAT--------AACTGATAGGTATTGCCTACTAGTGAACAATATTAAGTTCACAAGTAAATAGTGAACTCACAAGAATGTGTCTAAGCCATTT----------------------GGTTATGATGCAACTGGGATTGAGTACTTACCATCCTTAAAAAGTTTGTCTTGTGCAAGGGCT
>PIST-19
TTCTTTCTTCCAAACACTTGTTACCATCACCCATAAGGCAGCTCGAAGTCATCATTCCCTTCAACATTTGAGAACCAGAACTGGTATGGTTGTTGGCAGCATTGTTTTCTCTATGGTCTGAAATACCTGGACCACTTTTCAGATGATTTGATGAAGAATCAGAAACATGATCAGGCTTTTGTTCCATCATCTGTGGGGATGAATTGTGCTCAAGCTTGCCAAACTGCTGCTGTTGCAAGTCATATGATCCTGTTGAGGGTGCTGCTACTTCTTTCTGCATATTTTGTTGCTGCTGTTCCTGATATAATTGTCTTAGCCTTTGAACTTCCTTTTTCAATGCTTCACAATGAGCTGCACCATCATTTATTTCTCTCGTTAATTGGATAT--------AACTGATAGGTATTGCCTACTAGTGAACAATATTAAGTTCACAAGTAAATAGTGAACTCACAAGAATGTGTCTAAGCCATTT----------------------GGTTATGATGCAACTGGGATTGAGTACTTACCATCCTTGAAAAGTTTGTCTTGTGCAAGGGCT
>PICH-X1
TTCTTTCTTCCAAACACTTGTTACCATCACCCATAAGGCAGCTCGAAGTCATCATTCCCTTCAACATTTGAGAACCAGAACTGGTATGGTTGTTGGCAGCATTGTTTTCTCTATGGTCTGAAATACCTGGACCACTTTTCAGATGATTTGATGAAGAATCAGAAACATGATCAGGCTTTTGTTCCATCATCTGTGGGGATGAATTGTGCTCAAGCTTGCCAAACTGCTGCTGTTGCAAGTCATATGATCCTGTTGAGGTTGCTGCTACTTCTTTCTGCATATTTTGTTGCTGCTGTTCCTGATATAATTGTCTTAGCCTTTGAACTTCCTTTTTCAATGCTTCACAATGAGCTGCACCATCATTTATTTCTCTCGTTAATTGGATAT--------AACTGATAGGTATTGCCTACTAGTGAACAATATTAAGTTCACAAGTAAATAGTGAACTCACAAGAATGTGTCTAAGCCATTT----------------------GGTTATGATGCAACTGGGATTGAGTACTTACCATCCTTGAAAAGTTTGTCTTGTGCAAGGGCT
>PIST-7
NNNNNNNNNNNNNNNNNNNNNNNNNNNNACCCATAAGGCAGCTCGAAGTCATCATTCCCTTCAACATTTGAGAACCAGAACTGGTATGGTTGTTGGCAGCATTGTTTTCTCTATGGTCTGAAATACCTGGACCACTTTTCAGATGATTTGATGAAGAATCAGAAACATGATCAGGCTTTTGTTCCATCATCTGTGGGGATGAATTGTGCTCAAGCTTGCCAAACTGCTGCTGTTGCAAGTCATATGATCCTGTTGAGGGTGCTGCTACTTCTTTCTGCATATTTTGTTGCTGCTGTTCCTGATATAATTGTCTTAGCCTTTGAACTTCCTTTTTCAATGCTTCACAATGAGCTGCACCATCATTTATTTCTCTCGTTAATTGGATAT--------AACTGATAGGTATTGCCTACTAGTGAACAATATTAAGTTCACAAGTAAATAGTGAACTCACAAGAATGTGTCTAAGCCATTT----------------------GGTTATGATGCAACTGGGATTGAGTACTTACCATCCTTGAAAAGTTTGTCTTGTGCAAGGGCT
>PIST-8
TTCTTTCTTCCAAACACTTGTTACCATCACCCATAAGGCAGCTCGAAGTCATCATTCCCTTCAACATTTGAGAACCAGAACTGGTATGGTTGTTGGCAGCATTGTTTTCTCTATGGTCTGAAATACCTGGACCACTTTTCAGATGATTTGATGAAGAATCAGAAACATGATCAGGCTTTTGTTCCATCATCTGTGGGGATGAATTGTGCTCAAGCTTGCCAAACTGCTGCTGTTGCAAGTCATATGATCCTGTTGAGGGTGCTGCTACTTCTTTCTGCATATTTTGTTGCTGCTGTTCCTGATATAATTGTCTTAGCCTTTGAACTTCCTTTTTCAATGCTTCACAATGAGCTGCACCATCATTTATTTCTCTCGTTAATTGGATAT--------AACTGATAGGTATTGCCTACTAGTGAACAATATTAAGTTCACAAGTAAATAGTGAACTCACAAGAATGTGTCTAAGCCATTT----------------------GGTTATGATGCAACTGGGATTGAGTACTTACCATCCTTGAAAAGTTTGTCTTGTGCAAGGGCT
>PICH-X2
TTCTTTCTTCCAAACACTTGTTACCATCACCCATAAGGCAGCTCGAAGTCATCATTCCCTTCAACATTTGAGAACCAGAACTGGTATGGTTGTTGGCAGCATTGTTTTCTCTATGGTCTGAAATACCTGGACCACTTTTCAGATGATTTGATGAAGAATCAGAAACATGATCAGGCTTTTGTTCCATCATCTGTGGGGATGAATTGTGCTCAAGCTTGCCAAACTGCTGCTGTTGCAAGTCATATGATCCTGTTGAGGGTGCTGCTACTTCTTTCTGCATATTTTGTTGCTGCTGTTCCTGATATAATTGTCTTAGCCTTTGAACTTCCTTTTTCAATGCTTCACAATGAGCTGCACCATCATTTATTTCTCTCGTTAATTGGATAT--------AACTGATAGGTATTGCCTACTAGTGAACAATATTAAGTTCACAAGTAAATAGTGAACTCACAAGAATGTGTCTAAGCCATTT----------------------GGTTATGATGCAACTGGGATTGAGTACTTACCATCCTTGAAAAGTTTGTCTTGTGCAAGGGCT
>PICH-X3
TTCTTTCTTCCAAACACTTGTTACCATCACCCATAAGGCAGCTCGAAGTCATCATTCCCTTCAACATTTGAGAACCAGAACTGGTATGGTTGTTGGCAGCATTGTTTTCTCTATGGTCTGAAATACCTGGACCACTTTTCAGATGATTTGATGAAGAATCAGAAACATGATCAGGCTTTTGTTCCATCATCTGTGGGGATGAATTGTGCTCAAGCTTGCCAAACTGCTGCTGTTGCAAGTCATATGATCCTGTTGAGGTTGCTGCTACTTCTTTCTGCATATTTTGTTGCTGCTGTTCCTGATATAATTGTCTTAGCCTTTGAACTTCCTTTTTCAATGCTTCACAATGAGCTGCACCATCATTTATTTCTCTCGTTAATTGGATAT--------AACTGATAGGTATTGCCTACTAGTGAACAATATTAAGTTCACAAGTAAATAGTGAACTCACAAGAATGTGTCTAAGCCATTT----------------------GGTTATGATGCAACTGGGATTGAGTACTTACCATCCTTGAAAAGTTTGTCTTGTGCAAGGGCT
>PIST-14
TTCTTTCTTCCAAACACTTGTTACCATCACCCATAAGGCAGCTCGAAGTCATCATTCCCTTCAACATTTGAGAACCAGAACTGGTATGGTTGTTGGCAGCATTGTTTTCTCTATGGTCTGAAATACCTGGACCACTTTTCAGATGATTTGATGAAGAATCAGAAACATGATCAGGCTTTTGTTCCATCATCTGTGGGGATGAATTGTGCTCAAGCTTGCCAAACTGCTGCTGTTGCAAGTCATATGATCCTGTTGAGGTTGCTGCTACTTCTTTCTGCATATTTTGTTGCTGCTGTTCCTGATATAATTGTCTTAGCCTTTGAACTTCCTTTTTCAATGCTTCACAATGAGCTGCACCATCATTTATTTCTCTCGTTAATTGGATAT--------AACTGATAGGTATTGCCTACTAGTGAACAATATTAAGTTCACAAGTAAATAGTGAACTCACAAGAATGTGTCTAAGCCATTT----------------------GGTTATGATGCAACTGGGATTGAGTACTTACCATCCTTGAAAAGTTTGTCTTGTGCAAGGGCT
>PIST-5
NNNNNNNNNNNNNNNNNNNNNNNNNNNNACCCATAAGGCAGCTCGAAGTCATCATTCCCTTCAACATTTGAGAACCAGAACTGGTATGGTTGTTGGCAGCATTGTTTTCTCTATGGTCTGAAATACCTGGACCACTTTTCAGATGATTTGATGAAGAATCAGAAACATGATCAGGCTTTTGTTCCATCATCTGTGGGGATGAATTGTGCTCAAGCTTGCCAAACTGCTGCTGTTGCAAGTCATATGATCCTGTTGAGGGTGCTGCTACTTCTTTCTGCATATTTTGTTGCTGCTGTTCCTGATATAATTGTCTTAGCCTTTGAACTTCCTTTTTCAATGCTTCACAATGAGCTGCACCATCATTTATTTCTCTCGTTAATTGGATAT--------AACTGATAGGTATTGCCTACTAGTGAACAATATTAAGTTCACAAGTAAATAGTGAACTCACAAGAATGTGTCTAAGCCATTT----------------------GGTTATGATGCAACTGGGATTGAGTACTTACCATCCTTGAAAAGTTTGTCTTGTGCAAGGGCT
>PIST-6
TTCTTTCTTCCAAACACTTGTTACCATCACCCATAAGGCAGCTCGAAGTCATCATTCCCTTCAACATTTGAGAACCAGAACTGGTATGGTTGTTGGCAGCATTGTTTTCTCTATGGTCTGAAATACCTGGACCACTTTTCAGATGATTTGATGAAGAATCAGAAACATGATCAGGCTTTTGTTCCATCATCTGTGGGGATGAATTGTGCTCAAGCTTGCCAAACTGCTGCTGTTGCAAGTCATATGATCCTGTTGAGGGTGCTGCTACTTCTTTCTGCATATTTTGTTGCTGCTGTTCCTGATATAATTGTCTTAGCCTTTGAACTTCCTTTTTCAATGCTTCACAATGAGCTGCACCATCATTTATTTCTCTCGTTAATTGGATAT--------AACTGATAGGTATTGCCTACTAGTGAACAATATTAAGTTCACAAGTAAATAGTGAACTCACAAGAATGTGTCTAAGCCATTT----------------------GGTTATGATGCAACTGGGATTGAGTACTTACCATCCTTGAAAAGTTTGTCTTGTGCAAGGGCT
>PIST-13
NNNNNNNNNNNNNNNNNNNNNNNNNNNCACCCATAAGGCAGCTCGAAGTCATCATTCCCTTCAACATTTGAGAACCAGAACTGGTATGGTTGTTGGCAGCATTGTTTTCTCTATGGTCTGAAATACCTGGACCACTTTTCAGATGATTTGATGAAGAATCAGAAACATGATCAGGCTTTTGTTCCATCATCTGTGGGGATGAATTGTGCTCAAGCTTGCCAAACTGCTGCTGTTGCAAGTCATATGATCCTGTTGAGGGTGCTGCTACTTCTTTCTGCATATTTTGTTGCTGCTGTTCCTGATATAATTGTCTTAGCCTTTGAACTTCCTTTTTTAATGCTTCACAATGAGCTGCACCATCATTTATTTCTCTCGTTAATTGGATAT--------AACTGATAGGTATTGCCTACTAGTGAACAATATTAAGTTCACAAGTAAATAGTGAACTCACAAGAATGTGTCTAAGCCATTT----------------------GGTTATGATGCAACTGGGATTGAGTACTTACCATCCTTGAAAAGTTTGTCTTGTGCAAGGGCT
>PIST-9
TTCTTTCTTCCAAACACTTGTTACCATCACCCATAAGGCAGCTCGAAGTCATCATTCCCTTCAACATTTGAGAACCAGAACTGGTATGGTTGTTGGCAGCATTGTTTTCTCTATGGTCTGAAATACCTGGACCACTTTTCAGATGATTTGATGAAGAATCAGAAACATGATCAGGCTTTTGTTCCATCATCTGTGGGGATGAATTGTGCTCAAGCTTGCCAAACTGCTGCTGTTGCAAGTCATATGATCCTGTTGAGGGTGCTGCTACTTCTTTCTGCATATTTTGTTGCTGCTGTTCCTGATATAATTGTCTTAGCCTTTGAACTTCCTTTTTCAATGCTTCACAATGAGCTGCACCATCATTTATTTCTCTCGTTAATTGGATAT--------AACTGATAGGTATTGCCTACTAGTGAACAATATTAAGTTCACAAGTAAATAGTGAACTCACAAGAATGTGTCTAAGCCATTT----------------------GGTTATGATGCAACTGGGATTGAGTACTTACCATCCTTGAAAAGTTTGTCTTGTGCAAGGGCT
>PIST-10
NNNNNNNNNNNNNNNNNNNNNNNNNNNNACCCATAAGGCAGCTCGAAGTCATCATTCCCTTCAACATTTGAGAACCAGAACTGGTATGGTTGTTGGCAGCATTGTTTTCTCTATGGTCTGAAATACCTGGACCACTTTTCAGATGATTTGATGAAGAATCAGAAACATGATCAGGCTTTTGTTCCATCATCTGTGGGGATGAATTGTGCTCAAGCTTGCCAAACTGCTGCTGTTGCAAGTCATATGATCCTGTTGAGGGTGCTGCTACTTCTTTCTGCATATTTTGTTGCTGCTGTTCCTGATATAATTGTCTTAGCCTTTGAACTTCCTTTTTCAATGCTTCACAATGAGCTGCACCATCATTTATTTCTCTCGTTAATTGGATAT--------AACTGATAGGTATTGCCTACTAGTGAACAATATTAAGTTCACAAGTAAATAGTGAACTCACAAGAATGTGTCTAAGCCATTT----------------------GGTTATGATGCAACTGGGATTGAGTACTTACCATCCTTGAAAAGTTTGTCTTGTGCAAGGGCT
>PIST-3
NNNNNNNNNNNNNNNNNNNNNNNNNNNNACCCATAAGGCAGCTCGAAGTCATCATTCCCTTCAACATTTGAGAACCAGAACTGGTATGGTTGTTGGCAGCATTGTTTTCTCTATGGTCTGAAATACCTGGACCACTTTTCAGATGATTTGATGAAGAATCAGAAACATGATCAGGCTTTTGTTCCATCATCTGTGGGGATGAATTGTGCTCAAGCTTGCCAAACTGCTGCTGTTGCAAGTCATATGATCCTGTTGAGGGTGCTGCTACTTCTTTCTGCATATTTTGTTGCTGCTGTTCCTGATATAATTGTCTTAGCCTTTGAACTTCCTTTTTCAATGCTTCACAATGAGCTGCACCATCATTTATTTCTCTCGTTAATTGGATAT--------AACTGATAGGTATTGCCTACTAGTGAACAATATTAAGTTCACAAGTAAATAGTGAACTCACAAGAATGTGTCTAAGCCATTT----------------------GGTTATGATGCAACTGGGATTGAGTACTTACCATCCTTGAAAAGTTTGTCTTGTGCAAGGGCT
>PIST-15
NNNNNNNNNNNNNNNNNNNNNNNNNNNNACCCATAAGGCAGCTCGAAGTCATCATTCCCTTCAACATTTGAGAACCAGAACTGGTATGGTTGTTGGCAGCATTGTTTTCTCTATGGTCTGAAATACCTGGACCACTTTTCAGATGATTTGATGAAGAATCAGAAACATGATCAGGCTTTTGTTCCATCATCTGTGGGGATGAATTGTGCTCAAGCTTGCCAAACTGCTGCTGTTGCAAGTCATATGATCCTGTTGAGGGTGCTGCTACTTCTTTCTGCATATTTTGTTGCTGCTGTTCCTGATATAATTGTCTTAGCCTTTGAACTTCCTTTTTCAATGCTTCACAATGAGCTGCACCATCATTTATTTCTCTCGTTAATTGGATAT--------AACTGATAGGTATTGCCTACTAGTGAACAATATTAAGTTCACAAGTAAATAGTGAACTCACAAGAATGTGTCTAAGCCATTT----------------------GGTTATGATGCAACTGGGATTGAGTACTTACCATCCTTGAAAAGTTTGTCTTGTGCAAGGGCT
>PIST-12
TTCTTTCTTCCAAACACTTGTTACCATCACCCATAAGGCAGCTCGAAGTCATCATTCCCTTCAACATTTGAGAACCAGAACTGGTATGGTTGTTGGCAGCATTGTTTTCTCTATGGTCTGAAATACCTGGACCACTTTTCAGATGATTTGATGAAGAATCAGAAACATGATCAGGCTTTTGTTCCATCATCTGTGGGGATGAATTGTGCTCAAGCTTGCCAAACTGCTGCTGTTGCAAGTCATATGATCCTGTTGAGGGTGCTGCTACTTCTTTCTGCATATTTTGTTGCTGCTGTTCCTGATATAATTGTCTTAGCCTTTGAACTTCCTTTTTCAATGCTTCACAATGAGCTGCACCATCATTTATTTCTCTCGTTAATTGGATAT--------AACTGATAGGTATTGCCTACTAGTGAACAATATTAAGTTCACAAGTAAATAGTGAACTCACAAGAATGTGTCTAAGCCATTT----------------------GGTTATGATGCAACTGGGATTGAGTACTTACCATCCTTGAAAAGTTTGTCTTGTGCAAGGGCT
>PIST-11
TTCTTTCTTCCAAACACTTGTTACCATCACCCATAAGGCAGCTCGAAGTCATCATTCCCTTCAACATTTGAGAACCAGAACTGGTATGGTTGTTGGCAGCATTGTTTTCTCTATGGTCTGAAATACCTGGACCACTTTTCAGATGATTTGATGAAGAATCAGAAACATGATCAGGCTTTTGTTCCATCATCTGTGGGGATGAATTGTGCTCAAGCTTGCCAAACTGCTGCTGTTGCAAGTCATATGATCCTGTTGAGGGTGCTGCTACTTCTTTCTGCATATTTTGTTGCTGCTGTTCCTGATATAATTGTCTTAGCCTTTGAACTTCCTTTTTTAATGCTTCACAATGAGCTGCACCATCATTTATTTCTCTCGTTAATTGGATAT--------AACTGATAGGTATTGCCTACTAGTGAACAATATTAAGTTCACAAGTAAATAGTGAACTCACAAGAATGTGTCTAAGCCATTT----------------------GGTTATGATGCAACTGGGATTGAGTACTTACCATCCTTGAAAAGTTTGTCTTGTGCAAGGGCT
>PISB-17
TTCTTTCTTCCAAACACTTGTTACCATCACCCATAAGGCAGCTCGAAGTCATCATTCCCTTCAACATTTGAGAACCAGAACTGGTATGGTTGTTGGCAGCATTGTTTTCTCTATGGTCTGAAATACCTGGACCACTTTTCAGATGATTTGATGAAGAATCAGAAACATGATCAAGCTTTTGTTCCATCATCTGTGGCGATGAATTGTGCTCAAGCTTGCCAAACTGCTGCTGTTGCAAGTCATATGATCCTGTTGAGGGTGCTGCTACTTCTTTCTGCATATTTTGTTGCTGCTGTTCCTGATATAATTGTCTTAGCCTTTGAACTTCCTTTTTCAATGCTTCACAATGAGCTGCACCATCATTTATTTCTCTCGTTAATTGGATAT--------AACTGATAGGTATTGCCTACTAGTGAACAATATTAAGTTCACAAGTAAATAGTGAACTCACAAGAATGTGTCTAAGCCATTT----------------------GGTTATGATGCAACTGGGATTGAGTACTTACCATCCTTGAAAAGTTTGTCTTGTGCAAGGGCT
>PISB-16
TTCTTTCTTCCAAACACTTGTTACCATCACCCATAAGGCAGCTCGAAGTCATCATTCCCTTCAACATTTGAGAACCAGAACTGGTATGGTTGTTGGCAGCATTGTTTTCTCTATGGTCTGAAATACCTGGACCACTTTTCAGATGATTTGATGAAGAATCAGAAACATGATCAGGCTTTTGTTCCATCATCTGTGGCGATGAATTGTGCTCAAGCTTGCCAAACTGCTGCTGTTGCAAGTCATATGATCCTGTTGAGGGTGCTGCTACTTCTTTCTGCATATTTTGTTGCTGCTGTTCCTGATATAATTGTCTTAGCCTTTGAACTTCCTTTTTCAATGCTTCACAATGAGCTGCACCATCATTTATTTCTCTCGTTAATTGGATAT--------AACTGATGGGTATTGCCTACTAGTGAACAATATTAAGTTCACAAGTAAATAGTGAACTCACAAAAATGTGTCTAAGCCATTT----------------------GGTTATGATGCAACTGGGATTGAGTACTTACCATCCTTGAAAAGTTTGTCTTGTGCAAGGGCT
>PISB-8
TTCTTTCTTCCAAACACTTGTTACCATCACCCATAAGGCAGCTCGAAGTCATCATTCCCTTCAACATTTGAGAACCAGAACTGGTATGGTTGTTGGCAGCATTGTTTTCTCTATGGTCTGAAATACCTGGACCACTTTTCAGATGATTTGATGAAGAATCAGAAACATGATCAAGCTTTTGTTCCATCATCTGTGGCGATGAATTGTGCTCAAGCTTGCCAAACTGCTGCTGTTGCAAGTCATATGATCCTGTTGAGGGTGCTGCTACTTCTTTCTGCATATTTTGTTGCTGCTGTTCCTGATATAATTGTCTTAGCCTTTGAACTTCCTTTTTCAATGCTTCACAATGAGCTGCACCATCATTTATTTCTCTCGTTAATTGGATAT--------AACTGATAGGTATTGCCTACTAGTGAACAATATTAAGTTCACAAGTAAATAGTGAACTCACAAGAATGTGTCTAAGCCATTT----------------------GGTTATGATGCAACTGGGATTGAGTACTTACCATCCTTGAAAAGTTTGTCTTGTGCAAGGGCT
>PISQ-2
TTCTTTCTTCCAAACACTTGTTACCATCACCCATAAGGCAGCTCGAAGTCATCATTCCCTTCAACATTTGAGAACCAGAACTGTTATGGTTGTTGGCAGCATTGTTTTCTCTATGGTCTGAGATACCTGGACCACTTTTCAGATGATTTGATGAAGAATCAGAAACATGATCAGGCTTTTGTTCCATCATCTGTGGGGATGAATTGTGCTCAAGCTTGCCAAACTGCTGCTGTTGCAAGTCATATGATCCTGTTGAGGGTGCTGCTACTTCTTTCTGCATATTTTGTTGCTGCTGTTCCTGATATAATTGTCTTAGCCTTTGAACTTCCTTTTTCAATGCTTCACAATGAGCTGCACCATCATTTATTTCTCTCGTTAATTGGATCT--------AACTGATAGGTATTGCCTACTAGTGAACAATATTAAGTTCACAAGTAAATAGTGAACTCACAAGAATGTGTCTAAGCCATTT----------------------GATTATGATGCAACTGGGATTGAATACTTACCATCCTTGAAAAGTTTGTCTTGTGCAAGGGCT
>PIST-2
TTCTTTCTTCCAAACACTTGTTACCATCACCCATAAGGCAGCTCGAAGTCATCATTCCCTTCAACATTTGAGAACCAGAACTGGTATGGTTGTTGGCAGCATTGTTTTCTCTATGGTCTGAAATACCTGGACCACTTTTCAGATGATTTGATGAAGAATCAGAAACATGATCAGGCTTTTGTTCCATCATCTGTGGGGATGAATTGTGCTCAAGCTTGCCAAACTGCTGCTGTTGCAAGTCATATGATCCTGTTGAGGGTGCTGCTACTTCTTTCTGCATATTTTGTTGCTGCTGTTCCTGATATAATTGTCTTAGCCTTTGAACTTCCTTTTTTAATGCTTCACAATGAGCTGCACCATCATTTATTTCTCTCGTTAATTGGATAT--------AACTGATAGGTATTGCCTACTAGTGAACAATATTAAGTTCACAAGTAAATAGTGAACTCACAAGAATGTGTCTAAGCCATTT----------------------GGTTATGATGCAACTGGGATTGAGTACTTACCATCCTTGAAAAGTTTGTCTTGTGCAAGGGCT
>PISB-10
TTCTTTCTTCCAAACACTTGTTACCATCACCCATAAGGCAGCTCGAAGTCATCATTCCCTTCAACATTTGAGAACCAGAACTGGTATGGTTGTTGGCAGCATTGTTTTCTCTATGGTCTGAAATACCTGGACCACTTTTCAGATGATTTGATGAAGAATCAGAAACATGATCAAGCTTTTGTTCCATCATCTGTGGCGATGAATTGTGCTCAAGCTTGCCAAACTGCTGCTGTTGCAAGTCATATGATCCTGTTGAGGGTGCTGCTACTTCTTTCTGCATATTTTGTTGCTGCTGTTCCTGATATAATTGTCTTAGCCTTTGAACTTCCTTTTTCAATGCTTCACAATGAGCTGCACCATCATTTATTTCTCTCGTTAATTGGATAT--------AACTGATAGGTATTGCCTACTAGTGAACAATATTAAGTTCACAAGTAAATAGTGAACTCACAAGAATGTGTCTAAGCCATTT----------------------GGTTATGATGCAACTGGGATTGAGTACTTACCATCCTTGAAAAGTTTGTCTTGTGCAAGGGCT
>PILA-20
TTCTTTCTTCCAAACACTTGTTACCATCACCCATAAGGCAGCTCGAAGTCATCATTCCCTTCAACATTTGAGAACCAGAACTGGTATGGTTGTTGGCAGCATTGTTTTCTCTATGGTCTGAAATACCTGGACCACTTTTCAGATGATTTGATGAAGAATCAGAAACATGATCAGGCTTTTGTTCCATCATCTGTGGCGATGAATTGTGCTCAAGCTTGCCAAACTGCTGCTGTTGCAAGTCATATGATCCTGTTGAGGGTGCTGCTACTTCTTTCTGCATATTTTGTTGCTGCTGTTCCTGATATAATTGTCTTAGCCTTTGAACTTCCTTTTTCAATGCTTCACAATGAGCTGCACCATCATTTATTTCTCTCGTTAATTGGATAT--------AACTGATAGGTATTGCCTACTAGTGAACAATATTAAGTTCACAAGTAAATAGTGAACTCACAAGAATGTGTCTAAGCCATTT----------------------GGTTATGATGCAACTGGGATTGAGTACTTACCATCCTTGAAAAGTTTGTCTTGTGCAAGGGCT
>PILA-29
TTCTTTCTTCCAAACACTTGTTACCATCACCCATAAGGCAGCTCGAAGTCATCATTCCCTTCAACATTTGAGAACCAGAACTGGTATGGTTGTTGGCAGCATTGTTTTCTCTATGGTCTGAAATACCTGGACCACTTTTCAGATGATTTGATGAAGAATCAGAAACATGATCAGGCTTTTGTTCCATCATCTGTGGCGATGAATTGTGCTCAAGCTTGCCAAACTGCTGCTGTTGCAAGTCATATGATCCTGTTGAGGGTGCTGCTACTTCTTTCTGCATATTTTGTTGCTGCTGTTCCTGATATAATTGTCTTAGCCTTTGAACTTCCTTTTTCAATGCTTCACAATGAGCTGCACCATCATTTATTTCTCTCGTTAATTGGATAT--------AACTGATAGGTATTGCCTACTAGTGAACAATATTAAGTTCACAAGTAAATAGTGAACTCACAAGAATGTGTCTAAGCCATTT----------------------GGTTATGATGCAACTGGGATTGAGTACTTACCATCCTTGAAAAGTTTGTCTTGTGCAAGGGCT
>PILA-18
TTCTTTCTTCCAAACACTTGTTACCATCACCCATAAGGCAGCTCGAAGTCATCATTCCCTTCAACATTTGAGAACCAGAACTGGTATGGTTGTTGGCAGCATTGTTTTCTCTATGGTCTGAAATACCTGGACCACTTTTCAGATGATTTGATGAAGAATCAGAAACATGATCAGGCTTTTGTTCCATCATCTGTGGCGATGAATTGTGCTCAAGCTTGCCAAACTGCTGCTGTTGCAAGTCATATGATCCTGTTGAGGGTGCTGCTACTTCTTTCTGCATATTTTGTTGCTGCTGTTCCTGATATAATTGTCTTAGCCTTTGAACTTCCTTTTTCAATGCTTCACAATGAGCTGCACCATCATTTATTTCTCTCGTTAATTGGATAT--------AACTGATAGGTATTGCCTACTAGTGAACAATATTAAGTTCACAAGTAAATAGTGAACTCACAAGAATGTGTCTAAGCCATTT----------------------GGTTATGATGCAACTGGGATTGAGTACTTACCATCCTTGAAAAGTTTGTCTTGTGCAAGGGCT
>PILA-17
TTCTTTCTTCCAAACACTTGTTACCATCACCCATAAGGCAGCTCGAAGTCATCATTCCCTTCAACATTTGAGAACCAGAACTGGTATGGTTGTTGGCAGCATTGTTTTCTCTATGGTCTGAAATACCTGGACCACTTTTCAGATGATTTGATGAAGAATCAGAAACATGATCAGGCTTTTGTTCCATCATCTGTGGCGATGAATTGTGCTCAAGCTTGCCAAACTGCTGCTGTTGCAAGTCATATGATCCTGTTGAGGGTGCTGCTACTTCTTTCTGCATATTTTGTTGCTGCTGTTCCTGATATAATTGTCTTAGCCTTTGAACTTCCTTTTTCAATGCTTCACAATGAGCTGCACCATCATTTATTTCTCTCGTTAATTGGATAT--------AACTGATAGGTATTGCCTACTAGTGAACAATATTAAGTTCACAAGTAAATAGTGAACTCACAAGAATGTGTCTAAGCCATTT----------------------GGTTATGATGCAACTGGGATTGAGTACTTACCATCCTTGAAAAGTTTGTCTTGTGCAAGGGCT
>PILA-26
TTCTTTCTTCCAAACACTTGTTACCATCACCCATAAGGCAGCTCGAAGTCATCATTCCCTTCAACATTTGAGAACCAGAACTGGTATGGTTGTTGGCAGCATTGTTTTCTCTATGGTCTGAAATACCTGGACCACTTTTCAGATGATTTGATGAAGAATCAGAAACATGATCAGGCTTTTGTTCCATCATCTGTGGCGATGAATTGTGCTCAAGCTTGCCAAACTGCTGCTGTTGCAAGTCATATGATCCTGTTGAGGGTGCTGCTACTTCTTTCTGCATATTTTGTTGCTGCTGTTCCTGATATAATTGTCTTAGCCTTTGAACTTCCTTTTTCAATGCTTCACAATGAGCTGCACCATCATTTATTTCTCTCGTTAATTGGATAT--------AACTGATAGGTATTGCCTACTAGTGAACAATATTAAGTTCACAAGTAAATAGTGAACTCACAAGAATGTGTCTAAGCCATTT----------------------GGTTATGATGCAACTGGGATTGAGTACTTACCATCCTTGAAAAGTTTGTCTTGTGCAAGGGCT
>PILA-19
TTCTTTCTTCCAAACACTTGTTACCATCACCCATAAGGCAGCTCGAAGTCATCATTCCCTTCAACATTTGAGAACCAGAACTGGTATGGTTGTTGGCAGCATTGTTTTCTCTATGGTCTGAAATACCTGGACCACTTTTCAGATGATTTGATGAAGAATCAGAAACATGATCAGGCTTTTGTTCCATCATCTGTGGGGATGAATTGTGCTCAAGCTTGCCAAACTGCTGCTGTTGCAAGTCATATGATCCTGTTGAGGGTGCTGCTACTTCTTTCTGCATATTTTGTTGCTGCTGTTCCTGATATAATTGTCTTAGCCTTTGAACTTCCTTTTTCAATGCTTCACAATGAGCTGCACCATCATTTATTTCTCTCGTTAATTGGATAT--------AACTGATAGGTATTGCCTACTAGTGAACAATATTAAGTTCACAAGTAAATAGTGAACTCACAAGAATGTGTCTAAGCCATTT----------------------GGTTATGATGCAACTGGGATTGAGTACTTACCATCCTTGAAAAGTTTGTCTTGTGCAAGGGCT
>PILA-27
TTCTTTCTTCCAAACACTTGTTACCATCACCCATAAGGCAGCTCGAAGTCATCATTCCCTTCAACATTTGAGAACCAGAACTGGTATGGTTGTTGGCAGCATTGTTTTCTCTATGGTCTGAAATACCTGGACCACTTTTCAGATGATTTGATGAAGAATCAGAAACATGATCAGGCTTTTGTTCCATCATCTGTGGCGATGAATTGTGCTCAAGCTTGCCAAACTGCTGCTGTTGCAAGTCATATGATCCTGTTGAGGGTGCTGCTACTTCTTTCTGCATATTTTGTTGCTGCTGTTCCTGATATAATTGTCTTAGCCTTTGAACTTCCTTTTTCAATGCTTCACAATGAGCTGCACCATCATTTATTTCTCTCGTTAATTGGATAT--------AACTGATAGGTATTGCCTACTAGTGAACAATATTAAGTTCACAAGTAAATAGTGAACTCACAAGAATGTGTCTAAGCCATTT----------------------GGTTATGATGCAACTGGGATTGAGTACTTACCATCCTTGAAAAGTTTGTCTTGTGCAAGGGCT
>PILA-23
TTCTTTCTTCCAAACACTTGTTACCATCACCCATAAGGCAGCTCGAAGTCATCATTCCCTTCAACATTTGAGAACCAGAACTGGTATGGTTGTTGGCAGCATTGTTTTCTCTATGGTCTGAAATACCTGGACCACTTTTCAGATGATTTGATGAAGAATCAGAAACATGATCAGGCTTTTGTTCCATCATCTGTGGCGATGAATTGTGCTCAAGCTTGCCAAACTGCTGCTGTTGCAAGTCATATGATCCTGTTGAGGGTGCTGCTACTTCTTTCTGCATATTTTGTTGCTGCTGTTCCTGATATAATTGTCTTAGCCTTTGAACTTCCTTTTTCAATGCTTCACAATGAGCTGCACCATCATTTATTTCTCTCGTTAATTGGATAT--------AACTGATAGGTATTGCCTACTAGTGAACAATATTAAGTTCACAAGTAAATAGTGAACTCACAAGAATGTGTCTAAGCCATTT----------------------GGTTATGATGCAACTGGGATTGAGTACTTACCATCCTTGAAAAGTTTGTCTTGTGCAAGGGCT
>PILA-21
TTCTTTCTTCCAAACACTTGTTACCATCACCCATAAGGCAGCTCGAAGTCATCATTCCCTTCAACATTTGAGAACCAGAACTGGTATGGTTGTTGGCAGCATTGTTTTCTCTATGGTCTGAAATACCTGGACCACTTTTCAGATGATTTGATGAAGAATCAGAAACATGATCAGGCTTTTGTTCCATCATCTGTGGCGATGAATTGTGCTCAAGCTTGCCAAACTGCTGCTGTTGCAAGTCATATGATCCTGTTGAGGGTGCTGCTACTTCTTTCTGCATATTTTGTTGCTGCTGTTCCTGATATAATTGTCTTAGCCTTTGAACTTCCTTTTTCAATGCTTCACAATGAGCTGCACCATCATTTATTTCTCTCGTTAATTGGATAT--------AACTGATAGGTATTGCCTACTAGTGAACAATATTAAGTTCACAAGTAAATAGTGAACTCACAAGAATGTGTCTAAGCCATTT----------------------GGTTATGATGCAACTGGGATTGAGTACTTACCATCCTTGAAAAGTTTGTCTTGTGCAAGGGCT
>PILA-22
TTCTTTCTTCCAAACACTTGTTACCATCACCCATAAGGCAGCTCGAAGTCATCATTCCCTTCAACATTTGAGAACCAGAACTGGTATGGTTGTTGGCAGCATTGTTTTCTCTATGGTCTGAAATACCTGGACCACTTTTCAGATGATTTGATGAAGAATCAGAAACATGATCAGGCTTTTGTTCCATCATCTGTGGCGATGAATTGTGCTCAAGCTTGCCAAACTGCTGCTGTTGCAAGTCATATGATCCTGTTGAGGGTGCTGCTACTTCTTTCTGCATATTTTGTTGCTGCTGTTCCTGATATAATTGTCTTAGCCTTTGAACTTCCTTTTTCAATGCTTCACAATGAGCTGCACCATCATTTATTTCTCTCGTTAATTGGATAT--------AACTGATAGGTATTGCCTACTAGTGAACAATATTAAGTTCACAAGTAAATAGTGAACTCACAAGAATGTGTCTAAGCCATTT----------------------GGTTATGATGCAACTGGGATTGAGTACTTACCATCCTTGAAAAGTTTGTCTTGTGCAAGGGCT
>PILA-24
TTCTTTCTTCCAAACACTTGTTACCATCACCCATAAGGCAGCTCGAAGTCATCATTCCCTTCAACATTTGAGAACCAGAACTGGTATGGTTGTTGGCAGCATTGTTTTCTCTATGGTCTGAAATACCTGGACCACTTTTCAGATGATTTGATGAAGAATCAGAAACATGATCAGGCTTTTGTTCCATCATCTGTGGCGATGAATTGTGCTCAAGCTTGCCAAACTGCTGCTGTTGCAAGTCATATGATCCTGTTGAGGGTGCTGCTACTTCTTTCTGCATATTTTGTTGCTGCTGTTCCTGATATAATTGTCTTAGCCTTTGAACTTCCTTTTTCAATGCTTCACAATGAGCTGCACCATCATTTATTTCTCTCGTTAATTGGATAT--------AACTGATAGGTATTGCCTACTAGTGAACAATATTAAGTTCACAAGTAAATAGTGAACTCACAAGAATGTGTCTAAGCCATTT----------------------GGTTATGATGCAACTGGGATTGAGTACTTACCATCCTTGAAAAGTTTGTCTTGTGCAAGGGCT
>PILA-28
TTCTTTCTTCCAAACACTTGTTACCATCACCCATAAGGCAGCTCGAAGTCATCATTCCCTTCAACATTTGAGAACCAGAACTGGTATGGTTGTTGGCAGCATTGTTTTCTCTATGGTCTGAAATACCTGGACCACTTTTCAGATGATTTGATGAAGAATCAGAAACATGATCAGGCTTTTGTTCCATCATCTGTGGCGATGAATTGTGCTCAAGCTTGCCAAACTGCTGCTGTTGCAAGTCATATGATCCTGTTGAGGGTGCTGCTACTTCTTTCTGCATATTTTGTTGCTGCTGTTCCTGATATAATTGTCTTAGCCTTTGAACTTCCTTTTTCAATGCTTCACAATGAGCTGCACCATCATTTATTTCTCTCGTTAATTGGATAT--------AACTGATAGGTATTGCCTACTAGTGAACAATATTAAGTTCACAAGTAAATAGTGAACTCACAAGAATGTGTCTAAGCCATTT----------------------GGTTATGATGCAACTGGGATTGAGTACTTACCATCCTTGAAAAGTTTGTCTTGTGCAAGGGCT
>PIAL-AO
TTCTTTCTTCCAAACACTTGTTACCATCACCCATAAGGCAGCTCGAAGTCATCATTCCCTTCAACATTTGAGAACCAGAACTGGTATGGTTGTTGGCAGCATTGTTTTCTCTATGGTCTGAAATACCTGGACCACTTTTCAGATGATTTGATGAAGAATCAGAAACATGATCAGGCTTTTGTTCCATCATCTGTGGCGATGAATTGTGCTCAAGCTTGCCAAACTGCTGCTGTTGCAAGTCATATGATCCTGTTGAGGGTGCTGCTACTTCTTTCTGCATATTTTGTTGCTGCTGTTCCTGATATAATTGTCTTAGCCTTTGAACTTCCTTTTTCAATGCTTCACAATGAGCTGCACCATCATTTATTTCTCTCGTTAATTGGATAT--------AACTGATAGGTATTGCCTACTAGTGAACAATATTAAGTTCACAAGTAAATAGTGAACTCACAAGAATGTGTCTAAGCCATTT----------------------GGTTATGATGCAACTGGGATTGAGTACTTACCATCCTTGAAAAGTTTGTCTTGTGCAAGGGCT
