# Supplementary material for: An empirical evaluation of two-stage species tree inference strategies using a multilocus dataset from North American pines
Source: BMC Evol Biol. 2014 Mar 29;14:67. doi: 10.1186/1471-2148-14-67 (PMC4021425; doi:10.1186/1471-2148-14-67)
Supplement: Additional file 3 — Zip archive containing data filesDp,Dp,0,Ds,Ds,0, and a description of these files. [file 1471-2148-14-67-S3.zip › DeGiorgioEtAl_2014_AdditionalFile1/Dataset_Dp0/0_9063_01.fas]

>PIAL-7
ATCAATTGTATCTGAACTCTCCACCTCCAAAGTAATGGTTTTCCCAGTAAGGGTTTTCACAAAAATTTGCATGCCACCTCTCAAACGAAGCACGAGGTGCAAGGTCGATTCCTTCTGAATATTGTAATCAGCCAAAGTCCGACCATCTTCAAGCTGCTTACCGGCAAAGATAAGCCTCTGCTGGTCTGGGGGAATTCCTTCCTTGTCCTGAATCTTCGCCTTGACATTATCAATGGTGTCTGAGCTCTCAACCTCTAAAGTGATTGTCTTGCCAGTAAGGGTTTTGACAAAGATCTGCATGCCACCCCTCAGACGGAGGACGAGATGAAGGGTTGATTCCTTCTGTATATTGTAAT
>PIAL-17
ATCAATTGTATCTGAACTCTCCACCTCCAAAGTAATGGTTTTCCCAGTAAGGGTTTTCACAAAAATTTGCATGCCACCTCTCAAACGAAGCACGAGGTGCAAGGTCGATTCCTTCTGAATATTGTAATCAGCCAAAGTCCGACCATCTTCAAGCTGCTTACCGGCAAAGATAAGCCTCTGCTGGTCTGGGGGAATTCCTTCCTTGTCCTGAATCTTCGCCTTGACATTATCAATGGTGTCTGAGCTCTCAACCTCTAAAGTGATTGTCTTGCCAGTAAGGGTTTTGACAAAGATCTGCATGCCACCCCTCAGACGGAGGACGAGATGAAGGGTTGATTCCTTCTGTATATTGTAAT
>PIAL-10
ATCAATTGTATCTGAACTCTCCACCTCCAAAGTAATGGTTTTCCCAGTAAGGGTTTTCACAAAAATTTGCATGCCACCTCTCAAACGAAGCACGAGGTGCAAGGTCGATTCCTTCTGAATATTGTAATCAGCCAAAGTCCGACCATCTTCAAGCTGCTTACCGGCAAAGATAAGCCTCTGCTGGTCTGGGGGAATTCCTTCCTTGTCCTGAATCTTCGCCTTGACATTATCAATGGTGTCTGAGCTCTCAACCTCTAAAGTGATTGTCTTGCCAGTAAGGGTTTTGACAAAGATCTGCATGCCACCCCTCAGACGGAGGACGAGATGAAGGGTTGATTCCTTCTGTATATTGTAAT
>PIAL-3
ATCAATTGTATCTGAACTCTCCACCTCCAAAGTAATGGTTTTCCCAGTAAGGGTTTTCACAAAAATTTGCATGCCACCTCTCAAACGAAGCACGAGGTGCAAGGTCGATTCCTTCTGAATATTGTAATCAGCCAAAGTCCGACCATCTTCAAGCTGCTTACCGGCAAAGATAAGCCTCTGCTGGTCTGGGGGAATTCCTTCCTTGTCCTGAATCTTCGCCTTGACATTATCAATGGTGTCTGAGCTCTCAACCTCTAAAGTGATTGTCTTGCCAGTAAGGGTTTTGACAAAGATCTGCATGCCACCCCTCAGACGGAGGACGAGATGAAGGGTTGATTCCTTCTGTATATTGTAAT
>PIAL-12
ATCAATTGTATCTGAACTCTCCACCTCCAAAGTAATGGTTTTCCCAGTAAGGGTTTTCACAAAAATTTGCATGCCACCTCTCAAACGAAGCACGAGGTGCAAGGTCGATTCCTTCTGAATATTGTAATCAGCCAAAGTCCGACCATCTTCAAGCTGCTTACCGGCAAAGATAAGCCTCTGCTGGTCTGGGGGAATTCCTTCCTTGTCCTGAATCTTCGCCTTGACATTATCAATGGTGTCTGAGCTCTCAACCTCTAAAGTGATTGTCTTGCCAGTAAGGGTTTTGACAAAGATCTGCATGCCACCCCTCAGACGGAGGACGAGATGAAGGGTTGATTCCTTCTGTATATTGTAAT
>PIAL-9
ATCAATTGTATCTGAACTCTCCACCTCCAAAGTAATGGTTTTCCCAGTAAGGGTTTTCACAAAAATTTGCATGCCACCTCTCAAACGAAGCACGAGGTGCAAGGTCGATTCCTTCTGAATATTGTAATCAGCCAAAGTCCGACCATCTTCAAGCTGCTTACCGGCAAAGATAAGCCTCTGCTGGTCTGGGGGAATTCCTTCCTTGTCCTGAATCTTCGCCTTGACATTATCAATGGTGTCTGAGCTCTCAACCTCTAAAGTGATTGTCTTGCCAGTAAGGGTTTTGACAAAGATCTGCATGCCACCCCTCAGACGGAGGACGAGATGAAGGGTTGATTCCTTCTGTATATTGTAAT
>PIAL-15
NNNNNNNNNNNNNNNNNNNNCCACCTCCAAAGTAATGGTTTTCCCAGTAAGGGTTTTCACAAAAATCTGCATGCCACCTCTCAAACGAAGCACAAGGTGCAAGGTCGATTCCTTCTGAATATTGTAATCAGCCAAAGTCCGACCATCTTCAAGCTGCTTACCGGCAAAGATAAGCCTCTGTGTAAAACGACGGCCAGTCTCCTTGTCCTGAATCTTAGCCTTGACATTATCAATGGTGTCTGAGCTCTCAACCTCTAAAGTGATTGTCTTGCCAGTAAGGGTTTTGACAAAGATCTGCATGCCACCCCTCAGACGGAGGACGAGATGAAGGGTTGATTCCTTCTGTATATTGTAAT
>PIAL-2
ATCAATTGTATCTGAACTCTCCACCTCCAAAGTAATGGTTTTCCCAGTAAGGGTTTTCACAAAAATTTGCATGCCACCTCTCAAACGAAGCACGAGGTGCAAGGTCGATTCCTTCTGAATATTGTAATCAGCCAAAGTCCGACCATCTTCAAGCTGCTTACCGGCAAAGATAAGCCTCTGCTGGTCTGGGGGAATTCCTTCCTTGTCCTGAATCTTCGCCTTGACATTATCAATGGTGTCTGAGCTCTCAACCTCTAAAGTGATTGTCTTGCCAGTAAGGGTTTTGACAAAGATCTGCATGCCACCCCTCAGACGGAGGACGAGATGAAGGGTTGATTCCTTCTGTATATTGTAAT
>PIAL-13
ATCAATTGTATCTGAACTCTCCACCTCCAAAGTAATGGTTTTCCCAGTAAGGGTTTTCACAAAAATCTGCATGCCACCTCTCAAACGAAGCACGAGGTGCAAGGTCGATTCCTTCTGAATATTGTAATCAGCCAAAGTCCGACCATCTTCAAGCTGCTTACCGGCAAAGATAAGCCTCTGCTGGTCTGGGGGAATTCCTTCCTTGTCCTGAATCTTCGCCTTGACATTATCAATGGTGTCTGAGCTCTCAACCTCTAAAGTGATTGTCTTGCCAGTAAGGGTTTTGACAAAGATCTGCATGCCACCCCTCAGACGGAGGACGAGATGAAGAGTTGATTCCTTCTGTATATTGTAAT
>PIAL-8
ATCAATTGTATCTGAACTCTCCACCTCCAAAGTAATGGTTTTCCCAGTAAGGGTTTTCACAAAAATTTGCATGCCACCTCTCAAACGAAGCACGAGGTGCAAGGTCGATTCCTTCTGAATATTGTAATCAGCCAAAGTCCGACCATCTTCAAGCTGCTTACCGGCAAAGATAAGCCTCTGCTGGTCTGGGGGAATTCCTTCCTTGTCCTGAATCTTCGCCTTGACATTATCAATGGTGTCTGAGCTCTCAACCTCTAAAGTGATTGTCTTGCCAGTAAGGGTTTTGACAAAGATCTGCATGCCACCCCTCAGACGGAGGACGAGATGAAGGGTTGATTCCTTCTGTATATTGTAAT
>PIAL-4
ATCAATTGTATCTGAACTCTCCACCTCCAAAGTAATGGTTTTCCCAGTAAGGGTTTTCACAAAAATCTGCATGCCACCTCTCAAACGAAGCACGAGGTGCAAGGTCGATTCCTTCTGAATATTGTAATCAGCCAAAGTCCGACCATCTTCAAGCTGCTTACCGGCAAAGATAAGCCTCTGCTGGTCTGGGGGAATTCCTTCCTTGTCCTGAATCTTCGCCTTGACATTATCAATGGTGTCTGAACTCTCAACCTCTAAAGTGATTGTCTTGCCAGTAAGGGTTTTGACAAAGATCTGCATGCCACCCCTCAGACGGAGGACGAGATGAAGAGTTGATTCCTTCTGTATATTGTAAT
>PIAY-19
GTCGATAGTGTCGGAACTCTCAACTTCCAAAGTAATCATCTTTCCGGTGAGGGTTTTGACAAAGATCTGCATGCCACCTCTCAGTTGAAGGATGAGGTGCAGGGTAGATTCCTTCTGAATATTGTAGTTAGCAAGGGTCCGACCATCTTCAAGCTGCTTACCGGCAAAGATAAGCCTCTGCTGGTCTGGGGGAATTCCTTCCTTGTCCTGAATCTTCGCCTTGACATTATCAATGGTGTCTGAGCTCTCAACCTCTAAAGTGATTGTCTTGCCAGTAAGGGTTTTGACAAAGATCTGCATGCCACCCCTCAGACGGAGGACGAGATGAAGGGTTGATTCCTTCTGTATATTGTAAT
>PIAY-17
ATCAATGGTATCTGAACTCTCCACCTCTAAAGTAATGGTTTTCCCAGTAAGGGTTTTCACAAAAATCTGCATGCCACCCCTCAAACGAAGCACGAGGTGCAAGGTCGATTCCTTCTGAATATTGTAATCAGCAAAAGTCCGACCATCTTCAAGCTGCTTACCGGCAAAGATAAGCCTCTGCTGGTCTGGGGGAATTCCTTCCTTGTCCTGAATCTTCGCCTTGACATTATCAATGGTGTCTGAGCTCTCAACCTCTAAAGTGATTGTCTTGCCAGTAAGGGTTTTGACAAAGATCTGCATGCCACCCCTCAGACGGAGGACGAGATGAAGGGTTGATTCCTTCTGTATATTGTAAT
>PIAY-18
ATCAATGGTGTCTGAACTCTCCACCTCCAAAGTGATTGTTTTCCCAGTAAGGGTTTTCACAAAAATCTGCATGCCACCCCTCAAACGAAGCACGAGGTGCAAGGTTGATTCCTTCTGAATATTGTAATCAGCCAAAGTCCGACCATCTTCAAGCTGCTTACCGGCAAAGATAAGCCTCTGCTGGTCTGGGGGAATTCCTTCCTTGTCCTGAATCTTCGCCTTGACATTATCAATGGTGTCTGAGCTCTCAACCTCTAAAGTGATTGTCTTGCCAGTAAGGGTTTTGACAAAGATCTGCATGCCACCCCTCAGACGGAGGACGAGATGAAGGGTTGATTCCTTCTGTATATTGTAAT
>PIAY-7
ATCAATTGTATCTGAACTCTCCACCTCCAAAGTAATGGTTTTCCCAGTAAGGGTTTTCACAAAAATCTGCATGCCACCCCTCAAACGAAGCACGAGATGCAAAGTTGATTCCTTCTGAATATTGTAATCAGCAAAAGTCCGACCATCTTCAAGCTGCTTACCGGCAAAGATAAGCCTCTGCTGGTCTGGGGGAATTCCTTCCTTGTCCTGAATCTTCGCCTTGACATTATCAATGGTGTCTGAGCTCTCAACCTCTAAAGTGATTGTCTTGCCAGTAAGGGTTTTGACAAAGATCTGCATGCCACCCCTCAGACGGAGGACGAGATGAAGGGTTGATTCCTTCTGTATATTGTAAT
>PIAY-8
ATCAATGGTGTCTGAACTCTCCACCTCCAAAGTGATGGTTTTCCCAGTAAGGGTTTTCACAAAAATCTGCATGCCACCTCTCAGACGGAGCACGAGGTGCAAGGTCGATTCCTTCTGAATATTGTAATCAGCCAAAGTCCGACCATCTTCAAGCTGCTTACCGGCAAAGATAAGCCTCTGCTGGTCTGGGGGAATTCCTTCCTTGTCCTGAATCTTCGCCTTGACATTATCAATGGTGTCTGAGCTCTCAACCTCTAAAGTGATTGTCTTGCCAGTAAGGGTTTTGACAAAGATCTGCATGCCACCCCTCAGACGGAGGACGAGATGAAGGGTTGATTCCTTCTGTATATTGTAAT
>PIAY-9
ATCAATGGTGTCTGAACTCTCAACCTCTAAAGTGATTGTCTTGCCAGTAAGGGTTTTCACAAAAATCTGCATGCCACCTCTCAAACGAAGCACGAGGTGCAAGGTCGATTCCTTCTGAATATTGTAATCAGCAAAAGTCCGACCATCTTCAAGCTGCTTACCGGCAAAGATAAGCCTCTGCTGGTCTGGGGGAATTCCTTCCTTGTCCTGAATCTTCGCCTTGACATTATCAATGGTGTCTGAGCTCTCAACCTCTAAAGTGATTGTCTTGCCAGTAAGGGTTTTGACAAAGATCTGCATGCCACCCCTCAGACGGAGGACGAGATGAAGGGTTGATTCCTTCTGTATATTGTAAT
>PIAY-5
ATCAATGGTGTCTGAGCTCTCAACCTCTAAAGTGATTGTCTTGCCAGTAAGGGTTTTGACAAAGATCTGCATGCCACCCCTCAGACGGAGGACGAGATGAAGGGTTGATTCCTTCTGTATATTGTAATCAGCAAGTGTCCGACCATCTTCAAGCTGCTTACCGGCAAAGATAAGCCTCTGCTGGTCTGGGGGAATTCCTTCCTTGTCCTGAATCTTCGCCTTGACATTATCAATGGTGTCTGAGCTCTCAACCTCTAAAGTGATTGTCTTGCCAGTAAGGGTTTTGACAAAGATCTGCATGCCACCCCTCAGACGGAGGACGAGATGAAGGGTTGATTCCTTCTGTATATTGTAAT
>PIAY-14
ATCAATGGTATCTGAACTCTCCACCTCCAAAGTAATGGTTTTCCCAGTAAGGGTTTTCACAAAAATCTGCATGCCACCCCTCAAACGAAGCACGAGGTGCAAGGTCGATTCCTTCTGAATATTGTAATCAGCAAGAGTCCGACCATCTTCAAGCTGCTTACCGGCAAAGATAAGCCTCTGCTGGTCTGGGGGAATTCCTTCCTTGTCCTGAATCTTCGCCTTGACATTATCAATGGTGTCTGAGCTCTCAACCTCTAAAGTGATTGTCTTGCCAGTAAGGGTTTTGACAAAGATCTGCATGCCACCCCTCAGACGGAGGACGAGATGAAGGGTTGATTCCTTCTGTATATTGTAAT
>PIAY-15
ATCAATGGTATCAGAACTCTCCACCTCCAAAGTAATGGTTTTCCCAGTAAGGGTTTTCACAAAAATCTGCATGCCACCTCTCAAACGAAGCACGAGGTGCAAGGTCGATTCCTTCTGAATATTGTAATCAGCAAGTGTCCGACCATCTTCAAGCTGCTTACCGGCAAAGATAAGCCTCTGCTGGTCTGGGGGAATTCCTTCCTTGTCCTGAATCTTCGCCTTGACATTATCAATGGTGTCTGAGCTCTCAACCTCTAAAGTGATTGTCTTGCCAGTAAGGGTTTTGACAAAGATCTGCATGCCACCCCTCAGACGGAGGACGAGATGAAGGGTTGATTCCTTCTGTATATTGTAAT
>PIAY-3
GTCGATAGTGTCGGAACTCTCAACTTCCAAAGTAATCATCTTTCCGGTGAGGGTTTTGACAAAGATCTGCATGCCACCTCTCAGTTGAAGGATGAGGTGCAGGGTAGATTCCTTCTGAATATTGTAGTTAGCAAGGGTCCGACCATCTTCAAGCTGCTTACCGGCAAAGATAAGCCTCTGCTGGTCTGGGGGAATTCCTTCCTTGTCCTGAATCTTCGCCTTGACATTATCAATGGTGTCTGAGCTCTCAACCTCTAAAGTGATTGTCTTGCCAGTAAGGGTTTTGACAAAGATCTGCATGCCACCCCTCAGACGGAGGACGAGATGAAGGGTTGATTCCTTCTGTATATTGTAAT
>PIAY-16
ATCAATGGTATCTGAACTCTCCACCTCCAAAGTGATTGTTTTCCCAGTAAGGGTTTTCACAAAAATCTGCATGCCACCCCTCAAACGAAGCACGAGGTGCAAGGTCGATTCCTTCTGTATATTGTAATCAGCCAAAGTCCGACCATCTTCAAGCTGCTTACCGGCAAAGATAAGCCTCTGCTGGTCTGGGGGAATTCCTTCCTTGTCCTGAATCTTCGCCTTGACATTATCAATGGTGTCTGAGCTCTCAACCTCTAAAGTGATTGTCTTGCCAGTAAGGGTTTTGACAAAGATCTGCATGCCACCCCTCAGACGGAGGACGAGATGAAGGGTTGATTCCTTCTGTATATTGTAAT
>PIFL-3
ATCAATTGTATCTGAACTCTCCACCTCCAAAGTAATGGTTTTCCCAGTAAGGGTTTTCACAAAAATTTGCATGCCACCTCTCAAACGAAGCACGAGGTGCAAGGTCGATTCCTTCTGAATATTGTAATCAGCCAAAGTCCGACCATCTTCAAGCTGCTTACCGGCAAAGATAAGCCTCTGCTGGTCTGGGGGAATTCCTTCCTTGTCCTGAATCTTCGCCTTGACATTATCAATGGTGTCTGAGCTCTCAACCTCTAAAGTGATTGTCTTGCCAGTAAGGGTTTTGACAAAGATCTGCATGCCACCCCTCAGACGGAGGACGAGATGAAGGGTTGATTCCTTCTGTATATTGTAAT
>PIFL-4
ATCAATTGTATCTGAACTCTCCACCTCCAAAGTAATGGTTTTCCCAGTAAGGGTTTTCACAAAAATTTGCATGCCACCTCTCAAACGAAGCACGAGGTGCAAGGTCGATTCCTTCTGAATATTGTAATCAGCCAAAGTCCGACCATCTTCAAGCTGCTTACCGGCAAAGATAAGCCTCTGCTGGTCTGGGGGAATTCCTTCCTTGTCCTGAATCTTCGCCTTGACATTATCAATGGTGTCTGAGCTCTCAACCTCTAAAGTGATTGTCTTGCCAGTAAGGGTTTTGACAAAGATCTGCATGCCACCCCTCAGACGGAGGACGAGATGAAGGGTTGATTCCTTCTGTATATTGTAAT
>PIFL-16
ATCAATTGTATCTGAACTCTCCACCTCCAAAGTAATGGTTTTCCCAGTAAGGGTTTTCACAAAAATCTGCATGCCACCTCTCAAACGAAGCACGAGGTGCAAGGTCGATTCCTTCTGAATATTGTAATCAGCCAAAGTCCGACCATCTTCAAGCTGCTTACCGGCAAAGATAAGCCTCTGCTGGTCTGGGGGAATTCCTTCCTTGTCCTGAATCTTCGCCTTGACATTATCAATGGTGTCTGAGCTCTCAACCTCTAAAGTGATTGTCTTGCCAGTAAGGGTTTTGACAAAGATCTGCATGCCACCCCTCAGACGGAGGACGAGATGAAGGGTTGATTCCTTCTGTATATTGTAAT
>PIFL-13
ATCAATTGTATCTGAACTCTCCACCTCCAAAGTAATGGTTTTCCCAGTAAGGGTTTTCACAAAAATCTGCATGCCACCTCTCAAACGAAGCACGAGGTGCAAGGTCGATTCCTTCTGAATATTGTAATCAGCCAAAGTCCGACCATCTTCAAGCTGCTTACCGGCAAAGATAAGCCTCTGCTGGTCTGGGGGAATTCCTTCCTTGTCCTGAATCTTAGCCTTGACATTATCAATGGTGTCTGAGCTCTCAACCTCTAAAGTGATTGTCTTGCCAGTAAGGGTTTTGACAAAGATCTGCATGCCACCCCTCAGACGGAGGACGAGATGCAGGGTTGATTCCTTCTGTATATTGTAAT
>PIFL-8
ATCAATTGTATCTGAACTCTCCACCTCCAAAGTAATGGTTTTCCCAGTAAGGGTTTTCACAAAAATTTGCATGCCACCTCTCAAACGAAGCACGAGGTGCAAGGTCGATTCCTTCTGAATATTGTAATCAGCCAAAGTCCGACCATCTTCAAGCTGCTTACCGGCAAAGATAAGCCTCTGCTGGTCTGGGGGAATTCCTTCCTTGTCCTGAATCTTCGCCTTGACATTATCAATGGTGTCTGAGCTCTCAACCTCTAAAGTGATTGTCTTGCCAGTAAGGGTTTTGACAAAGATCTGCATGCCACCCCTCAGACGGAGGACGAGATGAAGGGTTGATTCCTTCTGTATATTGTAAT
>PIFL-15
ATCAATTGTATCTGAACTCTCCACCTCCAAAGTAATGGTTTTCCCAGTAAGGGTTTTCACAAAAATTTGCATGCCACCTCTCAAACGAAGCACGAGGTGCAAGGTCGATTCCTTCTGAATATTGTAATCAGCCAAAGTCCGACCATCTTCAAGCTGCTTACCGGCAAAGATAAGCCTCTGCTGGTCTGGGGGAATTCCTTCCTTGTCCTGAATCTTCGCCTTGACATTATCAATGGTGTCTGAGCTCTCAACCTCTAAAGTGATTGTCTTGCCAGTAAGGGTTTTGACAAAGATCTGCATGCCACCCCTCAGACGGAGGACGAGATGAAGGGTTGATTCCTTCTGTATATTGTAAT
>PIFL-17
ATCAATTGTATCTGAACTCTCCACCTCCAAAGTAATGGTTTTCCCAGTAAGGGTTTTCACAAAAATCTGCATGCCACCTCTCAAACGAAGCACGAGGTGCAAGGTCGATTCCTTCTGAATATTGTAATCAGCCAAAGTCCGACCATCTTCAAGCTGCTTACCGGCAAAGATAAGCCTCTGCTGGTCTGGGGGAATTCCTTCCTTGTCCTGAATCTTCGCCTTGACATTATCAATGGTGTCTGAGCTCTCAACCTCTAAAGTGATTGTCTTGCCAGTAAGGGTTTTGACAAAGATCTGCATGCCACCCCTCAGACGGAGGACGAGATGAAGGGTTGATTCCTTCTGTATATTGTAAT
>PIFL-9
ATCAATTGTATCTGAACTCTCCACCTCCAAAGTAATGGTTTTCCCAGTAAGGGTTTTCACAAAAATTTGCATGCCACCTCTCAAACGAAGCACGAGGTGCAAGGTCGATTCCTTCTGAATATTGTAATCAGCCAAAGTCCGACCATCTTCAAGCTGCTTACCGGCAAAGATAAGCCTCTGCTGGTCTGGGGGAATTCCTTCCTTGTCCTGAATCTTCGCCTTGACATTATCAATGGTGTCTGAGCTCTCAACCTCTAAAGTGATTGTCTTGCCAGTAAGGGTTTTGACAAAGATCTGCATGCCACCCCTCAGACGGAGGACGAGATGAAGGGTTGATTCCTTCTGTATATTGTAAT
>PIFL-5
ATCAATTGTATCTGAACTCTCCACCTCCAAAGTAATGGTTTTCCCAGTAAGGGTTTTCACAAAAATTTGCATGCCACCTCTCAAACGAAGCACGAGGTGCAAGGTCGATTCCTTCTGAATATTGTAATCAGCCAAAGTCCGACCATCTTCAAGCTGCTTACCGGCAAAGATAAGCCTCTGCTGGTCTGGGGGAATTCCTTCCTTGTCCTGAATCTTCGCCTTGACATTATCAATGGTGTCTGAGCTCTCAACCTCTAAAGTGATTGTCTTGCCAGTAAGGGTTTTGACAAAGATCTGCATGCCACCCCTCAGACGGAGGACGAGATGAAGGGTTGATTCCTTCTGTATATTGTAAT
>PIFL-11
ATCAATTGTATCTGAACTCTCCACCTCCAAAGTAATGGTTTTCCCAGTAAGGGTTTTCACAAAAATTTGCATGCCACCTCTCAAACGAAGCACGAGGTGCAAGGTCGATTCCTTCTGAATATTGTAATCAGCCAAAGTCCGACCATCTTCAAGCTGCTTACCGGCAAAGATAAGCCTCTGCTGGTCTGGGGGAATTCCTTCCTTGTCCTGAATCTTCGCCTTGACATTATCAATGGTGTCTGAGCTCTCAACCTCTAAAGTGATTGTCTTGCCAGTAAGGGTTTTGACAAAGATCTGCATGCCACCCCTCAGACGGAGGACGAGATGAAGGGTTGATTCCTTCTGTATATTGTAAT
>PIFL-1
GTCAATGGTGTCAGAGCTTTCCACTTCCAGAGTAATTGTTTTACCAGTAAGGGTTTTTACAAAGATCTGCATCCCTCCTCTTAGACGAAGCACCAGATGCAGGGTCGACTCCTTTTGAATGTTGTAGTCAGCCAAGGTCCTACCATCCTCAAGCTGCTTACCGGCAAAGATAAGCCTCTGCTGGTCTGGGGGAATTCCTTCCTTGTCCTGAATCTTCGCCTTGACATTATCAATGGTGTCTGAGCTCTCAACCTCTAAAGTGATTGTCTTGCCAGTAAGGGTTTTGACAAAGATCTGCATGCCACCCCTCAGACGGAGGACAAGATGCAGGGTAGATTCCTTCTGTATATTGTAAT
>PIBU-1
ATCAATCGTATCTGAACTCTCCACCTCCAAAGTAATGGTTTTCCCAGTAAGGGTTTTCACAAAAATCTGCATGCCACCTCTCAAACGAAGCACAAGGTGCAAGGTCGATTCCTTCTGAATATTGTAATCAGCCAAAGTCCGACCATCTTCAAGCTGCTTACCGGCAAAGATAAGCCTCTGCTGGTCTGGGGGAATTCCTTCCTTGTCCTGAATCTTCGCCTTGACATTATCAATGGTGTCTGAGCTCTCAACCTCTAAAGTGATTGTCTTGCCAGTAAGGGTTTTGACAAAGATCTGCATGCCACCCCTCAGACGGAGGACGAGATGTAGGGTAGATTCCTTCTGTATATTGTAAT
>PIGE-1
ATCAATCGTATCTGAACTCTCCACCTCCAAAGTAATGGTTTTCCCAGTAAGGGTTTTCACAAAAATCTGCATGCCACCTCTCAAACGAAGCACAAGGTGCAAGGTCGATTCCTTCTGAATATTGTAATCAGCCAAAGTCCGACCATCTTCAAGCTGCTTACCGGCAAAGATAAGCCTCTGCTGGTCTGGGGGAATTCCTTCCTTGTCCTGAATCTTCGCCTTGACATTATCAATGGTGTCTGAGCTCTCAACCTCTAAAGTGATTGTCTTGCCAGTAAGGGTTTTGACAAAGATCTGCATGCCACCCCTCAGACGGAGGACGAGATGTAGGGTAGATTCCTTCTGTATATTGTAAT
>PIMN-17
ATCAATGGTGTCCGAGCTCTCAACTTCCAAAGTAATTGTCTTACCAGTTAGGGTTTTGACAAAAATCTGCATACCACCCCTCAGACGGAGGACCAGATGCAAGGTGGATTCCTTTTGAATGTTGTAATCAGCAAGGGTCCGGCCGTCTTCGAGCTGCTTTCCAGCAAAGATTAGACGCTGCTGGTCAGGCGGAATTCCTTCCTTGTCCTGGATCTTGGCTTTTACATTGTCAATGGTGTCTGAGCTCTCAACCTCTAAAGTGATTGTCTTGCCAGTAAGGGTTTTGACAAAGATCTGCATGCCACCCCTCAGACGGAGGACGAGATGCAGGGTTGATTCCTTCTGTATATTGTAAT
>PIMN-4
ATCAATGGTGTCCGAGCTCTCAACTTCCAAAGTAATTGTCTTACCAGTTAGGGTTTTGACAAAAATCTGCATACCACCCCTCAGACGGAGGACCAGATGCAAGGTGGATTCCTTTTGAATGTTGTAATCAGCAAGGGTCCGGCCGTCTTCGAGCTGCTTTCCAGCAAAGATTAGACGCTGCTGGTCAGGCGGAATTCCTTCCTTGTCCTGGATCTTGGCTTTTACATTGTCAATGGTGTCTGAGCTCTCAACCTCTAAAGTGATTGTCTTGCCAGTAAGGGTTTTGACAAAGATCTGCATGCCACCCCTCAGACGGAGGACGAGATGAAGGGTTGATTCCTTCTGTATATTGTAAT
>PIMN-13
ATCAATGGTGTCCGAGCTCTCAACTTCCAAAGTAATTGTCTTACCAGTTAGGGTTTTGACAAAAATCTGCATACCACCCCTCAGACGGAGGACCAGATGCAAGGTGGATTCCTTTTGAATGTTGTAATCAGCAAGGGTCCGGCCGTCTTCGAGCTGCTTTCCAGCAAAGATTAGACGCTGCTGGTCAGGCGGAATTCCTTCCTTGTCCTGGATCTTGGCTTTTACATTGTCAATGGTGTCTGAGCTCTCAACCTCTAAAGTGATTGTCTTGCCAGTAAGGGTTTTGACAAAGATCTGCATGCCACCCCTCAGACGGAGGACGAGATGAAGGGTTGATTCCTTCTGTATATTGTAAT
>PIMN-14
ATCAATTGTATCTGAACTCTCCACCTCCAAAGTAATGGTTTTCCCAGTAAGGGTTTTCACAAAAATCTGCATGCCACCTCTCAAACGAAGCACGAGGTGCAAGGTCGATTCCTTCTGAATATTGTAATCAGCCAAAGTCCGACCATCTTCAAGCTGCTTACCGGCAAAGATAAGCCTCTGCTGGTCTGGGGGAATTCCTTCCTTGTCCTGAATCTTCGCCTTGACATTATCAATGGTGTCTGAGCTCTCAACCTCTAAAGTGATTGTCTTGCCAGTAAGGGTTTTGACAAAGATCTGCATGCCACCCCTCAGACGGAGGACGAGATGCAGGGTTGATTCCTTCTGTATATTGTAAT
>PIMN-18
ATCAATTGTATCTGAACTCTCCACCTCCAAAGTAATGGTTTTCCCAGTAAGGGTTTTCACAAAAATCTGCATGCCACCTCTCAAACGAAGCACGAGGTGCAAGGTCGATTCCTTCTGAATATTGTAATCAGCCAAAGTCCGACCATCTTCAAGCTGCTTACCGAGGCAAATAAGCCTCTGCTGGTCTGGGGGAATTCCTTCCTTGTCCTGAATCTTCGCCTTGACATTATCAATGGTGTCTGAGCTCTCAACCTCTAAAGTGATTGTCTTGCCAGTAAGGGTTTTGACAAAGATCTGCATGCCACCCCTCAGACGGAGGACGAGATGAAGGGTTGATTCCTTCTGTATATTGTAAT
>PIMN-7
ATCAATTGTATCTGAACTCTCCACCTCCAAAGTAATGGTTTTCCCAGTAAGGGTTTTCACAAAAATTTGCATGCCACCTCTCAAACGAAGCACGAGGTGCAAGGTCGATTCCTTCTGAATATTGTAATCAGCCAAAGTCCGACCATCTTCAAGCTGCTTACCGGCAAAGATAAGCCTCTGCTGGTCTGGGGGAATTCCTTCCTTGTCCTGAATCTTCGCCTTGACATTATCAATGGTGTCTGAGCTCTCAACCTCTAAAGTGATTGTCTTGCCAGTAAGGGTTTTGACAAAGATCTGCATGCCACCCCTCAGACGGAGGACGAGATGAAGGGTTGATTCCTTCTGTATATTGTAAT
>PIMN-12
ATCAATTGTATCTGAACTCTCCACCTCCAAAGTAATGGTTTTCCCAGTAAGGGTTTTCACAAAAATCTGCATGCCACCTCTCAAACGAAGCACGAGGTGCAAGGTCGATTCCTTCTGAATATTGTAATCAGCCAAAGTCCGACCATCTTCAAGCTGCTTACCGAGGCAAATAAGCCTCTGCTGGTCTGGGGGAATTCCTTCCTTGTCCTGAATCTTCGCCTTGACATTATCAATGGTGTCTGAGCTCTCAACCTCTAAAGTGATTGTCTTGCCAGTAAGGGTTTTGACAAAGATCTGCATGCCACCCCTCAGACGGAGGACGAGATGAAGGGTTGATTCCTTCTGTATATTGTAAT
>PIMN-15
ATCAATTGTATCTGAACTCTCCACCTCCAAAGTAATGGTTTTCCCAGTAAGGGTTTTCACAAAAATCTGCATGCCACCTCTCAAACGAAGCACGAGGTGCAAGGTCGATTCCTTCTGAATATTGTAATCAGCCAAAGTCCGACCATCTTCAAGCTGCTTACCGAGGCAAATAAGCCTCTGCTGGTCTGGGGGAATTCCTTCCTTGTCCTGAATCTTCGCCTTGACATTATCAATGGTGTCTGAGCTCTCAACCTCTAAAGTGATTGTCTTGCCAGTAAGGGTTTTGACAAAGATCTGCATGCCACCCCTCAGACGGAGGACGAGATGAAGGGTTGATTCCTTCTGTATATTGTAAT
>PIMN-9
ATCAATGGTGTCTGAACTCTCCACCTCCAAAGTGATTGTTTTGCCAGTAAGGGTTTTCACAAAAATCTGCATGCCACCCCTCAAACGAAGCACAAGATGCAGGGTAGATTCCTTCTGTATATTGTAATCAGCCAAAGTCCGACCATCTTCAAGCTGTTTACCGGCAAAGATAAGCCTCTGCTGGTCTGGGGGAATTCCTTCCTTGTCCTGAATCTTCGCCTTGACATTATCAATGGTGTCTGAGCTCTCAACCTCTAAAGTGATTGTCTTGCCAGTAAGGGTTTTGACAAAGATCTGCATGCCACCCCTCAGACGGAGGACGAGATGAAGGGTTGATTCCTTCTGTATATTGTAAT
>PIMN-16
ATCAATGGTGTCTGAACTCTCCACCTCCAAAGTGATGGTTTTCCCAGTAAGGGTTTTGACAAAAATCTGCATGCCACCCCTCAAACGAAGCACAAGGTGCAAGGTCGATTCCTTCTGAATATTGTAATCAGCAAAAGTCCGACCATCTTCAAGCTGCTTACCGGCAAAGATAAGCCTCTGCTGGTCTGGGGGAATTCCTTCCTTGTCCTGAATCTTCGCCTTGACATTATCAATGGTGTCTGAGCTCTCAACCTCTAAAGTGATTGTCTTGCCAGTAAGGGTTTTGACAAAGATCTGCATGCCACCCCTCAGACGGAGGACGAGATGAAGGGTTGATTCCTTCTGTATATTGTAAT
>PIMN-1
ATCAATGGTGTCTGAGCTCTCAACTTCCAAAGTAATTGTCTTTCCAGTTAGGGTTTTAACAAAAATCTGCATGCCACCCCTCAGACGGAGGACCAGGTGCAAGGTGGATTCCTTCTGGATATTGTAATCAGCAAGGGTTCGGCCGTCCTCGAGCTGCTTTCCAGCAAAGATTAGACGCTGCTGGTCAGGCGGAATTCCTTCCTTGTCCTGGATCTTGGCTTTTACATTGTCAATGGTGTCTGAGCTCTCAACCTCTAAAGTGATTGTCTTGCCAGTAAGGGTTTTGACAAAGATCTGCATGCCACCCCTCAGACGGAGGACGAGATGAAGGGTTGATTCCTTCTGTATATTGTAAT
>PIMN-6
ATCAATGGTGTCCGAGCTCTCAACTTCCAAAGTAATTGTCTTACCAGTTAGGGTTTTAACAAAGATCTGCATGCCACCCCTCAAACGGAGGACCAGGTGCAAGGTGGATTCCTTTTGGATATTATAATCGGCAAGGGTTCGGCCGTCCTCGAGCTGCTTTCCAGCAAAGATTAGACGCTGCTGGTCAGGCGGAATTCCTTCCTTGTCCTGGATCTTGGCTTTTACATTGTCAATGGTGTCTGAGCTCTCAACCTCTAAAGTGATTGTCTTGCCAGTAAGGGTTTTGACAAAGATCTGCATGCCACCCCTCAGACGGAGGACGAGATGAAGGGTTGATTCCTTCTGTATATTGTAAT
>PIMN-2
ATCAATTGTATCTGAACTCTCCACCTCCAAAGTAATGGTTTTCCCAGTAAGGGTTTTCACAAAAATTTGCATGCCACCTCTCAAACGAAGCACGAGGTGCAAGGTCGATTCCTTCTGAATATTGTAATCAGCCAAAGTCCGGCCATCTTCAAGCTGCTTACCGGCAAAGATAAGCCTCTGCTGGTCTGGGGGAATTCCTTCCTTGTCCTGAATCTTCGCCTTGACATTATCAATGGTGTCTGAGCTCTCAACCTCTAAAGTGATTGTCTTGCCAGTAAGGGTTTTGACAAAGATCTGCATGCCACCCCTCAGACGGAGGACGAGATGAAGGGTTGATTCCTTCTGTATATTGTAAT
>PISB-10
ATCAATTGTATCTGAACTCTCCACCTCCAAAGTAATGGTTTTCCCAGTAAGGGTTTTCACAAAAATCTGCATGCCACCTCTCAAACGAAGCACGAGGTGCAAGGTCGATTCCTTCTGAATATTGTAATCAGCCAAAGTCCGACCATCTTCAAGCTGCTTACCGGCAAAGATAAGCCTCTGTGGATAAGGGGGAATTCCTTCCTTGTCCTGAATCTTCGCCTTGACATTATCAATGGTGTCTGAGCTCTCAACCTCTAAAGTGATTGTCTTGCCAGTAAGGGTTTTGACAAAGATCTGCATGCCACCCCTCAGACGGAGGACGAGATGAAGGGTTGATTCCTTCTGTATATTGTAAT
>PISB-16
ATCAATTGTATCTGAACTCTCCACCTCCAAAGTAATGGTTTTCCCAGTAAGGGTTTTCACAAAAATCTGCATGCCACCTCTCAAACGAAGCACGAGGTGCAAGGTCGATTCCTTCTGAATATTGTAATCAGCCAAAGTCCGACCATCTTCAAGCTGCTTACCGGCAAAGATAAGCCTCTGTGGATAAGGGGGAATTCCTTCCTTGTCCTGAATCTTCGCCTTGACATTATCAATGGTGTCTGAGCTCTCAACCTCTAAAGTGATTGTCTTGCCAGTAAGGGTTTTGACAAAGATCTGCATGCCACCCCTCAGACGGAGGACGAGATGAAGGGTTGATTCCTTCTGTATATTGTAAT
>PISB-7
ATCAATTGTATCTGAACTCTCCACCTCCAAAGTAATGGTTTTCCCAGTAAGGGTTTTCACAAAAATCTGCATGCCACCTCTCAAACGAAGCACGAGGTGCAAGGTCGATTCCTTCTGAATATTGTAATCAGCCAAAGTCCGACCATCTTCAAGCTGCTTACCGGCAAAGATAAGCCTCTGTGGATAAGGGGGAATTCCTTCCTTGTCCTGAATCTTCGCCTTGACATTATCAATGGTGTCTGAGCTCTCAACCTCTAAAGTGATTGTCTTGCCAGTAAGGGTTTTGACAAAGATCTGCATGCCACCCCTCAGACGGAGGACGAGATGAAGGGTTGATTCCTTCTGTATATTGTAAT
>PISB-15
ATCAATTGTATCTGAACTCTCCACCTCCAAAGTAATGGTTTTCCCAGTAAGGGTTTTCACAAAAATTTGCATGCCACCTCTCAAACGAAGCACGAGGTGCAAGGTCGATTCCTTCTGAATATTGTAATCAGCCAAAGTCCGACCATCTTCAAGCTGCTTACCGGCAAAGATAAGCCTCTGTGGATAAGGGGGAATTCCTTCCTTGTCCTGAATCTTCGCCTTGACATTATCAATGGTGTCTGAGCTCTCAACCTCTAAAGTGATTGTCTTGCCAGTAAGGGTTTTGACAAAGATCTGCATGCCACCCCTCAGACGGAGGACGAGATGAAGGGTTGATTCCTTCTGTATATTGTAAT
>PISB-4
ATCAATTGTATCTGAACTCTCCACCTCCAAAGTAATGGTTTTCCCAGTAAGGGTTTTCACAAAAATCTGCATGCCACCTCTCAAACGAAGCACGAGGTGCAAGGTCGATTCCTTCTGAATATTGTAATCAGCCAAAGTCCGACCATCTTCAAGCTGCTTACCGGCAAAGATAAGCCTCTGTGGATAAGGGGGAATTCCTTCCTTGTCCTGAATCTTCGCCTTGACATTATCAATGGTGTCTGAGCTCTCAACCTCTAAAGTGATTGTCTTGCCAGTAAGGGTTTTGACAAAGATCTGCATGCCACCCCTCAGACGGAGGACGAGATGAAGGGTTGATTCCTTCTGTATATTGTAAT
>PISB-8
ATCAATTGTATCTGAACTCTCCACCTCCAAAGTAATGGTTTTCCCAGTAAGGGTTTTCACAAAAATTTGCATGCCACCTCTCAAACGAAGCACGAGGTGCAAGGTCGATTCCTTCTGAATATTGTAATCAGCCAAAGTCCGACCATCTTCAAGCTGCTTACCGGCAAAGATAAGCCTCTGTGGATAAGGGGGAATTCCTTCCTTGTCCTGAATCTTCGCCTTGACATTATCAATGGTGTCTGAGCTCTCAACCTCTAAAGTGATTGTCTTGCCAGTAAGGGTTTTGACAAAGATCTGCATGCCACCCCTCAGACGGAGGACGAGATGAAGGGTTGATTCCTTCTGTATATTGTAAT
>PISB-1
ATCAATTGTATCTGAACTCTCCACCTCCAAAGTAATGGTTTTCCCAGTAAGGGTTTTCACAAAAATTTGCATGCCACCTCTCAAACGAAGCACGAGGTGCAAGGTCGATTCCTTCTGAATATTGTAATCAGCCAAAGTCCGACCATCTTCAAGCTGCTTACCGGCAAAGATAAGCCTCTGTGGATAAGGGGGAATTCCTTCCTTGTCCTGAATCTTCGCCTTGACATTATCAATGGTGTCTGAGCTCTCAACCTCTAAAGTGATTGTCTTGCCAGTAAGGGTTTTGACAAAGATCTGCATGCCACCCCTCAGACGGAGGACGAGATGAAGGGTTGATTCCTTCTGTATATTGTAAT
>PISB-17
ATCAATCGTATCTGAACTCTCCACCTCCAAAGTAATGGTTTTCCCAGTAAGGGTTTTCACAAAAATCTGCATGCCACCTCTCAAACGAAGCACAAGGTGCAAGGTCGATTCCTTCTGAATATTGTAATCAGCCAAAGTCCGACCATCTTCAAGCTGCTTACCGGCAAAGATAAGCCTCTGTGGATAAGGGGGAATTCCTTCCTTGTCCTGAATCTTCGCCTTGACATTATCAATGGTGTCTGAGCTCTCAACCTCTAAAGTGATTGTCTTGCCAGTAAGGGTTTTGACAAAAATCTGCATGCCACCCCTCNNNNNNNNNNNNNNNNNNNNNNNNNNNNNNNNNNNNNNNNNNNNNN
>PISB-18
ATCAATTGTATCTGAACTCTCCACCTCCAAAGTAATGGTTTTCCCAGTAAGGGTTTTCACAAAAATCTGCATGCCACCTCTCAAACGAAGCACGAGGTGCAAGGTCGATTCCTTCTGAATATTGTAATCAGCCAAAGTCCGACCATCTTCAAGCTGCTTACCGGCAAAGATAAGCCTCTGTGGATAAGGGGGAATTCCTTCCTTGTCCTGAATCTTCGCCTTGACATTATCAATGGTGTCTGAGCTCTCAACCTCTAAAGTGATTGTCTTGCCAGTAAGGGTTTTGACAAAGATCTGCATGCCACCCCTCAGACGGAGGACGAGATGAAGGGTTGATTCCTTCTGTATATTGTAAT
>PISQ-2
ATCAATCGTATCTGAACTCTCCACCTCCAAAGTAATGGTTTTCCCAGTAAGGGTTTTCACAAAAATCTGCATGCCACCTCTCAAACGAAGCACAAGGTGCAAGGTCGATTCCTTCTGAATATTGTAATCAGCCAAAGTCCGACCATCTTCAAGCTGCTTACCGGCAAAGATAAGCCTCTGCTGGTCTGGGGGAATTCCTTCCTTGTCCTGAATCTTCGCCTTGACATTATCAATGGTGTCTGAGCTCTCAACCTCTAAAGTGATTGTCTTGCCAGTAAGGGTTTTGACAAAGATCTGCATGCCACCCCTCAGACGGAGGACGAGATGTAGGGTAGATTCCTTCTGTATATTGTAAT
>PISQ-1
ATCAATCGTATCTGAACTCTCCACCTCCAAAGTAATGGTTTTCCCAGTAAGGGTTTTCACAAAAATCTGCATGCCACCTCTCAAACGAAGCACAAGGTGCAAGGTCGATTCCTTCTGAATATTGTAATCAGCCAAAGTCCGACCATCTTCAAGCTGCTTACCGGCAAAGATAAGCCTCTGCTGGTCTGGGGGAATTCCTTCCTTGTCCTGAATCTTCGCCTTGACATTATCAATGGTGTCTGAGCTCTCAACCTCTAAAGTGATTGTCTTGCCAGTAAGGGTTTTGACAAAGATCTGCATGCCACCCCTCAGACGGAGGACGAGATGTAGGGTAGATTCCTTCTGTATATTGTAAT
>PIST-13
ATCAATCGTATCTGAACTCTCCACCTCCAAAGTAATGGTTTTCCCAGTAAGGGTTTTCACAAAAATCTGCATGCCACCTCTCAAACGAAGCACAAGGTGCAAGGTCGATTCCTTCTGAATATTGTAATCAGCCAAAGTCCGACCATCTTCAAGCTGCTTACCGGCAAAGATGAGCCTCTGCTGGTCTGGGGGAATTCCTTCCTTGTCCTGAATCTTCGCCTTGACATTATCAATGGTGTCTGAGCTCTCAACCTCTAAAGTGATTGTCTTGCCAGTAAGGGTTTTGACAAAGATCTGCATGCCACCCCTCAGACGGAGCACGAGATGCAGGGTAGATTCCTTCTGTATATTGTAAT
>PICH-X1
ATCAATCGTATCTGAACTCTCCACCTCCAAAGTAATGGTTTTCCCAGTAAGGGTTTTCACAAAAATCTGCATGCCACCTCTCAAACGAAGCACAAGGTGCAAGGTCGATTCCTTCTGAATATTGTAATCAGCCAAAGTCCGACCATCTTCAAGCTGCTTACCGGCAAAGATGAGCCTCTGCTGGTCTGGGGGAATTCCTTCCTTGTCCTGAATCTTCGCCTTGACATTATCAATGGTGTCTGAGCTCTCAACCTCTAAAGTGATTGTCTTGCCAGTAAGGGTTTTGACAAAGATCTGCATGCCACCCCTCAGACGGAGCACGAGATGCAGGGTAGATTCCTTCTGTATATTGTAAT
>PIST-14
ATCAATCGTATCTGAACTCTCCACCTCCAAAGTAATGGTTTTCCCAGTAAGGGTTTTCACAAAAATCTGCATGCCACCTCTCAAACGAAGCACAAGGTGCAAGGTCGATTCCTTCTGAATATTGTAATCAGCCAAAGTCCGACCATCTTCAAGCTGCTTACCGGCAAAGATAAGCCTCTGCTGGTCAGGGGGAATTCCTTCCTTGTCCTGAATCTTTGCCTTGACATTATCAATGGTGTCTGAGCTCTCAACCTCTAAAGTGATTGTCTTGCCAGTAAGGGTTTTGACAAAGATCTGCATGCCACCCCTCAGACGGAGGACGAGATGCAGGGTAGATTCCTTCTGTATATTGTAAT
>PIST-11
ATCGATGGTGTCCGAGCTCTCAACTTCCAAAGTAATTGTCTTACCAGTCAGGGTTTTGACAAAGATCTGCATGCCACCCCTCAGACGGAGGACCAGGTGCAAGGTGGATTCCTTCTGGATGTTGTAATCGGCAAGGGTTCTGCCGTCCTCGAGCTGCTTTCCAGCAAAGATTAGACGCTGCTGGTCAGGGGGAATGCCCTCTTTATCCTGGATCTTGGCTTTGACATTATCAATGGTGTCGGAGCTCTCAACTTCCAAAGTGATCGTCTTTCCAGTGAGGGTTTTAACAAAAATCTGCATACCACCCCTCAAACGGAGGACAAGATGCAGGGTAGATTCCTTTTGTATATTGTAAT
>PIST-3
ATCAATCGTATCTGAACTCTCCACCTCCAAAGTAATGGTTTTCCCAGTAAGGGTTTTCACAAAAATCTGCATGCCACCTCTCAAACGAAGCACAAGGTGCAAGGTCGATTCCTTCTGAATATTGTAATCAGCCAAAGTCCGACCATCTTCAAGCTGCTTACCGGCAAAGATGAGCCTCTGCTGGTCTGGGGGAATTCCTTCCTTGTCCTGAATCTTCGCCTTGACATTATCAATGGTGTCTGAGCTCTCAACCTCTAAAGTGATTGTCTTGCCAGTAAGGGTTTTGACAAAGATCTGCATGCCACCCCTCAGACGGAGCACGAGATGCAGGGTAGATTCCTTCTGTATATTGTAAT
>PIST-9
ATCGATGGTGTCCGAGCTCTCAACTTCCAAAGTAATTGTCTTACCAGTAAGGGTTTTGACAAAGATCTGCATACCACCTCTCAGACGGAGGACAAGGTGCAAGGTGGATTCTTTCTGGATATTGTAATCGGCGAGGGTTCGGCCATCTTCAAGCTGCTTTCCAGCAAAGATTAGACGCTGCTGGTCAGGGGGAATGCCTTCCTTGTCCTGGATCTTGGCCTTCACATTATCAATGGTGTCGGAGCTCTCAACTTCCAAAGTAATCGTCTTTCCAGTGAGGGTTTTGACAAAAATCTGCATACCACCCCTCAAACGGAGGACAAGATGCAGGGTAGATTCCTTTTGTATATTGTAAT
>PIST-4
ATCAATCGTATCTGAACTCTCCACCTCCAAAGTAATGGTTTTCCCAGTAAGGGTTTTCACAAAAATCTGCATGCCACCTCTCAAACGAAGCACAAGGTGCAAGGTCGATTCCTTCTGAATATTGTAATCAGCCAAAGTCCGACCATCTTCAAGCTGCTTACCGGCAAAGATGAGCCTCTGCTGGTCTGGGGGAATTCCTTCCTTGTCCTGAATCTTCGCCTTGACATTATCAATGGTGTCTGAGCTCTCAACCTCTAAAGTGATTGTCTTGCCAGTAAGGGTTTTGACAAAGATCTGCATGCCACCCCTCAGACGGAGCACGAGATGCAGGGTAGATTCCTTCTGTATATTGTAAT
>PIST-10
ATCAATCGTATCTGAACTCTCCACCTCCAAAGTAATGGTTTTCCCAGTAAGGGTTTTCACAAAAATCTGCATGCCACCTCTCAAACGAAGCACAAGGTGCAAGGTCGATTCCTTCTGAATATTGTAATCAGCCAAAGTCCGACCATCTTCAAGCTGCTTACCGGCAAAGATGAGCCTCTGCTGGTCTGGGGGAATTCCTTCCTTGTCCTGAATCTTCGCCTTGACATTATCAATGGTGTCTGAGCTCTCAACCTCTAAAGTGATTGTCTTGCCAGTAAGGGTTTTGACAAAGATCTGCATGCCACCCCTCAGACGGAGCACGAGATGCAGGGTAGATTCCTTCTGTATATTGTAAT
>PIST-6
ATCAATCGTATCTGAACTCTCCACCTCCAAAGTAATGGTTTTCCCAGTAAGGGTTTTCACAAAAATCTGCATGCCACCTCTCAAACGAAGCACAAGGTGCAAGGTCGATTCCTTCTGAATATTGTAATCAGCCAAAGTCCGACCATCTTCAAGCTGCTTACCGGCAAAGATAAGCCTCTGCTGGTCAGGGGGAATTCCTTCCTTGTCCTGAATCTTTGCCTTGACATTATCAATGGTGTCTGAGCTCTCAACCTCTAAAGTGATTGTCTTGCCAGTAAGGGTTTTGACAAAGATCTGCATGCCACCCCTCAGACGGAGGACGAGATGCAGGGTAGATTCCTTCTGTATATTGTAAT
>PIST-5
ATCAATCGTATCTGAACTCTCCACCTCCAAAGTAATGGTTTTCCCAGTAAGGGTTTTCACAAAAATCTGCATGCCACCTCTCAAACGAAGCACAAGGTGCAAGGTCGATTCCTTCTGAATATTGTAATCAGCCAAAGTCCGACCATCTTCAAGCTGCTTACCGGCAAAGATGAGCCTCTGCTGGTCTGGGGGAATTCCTTCCTTGTCCTGAATCTTCGCCTTGACATTATCAATGGTGTCTGAGCTCTCAACCTCTAAAGTGATTGTCTTGCCAGTAAGGGTTTTGACAAAGATCTGCATGCCACCCCTCAGACGGAGCACGAGATGCAGGGTAGATTCCTTCTGTATATTGTAAT
>PICH-X2
ATCAATTGTATCTGAACTCTCCACCTCCAAAGTAATGGTTTTCCCAGTAAGGGTTTTCACAAAAATCTGCATGCCACCTCTCAAACGAAGCACGAGGTGCAAGGTCGATTCCTTCTGAATATTGTAATCAGCCAAAGTCCGACCATCTTCAAGCTGCTTACCGGCAAAGATAAGCCTCTGCTGGTCTGGGGGAATTCCTTCCTTGTCCTGAATCTTCGCCTTGACATTATCAATGGTGTCTGAGCTCTCAACCTCTAAAGTGATTGTCTTGCCAGTAAGGGTTTTGACAAAGATCTGCATGCCACCCCTCAGACGGAGGACGAGATGCAGGGTTGATTCCTTCTGTATATTGTAAT
>PILA-26
NNNNNNNNNATCTGAACTCTCCACCTCCAAAGTAATGGTTTTCCCAGTAAGGGTTTTCACAAAAATCTGCATGCCACCTCTCAAACGAAGCACGAGGTGCAAGGTCGATTCCTTCTGAATATTGTAATCAGCCAAAGTCCGACCATCTTCAAGCTGCTTACCGGCAAAGATAAGCCTCTGCTGGTCTGGGGGAATTCCTTCCTTGTCCTGAATCTTAGCCTTGACATTATCAATGGTGTCTGAGCTCTCAACCTCTAAAGTGATTGTCTTGCCAGTAAGGGTTTTGACAAAGATCTGCATGCCACCCCTCAGACGGAGGACGAGATGCAGGGTTGATTCCTTCTGTATATTGTAAT
>PILA-27
NNNNNNNNNATCTGAACTCTCCACCTCCAAAGTAATGGTTTTCCCAGTAAGGGTTTTCACAAAAATTTGCATGCCACCTCTCAAACGAAGCACGAGGTGCAAGGTCGATTCCTTCTGAATATTGTAATCAGCCAAAGTCCGACCATCTTCAAGCTGCTTACCGGCAAAGATAAGCCTCTGCTGGTCTGGGGGAATTCCTTCCTTGTCCTGAATCTTCGCCTTGACATTATCAATGGTGTCTGAGCTCTCAACCTCTAAAGTGATTGTCTTGCCAGTAAGGGTTTTGACAAAGATCTGCATGCCACCCCTCAGACGGAGGACGAGATGAAGGGTTGATTCCTTCTGTATATTGTAAT
>PILA-20
NNNNNNNNNATCTGAACTCTCCACCTCCAAAGTAATGGTTTTCCCAGTAAGGGTTTTCACAAAAATCTGCATGCCACCTCTCAAACGAAGCACGAGGTGCAAGGTCGATTCCTTCTGAATATTGTAATCAGCCAAAGTCCGACCATCTTCAAGCTGCTTACCGGCAAAGATAAGCCTCTGCTGGTCTGGGGGAATTCCTTCCTTGTCCTGAATCTTAGCCTTGACATTATCAATGGTGTCTGAGCTCTCAACCTCTAAAGTGATTGTCTTGCCAGTAAGGGTTTTGACAAAGATCTGCATGCCACCCCTCAGACGGAGGACGAGATGCAGGGTTGATTCCTTCTGTATATTGTAAT
>PILA-29
NNNNNNNNNATCTGAACTCTCCACCTCCAAAGTAATGGTTTTCCCAGTAAGGGTTTTCACAAAAATCTGCATGCCACCTCTCAAACGAAGCACGAGGTGCAAGGTCGATTCCTTCTGAATATTGTAATCAGCCAAAGTCCGACCATCTTCAAGCTGCTTACCGGCAAAGATAAGCCTCTGCTGGTCTGGGGGAATTCCTTCCTTGTCCTGAATCTTCGCCTTGACATTATCAATGGTGTCTGAGCTCTCAACCTCTAAAGTGATTGTCTTGCCAGTAAGGGTTTTGACAAAGATCTGCATGCCACCCCTCAGACGGAGGACGAGATGCAGGGTTGATTCCTTCTGTATATTGTAAT
>PILA-17
NNNNNNNNNATCTGAACTCTCCACCTCCAAAGTAATGGTTTTCCCAGTAAGGGTTTTCACAAAAATCTGCATGCCACCTCTCAAACGAAGCACGAGGTGCAAGGTCGATTCCTTCTGAATATTGTAATCAGCCAAAGTCCGACCATCTTCAAGCTGCTTACCGGCAAAGATAAGCCTCTGCTGGTCTGGGGGAATTCCTTCCTTGTCCTGAATCTTCGCCTTGACATTATCAATGGTGTCTGAGCTCTCAACCTCTAAAGTGATTGTCTTGCCAGTAAGGGTTTTGACAAAGATCTGCATGCCACCCCTCAGACGGAGGACGAGATGCAGGGTTGATTCCTTCTGTATATTGTAAT
>PILA-23
NNNNNNNNNATCTGAACTCTCCACCTCCAAAGTAATGGTTTTCCCAGTAAGGGTTTTCACAAAAATCTGCATGCCACCTCTCAAACGAAGCACGAGGTGCAAGGTCGATTCCTTCTGAATATTGTAATCAGCCAAAGTCCGACCATCTTCAAGCTGCTTACCGGCAAAGATAAGCCTCTGCTGGTCTGGGGGAATTCCTTCCTTGTCCTGAATCTTCGCCTTGACATTATCAATGGTGTCTGAGCTCTCAACCTCTAAAGTGATTGTCTTGCCAGTAAGGGTTTTGACAAAGATCTGCATGCCACCCCTCAGACGGAGGACGAGATGCAGGGTTGATTCCTTCTGTATATTGTAAT
>PILA-24
NNNNNNNNNATCTGAACTCTCCACCTCCAAAGTAATGGTTTTCCCAGTAAGGGTTTTCACAAAAATCTGCATGCCACCTCTCAAACGAAGCACGAGGTGCAAGGTCGATTCCTTCTGAATATTGTAATCAGCCAAAGTCCGACCATCTTCAAGCTGCTTACCGGCAAAGATAAGCCTCTGCTGGTCTGGGGGAATTCCTTCCTTGTCCTGAATCTTAGCCTTGACATTATCAATGGTGTCTGAGCTCTCAACCTCTAAAGTGATTGTCTTGCCAGTAAGGGTTTTGACAAAGATCTGCATGCCACCCCTCAGACGGAGGACGAGATGCAGGGTTGATTCCTTCTGTATATTGTAAT
>PILA-19
NNNNNNNNNATCTGAACTCTCCACCTCCAAAGTAATGGTTTTCCCAGTAAGGGTTTTCACAAAAATCTGCATGCCACCTCTCAAACGAAGCACGAGGTGCAAGGTCGATTCCTTCTGAATATTGTAATCAGCCAAAGTCCGACCATCTTCAAGCTGCTTACCGGCAAAGATAAGCCTCTGCTGGTCTGGGGGAATTCCTTCCTTGTCCTGAATCTTCGCCTTGACATTATCAATGGTGTCTGAGCTCTCAACCTCTAAAGTGATTGTCTTGCCAGTAAGGGTTTTGACAAAGATCTGCATGCCACCCCTCAGACGGAGGACGAGATGCAGGGTTGATTCCTTCTGTATATTGTAAT
>PILA-18
NNNNNNNNNATCTGAACTCTCCACCTCCAAAGTAATGGTTTTCCCAGTAAGGGTTTTCACAAAAATCTGCATGCCACCTCTCAAACGAAGCACAAGGTGCAAGGTCGATTCCTTCTGAATATTGTAATCAGCCAAAGTCCGACCATCTTCAAGCTGCTTACCGGCAAAGATAAGCCTCTGCTGGTCTGGGGGAATTCCTTCCTTGTCCTGAATCTTAGCCTTGACATTATCAATGGTGTCTGAGCTCTCAACCTCTAAAGTGATTGTCTTGCCAGTAAGGGTTTTGACAAAGATCTGCATGCCACCCCTCAGACGGAGGACGAGATGCAGGGTTGATTCCTTCTGTATATTGTAAT
>PILA-22
NNNNNNNNNATCTGAACTCTCCACCTCCAAAGTAATGGTTTTCCCAGTAAGGGTTTTCACAAAAATCTGCATGCCACCTCTCAAACGAAGCACAAGGTGCAAGGTCGATTCCTTCTGAATATTGTAATCAGCCAAAGTCCGACCATCTTCAAGCTGCTTACCGGCAAAGATAAGCCTCTGCTGGTCTGGGGGAATTCCTTCCTTGTCCTGAATCTTCGCCTTGACATTATCAATGGTGTCTGAGCTCTCAACCTCTAAAGTGATTGTCTTGCCAGTAAGGGTTTTGACAAAGATCTGCATGCCACCCCTCAGACGGAGGACGAGATGCAGGGTTGATTCCTTCTGTATATTGTAAT
>PILA-28
NNNNNNNNNATCTGAACTCTCCACCTCCAAAGTAATGGTTTTCCCAGTAAGGGTTTTCACAAAAATCTGCATGCCACCTCTCAAACGAAGCACGAGGTGCAAGGTCGATTCCTTCTGAATATTGTAATCAGCCAAAGTCCGACCATCTTCAAGCTGCTTACCGGCAAAGATAAGCCTCTGCTGGTCTGGGGGAATTCCTTCCTTGTCCTGAATCTTCGCCTTGACATTATCAATGGTGTCTGAGCTCTCAACCTCTAAAGTGATTGTCTTGCCAGTAAGGGTTTTGACAAAGATCTGCATGCCACCCCTCAGACGGAGGACGAGATGCAGGGTTGATTCCTTCTGTATATTGTAAT
>PILA-21
NNNNNNNNNATCTGAACTCTCCACCTCCAAAGTAATGGTTTTCCCAGTAAGGGTTTTCACAAAAATCTGCATGCCACCTCTCAAACGAAGCACGAGGTGCAAGGTCGATTCCTTCTGAATATTGTAATCAGCCAAAGTCCGACCATCTTCAAGCTGCTTACCGGCAAAGATAAGCCTCTGCTGGTCTGGGGGAATTCCTTCCTTGTCCTGAATCTTCGCCTTGACATTATCAATGGTGTCTGAGCTCTCAACCTCTAAAGTGATTGTCTTGCCAGTAAGGGTTTTGACAAAGATCTGCATGCCACCCCTCAGACGGAGGACGAGATGCAGGGTTGATTCCTTCTGTATATTGTAAT
>PIAL-AO
ATCAATCGTATCTGAACTCTCCACCTCCAAAGTAATGGTTTTCCCAGTAAGGGTTTTCACAAAAATCTGCATGCCACCTCTCAAACGAAGCACAAGGTGCAAGGTCGATTCCTTCTGAATATTGTAATCAGCCAAAGTCCGACCATCTTCAAGCTGCTTACCGGCAAAGATAAGCCTCTGTTTAAAACGACGAATACTTTCCTTGTCCTGAATCTTAGCCTTGACATTATCAATGGTGTCTGAGCTCTCAACCTCTAAAGTGATTGTCTTGCCAGTAAGGGTTTTGACAAAGATCTGCATGCCACCCCTCAGACGGAGGACGAGATGCAGGGTAGATTCCTTCTGTATATTGTAAT
