# Supplementary material for: An empirical evaluation of two-stage species tree inference strategies using a multilocus dataset from North American pines
Source: BMC Evol Biol. 2014 Mar 29;14:67. doi: 10.1186/1471-2148-14-67 (PMC4021425; doi:10.1186/1471-2148-14-67)
Supplement: Additional file 3 — Zip archive containing data filesDp,Dp,0,Ds,Ds,0, and a description of these files. [file 1471-2148-14-67-S3.zip › DeGiorgioEtAl_2014_AdditionalFile1/Dataset_Dp0/0_9383_01.fas]

>PIAL-13
GGAGCCAATTGCTGTCAATAACCTCAGAAAATTGCTTATGATGTCCGTTGATAGAAGGATTGCATTATTTAAGATAGAGCAGATTAAACAAGAGATCGGTTTGCCAGATGATTTTGCAGACAGTTTAGTACCCAAGTACGCTCAGTTTTTCAAGCTAATGGATGTTTCTGGTGCTCCATATCTCGTTTTGGAGAATTGGGATCCTTCATTGGCCGTTGCTGCAAGAGAATTAAGTGCAGAACCCAACGGGGTCCCGTTAACCAGGAGGACCTACGTGCCCAGAGATGGCAATTGGTCTGGGCCTTATGCATTCAAGATCAAGTATCCTGTTAGTTTTAAGCCCAGGATGAGGCATCTTGAAGATATGGCAAAGTGGCAGAACATGGCCTTTTCGTCTCCCTATATAAATCCCAAAGAGCTTGACCCCCGACATGCTGCGGCGCAAAAGCGTGCTGTTGCT
>PIAL-7
GGAGCCAATTGCTGTCAATAACCTCAGAAAATTGCTTATGATGTCCGTTGATAGAAGGATTGCATTATTTAAGATAGAGCAGATTAAACAAGAGATCGGTTTGCCAGATGATTTTGCAGACAGTTTAGTACCCAAGTACGCTCAGTTTTTCAAGCTAATGGATGTTTCTGGTGCTCCATATCTCGTTTTGGAGAATTGGGATCCTTCATTGGCCGTTGCTGCAAGAGAATTAAGTGCAGAACCCAACGGGGTCCCGTTAACCAGGAGGACCTACGTGCCCAGAGATGGCAATTGGTCTGGGCCTTATGCATTCAAGATCAAGTATCCTGTTAGTTTTAAGCCCAGGATGAGGCATCTTGAAGATATGGCAAAGTGGCAGAACATGGCCTTTTCGTCTCCCTATATAAATCCCAAAGAGCTTGACCCCCGACATGCTGCGGCGCAAAAGCGTGCTGTTGCT
>PIAL-9
GGAGCCAATTGCTGTCAATAACCTCAGAAAATTGCTTATGATGTCCGTTGATAGAAGGATTGCATTATTTAAGATAGAGCAGATTAAACAAGAGATCGGTTTGCCAGATGATTTTGCAGACAGTTTAGTACCCAAGTACGCTCAGTTTTTCAAGCTAATGGATGTTTCTGGTGCTCCATATCTCGTTTTGGAGAATTGGGATCCTTCATTGGCCGTTGCTGCAAGAGAATTAAGTGCAGAACCCAACGGGGTCCCGTTAACCAGGAGGACCTACGTGCCCAGAGATGGCAATTGGTCTGGGCCTTATGCATTCAAGATCAAGTATCCTGTTAGTTTTAAGCCCAGGATGAGGCATCTTGAAGATATGGCAAAGTGGCAGAACATGGCCTTTTCGTCTCCCTATATAAATCCCAAAGAGCTTGACCCCCGACATGCTGCGGCGCAAAAGCGTGCTGTTGCT
>PIAL-5
GGAGCCAATTGCTGTCAATAACCTCAGAAAATTGCTTATGATGTCCGTTGATAGAAGGATTGCATTATTTAAGATAGAGCAGATTAAACAAGAGATCGGTTTGCCAGATGATTTTGCAGACAGTTTAGTACCCAAGTACGCTCAGTTTTTCAAGCTAATGGATGTTTCTGGTGCTCCATATCTCGTTTTGGAGAATTGGGATCCTTCATTGGCCGTTGCTGCAAGAGAATTAAGTGCAGAACCCAACGGGGTCCCGTTAACCAGGAGGACCTACGTGCCCAGAGATGGCAATTGGTCTGGGCCTTATGCATTCAAGATCAAGTATCCTGTTAGTTTTAAGCCCAGGATGAGGCATCTTGAAGATATGGCAAAGTGGCAGAACATGGCCTTTTCGTCTCCCTATATAAATCCCAAAGAGCTTGACCCCCGACATGCTGCGGCGCAAAAGCGTGCTGTTGCT
>PIAL-15
GGAGCCAATTGCTGTCAATAACCTCAGAAAATTGCTTATGATGTCCGTTGATAGAAGGATTGCATTATTTAAGATAGAGCAGATTAAACAAGAGATCGGTTTGCCAGATGATTTTGCAGACAGTTTAGTACCCAAGTACGCTCAGTTTTTCAAGCTAATGGATGTTTCTGGTGCTCCATATCTCGTTTTGGAGAATTGGGATCCTTCATTGGCCGTTGCTGCAAGAGAATTAAGTGCAGAACCCAACGGGGTCCCGTTAACCAGGAGGACCTACGTGCCCAGAGATGGCAATTGGTCTGGGCCTTATGCATTCAAGATCAAGTATCCTGTTAGTTTTAAGCCCAGGATGAGGCATCTTGAAGATATGGCAAAGTGGCAGAACATGGCCTTTTCGTCTCCCTATATAAATCCCAAAGAGCTTGACCCCCGACATGCTGCGGCGCAAAAGCGTGCTGTTGCT
>PIAL-12
GGAGCCAATTGCTGTCAATAACCTCAGAAAATTGCTTATGATGTCCGTTGATAGAAGGATTGCATTATTTAAGATAGAGCAGATTAAACAAGAGATCGGTTTGCCAGATGATTTTGCAGACAGTTTAGTACCCAAGTACGCTCAGTTTTTCAAGCTAATGGATGTTTCTGGTGCTCCATATCTCGTTTTGGAGAATTGGGATCCTTCATTGGCCGTTGCTGCAAGAGAATTAAGTGCAGAACCCAACGGGGTCCCGTTAACCAGGAGGACCTACGTGCCCAGAGATGGCAATTGGTCTGGGCCTTATGCATTCAAGATCAAGTATCCTGTTAGTTTTAAGCCCAGGATGAGGCATCTTGAAGATATGGCAAAGTGGCAGAACATGGCCTTTTCGTCTCCCTATATAAATCCCAAAGAGCTTGACCCCCGACATGCTGCGGCGCAAAAGCGTGCTGTTGCT
>PIAL-17
GGAGCCAATTGCTGTCAATAACCTCAGAAAATTGCTTATGATGTCCGTTGATAGAAGGATTGCATTATTTAAGATAGAGCAGATTAAACAAGAGATCGGTTTGCCAGATGATTTTGCAGACAGTTTAGTACCCAAGTACGCTCAGTTTTTCAAGCTAATGGATGTTTCTGGTGCTCCATATCTCGTTTTGGAGAATTGGGATCCTTCATTGGCCGTTGCTGCAAGAGAATTAAGTGCAGAACCCAACGGGGTCCCGTTAACCAGGAGGACCTACGTGCCCAGAGATGGCAATTGGTCTGGGCCTTATGCATTCAAGATCAAGTATCCTGTTAGTTTTAAGCCCAGGATGAGGCATCTTGAAGATATGGCAAAGTGGCAGAACATGGCCTTTTCGTCTCCCTATATAAATCCCAAAGAGCTTGACCCCCGACATGCTGCGGCGCAAAAGCGTGCTGTTGCT
>PIAL-16
GGAGCCAATTGCTGTCAATAACCTCAGAAAATTGCTTATGATGTCCGTTGATAGAAGGATTGCATTATTTAAGATAGAGCAGATTAAACAAGAGATCGGTTTGCCAGATGATTTTGCAGACAGTTTAGTACCCAAGTACGCTCAGTTTTTCAAGCTAATGGATGTTTCTGGTGCTCCATATCTCGTTTTGGAGAATTGGGATCCTTCATTGGCCGTTGCTGCAAGAGAATTAAGTGCAGAACCCAACGGGGTCCCGTTAACCAGGAGGACCTACGTGCCCAGAGATGGCAATTGGTCTGGGCCTTATGCATTCAAGATCAAGTATCCTGTTAGTTTTAAGCCCAGGATGAGGCATCTTGAAGATATGGCAAAGTGGCAGAACATGGCCTTTTCGTCTCCCTATATAAATCCCAAAGAGCTTGACCCCCGACATGCTGCGGCGCAAAAGCGTGCTGTTGCT
>PIAL-6
GGAGCCAATTGCTGTCAATAACCTCAGAAAATTGCTTATGATGTCCGTTGATAGAAGGATTGCATTATTTAAGATAGAGCAGATTAAACAAGAGATCGGTTTGCCAGATGATTTTGCAGACAGTTTAGTACCCAAGTACGCTCAGTTTTTCAAGCTAATGGATGTTTCTGGTGCTCCATATCTCGTTTTGGAGAATTGGGATCCTTCATTGGCCATTGCTGCAAGAGAATTAAGTGCAGAACCCAACGGGGTCCCGTTAACCAGGAGGACCTACGTGCCCAGAGATGGCAATTGGTCTGGGCCTTATGCATTCAAGATCAAGTATCCTGTTAGTTTTAAGCCCAGGATGAGGCATCTTGAAGATATGGCAAAGTGGCAGAACATGGCCTTTTCGTCTCCCTATATAAATCCCAAAGAGCTTGACCNNNNNNNNNNNNNNNNNNNNNNNNNNNNNNNNNNN
>PIAY-1
GGAGCCAATTGCTGTCAATAACCTCAGAAAATTACTTATGATGTCCGTTGATAGAAGGATTGCATTATTTAAGATAGAGCAGATTAAACAAGAGATCGGTTTGCCAGATGATTTTGCAGACAGTTTAGTACCCAAGTACGCTCAGTTTTTCAAGCTAATGGATGTTTCTGGTGCTCCATATCTCGTTTTGGAGAATTGGGATCCTTCATTGGCCGTTGCTGCAAGAGAATTAAGTGCAGAACCCAACGGGGTCCTGTTAACCAGGAGGACCTACGTGCCCAGAGATGGCAATTGGTCTGGGCCTTATGCATTCAAGATCAAGTATCCTGTTAGTTTTAAGCCCAGGATGAGGCATCTTGAAGATATGGCAAAGTGGCAGAACATGGCCTTTTCGTCTCCCTATATAAATCCCAAAGAGCTTGACCCCCGACATGCTGCGGCGCAAAAGCGTGCTGTTGCT
>PIAY-18
GGAGCCAATTGCTGTCAATAACCTCAGAAAATTACTTATGATGTCCGTTGATAGAAGGATTGCATTATTTAAGATAGAGCAGATTAAACAAGAGATCGGTTTGCCAGATGATTTTGCAGACAGTTTAGTACCCAAGTACGCTCAGTTTTTCAAGCTAATGGATGTTTCTGGTGCTCCATATCTCGTTTTGGAGAATTGGGATCCTTCATTGGCCGTTGCTGCAAGAGAATTAAGTGCAGAACCCAACGGGGTCCTGTTAACCAGGAGGACCTACGTGCCCAGAGATGGCAATTGGTCTGGGCCTTATGCATTCAAGATCAAGTATCCTGTTAGTTTTAAGCCCAGGATGAGGCATCTTGAAGATATGGCAAAGTGGCAGAACATGGCCTTTTCGTCTCCCTATATAAATCCCAAAGAGCTTGACCCCCGACATGCTGCGGCGCAAAAGCGTGCTGTTGCT
>PIAY-6
GGAGCCAATTGCTGTCAATAACCTCAGAAAATTGCTTATGATGTCCGTTGATAGAAGGATTGCATTATTTAAGATAGAGCAGATTAAACAAGAGATCGGTTTGCCAGATGATTTTGCAGACAGTTTAGTACCCAAGTACGCTCAGTTTTTCAAGCTAATGGATGTTTCTGGTGCTCCATATCTCGTTTTGGAGAATTGGGATCCTTCATTGGCCGTTGCTGCAAGAGAATTAAGTGCAGAACCCAACGGGGTCCCGTTAACCAGGAGGACCTACGTGCCCAGAGATGGCAATTGGTCTGGGCCTTATGCATTCAAGATCAAGTATCCTGTTAGTTTTAAGCCCAGGATGAGGCATCTTGAAGATATGGCAAAGTGGCAGAACATGGCCTTTTCGTCTCCCTATATAAATCCCAAAGAGCTTGACCCCCGACATGCTGCGGCGCAAAAGCGTGCTGTTGCT
>PIAY-8
GGAGCCAATTGCTGTCAATAACCTCAGAAAATTGCTTATGATGTCCGTTGATAGAAGGATTGCATTATTTAAGATAGAGCAGATTAAACAAGAGATCGGTTTGCCAGATGATTTTGCAGACAGTTTAGTACCCAAGTACGCTCAGTTTTTCAAGCTAATGGATGTTTCTGGTGCTCCATATCTCGTTTTGGAGAATTGGGATCCTTCATTGGCCGTTGCTGCAAGAGAATTAAGTGCAGAACCCAACGGGGTCCCGTTAACCAGGAGGACCTACGTGCCCAGAGATGGCAATTGGTCTGGGCCTTATGCATTCAAGATCAAGTATCCTGTTAGTTTTAAGCCCAGGATGAGGCATCTTGAAGATATGGCAAAGTGGCAGAACATGGCCTTTTCGTCTCCCTATATAAATCCCAAAGAGCTTGACCCCCGACATGCTGCGGCGCAAAAGCGTGCTGTTGCT
>PIAY-7
GGAGCCAATTGCTGTCAATAACCTCAGAAAATTACTTATGATGTCCGTTGATAGAAGGATTGCATTATTTAAGATAGAGCAGATTAAACAAGAGATCGGTTTGCCAGATGATTTTGCAGACAGTTTAGTACCCAAGTACGCTCAGTTTTTCAAGCTAATGGATGTTTCTGGTGCTCCATATCTCGTTTTGGAGAATTGGGATCCTTCATTGGCCGTTGCTGCAAGAGAATTAAGTGCAGAACCCAACGGGGTCCTGTTAACCAGGAGGACCTACGTGCCCAGAGATGGCAATTGGTCTGGGCCTTATGCATTCAAGATCAAGTATCCTGTTAGTTTTAAGCCCAGGATGAGGCATCTTGAAGATATGGCAAAGTGGCAGAACATGGCCTTTTCGTCTCCCTATATAAATCCCAAAGAGCTTGACCCCCGACATGCTGCGGCGCAAAAGCGTGCTGTTGCT
>PIAY-17
GGAGCCAATTGCTGTCAATAACCTCAGAAAATTACTTATGATGTCCGTTGATAGAAGGATTGCATTATTTAAGATAGAGCAGATTAAACAAGAGATCGGTTTGCCAGATGATTTTGCAGACAGTTTAGTACCCAAGTACGCTCAGTTTTTCAAGCTAATGGATGTTTCTGGTGCTCCATATCTCGTTTTGGAGAATTGGGATCCTTCATTGGCCGTTGCTGCAAGAGAATTAAGTGCAGAACCCAACGGGGTCCTGTTAACCAGGAGGACCTACGTGCCCAGAGATGGCAATTGGTCTGGGCCTTATGCATTCAAGATCAAGTATCCTGTTAGTTTTAAGCCCAGGATGAGGCATCTTGAAGATATGGCAAAGTGGCAGAACATGGCCTTTTCGTCTCCCTATATAAATCCCAAAGAGCTTGACCCCCGACATGCTGCGGCGCAGAAGCGTGCTGTTGCT
>PIAY-10
GGAGCCAATTGCTGTCAATAACCTCAGAAAATTACTTATGATGTCCGTTGATAGAAGGATTGCATTATTTAAGATAGAGCAGATTAAACAAGAGATCGGTTTGCCAGATGATTTTGCAGACAGTTTAGTACCCAAGTACGCTCAGTTTTTCAAGCTAATGGATGTTTCTGGTGCTCCATATCTCGTTTTGGAGAATTGGGATCCTTCATTGGCCGTTGCTGCAAGAGAATTAAGTGCAGAACCCAACGGGGTCCTGTTAACCAGGAGGACCTACGTGCCCAGAGATGGCAATTGGTCTGGGCCTTATGCATTCAAGATCAAGTATCCTGTTAGTTTTAAGCCCAGGATGAGGCATCTTGAAGATATGGCAAAGTGGCAGAACATGGCCTTTTCGTCTCCCTATATAAATCCCAAAGAGCTTGACCCCCGACATGCTGCGGCGCAAAAGCGTGCTGTTGCT
>PIAY-15
GGAGCCAATTGCTGTCAATAACCTCAGAAAATTACTTATGATGTCCGTTGATAGAAGGATTGCATTATTTAAGATAGAGCAGATTAAACAAGAGATCGGTTTGCCAGATGATTTTGCAGACAGTTTAGTACCCAAGTACGCTCAGTTTTTCAAGCTAATGGATGTTTCTGGTGCTCCATATCTCGTTTTGGAGAATTGGGATCCTTCATTGGCCGTTGCTGCAAGAGAATTAAGTGCAGAACCCAACGGGGTCCTGTTAACCAGGAGGACCTACGTGCCCAGAGATGGCAATTGGTCTGGGCCTTATGCATTCAAGATCAAGTATCCTGTTAGTTTTAAGCCCAGGATGAGGCATCTTGAAGATATGGCAAAGTGGCAGAACATGGCCTTTTCGTCTCCCTATATAAATCCCAAAGAGCTTGACCCCCGACATGCTGCGGCGCAAAAGCGTGCTGTTGCT
>PIAY-13
GGAGCCAATTGCTGTCAATAACCTCAGAAAATTACTTATGATGTCCGTTGATAGAAGGATTGCATTATTTAAGATAGAGCAGATTAAACAAGAGATCGGTTTGCCAGATGATTTTGCAGACAGTTTAGTACCCAAGTACGCTCAGTTTTTCAAGCTAATGGATGTTTCTGGTGCTCCATATCTCGTTTTGGAGAATTGGGATCCTTCATTGGCCGTTGCTGCAAGAGAATTAAGTGCAGAACCCAACGGGGTCCTGTTAACCAGGAGGACCTACGTGCCCAGAGATGGCAATTGGTCTGGGCCTTATGCATTCAAGATCAAGTATCCTGTTAGTTTTAAGCCCAGGATGAGGCATCTTGAAGATATGGCAAAGTGGCAGAACATGGCCTTTTCGTCTCCCTATATAAATCCCAAAGAGCTTGACCCCCGACATGCTGCGGCGCAAAAGCGTGCTGTTGCT
>PIAY-3
GGAGCCAATTGCTGTCAATAACCTCAGAAAATTACTTATGATGTCCGTTGATAGAAGGATTGCATTATTTAAGATAGAGCAGATTAAACAAGAGATCGGTTTGCCAGATGATTTTGCAGACAGTTTAGTACCCAAGTACGCTCAGTTTTTCAAGCTAATGGATGTTTCTGGTGCTCCATATCTCGTTTTGGAGAATTGGGATCCTTCATTGGCCGTTGCTGCAAGAGAATTAAGTGCAGAACCCAACGGGGTCCTGTTAACCAGGAGGACCTACGTGCCCAGAGATGGCAATTGGTCTGGGCCTTATGCATTCAAGATCAAGTATCCTGTTAGTTTTAAGCCCAGGATGAGGCATTTTGAAGATATGGCAAAGTGGCAGAACATGGCCTTTTCGTCTCCCTATATAAATCCCAAAGAGCTTGACCCCCGACATGCTGCGGCGCAAAAGCGTGCTGTTGCT
>PIAY-4
GGAGCCAATTGCTGTCAATAACCTCAGAAAATTGCTTATGATGTCCGTTGATAGAAGGATTGCATTATTTAAGATAGAGCAGATTAAACAAGAGATCGGTTTGCCAGATGATTTTGCAGACAGTTTAGTACCCAAGTACGCTCAGTTTTTCAAGCTAATGGATGTTTCTGGTGCTCCATATCTCGTTTTGGAGAATTGGGATCCTTCATTGGCCGTTGCTGCAAGAGAATTAAGTGCAGAACCCAACGGGGTCCCGTTAACCAGGAGGACCTACGTGCCCAGAGATGGCAATTGGTCTGGGCCTTATGCATTCAAGATCAAGTATCCTGTTAGTTTTAAGCCCAGGATGAGGCATCTTGAAGATATGGCAAAGTGGCAGAACATGGCCTTTTCGTCTCCCTATATAAATCCCAAAGAGCTTGACCCCCGACATGCTGCGGCGCAAAAGCGTGCTGTTGCT
>PIAY-16
GGAGCCAATTGCTGTCAATAACCTCAGAAAATTGCTTATGATGTCCGTTGATAGAAGGATTGCATTATTTAAGATAGAGCAGATTAAACAAGAGATCGGTTTGCCAGATGATTTTGCAGACAGTTTAGTACCCAAGTACGCTCAGTTTTTCAAGCTAATGGATGTTTCTGGTGCTCCATATCTCGTTTTGGAGAATTGGGATCCTTCATTGGCCGTTGCTGCAAGAGAATTAAGTGCAGAACCCAACGGGGTCCCGTTAACCAGGAGGACCTACGTGCCCAGAGATGGCAATTGGTCTGGGCCTTATGCATTCAAGATCAAGTATCCTGTTAGTTTTAAGCCCAGGATGAGGCATCTTGAAGATATGGCAAAGTGGCAGAACATGGCCTTTTCGTCTCCCTATATAAATCCCAAAGAGCTTGACCCCCGACATGCTGCGGCGCAAAAGCGTGCTGTTGCT
>PIAY-19
GGAGCCAATTGCTGTCAATAACCTCAGAAAATTACTTATGATGTCCGTTGATAGAAGGATTGCATTATTTAAGATAGAGCAGATTAAACAAGAGATCGGTTTGCCAGATGATTTTGCAGACAGTTTAGTACCCAAGTACGCTCAGTTTTTCAAGCTAATGGATGTTTCTGGTGCTCCATATCTCGTTTTGGAGAATTGGGATCCTTCATTGGCCGTTGCTGCAAGAGAATTAAGTGCAGAACCCAACGGGGTCCTGTTAACCAGGAGGACCTACGTGCCCAGAGATGGCAATTGGTCTGGGCCTTATGCATTCAAGATCAAGTATCCTGTTAGTTTTAAGCCCAGGATGAGGCATCTTGAAGATATGGCAAAGTGGCAGAACATGGCCTTTTCGTCTCCCTATATAAATCCCAAAGAGCTTGACCCCCGACATGCTGCGGCGCAAAAGCGTGCTGTTGCT
>PIAY-5
GGAGCCAATTGCTGTCAATAACCTCAGAAAATTGCTTATGATGTCCGTTGATAGAAGGATTGCATTATTTAAGATAGAGCAGATTAAACAAGAGATCGGTTTGCCAGATGATTTTGCAGACAGTTTAGTACCCAAGTACGCTCAGTTTTTCAAGCTAATGGATGTTTCTGGTGCTCCATATCTCGTTTTGGAGAATTGGGATCCTTCATTGGCCGTTGCTGCAAGAGAATTAAGTGCAGAACCCAACGGGGTCCCGTTAACCAGGAGGACCTACGTGCCCAGAGATGGCAATTGGTCTGGGCCTTATGCATTCAAGATCAAGTATCCTGTTAGTTTTAAGCCCAGGATGAGGCATCTTGAAGATATGGCAAAGTGGCAGAACATGGCCTTTTCGTCTCCCTATATAAATCCCAAAGAGCTTGACCCCCGACATGCTGCGGCGCAAAAGCGTGCTGTTGCT
>PIAY-9
GGAGCCAATTGCTGTCAATAACCTCAGAAAATTACTTATGATGTCCGTTGATAGAAGGATTGCATTATTTAAGATAGAGCAGATTAAACAAGAGATCGGTTTGCCAGATGATTTTGCAGACAGTTTAGTACCCAAGTACGCTCAGTTTTTCAAGCTAATGGATGTTTCTGGTGCTCCATATCTCGTTTTGGAGAATTGGGATCCTTCATTGGCCGTTGCTGCAAGAGAATTAAGTGCAGAACCCAACGGGGTCCTGTTAACCAGGAGGACCTACGTGCCCAGAGATGGCAATTGGTCTGGGCCTTATGCATTCAAGATCAAGTATCCTGTTAGTTTTAAGCCCAGGATGAGGCATCTTGAAGATATGGCAAAGTGGCAGAACATGGCCTTTTCGTCTCCCTATATAAATCCCAAAGAGCTTGACCCCCGACATGCTGCGGCGCAAAAGCGTGCTGTTGCT
>PIBU-1
GGAGCCAATTGCTGTCAATAACCTCAGAAAATTGCTTATGATGTCCGTCGATAGAAGGATTGCATTATTTAAGATAGAGCAGATTAAACAAGAGATCGGTTTGCCAGATGATTTTGCAGAGAGTTTAGTACCCAAGTACGCTCAGTTTTTCAAGCTAATGGATGTTTCTGGTGCTCCATATCTCGTTTTGGAGAATTGGGATCCTTCATTGGCAGTTGCTGCAAGAGAATTAAGTGCAGAGCCCAACGGGGTCCCGTTAACCAGGAGGACCTACGTGCCCAGAGATGGCAATTGGGCTGGGCCTTATGCATTCAAGATCAAGTATCCTGTTAGTTTTAAGCCCAGGATGAGGCATCTTGAAGATATGGCAAAGTGGCAGAACATGGCCTTTTCGTCTCCCTATATAAATCCCAAAGAGCTTGACCCCCGACATGCTGCGGCGCAAAAGCGTGCTGTTGCT
>PIFL-16
GGAGCCAATTGCTGTCAATAACCTCAGAAAATTGCTTATGATGTCCGTTGATAGAAGGATTGCATTATTTAAGATAGAGCAGATTAAACAAGAGATCGGTTTGCCAGATGATTTTGCAGACAGTTTAGTACCCAAGTACGCTCAGTTTTTCAAGCTAATGGATGTTTCTGGTGCTCCATATCTCGTTTTGGAGAATTGGGATCCTTCATTGGCCGTTGCTGCAAGAGAATTAAGTGCAGAACCCAACGGGGTCCCGTTAACCAGGAGGACCTACGTGCCCAGAGATGGCAATTGGTCTGGGCCTTATGCATTCAAGATCAAGTATCCTGTTAGTTTTAAGCCCAGGATGAGGCATCTTGAAGATATGGCAAAGTGGCAGAACATGGCCTTTTCGTCTCCCTATATAAATCCCAAAGAGCTTGACCCCCGACATGCTGCGGCGNNNNNNNNNNNNNNNNNN
>PIFL-17
GGAGCCAATTGCTGTCAATAACCTCAGAAAATTGCTTATGATGTCCGTTGATAGAAGGATTGCATTATTTAAGATAGAGCAGATTAAACAAGAGATCGGTTTGCCAGATGATTTTGCAGACAGTTTAGTACCCAAGTACGCTCAGTTTTTCAAGCTAATGGATGTTTCTGGTGCTCCATATCTCGTTTTGGAGAATTGGGATCCTTCATTGGCCGTTGCTGCAAGAGAATTAAGTGCAGAACCCAACGGGGTCCCGTTAACCAGGAGGACCTACGTGCCCAGAGATGGCAATTGGTCTGGGCCTTATGCATTCAAGATCAAGTATCCTGTTAGTTTTAAGCCCAGGATGAGGCATCTTGAAGATATGGCAAAGTGGCAGAACATGGCCTTTTCGTCTCCCTATATAAATCCCAAAGAGCTTGACCCCCGACATGCTGCGGCGCAAAAGCGTGCTGTTGCT
>PIFL-9
GGAGCCAATTGCTGTCAATAACCTCAGAAAATTACTTATGATGTCCGTTGATAGAAGGATTGCATTATTTAAGATAGAGCAGATTAAACAAGAGATCGGTTTGCCAGATGATTTTGCAGACAGTTTAGTACCCAAGTACGCTCAGTTTTTCAAGCTAATGGATGTTTCTGGTGCTCCATATCTCGTTTTGGAGAATTGGGATCCTTCATTGGCCGTTGCTGCAAGAGAATTAAGTGCAGAACCCAACGGGGTCCCGTTAACCAGGAGGACCTACGTGCCCAGAGATGGCAATTGGTCTGGGCCTTATGCATTCAAGATCAAGTATCCTGTTAGTTTTAACCCCAGGATGAGGCATCTTGAAGATATGGCAAAGTGGCAGAACATGGCCTTTTCGTCTCCCTATATAAATCCCAAAGAGCTTGACCCCCGACATGCTGCGGCGCAAAAGCGTGCTGTTGCT
>PIFL-1
GGAGCCAATTGCTGTCAATAACCTCAGAAAATTACTTATGATGTCCGTTGATAGAAGGATTGCATTATTTAAGATAGAGCAGATTAAACAAGAGATCGGTTTGCCAGATGATTTTGCAGACAGTTTAGTACCCAAGTACGCTCAGTTTTTCAAGCTAATGGATGTTTCTGGTGCTCCATATCTCGTTTTGGAGAATTGGGATCCTTCATTGGCCGTTGCTGCAAGAGAATTAAGTGCAGAACCCAACGGGGTCCTGTTAACCAGGAGGACCTACGTGCCCAGAGATGGCAATTGGTCTGGGCCTTATGCATTCAAGATCAAGTATCCTGTTAGTTTTAAGCCCAGGATGAGGCATCTTGAAGATATGGCAAAGTGGCAGAACATGGCCTTTTCGTCTCCCTATATAAATCCCAAAGAGCTTGACCCCCGACATGCTGCGGCGCAAAAGCGTGCTGTTGCT
>PIFL-14
GGAGCCAATTGCTGTCAATAACCTCAGAAAATTGCTTATGATGTCCGTTGATAGAAGGATTGCATTATTTAAGATAGAGCAGATTAAACAAGAGATCGGTTTGCCAGATGATTTTGCAGACAGTTTAGTACCCAAGTACGCTCAGTTTTTCAAGCTAATGGATGTTTCTGGTGCTCCATATCTCGTTTTGGAGAATTGGGATCCTTCATTGGCCGTTGCTGCAAGAGAATTAAGTGCAGAACCCAACGGGGTCCCGTTAACCAGGAGGACCTACGTGCCCAGAGATGGCAATTGGTCTGGGCCTTATGCATTCAAGATCAAGTATCCTGTTAGTTTTAAGCCCAGGATGAGGCATCTTGAAGATATGGCAAAGTGGCAGAACATGGCCTTTTCGTCTCCCTATATAAATCCCAAAGAGCTTGACCCCCGACATGCTGCGGCGCAAAAGCGTGCTGTTGCT
>PIFL-15
GGAGCCAATTGCTGTCAATAACCTCAGAAAATTGCTTATGATGTCCGTTGATAGAAGGATTGCATTATTTAAGATAGAGCAGATTAAACAAGAGATCGGTTTGCCAGATGATTTTGCAGACAGTTTAGTACCCAAGTACGCTCAGTTTTTCAAGCTAATGGATGTTTCTGGTGCTCCATATCTCGTTTTGGAGAATTGGGATCCTTCATTGGCCGTTGCTGCAAGAGAATTAAGTGCAGAACCCAACGGGGTCCCGTTAACCAGGAGGACCTACGTGCCCAGAGATGGCAATTGGTCTGGGCCTTATGCATTCAAGATCAAGTATCCTGTTAGTTTTAAGCCCAGGATGAGGCATCTTGAAGATATGGCAAAGTGGCAGAACATGGCCTTTTCGTCTCCCTATATAAATCCCAAAGAGCTTGACCCCCGACATGCTGCGGCGCAAAAGCGTGCTGTTGCT
>PIFL-5
GGAGCCAATTGCTGTCAATAACCTCAGAAAATTACTTATGATGTCCGTTGATAGAAGGATTGCATTATTTAAGATAGAGCAGATTAAACAAGAGATCGGTTTGCCAGATGATTTTGCAGACAGTTTAGTACCCAAGTACGCTCAGTTTTTCAAGCTAATGGATGTTTCTGGTGCTCCATATCTCGTTTTGGAGAATTGGGATCCTTCATTGGCCGTTGCTGCAAGAGAATTAAGTGCAGAACCCAACGGGGTCCTGTTAACCAGGAGGACCTACGTGCCCAGAGATGGCAATTGGTCTGGGCCTTATGCATTCAAGATCAAGTATCCTGTTAGTTTTAAGCCCAGGATGAGGCATCTTGAAGATATGGCAAAGTGGCAGAACATGGCCTTTTCGTCTCCCTATATAAATCCCAAAGAGCTTGACCCCCGACATGCTGCGGCGCAAAAGCGTGCTGTTGCT
>PIFL-13
GGAGCCAATTGCTGTCAATAACCTCAGAAAATTACTTATGATGTCCGTTGATAGAAGGATTGCATTATTTAAGATAGAGCAGATTAAACAAGAGATCGGTTTGCCAGATGATTTTGCAGACAGTTTAGTACCCAAGTACGCTCAGTTTTTCAAGCTAATGGATGTTTCTGGTGCTCCATATCTCGTTTTGGAGAATTGGGATCCTTCATTGGCCGTTGCTGCAAGAGAATTAAGTGCAGAACCCAACGGGGTCCTGTTAACCAGGAGGACCTACGTGCCCAGAGATGGCAATTGGTCTGGGCCTTATGCATTCAAGATCAAGTATCCTGTTAGTTTTAAGCCCAGGATGAGGCATCTTGAAGATATGGCAAAGTGGCAGAACATGGCCTTTTCGTCTCCCTATATAAATCCCAAAGAGCTTGACCCCCGACATGCTGCGGCGCAAAAGCGTGCTGTTGCT
>PIFL-4
GGAGCCAATTGCTGTCAATAACCTCAGAAAATTACTTATGATGTCCGTTGATAGAAGGATTGCATTATTTAAGATAGAGCAGATTAAACAAGAGATCGGTTTGCCAGATGATTTTGCAGACAGTTTAGTACCCAAGTACGCTCAGTTTTTCAAGCTAATGGATGTTTCTGGTGCTCCATATCTCGTTTTGGAGAATTGGGATCCTTCATTGGCCGTTGCTGCAAGAGAATTAAGTGCAGAACCCAACGGGGTCCTGTTAACCAGGAGGACCTACGTGCCCAGAGATGGCAATTGGTCTGGGCCTTATGCATTCAAGATCAAGTATCCTGTTAGTTTTAAGCCCAGGATGAGGCATCTTGAAGATATGGCAAAGTGGCAGAACATGGCCTTTTCGTCTCCCTATATAAATCCCAAAGAGCTTGACCCCCGACATGCTGCGGCGCAAAAGCGTGCTGTTGCT
>PIGE-1
GGAGCCAATTGCTGTCAATAACCTCAGAAAATTGCTTATGATGTCCGTCGATAGAAGGATTGCATTATTTAAGATAGAGCAGATTAAACAAGAGATCGGTTTGCCAGATGATTTTGCAGAGAGTTTAGTACCCAAGTACGCTCAGTTTTTCAAGCTAATGGATGTTTCTGGTGCTCCATATCTCGTTTTGGAGAATTGGGATCCTTCATTGGCAGTTGCTGCAAGAGAATTAAGTGCAGAGCCCAACGGGGTCCCGTTAACCAGGAGGACCTACGTGCCCAGAGATGGCAATTGGGCTGGGCCTTATGCATTCAAGATCAAGTATCCTGTTAGTTTTAAGCCCAGGATGAGGCATCTTGAAGATATGGCAAAGTGGCAGAACATGGCCTTTTCGTCTCCCTATATAAATCCCAAAGAGCTTGACCCCCGACATGCTGCGGCGCAAAAGCGTGCTGTTGCT
>PIGE-2
GGAGCCAATTGCTGTCAATAACCTCAGAAAATTGCTTATGATGTCCGTCGATAGAAGGATTGCATTATTTAAGATAGAGCAGATTAAACAAGAGATCGGTTTGCCAGATGATTTTGCAGAGAGTTTAGTACCCAAGTACGCTCAGTTTTTCAAGCTAATGGATGTTTCTGGTGCTCCATATCTCGTTTTGGAGAATTGGGATCCTTCATTGGCAGTTGCTGCAAGAGAATTAAGTGCAGAGCCCAACGGGGTCCCGTTAACCAGGAGGACCTACGTGCCCAGAGATGGCAATTGGGCTGGGCCTTATGCATTCAAGATCAAGTATCCTGTTAGTTTTAAGCCCAGGATGAGGCATCTTGAAGATATGGCAAAGTGGCAGAACATGGCCTTTTCGTCTCCCTATATAAATCCCAAAGAGCTTGACCCCCGACATGCTGCGGCGCAAAAGCGTGCTGTTGCT
>PIMN-13
GGAGCCAATTGCTGTCAATAACCTCAGAAAATTGCTTATGATGTCCGTTGATAGAAGGATTGCATTATTTAAGATAGAGCAGATTAAACAAGAGATCGGTTTGCCAGATGATTTTGCAGACAGTTTAGTACCCAAGTACGCTCAGTTTTTCAAGCTAATGGATGTTTCTGGTGCTCCATATCTCGTTTTGGAGAATTGGGATCCTTCATTGGCCGTTGCTGCAAGAGAATTAAGTGCAGAACCCAACGGGGTCCCGTTAACCAGGAGGACCTACGTGCCCAGAGATGGCAATTGGTCTGGGCCTTATGCATTCAAGATCAAGTATCCTGTTAGTTTTAAGCCCAGGATGAGGCATCTTGAAGATATGGCAAAGTGGCAGAACATGGCCTTTTCGTCTNNNNNNNNNNNNNNNNNNNNNNNNNNNNNNNNNNNNNNNNNNNNNNNNNNNNNNNNNNNNNNN
>PIMN-16
GGAGCCAATTGCTGTCAATAACCTCAGAAAATTGCTTATGATGTCCGTTGATAGAAGGATTGCATTATTTAAGATAGAGCAGATTAAACAAGAGATCGGTTTGCCAGATGATTTTGCAGACAGTTTAGTACCCAAGTACGCTCAGTTTTTCAAGCTAATGGATGTTTCTGGTGCTCCATATCTCGTTTTGGAGAATTGGGATCCTTCATTGGCCGTTGCTGCAAGAGAATTAAGTGCAGAACCCAACGGGGTCCCGTTAACCAGGAGGACCTACGTGCCCAGAGATGGCAATTGGTCTGGGCCTTATGCATTCAAGATCAAGTATCCTGTTAGTTTTAAGCCCAGGATGAGGCATCTTGAAGATATGGCAAAGTGGCAGAACATGGCCTTTTCGTCTCCCTATATAAATCCCAAAGAGCTTGACCCCCGACATGCTGCGGCGCAAAAGCGTGCTGTTGCT
>PIMN-6
GGAGCCAATTGCTGTCAATAACCTCAGAAAATTGCTTATGATGTCCGTTGATAGAAGGATTGCATTATTTAAGATAGAGCAGATTAAACAAGAGATCGGTTTGCCAGATGATTTTGCAGACAGTTTAGTACCCAAGTACGCTCAGTTTTTCAAGCTAATGGATGTTTCTGGTGCTCCATATCTCGTTTTGGAGAATTGGGATCCTTCATTGGCCGTTGCTGCAAGAGAATTAAGTGCAGAACCCAACGGGGTCCCGTTAACCAGGAGGACCTACGTGCCCAGAGATGGCAATTGGTCTGGGCCTTATGCATTCAAGATCAAGTATCCTGTTAGTTTTAAGCCCAGGATGAGGCATCTTGAAGATATGGCAAAGTGGCAGAACATGGCCTTTTCGTCTCCCTATATAAATCCCAAAGAGCTTGACCCCCGACATGCTGCGGCGCAAAAGCGTGCTGTTGCT
>PIMN-8
GGAGCCAATTGCTGTCAATAACCTCAGAAAATTGCTTATGATGTCCGTTGATAGAAGGATTGCATTATTTAAGATAGAGCAGATTAAACAAGAGATCGGTTTGCCAGATGATTTTGCAGACAGTTTAGTACCCAAGTACGCTCAGTTTTTCAAGCTAATGGATGTTTCTGGTGCTCCATATCTCGTTTTGGAGAATTGGGATCCTTCATTGGCCGTTGCCGCAAGAGAATTAAGTGCAGAACCCAACGGGGTCCCGTTAACCAGGAGGACCTACGTGCCCAGAGATGGCAATTGGTCTGGGCCTTATGCATTCAAGATCAAGTATCCTGTTAGTTTTAAGCCCAGGATGAGGCATCTTGAAGATATGGCAAAGTGGCAGAACATGGCCTTTTCGTCTCCCTATATAAATCCCAAAGAGCTTGACCCCCGACATGCTGCGGCGCAAAAGCGTGCTGTTGCT
>PIMN-4
GGAGCCAATTGCTGTCAATAACCTCAGAAAATTGCTTATGATGTCCGTTGATAGAAGGATTGCATTATTTAAGATAGAGCAGATTAAACAAGAGATCGGTTTGCCAGATGATTTTGCAGACAGTTTAGTACCCAAGTACGCTCAGTTTTTCAAGCTAATGGATGTTTCTGGTGCTCCATATCTCGTTTTGGAGAATTGGGATCCTTCATTGGCCGTTGCTGCAAGAGAATTAAGTGCAGAACCCAACGGGGTCCCGTTAACCAGGAGGACCTACGTGCCCAGAGATGGCAATTGGTCTGGGCCTTATGCATTCAAGATCAAGTATCCTGTTAGTTTTAAGCCCAGGATGAGGCATCTTGAAGATATGGCAAAGTGGCAGAACATGGCCTTTTCGTCTCCCTATATAAATCCCAAAGAGCTTGACCCCCGACATGCTGCGGCGCAAAAGCGTGCTGTTGCT
>PIMN-14
GGAGCCAATTGCTGTCAATAACCTCAGAAAATTGCTTATGATGTCCGTTGATAGAAGGATTGCATTATTTAAGATAGAGCAGATTAAACAAGAGATCGGTTTGCCAGATGATTTTGCAGACAGTTTAGTACCCAAGTACGCTCAGTTTTTCAAGCTAATGGATGTTTCTGGTGCTCCATATCTCGTTTTGGAGAATTGGGATCCTTCATTGGCCGTTGCTGCAAGAGAATTAAGTGCAGAACCCAACGGGGTCCCGTTAACCAGGAGGACCTACGTGCCCAGAGATGGCAATTGGTCTGGGCCTTATGCATTCAAGATCAAGTATCCTGTTAGTTTTAAGCCCAGGATGAGGCATCTTGAAGATATGGCAAAGTGGCAGAACATGGCCTTTTCGTCTCCCTATATAAATCCCAAAGAGCTTGACCCCCGACATGCTGCGGCGCAAAAGCGTGCTGTTGCT
>PIMN-18
GGAGCCAATTGCTGTCAATAACCTCAGAAAATTGCTTATGATGTCCGTTGATAGAAGGATTGCATTATTTAAGATAGAGCAGATTAAACAAGAGATCGGTTTGCCAGATGATTTTGCAGACAGTTTAGTACCCAAGTACGCTCAGTTTTTCAAGCTAATGGATGTTTCTGGTGCTCCATATCTCGTTTTGGAGAATTGGGATCCTTCATTGGCCGTTGCTGCAAGAGAATTAAGTGCAGAACCCAACGGGGTCCCGTTAACCAGGAGGACCTACGTGCCCAGAGATGGCAATTGGTCTGGGCCTTATGCATTCAAGATCAAGTATCCTGTTAGTTTTAAGCCCAGGATGAGGCATCTTGAAGATATGGCAAAGTGGCAGAACATGGCCTTTTCGTCTCCCTATATAAATCCCAAAGAGCTTGACCCCCGACATGCTGCGGCGCAAAAGCGTGCTGTTGCT
>PIMN-7
GGAGCCAATTGCTGTCAATAACCTCAGAAAATTGCTTATGATGTCCGTTGATAGAAGGATTGCATTATTTAAGATAGAGCAGATTAAACAAGAGATCGGTTTGCCAGATGATTTTGCAGACAGTTTAGTACCCAAGTACGCTCAGTTTTTCAAGCTAATGGATGTTTCTGGTGCTCCATATCTCGTTTTGGAGAATTGGGATCCTTCATTGGCCGTTGCTGCAAGAGAATTAAGTGCAGAACCCAACGGGGTCCCGTTAACCAGGAGGACCTACGTGCCCAGAGATGGCAATTGGTCTGGGCCTTATGCATTCAAGATCAAGTATCCTGTTAGTTTTAAACCCAGGATGAGGCATCTTGAAGATATGGCAAAGTGGCAGAACATGGCCTTTTCGTCTCCCTATATAAATCCCAAAGAGCTTGACCCCCGACATGCTGCGGCGCAAAAGCGTGCTGTTGCT
>PIMN-17
GGAGCCAATTGCTGTCAATAACCTCAGAAAATTGCTTATGATGTCCGTTGATAGAAGGATTGCATTATTTAAGATAGAGCAGATTAAACAAGAGATCGGTTTGCCAGATGATTTTGCAGACAGTTTAGTACCCAAGTACGCTCAGTTTTTCAAGCTAATGGATGTTTCTGGTGCTCCATATCTCGTTTTGGAGAATTGGGATCCTTCATTGGCCGTTGCTGCAAGAGAATTAAGTGCAGAACCCAACGGGGTCCCGTTAACCAGGAGGACCTACGTGCCCAGAGATGGCAATTGGTCTGGGCCTTATGCATTCAAGATCAAGTATCCTGTTAGTTTTAAGCCCAGGATGAGGCATCTTGAAGATATGGCAAAGTGGCAGAACATGGCCTTTTCGTCTCCCTATATAAATCCCAAAGAGCTTGACCCCCGACATGCTGCGGCGCAAAAGCGTGCTGTTGCT
>PIMN-15
GGAGCCAATTGCTGTCAATAACCTCAGAAAATTGCTTATGATGTCCGTTGATAGAAGGATTGCATTATTTAAGATAGAGCAGATTAAACAAGAGATCGGTTTGCCAGATGATTTTGCAGACAGTTTAGTACCCAAGTACGCTCAGTTTTTCAAGCTAATGGATGTTTCTGGTGCTCCATATCTCGTTTTGGAGAATTGGGATCCTTCATTGGCCGTTGCTGCAAGAGAATTAAGTGCAGAACCCAACGGGGTCCCGTTAACCAGGAGGACCTACGTGCCCAGAGATGGCAATTGGTCTGGGCCTTATGCATTCAAGATCAAGTATCCTGTTAGTTTTAAGCCCAGGATGAGGCATCTTGAAGATATGGCAAAGTGGCAGAACATGGCCTTTTCGTCTCCCTATATAAATCCCAAAGAGCTTGACCCCCGACATGCTGCGGCGCAAAAGCGTGCTGTTGCT
>PIMN-1
GGAGCCAATTGCTGTCAATAACCTCAGAAAATTGCTTATGATGTCCGTTGATAGAAGGATTGCATTATTTAAGATAGAGCAGATTAAACAAGAGATCGGTTTGCCAGATGATTTTGCAGACAGTTTAGTACCCAAGTACGCTCAGTTTTTCAAGCTAATGGATGTTTCTGGTGCTCCATATCTCGTTTTGGAGAATTGGGATCCTTCATTGGCCGTTGCTGCAAGAGAATTAAGTGCAGAACCCAACGGGGTCCTGTTAACCAGGAGGACCTACGTGCCCAGAGATGGCAATTGGTCTGGGCCTTATGCATTCAAGATCAAGTATCCTGTTAGTTTTAAGCCCAGGATGAGGCATCTTGAAGATATGGCAAAGTGGCAGAACATGGCCTTTTCGTCTCCCTATATAAATCCCAAAGAGCTTGACCCCCGACATGCTGCGGCGCAAAAGCGTGCTGTTGCT
>PIMN-5
GGAGCCAATTGCTGTCAATAACCTCAGAAAATTACTTATGATGTCCGTTGATAGAAGGATTGCATTATTTAAGATAGAGCAGATTAAACAAGAGATCGGTTTGCCAGATGATTTTGCAGACAGTTTAGTACCCAAGTACGCTCAGTTTTTCAAGCTAATGGATGTTTCTGGTGCTCCATATCTCGTTTTGGAGAATTGGGATCCTTCATTGGCCGTTGCTGCAAGAGAATTAAGTGCAGAACCCAACGGGGTCCTGTTAACCAGGAGGACCTACGTGCCCAGAGATGGCAATTGGTCTGGGCCTTATGCATTCAAGATCAAGTATCCTGTTAGTTTTAAGCCCAGGATGAGGCATCTTGAAGATATGGCAAAGTGGCAGAACATGGCCTTTTCGTCTCCCTATATAAATCCCAAAGAGCTTGACCCCCGACATGCTGCGGCGCAAAAGCGTGCTGTTGCT
>PIMN-2
GGAGCCAATTGCTGTCAATAACCTCAGAAAATTGCTTATGATGTCCGTTGATAGAAGGATTGCATTATTTAAGATAGAGCAGATTAAACAAGAGATCGGTTTGCCAGATGATTTTGCAGACAGTTTAGTACCCAAGTACGCTCAGTTTTTCAAGCTAATGGATGTTTCTGGTGCTCCATATCTCGTTTTGGAGAATTGGGATCCTTCATTGGCCGTTGCTGCAAGAGAATTAAGTGCAGAACCCAACGGGGTCCCGTTAACCAGGAGGACCTACGTGCCCAGAGATGGCAATTGGTCTGGGCCTTATGCATTCAAGATCAAGTATCCTGTTAGTTTTAAGCCCAGGATGAGGCATCTTGAAGATATGGCAAAGTGGCAGAACATGGCCTTTTCGTCTCCCTATATAAATCCCAAAGAGCTTGACCCCCGACATGCTGCGGCGCAAAAGCGTGCTGTTGCT
>PIMN-12
GGAGCCAATTGCTGTCAATAACTTCAGAAAATTGCTTATGATGTCCGTTGATAGAAGGATTGCATTATTTAAGATAGAGCAGATTAAACAAGAGATCGGTTTGCCAGATGATTTTGCAGACAGTTTAGTACCCAAGTACGCTCAGTTTTTCAAGCTAATGGATGTTTCTGGTGCTCCATATCTCGTTTTGGAGAATTGGGATCCTTCATTGGCCGTTGCTGCAAGAGAATTAAGTGCAGAACCCAACGGGGTCCCGTTAACCAGGAGGACCTACGTGCCCAGAGATGGCAATTGGTGTGGGCCTTATGCATTCAAGATCAAGTATCCTGTTAGTTTTAAGCCCAGGATGAGGCATCTTGAAGATATGGCAAAGTGGCAGAACATGGCCTTTTCGTCTCCCTATATAAATCCCAAAGAGCTTGACCCCCGACATGCTGCGGCGCAAAAGCGTGCTGTTGCT
>PISB-3
GGAGCCAATTGCTGTCAATAACCTCAGAAAATTACTTATGATGTCCGTTGATAGAAGGATTGCATTATTTAAGATAGAGCAGATTAAACAAGAGATCGGTTTGCCAGATGATTTTGCAGACAGTTTAGTACCCAAGTACGCTCAGTTTTTCAAGCTAATGGATGTTTCTGGTGCTCCATATCTCGTTTTGGAGAATTGGGATCCTTCATTGGCCGTTGCTGCAAGAGAATTAAGTGCAGAACCCAACGGGGTCCTGTTAACCAGGAGGACCTACGTGCCCAGAGATGGCAATTGGTCTGGGCCTTATGCATTCAAGATCAAGTATCCTGTTAGTTTTAAGCCCAGGATGAGGCATCTTGAAGATATGGCAAAGTGGCAGAACATGGCCTTTTCGTCTCCCTATATAAATCCCAAAGAGCTTGACCCCCGACATGCTGCGGCGCAAAAGCGTGCTGTTGCT
>PISB-5
GGAGCCAATTGCTGTCAATAACCTCAGAAAATTGCTTATGATGTCCGTTGATAGAAGGATTGCATTATTTAAGATAGAGCAGATTAAACAAGAGATCGGTTTGCCAGATGATTTTGCAGACAGTTTAGTACCCAAGTACGCTCAGTTTTTCAAGCTAATGGATGTTTCTGGTGCTCCATATCTCGTTTTGGAGAATTGGGATCCTTCATTGGCCGTTGCTGCAAGAGAATTAAGTGCATAACCCAACGGGGTCCCGTTAACCAGGAGGACCTACGTGCCCAGAGATGGAAATTGGTCTGGGCCTTATGCATTCAAGATCAAGTATCCTGTTAGTTTTAAGCCCAGGATGAGGCATCTTGAAGATATGGCAAAGTGGCAGAACATGGCCTTTTCGTCTCCCTATATAAATCCCAAAGAGCTTGACCCCCGACATGCTGCGGCGCAAAAGCGTGCTGTTGCT
>PISB-10
GGAGCCAATTGCTGTCAATAACCTCAGAAAATTACTTATGATGTCCGTTGATAGAAGGATTGCATTATTTAAGATAGAGCAGATTAAACAAGAGATCGGTTTGCCAGATGATTTTGCAGACAGTTTAGTACCCAAGTACGCTCAGTTTTTCAAGCTAATGGATGTTTCTGGTGCTCCATATCTCGTTTTGGAGAATTGGGATCCTTCATTGGCCGTTGCTGCAAGAGAATTAAGTGCAGAACCCAACGGGGTCCTGTTAACCAGGAGGACCTACGTGCCCAGAGATGGCAATTGGTCTGGGCCTTATGCATTCAAGATCAAGTATCCTGTTAGTTTTAAGCCCAGGATGAGGCATCTTGAAGATATGGCAAAGTGGCAGAACATGGCCTTTTCGTCTCCCTATATAAATCCCAAAGAGCTTGACCCCCGACATGCTGCGGCGCAAAAGCGTGCTGTTGCT
>PISB-8
NNNNNNNNNNNNNNNNNNNNNNNNNNNNNNNNNNNTTATGATGTCCGTTGATAGAAGGATTGCATTATTTAAGATAGAGCAGATTAAACAAGAGATCGGTTTGCCAGATGATTTTGCAGACAGTTTAGTACCCAAGTGCGCTCAGTTTTTCAAGCTAATGGATGTTTCTGGTGCTCCATATCTCGTTTTGGAGAATTGGGATCCTTCATTGGCCGTTGCTGCAAGAGAATTAATTGCATAACCCAACGGGGTCCTGTTAACCAAGAGGACCTACGTGCCCAGATATGGAAATTGGTCTGGGCCTTATGCATTCAAGATCAAGTATCCTGTTAGTTTTAAGCCCAGGATGAGGCATTTTGAAGATATGGCAAAGTGGCAGAACATGGCCTTTTCGTCTCCCTATATAAATCCCAAAGAGCTTGACCCCCGACATGCTGCGGCGCAAAAGCGTGCTGTTGCT
>PISB-18
GGAGCCAATTGCTGTCAATAACCTCAGAAAATTGCTTATGATGTCCGTTGATAGAAGGATTGCATTATTTAAGATAGAGCAGATTAAACAAGAGATCGGTTTGCCAGATGATTTTGCAGACAGTTTAGTACCCAAGTACGCTCAGTTTTTCAAGCTAATGGATGTTTCTGGTGCTCCATATCTCGTTTTGGAGAATTGGGATCCTTCATTGGCCGTTGCTGCAAGAGAATTAAGTGCAGAACCCAACGGGGTCCCGTTAACCAGGAGGACCTACGTGCCCAGAGATGGCAATTGGTCTGGGCCTTATGCATTCAAGATCAAGTATCCTGTTAGTTTTAAGCCCAGGATGAGGCATCTTGAAGATATGGCAAAGTGGCAGAACATGGCCTTTTCGTCTCCCTATATAAATCCCAAAGAGCTTGACCCCCGACATGCTGCGGCGCAAAAGCGTGCTGTTGCT
>PISB-16
GGAGCCAATTGCTGTCAATAACCTCAGAAAATTACTTATGATGTCCGTTGATAGAAGGATTGCATTATTTAAGATAGAGCAGATTAAACAAGAGATCGGTTTGCCAGATGATTTTGCAGACAGTTTAGTACCCAAGTACGCTCAGTTTTTCAAGCTAATGGATGTTTCTGGTGCTCCATATCTCGTTTTGGAGAATTGGGATCCTTCATTGGCCGTTGCTGCAAGAGAATTAAGTGCAGAACCCAACGGGGTCCTGTTAACCAGGAGGACCTACGTGCCCAGAGATGGCAATTGGTCTGGGCCTTATGCATTCAAGATCAAGTATCCTGTTAGTTTTAAGCCCAGGATGAGGCATCTTGAAGATATGGCAAAGTGGCAGAACATGGCCTTTTCGTCTCCCTATATAAATCCCAAAGAGCTTGACCCCCGACATGCTGCGGCGCAAAAGCGTGCTGTTGCT
>PISB-14
GGAGCCAATTGCTGTCAATAACCTCAGAAAATTACTTATGATGTCCGTTGATAGAAGGATTGCATTATTTAAGATAGAGCAGATTAAACAAGAGATCGGTTTGCCAGATGATTTTGCAGACAGTTTAGTACCCAAGTACGCTCAGTTTTTCAAGCTAATGGATGTTTCTGGTGCTCCATATCTCGTTTTGGAGAATTGGGATCCTTCATTGGCCGTTGCTGCAAGAGAATTAAGTGCAGAACCCAACGGGGTCCTGTTAACCAGGAGGACCTACGTGCCCAGAGATGGCAATTGGTCTGGGCCTTATGCATTCAAGATCAAGTATCCTGTTAGTTTTAAGCCCAGGATGAGGCATCTTGAAGATATGGCAAAGTGGCAGAACATGGCCTTTTCGTCTCCCTATATAAATCCCAAAGAGCTTGACCCCCGACATGCTGCGGCGCAAAAGCGTGCTGTTGCT
>PISB-4
GGAGCCAATTGCTGTCAATAACCTCAGAAAATTACTTATGATGTCCGTTGATAGAAGGATTGCATTATTTAAGATAGAGCAGATTAAACAAGAGATCGGTTTGCCAGATGATTTTGCAGACAGTTTAGTACCCAAGTACGCTCAGTTTTTCAAGCTAATGGATGTTTCTGGTGCTCCATATCTCGTTTTGGAGAATTGGGATCCTTCATTGGCCGTTGCTGCAAGAGAATTAAGTGCAGAACCCAACGGGGTCCTGTTAACCAGGAGGACCTACGTGCCCAGAGATGGCAATTGGTCTGGGCCTTATGCATTCAAGATCAAGTATCCTGTTAGTTTTAAGCCCAGGATGAGGCATCTTGAAGATATGGCAAAGTGGCAGAACATGGCCTTTTCGTCTCCCTATATAAATCCCAAAGAGCTTGACCCCCGACATGCTGCGGCGCAAAAGCGTGCTGTTGCT
>PISB-13
GGAGCCAATTGCTGTCAATAACCTCAGAAAATTACTTATGATGTCCGTTGATAGAAGGATTGCATTATTTAAGATAGAGCAGATTAAACAAGAGATCGGTTTGCCAGATGATTTTGCAGACAGTTTAGTACCCAAGTACGCTCAGTTTTTCAAGCTAATGGATGTTTCTGGTGCTCCATATCTCGTTTTGGAGAATTGGGATCCTTCATTGGCCGTTGCTGCAAGAGAATTAATTGCATAACCCAACGGGGTCCTGTTAACCAGGAGGACCTACGTGCCCAGAGATGGCAATTGGTCTGGGCCTTATGCATTCAAGATCAAGTATCCTGTTAGTTTTAAGCCCAGGATGAGGCATCTTGAAGATATGGCAAAGTGGCAGAACATGGCCTTTTCGTCTCCCTATATAAATCCCAAAGAGCTTGACCCCCGACATGCTGCGGCGCAAAAGCGTGCTGTTGCT
>PISB-6
GGAGCCAATTGCTGTCAATAACCTCAGAAAATTGCTTATGATGTCCGTTGATAGAAGGATTGCATTATTTAAGATAGAGCAGATTAAACAAGAGATCGGTTTGCCAGATGATTTTGCAGACAGTTTAGTACCTAAGTACGCTCAGTTTTTCAAGCTAATGGATGTTTCTGGTGCTCCATATCTCGTTTTGGAGAATTGGGATCCTTCATTGGCCGTTGCTGCAAGAGAATTAAGTGCAGAACCCAACGGGGTCCCGTTAACCAGGAGGACCTACGTGCCCAGAGATGGCAATTGGTGTGGGCCTTATGCATTCAAGATCAAGTATCTTGTTAGTTTTAAGCCCAGGATGAGGCATCTTGAAGATATGGCAAAGTGGCAGAACATGGCCTTTTCGTCTCCCTATATAAATCCCAAAGAGCTTGACCCCCGACATGCTGCGGCGCAAAAGCGTGCTGTTGCT
>PISB-7
GGAGCCAATTGCTGTCAATAACCTCAGAAAATTGCTTATGATGTCCGTTGATAGAAGGATTGCATTATTTAAGATAGAGCAGATTAAACAAGAGATCGGTTTGCCAGATGATTTTGCAGACAGTTTAGTACCCAAGTACGCTCAGTTTTTCAAGCTAATGGATGTTTCTGGTGCTCCATATCTCGTTTTGGAGAATTGGGATCCTTCATTGGCCGTTGCTGCAAGAGAATTAAGTGCAGAACCCAACGGGGTCCCGTTAACCAGGAGGACCTACGTGCCCAGAGATGGCAATTGGTCTGGGCCTTATGCATTCAAGATCAAGTATCCTGTTAGTTTTAAGCCCAGGATGAGGCATCTTGAAGATATGGCAAAGTGGCAGAACATGGCCTTTTCGTCTCCCTATATAAATCCCAAAGAGCTTGACCCCCGACATGCTGCGGCGCAAAAGCGTGCTGTTGCT
>PISB-17
GGAGCCAATTGCTGTCAATAACCTCAGAAAATTACTTATGATGTCCGTTGATAGAAGGATTGCATTATTTAAGATAGAGCAGATTAAACAAGAGATCGGTTTGCCAGATGATTTTGCAGACAGTTTAGTACCCAAGTACGCTCAGTTTTTCAAGCTAATGGATGTTTCTGGTGCTCCATATCTCGTTTTGGAGAATTGGGATCCTTCATTGGCCGTTGCTGCAAGAGAATTAAGTGCAGAACCCAACGGGGTCCTGTTAACCAGGAGGACCTACGTGCCCAGAGATGGCAATTGGTCTGGGCCTTATGCATTCAAGATCAAGTATCCTGTTAGTTTTAAGCCCAGGATGAGGCATCTTGAAGATATGGCAAAGTGGCAGAACATGGCCTTTTCGTCTCCCTATATAAATCCCAAAGAGCTTGACCCCCGACATGCTGCGGCGCAAAAGCGTGCTGTTGCT
>PISB-1
GGAGCCAATTGCTGTCAATAACCTCAGAAAATTACTTATGATGTCCGTTGATAGAAGGATTGCATTATTTAAGATAGAGCAGATTAAACAAGAGATCGGTTTGCCAGATGATTTTGCAGACAGTTTAGTACCCAAGTACGCTCAGTTTTTCAAGCTAATGGATGTTTCTGGTGCTCCATATCTCGTTTTGGAGAATTGGGATCCTTCATTGGCCGTTGCTGCAAGAGAATTAAGTGCAGAACCCAACGGGGTCCTGTTAACCAGGAGGACCTACGTGCCCAGAGATGGCAATTGGTCTGGGCCTTATGCATTCAAGATCAAGTATCCTGTTAGTTTTAAGCCCAGGATGAGGCATCTTGAAGATATGGCAAAGTGGCAGAACATGGCCTTTTCGTCTCCCTATATAAATCCCAAAGAGCTTGACCCCCGACATGCTGCGGCGCAAAAGCGTGCTGTTGCT
>PISB-12
GGAGCCAATTGCTGTCAATAACCTCAGAAAATTACTTATGATGTCCGTTGATAGAAGGATTGCATTATTTAAGATAGAGCAGATTAAACAAGAGATCGGTTTGCCAGATGATTTTGCAGACAGTTTAGTACCCAAGTACGCTCAGTTTTTCAAGCTAATGGATGTTTCTGGTGCTCCATATCTCGTTTTGGAGAATTGGGATCCTTCATTGGCCGTTGCTGCAAGAGAATTAAGTGCAGAACCCAACGGGGTCCTGTTAACCAGGAGGACCTACGTGCCCAGAGATGGCAATTGGTCTGGGCCTTATGCATTCAAGATCAAGTATCCTGTTAGTTTTAAGCCCAGGATGAGGCATCTTGAAGATATGGCAAAGTGGCAGAACATGGCCTTTTCGTCTCCCTATATAAATCCCAAAGAGCTTGACCCCCGACATGCTGCGGCGCAAAAGCGTGCTGTTGCT
>PISB-15
GGAGCCAATTGCTGTCAATAACCTCAGAAAATTACTTATGATGTCCGTTGATAGAAGGATTGCATTATTTAAGATAGAGCAGATTAAACAAGAGATCGGTTTGCCAGATGATTTTGCAGACAGTTTAGTACCCAAGTACGCTCAGTTTTTCAAGCTAATGGATGTTTCTGGTGCTCCATATCTCGTTTTGGAGAATTGGGATCCTTCATTGGCCGTTGCTGCAAGAGAATTAAGTGCAGAACCCAACGGGGTCCTGTTAACCAGGAGGACCTACGTGCCCAGAGATGGCAATTGGTCTGGGCCTTATGCATTCAAGATCAAGTATCCTGTTAGTTTTAAGCCCAGGATGAGGCATCTTGAAGATATGGCAAAGTGGCAGAACATGGCCTTTTCGTCTCCCTATATAAATCCCAAAGAGCTTGACCCCCGACATGCTGCGGCGCAAAAGCGTGCTGTTGCT
>PISB-11
GGAGCCAATTGCTGTCAATAACCTCAGAAAATTACTTATGATGTCCGTTGATAGAAGGATTGCATTATTTAAGATAGAGCAGATTAAACAAGAGATCGGTTTGCCAGATGATTTTGCAGACAGTTTAGTACCCAAGTACGCTCAGTTTTTCAAGCTAATGGATGTTTCTGGTGCTCCATATCTCGTTTTGGAGAATTGGGATCCTTCATTGGCCGTTGCTGCAAGAGAATTAAGTGCAGAACCCAACGGGGTCCTGTTAACCAGGAGGACCTACGTGCCCAGAGATGGCAATTGGTCTGGGCCTTATGCATTCAAGATCAAGTATCCTGTTAGTTTTAAGCCCAGGATGAGGCATCTTGAAGATATGGCAAAGTGGCAGAACATGGCCTTTTCGTCTCCCTATATAAATCCCAAAGAGCTTGACCCCCGACATGCTGCGGCGCAAAAGCGTGCTGTTGCT
>PISQ-2
GGAGCCAATTGCTGTCAATAACCTCAGAAAATTGCTTATGATGTCCGTTGATAGAAGGATTGCATTATTTAAGATAGAGCAGATTAAACAAGAGATCGGTTTGCCAGATGATTTTGCAGAGAGTTTAGTACCCAAGTACGCTCAGTTTTTCAAGCTAATGGATGTTTCTGGTGCTCCATATCTCGTTTTGGAGAATTGGGATCCCTCATTGGCAGTTGCTGCAAGAGAATTAAGTGCAGAACCCAACGGGGTCCCGTTAACCAGGAGGACCTACGTGCCCAGAGATGGCAATTGGGCTGGGCCTTATGCATTCAAGATCAAGTATCCTGTTAGTTTTAAGCCCAGGATGAGGCATCTTGAAGATATGGCAAAGTGGCAGAACATGGCCTTTTCGTCTCCCTATATAAATCCCAAAGAGCTTGACCCCCGACATGCTGCGGCGCAAAAGCGTGCTGTTGCT
>PISQ-1
GGAGCCAATTGCTGTCAATAACCTCAGAAAATTGCTTATGATGTCCGTTGATAGAAGGATTGCATTATTTAAGATAGAGCAGATTAAACAAGAGATCGGTTTGCCAGATGATTTTGCAGAGAGTTTAGTACCCAAGTACGCTCAGTTTTTCAAGCTAATGGATGTTTCTGGTGCTCCATATCTCGTTTTGGAGAATTGGGATCCCTCATTGGCAGTTGCTGCAAGAGAATTAAGTGCAGAACCCAACGGGGTCCCGTTAACCAGGAGGACCTACGTGCCCAGAGATGGCAATTGGGCTGGGCCTTATGCATTCAAGATCAAGTATCCTGTTAGTTTTAAGCCCAGGATGAGGCATCTTGAAGATATGGCAAAGTGGCAGAACATGGCCTTTTCGTCTCCCTATATAAATCCCAAAGAGCTTGACCCCCGACATGCTGCGGCGCAAAAGCGTGCTGTTGCT
>PICH-X2
GGAGCCAATTGCTGTCAATAACCTCAGAAAATTGCTTATGATGTCCGTTGATAGAAGGATTGCATTATTTAAGATAGAGCAGATTAAACAAGAGATCGGTTTGCCAGATGATTTTGCAGACAGTTTAGTACCCAAGTACGCTCAGTTTTTCAAGCTAATGGATGTTTCTGGTGCTCCATATCTCGTTTTGGAGAATTGGGATCCTTCATTGGCCGTTGCTGCAAGAGAATTAAGTGCAGAACCCAACGGGGTCCCGTTAACCAGGAGGACCTACGTGCCCAGAGATGGCAATTGGTCTGGGCCTTATGCATTCAAGATCAAGTATCCTGTTAGTTTTAAGCCCAGGATGAGGCATCTTGAAGATATGGCAAAGTGGCAGAACATGGCCTTTTCGTCTCCCTATATAAATCCCAAAGAGCTTGACCCCCGACATGCTGCGGCGCAAAAGCGTGCTGTTGCT
>PIST-10
GGAGCCAATTGCTGTCAATAACCTCAGAAAATTGCTTATGATGTCCGTTGATAGAAGGATTGCATTATTTAAGATAGAGCAGATTAAACAAGAGATCGGTTTGCCAGATGATTTTGCAGACAGTTTAGTACCCAAGTACGCTCAGTTTTTCAAGCTAATGGATGTTTCTGGTGCTCCATATCTCGTTTTGGAGAATTGGGATCCTTCATTGGCCGTTGCTGCAAGAGAATTAAGTGCAGAACCCAACGGGGTCCCGTTAACCAGGAGGACCTACGTGCCCAGAGATGGCAATTGGTCTGGGCCTTATGCATTCAAGATCAAGTATCCTGTTAGTTTTAAGCCCAGGATGAGGCATCTTGAAGATATGGCAAAGTGGCAGAACATGGCCTTTTCGTCTCCCTATATAAATCCCAAAGAGCTTGACCCCCGACATGCTGCGGCGCAAAAGCGTGCTGTTGCT
>PIST-19
GGAGCCAATTGCTGTCAATAACCTCAGAAAATTGCTTATGATGTCCGTTGATAGAAGGATTGCATTATTTAAGATAGAGCAGATTAAACAAGAGATCGGTTTGCCAGATGATTTTGCAGACAGTTTAGTACCCAAGTACGCTCAGTTTTTCAAGCTAATGGATGTTTCTGGTGCTCCATATCTCGTTTTGGAGAATTGGGATCCTTCATTGGCCGTTGCTGCAAGAGAATTAAGTGCAGAACCCAACGGGGTCCCGTTAACCAGGAGGACCTACGTGCCCAGAGATGGCAATTGGTCTGGGCCTTATGCATTCAAGATCAAGTATCCTGTTAGTTTTAAGCCCAGGATGAGGCATCTTGAAGATATGGCAAAGTGGCAGAACATGGCCTTTTCGTCTCCCTATATAAATCCCAAAGAGCTTGACCCCCGACATGCTGCGGCGCAAAAGCGTGCTGTTGCT
>PIST-7
GGAGCCAATTGCTGTCAATAACCTCAGAAAATTGCTTATGATGTCCGTTGATAGAAGGATTGCATTATTTAAGATAGAGCAGATTAAACAAGAGATCGGTTTGCCAGATGATTTTGCAGACAGTTTAGTACCCAAGTACGCTCAGTTTTTCAAGCTAATGGATGTTTCTGGTGCTCCATATCTCGTTTTGGAGAATTGGGATCCTTCATTGGCCGTTGCTGCAAGAGAATTAAGTGCAGAACCCAACGGGGTCCCGTTAACCAGGAGGACCTACGTGCCCAGAGATGGCAATTGGTCTGGGCCTTATGCATTCAAGATCAAGTATCCTGTTAGTTTTAAGCCCAGGATGAGGCATCTTGAAGATATGGCAAAGTGGCAGAACATGGCCTTTTCGTCTCCCTATATAAATCCCAAAGAGCTTGACCCCCGACATGCTGCGGCGCAAAAGCGTGCTGTTGCT
>PIST-12
GGAGCCAATTGCTGTCAATAACCTCAGAAAATTGCTTATGATGTCCGTTGATAGAAGGATTGCATTATTTAAGATAGAGCAGATTAAACAAGAGATCGGTTTGCCAGATGATTTTGCAGACAGTTTAGTACCCAAGTACGCTCAGTTTTTCAAGCTAATGGATGTTTCTGGTGCTCCATATCTCGTTTTGGAGAATTGGGATCCTTCATTGGCCGTTGCTGCAAGAGAATTAAGTGCAGAACCCAACGGGGTCCCGTTAACCAGGAGGACCTACGTGCCCAGAGATGGCAATTGGTCTGGGCCTTATGCATTCAAGATCAAGTATCCTGTTAGTTTTAAGCCCAGGATGAGGCATCTTGAAGATATGGCAAAGTGGCAGAACATGGCCTTTTCGTCTCCCTATATAAATCCCAAAGAGCTTGACCCCCGACATGCTGCGGCGCAAAAGCGTGCTGTTGCT
>PICH-X1
GGAGCCAATTGCTGTCAATAACCTCAGAAAATTGCTTATGATGTCCGTTGATAGAAGGATTGCATTATTTAAGATAGAGCAGATTAAACAAGAGATCGGTTTGCCAGATGATTTTGCAGACAGTTTAGTACCCAAGTACGCTCAGTTTTTCAAGCTAATGGATGTTTCTGGTGCTCCATATCTCGTTTTGGAGAATTGGGATCCTTCATTGGCCGTTGCTGCAAGAGAATTAAGTGCAGAACCCAACGGGGTCCCGTTAACCAGGAGGACCTACGTGCCCAGAGATGGCAATTGGTCTGGGCCTTATGCATTCAAGATCAAGTATCCTGTTAGTTTTAAGCCCAGGATGAGGCATCTTGAAGATATGGCAAAGTGGCAGAACATGGCCTTTTCGTCTCCCTATATAAATCCCAAAGAGCTTGACCCCCGACATGCTGCGGCGCAAAAGCGTGCTGTTGCT
>PIST-3
GGAGCCAATTGCTGTCAATAACCTCAGAAAATTGCTTATGATGTCCGTTGATAGAAGGATTGCATTATTTAAGATAGAGCAGATTAAACAAGAGATCGGTTTGCCAGATGATTTTGCAGACAGTTTAGTACCCAAGTACGCTCAGTTTTTCAAGCTAATGGATGTTTCTGGTGCTCCATATCTCGTTTTGGAGAATTGGGATCCTTCATTGGCCGTTGCTGCAAGAGAATTAAGTGCAGAACCCAACGGGGTCCCGTTAACCAGGAGGACCTACGTGCCCAGAGATGGCAATTGGTCTGGGCCTTATGCATTCAAGATCAAGTATCCTGTTAGTTTTAAGCCCAGGATGAGGCATCTTGAAGATATGGCAAAGTGGCAGAACATGGCCTTTTCGTCTCCCTATATAAATCCCAAAGAGCTTGACCCCCGACATGCTGCGGCGCAAAAGCGTGCTGTTGCT
>PIST-13
GGAGCCAATTGCTGTCAATAACCTCAGAAAATTGCTTATGATGTCCGTTGATAGAAGGATTGCATTATTTAAGATAGAGCAGATTAAACAAGAGATCGGTTTGCCAGATGATTTTGCAGACAGTTTAGTACCCAAGTACGCTCAGTTTTTCAAGCTAATGGATGTTTCTGGTGCTCCATATCTCGTTTTGGAGAATTGGGATCCTTCATTGGCCGTTGCTGCAAGAGAATTAAGTGCAGAACCCAACGGGGTCCCGTTAACCAGGAGGACCTACGTGCCCAGAGATGGCAATTGGTCTGGGCCTTATGCATTCAAGATCAAGTATCCTGTTAGTTTTAAGCCCAGGATGAGGCATCTTGAAGATATGGCAAAGTGGCAGAACATGGCCTTTTCGTCTCCCTATATAAATCCCAAAGAGCTTGACCCCCGACATGCTGCGGCGCAAAAGCGTGCTGTTGCT
>PIST-5
GGAGCCAATTGCTGTCAATAACCTCAGAAAATTGCTTATGATGTCCGTTGATAGAAGGATTGCATTATTTAAGATAGAGCAGATTAAACAAGAGATCGGTTTGCCAGATGATTTTGCAGACAGTTTAGTACCCAAGTACGCTCAGTTTTTCAAGCTAATGGATGTTTCTGGTGCTCCATATCTCGTTTTGGAGAATTGGGATCCTTCATTGGCCGTTGCTGCAAGAGAATTAAGTGCAGAACCCAACGGGGTCCCGTTAACCAGGAGGACCTACGTGCCCAGAGATGGCAATTGGTCTGGGCCTTATGCATTCAAGATCAAGTATCCTGTTAGTTTTAAGCCCAGGATGAGGCATCTTGAAGATATGGCAAAGTGGCAGAACATGGCCTTTTCGTCTCCCTATATAAATCCCAAAGAGCTTGACCCCCGACATGCTGCGGCGCAAAAGCGTGCTGTTGCT
>PIST-14
GGAGCCAATTGCTGTCAATAACCTCAGAAAATTGCTTATGATGTCCGTTGATAGAAGGATTGCATTATTTAAGATAGAGCAGATTAAACAAGAGATCGGTTTGCCAGATGATTTTGCAGACAGTTTAGTACCCAAGTACGCTCAGTTTTTCAAGCTAATGGATGTTTCTGGTGCTCCATATCTCGTTTTGGAGAATTGGGATCCTTCATTGGCCGTTGCTGCAAGAGAATTAAGTGCATAACCCAACGGGGTCCCGTTAACCAGGAGGACCTACGTGCCCAGAGATGGCAATTGGTCTGGGCCTTATGCATTCAAGATCAAGTATCCTGTTAGTTTTAAGCCCAGGATGAGGCATCTTGAAGATATGGCAAAGTGGCAGAACATGGCCTTTTCGTCTCCCTATATAAATCCCAAAGAGCTTGACCCCCGACATGCTGCGGCGCAAAAGCGTGCTGTTGCT
>PIST-4
GGAGCCAATTGCTGTCAATAACCTCAGAAAATTGCTTATGATGTCCATTGATCGAAGGATTGCACTATTTAAGATAGAGCAGATTAAGCAAGAGATTGGTTTGCCAGATGATTTCGCAGAGAGTTTAGAACCCAAGTGCTCATAGTTTTTCAAGCTAATGGATGTTTCCGGTGCTCCATATCTTGTTTTGGAGAATTGGGATCCTTCATTGGCAGTTGCTGCAAGAGAATTAAGTGCAGAACCCAACGGGGTCCCGTTAACCAGGAGGACCTACGTGCCCAGAGATGGCAATTGGTGTGGGCCTTATGCATTCAAGATCAAGTATCCTGTTAGTTTTAAGCCCAGGATGAGGCATCTTGAAGATATGGCAAAGTGGCAGAACATGGCCTTTTCGTCTCCCTATATAAATCCCAAAGAGCTTGACCCCAGACATGCTGCGGCGCAAAAGCGTGCTGTTGCT
>PIST-15
GGAGCCAATTGCTGTCAATAACCTCAGAAAATTGCTTATGATGTCCGTTGATAGAAGGATTGCATTATTTAAGATAGAGCAGATTAAACAAGAGATCGGTTTGCCAGATGATTTTGCAGACAGTTTAGTACCCAAGTACGCTCAGTTTTTCAAGCTAATGGATGTTTCTGGTGCTCCATATCTCGTTTTGGAGAATTGGGATCCTTCATTGGCCGTTGCTGCAAGAGAATTAAGTGCAGAACCCAACGGGGTCCCGTTAACCAGGAGGACCTACGTGCCCAGAGATGGCAATTGGTGTGGGCCTTATGCATTCAAGATCAAGTATCCTGTTAGTTTTAAGCCCAGGATGAGGCATCTTGAAGATATGGCAAAGTGGCAGAACATGGCCTTTTCGTCTCCCTATATAAATCCCAAAGAGCTTGACCCCAGACATGCTGCGGCGCAAAAGCGTGCTGTTGCT
>PIST-2
GGAGCCAATTGCTGTCAATAACCTCAGAAAATTGCTTATGATGTCCGTTGATAGAAGGATTGCATTATTTAAGATAGAGCAGATTAAACAAGAGATCGGTTTGCCAGATGATTTTGCAGACAGTTTAGTACCCAAGTACGCTCAGTTTTTCAAGCTAATGGATGTTTCTGGTGCTCCATATCTCGTTTTGGAGAATTGGGATCCTTCATTGGCCGTTGCTGCAAGAGAATTAAGTGCAGAACCCAACGGGGTCCCGTTAACCAGGAGGACCTACGTGCCCAGAGATGGCAATTGGTGTGGGCCTTATGCATTCAAGATCAAGTATCCTGTTAGTTTTAAGCCCAGGATGAGGCATCTTGAAGATATGGCAAAGTGGCAGAACATGGCCTTTTCGTCTCCCTATATAAATCCCAAAGAGCTTGACCCCAGACATGCTGCGGCGCAAAAGCGTGCTGTTGCT
>PIST-11
GGAGCCAATTGCTGTCAATAACCTCAGAAAATTGCTTATGATGTCCGTTGATCGAAGGATTGCATTATTTAAGATAGAGCAGATTAAACAAGAGATCGGTTTGCCAGATGATTTTGCAGACAGTTTAGTACCCAAGTGCGCTCAGTTTTTCAAGCTAATGGATGTTTCTGGTGCTCCATATCTCGTTTTGGAGAATTGGGATCCTTCATTGGCCGTTGCTGCAAGAGAATTAAGTGCAGAACCCAACGGGGTCCCGTTAACCAGGAGGACCTACGTGCCCAGAGATGGCAATTGGTGTGGGCCTTATGCATTCAAGATCAAGTATCCTGTTAGTTTTAAGCCCAGGATGAGGCATCTTGAAGATATGGCAAAGTGGCAGAACATGGCCTTTTCGTCTCCCTATATAAATCCCAAAGAGCTTGACCCCAGACATGCTGCGGCGCAAAAGCGTGCTGTTGCT
>PIST-1
GGAGCCAATTGCTGTCAATAACCTCAGAAAATTGCTTATGATGTCCGTTGATAGAAGGATTGCATTATTTAAGATAGAGCAGATTAAACAAGAGATCGGTTTGCCAGATGATTTTGCAGACAGTTTAGTACCCAAGTACGCTCAGTTTTTCAAGCTAATGGATGTTTCTGGTGCTCCATATCTCGTTTTGGAGAATTGGGATCCTTCATTGGCCGTTGCTGCAAGAGAATTAAGTGCATAACCCAACGGGGTCCCGTTAACCAGGAGGACCTACGTGCCCAGAGATGGCAATTGGTCTGGGCCTTATGCATTCAAGATCAAGTATCCTGTTAGTTTTAAGCCCAGGATGAGGCATCTTGAAGATATGGCAAAGTGGCAGAACATGGCCTTTTCGTCTCCCTATATAAATCCCAAAGAGCTTGACCCCAGACATGCTGCGGCGCAAAAGCGTGCTGTTGCT
>PIST-8
GGAGCCAATTGCTGTCAATAACCTCAGAAAATTGCTTATGATGTCCGTTGATAGAAGGATTGCATTATTTAAGATAGAGCAGATTAAACAAGAGATCGGTTTGCCAGATGATTTTGCAGACAGTTTAGTACCCAAGTACGCTCAGTTTTTCAAGCTAATGGATGTTTCTGGTGCTCCATATCTCGTTTTGGAGAATTGGGATCCTTCATTGGCCGTTGCTGCAAGAGAATTAAGTGCATAACCCAACGGGGTCCCGTTAACCAGGAGGACCTACGTGCCCAGAGATGGCAATTGGTCTGGGCCTTATGCATTCAAGATCAAGTATCCTGTTAGTTTTAAGCCCAGGATGAGGCATCTTGAAGATATGGCAAAGTGGCAGAACATGGCCTTTTCGTCTCCCTATATAAATCCCAAAGAGCTTGACCCCAGACATGCTGCGGCGCAAAAGCGTGCTGTTGCT
>PIST-9
GGAGCCAATTGCTGTCAATAACCTCAGAAAATTGCTTATGATGTCCGTTGATAGAAGGATTGCATTATTTAAGATAGAGCAGATTAAACAAGAGATTGGTTTGCCAGATGATTTCGCAGACAGTTTAGAACCCAAGTGCTCTCAGTTTTTCAAGCTAATGGATGTTTCTGGTGCTCCATATCTCGTTTTGGAGAATTGGGATCCTTCATTGGCCGTTGCTGCAAGAGAATTAATTGCATAACCCAACGGGGTCCCGTTAACCAGGAGGACCTACGTGCCCAGAGATGGCAATTGGTCTGGGCCTTATGCATTCAAGATCAAGTATCCTGTTAGTTTTAAGCCCAGGATGAGGCATCTTGAAGATATGGCAAAGTGGCAGAACATGGCCTTTTCGTCTCCCTATATAAATCCCAAAGAGCTTGACCCCAGACATGCTGCGGCGCAAAAGCGTGCTGTTGCT
>PIST-6
GGAGCCAATTGCTGTCAATAACCTCAGAAAATTGCTTATGATGTCCGTTGATAGAAGGATTGCATTATTTAAGATAGAGCAGATTAAACAAGAGATCGGTTTGCCAGATGATTTTGCAGACAGTTTAGTACCCAAGTACGCTCAGTTTTTCAAGCTAATGGATGTTTCTGGTGCTCCATATCTCGTTTTGGAGAATTGGGATCCTTCATTGGCCGTTGCTGCAAGAGAATTAAGTGCAGAACCCAACGGGGTCCCGTTAACCAGGAGGACCTACGTGCCCAGAGATGGCAATTGGTCTGGGCCTTATGCATTCAAGATCAAGTATCCTGTTAGTTTTAAGCCCAGGATGAGGCATCTTGAAGATATGGCAAAGTGGCAGAACATGGCCTTTTCGTCTCCCTATATAAATCCCAAAGAGCTTGACCCCAGACATGCTGCGGCGCAAAAGCGTGCTGTTGCT
>PILA-20
GGAGCCAATTGCTGTCAATAACCTCAGAAAATTGCTTATGATGTCCGTTGATAGAAGGATTGCATTATTTAAGATAGAGCAGATTAAACAAGAGATCGGTTTGCCAGATGATTTTGCAGACAGTTTAGTACCCAAGTACGCTCAGTTTTTCAAGCTAATGGATGTTTCTGGTGCTCCATATCTCGTTTTGGAGAATTGGGATCCTTCATTGGCCGTTGCTGCAAGAGAATTAAGTGCAGAACCCAACGGGGTCCCGTTAACCAGGAGGACCTACGTGCCCAGAGATGGCAATTGGTCTGGGCCTTATGCATTCAAGATCAAGTATCCTGTTAGTTTTAAGCCCAGGATGAGGCATCTTGAAGATATGGCAAAGTGGCAGAACATGGCCTTTTCGTCTCCCTATATAAATCCCAAAGAGCTTGACCCCCGACATGCTGCGGCGCAAAAGCGTGCTGTTGCT
>PILA-23
GGAGCCAATTGCTGTCAATAACCTCAGAAAATTGCTTATGATGTCCGTTGATAGAAGGATTGCATTATTTAAGATAGAGCAGATTAAACAAGAGATCGGTTTGCCAGATGATTTTGCAGACAGTTTAGTACCCAAGTACGCTCAGTTTTTCAAGCTAATGGATGTTTCTGGTGCTCCATATCTCGTTTTGGAGAATTGGGATCCTTCATTGGCCGTTGCTGCAAGAGAATTAAGTGCAGAACCCAACGGGGTCCCGTTAACCAGGAGGACCTACGTGCCCAGAGATGGCAATTGGTCTGGGCCTTATGCATTCAAGATCAAGTATCCTGTTAGTTTTAAGCCCAGGATGAGGCATCTTGAAGATATGGCAAAGTGGCAGAACATGGCCTTTTCGTCTCCCTATATAAATCCCAAAGAGCTTGACCCCAGACATGCTGCGGCGCAAAAGCGTGCTGTTGCT
>PILA-29
GGAGCCAATTGCTGTCAATAACCTCAGAAAATTGCTTATGATGTCCGTTGATAGAAGGATTGCATTATTTAAGATAGAGCAGATTAAACAAGAGATCGGTTTGCCAGATGATTTTGCAGACAGTTTAGTACCCAAGTACGCTCAGTTTTTCAAGCTAATGGATGTTTCTGGTGCTCCATATCTCGTTTTGGAGAATTGGGATCCTTCATTGGCCGTTGCTGCAAGAGAATTAAGTGCAGAACCCAACGGGGTCCCGTTAACCAGGAGGACCTACGTGCCCAGAGATGGCAATTGGTCTGGGCCTTATGCATTCAAGATCAAGTATCCTGTTAGTTTTAAGCCCAGGATGAGGCATCTTGAAGATATGGCAAAGTGGCAGAACATGGCTTTTTCGTCTCCCTATATAAATCCCAAAGAGCTTGACCCCCGACATGCTGCGGCGCAAAAGCGTGCTGTTGCT
>PILA-21
GGAGCCAATTGCTGTCAATAACCTCAGAAAATTGCTTATGATGTCCGTTGATAGAAGGATTGCATTATTTAAGATAGAGCAGATTAAACAAGAGATCGGTTTGCCAGATGATTTTGCAGACAGTTTAGTACCCAAGTACGCTCAGTTTTTCAAGCTAATGGATGTTTCTGGTGCTCCATATCTCGTTTTGGAGAATTGGGATCCTTCATTGGCCGTTGCTGCAAGAGAATTAAGTGCAGAACCCAACGGGGTCCCGTTAACCAGGAGGACCTACGTGCCCAGAGATGGCAATTGGTCTGGGCCTTATGCATTCAAGATCAAGTATCCTGTTAGTTTTAAGCCCAGGATGAGGCATCTTGAAGATATGGCAAAGTGGCAGAACATGGCCTTTTCGTCTCCCTATATAAATCCCAAAGAGCTTGACCCCAGACATGCTGCGGCGCAAAAGCGTGCTGTTGCT
>PILA-18
NNNNNNNNNNNNNNNNNNNNNNNNNNGAAAATTGCTTATGATGTCCGTTGATAGAAGGATTGCATTATTTAAGATAGAGCAGATTAAACAAGAGATCGGTTTGCCAGATGATTTTGCAGACAGTTTAGTACCCAAGTACGCTCAGTTTTTCAAGCTAATGGATGTTTCTGGTGCTCCATATCTCGTTTTGGAGAATTGGGATCCTTCATTGGCCGTTGCTGCAAGAGAATTAAGTGCAGAACCCAACGGGGTCCCGTTAACCAGGAGGACCTACGTGCCCAGAGATGGCAATTGGTCTGGGCCTTATGCATTCAAGATCAAGTATCCTGTTAGTTTTAAGCCCAGGATGAGGCATCTTGAAGATATGGCAAAGTGGCAGAACATGGCCTTTTCGTCTCCCTATATAAATCCCAAAGAGCTTGACCCCAGACATGCTGCGGCGCAAAAGCGTGCTGTTGCT
>PILA-26
GGAGCCAATTGCTGTCAATAACCTCAGAAAATTGCTTATGATGTCCGTTGATAGAAGGATTGCATTATTTAAGATAGAGCAGATTAAACAAGAGATCGGTTTGCCAGATGATTTTGCAGACAGTTTAGTACCCAAGTACGCTCAGTTTTTCAAGCTAATGGATGTTTCTGGTGCTCCATATCTCGTTTTGGAGAATTGGGATCCTTCATTGGCCGTTGCTGCAAGAGAACTAAGTGCAGAACCCAACGGGGTCCCGTTAACCAGGAGGACCTACGTGCCCAGAGATGGCAATTGGTCTGGGCCTTATGCATTCAAGATCAAGTATCCTGTTAGTTTTAAGCCCAGGATGAGGCATCTTGAAGATATGGCAAAGTGGCAGAACATGGCCTTTTCGTCTCCCTATATAAATCCCAAAGAGCTTGACCCCAGACATGCTGCGGCGCAAAAGCGTGCTGTTGCT
>PILA-28
GGAGCCAATTGCTGTCAATAACCTCAGAAAATTGCTTATGATGTCCGTTGATAGAAGGATTGCATTATTTAAGATAGAGCAGATTAAACAAGAGATCGGTTTGCCAGATGATTTTGCAGACAGTTTAGTACCCAAGTACGCTCAGTTTTTCAAGCTAATGGATGTTTCTGGTGCTCCATATCTCGTTTTGGAGAATTGGGATCCTTCATTGGCCGTTGCTGCAAGAGAATTAAGTGCAGAACCCAACGGGGTCCCGTTAACCAGGAGGACCTACGTGCCCAGAGATGGCAATTGGTCTGGGCCTTATGCATTCAAGATCAAGTATCCTGTTAGTTTTAAGCCCAGGATGAGGCATCTTGAAGATATGGCAAAGTGGCAGAACATGGCCTTTTCGTCTCCCTATATAAATCCCAAAGAGCTTGACCCCCGACATGCTGCGGCGCAAAAGCGTGCTGTTGCT
>PILA-24
GGAGCCAATTGCTGTCAATAACCTCAGAAAATTGCTTATGATGTCCGTTGATAGAAGGATTGCATTATTTAAGATAGAGCAGATTAAACAAGAGATCGGTTTGCCAGATGATTTTGCAGACAGTTTAGTACCCAAGTACGCTCAGTTTTTCAAGCTAATGGATGTTTCTGGTGCTCCATATCTCGTTTTGGAGAATTGGGATCCTTCATTGGCCGTTGCTGCAAGAGAATTAAGTGCAGAACCCAACGGGGTCCCGTTAACCAGGAGGACCTACGTGCCCAGAGATGGCAATTGGTCTGGGCCTTATGCATTCAAGATCAAGTATCCTGTTAGTTTTAAGCCCAGGATGAGGCATCTTGAAGATATGGCAAAGTGGCAGAACATGGCCTTTTCGTCTCCCTATATAAATCCCAAAGAGCTTGACCCCCGACATGCTGCGGCGCAAAAGCGTGCTGTTGCT
>PILA-19
GGAGCCAATTGCTGTCAATAACCTCAGAAAATTGCTTATGATGTCCGTTGATAGAAGGATTGCATTATTTAAGATAGAGCAGATTAAACAAGAGATCGGTTTGCCAGATGATTTTGCAGACAGTTTAGTACCCAAGTACGCTCAGTTTTTCAAGCTAATGGATGTTTCTGGTGCTCCATATCTCGTTTTGGAGAATTGGGATCCTTCATTGGCCGTTGCTGCAAGAGAATTAAGTGCAGAACCCAACGGGGTCCCGTTAACCAGGAGGACCTACGTGCCCAGAGATGGCAATTGGTCTGGGCCTTATGCATTCAAGATCAAGTATCCTGTTAGTTTTAAGCCCAGGATGAGGCATCTTGAAGATATGGCAAAGTGGCAGAACATGGCCTTTTCGTCTCCCTATATAAATCCCAAAGAGCTTGACCCCCGACATGCTGCGGCGCAAAAGCGTGCTGTTGCT
>PILA-17
GGAGCCAATTGCTGTCAATAACCTCAGAAAATTGCTTATGATGTCCGTTGATAGAAGGATTGCATTATTTAAGATAGAGCAGATTAAACAAGAGATCGGTTTGCCAGATGATTTTGCAGACAGTTTAGTACCCAAGTACGCTCAGTTTTTCAAGCTAATGGATGTTTCTGGTGCTCCATATCTCGTTTTGGAGAATTGGGATCCTTCATTGGCCGTTGCTGCAAGAGAATTAAGTGCAGAACCCAACGGGGTCCCGTTAACCAGGAGGACCTACGTGCCCAGAGATGGCAATTGGTCTGGGCCTTATGCATTCAAGATCAAGTATCCTGTTAGTTTTAAGCCCAGGATGAGGCATCTTGAAGATATGGCAAAGTGGCAGAACATGGCCTTTTCGTCTCCCTATATAAATCCCAAAGAGCTTGACCCCAGACATGCTGCGGCGCAAAAGCGTGCTGTTGCT
>PILA-22
GGAGCCAATTGCTGTCAATAACCTCAGAAAATTGCTTATGATGTCCGTTGATAGAAGGATTGCATTATTTAAGATAGAGCAGATTAAACAAGAGATCGGTTTGCCAGATGATTTTGCAGACAGTTTAGTACCCAAGTACGCTCAGTTTTTCAAGCTAATGGATGTTTCTGGTGCTCCATATCTCGTTTTGGAGAATTGGGATCCTTCATTGGCCGTTGCTGCAAGAGAATTAAGTGCAGAACCCAACGGGGTCCCGTTAACCAGGAGGACCTACGTGCCCAGAGATGGCAATTGGTCTGGGCCTTATGCATTCAAGATCAAGTATCCTGTTAGTTTTAAGCCCAGGATGAGGCATCTTGAAGATATGGCAAAGTGGCAGAACATGGCTTTTTCGTCTCCCTATATAAATCCCAAAGAGCTTGACCCCCGACATGCTGCGGCGCAAAAGCGTGCTGTTGCT
>PILA-27
GGAGCCAATTGCTGTCAATAACCTCAGAAAATTGCTTATGATGTCCGTTGATAGAAGGATTGCATTATTTAAGATAGAGCAGATTAAACAAGAGATCGGTTTGCCAGATGATTTTGCAGACAGTTTAGTACCCAAGTACGCTCAGTTTTTCAAGCTAATGGATGTTTCTGGTGCTCCATATCTCGTTTTGGAGAATTGGGATCCTTCATTGGCCGTTGCTGCAAGAGAATTAAGTGCAGAACCCAACGGGGTCCCGTTAACCAGGAGGACCTACGTGCCCAGAGATGGCAATTGGTCTGGGCCTTATGCATTCAAGATCAAGTATCCTGTTAGTTTTAAGCCCAGGATGAGGCATCTTGAAGATATGGCAAAGTGGCAGAACATGGCTTTTTCGTCTCCCTATATAAATCCCAAAGAGCTTGACCCCCGACATGCTGCGGCGCAAAAGCGTGCTGTTGCT
>PIAL-AO
NNNNNNNNNNNNNNNNNNNNNNNNNNG-AAATTGCTTATGATGTCCGTTGATAGAAGGATTGCATTATTTAAGATAGAGCAGATTAAACAAGAGATCGGTTTGCCAGATGATTTTGCAGACAGTTTAGTACCCAAGTACGCTCAGTTTTTCAAGCTAATGGATGTTTCTGGTGCTCCATATCTCGTTTTGGAGAATTGGGATCCTTCATTGGCCGTTGCTGCAAGAGAATTAAGTGCAGAACCCAACGGGGTCCCGTTAACCAGGAGGACCTACGTGCCCAGAGATGGCAATTGGTGTGGGCCTTATGCATTCAAGATCAAGTATCCTGTTAGTTTTAAGCCCAGGATGAGGCATCTTGAAGATATGGCAAAGTGGCAGAACATGGCCTTTTCGTCTCNNNNNNNNNNNNNNNNNNNNNNNNNNNNNNNNNNNNNNNNNNNNNNNNNNNNNNNNNNNNNN
