# Supplementary material for: An empirical evaluation of two-stage species tree inference strategies using a multilocus dataset from North American pines
Source: BMC Evol Biol. 2014 Mar 29;14:67. doi: 10.1186/1471-2148-14-67 (PMC4021425; doi:10.1186/1471-2148-14-67)
Supplement: Additional file 3 — Zip archive containing data filesDp,Dp,0,Ds,Ds,0, and a description of these files. [file 1471-2148-14-67-S3.zip › DeGiorgioEtAl_2014_AdditionalFile1/Dataset_Dp0/0_9389_01.fas]

>PIAL-10
GCCATCAAATCATTGAACTGCTCTGATTTTCCCAGTATTATTTCAACCTACAAAGTCAGAAAATGTAAA--TTCCATTACATCCTGCTCTCCATGTTTGTTGTCCATAAAGATCATTTAGAC--TGCATGCATTTATTCAGCTTACCTTTGCTTTCTGGATGGGACGTCCTCTTGATTCATCTCTCATGTCAATGGTAGATGTTGAGATTTCTGAAAGAATCATAAAATTTTGCTCAAAACGATAAATTTATGAAACAAGGCCATAAACTAATAGAATTTACATCGACGTAACCATGTCTAAAAAATATGTAAACTAAAGCCATGAAAAGATCCACTAAATATGATGTCCACCCCCTAATTCACAAAACTTAATGATGAA---TATGCTATATAGACAGACAAATCACCAAAAATCCAAAGATCACATACTCTTTTCTACAGCTAGACCATTGTTCTTCAGTATCTCAGCAACAGTAACCACTG
>PIAL-13
GCCATCAAATCATTGAACTGCTCTGATTTTCCCAGTATTATTTCAACCTACAAAGTCAGAAAATGTAAA--TTCCATTACATCCTGCTCTCCATGTTTGTTGTCCATAAAGATCATTTAGAC--TGCATGCATTTATTCAGCTTACCTTTGCTTTCTGGATGGGACGTCCTCTTGATTCATCTCTCATGTCAATGGTAGATGTTGAGATTTCTGAAAGAATCATAAAATTTTGCTCAACACGATAAATTTATGAAACAAGGCCATAAACTAATAGAATTTACATCAACGTAACCATGTCTAAAAAATATGTAAACTAAAGCCATGAAAAGATCCACTAAATATGATGTCCACCCCCTAATTCACAAAACTTAATGATGAA---TATACTATGTAGACAGACAAATCACCAAAAATCCAAAGATCACATACTCTTTTCTACAGCTAGACCATTGTTCTTCAGTATCTCAGCAACAGTAACCACTG
>PIAL-2
GCCATCAAATCATTGAACTGCTCTGATTTTCCCAGTATTATTTCAACCTACAAAGTCAGAAAATGTAAA--TTCCATTACATCCTGCTCTCCATGTTTGTTGTCCATAAAGATCATTTAGAC--TGCATGCATTTATTCAGCTTACCTTTGCTTTCTGGATGGGACGTCCTCTTGATTCATCTCTCATGTCAATGGTAGATGTTGAGATTTCTGAAAGAATCATAAAATTTTGCTCAACACGATAAATTTATGAAACAAGGCCATAAACTAATAGAATTTACATCAACGTAACCATGTCTAAAAAATATGTAAACTAAAGCCATGAAAAGATCCACTAAATATGATGTCCACCCCCTAATTCACAAAACTTAATGATGAA---TATACTATGTAGACAGACAAATCACCAAAAATCCAAAGATCACATACTCTTTTCTACAGCTAGACCATTGTTCTTCAGTATCTCAGCAACAGTAACCACTG
>PIAL-5
GCCATCAAATCATTGAACTGCTCTGATTTTCCCAGTATTATTTCAACCTACAAAGTCAGAAAATGTAAA--TTCCATTACATCCTGCTCTCCATGTTTGTTGTCCATAAAGATCATTTAGAC--TGCATGCATTTATTCAGCTTACCTTTGCTTTCTGGATGGGACGTCCTCTTGATTCATCTCTCATGTCAATGGTAGATGTTGAGATTTCTGAAAGAATCATAAAATTTTGCTCAACACGATAAATTTATGAAACAAGGCCATAAACTAATAGAATTTACATCAACGTAACCATGTCTAAAAAATATGTAAACTAAAGCCATGAAAAGATCCACTAAATATGATGTCCACCCCCTAATTCACAAAACTTAATGATGAA---TATACTATGTAGACAGACAAATCACCAAAAATCCAAAGATCACATACTCTTTTCTACAGCTAGACCATTGTTCTTCAGTATCTCAGCAACAGTAACCACTG
>PIAL-4
GCCATCAAATCATTGAACTGCTCTGATTTTCCCAGTATTATTTCAACCTACAAAGTCAGAAAATGTAAA--TTCCATTACATCCTGCTCTCCATGTTTGTTGTCCATAAAGATCATTTAGAC--TGCATGCATTTATTCAGCTTACCTTTGCTTTCTGGATGGGACGTCCTCTTGATTCATCTCTCATGTCAATGGTAGATGTTGAGATTTCTGAAAGAATCATAAAATTTTGCTCAACACGATAAATTTATGAAACAAGGCCATAAACTAATAGAATTTACATCAACGTAACCATGTCTAAAAAATATGTAAACTAAAGCCATGAAAAGATCCACTAAATATGATGTCCACCCCCTAATTCACAAAACTTAATGATGAA---TATACTATGTAGACAGACAAATCACCAAAAATCCAAAGATCACATACTCTTTTCTACAGCTAGACCATTGTTCTTCAGTATCTCAGCAACAGTAACCACTG
>PIAL-15
GCCATCAAATCATTGAACTGCTCTGATTTTCCCAGTATTATTTCAACCTACAAAGTCAGAAAATGTAAA--TTCCATTACATCCTGCTCTCCATGTTTGTTGTCCATAAAGATCATTTAGAC--TGCATGCATTTATTCAGCTTACCTTTGCTTTCTGGATGGGACGTCCTCTTGATTCATCTCTCATGTCAATGGTAGATGTTGAGATTTCTGAAAGAATCATAAAATTTTGCTCAACACGATAAATTTATGAAACAAGGCCATAAACTAATAGAATTTACATCAACGTAACCATGTCTAAAAAATATGTAAACTAAAGCCATGAAAAGATCCACTAAATATGATGTCCACCCCCTAATTCACAAAACTTAATGATGAA---TATACTATGTAGACAGACAAATCACCAAAAATCCAAAGATCACATACTCTTTTCTACAGCTAGACCATTGTTCTTCAGTATCTCAGCAACAGTAACCACTG
>PIAL-6
GCCATCAAATCATTGAACTGCTCTGATTTTCCCAGTATTATTTCAACCTACAAAGTCAGAAAATGTAAA--TTCCATTACATCCTGCTCTCCATGTTTGTTGTCCATAAAGATCATTTAGAC--TGCATGCATTTATTCAGCTTACCTTTGCTTTCTGGATGGGACGTCCTCTTGATTCATCTCTCATGTCAATGGTAGATGTTGAGATTTCTGAAAGAATCATAAAATTTTGCTCAACACGATAAATTTATGAAACAAGGCCATAAACTAATAGAATTTACATCAACGTAACCATGTCTAAAAAATATGTAAACTAAAGCCATGAAAAGATCCACTAAATATGATGTCCACCCCCTAATTCACAAAACTTAATGATGAA---TATACTATGTAGACAGACAAATCACCAAAAATCCAAAGATCACATACTCTTTTCTACAGCTAGACCATTGTTCTTCAGTATCTCAGCAACAGTAACCACTG
>PIAL-17
GCCATCAAATCATTGAACTGCTCTGATTTTCCCAGTATTATTTCAACCTACAAAGTCAGAAAATGTAAA--TTCCATTACATCCTGCTCTCCATGTTTGTTGTCCATAAAGATCATTTAGAC--TGCATGCATTTATTCAGCTTACCTTTGCTTTCTGGATGGGACGTCCTCTTGATTCATCTCTCATGTCAATGGTAGATGTTGAGATTTCTGAAAGAATCATAAAATTTTGCTCAACACGATAAATTTATGAAACAAGGCCATAAACTAATAGAATTTACATCAACGTAACCATGTCTAAAAAATATGTAAACTAAAGCCATGAAAAGATCCACTAAATATGATGTCCACCCCCTAATTCACAAAACTTAATGATGAA---TATACTATGTAGACAGACAAATCACCAAAAATCCAAAGATCACATACTCTTTTCTACAGCTAGACCATTGTTCTTCAGTATCTCAGCAACAGTAACCACTG
>PIAL-16
GCCATCAAATCATTGAACTGCTCTGATTTTCCCAGTATTATTTCAACCTACAAAGTCAGAAAATGTAAA--TTCCATTACATCCTGCTCTCCATGTTTGTTGTCCATAAAGATCATTTAGAC--TGCATGCATTTATTCAGCTTACCTTTGCTTTCTGGATGGGACGTCCTCTTGATTCATCTCTCATGTCAATGGTAGATGTTGAGATTTCTGAAAGAATCATAAAATTTTGCTCAACACGATAAATTTATGAAACAAGGCCATAAACTAATAGAATTTACATCAACGTAACCATGTCTAAAAAATATGTAAACTAAAGCCATGAAAAGATCCACTAAATATGATGTCCACCCCCTAATTCACAAAACTTAATGATGAA---TATACTATGTAGACAGACAAATCACCAAAAATCCAAAGATCACATACTCTTTTCTACAGCTAGACCATTGTTCTTCAGTATCTCAGCAACAGTAACCACTG
>PIAL-12
GCCATCAAATCATTGAACTGCTCTGATTTTCCCAGTATTATTTCAACCTACAAAGTCAGAAAATGTAAA--TTCCATTACATCCTGCTCTCCATGTTTGTTGTCCATAAAGATCATTTAGAC--TGCATGCATTTATTCAGCTTACCTTTGCTTTCTGGATGGGACGTCCTCTTGATTCATCTCTCATGTCAATGGTAGATGTTGAGATTTCTGAAAGAATCATAAAATTTTGCTCAACACGATAAATTTATGAAACAAGGCCATAAACTAATAGAATTTACATCAACGTAACCATGTCTAAAAAATATGTAAACTAAAGCCATGAAAAGATCCACTAAATATGATGTCCACCCCCTAATTCACAAAACTTAATGATGAA---TATACTATGTAGACAGACAAATCACCAAAAATCCAAAGATCACATACTCTTTTCTACAGCTAGACCATTGTTCTTCAGTATCTCAGCAACAGTAACCACTG
>PIAL-7
GCCATCAAATCATTGAACTGCTCTGATTTTCCCAGTATTATTTCAACCTACAAAGTCAGAAAATGTAAA--TTCCATTACATCCTGCTCTCCATGTTTGTTGTCCATAAAGATCATTTAGAC--TGCATGCATTTATTCAGCTTACCTTTGCTTTCTGGATGGGACGTCCTCTTGATTCATCTCTCATGTCAATGGTAGATGTTGAGATTTCTGAAAGAATCATAAAATTTTGCTCAAAACGATAAATTTATGAAACAAGGCCATAAACTAATAGAATTTACATCGACGTAACCATGTCTAAAAAATATGTAAACTAAAGCCATGAAAAGATCCACTAAATATGATGTCCACCCCCTAATTCACAAAACTTAATGATGAA---TATGCTATATAGACAGACAAATCACCAAAAATCCAAAGATCACATACTCTTTTCTACAGCTAGACCATTGTTCTTCAGTATCTCAGCAACAGTAACCACTG
>PIAL-3
GCCATCAAATCATTGAACTGCTCTGATTTTCCCAGTATTATTTCAACCTACAAAGTCAGAAAATGTAAA--TTCCATTACATCCTGCTCTCCATGTTTGTTGTCCATAAAGATCATTTAGAC--TGCATGCATTTATTCAGCTTACCTTTGCTTTCTGGATGGGACGTCCTCTTGATTCATCTCTCATGTCAATGGTAGATGTTGAGATTTCTGAAAGAATCATAAAATTTTGCTCAACACGATAAATTTATGAAACAAGGCCATAAACTAATAGAATTTACATCAACGTAACCATGTCTAAAAAATATGTAAACTAAAGCCATGAAAAGATCCACTAAATATGATGTCCACCCCCTAATTCACAAAACTTAATGATGAA---TATACTATGTAGACAGACAAATCACCAAAAATCCAAAGATCACATACTCTTTTCTACAGCTAGACCATTGTTCTTCAGTATCTCAGCAACAGTAACCACTG
>PIAL-9
GCCATCAAATCATTGAACTGCTCTGATTTTCCCAGTATTATTTCAACCTACAAAGTCAGAAAATGTAAA--TTCCATTACATCCTGCTCTCCATGTTTGTTGTCCATAAAGATCATTTAGAC--TGCATGCATTTATTCAGCTTACCTTTGCTTTCTGGATGGGACGTCCTCTTGATTCATCTCTCATGTCAATGGTAGATGTTGAGATTTCTGAAAGAATCATAAAATTTTGCTCAACACGATAAATTTATGAAACAAGGCCATAAACTAATAGAATTTACATCAACGTAACCATGTCTAAAAAATATGTAAACTAAAGCCATGAAAAGATCCACTAAATATGATGTCCACCCCCTAATTCACAAAACTTAATGATGAA---TATACTATGTAGACAGACAAATCACCAAAAATCCAAAGATCACATACTCTTTTCTACAGCTAGACCATTGTTCTTCAGTATCTCAGCAACAGTAACCACTG
>PIAL-8
GCCATCAAATCATTGAACTGCTCTGATTTTCCCAGTATTATTTCAACCTACAAAGTCAGAAAATGTAAA--TTCCATTACATCCTGCTCTCCATGTTTGTTGTCCATAAAGATCATTTAGAC--TGCATGCATTTATTCAGCTTACCTTTGCTTTCTGGATGGGACGTCCTCTTGATTCATCTCTCATGTCAATGGTAGATGTTGAGATTTCTGAAAGAATCATAAAATTTTGCTCAACACGATAAATTTATGAAACAAGGCCATAAACTAATAGAATTTACATCAACGTAACCATGTCTAAAAAATATGTAAACTAAAGCCATGAAAAGATCCACTAAATATGATGTCCACCCCCTAATTCACAAAACTTAATGATGAA---TATACTATGTAGACAGACAAATCACCAAAAATCCAAAGATCACATACTCTTTTCTACAGCTAGACCATTGTTCTTCAGTATCTCAGCAACAGTAACCACTG
>PIAY-4
GCCATCAAATCATTGAACTGCTCTGATTTTCCCAGTATTATTTCAACCTACAAAGTCAGAAAATGTAAA--TTCCATTACATCCTGCTCTCCATGTTTGTTGTCCATAAAGATCATTTAGAC--TGCATGCATTTATTCAGCTTACCTTTGCTTTCTGGATGGGACGTCCTCTTGATTCATCTCTCATGTCAATGGTAGATGTTGAGATTTCTGAAAGAATCATAAAATTTTGCTCAAAACGATAAATTTATGAAACAAGACCATAAACTAATAGAATTTACATCAACATACCCATGTCTAAAAAATATGTAAACTAAAGCCATGAAAAGATCCACTAAATATGCTGTCCACCCCCTAATTCACAAAACTTAATGATGAA---TATACTATATAGACAGACAAATCACCAAAAATCCAAAGATCACATACTCTTTTCTACAGCTAGACCATTGTTCTTCAGTATCTCAGCAACAGTAACCACTG
>PIAY-5
GCCATCAAATCATTGAACTGCTCTGATTTTCCCAGTATTATTTCAACCTACAAAGTCAGAAAATGTAAA--TTCCATTACATCCTGCTCTCCATGTTTGTTGTCCATAAAGATCATTTAGAC--TGCATGCATTTATTCAGCTTACCTTTGCTTTCTGGATGGGACGTCCTCTTGATTCATCTCTCATGTCAATGGTAGATGTTGAGATTTCTGAAAGAATCATAAAATTTTGCTCAAAACGATAAATTTATGAAACAAGGCCATAAACTAATAGAATTTACATCAACGTAACCATGTCTAAAAAATATGTAAACTAAAGCCATGAAAAGATACACTAAATATGATGTCCACCCCCTAATTCACAAAACTTAATGATGAA---TATACTATATAGACAGACAAATCACCAAAAATCCAAAGATCACATACTCTTTTCTACAGCTAGACCATTGTTCTTCAGTATCTCAGCAACAGTAACCACTG
>PIAY-7
GCCATCAAATCATTGAACTGCTCTGATTTTCCCAGTATTATTTCAACCTACAAAGTCAGAAAATGTAAA--TTCCATTACATCCTGCTCTCCATGTTTGTTGTCCATAAAGATCATTTAGAC--TGCATGCATTTATTCAGCTTACCTTTGCTTTCTGGATGGGACGTCCTCTTGATTCATCTCTCATGTCAATGGTAGATGTTGAGATTTCTGAAAGAATCATAAAATTTTGCTCAAAACGATAAATTTATGAAACAAGACCGTAAACTAATAGAATTTACATCAACATACCCATGTCTAAAAAATATGTAAACTAAAGCCATGAAAAGATCCACTAAATATGCTGTCCACCCCCTAATTCACAAAACTTAATGATGAA---TATACTATATAGACAGACAAATCACCAAAAATCCAAAGATCACATACTCTTTTCTACAGCTAGACCATTGTTCTTCAGTATCTCAGCAACAGTAACCACTG
>PIAY-8
GCCATCAAATCATTGAACTGCTCTGATTTTCCCAGTATTATTTCAACCTACAAAGTCAGAAAATGTAAA--TTCCATTACATCCTGCTCTCCATGTTTGTTGTCCATAAAGATCATTTAGAC--TGCATGCATTTATTCAGCTTACCTTTGCTTTCTGGATGGGACGTCCTCTTGATTCATCTCTCATGTCAATGGTAGATGTTGAGATTTCTGAAAGAATCATAAAATTTTGCTCAAAACGATAAATTTATGAAACAAGACCATAAACTAATAGAATTTACATCAACATACCCATGTCTAAAAAATATGTAAACTAAAGCCATGAAAAGATCCACTAAATATGCTGTCCACCCCCTAATTCACAAAACTTAATGATGAA---TATACTATATAGACAGACAAATCACCAAAAATCCAAAGATCACATACTCTTTTCTACAGCTAGACCATTGTTCTTCAGTATCTCAGCAACAGTAACCACTG
>PIAY-19
GCCATCAAATCATTGAACTGCTCTGATTTTCCCAGTATTATTTCAACCTACAAAGTCAGAAAATGTAAA--TTCCATTACATCCTGCTCTCCATGTTTGTTGTCCATAAAGATCATTTAGAC--TGCATGCATTTATTCAGCTTACCTTTGCTTTCTGGATGGGACGTCCTCTTGATTCATCTCTCATGTCAATGGTAGATGTTGAGATTTCTGAAAGAATCATAAAATTTTGCTCAAAACGATAAATTTATGAAACAAGACCATAAACTAATAGAATTTACATCAACATACCCATGTCTAAAAAATATGTAAACTAAAGCCATGAAAAGATCCACTAAATATGCTGTCCACCCCCTAATTCACAAAACTTAATGATGAA---TATACTATATAGACAGACAAATCACCAAAAATCCAAAGATCACATACTCTTTTCTACAGCTAGACCATTGTTCTTCAGTATCTCAGCAACAGTAACCACTG
>PIAY-16
GCCATCAAATCATTGAACTGCTCTGATTTTCCCAGTATTATTTCAACCTACAAAGTCAGAAAATGTAAA--TTCCATTACATCCTGCTCTCCATGTTTGTTGTCCATAAAGATCATTTAGAC--TGCATGCATTTATTCAGCTTACCTTTGCTTTCTGGATGGGACGTCCTCTTGATTCATCTCTCATGTCAATGGTAGATGTTGAGATTTCTGAAAGAATCATAAAATTTTGCTCAAAACGATAAATTTATGAAACAAGACCATAAACTAATAGAATTTACATCAACATACCCATGTCTAAAAAATATGTAAACTAAAGCCATGAAAAGATCCACTAAATATGCTGTCCACCCCCTAATTCACAAAACTTAATGATGAA---TATACTATATAGACAGACAAATCACCAAAAATCCAAAGATCACATACTCTTTTCTACAGCTAGACCATTGTTCTTCAGTATCTCAGCAACAGTAACCACTG
>PIAY-15
GCCATCAAATCATTGAACTGCTCTGATTTTCCCAGTATTATTTCAACCTACAAAGTCAGAAAATGTAAA--TTCCATTACATCCTGCTCTCCATGTTTGTTGTCCATAAAGATCATTTAGAC--TGCATGCATTTATTCAGCTTACCTTTGCTTTCTGGATGGGACGTCCTCTTGATTCATCTCTCATGTCAATGGTAGATGTTGAGATTTCTGAAAGAATCATAAAATTTTGCTCAAAACGATAAATTTATGAAACAAGACCATAAACTAATAGAATTTACATCAACATACCCATGTCTAAAAAATATGTAAACTAAAGCCATGAAAAGATCCACTAAATATGCTGTCCACCCCCTAATTCACAAAACTTAATGATGAA---TATACTATATAGACAGACAAATCACCAAAAATCCAAAGATCACATACTCTTTTCTACAGCTAGACCATTGTTCTTCAGTATCTCAGCAACAGTAACCACTG
>PIAY-10
GCCATCAAATCATTGAACTGCTCTGATTTTCCCAGTATTATTTCAACCTACAAAGTCAGAAAATGTAAA--TTCCATTACATCCTGCTCTCCATGTTTGTTGTCCATAAAGATCATTTAGAC--TGCATGCATTTATTCAGCTTACCTTTGCTTTCTGGATGGGACGTCCTCTTGATTCATCTCTCATGTCAATGGTAGATGTTGAGATTTCTGAAAGAATCATAAAATTTTGCTCAAAACGATAAATTTATGAAACAAGACCATAAACTAATAGAATTTACATCAACATACCCATGTCTAAAAAATATGTAAACTAAAGCCATGAAAAGATCCACTAAATATGCTGTCCACCCCCTAATTCACAAAACTTAATGATGAA---TATACTATATAGACAGACAAATCACCAAAAATCCAAAGATCACATACTCTTTTCTACAGCTAGACCATTGTTCTTCAGTATCTCAGCAACAGTAACCACTG
>PIAY-3
GCCATCAAATCATTGAACTGCTCTGATTTTCCCAGTATTATTTCAACCTACAAAGTCAGAAAATGTAAA--TTCCATTACATCCTGCTCTCCATGTTTGTTGTCCATAAAGATCATTTAGAC--TGCATGCATTTATTCAGCTTACCTTTGCTTTCTGGATGGGACGTCCTCTTGATTCATCTCTCATGTCAATGGTAGATGTTGAGATTTCTGAAAGAATCATAAAATTTTGCTCAAAACGATAAATTTATGAAACAAGACCATAAACTAATAGAATTTACATCAACATACCCATGTCTAAAAAATATGTAAACTAAAGCCATGAAAAGATCCACTAAATATGCTGTCCACCCCCTAATTCACAAAACTTAATGATGAA---TATACTATATAGACAGACAAATCACCAAAAATCCAAAGATCACATACTCTTTTCTACAGCTAGACCATTGTTCTTCAGTATCTCAGCAACAGTAACCACTG
>PIAY-2
GCCATCAAATCATTGAACTGCTCTGATTTTCCCAGTATTATTTCAACCTACAAAGTCAGAAAATGTAAA--TTCCATTACATCCTGCTCTCCATGTTTGTTGTCCATAAAGATCATTTAGAC--TGCATGCATTTATTCAGCTTACCTTTGCTTTCTGGATGGGACGTCCTCTTGATTCATCTCTCATGTCAATGGTAGATGTTGAGATTTCTGAAAGAATCATAAAATTTTGCTCAAAACGATAAATTTATGAAACAAGACCATAAACTAATAGAATTTACATCAACATACCCATGTCTAAAAAATATGTAAACTAAAGCCATGAAAAGATCCACTAAATATGCTGTCCACCCCCTAATTCACAAAACTTAATGATGAA---TATACTATATAGACAGACAAATCACCAAAAATCCAAAGATCACATACTCTTTTCTACAGCTAGACCATTGTTCTTCAGTATCTNNNNNNNNNNNNNNNNNN
>PIAY-13
GCCATCAAATCATTGAACTGCTCTGATTTTCCCAGTATTATTTCAACCTACAAAGTCAGAAAATGTAAA--TTCCATTACATCCTGCTCTCCATGTTTGTTGTCCATAAAGATCATTTAGAC--TGCATGCATTTATTCAGCTTACCTTTGCTTTCTGGATGGGACGTCCTCTTGATTCATCTCTCATGTCAATGGTAGATGTTGAGATTTCTGAAAGAATCATAAAATTTTGCTCAAAACGATAAATTTATGAAACAAGACCATAAACTAATAGAATTTACATCAACATACCCATGTCTAAAAAATATGTAAACTAAAGCCATGAAAAGATCCACTAAATATGCTGTCCACCCCCTAATTCACAAAACTTAATGATGAA---TATACTATATAGACAGACAAATCACCAAAAATCCAAAGATCACATACTCTTTTCTACAGCTAGACCATTGTTCTTCAGTATCTCAGCAACAGTAACCACTG
>PIAY-18
GCCATCAAATCATTGAACTGCTCTGATTTTCCCAGTATTATTTCAACCTACAAAGTCAGAAAATGTAAA--TTCCATTACATCCTGCTCTCCATGTTTGTTGTCCATAAAGATCATTTAGAC--TGCATGCATTTATTCAGCTTACCTTTGCTTTCTGGATGGGACGTCCTCTTGATTCATCTCTCATGTCAATGGTAGATGTTGAGATTTCTGAAAGAATCATAAAATTTTGCTCAAAACGATAAATTTATGAAACAAGACCATAAACTAATAGAATTTACATCAACATACCCATGTCTAAAAAATATGTAAACTAAAGCCATGAAAAGATCCACTAAATATGCTGTCCACCCCCTAATTCACAAAACTTAATGATGAA---TATACTATATAGACAGACAAATCACCAAAAATCCAAAGATCACATACTCTTTTCTACAGCTAGACCATTGTTCTTCAGTATCTCAGCAACAGTAACCACTG
>PIAY-17
GCCATCAAATCATTGAACTGCTCTGATTTTCCCAGTATTATTTCAACCTACAAAGTCAGAAAATGTAAA--TTCCATTACATCCTGCTCTCCATGTTTGTTGTCCATAAAGATCATTTAGAC--TGCATGCATTTATTCAGCTTACCTTTGCTTTCTGGATGGGACGTCCTCTTGATTCATCTCTCATGTCAATGGTAGATGTTGAGATTTCTGAAAGAATCATAAAATTTTGCTCAAAACGATAAATTTATGAAACAAGACCATAAACTAATAGAATTTACATCAACATACCCATGTCTAAAAAATATGTAAACTAAAGCCATGAAAAGATCCACTAAATATGCTGTCCACCCCCTAATTCACAAAACTTAATGATGAA---TATACTATATAGACAGACAAATCACCAAAAATCCAAAGATCACATACTCTTTTCTACAGCTAGACCATTGTTCTTCAGTATCTCAGCAACAGTAACCACTG
>PIAY-14
GCCATCAAATCATTGAACTGCTCTGATTTTCCCAGTATTATTTCAACCTACAAAGTCAGAAAATGTAAA--TTCCATTACATCCTGCTCTCCATGTTTGTTGTCCATAAAGATCATTTAGAC--TGCATGCATTTATTCAGCTTACCTTTGCTTTCTGGATGGGACGTCCTCTTGATTCATCTCTCATGTCAATGGTAGATGTTGAGATTTCTGAAAGAATCATAAAATTTTGCTCAAAACGATAAATTTATGAAACAAGACCATAAACTAATAGAATTTACATCAACATACCCATGTCTAAAAAATATGTAAACTAAAGCCATGAAAAGATCCACTAAATATGCTGTCCACCCCCTAATTCACAAAACTTAATGATGAA---TATACTATATAGACAGACAAATCACCAAAAATCCAAAGATCACATACTCTTTTCTACAGCTAGACCATTGTTCTTCAGTATCTCAGCAACAGTAACCACTG
>PIAY-1
GCCATCAAATCATTGAACTGCTCTGATTTTCCCAGTATTATTTCAACCTACAAAGTCAGAAAATGTAAA--TTCCATTACATCCTGCTCTCCATGTTTGTTGTCCATAAAGATCATTTAGAC--TGCATGCATTTATTCAGCTTACCTTTGCTTTCTGGATGGGACGTCCTCTTGATTCATCTCTCATGTCAATGGTAGATGTTGAGATTTCTGAAAGAATCATAAAATTTTGCTCAAAACGATAAATTTATGAAACAAGACCATAAACTAATAGAATTTACATCAACATACCCATGTCTAAAAAATATGTAAACTAAAGCCATGAAAAGATCCACTAAATATGCTGTCCACCCCCTAATTCACAAAACTTAATGATGAA---TATACTATATAGACAGACAAATCACCAAAAATCCAAAGATCACATACTCTTTTCTACAGCTAGACCATTGTTCTTCAGTATCTCAGCAACAGTAACCACTG
>PIAY-9
GCCATCAAATCATTGAACTGCTCTGATTTTCCCAGTATTATTTCAACCTACAAAGTCAGAAAATGTAAA--TTCCATTACATCCTGCTCTCCATGTTTGTTGTCCATAAAGATCATTTAGAC--TGCATGCATTTATTCAGCTTACCTTTGCTTTCTGGATGGGACGTCCTCTTGATTCATCTCTCATGTCAATGGTAGATGTTGAGATTTCTGAAAGAATCATAAAATTTTGCTCAAAACGATAAATTTATGAAACAAGACCATAAACTAATAGAATTTACATCAACATACCCATGTCTAAAAAATATGTAAACTAAAGCCATGAAAAGATCCACTAAATATGCTGTCCACCCCCTAATTCACAAAACTTAATGATGAA---TATACTATATAGACAGACAAATCACCAAAAATCCAAAGATCACATACTCTTTTCTACAGCTAGACCATTGTTCTTCAGTATCTCAGCAACAGTAACCACTG
>PIBU-1
GCCATCAAATCATTGAACTGCTCTGATTTTCCCAGTATTATTTCAACCTACAAAGTCAGAAAATGTAAA--TTCCATTACATCCTGCTCTCCATGTTTGATGTGCATAAAGATCATTTAGACAATGCATGCATTTATTCAGCTTACCTTTGCTTTCTGGATGGGACGGCCTCTTGATTCATCTCTCATGTCAATGGTAGATGTTGAGATTTCTGAAAGAACCATAAAATTT-GATCAAAACGATAAATTTATGAAACAATGCCATAAACTAATAGAATTTACATCAACGTAACCATCTCTAAAAA-TATGTAAACTAAAGCCATGAAAAGATCCACTAAATATGATGTCCACCCCCTAATTCAACAAACTTAATGATAAAGAATATACTATATGGACAGACAAATCACCAAAAATCCAAAGATCACATACTCTTTTCTACAGCTAGACCATTGTTCTTCAGTATCTCAGCAACAGTAACCACTG
>PIFL-17
GCCATCAAATCATTGAACTGCTCTGATTTTCCCAGTATTATTTCAACCTACAAAGTCAGAAAATGTAAA--TTCCATTACATCCTGCTCTCCATGTTTGTTGTCCATAAAGATCATTTAGAC--TGCATGCATTTATTCAGCTTACCTTTGCTTTCTGGATGGGACGTCCTCTTGATTCATCTCTCATGTCAATGGTAGATGTTGAGATTTCTGAAAGAATCATAAAATTTTGCTCAAAACGATAAATTTATGAAACAAGACCATAAACTAATAGAATTTACATCAACATACCCATGTCTAAAAAATATGTAAACTAAAGCCATGAAAAGATCCACTAAATATGCTGTCCACCCCCTAATTCACAAAACTTAATGATGAA---TATACTATATAGACAGACAAATCACCAAAAATCCAAAGATCACATACTCTTTTCTACAGCTAGACCATTGTTCTTCAGTATCTCAGCAACAGTAACCACTG
>PIFL-15
GCCATCAAATCATTGAACTGCTTTGATTTTCCCAGTATTATTTCAACCTACAAAGTCAGAAAATGTAAA--TTCCATTACATCCTGCTCTCCATGTTTGTTGTCCATAAAGATCATTTAGAC--TGCATGCATTTATTCAGCTTACCTTTGCTTTCTGGATGGGACGTCCTCTTGATTCATCTCTCATGTCAATGGTAGATGTTGAGATTTCTGAAAGAATCATAAAATTTTGCTCAAAACGATAAATTTATGAAACAAGGCCATAAACTAATAGAATTTACATCAACGTAACCATGTCTAAAAAATATGTAAACTAAAGCCATGAAAAGATACACTAAATATGATGTCCACCCCCTAATTCACAAAACTTAATGATGAA---TATACTATATAGACAGACAAATCACCAAAAATCCAAAGATCACATACTCTTTTCTACAGCTAGACCATTGTTCTTCAGTATCTCAGCAACAGTAACCACTG
>PIFL-2
GCCATCAAATCATTGAACTGCTCTGATTTTCCCAGTATTATTTCAACCTACAAAGTCAGAAAATGTAAA--TTCCATTACATCCTGCTCTCCATGTTTGTTGTCCATAAAGATCATTTAGAC--TGCATGCATTTATTCAGCTTACCTTTGCTTTCTGGATGGGACGTCCTCTTGATTCATCTCTCATGTCAATGGTAGATGTTGAGATTTCTGAAAGAATCATAAAATTTTGCTCAAAACGATAAATTTATGAAACAAGACCATAAACTAATAGAATTTACATCAACATACCCATGTCTAAAAAATATGTAAACTAAAGCCATGAAAAGATCCACTAAATATGCTGTCCACCCCCTAATTCACAAAACTTAATGATGAA---TATACTATATAGACAGACAAATCACCAAAAATCCAAAGATCACATACTCTTTTCTACAGCTAGACCATTGTTCTTCAGTATCTCAGCAACAGTAACCACTG
>PIFL-16
GCCATCAAATCATTGAACTGCTCTGATTTTCCCAGTATTATTTCAACCTACAAAGTCAGAAAATGTAAA--TTCCATTACATCCTGCTCTCCATGTTTGTTGTCCATAAAGATCATTTAGAC--TGCATGCATTTATTCAGCTTACCTTTGCTTTCTGGATGGGACGTCCTCTTGATTCATCTCTCATGTCAATGGTAGATGTTGAGATTTCTGAAAGAATCATAAAATTTTGCTCAAAACGATAAATTTATGAAACAAGGCCATAAACTAATAGAATTTACATCAACGTAACCATGTCTAAAAAATATGTAAACTAAAGCCATGAAAAGATACACTAAATATGATGTCCACCCCCTAATTCACAAAACTTAATGATGAA---TATACTATATAGACAGACAAATCACCAAAAATCCAAAGATCACATACTCTTTTCTACAGCTAGACCATTGTTCTTCAGTATCTCAGCAACAGTAACCACTG
>PIFL-14
GCCATCAAATCATTGAACTGCTCTGATTTTCCCAGTATTATTTCAACCTACAAAGTCAGAAAATGTAAA--TTCCATTACATCCTGCTCTCCATGTTTGTTGTCCATAAAGATCATTTAGAC--TGCATGCATTTATTCAGCTTACCTTTGCTTTCTGGATGGGACGTCCTCTTGATTCATCTCTCATGTCAATGGTAGATGTTGAGATTTCTGAAAGAATCATAAAATTTTGCTCAAAACGATAAATTTATGAAACAAGACCATAAACTAATAGAATTTACATCAACATACCCATGTCTAAAAAATATGTAAACTAAAGCCATGAAAAGATCCACTAAATATGCTGTCCACCCCCTAATTCACAAAACTTAATGATGAA---TATACTATATAGACAGACAAATCACCAAAAATCCAAAGATCACATACTCTTTTCTACAGCTAGACCATTGTTCTTCAGTATCTCAGCAACAGTAACCACTG
>PIFL-3
GCCATCAAATCATTGAACTGCTCTGATTTTCCCAGTATTATTTCAACCTACAAAGTCAGAAAATGTAAA--TTCCATTACATCCTGCTCTCCATGTTTGTTGTCCATAAAGATCATTTAGAC--TGCATGCATTTATTCAGCTTACCTTTGCTTTCTGGATGGGACGTCCTCTTGATTCATCTCTCATGTCAATGGTAGATGTTGATATTTCTGAAAGAATCATAAAATTTTGCTCAAAACGATAAATTTATGAAACAAGGCCATAAACTAATAGAATTTACATCGACGTAACCATGTCTAAAAAATATGTAAACTAAAGCCATGAAAAGATCCACTAAATATGATGTCCACCCCCTAATTCACAAAACTTAATGATGAA---TATGCTATATAGACAGACAAATCTCCAAAAATCCAAAGATCACATACTCTTTTCTACAGCTAGACCATTGTTCTTCAGTATCTCAGCAACAGTAACCACTG
>PIFL-4
GCCATCAAATCATTGAACTGCTCTGATTTTCCCAGTATTATTTCAACCTACAAAGTCAGAAAATGTAAA--TTCCATTACATCCTGCTCTCCATGTTTGTTGTCCATAAAGATCATTTAGAC--TGCATGCATTTATTCAGCTTACCTTTGCTTTCTGGATGGGACGTCCTCTTGATTCATCTCTCATGTCAATGGTAGATGTTGATATTTCTGAAAGAATCATAAAATTTTGCTCAAAACGATAAATTTATGAAACAAGGCCATAAACTAATAGAATTTACATCGACGTAACCATGTCTAAAAAATATGTAAACTAAAGCCATGAAAAGATCCACTAAATATGATGTCCACCCCCTAATTCACAAAACTTAATGATGAA---TATGCTATATAGACAGACAAATCTCCAAAAATCCAAAGATCACATACTCTTTTCTACAGCTAGACCATTGTTCTTCAGTATCTCAGCAACAGTAACCACTG
>PIFL-13
GCCATCAAATCATTGAACTGCTCTGATTTTCCCAGTATTATTTCAACCTACAAAGTCAGAAAATGTAAA--TTCCATTACATCCTGCTCTCCATGTTTGTTGTCCATAAAGATCATTTAGAC--TGCATGCATTTATTCAGCTTACCTTTGCTTTCTGGATGGGACGTCCTCTTGATTCATCTCTCATGTCAATGGTAGATGTTGAGATTTCTGAAAGAATCATAAAATTTTGCTCAAAACGATAAATTTATGAAACAAGACCATAAACTAATAGAATTTACATCAACATACCCATGTCTAAAAAATATGTAAACTAAAGCCATGAAAAGATCCACTAAATATGCTGTCCACCCCCTAATTCACAAAACTTAATGATGAA---TATACTATATAGACAGACAAATCACCAAAAATCCAAAGATCACATACTCTTTTCTACAGCTAGACCATTGTTCTTCAGTATCTCAGCAACAGTAACCACTG
>PIFL-10
GCCATCAAATCATTGAACTGCTCTGATTTTCCCAGTATTATTTCAACCTACAAAGTCAGAAAATGTAAA--TTCCATTACATCCTGCTCTCCATGTTTGTTGTCCATAAAGATCATTTAGAC--TGCATGCATTTATTCAGCTTACCTTTGCTTTCTGGATGGGACGTCCTCTTGATTCATCTCTCATGTCAATGGTAGATGTTGAGATTTCTGAAAGAATCATAAAATTTTGCTCAAAACGATAAATTTATGAAACAAGGCCATAAACTAATAGAATTTACATCAACGTAACCATGTCTAAAAAATATGTAAACTAAAGCCATGAAAAGATACACTAAATATGATGTCCACCCCCTAATTCACAAAACTTAATGATGAA---TATACTATATAGACAGACAAATCACCAAAAATCCAAAGATCACATACTCTTTTCTACAGCTAGACCATTGTTCTTCAGTATCTCAGCAACAGTAACCACTG
>PIFL-5
GCCATCAAATCATTGAACTGCTCTGATTTTCCCAGTATTATTTCAACCTACAAAGTCAGAAAATGTAAA--TTCCATTACATCCTGCTCTCCATGTTTGTTGTCCATAAAGATCATTTAGAC--TGCATGCATTTATTCAGCTTACCTTTGCTTTCTGGATGGGACGTCCTCTTGATTCATCTCTCATGTCAATGGTAGATGTTGAGATTTCTGAAAGAATCATAAAATTTTGCTCAAAACGATAAATTTATGAAACAAGACCATAAACTAATAGAATTTACATCAACATACCCATGTCTAAAAAATATGTAAACTAAAGCCATGAAAAGATCCACTAAATATGCTGTCCACCCCCTAATTCACAAAACTTAATGATGAA---TATACTATATAGACAGACAAATCACCAAAAATCCAAAGATCACATACTCTTTTCTACAGCTAGACCATTGTTCTTCAGTATCTCAGCAACAGTAACCACTG
>PIFL-1
GCCATCAAATCATTGAACTGCTCTGATTTTCCCAGTATTATTTCAACCTACAAAGTCAGAAAATGTAAA--TTCCATTACATCCTGCTCTCCATGTTTGTTGTCCATAAAGATCATTTAGAC--TGCATGCATTTATTCAGCTTACCTTTGCTTTCTGGATGGGACGTCCTCTTGATTCATCTCTCATGTCAATGGTAGATGTTGATATTTCTGAAAGAATCATAAAATTTTGCTCAAAACGATAAATTTATGAAACAAGGCCATAAACTAATAGAATTTACATCGACGTAACCATGTCTAAAAAATATGTAAACTAAAGCCATGAAAAGATCCACTAAATATGATGTCCACCCCCTAATTCACAAAACTTAATGATGAA---TATGCTATATAGACAGACAAATCTCCAAAAATCCAAAGATCACATACTCTTTTCTACAGCTAGACCATTGTTCTTCAGTATCTCAGCAACAGTAACCACTG
>PIGE-1
GCCATCAAATCATTGAACTGCTCTGATTTTCCCAGTATTATTTCAACCTACAAAGTCAGAAAATGTAAA--TTCCATTACATCCTGCTCTCCATGTTTGATGTGCATAAAGATCATTTAGACAATGCATGCATTTATTCAGCTTACCTTTGCTTTCTGGATGGGACGGCCTCTTGATTCATCTCTCATGTCAATGGTAGATGTTGAGATTTCTGAAAGAACCATAAAATTT-GATCAAAACGATAAATTTATGAAACAATGCCATAAACTAATAGAATTTACATCAACGTAACCATCTCTAAAAA-TATGTAAACTAAAGCCATGAAAAGATCCACTAAATATGATGTCCACCCCCTAATTCAACAAACTTAATGATAAAGAATATACTATATGGACAGACAAATCACCAAAAATCCAAAGATGACATACTCTTTTCTACAGCTAGACCATTGTTCTTCAGTATCTCAGCAACAGTAACCACTG
>PIGE-2
GCCATCAAATCATTGAACTGCTCTGATTTTCCCAGTATTATTTCAACCTACAAAGTCAGAAAATGTAAA--TTCCATTACATCCTGCTCTCCATGTTTGATGTGCATAAAGATCATTTAGACAATGCATGCATTTATTCAGCTTACCTTTGCTTTCTGGATGGGACGGCCTCTTGATTCATCTCTCATGTCAATGGTAGATGTTGAGATTTCTGAAAGAACCATAAAATTT-GATCAAAACGATAAATTTATGAAACAATGCCATAAACTAATAGAATTTACATCAACGTAACCATCTCTAAAAA-TATGTAAACTAAAGCCATGAAAAGATCCACTAAATATGATGTCCACCCCCTAATTCAACAAACTTAATGATAAAGAATATACTATATGGACAGACAAATCACCAAAAATCCAAAGATGACATACTCTTTTCTACAGCTAGACCATTGTTCTTCAGTATCTCAGCAACAGTAACCACTG
>PIMN-10
GCCATCAAATCATTGAACTGCTCTGATTTTCCCAGTATTATTTCAACCTACAAAGTCAGAAAATGTAAA--CTCCATTACATCCTGCTCTCCATGTTTGTTGTCCATAAAGATCATTTAGAC--TGCATGCATTTATTCAGCTTACCTTTGCTTTCTGGATGGGACGTCCTCTTGATTCATCTCTCATGTCAATGGTGGATGTTGAGATTTCTGAAAGAATCATAACATTTTGCTCAAAACGATAAATTTATGAAACAAGGCCATAAACTAATAGAATTTACATCAACGTAACCATGTCTAAAAAATATGTAAACTAAAGCCATGAAAAGATCCACTAAATATGATGTCCACCCCCTAATTCACAAAACTTAATGATGAA---TATACTATATAGACAGACAAATCACCAAAAATCCAAAGATCACATACTCTTTTCTACAGCTAGACCATTGTTCTTCAGTATCTCAGCAACAGTAACCACTG
>PIMN-7
GCCATCAAATCATTGAACTGCTCTGATTTTCCCAGTATTATTTCAACCTACAAAGTCAGAAAATGTAAA--TTCCATTACATCCTGCTCTCCATGTTTGTTGTCCATAAAGATCATTTAGAC--TGCATGCATTTATTCAGCTTACCTTTGCTTTCTGGATGGGACGTCCTCTTGATTCATCTCTCATGTCAATGGTAGATGTTGAGATTTCTGAAAGAATCATAAAATTTTGCTCAAAACGATAAATTTATGAAACAAGACCATAAACTAATAGAATTTACATCAACATACCCATGTCTAAAAAATATGTAAACTAAAGCCATGAAAAGATCCACTAAATATGCTGTCCACCCCCTAATTCACAAAACTTAATGATGAA---TATACTATATAGACAGACAAATCACCAAAAATCCAAAGATCACATACTCTTTTCTACAGCTAGACCATTGTTCTTCAGTATCTCAGCAACAGTAACCACTG
>PIMN-4
GCCATCAAATCATTGAACTGCTCTGATTTTCCCAGTATTATTTCAACCTACAAAGTCAGAAAATGTAAA--TTCCATTACATCCTGCTCTCCATGTTTGTTGTCCATAAAGATCATTTAGAC--TGCATGCATTTATTCAGCTTACCTTTGCTTTCTGGATGGGACGTCCTCTTGATTCATCTCTCATGTCAATGGTAGATGTTGAGATTTCTGAAAGAATCATAAAATTTTGCTCAAAACGATAAATTTATGAAACAAGGCCATAAACTAATAGAATTTACATCAACGTAACCATGTCTAAAAAATATGTAAACTAAAGCCATGAAAAGATCCACTAAATATGATGTCCACCCCCTAATTCACAAAACTTAATGATGAA---TATACTATGTAGACAGACAAATCACCAAAAATCCAAAGATCACATACTCTTTTCTACAGCTAGACCATTGTTCTTCAGTATCTCAGCAACAGTAACCACTG
>PIMN-9
GCCATCAAATCATTGAACTGCTCTGATTTTCCCAGTATTATTTCAACCTACAAAGTCAGAAAATGTAAA--TTCCATTACATCCTGCTCTCCATGTTTGTTGTCCATAAAGATCATTTAGAC--TGCATGCATTTATTCAGCTTACCTTTGCTTTCTGGATGGGACGTCCTCTTGATTCATCTCTCATGTCAATGGTAGATGTTGAGATTTCTGAAAGAATCATAAAATTTTGCTCAAAACGATAAATTTATGAAACAAGACCATAAACTAATAGAATTTACATCAACATAACCATGTCTAAAAACTATGTAAACTAAAGCCATGAAAAGATCCACTAAATATGATGTCCACCCCCTAATTCACAAAACTTAATGATGAA---TATACTATATAGACAGACAAATCACCAAAAATCCAAAGATCACATACTCTTTTCTACAGCTAGACCATTGTTCTTCAGTATCTCAGCAACAGTAACCACTG
>PIMN-18
GCCATCAAATCATTGAACTGCTCTGATTTTCCCAGTATTATTTCAACCTACAAAGTCAGAAAATGTAAA--TTCCATTACATCCTGCTCTCCATGTTTGTTGTCCATAAAGATCATTTAGAC--TGCATGCATTTATTCAGCTTACCTTTGCTTTCTGGATGGGACGTCCTCTTGATTCATCTCTCATGTCAATGGTAGATGTTGAGATTTCTGAAAGAATCATAAAATTTTGCTCAAAACGATAAATTTATGAAACAAGGCCATAAACTAATAGAATTTACATCAACGTAACCATGTCTAAAAAATATGTAAACTAAAGCCATGAAAAGATCCACTAAATATGATGTCCACCCCCTAATTCACAAAACTTAATGATGAA---TATACTATGTAGACAGACAAATCACCAAAAATCCAAAGATCACATACTCTTTTCTACAGCTAGACCATTGTTCTTCAGTATCTCAGCAACAGTAACCACTG
>PIMN-2
GCCATCAAATCATTGAACTGCTCTGATTTTCCCAGTATTATTTCAACCTACAAAGTCAGAAAATGTAAA--TTCCATTACATCCTGCTCTCCATGTTTGTTGTCCATAAAGATCATTTAGAC--TGCATGCATTTATTCAGCTTACCTTTGCTTTCTGGATGGGACGTCCTCTTGATTCATCTCTCATGTCAATGGTAGATGTTGAGATTTCTGAAAGAATCATAAAATTTTGCTCAAAACGATAAATTTATGAAACAAGGCCATAAACTAATAGAATTTACATCAACGTAACCATGTCTAAAAAATATGTAAACTAAAGCCATGAAAAGATCCACTAAATATGATGTCCACCCCCTAATTCACAAAACTTAATGATGAA---TATACTATGTAGACAGACAAATCACCAAAAATCCAAAGATCACATACTCTTTTCTACAGCTAGACCATTGTTCTTCAGTATCTCAGCAACAGTAACCACTG
>PIMN-15
GCCATCAAATCATTGAACTGCTCTGATTTTCCCAGTATTATTTCAACCTACAAAGTCAGAAAATGTAAA--TTCCATTACATCCTGCTCTCCATGTTTGTTGTCCATAAAGATCATTTAGAC--TGCATGCATTTATTCAGCTTACCTTTGCTTTCTGGATGGGACGTCCTCTTGATTCATCTCTCATGTCAATGGTAGATGTTGAGATTTCTGAAAGAATCATAAAATTTTGCTCAAAACGATAAATTTATGAAACAAGACCATAAACTAATAGAATTTACATCAACATACCCATGTCTAAAAAATATGTAAACTAAAGCCATGAAAAGATCCACTAAATATGCTGTCCACCCCCTAATTCACAAAACTTAATGATGAA---TATACTA-------AGACAAATCACCAAAAATCCAAAGATCACATACTCTTTTCTACAGCTAGACCATTGTTCTTCAGTATCTCAGCAACAGTAACCACTG
>PIMN-8
GCCATCAAATCATTGAACTGCTCTGATTTTCCCAGTATTATTTCAACCTACAAAGTCAGAAAATGTAAA--TTCCATTACATCCTGCTCTCCATGTTTGTTGTCCATAAAGATCATTTAGAC--TGCATGCATTTATTCAGCTTACCTTTGCTTTCTGGATGGGACGTCCTCTTGATTCATCTCTCATGTCAATGGTAGATGTTGAGATTTCTGAAAGAATCATAAAATTTTGCTCAAAACGATAAATTTATGAAACAAGGCCATAAACTAATAGAATTTACATCAACGTAACCATGTCTAAAAAATATGTAAACTAAAGCCATGAAAAGATCCACTAAATATGATGTCCACCCCCTAATTCACAAAACTTAATGATGAA---TATACTATGTAGACAGACAAATCACCAAAAATCCAAAGATCACATACTCTTTTCTACAGCTAGACCATTGTTCTTCAGTATCTCAGCAACAGTAACCACTG
>PIMN-17
GCCATCAAATCATTGAACTGCTCTGATTTTCCCAGTATTATTTCAACCTACAAAGTCAGAAAATGTAAA--TTCCATTACATCCTGCTCTCCATGTTTGTTGTCCATAAAGATCATTTAGAC--TGCGTGCATTTATTCAGCTTACCTTTGCTTTCTGGATGGGACGTCCTCTTGATTCATCTCTCATGTCAATGGTAGATGTTGAGATTTCTGAAAGAATCATAAAATTTTGCTCAAAACGATAAATTTATGAAACAAGGCCATAAACTAATAGAATTTACATCAACGTAACCATGTCTAAAAAATATGTAAACTAAAGCCATGAAAAGATCCACTAAATATGATGTCCACCCCCTAATTCACAAAACTTAATGATGAA---TATACTATGTAGACAGACAAATCACCAAAAATCCAAAGATCACATACTCTTTTCTACAGCTAGACCATTGTTCTTCAGTATCTCAGCAACAGTAACCACTG
>PIMN-12
GCCATCAAATCATTGAACTGCTCTGATTTTCCCAGTATTATTTCAACCTACAAAGTCAGAAAATGTAAA--TTCCATTACATCCTGCTCTCCATGTTTGTTGTCCATAAAGATCATTTAGAC--TGCATGCATTTATTCAGCTTACCTTTGCTTTCTGGATGGGACGTCCTCTTGATTCATCTCTCATGTCAATGGTAGATGTTGAGATTTCTGAAAGAATCATAAAATTTTGCTCAAAACGATAAATTTATGAAACAAGACCATAAACTAATAGAATTTACATCAACATACCCATGTCTAAAAAATATGTAAACTAAAGCCATGAAAAGATCCACTAAATATGCTGTCCACCCCCTAATTCACAAAACTTAATGATGAA---TATACTA-------AGACAAATCACCAAAAATCCAAAGATCACATACTCTTTTCTACAGCTAGACCATTGTTCTTCAGTATCTCAGCAACAGTAACCACTG
>PIMN-13
GCCATCAAATCATTGAACTGCTCTGATTTTCCCAGTATTATTTCAACCTACAAAGTCAGAAAATGTAAA--TTCCATTACATCCTGCTCTCCATGTTTGTTGTCCATAAAGATCATTTAGAC--TGCGTGCATTTATTCAGCTTACCTTTGCTTTCTGGATGGGACGTCCTCTTGATTCATCTCTCATGTCAATGGTAGATGTTGAGATTTCTGAAAGAATCATAAAATTTTGCTCAAAACGATAAATTTATGAAACAAGGCCATAAACTAATAGAATTTACATCAACGTAACCATGTCTAAAAAATATGTAAACTAAAGCCATGAAAAGATCCACTAAATATGATGTCCACCCCCTAATTCACAAAACTTAATGATGAA---TATACTATGTAGACAGACAAATCACCAAAAATCCAAAGATCACATACTCTTTTCTACAGCTAGACCATTGTTCTTCAGTATCTCAGCAACAGTAACCACTG
>PIMN-16
GCCATCAAATCATTGAACTGCTCTGATTTTCCCAGTATTATTTCAACCTACAAAGTCAGAAAATGTAAA--TTCCATTACATCCTGCTCTCCATGTTTGTTGTCCATAAAGATCATTTAGAC--TGCATGCATTTATTCAGCTTACCTTTGCTTTCTGGATGGGACGTCCTCTTGATTCATCTCTCATGTCAATGGTAGATGTTGAGATTTCTGAAAGAATCATAAAATTTTGCTCAAAACGATAAATTTATGAAACAAGACCATAAACTAATAGAATTTACATCAACATACCCATGTCTAAAAAATATGTAAACTAAAGCCATGAAAAGATCCACTAAATATGCTGTCCACCCCCTAATTCACAAAACTTAATGATGAA---TATACTA-------AGACAAATCACCAAAAATCCAAAGATCACATACTCTTTTCTACAGCTAGACCATTGTTCTTCAGTATCTCAGCAACAGTAACCACTG
>PIMN-5
GCCATCAAATCATTGAACTGCTCTGATTTTCCCAGTATTATTTCAACCTACAAAGTCAGAAAATGTAAA--TTCCATTACATCCTGCTCTCCATGTTTGTTGTCCATAAAGATCATTTAGAC--TGCATGCATTTATTCAGCTTACCTTTGCTTTCTGGATGGGACGTCCTCTTGATTCATCTCTCATGTCAATGGTAGATGTTGAGATTTCTGAAAGAATCATAAAATTTTGCTCAAAACGATAAATTTATGAAACAAGGCCATAAACTAATAGAATTTACATCAACGTAACCATGTCTAAAAAATATGTAAACTAAAGCCATGAAAAGATCCACTAAATATGATGTCCACCCCCTAATTCACAAAACTTAATGATGAA---TATACTATGTAGACAGACAAATCACCAAAAATCCAAAGATCACATACTCTTTTCTACAGCTAGACCATTGTTCTTCAGTATCTCAGCAACAGTAACCACTG
>PIMN-3
GCCATCAAATCATTGAACTGCTCTGATTTTCCCAGTATTATTTCAACCTACAAAGTCAGAAAATGTAAA--TTCCATTACATCCTGCTCTCCATGTTTGTTGTCCATAAAGATCATTTAGAA--TGCATGCATTTATTCAGCTTACCTTTGCTTTCTGGATGGGACGTCCTCTTGATTCATCTCTCATGTCAATGGTAGATGTTGAGATTTCTGAAAGAATCATAAAATTTTGCTCAAAACGATAAATTTATGAAACAAGGCCATAAACTAATAGAATTTACATCAACGTAACCATGTCTAAAAAATATGTAAACTAAAGCCATGAAAAGATCCACTAAATATGATGTCCACCCCCTAATTCACAAAACTTAATGATGAA---TATACTATGTAGACAGACAAATCACCAAAAATCCAAAGATCACATACTCTTTTCTACAGCTAGACCATTGTTCTTCNNNNNNNNNNNNNNNNNNNNNNNNN
>PIMN-14
GCCATCAAATCATTGAACTGCTCTGATTTTCCCAGTATTATTTCAACCTACAAAGTCAGAAAATGTAAA--TTCCATTACATCCTGCTCTCCATGTTTGTTGTCCATAAAGATCATTTAGAC--TGCATGCATTTATTCAGCTTACCTTTGCTTTCTGGATGGGACGTCCTCTTGATTCATCTCTCATGTCAATGGTAGATGTTGAGATTTCTGAAAGAATCATAAAATTTTGCTCAAAACGATAAATTTATGAAACAAGACCATAAACTAATAGAATTTACATCAACATACCCATGTCTAAAAAATATGTAAACTAAAGCCATGAAAAGATCCACTAAATATGCTGTCCACCCCCTAATTCACAAAACTTAATGATGAA---TATACTA-------AGACAAATCACCAAAAATCCAAAGATCACATACTCTTTTCTACAGCTAGACCATTGTTCTTCAGTATCTCAGCAACAGTAACCACTG
>PIMN-1
GCCATCAAATCATTGAACTGCTCTGATTTTCCCAGTATTATTTCAACCTACAAAGTCAGAAAATGTAAA--TTCCATTACATCCTGCTCTCCATGTTTGTTGTCCATAAAGATCATTTAGAC--TGCATGCATTTATTCAGCTTACCTTTGCTTTCTGGATGGGACGTCCTCTTGATTCATCTCTCATGTCAATGGTAGATGTTGAGATTTCTGAAAGAATCATAAAATTTTGCTCAAAACGATAAATTTATGAAACAAGGCCATAAACTAATAGAATTTACATCAACATAACCATGTCTAAAAAATATGTAAACTAAAGCCATGAAAAGATCCACTAAATATGATGTCCACCCCCTAATTCACAAAACTTAATGATGAA---TATACTATATAGACAGACAAATCACCAAAAATCCAAAGATCACATACTCTTTTCTACAGCTAGACCATTGTTCTTCAGTATCTCAGCAACAGTAACCACTG
>PIMN-6
GCCATCAAATCATTGAACTGCTCTGATTTTCCCAGTATTATTTCAACCTACAAAGTCAGAAAATGTAAA--TTCCATTACATCCTGCTCTCCATGTTTGTTGTCCATAAAGATCATTTAGAC--TGCATGCATTTATTCAGCTTACCTTTGCTTTCTGGATGGGACGTCCTCTTGATTCATCTCTCATGTCAATGGTAGATGTTGAGATTTCTGAAAGAATCATAAAATTTTGCTCAAAACGATAAATTTATGAAACAAGACCATAAACTAATAGAATTTACATCAACATACCCATGTCTAAAAAATATGTAAACTAAAGCCATGAAAAGATCCACTAAATATGCTGTCCACCCCCTAATTCACAAAACTTAATGATGAA---TATACTA-------AGACAAATCACCAAAAATCCAAAGATCACATACTCTTTTCTACAGCTAGACCATTGTTCTTCAGTATCTCAGCAACAGTAACCACTG
>PISB-16
GCCATCAAATCATTGAACTGCTCTGATTTTCCCAGTATTATTTCAACCTACAAAGTCAGAAAATGTAAA--TTCCATTACATCCTGCTCTCCATGTTTGTTGTCCATAAAGATCATTTAGAC--TGCATGCATTTATTCAGCTTACCTTTGCTTTCTGGATGGGACGTCCTCTTGATTCATCTCTCATGTCAATGGTAGATGTTGAGATTTCTGAAAGAATCATAAAATTTTGCTCAAAACGATAAATTTATGAAACAAGACCATAAACTAATAGAATTTACATCAACATACCCATGTCTAAAAAATATGTAAACTAAAGCCATGAAAAGATCCACTAAATATGCTGTCCACCCCCTAATTCACAAAACTTAATGATGAA---TATACTATATAGACAGACAAATCACCAAAAATCCAAAGATCACATACTCTTTTCTACAGCTAGACCATTGTTCTTCAGTATCTCAGCAACAGTAACCACTG
>PISB-6
GCCATCAAATCATTGAACTGCTCTGATTTTCCCAGTATTATTTCAACCTACAAAGTCAGAAAATGTAAA--TTCCATTACATCCTGCTCTCCATGTTTGTTGTCCATAAAGATCATTTAGAC--TGCATGCATTTATTCAGCTTACCTTTGCTTTCTGGATGGGACGTCCTCTTGATTCATCTCTCATGTCAATGGTAGATGTTGAGATTTCTGAAAGAATCATAAAATTTTGCTCAAAACGATAAATTTATGAAACAAGACCATAAACTAATAGAATTTACATCAACATACCCATGTCTAAAAAATATGTAAACTAAAGCCATGAAAAGATCCACTAAATATGCTGTCCACCCCCTAATTCACAAAACTTAATGATGAA---TATACTATATAGACAGACAAATCACCAAAAATCCAAAGATCACATACTCTTTTCTACAGCTAGACCATTGTTCTTCAGTATCTCAGCAACAGTAACCACTG
>PISB-5
GCCATCAAATCATTGAACTGCTCTGATTTTCCCAGTATTATTTCAACCTACAAAGTCAGAAAATGTAAA--TTCCATTACATCCTGCTCTCCATGTTTGTTGTCCATAAAGATCATTTAGAC--TGCATGCATTTATTCAGCTTACCTTTGCTTTCTGGATGGGACGTCCTCTTGATTCATCTCTCATGTCAATGGTAGATGTTGAGATTTCTGAAAGAATCATAAAATTTTGCTCAAAACGATAAATTTATGAAACAAGACCATAAACTAATAGAATTTACATCAACATACCCATGTCTAAAAAATATGTAAACTAAAGCCATGAAAAGATCCACTAAATATGCTGTCCACCCCCTAATTCACAAAACTTAATGATGAA---TATACTATATAGACAGACAAATCACCAAAAATCCAAAGATCACATACTCTTTTCTACAGCTAGACCATTGTTCTTCAGTATCTCAGCAACAGTAACCACTG
>PISB-3
GCCATCAAATCATTGAACTGCTCTGATTTTCCCAGTATTATTTCAACCTACAAAGTCAGAAAATGTAAA--TTCCATTACATCCTGCTCTCCATGTTTGTTGTCCATAAAGATCATTTAGAC--TGCATGCATTTATTCAGCTTACCTTTGCTTTCTGGATGGGACGTCCTCTTGATTCATCTCTCATGTCAATGGTAGATGTTGAGATTTCTGAAAGAATCATAAAATTTTGCTCAAAACGATAAATTTATGAAACAAGACCATAAACTAATAGAATTTACATCAACATACCCATGTCTAAAAAATATGTAAACTAAAGCCATGAAAAGATCCACTAAATATGCTGTCCACCCCCTAATTCACAAAACTTAATGATGAA---TATACTATATAGACAGACAAATCACCAAAAATCCAAAGATCACATACTCTTTTCTACAGCTAGACCATTGTTCTTCAGTATCTCAGCAACAGTAACCACTG
>PISB-18
GCCATCAAATCATTGAACTGCTCTGATTTTCCCAGTATTATTTCAACCTACAAAGTCAGAAAATGTAAA--TTCCATTACATCCTGCTCTCCATGTTTGTTGTCCATAAAGATCATTTAGAC--TGCATGCATTTATTCAGCTTACCTTTGCTTTCTGGATGGGACGTCCTCTTGATTCATCTCTCATGTCAATGGTAGATGTTGAGATTTCTGAAAGAATCATAAAATTTTGCTCAAAACGATAAATTTATGAAACAAGACCATAAACTAATAGAATTTACATCAACATACCCATGTCTAAAAAATATGTAAACTAAAGCCATGAAAAGATCCACTAAATATGCTGTCCACCCCCTAATTCACAAAACTTAATGATGAA---TATACTATATAGACAGACAAATCACCAAAAATCCAAAGATCACATACTCTTTTCTACAGCTAGACCATTGTTCTTCAGTATCTCAGCAACAGTAACCACTG
>PISB-15
GCCATCAAATCATTGAACTGCTCTGATTTTCCCAGTATTATTTCAACCTACAAAGTCAGAAAATGTAAA--TTCCATTACATCCTGCTCTCCATGTTTGTTGTCCATAAAGATCATTTAGAC--TGCATGCATTTATTCAGCTTACCTTTGCTTTCTGGATGGGACGTCCTCTTGATTCATCTCTCATGTCAATGGTAGATGTTGAGATTTCTGAAAGAATCATAAAATTTTGCTCAAAACGATAAATTTATGAAACAAGACCATAAACTAATAGAATTTACATCAACATACCCATGTCTAAAAAATATGTAAACTAAAGCCATGAAAAGATCCACTAAATATGCTGTCCACCCCCTAATTCACAAAACTTAATGATGAA---TATACTATATAGACAGACAAATCACCAAAAATCCAAAGATCACATACTCTTTTCTACAGCTAGACCATTGTTCTTCAGTATCTCAGCAACAGTAACCACTG
>PISB-7
GCCATCAAATCATTGAACTGCTCTGATTTTCCCAGTATTATTTCAACCTACAAAGTCAGAAAATGTAAA--TTCCATTACATCCTGCTCTCCATGTTTGTTGTCCATAAAGATCATTTAGAC--TGCATGCATTTATTCAGCTTACCTTTGCTTTCTGGATGGGACGTCCTCTTGATTCATCTCTCATGTCAATGGTAGATGTTGAGATTTCTGAAAGAATCATAAAATTTTGCTCAAAACGATAAATTTATGAAACAAGACCATAAACTAATAGAATTTACATCAACATACCCATGTCTAAAAAATATGTAAACTAAAGCCATGAAAAGATCCACTAAATATGCTGTCCACCCCCTAATTCACAAAACTTAATGATGAA---TATACTATATAGACAGACAAATCACCAAAAATCCAAAGATCACATACTCTTTTCTACAGCTAGACCATTGTTCTTCAGTATCTCAGCAACAGTAACCACTG
>PISB-14
GCCATCAAATCATTGAACTGCTCTGATTTTCCCAGTATTATTTCAACCTACAAAGTCAGAAAATGTAAA--TTCCATTACATCCTGCTCTCCATGTTTGTTGTCCATAAAGATCATTTAGAC--TGCATGCATTTATTCAGCTTACCTTTGCTTTCTGGATGGGACGTCCTCTTGATTCATCTCTCATGTCAATGGTAGATGTTGAGATTTCTGAAAGAATCATAAAATTTTGCTCAAAACGATAAATTTATGAAACAAGACCATAAACTAATAGAATTTACATCAACATACCCATGTCTAAAAAATATGTAAACTAAAGCCATGAAAAGATCCACTAAATATGCTGTCCACCCCCTAATTCACAAAACTTAATGATGAA---TATACTATATAGACAGACAAATCACCAAAAATCCAAAGATCACATACTCTTTTCTACAGCTAGACCATTGTTCTTCAGTATCTCAGCAACAGTAACCACTG
>PISB-4
GCCATCAAATCATTGAACTGCTCTGATTTTCCCAGTATTATTTCAACCTACAAAGTCAGAAAATGTAAA--TTCCATTACATCCTGCTCTCCATGTTTGTTGTCCATAAAGATCATTTAGAC--TGCATGCATTTATTCAGCTTACCTTTGCTTTCTGGATGGGACGTCCTCTTGATTCATCTCTCATGTCAATGGTAGATGTTGAGATTTCTGAAAGAATCATAAAATTTTGCTCAAAACGATAAATTTATGAAACAAGGCCATAAACTAATAGAATTTACATCAACGTAACCATGTCTAAAAAATATGTAAACTAAAGCCATGAAAAGATACACTAAATATGATGTCCACCCCCTAATTCACAAAACTTAATGATGAA---TATACTATATAGACAGACAAATCACCAAAAATCCAAAGATCACATACTCTTTTCTACAGCTAGACCATTGTTCTTCAGTATCTCAGCAACAGTAACCACTG
>PISB-13
GCCATCAAATCATTGAACTGCTCTGATTTTCCCAGTATTATTTCAACCTACAAAGTCAGAAAATGTAAA--TTCCATTACATCCTGCTCTCCATGTTTGTTGTCCATAAAGATCATTTAGAC--TGCATGCATTTATTCAGCTTACCTTTGCTTTCTGGATGGGACGTCCTCTTGATTCATCTCTCATGTCAATGGTAGATGTTGAGATTTCTGAAAGAATCATAAAATTTTGCTCAAAACGATAAATTTATGAAACAAGACCATAAACTAATAGAATTTACATCAACATACCCATGTCTAAAAAATATGTAAACTAAAGCCATGAAAAGATCCACTAAATATGCTGTCCACCCCCTAATTCACAAAACTTAATGATGAA---TATACTATATAGACAGACAAATCACCAAAAATCCAAAGATCACATACTCTTTTCTACAGCTAGACCATTGTTCTTCAGTATCTCAGCAACAGTAACCACTG
>PISB-10
GCCATCAAATCATTGAACTGCTCTGATTTTCCCAGTATTATTTCAACCTACAAAGTCAGAAAATGTAAA--TTCCATTACATCCTGCTCTCCATGTTTGTTGTCCATAAAGATCATTTAGAC--TGCATGCATTTATTCAGCTTACCTTTGCTTTCTGGATGGGACGTCCTCTTGATTCATCTCTCATGTCAATGGTAGATGTTGAGATTTCTGAAAGAATCATAAAATTTTGCTCAAAACGATAAATTTATGAAACAAGACCATAAACTAATAGAATTTACATCAACATACCCATGTCTAAAAAATATGTAAACTAAAGCCATGAAAAGATCCACTAAATATGCTGTCCACCCCCTAATTCACAAAACTTAATGATGAA---TATACTATATAGACAGACAAATCACCAAAAATCCAAAGATCACATACTCTTTTCTACAGCTAGACCATTGTTCTTCAGTATCTCAGCAACAGTAACCACTG
>PISB-1
GCCATCAAATCATTGAACTGCTCTGATTTTCCCAGTATTATTTCAACCTACAAAGTCAGAAAATGTAAA--TTCCATTACATCCTGCTCTCCATGTTTGTTGTCCATAAAGATCATTTAGAC--TGCATGCATTTATTCAGCTTACCTTTGCTTTCTGGATGGGACGTCCTCTTGATTCATCTCTCATGTCAATGGTAGATGTTGAGATTTCTGAAAGAATCATAAAATTTTGCTCAAAACGATAAATTTATGAAACAAGGCCATAAACTAATAGAATTTACATCAACGTAACCATGTCTAAAAAATATGTAAACTAAAGCCATGAAAAGATACACTAAATATGATGTCCACCCCCTAATTCACAAAACTTAATGATGAA---TATACTATATAGACAGACAAATCACCAAAAATCCAAAGATCACATACTCTTTTCTACAGCTAGACCATTGTTCTTCAGTATCTCAGCAACAGTAACCACTG
>PISB-8
GCCATCAAATCATTGAACTGCTCTGATTTTCCCAGTATTATTTCAACCTACAAAGTCAGAAAATGTAAA--TTCCATTACATCCTGCTCTCCATGTTTGTTGTCCATAAAGATCATTTAGAC--TGCATGCATTTATTCAGCTTACCTTTGCTTTCTGGATGGGACGTCCTCTTGATTCATCTCTCATGTCAATGGTAGATGTTGAGATTTCTGAAAGAATCATAAAATTTTGCTCAAAACGATAAATTTATGAAACAAGACCATAAACTAATAGAATTTACATCAACATACCCATGTCTAAAAAATATGTAAACTAAAGCCATGAAAAGATCCACTAAATATGCTGTCCACCCCCTAATTCACAAAACTTAATGATGAA---TATACTATATAGACAGACAAATCACCAAAAATCCAAAGATCACATACTCTTTTCTACAGCTAGACCATTGTTCTTCAGTATCTCAGCAACAGTAACCACTG
>PISB-11
GCCATCAAATCATTGAACTGCTCTGATTTTCCCAGTATTATTTCAACCTACAAAGTCAGAAAATGTAAA--TTCCATTACATCCTGCTCTCCATGTTTGTTGTCCATAAAGATCATGTAGAC--TGCATGCATTTATTCAGCTTACCTTTGCTTTGTGGATGGGACGTCCTCTTGATTCATCTCTCATGTCAATGGTAGATGTTGAGATTTCTGAAAGAATCATAAAATTTTGCTCAAAGCGATAAATTTATGAAACAAGACCATAAAGTAATAGAATTTAC-------TACCCATGTCTAAAAAATATGTAAACTAAAGCCATGAAAAGATCCACTAAATATGCTGTCCACCCCCTAATTCACAAAACTTAATGATGAA---TATACTATATAGACAGACAAATCACCAAAAATCCAAAGATCACATACTCTTTTCTACNNNNNNNNNNNNNNNNNNNNNNNNNNNNNNNNNNNNNNNNNNNN
>PISB-12
GCCATCAAATCATTGAACTGCTCTGATTTTCCCAGTATTATTTCAACCTACAAAGTCAGAAAATGTAAA--TTCCATTACATCCTGCTCTCCATGTTTGTTGTCCATAAAGATCATTTAGAC--TGCATGCATTTATTCAGCTTACCTTTGCTTTCTGGATGGGACGTCCTCTTGATTCATCTCTCATGTCAATGGTAGATGTTGAGATTTCTGAAAGAATCATAAAATTTTGCTCAAAACGATAAATTTATGAAACAAGACCATAAACTAATAGAATTTACATCAACATACCCATGTCTAAAAAATATGTAAACTAAAGCCATGAAAAGATCCACTAAATATGCTGTCCACCCCCTAATTCACAAAACTTAATGATGAA---TATACTATATAGACAGACAAATCACCAAAAATCCAAAGATCACATACTCTTTTCTACAGCTAGACCATTGTTCTTCAGTATCTCAGCAACAGTAACCACTG
>PISB-17
GCCATCAAATCATTGAACTGCTCTGATTTTCCCAGTATTATTTCAACCTACAAAGTCAGAAAATGTAAA--TTCCATTACATCCTGCTCTCCATGTTTGTTGTCCATAAAGATCATTTAGAC--TGCATGCATTTATTCAGCTTACCTTTGCTTTCTGGATGGGACGTCCTCTTGATTCATCTCTCATGTCAATGGTAGATGTTGAGATTTCTGAAAGAATCATAAAATTTTGCTCAAAACGATAAATTTATGAAACAAGACCATAAACTAATAGAATTTACATCAACATACCCATGTCTAAAAAATATGTAAACTAAAGCCATGAAAAGATCCACTAAATATGCTGTCCACCCCCTAATTCACAAAACTTAATGATGAA---TATACTATATAGACAGACAAATCACCAAAAATCCAAAGATCACATACTCTTTTCTACAGCTAGACCATTGTTCTTCAGTATCTCAGCAACAGTAACCACTG
>PISQ-1
GCCATCAAATCATTGAACTGCTCTGATTTTCCCAGTATTATTTCAACCTACAAAGTCAGAAAATGTAAA--TTCCATTACATCCTGCTCTCCATGTTTGATGTGCATAAAGATCATTTAGACAATGCATGCATTTATTCAGCATACCTTTGCTTTCTGGATGGGACGGCCTCTTGATTCATCTCTCATGTCAATGGTAGATGTTGAGATTTCTGAAAGAACCATAAAATTT-GATCAAAACGATAAATTTATGAAACAATGCCATAAACTAATAGAATTTACATCAACGTAACCATCTCTAAAAA-TATGTAAACTAAAGCCATGAAAAGATCCACTAAATATGATGTCCACCCCCTAATTCAACAAACTTAATGATAAAGAATATACTACATGGACAGACAAATCACCAAAAATCCAAAGATCACATACTCTTTTCTACAGCTAGACCATTGTTCTTCAGTATCTCAGCAACAGTAACCACTG
>PICH-X1
GCCATCAAATCATTGAACTGCTCTGATTTTCCCAGTATTATTTCAACCTACAAAGTCAGAAAATGTAAA--TTCCATTACATCCTGCTCTCCATGTTTGTTGTCCATAAAGATCATTTAGAC--TGCATGCATTTATTCAGCTTACCTTTGCTTTCTGGATGGGACGTCCTCTTGATTCATCTCTCATGTCAATGGTAGATGTTGAGATTTCTGAAAGAATCATAAAATTTTGCTCAAAACGATAAATTTATGAAACAAGACCATAAACTAATAGAATTTACATCAACATAGCCATGTCTAAAAAATATGTAAACTAAAGCCATGAAAAGATCCACTAAATATGATGTCCACCCCCTAATTCACAAAACTTAATGATGAA---TATACTATATAGACAGACAAATCACCAAAAATCCAAAGATCACATACTCTTTTCTACAGCTAGACCATTGTTCTTCAGTATCTCAGCAACAGTAACCACTG
>PIST-11
GCCATCAAATCATTGAACTGCTCTGATTTTCCCAGTATTATTTCAACCTACAAAGTCAGAAAATGTAAA--TTCCATTACATCCTGCTCTCCATGTTTGTTGTCCATAAAGATCATTTAGAC--TGCATGCATTTATTCAGCTTACCTTTGCTTTCTGGATGGGACGTCCTCTTGATTCATCTCTCATGTCAATGGTAGATGTTGAGATTTCTGAAAGAATCATAAAATTTTGCTCAAAACGATAAATTTATGAAACAAGGCCATAAACTAATAGAATTTACATCAACATAACCATGTCTAAAAA-TATGTAAACTAAAGCCATGAAAAGATCCACTAAATATGATGTCCACCCCCTAATTCACAAAACTTAATGATGAA---TATACTATATAGACAGACAAATCACCAAAAATCCAAAGATCACATACTCTTTTCTACAGCTAGACCATTGTTCTTCAGTATCTCAGCAACAGTAACCACTG
>PIST-5
GCCATCAAATCATTGAACTGCTCTGATTTTCCCAGTATTATTTCAACCTACAAAGTCAGAAAATGTAAA--TTCCATTACATCCTGCTCTCCATGTTTGTTGTCCATAAAGATCATTTAGAC--TGCATGCATTTATTCAGCTTACCTTTGCTTTCTGGATGGGACGTCCTCTTGATTCATCTCTCATGTCAATGGTAGATGTTGAGATTTCTGAAAGAATCATAAAATTTTGCTCAAAACGATAAATTTATGAAACAAGGCCATAAACTAATAGAATTTACATCAACATAACCATGTCTAAAAA-TATGTAAACTAAAGCCATGAAAAGATCCACTAAATATGATGTCCACCCCCTAATTCACAAAACTTAATGATGAA---TATACTATATAGACAGACAAATCACCAAAAATCCAAAGATCACATACTCTTTTCTACAGCTAGACCATTGTTCTTCAGTATCTCAGCAACAGTAACCACTG
>PIST-3
GCCATCAAATCATTGAACTGCTCTGATTTTCCCAGTATTATTTCAACCTACAAAGTCAGAAAATGTAAA--TTCCATTACATCCTGCTCTCCATGTTTGTTGTCCATAAAGATCATTTAGAC--TGCATGCATTTATTCAGCTTACCTTTGCTTTCTGGATGGGACGTCCTCTTGATTCATCTCTCATGTCAATGGTAGATGTTGAGATTTCTGAAAGAATCATAAAATTTTGCTCAAAACGATAAATTTATGAAACAAGGCCATAAACTAATAGAATTTACATCAACATAACCATGTCTAAAAA-TATGTAAACTAAAGCCATGAAAAGATCCACTAAATATGATGTCCACCCCCTAATTCACAAAACTTAATGATGAA---TATACTATATAGACAGACAAATCACCAAAAATCCAAAGATCACATACTCTTTTCTACAGCTAGACCATTGTTCTTCAGTATCTCAGCAACAGTAACCACTG
>PIST-19
GCCATCAAATCATTGAACTGCTCTGATTTTCCCAGTATTATTTCAACCTACAAAGTCAGAAAATGTAAA--TTCCATTACATCCTGCTCTCCATGTTTGTTGTCCATAAAGATCATTTAGAC--TGCATGCATTTATTCAGCTTACCTTTGCTTTCTGGATGGGACGTCCTCTTGATTCATCTCTCATGTCAATGGTAGATGTTGAGATTTCTGAAAGAATCATAAAATTTTGCTCAAAACGATAAATTTATGAAACAAGGCCATAAACTAATAGAATTTACATCAACATAACCATGTCTAAAAA-TATGTAAACTAAAGCCATGAAAAGATCCACTAAATATGATGTCCACCCCCTAATTCACAAAACTTAATGATGAA---TATACTATATAGACAGACAAATCACCAAAAATCCAAAGATCACATACTCTTTTCTACAGCTAGACCATTGTTCTTCAGTATCTCAGCAACAGTAACCACTG
>PIST-7
GCCATCAAATCATTGAACTGCTCTGATTTTCCCAGTATTATTTCAACCTACAAAGTCAGAAAATGTAAA--TTCCATTACATCCTGCTCTCCATGTTTGTTGTCCATAAAGATCATTTAGAC--TGCATGCATTTATTCAGCTTACCTTTGCTTTCTGGATGGGACGTCCTCTTGATTCATCTCTCATGTCAATGGTAGATGTTGAGATTTCTGAAAGAATCATAAAATTTTGCTCAAAACGATAAATTTATGAAACAAGGCCATAAACTAATAGAATTTACATCAACATAACCATGTCTAAAAA-TATGTAAACTAAAGCCATGAAAAGATCCACTAAATATGATGTCCACCCCCTAATTCACAAAACTTAATGATGAA---TATACTATATAGACAGACAAATCACCAAAAATCCAAAGATCACATACTCTTTTCTACAGCTAGACCATTGTTCTTCAGTATCTCAGCAACAGTAACCACTG
>PIST-13
GCCATCAAATCATTGAACTGCTCTGATTTTCCCAGTATTATTTCAACCTACAAAGTCAGAAAATGTAAA--TTCCATTACATCCTGCTCTCCATGTTTGTTGTCCATAAAGATCATTTAGAC--TGCATGCATTTATTCAGCTTACCTTTGCTTTCTGGATGGGACGTCCTCTTGATTCATCTCTCATGTCAATGGTAGATGTTGAGATTTCTGAAAGAATCATAAAATTTTGCTCAAAACGATAAATTTATGAAACAAGGCCATAAACTAATAGAATTTACATCAACATAACCATGTCTAAAAA-TATGTAAACTAAAGCCATGAAAAGATCCACTAAATATGATGTCCACCCCCTAATTCACAAAACTTAATGATGAA---TATACTATATAGACAGACAAATCACCAAAAATCCAAAGATCACATACTCTTTTCTACAGCTAGACCATTGTTCTTCAGTATCTCAGCAACAGTAACCACTG
>PIST-2
GCCATCAAATCATTGAACTGCTCTGATTTTCCCAGTATTATTTCAACCTACAAAGTCAGAAAATGTAAA--TTCCATTACATCCTGCTCTCCATGTTTGTTGTCCATAAAGATCATTTAGAC--TGCATGCATTTATTCAGCTTACCTTTGCTTTCTGGATGGGACGTCCTCTTGATTCATCTCTCATGTCAATGGTAGATGTTGAGATTTCTGAAAGAATCATAAAATTTTGCTCAAAACGATAAATTTATGAAACAAGGCCATAAACTAATAGAATTTACATCAACATAACCATGTCTAAAAA-TATGTAAACTAAAGCCATGAAAAGATCCACTAAATATGATGTCCACCCCCTAATTCACAAAACTTAATGATGAA---TATACTATATAGACAGACAAATCACCAAAAATCCAAAGATCACATACTCTTTTCTACAGCTAGACCATTGTTCTTCAGTATCTCAGCAACAGTAACCACTG
>PIST-14
GCCATCAAATCATTGAACTGCTCTGATTTTCCCAGTATTATTTCAACCTACAAAGTCAGAAAATGTAAA--TTCCATTACATCCTGCTCTCCATGTTTGTTGTCCATAAAGATCATTTAGAC--TGCATGCATTTATTCAGCTTACCTTTGCTTTCTGGATGGGACGTCCTCTTGATTCATCTCTCATGTCAATGGTAGATGTTGAGATTTCTGAAAGAATCATAAAATTTTGCTCAAAACGATAAATTTATGAAACAAGGCCATAAACTAATAGAATTTACATCAACATAACCATGTCTAAAAA-TATGTAAACTAAAGCCATGAAAAGATCCACTAAATATGATGTCCACCCCCTAATTCACAAAACTTAATGATGAA---TATACTATATAGACAGACAAATCACCAAAAATCCAAAGATCACATACTCTTTTCTACAGCTAGACCATTGTTCTTCAGTATCTCAGCAACAGTAACCACTG
>PIST-9
GCCATCAAATCATTGAACTGCTCTGATTTTCCCAGTATTATTTCAACCTACAAAGTCAGAAAATGTAAA--TTCCATTACATCCTGCTCTCCATGTTTGTTGTCCATAAAGATCATTTAGAC--TGCATGCATTTATTCAGCTTACCTTTGCTTTCTGGATGGGACGTCCTCTTGATTCATCTCTCATGTCAATGGTAGATGTTGAGATTTCTGAAAGAATCATAAAATTTTGCTCAAAACGATAAATTTATGAAACAAGGCCATAAACTAATAGAATTTACATCAACATAACCATGTCTAAAAA-TATGTAAACTAAAGCCATGAAAAGATCCACTAAATATGATGTCCACCCCCTAATTCACAAAACTTAATGATGAA---TATACTATATAGACAGACAAATCACCAAAAATCCAAAGATCACATACTCTTTTCTACAGCTAGACCATTGTTCTTCAGTATCTCAGCAACAGTAACCACTG
>PIST-4
GCCATCAAATCATTGAACTGCTCTGATTTTCCCAGTATTATTTCAACCTACAAAGTCAGAAAATGTAAA--TTCCATTACATCCTGCTCTCCATGTTTGTTGTCCATAAAGATCATTTAGAC--TGCATGCATTTATTCAGCTTACCTTTGCTTTCTGGATGGGACGTCCTCTTGATTCATCTCTCATGTCAATGGTAGATGTTGAGATTTCTGAAAGAATCATAAAATTTTGCTCAAAACGATAAATTTATGAAACAAGGCCATAAACTAATAGAATTTACATCAACATAACCATGTCTAAAAA-TATGTAAACTAAAGCCATGAAAAGATCCACTAAATATGATGTCCACCCCCTAATTCACAAAACTTAATGATGAA---TATACTATATAGACAGACAAATCACCAAAAATCCAAAGATCACATACTCTTTTCTACAGCTAGACCATTGTTCTTCAGTATCTCAGCAACAGTAACCACTG
>PIST-12
GCCATCAAATCATTGAACTGCTTTGATTTTCCCAGTATTATTTCAACCTACAAAGTCAGAAAATGTAAA--TTCCATTACATCCTGCTCTCCATGTTTGTTGTCCATAAAGATCATTTAGAC--TGCATGCATTTATTCAGCTTACCTTTGCTTTCTGGATGGGACGTCCTCTTGATTCATCTCTCATGTCAATGGTAGATGTTGAGATTTCTGAAAGAATCATAAAATTTTGCTCAAAACGATAAATTTATGAAACAAGGCCATAAACTAATAGAATTTACATCAACATAACCATGTCTAAAAA-TATGTAAACTAAAGCCATGAAAAGATCCACTAAATATGATGTCCACCCCCTAATTCACAAAACTTAATGATGAA---TATACTATATAGACAGACAAATCACCAAAAATCCAAAGATCACATACTCTTTTCTACATCTAGACCATTGTTCTTCAGTATCTCAGCAACAGTAACCACTG
>PIST-8
GCCATCAAATCATTGAACTGCTCTGATTTTCCCAGTATTATTTCAACCTACAAAGTCAGAAAATGTAAA--TTCCATTACATCCTGCTCTCCATGTTTGTTGTCCATAAAGATCATTTAGAC--TGCATGCATTTATTCAGCTTACCTTTGCTTTCTGGATGGGACGTCCTCTTGATTCATCTCTCATGTCAATGGTAGATGTTGAGATTTCTGAAAGAATCATAAAATTTTGCTCAAAACGATAAATTTATGAAACAAGGCCATAAACTAATAGAATTTACATCAACATAACCATGTCTAAAAA-TATGTAAACTAAAGCCATGAAAAGATCCACTAAATATGATGTCCACCCCCTAATTCACAAAACTTAATGATGAA---TATACTATATAGACAGACAAATCACCAAAAATCCAAAGATCACATACTCTTTTCTACAGCTAGACCATTGTTCTTCAGTATCTCAGCAACAGTAACCACTG
>PIST-1
GCCATCAAATCATTGAACTGCTCTGATTTTCCCAGTATTATTTCAACCTACAAAGTCAGAAAATGTAAA--TTCCATTACATCCTGCTCTCCATGTTTGTTGTCCATAAAGATCATTTAGAC--TGCATGCATTTATTCAGCTTACCTTTGCTTTCTGGATGGGACGTCCTCTTGATTCATCTCTCATGTCAATGGTAGATGTTGAGATTTCTGAAAGAATCATAAAATTTTGCTCAAAACGATAAATTTATGAAACAAGGCCATAAACTAATAGAATTTACATCAACATAACCATGTCTAAAAA-TATGTAAACTAAAGCCATGAAAAGATCCACTAAATATGATGTCCACCCCCTAATTCACAAAACTTAATGATGAA---TATACTATATAGACAGACAAATCACCAAAAATCCAAAGATCACATACTCTTTTCTACAGCTAGACCATTGTTCTTCAGTATCTCAGCAACAGTAACCACTG
>PIST-15
GCCATCAAATCATTGAACTGCTCTGATTTTCCCAGTATTATTTCAACCTACAAAGTCAGAAAATGTAAA--TTCCATTACATCCTGCTCTCCATGTTTGTTGTCCATAAAGATCATTTAGAC--TGCATGCATTTATTCAGCTTACCTTTGCTTTCTGGATGGGACGTCCTCTTGATTCATCTCTCATGTCAATGGTAGATGTTGAGATTTCTGAAAGAATCATAAAATTTTGCTCAAAACGATAAATTTATGAAACAAGGCCATAAACTAATAGAATTTACATCAACATAACCATGTCTAAAAA-TATGTAAACTAAAGCCATGAAAAGATCCACTAAATATGATGTCCACCCCCTAATTCACAAAACTTAATGATGAA---TATACTATATAGACAGACAAATCACCAAAAATCCAAAGATCACATACTCTTTTCTACAGCTAGACCATTGTTCTTCAGTATCTCAGCAACAGTAACCACTG
>PIST-6
GCCATCAAATCATTGAACTGCTCTGATTTTCCCAGTATTATTTCAACCTACAAAGTCAGAAAATGTAAA--TTCCATTACATCCTGCTCTCCATGTTTGTTGTCCATAAAGATCATTTAGAC--TGCATGCATTTATTCAGCTTACCTTTGCTTTCTGGATGGGACGTCCTCTTGATTCATCTCTCATGTCAATGGTAGATGTTGAGATTTCTGAAAGAATCATAAAATTTTGCTCAAAACGATAAATTTATGAAACAAGGCCATAAACTAATAGAATTTACATCAACATAACCATGTCTAAAAA-TATGTAAACTAAAGCCATGAAAAGATCCACTAAATATGATGTCCACCCCCTAATTCACAAAACTTAATGATGAA---TATACTATATAGACAGACAAATCACCAAAAATCCAAAGATCACATACTCTTTTCTACAGCTAGACCATTGTTCTTCAGTATCTCAGCAACAGTAACCACTG
>PICH-X3
GCCATCAAATCATTGAACTGCTCTGATTTTCCCAGTATTATTTCAACCTACAAAGTCAGAAAATGTAAA--TTCCATTACATCCTGCTCTCCATGTTTGTTGTCCATAAAGATCATTTAGAC--TGCATGCATTTATTCAGCTTACCTTTGCTTTCTGGATGGGACGTCCTCTTGATTCATCTCTCATGTCAATGGTAGATGTTGAGATTTCTGAAAGAATCATAAAATTTTGCTCAAAACGATAAATTTATGAAACAAGGCCATAAACTAATAGAATTTACATCAACATAACCATGTCTAAAAA-TATGTAAACTAAAGCCATGAAAAGATCCACTAAATATGATGTCCACCCCCTAATTCACAAAACTTAATGATGAA---TATACTATATAGACAGACAAATCACCAAAAATCCAAAGATCACATACTCTTTTCTACAGCTAGACCATTGTTCTTCAGTATCTCAGCAACAGTAACCACTG
>PIST-10
GCCATCAAATCATTGAACTGCTCTGATTTTCCCAGTATTATTTCAACCTACAAAGTCAGAAAATGTAAA--TTCCATTACATCCTGCTCTCCATGTTTGTTGTCCATAAAGATCATTTAGAC--TGCATGCATTTATTCAGCTTACCTTTGCTTTCTGGATGGGACGTCCTCTTGATTCATCTCTCATGTCAATGGTAGATGTTGAGATTTCTGAAAGAATCATAAAATTTTGCTCAAAACGATAAATTTATGAAACAAGGCCATAAACTAATAGAATTTACATCAACATAACCATGTCTAAAAA-TATGTAAACTAAAGCCATGAAAAGATCCACTAAATATGATGTCCACCCCCTAATTCACAAAACTTAATGATGAA---TATACTATATAGACAGACAAATCACCAAAAATCCAAAGATCACATACTCTTTTCTACAGCTAGACCATTGTTCTTCAGTATCTCAGCAACAGTAACCACTG
>PILA-28
GCCATCAAATCATTGAACTGCTCTGATTTTCCCAGTATTATTTCAACCTACAAAGTCAGAAAATGTAAA--TTCCATTACATCCTGCTCTCCATGTTTGTTGTCCATAAAGATCATTTAGAC--TGCATGCATTTATTCAGCTTACCTTTGCTTTCTGGATGGGACGTCCTCTTGATTCATCTCTCATGTCAATGGTAGATGTTGAGATTTCTGAAAGAATCATAAAATTTTGCTCAAAACGATAAATTTATGAAACAAGTCCATAAACTAATAGAATTTACATCAACATAACCATGTCTAAAAAATATGTAAACTAAAGCCATGAAAAGATCCACTAAATATGATGTCCACCCCCTAATTCACAAAACTTAATGATGAA---TATACTATATAGACAGACAAATCACCAAAAATCCAAAGATCACATACTCTTTTCTACAGCTAGACCATTGTTCTTCAGTATCTCAGCAACAGTAACCACTG
>PILA-19
GCCATCAAATCATTGAACTGCTCTGATTTTCCCAGTATTATTTCAACCTACAAAGTCAGAAAATGTAAA--TTCCATTACATCCTGCTCTCCATGTTTGTTGTCCATAAAGATCATTTAGAC--TGCATGCATTTATTCAGCTTACCTTTGCTTTCTGGATGGGACGTCCTCTTGATTCATCTCTCATGTCAATGGTAGATGTTGAGATTTCTGAAAGAATCATAAAATTTTGCTCAAAACGATAAATTTATGAAACAAGTCCATAAACTAATAGAATTTACATCAACATAACCATGTCTAAAAAATATGTAAACTAAAGCCATGAAAAGATCCACTAAATATGATGTCCACCCCCTAATTCACAAAACTTAATGATGAA---TATACTATATAGACAGACAAATCACCAAAAATCCAAAGATCACATACTCTTTTCTACAGCTAGACCATTGTTCTTTAGTATCTCAGCAACAGTAACCACTG
>PILA-20
GCCATCAAATCATTGAACTGCTCTGATTTTCCCAGTATTATTTCAACCTACAAAGTCAGAAAATGTAAA--TTCCATTACATCCTGCTCTCCATGTTTGTTGTCCATAAAGATCATTTAGAC--TGCATGCATTTATTCAGCTTACCTTTGCTTTCTGGATGGGACGTCCTCTTGATTCATCTCTCATGTCAATGGTAGATGTTGAGATTTCTGAAAGAATCATAAAATTTTGCTCAAAACGATAAATTTATGAAACAAGTCCATAAACTAATAGAATTTACATCAACATAACCATGTCTAAAAAATATGTAAACTAAAGCCATGAAAAGATCCACTAAATATGATGTCCACCCCCTAATTCACAAAACTTAATGATGAA---TATACTATATAGACAGACAAATCACCAAAAATCCAAAGATCACATACTCTTTTCTACAGCTAGACCATTGTTCTTTAGTATCTCAGCAACAGTAACCACTG
>PILA-23
GCCATCAAATCATTGAACTGCTCTGATTTTCCCAGTATTATTTCAACCTACAAAGTCAGAAAATGTAAA--TTCCATTACATCCTGCTCTCCATGTTTGTTGTCCATAAAGATCATTTAGAC--TGCATGCATTTATTCAGCTTACCTTTGCTTTCTGGATGGGACGTCCTCTTGATTCATCTCTCATGTCAATGGTAGATGTTGAGATTTCTGAAAGAATCATAAAATTTTGCTCAAAACGATAAATTTATGAAACAAGTCCATAAACTAATAGAATTTACATCAACATAACCATGTCTAAAAAATATGTAAACTAAAGCCATGAAAAGATCCACTAAATATGATGTCCACCCCCTAATTCACAAAACTTAATGATGAA---TATACTATATAGACAGACAAATCACCAAAAATCCAAAGATCACATACTCTTTTCTACAGCTAGACCATTGTTCTTCAGTATCTCAGCAACAGTAACCACTG
>PILA-24
GCCATCAAATCATTGAACTGCTCTGATTTTCCCAGTATTATTTCAACCTACAAAGTCAGAAAATGTAAA--TTCCATTACATCCTGCTCTCCATGTTTGTTGTCCATAAAGATCATTTAGAC--TGCATGCATTTATTCAGCTTACCTTTGCTTTCTGGATGGGACGTCCTCTTGATTCATCTCTCATGTCAATGGTAGATGTTGAGATTTCTGAAAGAATCATAAAATTTTGCTCAAAACGATAAATTTATGAAACAAGTCCATAAACTAATAGAATTTACATCAACATAACCATGTCTAAAAAATATGTAAACTAAAGCCATGAAAAGATCCACTAAATATGATGTCCACCCCCTAATTCACAAAACTTAATGATGAA---TATACTATATAGACAGACAAATCACCAAAAATCCAAAGATCACATACTCTTTTCTACAGCTAGACCATTGTTCTTCAGTATCTCAGCAACAGTAACCACTG
>PILA-22
GCCATCAAATCATTGAACTGCTCTGATTTTCCCAGTATTATTTCAACCTACAAAGTCAGAAAATGTAAA--TTCCATTACATCCTGCTCTCCATGTTTGTTGTCCATAAAGATCATTTAGAC--TGCATGCATTTATTCAGCTTACCTTTGCTTTCTGGATGGGACGTCCTCTTGATTCATCTCTCATGTCAATGGTAGATGTTGAGATTTCTGAAAGAATCATAAAATTTTGCTCAAAACGATAAATTTATGAAACAAGTCCATAAACTAATAGAATTTACATCAACATAACCATGTCTAAAAAATATGTAAACTAAAGCCATGAAAAGATCCACTAAATATGATGTCCACCCCCTAATTCACAAAACTTAATGATGAA---TATACTATATAGACAGACAAATCACCAAAAATCCAAAGATCACATACTCTTTTCTACAGCTAGACCATTGTTCTTTAGTATCTCAGCAACAGTAACCACTG
>PILA-27
GCCATCAAATCATTGAACTGCTCTGATTTTCCCAGTATTATTTCAACCTACAAAGTCAGAAAATGTAAA--TTCCATTACATCCTGCTCTCCATGTTTGTTGTCCATAAAGATCATTTAGAC--TGCATGCATTTATTCAGCTTACCTTTGCTTTCTGGATGGGACGTCCTCTTGATTCATCTCTCATGTCAATGGTAGATGTTGAGATTTCTGAAAGAATCATAAAATTTTGCTCAAAACGATAAATTTATGAAACAAGACCATAAACTAATAGAATTTACATCAACATAACCATGTCTAAAAAATATGTAAACTAAAGCCATGAAAAGATCCACTAAATATGATGTCCACCCCCTAATTCACAAAACTTAATGATGAA---TATACTATATAGACAGACAAATCACCAAAAATCCAAAGATCACATACTCTTTTCTACAGCTAGACCATTGTTCTTCAGTATCTCAGCAACAGTAACCACTG
>PILA-21
GCCATCAAATCATTGAACTGCTCTGATTTTCCCAGTATTATTTCAACCTACAAAGTCAGAAAATGTAAA--TTCCATTACATCCTGCTCTCCATGTTTGTTGTCCATAAAGATCATTTAGAC--TGCATGCATTTATTCAGCTTACCTTTGCTTTCTGGATGGGACGTCCTCTTGATTCATCTCTCATGTCAATGGTAGATGTTGAGATTTCTGAAAGAATCATAAAATTTTGCTCAAAACGATAAATTTATGAAACAAGTCCATAAACTAATAGAATTTACATCAACATAACCATGTCTAAAAAATATGTAAACTAAAGCCATGAAAAGATCCACTAAATATGATGTCCACCCCCTAATTCACAAAACTTAATGATGAA---TATACTATATAGACAGACAAATCACCAAAAATCCAAAGATCACATACTCTTTTCTACAGCTAGACCATTGTTCTTCAGTATCTCAGCAACAGTAACCACTG
>PILA-17
GCCATCAAATCATTGAACTGCTCTGATTTTCCCAGTATTATTTCAACCTACAAAGTCAGAAAATGTAAA--TTCCATTACATCCTGCTCTCCATGTTTGTTGTCCATAAAGATCATTTAGAC--TGCATGCATTTATTCAGCTTACCTTTGCTTTCTGGATGGGACGTCCTCTTGATTCATCTCTCATGTCAATGGTAGATGTTGAGATTTCTGAAAGAATCATAAAATTTTGCTCAAAACGATAAATTTATGAAACAAGTCCATAAACTAATAGAATTTACATCAACATAACCATGTCTAAAAAATATGTAAACTAAAGCCATGAAAAGATCCACTAAATATGATGTCCACCCCCTAATTCACAAAACTTAATGATGAA---TATACTATATAGACAGACAAATCACCAAAAATCCAAAGATCACATACTCTTTTCTACAGCTAGACCATTGTTCTTTAGTATCTCAGCAACAGTAACCACTG
>PILA-26
GCCATCAAATCATTGAACTGCTCTGATTTTCCCAGTATTATTTCAACCTACAAAGTCAGAAAATGTAAA--TTCCATTACATCCTGCTCTCCATGTTTGTTGTCCATAAAGATCATTTAGAC--TGCATGCATTTATTCAGCTTACCTTTGCTTTCTGGATGGGACGTCCTCTTGATTCATCTCTCATGTCAATGGTAGATGTTGAGATTTCTGAAAGAATCATAAAATTTTGCTCAAAACGATAAATTTATGAAACAAGTCCATAAACTAATAGAATTTACATCAACATAACCATGTCTAAAAAATATGTAAACTAAAGCCATGAAAAGATCCACTAAATATGATGTCCACCCCCTAATTCACAAAACTTAATGATGAA---TATACTATATAGACAGACAAATCACCAAAAATCCAAAGATCACATACTCTTTTCTACAGCTAGACCATTGTTCTTTAGTATCTCAGCAACAGTAACCACTG
>PILA-29
GCCATCAAATCATTGAACTGCTCTGATTTTCCCAGTATTATTTCAACCTACAAAGTCAGAAAATGTAAA--TTCCATTACATCCTGCTCTCCATGTTTGTTGTCCATAAAGATCATTTAGAC--TGCATGCATTTATTCAGCTTACCTTTGCTTTCTGGATGGGACGTCCTCTTGATTCATCTCTCATGTCAATGGTAGATGTTGAGATTTCTGAAAGAATCATAAAATTTTGCTCAAAACGATAAATTTATGAAACAAGTCCATAAACTAATAGAATTTACATCAACATAACCATGTCTAAAAAATATGTAAACTAAAGCCATGAAAAGATCCACTAAATATGATGTCCACCCCCTAATTCACAAAACTTAATGATGAA---TATACTATATAGACAGACAAATCACCAAAAATCCAAAGATCACATACTCTTTTCTACAGCTAGACCATTGTTCTTCAGTATCTCAGCAACAGTAACCACTG
>PILA-18
GCCATCAAATCATTGAACTGCTCTGATTTTCCCAGTATTATTTCAACCTACAAAGTCAGAAAATGTAAA--TTCCATTACATCCTGCTCTCCATGTTTGTTGTCCATAAAGATCATTTAGAC--TGCATGCATTTATTCAGCTTACCTTTGCTTTCTGGATGGGACGTCCTCTTGATTCATCTCTCATGTCAATGGTAGATGTTGAGATTTCTGAAAGAATCATAAAATTTTGCTCAAAACGATAAATTTATGAAACAAGTCCATAAACTAATAGAATTTACATCAACATAACCATGTCTAAAAAATATGTAAACTAAAGCCATGAAAAGATCCACTAAATATGATGTCCACCCCCTAATTCACAAAACTTAATGATGAA---TATACTATATAGACAGACAAATCACCAAAAATCCAAAGATCACATACTCTTTTCTACAGCTAGACCATTGTTCTTTAGTATCTCAGCAACAGTAACCACTG
>PIAL-AO
GCCATCAAATCATTGAACTGCTCTGATTTTCCCAGTATTATTTCAACCTACAAAGTCAGAAAATGTAAA--TTCCATTACATCCTGCTCTCCATGTTTGTTGTCCATAAAGATCATTTAGAC--TGCATGCATTTATTCAGCTTACCTTTGCTTTCTGGATGGGACGTCCTCTTGATTCATCTCTCATGTCAATGGTAGATGTTGAGATTTCTGAAAGAATCATAAAATTTTGCTCAACACGATAAATTTATGAAACAAGGCCATAAACTAATAGAATTTACATCAACGTAACCATGTCTAAAAAATATGTAAACTAAAGCCATGAAAAGATCCACTAAATATGATGTCCACCCCCTAATTCACAAAACTTAATGATGAA---TATACTATGTAGACAGACAAATCACCAAAAATCCAAAGATCACATACTCTTTTCTACAGCTAGACCATTGTTCTTCAGTATCTCAGCAACAGTAACCACTG
