# Supplementary material for: An empirical evaluation of two-stage species tree inference strategies using a multilocus dataset from North American pines
Source: BMC Evol Biol. 2014 Mar 29;14:67. doi: 10.1186/1471-2148-14-67 (PMC4021425; doi:10.1186/1471-2148-14-67)
Supplement: Additional file 3 — Zip archive containing data filesDp,Dp,0,Ds,Ds,0, and a description of these files. [file 1471-2148-14-67-S3.zip › DeGiorgioEtAl_2014_AdditionalFile1/Dataset_Dp0/2_10155_02.fas]

>PIAL-17
AGTGAATAGAAATAGAGTGCGATGGTTCCTCTTAATTCTTAAAATCACAGCATGTCAAAATTCACTATTTTTCCAAATTTCTTTTTCCCGTGACATTCTGTACTAGAGATTTCAGAAGGCATAATCTGCCATGCTACTCTACCCTGCAGAAATGCCTGGCCTGATAGGAAGCATGTAAACAAGAACTACAGAATTCAGTCCACCAACCGAAAAAGCACAAAATCAAATGCCAGCCTGGAGAGGATATTGCATAGCATTCCAACTAAAAATGCACCCTCGAGTGAACATCTAGAATATCATAGCAACGATCCCAATATGAGACGAAGAACATGG---------CTTTCAAAGTTGCTCCACAAATGAGTTCAGTTCCGTTTACATGTCCAGTGCATTCACATAAAGCACAAGCTTTTCAATCCCAG--TGAACCTCCACGCAGCCATCA
>PIAL-5
AGTGAATAGAAATAGAGTGCGATGGTTCCTCTTAATTCTTAAAATCACAGCATGTCAAAATTCACTATTTTTCCAAATTTCTTTTTCCCGTGACATTCTGTACTAGAGATTTCAGAAGGCATAATCTGCCATGCTACTCTACCCTGCAGAAATGCCTGGCCTGATAGGAAGCATGTAAACAAGAACTACAGAATTCAGTCCACCAACCGAAAAAGCACAAAATCAAATGCCAGCCTGGAGAGGATATTGCATAGCATTCCAACTAAAAATGCACCCTCGAGTGAACATCTAGAATATCATAGCAACGATCCCAATATGAGACGAAGAACATGG---------CTTTCAAAGTTGCTCCACAAATGAGTTCAGTTCCGTTTACATGTCCAGTGCATTCACATAAAGCACAAGCTTTTCAATCCCAG--TGAACCTCCACGCAGCCATCA
>PIAL-16
AGTGAATAGAAATAGAGTGCGATGGTTCCTCTTAATTCTTAAAATCACAGCATGTCAAAATTCACTATTTTTCCAAATTTCTTTTTCCCGTGACATTCTGTACTAGAGATTTCAGAAGGCATAATCTGCCATGCTACTCTACCCTGCAGAAATGCCTGGCCTGATAGGAAGCATGTAAACAAGAACTACAGAATTCAGTCCACCAACCGAAAAAGCACAAAATCAAATGCCAGCCTGGAGAGGATATTGCATAGCATTCCAACTAAAAATGCACCCTCGAGTGAACATCTAGAATATCATAGCAACGATCCCAATATGAGACGAAGAACATGG---------CTTTCAAAGTTGCTCCACAAATGAGTTCAGTTCCGTTTACTTGTCCAGTGCATTCACATAAAGCACAAGCTTTTCAATCCCNNNNNNNNNNNNNNNNNNNNNNNNN
>PIAL-13
AGTGAATAGAAATAGAGTGCGATGGTTCCTCTTAATTCTTAAAATCACAGCATGTCAAAATTCACTATTTTTCCAAATTTCTTTTTCCCGTGACATTCTGTACTAGAGATTTCAGAAGGCATAATCTGCCATGCTACTCTACCCTGCAGAAATGCCTGGCCTGATAGGAAGCATGTAAACAAGAACTACAGAATTCAGTCCACCAACCGAAAAAGCACAAAATCAAATGCCAGCCTGGAGAGGATATTGCATAGCATTCCAACTAAAAATGCACCCTCGAGTGAACATCTAGAATATCATAGCAACGATCCCAATATGAGACGAAGAACATGG---------CTTTCAAAGTTGCTCCACAAATGAGTTCAGTTCCGTTTACATGTCCAGTGCATTCACATAAAGCACAAGCTTTTCAATCCCAG--TGAACCTCCACGCAGCCATCA
>PIAL-9
AGTGAATAGAAATAGAGTGCGATGGTTCCTCTTAATTCTTAAAATCACAGCATGTCAAAATTCACTATTTTTCCAAATTTCTTTTTCCCGTGACATTCTGTACTAGAGATTTCAGAAGGCATAATCTGCCATGCTACTCTACCCTGCAGAAATGCCTGGCCTGATAGGAAGCATGTAAACAAGAACTACAGAATTCAGTCCACCAACCGAAAAAGCACAAAATCAAATGCCAGCCTGGAGAGGATATTGCATAGCATTCCAACTAAAAATGCACCCTCGAGTGAACATCTAGAATATCATAGCAACGATCCCAATATGAGACGAAGAACATGG---------CTTTCAAAGTTGCTCCACAAATGAGTTCAGTTCCGTTTACATGTCCAGTGCATTCACATAAAGCACAAGCTTTTCAATCCCAG--TGAACCTCCACGCAGCCATCA
>PIAL-4
AGTGAATAGAAATAGAGTGCGATGGTTCCTCTTAATTCTTAAAATCACAGCATGTCAAAATTCACTATTTTTCCAAATTTCTTTTTCCCGTGACATTCTGTACTAGAGATTTCAGAAGGCATAATCTGCCATGCGACTCTACCCTGCAGAAATGCCTGGCCTGATAGGAAGCATGTAAACAAGAACTACAGAATTCAGTCCACCAACCGAAAAAGCACAAAATCAAATGCCAGCCTGGAGAGGATATTGCATAGCATTCCAACTAAAAATGCACCCTCGAGTGAACATCTAGAATATCATAGCAACGATCCCAATATGAGACGAAGAACATGG---------CTTTCAAAGTTGCTCCACAAATGAGTTCAGTTCCGTTTACATGTCCAGTGCATTCACATAAAGCACAAGCTTTTCAATCCCAG--TGAACCTCCACGCAGCCATCA
>PIAL-8
AGTGAATAGAAATAGAGTGCGATGGTTCCTCTTAATTCTTAAAATCACAGCATGTCAAAATTCACTATTTTTCCAAATTTCTTTTTCCCGTGACATTCTGTACTAGAGATTTCAGAAGGCATAATCTGCCATGCTACTCTACCCTGCAGAAATGCCTGGCCTGATAGGAAGCATGTAAACAAGAACTACAGAATTCAGTCCACCAACCGAAAAAGCACAAAATCAAATGCCAGCCTGGAGAGGATATTGCATAGCATTCCAACTAAAAATGCACCCTCGAGTGAACATCTAGAATATCATAGCAACGATCCCAATATGAGACGAAGAACATGG---------CTTTCAAAGTTGCTCCACAAATGAGTTCAGTTCCGTTTACATGTCCAGTGCATTCACATAAAGCACAAGCTTTTCAATCCCAG--TGAACCTCCACGCAGCCATCA
>PIAL-3
AGTGAATAGAAATAGAGTGCGATGGTTCCTCTTAATTCTTAAAATCACAGCATGTCAAAATTCACTATTTTTCCAAATTTCTTTTTCCCGTGACATTCTGTACTAGAGATTTCAGAAGGCATAATCTGCCATGCTACTCTACCCTGCAGAAATGCCTGGCCTGATAGGAAGCATGTAAACAAGAACTACAGAATTCAGTCCACCAACCGAAAAAGCACAAAATCAAATGCCAGCCTGGAGAGGATATTGCATAGCATTCCAACTAAAAATGCACCCTCGAGTGAACATCTAGAATATCATAGCAACGATCCCAATATGAGACGAAGAACATGG---------CTTTCAAAGTTGCTCCACAAATGAGTTCAGTTCCGTTTACATGTCCAGTGCATTCACATAAAGCACAAGCTTTTCAATCCCAG--TGAACCTCCACGCAGCCATCA
>PIAL-6
AGTGAATAGAAATAGAGTGCGATGGTTCCTCTTAATTCTTAAAATCACAGCATGTCAAAATTCACTATTTTTCCAAATTTCTTTTTCCCGTGACATTCTGTACTAGAGATTTCAGAAGGCATAATCTGCCATGCTACTCTACCCTGCAGAAATGCCTGGCCTGATAGGAAGCATGTAAACAAGAACTACAGAATTCAGTCCACCAACCGAAAAAGCACAAAATCAAATGCCAGCCTGGAGAGGATATTGCATAGCATTCCAACTAAAAATGCACCCTCGAGTGAACATCTAGAATATCATAGCAACGATCCCAATATGAGACGAAGAACATGG---------CTTTCAAAGTTGCTCCACAAATGAGTTCAGTTCCGTTTACATGTCCAGTGCATTCACATAAAGCACAAGCTTTTCAATCCCAG--TGAACCTCCACGCAGCCATCA
>PIAL-10
NGTGAATAGAAATAGAGTGCGATGGTTCCTCTTAATTCTTAAAATCACAGCATGTCAAAATTCACTATTTTTCCAAATTTCTTTTTCCCGTGACATTCTGTACTAGAGATTTCAGAAGGCATAATCTGCCATGCTACTCTACCCTGCAGAAATGCCTGGCCTGATAGGAAGCATGTAAACAAGAACTACAGAATTCAGTCCACCAACCGAAAAAGCACAAAATCAAATGCCAGCCTGGAGAGGATATTGCATAGCATTCCAACTAAAAATGCACCCTCGAGTGAACATCTAGAATATCATAGCAACGATCCCAATATGAGACGAAGAACATGG---------CTTTCAAAGTTGCTCCACAAATGAGTTCAGTTCCGTTTACATGTCCAGTGCATTCACATAAAGCACAAGCTTTTCAATCCCAG--TGAACCTCCACGCAGCCATCA
>PIAL-7
AGTGAATAGAAATAGAGTGCGATGGTTCCTCTTAATTCTTAAAATCACAGCATGTCAAAATTCACTATTTTTCCAAATTTCTTTTTCCCGTGACATTCTGTACTAGAGATTTCAGAAGGCATAATCTGCCATGCTACTCTACCCTGCAGAAATGCCTGGCCTGATAGGAAGCATGTAAACAAGAACTACAGAATTCAGTCCACCAACCGAAAAAGCACAAAATCAAATGCCAGCCTGGAGAGGATATTGCATAGCATTCCAACTAAAAATGCACCCTCGAGTGAACATCTAGAATATCATAGCAACGATCCCAATATGAGACGAAGAACATGG---------CTTTCAAAGTTGCTCCACAAATGAGTTCAGTTCCGTTTACATGTCCAGTGCATTCACATAAAGCACAAGCTTTTCAATCCCAG--TGAACCTCCACGCAGCCATCA
>PIAL-2
AGTGAATAGAAATAGAGTGCGATGGTTCCTCTTAATTCTTAAAATCACAGCATGTCAAAATTCACTATTTTTCCAAATTTCTTTTTCCCGTGACATTCTGTACTAGAGATTTCAGAAGGCATAATCTGCCATGCTACTCTACCCTGCAGAAATGCCTGGCCTGATAGGAAGCATGTAAACAAGAACTACAGAATTCAGTCCACCAACCGAAAAAGCACAAAATCAAATGCCAGCCTGGAGAGGATATTGCATAGCATTCCAACTAAAAATGCACCCTCGAGTGAACATCTAGAATATCATAGCAACGATCCCAATATGAGACGAAGAACATGG---------CTTTCAAAGTTGCTCCACAAATGAGTTCAGTTCCGTTTACATGTCCAGTGCATTCACATAAAGCACAAGCTTTTCAATCCCAG--TGAACCTCCACGCAGCCATCA
>PIAY-2
AGTGAATAGAAATAGAGTGCGATGGTTCCTCTTAATTCTTAAAATCACAGCATGTCAAAATTCACTATTTTTCCAAATTTCTTTTTCCCGTGACATTCTGTACTAGAGATTTCAGAAGGCATAATCTGCCATGCTACTCTACCCTGCAGAAATGCCTGGCCTGATAGGAAGCATGTAAACAAGAACTACAGAATTCAGTCCACCAACCGAAAAAGCACAAAATCAAATGCCAGCCTGGAGAGGATATTGCATAGCATTCCAACTAAAAATGCACCCTCGAGTGAACATCTAGAATATCATAGCAACGATCCCAATATGAGACGAAAAACATGG---------CTTTCAAAGTTGCTCCACAAATGAGTTCAGTTCCGTTTACATGTCCAGTGCATTCACATAAAGCACAAGCTTTTCAATCCCAG--TGAACCTCCACGCAGCCATCA
>PIAY-1
AGTGAATAGAAATAGAGTGCGATGGTTCCTCTTAATTCTTAAAATCACAGCATGTCAAAATTCACTATTTTTCCAAATTTCTTTTTCCCGTGACATTCTGTACTAGAGATTTCAGAAGGCATAATCTGCCATGCTACTCTACCCTGCAGAAATGCCTGGCCTGATAGGAAGCATGTAAACAAGAACTACAGAATTCAGTCCACCAACCGAAAAAGCACAAAATCAAATGCCAGCCTGGAGAGGATATTGCATAGCATTCCAACTAAAAATGCACCCTCGAGTGAACATCTAGAATATCATAGCAACGATCCCAATATGAGACGAAGAACATGG---------CTTTCAAAGTTGCTCCACAAATGAGTTCAGTTCCGTTTACATGTCCAGTGCATTCACATAAAGCACAAGCTTTTCAATCCCAG--TGAACCTCCACGCAGCCATCA
>PIAY-19
AGTGAATAGAAATAGAGTGCGATGGTTCCTCTTAATTCTTAAAATCACAGCATGTCAAAATTCACTATTTTTCCAAATTTCTTTTTCCCGTGACATTCTGTACTAGAGATTTCAGAAGGCATAATCTGCCATGCTACTCTACCCTGCAGAAATGCCTGGCCTGATAGGAAGCATGTAAACAAGAACTACAGAATTCAGTCCACCAACCGAAAAAGCACAAAATCAAATGCCAGCCTGGAGAGGATATTGCATAGCATTCCAACTAAAAATGCACCCTCGAGTGAACATCTAGAATATCATAGCAACGATCCCAATATGAGACGAAGAACATGG---------CTTTCAAAGTTGCTCCACAAATGAGTTCAGTTCCGTTTACATGTCCAGTGCATTCACATAAAGCACAAGCTTTTCAATCCCAG--TGAACCTCCACGCAGCCATCA
>PIAY-4
AGTGAATAGAAATAGAGTGCGATGGTTCCTCTTAATTCTTAAAATCACAGCATGTCAAAATTCACTATTTTTCCAAATTTCTTTTTCCCGTGACATTCTGTACTAGAGATTTCAGAAGGCATAATCTGCCATGCTACTCTACCCTGCAGAAATGCCTGGCCTGATAGGAAGCATGTAAACAAGAACTACAGAATTCAGTCCACCAACCGAAAAAGCACAAAATCAAATGCCAGCCTGGAGAGGATATTGCATAGCATTCCAACTAAAAATGCACCCTCGAGTGAACATCTAGAATATCATAGCAACGATCCCAATATGAGACGAAGAACATGG---------CTTTCAAAGTTGCTCCACAAATGAGTTCAGTTCCGTTTACATGTCCAGTGCATTCACATAAAGCACAAGCTTTTCAATCCCAG--TGAACCTCCACGCAGCCATCA
>PIAY-14
AGTGAATAGAAATAGAGTGCGATGGTTCCTCTTAATTCTTAAAATCACAGCATGTCAAAATTCACTATTTTTCCAAATTTCTTTTTCCCGTGACATTCTGTACTAGAGATTTCAGAAGGCATAATCTGCCATGCTACTCTACCCTGCAGAAATGCCTGGCCTGATAGGAAGCATGTAAACAAGAACTACAGAATTCAGTCCACCAACCGAAAAAGCACAAAATCAAATGCCAGCCTGGAGAGGATATTGCATAGCATTCCAACTAAAAATGCACCCTCGAGTGAACATCTAGAATATCATAGCAACGATCCCAATATGAGACGAAGAACATGG---------CTTTCAAAGTTGCTCCACAAATGAGTTCAGTTCCGTTTACATGTCCAGTGCATTCACATAAAGCACAAGCTTTTCAATCCCAG--TGAACCTCCACGCAGCCATCA
>PIAY-18
AGTGAATAGAAATAGAGTGCGATGGTTCCTCTTAATTCTTAAAATCACAGCATGTCAAAATTCACTATTTTTCCAAATTTCTTTTTCCCGTGACATTCTGTACTAGAGATTTCAGAAGGCATAATCTGCCATGCTACTCTACCCTGCAGAAATGCCTGGCCTGATAGGAAGCATGTAAACAAGAACTACAGAATTCAGTCCACCAACCGAAAAAGCACAAAATCAAATGCCAGCCTGGAGAGGATATTGCACAGCATTCCAACTAAAAATGCACCCTCGAGTGAACATCTAGAATATCATAGCAACGATCCCAATATGAGACGAAGAACATGG---------CTTTCAAAGTTGCTCCACAAATGAGTTCAGTTCCGTTTACATGTCCAGTGCATTCACATAAAGCACAAGCTTTTCAATCCCAG--TGAACCTCCACGCAGCCATCA
>PIAY-10
AGTGAATAGAAATAGAGTGCGATGGTTCCTCTTAATTCTTAAAATCACAGCATGTCAAAATTCACTATTTTTCCAAATTTCTTTTTCCCGTGACATTCTGTACTAGAGATTTCAGAAGGCATAATCTGCCATGCTACTCTACCCTGCAGAAATGCCTGGCCTGATAGGAAGCATGTAAACAAGAACTACAGAATTCAGTCCACCAACCGAAAAAGCACAAAATCAAATGCCAGCCTGGAGAGGATATTGCATAGCATTCCAACTAAAAATGCACCCTCGAGTGAACATCTAGAATATCATAGCAACGATCCCAATATGAGACGAAGAACATGG---------CTTTCAAAGTTGCTCCACAAATGAGTTCAGTTCCGTTTACATGTCCAGTGCATTCACATAAAGCACAAGCTTTTCAATCCCAG--TGAACCTCCACGCAGCCATCA
>PIAY-9
AGTGAATAGAAATAGAGTGCGATGGTTCCTCTTAATTCTTAAAATCACAGCATGTCAAAATTCACTATTTTTCCAAATTTCTTTTTCCCGTGACATTCTGTACTAGAGATTTCAGAAGGCATAATCTGCCATGCTACTCTACCCTGCAGAAATGCCTGGCCTGATAGGAAGCATGTAAACAAGAACTACAGAATTCAGTCCACCAACCGAAAAAGCACAAAATCAAATGCCAGCCTGGAGAGGATATTGCATAGCATTCCAACTAAAAATGCACCCTCGAGTGAACATCTAGAATATCATAGCAACGATCCCAATATGAGACGAAGAACATGG---------CTTTCAAAGTTGCTCCACAAATGAGTTCAATTCCGTTTACATGTCCAGTGCATTCACATAAAGCACAAGCTTTTCAATCCCAG--TGAACCTCCACGCAGCCATCA
>PIAY-8
AGTGAATAGAAATAGAGTGCGATGGTTCCTCTTAATTCTTAAAATCACAGCATGTCAAAATTCACTATTTTTCCAAATTTCTTTTTCCCGTGACATTCTGTACTAGAGATTTCAGAAGGCATAATCTGCCATGCTACTCTACCCTGCAGAAATGCCTGGCCTGATAGGAAGCATGTAAACAAGAACTACAGAATTCAGTCCACCAACCGAAAAAGCACAAAATCAAATGCCAGCCTGGAGAGGATATTGCATAGCATTCCAACTAAAAATGCACCCTCGAGTGAACATCTAGAATATCATAGCAACGATCCCAATATGAGACGAAGAACATGG---------CTTTCAAAGTTGCTCCACAAATGAGTTCAGTTCCGTTTACATGTCCAGTGCATTCACATAAAGCACAAGCTTTTCAATCCCAG--TGAACCTCCACGCAGCCATCA
>PIAY-5
AGTGAATAGAAATAGAGTGCGATGGTTCCTCTTAATTCTTAAAATCACAGCATGTCAAAATTCACTATTTTTCCAAATTTCTTTTTCCCGTGACATTCTGTACTAGAGATTTCAGAAGGCATAATCTGCCATGCTACTCTACCCTGCAGAAATGCCTGGCCTGATAGGAAGCATGTAAACAAGAACTACAGAATTCAGTCCACCAACCGAAAAAGCACAAAATCAAATGCCAGCCTGGAGAGGATATTGCACAGCATTCCAACTAAAAATGCACCCTCGAGTGAACATCTAGAATATCATAGCAACGATCCCAATATGAGACGAAGAACATGG---------CTTTCAAAGTTGCTCCACAAATGAGTTCAGTTCCGTTTACATGTCCAGTGCATTCACATAAAGCACAAGCTTTTCAATCCCAG--TGAACCTCCACGCAGCCATCA
>PIAY-17
AGTGAATAGAAATAGAGTGCGATGGTTCCTCTTAATTCTTAAAATCACAGCATGTCAAAATTCACTATTTTTCCAAATTTCTTTTTCCCGTGACATTCTGTACTAGAGATTTCAGAAGGCATAATCTGCCATGCTACTCTACCCTGCAGAAATGCCTGGCCTGATAGGAAGCATGTAAACAAGAACTACAGAATTCAGTCCACCAACCGAAAAAGCACAAAATCAAATGCCAGCCTGGAGAGGATATTGCATAGCATTCCAACTAAAAATGCACCCTCGAGTGAACATCTAGAATATCATAGCAACGATCCCAATATGAGACGAAGAACATGG---------CTTTCAAAGTTGCTCCACAAATGAGTTCAGTTCCGTTTACATGTCCAGTGCATTCACATAAAGCACAAGCTTTTCAATCCCAG--TGAACCTCCACGCAGCCATCA
>PIAY-3
AGTGAATAGAAATAGAGTGCGATGGTTCCTCTTAATTCTTAAAATCACAGCATGTCAAAATTCACTATTTTTCCAAATTTCTTTTTCCCGTGACATTCTGTACTAGAGATTTCAGAAGGCATAATCTGCCATGCTACTCTACCCTGCAGAAATGCCTGGCCTGATAGGAAGCATGTAAACAAGAACTACAGAATTCAGTCCACCAACCGAAAAAGCACAAAATCAAATGCCAGCCTGGAGAGGATATTGCATAGCATTCCAACTAAAAATGCACCCTCGAGTGAACATCTAGAATATCATAGCAACGATCCCAATATGAGACGAAGAACATGG---------CTTTCAAAGTTGCTCCACAAATGAGTTCAGTTCCGTTTACATGTCCAGTGCATTCACATAAAGCACAAGCTTTTCAATCCCAG--TGAACCTCCACGCAGCCATCA
>PIAY-6
AGTGAATAGAAATAGAGTGCGATGGTTCCTCTTAATTCTTAAAATCACAGCATGTCAAAATTCACTATTTTTCCAAATTTCTTTTTCCCGTGACATTCTGTACTAGAGATTTCAGAAGGCATAATCTGCCATGCTACTCTACCCTGCAGAAATGCCTGGCCTGATAGGAAGCATGTAAACAAGAACTACAGAATTCAGTCCACCAACCGAAAAAGCACAAAATCAAATGCCAGCCTGGAGAGGATATTGCATAGCATTCCAACTAAAAATGCACCCTCGAGTGAACATCTAGAATATCATAGCAACGATCCCAATATGAGACGAAGAACATGG---------CTTTCAAAGTTGCTCCACAAATGAGTTCAATTCCGTTTACATGTCCAGTGCATTCACATAAAGCACAAGCTTTTCAATCCCAG--TGAACCTCCACGCAGCCATCA
>PIAY-16
AGTGAATAGAAATAGAGTGCGATGGTTCCTCTTAATTCTTAAAATCACAGCATGTCAAAATTCACTATTTTTCCAAATTTCTTTTTCCCGTGACATTCTGTACTAGAGATTTCAGAAGGCATAATCTGCCATGCTACTCTACCCTGCAGAAATGCCTGGCCTGATAGGAAGCATGTAAACAAGAACTACAGAATTCAGTCCACCAACCGAAAAAGCACAAAATCAAATGCCAGCCTGGAGAGGATATTGCATAGCATTCCAACTAAAAATGCACCCTCGAGTGAACATCTAGAATATCATAGCAACGATCCCAATATGAGACGAAGAACATGG---------CTTTCAAAGTTGCTCCACAAATGAGTTCAATTCCGTTTACATGTCCAGTGCATTCACATAAAGCACAAGCTTTTCAATCCCAG--TGAACCTCCACGCAGCCATCA
>PIAY-15
AGTGAATAGAAATAGAGTGCGATGGTTCCTCTTAATTCTTAAAATCACAGCATGTCAAAATTCACTATTTTTCCAAATTTCTTTTTCCCGTGACATTCTGTACTAGAGATTTCAGAAGGCATAATCTGCCATGCTACTCTACCCTGCAGAAATGCCTGGCCTGATAGGAAGCATGTAAACAAGAACTACAGAATTCAGTCCACCAACCGAAAAAGCACAAAATCAAATGCCAGCCTGGAGAGGATATTGCATAGCATTCCAACTAAAAATGCACCCTCGAGTGAACATCTAGAATATCATAGCAACGATCCCAATATGAGACGAAGAACATGG---------CTTTCAAAGTTGCTCCACAAATGAGTTCAATTCCGTTTACATGTCCAGTGCATTCACATAAAGCACAAGCTTTTCAATCCCAG--TGAACCTCCACGCAGCCATCA
>PIAY-7
AGTGAATAGAAATAGAGTGCGATGGTTCCTCTTAATTCTTAAAATCACAGCATGTCAAAATTCACTATTTTTCCAAATTTCTTTTTCCCGTGACATTCTGTACTAGAGATTTCAGAAGGCATAATCTGCCATGCTACTCTACCCTGCAGAAATGCCTGGCCTGATAGGAAGCATGTAAACAAGAACTACAGAATTCAGTCCACCAACCGAAAAAGCACAAAATCAAATGCCAGCCTGGAGAGGATATTGCACAGCATTCCAACTAAAAATGCACCCTCGAGTGAACATCTAGAATATCATAGCAACGATCCCAATATGAGACGAAGAACATGG---------CTTTCAAAGTTGCTCCACAAATGAGTTCAGTTCCGTTTACATGTCCAGTGCATTCACATAAAGCACAAGCTTTTCAATCCCAG--TGAACCTCCACGCAGCCATCA
>PIAY-13
AGTGAATAGAAATAGAGTGCGATGGTTCCTCTTAATTCTTAAAATCACAGCATGTCAAAATTCACTATTTTTCCAAATTTCTTTTTCCCGTGACATTCTGTACTAGAGATTTCAGAAGGCATAATCTGCCATGCTACTCTACCCTGCAGAAATGCCTGGCCTGATAGGAAGCATGTAAACAAGAACTACAGAATTCAGTCCACCAACCGAAAAAGCACAAAATCAAATGCCAGCCTGGAGAGGATATTGCACAGCATTCCAACTAAAAATGCACCCTCGAGTGAACATCTAGAATATCATAGCAACGATCCCAATATGAGACGAAGAACATGG---------CTTTCAAAGTTGCTCCACAAATGAGTTCAGTTCCGTTTACATGTCCAGTGCATTCACATAAAGCACAAGCTTTTCAATCCCAG--TGAACCTCCACGCAGCCATCA
>PIBU-1
AGTGAATAGAAATAGAGTGCGATGGTTCCTCTTAATTCTTAAAATCACAGCATGTCAAAATTCACTATTTTTCCAAATTTCTTTTCCCCGTGACATTCTGTACTAGAGATTTCAGAAGGCATAATCTGCCATGCTACTCTACCCTGCAGAAATGCCTGGCCTGATAGGAAGCATGTAAACAAGAACTACAGAATTCAGTCCACCAACCGAAAAAGCACAAA-TCAAATGCCAGCCTGGAGAGGATATTGCATAGCATTCCAACTAAAAATGCACCCTCGAGTGAACATCTAGAATATCATAGCAACGATCCCAATATGAGACGAAGAACATGG---------CTTTCAAAGTTGCTCCACAAATGAGTTCAGTTCCGTTTACATGTCCAGTGCATTCACATAAAGCACAAGCTTTACAATCCCAG--TGAACCTCCACGCAGCCATCA
>PIFL-10
AGTGAATAGAAATAGAGTGCGATGGTTCCTCTTAATTCTTAAAATCACAGCATGTCAAAATTCACTATTTTTCCAAATTTCTTTTTCCCGTGACATTCTGTACTAGAGATTTCAGAAGGCATAATCTGCCATGCTACTCTACCCTGCAGAAATGCCTGGCCTGATAGGAAGCATGTAAACAAGAACTACAGAATTCAGTCCACCAACCGAAAAAGCACAAAATCAAATGCCAGCCTGGAGAGGATATTGCACAGCATTCCAACTAAAAATGCACCCTCGAGTGAACATCTAGAATATCATAGCAACGATCCCAATATGAGACGAAGAACATGG---------CTTTCAAAGTTGCTCCACAAATGAGTTCAGTTCCGTTTACATGTCCAGTGCATTCACATAAAGCACAAGCTTTTCAATCCCAG--TGAACCTCCACGCAGCCATCA
>PIFL-14
AGTGAATAGAAATAGAGTGCGATGGTTCCTCTTAATTCTTAAAATCACAGCATGTCAAAATTCACTATTTTTCCAAATTTCTTTTTCCCGTGACATTCTGTACTAGAGATTTCAGAAGGCATAATCTGCCATGCTACTCTACCCTGCAGAAATGCCTGGCCTGATAGGAAGCATGTAAACAAGAACTACAGAATTCAGTCCACCAACCGAAAAAGCACAAAATCAAATGCCAGCCTGGAGAGGATATTGCACAGCATTCCAACTAAAAATGCACCCTCGAGTGAACATCTAGAATATCATAGCAACGATCCCAATATGAGACGAAGAACATGG---------CTTTCAAAGTTGCTCCACAAATGAGTTCAGTTCCGTTTACATGTCCAGTGCATTCACATAAAGCACAAGCTTTTCAATCCCAG--TGAACCTCCACGCAGCCATCA
>PIFL-15
AGTGAATAGAAATAGAGTGCGATGGTTCCTCTTAATTCTTAAAATCACAGCATGTCAAAATTCACTATTTTTCCAAATTTCTTTTTCCCGTGACATTCTGTACTAGAGATTTCAGAAGGCATAATCTGCCATGCTACTCTACCCTGCAGAAATGCCTGGCCTGATAGGAAGCATGTAAACAAGAACTACAGAATTCAGTCCACCAACCGAAAAAGCACAAAATCAAATGCCAGCCTGGAGAGGATATTGCACAGCATTCCAACTAAAAATGCACCCTCGAGTGAACATCTAGAATATCATAGCAACGATCCCAATATGAGACGAAGAACATGG---------CTTTCAAAGTTGCTCCACAAATGAGTTCAGTTCCGTTTACATGTCCAGTGCATTCACATAAAGCACAAGCTTTTCAATCCCAG--TGAACCTCCACGCAGCCATCA
>PIFL-4
AGTGAATAGAAATAGAGTGCGATGGTTCCTCTTAATTCTTAAAATCACAGCATGTCAAAATTCACTATTTTTCCAAATTTCTTTTTCCCGTGACATTCTGTACTAGAGATTTCAGAAGGCATAATCTGCCATGCTACTCTACCCTGCAGAAATGCCTGGCCTGATAGGAAGCATGTAAACAAGAACTACAGAATTCAGTCCACCAACCGAAAAAGCACAAAATCAAATGCCAGCCTGGAGAGGATATTGCACAGCATTCCAACTAAAAATGCACCCTCGAGTGAACATCTAGAATATCATAGCAACGATCCCAATATGAGACGAAGAACATGG---------CTTTCAAAGTTGCTCCACAAATGAGTTCAGTTCCGTTTACATGTCCAGTGCATTCACATAAAGCACAAGCTTTTCAATCCCAG--TGAACCTCCACGCAGCCATCA
>PIFL-17
AGTGAATAGAAATAGAGTGCGATGGTTCCTCTTAATTCTTAAAATCACAGCATGTCAAAATTCACTATTTTTCCAAATTTCTTTTTCCCGTGACATTCTGTACTAGAGATTTCAGAAGGCATAATCTGCCATGCTACTCTACCCTGCAGAAATGCCTGGCCTGATAGGAAGCATGTAAACAAGAACTACAGAATTCAGTCCACCAACCGAAAAAGCACAAAATCAAATGCCAGCCTGGAGAGGATATTGCACAGCATTCCAACTAAAAATGCACCCTCGAGTGAACATCTAGAATATCATAGCAACGATCCCAATATGAGACGAAGAACATGG---------CTTTCAAAGTTGCTCCACAAATGAGTTCAGTTCCGTTTACATGTCCAGTGCATTCACATAAAGCACAAGCTTTTCAATCCCAG--TGAACCTCCACGCAGCCATCA
>PIFL-13
AGTGAATAGAAATAGAGTGCGATGGTTCCTCTTAATTCTTAAAATCACAGCATGTCAAAATTCACTATTTTTCCAAATTTCTTTTTCCCGTGACATTCTGTACTAGAGATTTCAGAAGGCATAATCTGCCATGCTACTCTACCCTGCAGAAATGCCTGGCCTGATAGGAAGCATGTAAACAAGAACTACAGAATTCAGTCCACCAACCGAAAAAGCACAAAATCAAATGCCAGCCTGGAGAGGATATTGCACAGCATTCCAACTAAAAATGCACCCTCGAGTGAACATCTAGAATATCATAGCAACGATCCCAATATGAGACGAAGAACATGG---------CTTTCAAAGTTGCTCCACAAATGAGTTCAGTTCCGTTTACATGTCCAGTGCATTCACATAAAGCACAAGCTTTTCAATCCCAG--TGAACCTCCACGCAGCCATCA
>PIFL-16
AGTGAATAGAAATAGAGTGCGATGGTTCCTCTTAATTCTTAAAATCACAGCATGTCAAAATTCACTATTTTTCCAAATTTCTTTTTCCCGTGACATTCTGTACTAGAGATTTCAGAAGGCATAATCTGCCATGCTACTCTACCCTGCAGAAATGCCTGGCCTGATAGGAAGCATGTAAACAAGAACTACAGAATTCAGTCCACCAACCGAAAAAGCACAAAATCAAATGCCAGCCTGGAGAGGATATTGCACAGCATTCCAACTAAAAATGCACCCTCGAGTGAACATCTAGAATATCATAGCAACGATCCCAATATGAGACGAAGAACATGG---------CTTTCAAAGTTGCTCCACAAATGAGTTCAGTTCCGTTTACATGTCCAGTGCATTCACATAAAGCACAAGCTTTTCAATCCCAG--TGAACCTCCACGCAGCCATCA
>PIFL-3
AGTGAATAGAAATAGAGTGCGATGGTTCCTCTTAATTCTTAAAATCACAGCATGTCAAAATTCACTATTTTTCCAAATTTCTTTTTCCCGTGACATTCTGTACTAGAGATTTCAGAAGGCATAATCTGCCATGCTACTCTACCCTGCAGAAATGCCTGGCCTGATAGGAAGCATGTAAACAAGAACTACAGAATTCAGTCCACCAACCGAAAAAGCACAAAATCAAATGCCAGCCTGGAGAGGATATTGCACAGCATTCCAACTAAAAATGCACCCTCGAGTGAACATCTAGAATATCATAGCAACGATCCCAATATGAGACGAAGAACATGG---------CTTTCAAAGTTGCTCCACAAATGAGTTCAGTTCCGTTTACATGTCCAGTGCATTCACATAAAGCACAAGCTTTTCAATCCCAG--TGAACCTCCACGCAGCCATCA
>PIFL-9
AGTGAATAGAAATAGAGTGCGATGGTTCCTCTTAATTCTTAAAATCACAGCATGTCAAAATTCACTATTTTTCCAAATTTCTTTTTCCCGTGACATTCTGTACTAGAGATTTCAGAAGGCATAATCTGCCATGCTACTCTACCCTGCAGAAATGCCTGGCCTGATAGGAAGCATGTAAACAAGAACTACAGAATTCAGTCCACCAACCGAAAAAGCACAAAATCAAATGCCAGCCTGGAGAGGATATTGCACAGCATTCCAACTAAAAATGCACCCTCGAGTGAACATCTAGAATATCATAGCAACGATCCCAATATGAGACGAAGAACATGG---------CTTTCAAAGTTGCTCCACAAATGAGTTCAGTTCCGTTTACATGTCCAGTGCATTCACATAAAGCACAAGCTTTTCAATCCCAG--TGAACCTCCACGCAGCCATCA
>PIFL-1
AGTGAATAGAAATAGAGTGCGATGGTTCCTCTTAATTCTTAAAATCACAGCATGTCAAAATTCACTATTTTTCCAAATTTCTTGTTCCCGTGACATTCTGTACTAGAGATTTCAGAAGGCATAATCTGCCATGCTACTCTACCCTGCAGAAATGCCTGGCCTGATAGGAAGCATGTAAACAAGAAATACAGAATTCAGTCCACCAACCGAAAAAGCACAAAATCAAATGCCAGCCTGGAGAGGATATTGCACAGCATTCCAACTAAAAATGCACCCTCGAGTGAACATCTAGAATATCATAGCAACGATCCCAATATGAGACGAAGAACATGG---------CTTTCAAAGTTGCTCCACAAATGAGTTCAGTTCCGTTTACATGTCCAGTGCATTCACATAAAGCACAAGCTTTTCAATCCCAG--TGAACCTCCACGCAGCCATCA
>PIGE-2
AGTGAATAGAAATAGAGTGCGATGGTTCCTCTTAATTCTTAAAATCACAGCATGTCAAAATTCACTATTTTTCCAAATTTCTTTTCCCCGTGACATTCTGTACTAGAGATTTCAGAAGGCATAATCTGCCATGCTACTCTACCCTGCAGAAATGCCTGGCCTGATAGGAAGCATGTAAACAAGAACTACAGAATTCAGTCCACCAACCTAAAAAGCACAAA-TCAAATGCCAGCCTGGAGAGGATATTGCATAGCATTCCAACTAAAAATGCACCCTCGAGTGAACATCTAGAATATCATAGCAACGATCCCAATATGAGACGAAGAACATGG---------CTTTCAAAGTTGCTCCACAAATGAGTTCAGTTCCGCTTACATGTCCAGTGCATTCACATAAAGCACAAGCTTTACAATCCCAG--TGAACCTCCACGCAGCCATCA
>PIGE-1
AGTGAATAGAAATAGAGTGCGATGGTTCCTCTTAATTCTTAAAATCACAGCATGTCAAAATTCACTATTTTTCCAAATTTCTTTTCCCCGTGACATTCTGTACTAGAGATTTCAGAAGGCATAATCTGCCATGCTACTCTACCCTGCAGAAATGCCTGGCCTGATAGGAAGCATGTAAACAAGAACTACAGAATTCAGTCCACCAACCTAAAAAGCACAAA-TCAAATGCCAGCCTGGAGAGGATATTGCATAGCATTCCAACTAAAAATGCACCCTCGAGTGAACATCTAGAATATCATAGCAACGATCCCAATATGAGACGAAGAACATGG---------CTTTCAAAGTTGCTCCACAAATGAGTTCAGTTCCGCTTACATGTCCAGTGCATTCACATAAAGCACAAGCTTTACAATCCCAG--TGAACCTCCACGCAGCCATCA
>PIMN-11
AGTGAATAGAAATAGAGTGCGATGGTTCCTCTTAATTCTTAAAATCACAGCATGTCAAAATTCACTATTTTTCCAAATTTCTTTTTCCCGTGACATTCTGTACTAGAGATTTCAGAAGGCATAATCTGCCATGCTACTCTACCCTGCAGAAATGCCTGGCCTGATAGGAAGCATGTAAACAAGAACTACAGAATTCAGTCCACCAACCGAAAAAACACAAAATCAAATGCCAGCCTGGAGAGGATATTGCACAGCATTCCAACTAAAAATGCACCCTCGAGTGAACATCTAGAATATCATAGCAACGATCCCAATATGAGACGAAGAACATGG---------CTTTCAAAGTTGCTCCACAAATGAGTTCAGTTCCGTTTACATGTCCAGTGCATTCACATAAAGCACAAGCTTTTCAATCCCAG--TGAACCTCCACGCAGCCATCA
>PIMN-8
AGTGAATAGAAATAGAGTGCGATGGTTCCTCTTAATTCTTAAAATCACAGCATGTCAAAATTCACTATTTTTCCAAATTTCTTTTTCCCGTGACATTCTGTACTAGAGATTTCAGAAGGCATAATCTGCCATGCTACTCTACCCTGCAGAAATGCCTGGCCTGATAGGAAGCATGTAAACAAGAACTACAGAATTCAGTCCACCAACCGAAAAAGCACAAAATCAAATGCCAGCCTGGAGAGGATATTGCATAGCATTCCAACTAAAAATGCACCCTCGAGTGAACATCTAGAATATCATAGCAACGATCCCAATATGAGACGAAGAACATGG---------CTTTCAAAGTTGCTCCACAAATGAGTTCAATTCCGTTTACATGTCCAGTGCATTCACATAAAGCACAAGCTTTTCAATCCCAG--TGAACCTCCACGCAGCCATCA
>PIMN-18
AGTGAATAGAAATAGAGTGCGATGGTTCCTCTTAATTCTTAAAATCACAGCATGTCAAAATTCACTATTTTTCCAAATTTCTTTTTCCCGTGACATTCTGTACTAGAGATTTCAGAAGGCATAATCTGCCATGCTACTCTACCCTGCAGAAATGCCTGGCCTGATAGGAAGCATGTAAACAAGAACTACAGAATTCAGTCCACCAACCGAAAAAGCACAAAATCAAATGCCAGCCTGGAGAGGATATTGCATAGCATTCCAACTAAAAATGCACCCTCGAGTGAACATCTAGAATATCATAGCAACGATCCCAATATGAGACGAAGAACATGG---------CTTTCAAAGTTGCTCCACAAATGAGTTCAATTCCGTTTACATGTCCAGTGCATTCACATAAAGCACAAGCTTTTCAATCCCAG--TGAACCTCCACGCAGCCATCA
>PIMN-10
AGTGAATAGAAATAGAGTGCGATGGTTCCTCTTAATTCTTAAAATCACAGCATGTCAAAATTCACTATTTTTCCAAATTTCTTTTTCCCGTGACATTCTGTACTAGAGATTTCAGAAGGCATAATCTGCCATGCTACTCTACCCTGCAGAAATGCCTGGCCTGATAGGAAGCATGTAAACAAGAACTACAGAATTCAGTCCACCAACCGAAAAAGCACAAAATCAAATGCCAGCCTGGAGAGGATATTGCATAGCATTCCAACTAAAAATGCACCCTCGAGTGAACATCTAGAATATCATAGCAACGATCCCAATATGAGACGAAGAACATGG---------CTTTCAAAGTTGCTCCACAAATGAGTTCAATTCCGTTTACATGTCCAGTGCATTCACATAAAGCACAAGCTTTTCAATCCCAG--TGAACCTCCACGCAGCCATCA
>PIMN-13
AGTGAATAGAAATAGAGTGCGATGGTTCCTCTTAATTCTTAAAATCACAGCATGTCAAAATTCACTATTTTTCCAAATTTCTTTTTCCCGTGACATTCTGTACTAGAGATTTCAGAAGGCATAATCTGCCATGCTACTCTACCCTGCAGAAATGCCTGGCCTGATAGGAAGCATGTAAACAAGAACTACAGAATTCAGTCCACCAACCGAAAAAACACAAAATCAAATGCCAGCCTGGAGAGGATATTGCACAGCATTCCAACTAAAAATGCACCCTCGAGTGAACATCTAGAATATCATAGCAACGATCCCAATATGAGACGAAGAACATGG---------CTTTCAAAGTTGCTCCACAAATGAGTTCAGTTCCGTTTACATGTCCAGTGCATTCACATAAAGCACAAGCTTTTCAATCCCAG--TGAACCTCCACGCAGCCATCA
>PIMN-15
AGTGAATAGAAATAGAGTGCGATGGTTCCTCTTAATTCTTAAAATCACAGCATGTCAAAATTCACTATTTTTCCAAATTTCTTTTTCCCGTGACATTCTGTACTAGAGATTTCAGAAGGCATAATCTGCCATGCTACTCTACCCTGCAGAAATGCCTGGCCTGATAGGAAGCATGTAAACAAGAACTACAGAATTCAGTCCACCAACCGAAAAAACACAAAATCAAATGCCAGCCTGGAGAGGATATTGCACAGCATTCCAACTAAAAATGCACCCTCGAGTGAACATCTAGAATATCATAGCAACGATCCCAATATGAGACGAAGAACATGG---------CTTTCAAAGTTGCTCCACAAATGAGTTCAGTTCCGTTTACATGTCCAGTGCATTCACATAAAGCACAAGCTTTTCAATCCCAG--TGAACCTCCACGCAGCCATCA
>PIMN-2
AGTGAATAGAAATAGAGTGCGATGGTTCCTCTTAATTCTTAAAATCACAGCATGTCAAAATTCACTATTTTTCCAAATTTCTTTTTCCCGTGACATTCTGTATTAGAGATTTCAGAAGGCATAATCTGCCATGCTACTCTACCCTGCAGAAATGCCTGGCCTGATAGGAAGCATGTAAACAAGAACTACAGAATTCAGTCCACCAACCGAAAAAACACAAAATCAAATGCCAGCCTGGAGAGGATATTGCACAGCATTCCAACTAAAAATGCACCCTCGAGTGAACATCTAGAATATCATAGCAACGATCCCAATATGAGACGAAGAACATGG---------CTTTCAAAGTTGCTCCACAAATGAGTTCAGTTCCGTTTACATGTCCAGTGCATTCACATAAAGCACAAGCTTTTCAATCCCAG--TGAACCTCCACGCAGCCATCA
>PIMN-14
AGTGAATAGAAATAGAGTGCGATGGTTCCTCTTAATTCTTAAAATCACAGCATGTCAAAATTCACTATTTTTCCAAATTTCTTTTTCCCGTGACATTCTGTACTAGAGATTTCAGAAGGCATAATCTGCCATGCTACTCTACCCTGCAGAAATGCCTGGCCTGATAGGAAGCATGTAAACAAGAACTACAGAATTCAGTCCACCAACCGAAAAAACACAAAATCAAATGCCAGCCTGGAGAGGATATTGCACAGCATTCCAACTAAAAATGCACCCTCGAGTGAACATCTAGAATATCATAGCAACGATCCCAATATGAGACGAAGAACATGG---------CTTTCAAAGTTGCTCCACAAATGAGTTCAGTTCCGTTTACATGTCCAGTGCATTCACATAAAGCACAAGCTTTTCAATCCCAG--TGAACCTCCACGCAGCCATCA
>PIMN-16
AGTGAATAGAAATAGAGTGCGATGGTTCCTCTTAATTCTTAAAATCACAGCATGTCAAAATTCACTATTTTTCCAAATTTCTTTTTCCCGTGACATTCTGTACTAGAGATTTCAGAAGGCATAATCTGCCATGCTACTCTACCCTGCAGAAATGCCTGGCCTGATAGGAAGCATGTAAACAAGAACTACAGAATTCAGTCCACCAACCGAAAAAACACAAAATCAAATGCCAGCCTGGAGAGGATATTGCACAGCATTCCAACTAAAAATGCACCCTCGAGTGAACATCTAGAATATCATAGCAACGATCCCAATATGAGACGAAGAACATGG---------CTTTCAAAGTTGCTCCACAAATGAGTTCAGTTCCGTTTACATGTCCAGTGCATTCACATAAAGCACAAGCTTTTCAATCCCAG--TGAACCTCCACGCAGCCATCA
>PIMN-6
AGTGAATAGAAATAGAGTGCGATGGTTCCTCTTAATTCTTAAAATCACAGCATGTCAAAATTCACTATTTTTCCAAATTTCTTTTTCCCGTGACATTCTGTACTAGAGATTTCAGAAGGCATAATCTGCCATGCTACTCTACCCTGCAGAAATGCCTGGCCTGATAGGAAGCATGTAAACAAGAACTACAGAATTCAGTCCACCAACCGAAAAAACACAAAATCAAATGCCAGCCTGGAGAGGATATTGCACAGCATTCCAACTAAAAATGCACCCTCGAGTGAACATCTAGAATATCATAGCAACGATCCCAATATGAGACGAAGAACATGG---------CTTTCAAAGTTGCTCCACAAATGAGTTCAGTTCCGTTTACATGTCCAGTGCATTCACATAAAGCACAAGCTTTTCAATCCCAG--TGAACCTCCACGCAGCCATCA
>PIMN-7
AGTGAATAGAAATAGAGTGCGATGGTTCCTCTTAATTCTTAAAATCACAGCATGTCAAAATTCACTATTTTTCCAAATTTCTTTTTCCCGTGACATTCTGTACTAGAGATTTCAGAAGGCATAATCTGCCATGCTACTCTACCCTGCAGAAATGCCTGGCCTGATAGGAAGCATGTAAACAAGAACTACAGAATTCAGTCCACCAACCGAAAAAACACAAAATCAAATGCCAGCCTGGAGAGGATATTGCACAGCATTCCAACTAAAAATGCACCCTCGAGTGAACATCTAGAATATCATAGCAACGATCCCAATATGAGACGAAGAACATGG---------CTTTCAAAGTTGCTCCACAAATGAGTTCAGTTCCGTTTACATGTCCAGTGCATTCACATAAAGCACAAGCTTTTCAATCCCAG--TGAACCTCCACGCAGCCATCA
>PIMN-17
AGTGAATAGAAATAGAGTGCGATGGTTCCTCTTAATTCTTAAAATCACAGCATGTCAAAATTCACTATTTTTCCAAATTTCTTTTTCCCGTGACATTCTGTACTAGAGATTTCAGAAGGCATAATCTGCCATGCTACTCTACCCTGCAGAAATGCCTGGCCTGATAGGAAGCATGTAAACAAGAACTACAGAATTCAGTCCACCAACCGAAAAAACACAAAATCAAATGCCAGCCTGGAGAGGATATTGCACAGCATTCCAACTAAAAATGCACCCTCGAGTGAACATCTAGAATATCATAGCAACGATCCCAATATGAGACGAAGAACATGG---------CTTTCAAAGTTGCTCCACAAATGAGTTCAGTTCCGTTTACATGTCCAGTGCATTCACATAAAGCACAAGCTTTTCAATCCCAG--TGAACCTCCACGCAGCCATCA
>PISB-5
AGTGAATAGAAATAGAGTGCGATGGTTCCTCTTAATTCTTAAAATCACAGCATGTCAAAATTCACTATTTTTCCAAATTTCTTTTTCCCGTGACATTCTGTACTAGAGATTTCAGAAGGCATAATCTGCCATGCTACTCTACCCTGCAGAAATGCCTGGCCTGATAGGAAGCATGTAAACAAGAACTACAGAATTCAGTCCACCAACCGAAAAAGCACAAAATCAAATGCCAGCCTGGAGAGGATATTGCACAGCATTCCAACTAAAAATGCACCCTCGAGTGAACATCTAGAATATCATAGCAACGATCCCAATATGAGACGAAGAACATGG---------CTTTCAAAGTTGCTCCACAAATGAGTTCAGTTCCGTTTACATGTCCAGTGCATTCACATAAAGCACAAGCTTTTCAATCCCAG--TGAACCTCCACGCAGCCATCA
>PISB-4
AGTGAATAGAAATAGAGTGCGATGGTTCCTCTTAATTCTTAAAATCACAGCATGTCAAAATTCACTATTTTTCCAAATTTCTTTTTCCCGTGACATTCTGTACTAGAGATTTCAGAAGGCATAATCTGCCATGCTACTCTACCCTGCAGAAATGCCTGGCCTGATAGGAAGCATGTAAACAAGAACTACAGAATTCAGTCCACCAACCGAAAAAGCACAAAATCAAATGCCAGCCTGGAGAGGATATTGCACAGCATTCCAACTAAAAATGCACCCTCGAGTGAACATCTAGAATATCATAGCAACGATCCCAATATGAGACGAAGAACATGG---------CTTTCAAAGTTGCTCCACAAATGAGTTCAGTTCCGTTTACATGTCCAGTGCATTCACATAAAGCACAAGCTTTTCAATCCCAG--TGAACCTCCACGCAGCCATCA
>PISB-8
AGTGAATAGAAATAGAGTGCGATGGTTCCTCTTAATTCTTAAAATCACAGCATGTCAAAATTCACTATTTTTCCAAATTTCTTTTTCCCGTGACATTCTGTACTAGAGATTTCAGAAGGCATAATCTGCCATGCTACTCTACCCTGCAGAAATGCCTGGCCTGATAGGAAGCATGTAAACAAGAACTACAGAATTCAGTCCACCAACCGAAAAAGCACAAAATCAAATGCCAGCCTGGAGAGGATATTGCACAGCATTCCAACTAAAAATGCACCCTCGAGTGAACATCTAGAATATCATAGCAACGATCCCAATATGAGACGAAGAACATGG---------CTTTCAAAGTTGCTCCACAAATGAGTTCAGTTCCGTTTACATGTCCAGTGCATTCACATAAAGCACAAGCTTTTCAATCCCAG--TGAACCTCCACGCAGCCATCA
>PISB-16
AGTGAATAGAAATAGAGTGCGATGGTTCCTCTTAATTCTTAAAATCACAGCATGTCAAAATTCACTATTTTTCCAAATTTCTTTTTCCCGTGACATTCTGTACTAGAGATTTCAGAAGGCATAATCTGCCATGCTACTCTACCCTGCAGAAATGCCTGGCCTGATAGGAAGCATGTAAACAAGAACTACAGAATTCAGTCCACCAACCGAAAAAGCACAAAATCAAATGCCAGCCTGGAGAGGATATTGCACAGCATTCCAACTAAAAATGCACCCTCGAGTGAACATCTAGAATATCATAGCAACGATCCCAATATGAGACGAAGAACATGG---------CTTTCAAAGTTGCTCCACAAATGAGTTCAGTTCCGTTTACATGTCCAGTGCATTCACATAAAGCACAAGCTTTTCAATCCCAG--TGAACCTCCACGCAGCCATCA
>PISB-9
AGTGAATAGAAATAGAGTGCGATGGTTCCTCTTAATTCTTAAAATCACAGCATGTCAAAATTCACTATTTTTCCAAATTTCTTTTTCCCGTGACATTCTGTACTAGAGATTTCAGAAGGCATAATCTGCCATGCTACTCTACCCTGCAGAAATGCCTGGCCTGATAGGAAGCATGTAAACAAGAACTACAGAATTCAGTCCACCAACCGAAAAAGCACAAAATCAAATGCCAGCCTGGAGAGGATATTGCACAGCATTCCAACTAAAAATGCACCCTCGAGTGAACATCTAGAATATCATAGCAACGATCCCAATATGAGACGAAGAACATGG---------CTTTCAAAGTTGCTCCACAAATGAGTTCAGTTCCGTTTACATGTCCAGTGCATTCACATAAAGCACAAGCTTTTCAATCCCAG--TGAACCTCCACGCAGCCATCA
>PISB-10
AGTGAATAGAAATAGAGTGCGATGGTTCCTCTTAATTCTTAAAATCACAGCATGTCAAAATTCACTATTTTTCCAAATTTCTTTTTCCCGTGACATTCTGTACTAGAGATTTCAGAAGGCATAATCTGCCATGCTACTCTACCCTGCAGAAATGCCTGGCCTGATAGGAAGCATGTAAACAAGAACTACAGAATTCAGTCCACCAACCGAAAAAGCACAAAATCAAATGCCAGCCTGGAGAGGATATTGCACAGCATTCCAACTAAAAATGCACCCTCGAGTGAACATCTAGAATATCATAGCAACGATCCCAATATGAGACGAAGAACATGG---------CTTTCAAAGTTGCTCCACAAATGAGTTCAGTTCCGTTTACATGTCCAGTGCATTCACATAAAGCACAAGCTTTTCAATCCCAG--TGAACCTCCACGCAGCCATCA
>PISB-12
AGTGAATAGAAATAGAGTGCGATGGTTCCTCTTAATTCTTAAAATCACAGCATGTCAAAATTCACTATTTTTCCAAATTTCTTTTTCCCGTGACATTCTGTACTAGAGATTTCAGAAGGCATAATCTGCCATGCTACTCTACCCTGCAGAAATGCCTGGCCTGATAGGAAGCATGTAAACAAGAACTACAGAATTCAGTCCACCAACCGAAAAAGCACAAAATCAAATGCCAGCCTGGAGAGGATATTGCACAGCATTCCAACTAAAAATGCACCCTCGAGTGAACATCTAGAATATCATAGCAACGATCCCAATATGAGACGAAGAACATGG---------CTTTCAAAGTTGCTCCACAAATGAGTTCAGTTCCGTTTACATGTCCAGTGCATTCACATAAAGCACAAGCTTTTCAATCCCAG--TGAACCTCCACGCAGCCATCA
>PISB-14
AGTGAATAGAAATAGAGTGCGATGGTTCCTCTTAATTCTTAAAATCACAGCATGTCAAAATTCACTATTTTTCCAAATTTCTTTTTCCCGTGACATTCTGTACTAGAGATTTCAGAAGGCATAATCTGCCATGCTACTCTACCCTGCAGAAATGCCTGGCCTGATAGGAAGCATGTAAACAAGAACTACAGAATTCAGTCCACCAACCGAAAAAGCACAAAATCAAATGCCAGCCTGGAGAGGATATTGCACAGCATTCCAACTAAAAATGCACCCTCGAGTGAACATCTAGAATATCATAGCAACGATCCCAATATGAGACGAAGAACATGG---------CTTTCAAAGTTGCTCCACAAATGAGTTCAGTTCCGTTTACATGTCCAGTGCATTCACATAAAGCACAAGCTTTTCAATCCCAG--TGAACCTCCACGCAGCCATCA
>PISB-17
AGTGAATAGAAATAGAGTGCGATGGTTCCTCTTAATTCTTAAAATCACAGCATGTCAAAATTCACTATTTTTCCAAATTTCTTTTTCCCGTGACATTCTGTACTAGAGATTTCAGAAGGCATAATCTGCCATGCTACTCTACCCTGCAGAAATGCCTGGCCTGATAGGAAGCATGTAAACAAGAACTACAGAATTCAGTCCACCAACCGAAAAAGCACAAAATCAAATGCCAGCCTGGAGAGGATATTGCACAGCATTCCAACTAAAAATGCACCCTCGAGTGAACATCTAGAATATCATAGCAACGATCCCAATATGAGACGAAGAACATGG---------CTTTCAAAGTTGCTCCACAAATGAGTTCAGTTCCGTTTACATGTCCAGTGCATTCACATAAAGCACAAGCTTTTCAATCCCAG--TGAACCTCCACGCAGCCATCA
>PISB-18
AGTGAATAGAAATAGAGTGCGATGGTTCCTCTTAATTCTTAAAATCACAGCATGTCAAAATTCACTATTTTTCCAAATTTCTTTTTCCCGTGACATTCTGTACTAGAGATTTCAGAAGGCATAATCTGCCATGCTACTCTACCCTGCAGTTATGCCTGGCCGGATAGGAAGCATGTAAACAAGAACTACAGAATTCAGTCCACCAACCGAAAAAGCACAAAATCAAATGCCAGCCTGGAGAGGATATTGCACAGCATTCCAACTAAAAATGCACCCTGGAGTGAACATCTAGAATATCATAGCAACGATCCCAATATGAGACGAAGAACATGG---------CTTTCAAAGTTGCTCCACAAATGAGTTCAGTTCCGTTTACATGTCCAGTGCATTCACATAAAGCACAAGCTTTTCAATCCCAG--TGAACCTCCACGCAGCCATCA
>PISB-3
AGTGAATAGAAATAGAGTGCGATGGTTCCTCTTAATTCTTAAAATCACAGCATGTCAAAATTCACTATTTTTCCAAATTTCTTTTTCCCGTGACATTCTGTACTAGAGATTTCAGAAGGCATAATCTGCCATGCTACTCTACCCTGCAGAAATGCCTGGCCTGATAGGAAGCATGTAAACAAGAACTACAGAATTCAGTCCACCAACCGAAAAAGCACAAAATCAAATGCCAGCCTGGAGAGGATATTGCACAGCATTCCAACTAAAAATGCACCCTCGAGTGAACATCTAGAATATCATAGCAACGATCCCAATATGAGACGAAGAACATGG---------CTTTCAAAGTTGCTCCACAAATGAGTTCAGTTCCGTTTACATGTCCAGTGCATTCACATAAAGCACAAGCTTTTCAATCCCAG--TGAACCTCCACGCAGCCATCA
>PISB-13
AGTGAATAGAAATAGAGTGCGATGGTTCCTCTTAATTCTTAAAATCACAGCATGTCAAAATTCACTATTTTTCCAAATTTCTTTTTCCCGTGACATTCTGTACTAGAGATTTCAGAAGGCATAATCTGCCATGCTACTCTACCCTGCAGAAATGCCTGGCCTGATAGGAAGCATGTAAACAAGAACTACAGAATTCAGTCCACCAACCGAAAAAGCACAAAATCAAATGCCAGCCTGGAGAGGATATTGCACAGCATTCCAACTAAAAATGCACCCTCGAGTGAACATCTAGAATATCATAGCAACGATCCCAATATGAGACGAAGAACATGG---------CTTTCAAAGTTGCTCCACAAATGAGTTCAGTTCCGTTTACATGTCCAGTGCATTCACATAAAGCACAAGCTTTTCAATCCCAG--TGAACCTCCACGCAGCCATCA
>PISB-2
AGTGAATAGAAATAGAGTGCGATGGTTCCTCTTAATTCTTAAAATCACAGCATGTCAAAATTCACTATTTTTCCAAATTTCTTTTTCCCGTGACATTCTGTACTAGAGATTTCAGAAGGCATAATCTGCCATGCTACTCTACCCTGCAGAAATGCCTGGCCTGATAGGAAGCATGTAAACAAGAACTACAGAATTCAGTCCACCAACCGAAAAAGCACAAAATCAAATGCCAGCCTGGAGAGGATATTGCACAGCATTCCAACTAAAAATGCACCCTCGAGTGAACATCTAGAATATCATAGCAACGATCCCAATATGAGACGAAGAACATGG---------CTTTCAAAGTTGCTCCACAAATGAGTTCAGTTCCGTTTACATGTCCAGTGCATTCACATAAAGCACAAGCTTTTCAATCCCAG--TGAACCTCCACGCAGCCATCA
>PISQ-2
AGTGAATAGAAATAGAGTGCGATGGTTCCTCTTAATTCTTAAAATCACAGCATGTCAAAATTCACTATTTTTCCAAATTTCTTTTCCCCGTGACATTCTGTACTAGAGATTTCAGAAGGCATAATCTGCCATGCTACTCTACCCTGCAGAAATGCCTGGCCTGATAGGAAGCATGTAAACAAGAACTACAGAATTCAGTCCACCAACCGAAAAAGCACAAA-TCAAATGCCAGCCTGGAGAGGATATTGCATAGCATTCCAACTAAAAATGCACCCTCGAGTGAACATCTAGAATATCATAGCAACGATCCCAATATGAGACGAAGAACATGG---------CTTTCAAAGTTGCTCCACAAATGAGTTCAGTTCCGTTTACATGTCCAGTGCATTCACATAAAGCACAAGCTTTACAATCCCAG--TGAACCTCCACGCAGCCATCA
>PISQ-1
AGTGAATAGAAATAGAGTGCGATGGTTCCTCTTAATTCTTAAAATCACAGCATGTCAAAATTCACTATTTTTCCAAATTTCTTTTCCCCGTGACATTCTGTACTAGAGATTTCAGAAGGCATAATCTGCCATGCTACTCTACCCTGCAGAAATGCCTGGCCTGATAGGAAGCATGTAAACAAGAACTACAGAATTCAGTCCACCAACCGAAAAAGCACAAA-TCAAATGCCAGCCTGGAGAGGATATTGCATAGCATTCCAACTAAAAATGCACCCTCGAGTGAACATCTAGAATATCATAGCAACGATCCCAATATGAGACGAAGAACATGG---------CTTTCAAAGTTGCTCCACAAATGAGTTCAGTTCCGTTTACATGTCCAGTGCATTCACATAAAGCACAAGCTTTACAATCCCAG--TGAACCTCCACGCAGCCATCA
>PIST-4
AGTGAATAGAAATAGAGTGCGATGGTTCCTCTTAATTCTTAAAATCACAGCATGTCAAAATTCACTATTTTTCCAAATTTCTTTTTCCCGTGACATTCTGTACTAGAGATTTCAGAAGGCATAATCTGCCATGCTACTCTACCCTGCAGAAATGCCTGGCCTGATAGGAAGCATGTAAACAAGAACTACAGAATTCAGTCCACCAACCGAAAAAGCACAAAATCAAATGCCAGCCTGGAGAGGATATTGCATAGCATTCCAACTAAAAATGCACCCTCGAGTGAACATCTAGAATATCATAGCAACGATCCCAATATGAGACGAAGAACATGG---------CTTTCAAAGTTGCTCCACAAATGAGTTCAGTTCCGTTTACATGTCCAGTGCATTCACATAAAGCACAAGCTTTTCAATCCCAG--TGAACCTCCACGCAGCCATCA
>PIST-9
NGTGAATAGAAATAGAGTGCGATGGTTCCTCTTAATTCTTAAAATCACAGCATGTCAAAATTCACTATTTTTCCAAATTTCTTTTTCCCGTGACATTCTGTACTAGAGATTTCAGAAGGCATAATCTGCCATGCTACTCTACCCTGCAGAAATGCCTGGCCTGATAGGAAGCATGTAAACAAGAACTACAGAATTCAGTCCACCAACCGAAAAAGCACAAAATCAAATGCCAGCCTGGAGAGGATATTGCATAGCATTCCAACTAAAAATGCACCCTCGAGTGAACATCTAGAATATCATAGCAACGATCCCAATATGAGACGAAGAACATGG---------CTTTCAAAGTTGCTCCACAAATGAGTTCAGTTCCGTTTACATGTCCAGTGCATTCACATAAAGCACAAGCTTTTCAATCCCAG--TGAACCTCCACGCAGCCATCA
>PIST-1
AGTGAATAGAAATAGAGTGCGATGGTTCCTCTTAATTCTTAAAATCACAGCATGTCAAAATTCACTATTTTTCCAAATTTCTTTTTCCCGTGACATTCTGTACTAGAGATTTCAGAAGGCATAATCTGCCATGCTACTCTACCCTGCAGAAATGCCTGGCCTGATAGGAAGCATGTAAACAAGAACTACAGAATTCAGTCCACCAACCGAAAAAGCACAAAATCAAATGCCAGCCTGGAGAGGATATTGCATAGCATTCCAACTAAAAATGCACCCTCGAGTGAACATCTAGAATATCATAGCAACGATCCCAATATGAGACGAAGAACATGG---------CTTTCAAAGTTGCTCCACAAATGAGTTCAGTTCCGTTTACATGTCCAGTGCATTCACATAAAGCACAAGCTTTTCAATCCCAG--TGAACCTCCACGCAGCCATCA
>PICH-X3
NNNNNNNNNNNNNNNNNNNNNNNNNNNNNNNNTTATTCTTAAA-TCACAGCATGTCAAAATTCACTATTTTTCGAAATTTCTTTTTCCCGTGACATTCTGTACTAGAGATTTCAGAAGGCATAATCTGCCATGCTACTCTACCCTGCAGAAATGCCTGGCCTGATAGGAAGCATGTAAACAAGAACTACAGAATTCAGTCCACCAACCGAAAAAGCACAAAATCAAATGCCAGCCTGGAGAGGATATTGCATAGCATTCCAACTAAAAATGCACCCTCGAGTGAACATCTAGAATATCATAGCAACGATCCCAATATGAGACGAAGAACATGG---------CTTTCAAAGTTGCTCCACAAATGAGTTCAGTTCCGTTTACATGTCCAGTGCATTCACATAAAGCACAAGCTTTTCAATCCCAG--TGAACCTCCACGCAGCCATCA
>PIST-10
AGTGAATAGAAATAGAGTGCGATGGTTCCTCTTAATTCTTAAAATCACAGCATGTCAAAATTCACTATTTTTCCAAATTTCTTTTTCCCGTGACATTCTGTACTAGAGATTTCAGAAGGCATAATCTGCCATGCTACTCTACCCTGCAGAAATGCCTGGCCTGATAGGAAGCATGTAAACAAGAACTACAGAATTCAGTCCACCAACCGAAAAAGCACAAAATCAAATGCCAGCCTGGAGAGGATATTGCATAGCATTCCAACTAAAAATGCACCCTCGAGTGAACATCTAGAATATCATAGCAACGATCCCAATATGAGACGAAGAACATGG---------CTTTCAAAGTTGCTCCACAAATGAGTTCAGTTCCGTTTACATGTCCAGTGCATTCACATAAAGCACAAGCTTTTCAATCCCAG--TGAACCTCCACGCAGCCATCA
>PICH-X2
AGTGAATAGAAATAGAGTGCGATGGTTCCTCTTAATTCTTAAAATCACAGCATGTCAAAATTCACTATTTTTCCAAATTTCTTTTTCCCGTGACATTCTGTACTAGAGATTTCAGAAGGCATAATCTGCCATGCTACTCTACCCTGCAGAAATGCCTGGCCTGATAGGAAGCATGTAAACAAGAACTACAGAATTCAGTCCACCAACCGAAAAAGCACAAAATCAAATGCCAGCCTGGAGAGGATATTGCATAGCATTCCAACTAAAAATGCACCCTCGAGTGAACATCTAGAATATCATAGCAACGATCCCAATATGAGACGAAGAACATGG---------CTTTCAAAGTTGCTCCACAAATGAGTTCAGTTCCGTTTACATGTCCAGTGCATTCACATAAAGCACAAGCTTTTCAATCCCAG--TGAACCTCCACGCAGCCATCA
>PIST-14
AGTGAATAGAAATAGAGTGCGATGGTTCCTCTTAATTCTTAAAATCACAGCATGTCAAAATTCACTATTTTTCCAAATTTCTTTTTCCCGTGACATTCTGTACTAGAGATTTCAGAAGGCATAATCTGCCATGCTACTCTACCCTGCAGAAATGCCTGGCCTGATAGGAAGCATGTAAACAAGAACTACAGAATTCAGTCCACCAACCGAAAAAGCACAAAATCAAATGCCAGCCTGGAGAGGATATTGCATAGCATTCCAACTAAAAATGCACCCTCGAGTGAACATCTAGAATATCATAGCAACGATCCCAATATGAGACGAAGAACATGG---------CTTTCAAAGTTGCTCCACAAATGAGTTCAGTTCCGTTTACATGTCCAGTGCATTCACATAAAGCACAAGCTTTTCAATCCCAG--TGAACCTCCACGCAGCCATCA
>PICH-X1
AGTGAATAGAAATAGAGTGCGATGGTTCCTTTTAATTCTTAAAATCACAGCATGTCAAAATTCACTATTTTTTCAAATTTCTTTTTCCCGTGACATTCTGTACTAGAGATTTCAGAAGGCATAATCTGCCATGCTACTCTCCCCTGCAGAAATGCCTGGCCTGATAGGAAGCATGTAAACAAGAACTACAGAATTCAGTCCACCAACCGAAAAAGCACAAAATCAAATGCCAGCCTGGAGAGGATATTGCATAGCATTCCAACTAAAAATGCACCCTCGAGTGAACATCTAGAATATCATAGCAACGATCCCAATATGAGACGAAGAACATGG---------CTTTCAAAGTTGCTCCACAAATGAGTTCAGTTCCGTTTACATGTCCAGTGCATTCACATAAAGCACAAGCTTTTCAATCCCAG--TGAACCTCCANNNNNNNNNNN
>PIST-6
AGTGAATAGAAATAGAGTGCGATGGTTCCTCTTAATTCTTAAAATCACAGCATGTCAAAATTCACTATTTTTCCAAATTTCTTTTTCCCGTGACATTCTGTACTAGAGATTTCAGAAGGCATAATCTGCCATGCTACTCTACCCTGCAGAAATGCCTGGCCTGATAGGAAGCATGTAAACAAGAACTACAGAATTCAGTCCACCAACCGAAAAAGCACAAAATCAAATGCCAGCCTGGAGAGGATATTGCATAGCATTCCAACTAAAAATGCACCCTCGAGTGAACATCTAGAATATCATAGCAACGATCCCAATATGAGACGAAGAACATGG---------CTTTCAAAGTTGCTCCACAAATGAGTTCAGTTCCGTTTACATGTCCAGTGCATTCACATAAAGCACAAGCTTTTCAATCCCAG--TGAACCTCCACGCAGCCATCA
>PIST-7
AGTGAATAGAAATAGAGTGCGATGGTTCCTCTTAATTCTTAAAATCACAGCATGTCAAAATTCACTATTTTTCCAAATTTCTTTTTCCCGTGACATTCTGTACTAGAGATTTCAGAAGGCATAATCTGCCATGCTACTCTACCCTGCAGAAATGCCTGGCCTGATAGGAAGCATGTAAACAAGAACTACAGAATTCAGTCCACCAACCGAAAAAGCACAAAATCAAATGCCAGCCTGGAGAGGATATTGCATAGCATTCCAACTAAAAATGCACCCTCGAGTGAACATCTAGAATATCATAGCAACGATCCCAATATGAGACGAAGAACATGG---------CTTTCAAAGTTGCTCCACAAATGAGTTCAGTTCCGTTTACATGTCCAGTGCATTCACATAAAGCACAAGCTTTTCAATCCCAG--TGAACCTCCACGCAGCCATCA
>PIST-3
AGTGAATAGAAATAGAGTGCGATGGTTCCTCTTAATTCTTAAAATCACAGCATGTCAAAATTCACTATTTTTCCAAATTTCTTTTTCCCGTGACATTCTGTACTAGAGATTTCAGAAGGCATAATCTGCCATGCTACTCTACCCTGCAGAAATGCCTGGCCTGATAGGAAGCATGTAAACAAGAACTACAGAATTCAGTCCACCAACCGAAAAAGCACAAAATCAAATGCCAGCCTGGAGAGGATATTGCATAGCATTCCAACTAAAAATGCACCCTCGAGTGAACATCTAGAATATCATAGCAACGATCCCAATATGAGACGAAGAACATGG---------CTTTCAAAGTTGCTCCACAAATGAGTTCAGTTCCGTTTACATGTCCAGTGCATTCACATAAAGCACAAGCTTTTCAATCCCAG--TGAACCTCCACGCAGCCATCA
>PIST-12
AGTGAATAGAAATAGAGTGCGATGGTTCCTCTTAATTCTTAAAATCACAGCATGTCAAAATTCACTATTTTTCCAAATTTCTTTTTCCCGTGACATTCTGTACTAGAGATTTCAGAAGGCATAATCTGCCATGCTACTCTACCCTGCAGAAATGCCTGGCCTGATAGGAAGCATGTAAACAAGAACTACAGAATTCAGTCCACCAACCGAAAAAGCACAAAATCAAATGCCAGCCTGGAGAGGATATTGCATAGCATTCCAACTAAAAATGCACCCTCGAGTGAACATCTAGAATATCATAGCAACGATCCCAATATGAGACGAAGAACATGG---------CTTTCAAAGTTGCTCCACAAATGAGTTCAGTTCCGTTTACATGTCCAGTGCATTCACATAAAGCACAAGCTTTTCAATCCCAG--TGAACCTCCACGCAGCCATCA
>PIST-19
AGTGAATAGAAATAGAGTGCGATGGTTCCTCTTAATTCTTAAAATCACAGCATGTCAAAATTCACTATTTTTCCAAATTTCTTTTTCCCGTGACATTCTGTACTAGAGATTTCAGAAGGCATAATCTGCCATGCTACTCTACCCTGCAGAAATGCCTGGCCTGATAGGAAGCATGTAAACAAGAACTACAGAATTCAGTCCACCAACCGAAAAAGCACAAAATCAAATGCCAGCCTGGAGAGGATATTGCATAGCATTCCAACTAAAAATGCACCCTCGAGTGAACATCTAGAATATCATAGCAACGATCCCAATATGAGACGAAGAACATGG---------CTTTCAAAGTTGCTCCACAAATGAGTTCAGTTCCGTTTACATGTCCAGTGCATTCACATAAAGCACAAGCTTTTCAATCCCAG--TGAACCTCCACGCAGCCATCA
>PIST-13
NNTGAATAGAAATAGAGTGCGATGGTTCCTCTTAATTCTTAAAATCACAGCATGTCAAAATTCACTATTTTTCCAAATTTCTTTTTCCCGTGACATTCTGTACTAGAGATTTCAGAAGGCATAATCTGCCATGCTACTCTACCCTGCAGAAATGCCTGGCCTGATAGGAAGCATGTAAACAAGAACTACAGAATTCAGTCCACCAACCGAAAAAGCACAAAATCAAATGCCAGCCTGGAGAGGATATTGCATAGCATTCCAACTAAAAATGCACCCTCGAGTGAACATCTAGAATATCATAGCAACGATCCCAATATGAGACGAAGAACATGG---------CTTTCAAAGTTGCTCCACAAATGAGTTCAGTTCCGTTTACATGTCCAGTGCATTCACATAAAGCACAAGCTTTTCAATCCCAG--TGAACCTCCACGCAGCCATCA
>PIST-11
NGTGAATAGAAATAGAGTGCGATGGTTCCTCTTAATTCTTAAAATCACAGCATGTCAAAATTCACTATTTTTCCAAATTTCTTTTTCCCGTGACATTCTGTACTAGAGATTTCAGAAGGCATAATCTGCCATGCTACTCTACCCTGCAGAAATGCCTGGCCTGATAGGAAGCATGTAAACAAGAACTACAGAATTCAGTCCACCAACCGAAAAAGCACAAAATCAAATGCCAGCCTGGAGAGGATATTGCATAGCATTCCAACTAAAAATGCACCCTCGAGTGAACATCTAGAATATCATAGCAACGATCCCAATATGAGACGAAGAACATGG---------CTTTCAAAGTTGCTCCACAAATGAGTTCAGTTCCGTTTACATGTCCAGTGCATTCACATAAAGCACAAGCTTTTCAATCCCAG--TGAACCTCCACGCAGCCATCA
>PIST-2
AGTGAATAGAAATAGAGTGCGATGGTTCCTCTTAATTCTTAAAATCACAGCATGTCAAAATTCACTATTTTTCCAAATTTCTTTTTCCCGTGACATTCTGTACTAGAGATTTCAGAAGGCATAATCTGCCATGCTACTCTACCCTGCAGAAATGCCTGGCCTGATAGGAAGCATGTAAACAAGAACTACAGAATTCAGTCCACCAACCGAAAAAGCACAAAATCAAATGCCAGCCTGGAGAGGATATTGCATAGCATTCCAACTAAAAATGCACCCTCGAGTGAACATCTAGAATATCATAGCAACGATCCCAATATGAGACGAAGAACATGG---------CTTTCAAAGTTGCTCCACAAATGAGTTCAGTTCCGTTTACATGTCCAGTGCATTCACATAAAGCACAAGCTTTTCAATCCCAG--TGAACCTCCACGCAGCCATCA
>PIST-15
AGTGAATAGAAATAGAGTGCGATGGTTCCTCTTAATTCTTAAAATCACAGCATGTCAAAATTCACTATTTTTCCAAATTTCTTTTTCCCGTGACATTCTGTACTAGAGATTTCAGAAGGCATAATCTGCCATGCTACTCTACCCTGCAGAAATGCCTGGCCTGATAGGAAGCATGTAAACAAGAACTACAGAATTCAGTCCACCAACCGAAAAAGCACAAAATCAAATGCCAGCCTGGAGAGGATATTGCATAGCATTCCAACTAAAAATGCACCCTCGAGTGAACATCTAGAATATCATAGCAACGATCCCAATATGAGACGAAGAACATGG---------CTTTCAAAGTTGCTCCACAAATGAGTTCAGTTCCGTTTACATGTCCAGTGCATTCACATAAAGCACAAGCTTTTCAATCCCAG--TGAACCTCCACGCAGCCATCA
>PIST-5
AGTGAATAGAAATAGAGTGCGATGGTTCCTCTTAATTCTTAAAATCACAGCATGTCAAAATTCACTATTTTTCCAAATTTCTTTTTCCCGTGACATTCTGTACTAGAGATTTCAGAAGGCATAATCTGCCATGCTACTCTACCCTGCAGAAATGCCTGGCCTGATAGGAAGCATGTAAACAAGAACTACAGAATTCAGTCCACCAACCGAAAAAGCACAAAATCAAATGCCAGCCTGGAGAGGATATTGCATAGCATTCCAACTAAAAATGCACCCTCGAGTGAACATCTAGAATATCATAGCAACGATCCCAATATGAGACGAAGAACATGG---------CTTTCAAAGTTGCTCCACAAATGAGTTCAGTTCCGTTTACATGTCCAGTGCATTCACATAAAGCACAAGCTTTTCAATCCCAG--TGAACCTCCACGCAGCCATCA
>PILA-27
AGTGAATAGAAATAGAGTGCGATGGTTCCTCTTAATTCTTAAAATCACAGCATGTCAAAATTCACTATTTTTCCAAATTTCTTTTTCCCGTGACATTCTGTACTAGAGATTTCAGAAGGCATAATCTGCCATGCTACTCTACCCTGCAGAAATGCCTGGCCTGATAGGAAGCATGTAAACAAGAACTACAGAATTCAGTCCACCAACCGAAAAAGCACAAAATCAAATGCCAGCCTGGAGAGGATATTGCAGAGCATTCCAACTAAAAATGCACCCTCGAGTGAACATCTAGAATATCATAGCAACGATCCCAATATGAGACGAAGAACATGG---------CTTTCAAAGTTGCTCCACAAATGAGTTCAGTTCCGTTTACATGTCCAGTGCATTCACATAAAGCACAAGCTTTTCAATCCCAG--TGAACCTCCACGCAGCCATCA
>PILA-28
AGTGAATAGAAATAGAGTGCGATGGTTCCTCTTAATTCTTAAAATCACAGCACGTCAAAATTCACTATTTTTCCAAATTTCTTTTTCCCGTGACATTCTGTACTAGAGATTTCAGAAGGCATAATCTGCCATGCTACTCTACCCTGCAGAAATGCCTGGCCTGATAGGAAGCATGTAAACAAGAACTACAGAATTCAGTCCACCAACCGAAAAAGCACAAAATCAAATGCCAGCCTGGAGAGGATATTGCAGAGCATTCCAACTAAAAATGCACCCTCGAGTGAACATCTAGAATATCATAGCAACGATCCCAATATGAGACGAAGAACATGG---------CTTTCAAAGTTGCTCCACAAATGAGTTCAGTTCCGTTTACATGTCCAGTGCATTCACATAAAGCACAAGCTTTTCAATCCCAG--TGAACCTCCACGCAGCCATCA
>PILA-17
NGTGAATAGAAATAGAGTGCGATGGTTCCTCTTAATTCTTAAAATCACAGCATGTCAAAATTCACTATTTTTCCAAATTTCTTTTTCCCGTGACATTCTGTACTAGAGATTTCAGAAGGCATAATCTGCCATGCTACTCTACCCTGCAGAAATGCCTGGCCTGATAGGAAGCATGTAAACAAGAACTACAGAATTCAGTCCACCAACCGAAAAAGCACAAAATCAAATGCCAGCCTGGAGAGGATATTGCAGAGCATTCCAACTAAAAATGCACCCTCGAGTGAACATCTAGAATATCATAGCAACGATCCCAATATGAGACGAAGAACATGG---------CTTTCAAAGTTGCTCCACAAATGAGTTCAGTTCCGTTTACATGTCCAGTGCATTCACATAAAGCACAAGCTTTTCAATCCCAG--TGAACCTCCACGCAGCCATCA
>PILA-24
AGTGAATAGAAATAGAGTGCGATGGTTCCTCTTAATTCTTAAAATCACAGCATGTCAAAATTCACTATTTTTCCAAATTTCTTTTTCCCGTGACATTCTGTACTAGAGATTTCAGAAGGCATAATCTGCCATGCTACTCTACCCTGCAGAAATGCCTGGCCTGATAGGAAGCATGTAAACAAGAACTACAGAATTCAGTCCACCAACCGAAAAAGCACAAAATCAAATGCCAGCCTGGAGAGGATATTGCAGAGCATTCCAACTAAAAATGCACCCTCGAGTGAACATCTAGAATATCATAGCAACGATCCCAATATGAGACGAAGAACATGG---------CTTTCAAAGTTGCTCCACAAATGAGTTCAGTTCCGTTTACATGTCCAGTGCATTCACATAAAGCACAAGCTTTTCAATCCCAG--TGAACCTCCACGCAGCCATCA
>PILA-19
AGTGAATAGAAATAGAGTGCGATGGTTCCTCTTAATTCTTAAAATCACAGCATGTCAAAATTCACTATTTTTCCAAATTTCTTTTTCCCGTGACATTCTGTACTAGAGATTTCAGAAGGCATAATCTGCCATGCTACTCTACCCTGCAGAAATGCCTGGCCTGATAGGAAGCATGTAAACAAGAACTACAGAATTCAGTCCACCAACCGAAAAAGCACAAAATCAAATGCCAGCCTGGAGAGGATATTGCAGAGCATTCCAACTAAAAATGCACCCTCGAGTGAACATCTAGAATATCATAGCAACGATCCCAATATGAGACGAAGAACATGG---------CTTTCAAAGTTGCTCCACAAATGAGTTCAGTTCCGTTTACATGTCCAGTGCATTCACATAAAGCACAAGCTTTTCAATCCCAG--TGAACCTCCACGCAGCCATCA
>PILA-26
AGTGAATAGAAATAGAGTGCGATGGTTCCTCTTAATTCTTAAAATCACAGCATGTCAAAATTCACTATTTTTCCAAATTTCTTTTTCCCGTGACATTCTGTACTAGAGATTTCAGAAGGCATAATCTGCCATGCTACTCTACCCTGCAGAAATGCCTGGCCTGATAGGAAGCATGTAAACAAGAACTACAGAATTCAGTCCACCAACCGAAAAAGCACAAAATCAAATGCCAGCCTGGAGAGGATATTGCAGAGCATTCCAACTAAAAATGCACCCTCGAGTGAACATCTAGAATATCATAGCAACGATCCCAATATGAGACGAAGAACATGG---------CTTTCAAAGTTGCTCCACAAATGAGTTCAGTTCCGTTTACATGTCCAGTGCATTCACATAAAGCACAAGCTTTTCAATCCCAG--TGAACCTCCACGCAGCCATCA
>PILA-21
AGTGAATAGAAATAGAGTGCGATGGTTCCTCTTAATTCTTAAAATCACAGCATGTCAAAATTCACTATTTTTCCAAATTTCTTTTTCCCGTGACATTCTGTACTAGAGATTTCAGAAGGCATAATCTGCCATGCTACTCTACCCTGCAGAAATGCCTGGCCTGATAGGAAGCATGTAAACAAGAACTACAGAATTCAGTCCACCAACCGAAAAAGCACAAAATCAAATGCCAGCCTGGAGAGGATATTGCATAGCATTCCAACTAAAAATGCACCCTCGAGTGAACATCTAGAATATCATAGCAACGATCCCAATATGAGACGAAGAACATGG---------CTTTCAAAGTTGCTCCACAAATGAGTTCAGTTCCGTTTACATGTCCAGTGCATTCACATAAAGCACAAGCTTTTCAATCCCAG--TGAACCTCCACGCAGCCATCA
>PILA-18
AGTGAATAGAAATAGAGTGCGATGGTTCCTCTTAATTCTTAAAATCACAGCATGTCAAAATTCACTATTTTTCCAAATTTCTTTTTCCCGTGACATTCTGTACTAGAGATTTCAGAAGGCATAATCTGCCATGCTACTCTACCCTGCAGAAATGCCTGGCCTGATAGGAAGCATGTAAACAAGAACTACAGAATTCAGTCCACCAACCGAAAAAGCACAAAATCAAATGCCAGCCTGGAGAGGATATTGCAGAGCATTCCAACTAAAAATGCACCCTCGAGTGAACATCTAGAATATCATAGCAACGATCCCAATATGAGACGAAGAACATGG---------CTTTCAAAGTTGCTCCACAAATGAGTTCAGTTCCGTTTACATGTCCAGTGCATTCACATAAAGCACAAGCTTTTCAATCCCAG--TGAACCTCCACGCAGCCATCA
>PILA-20
AGTGAATAGAAATAGAGTGCGATGGTTCCTCTTAATTCTTAAAATCACAGCATGTCAAAATTCACTATTTTTCCAAATTTCTTTTTCCCGTGACATTCTGTACTAGAGATTTCAGAAGGCATAATCTGCCATGCTACTCTACCCTGCAGAAATGCCTGGCCTGATAGGAAGCATGTAAACAAGAACTACAGAATTCAGTCCACCAACCGAAAAAGCACAAAATCAAATGCCAGCCTGGAGAGGATATTGCATAGCATTCCAACTAAAAATGCACCCTCGAGTGAACATCTAGAATATCATAGCAACGATCCCAATATGAGACGAAGAACATGG---------CTTTCAAAGTTGCTCCACAAATGAGTTCAGTTCCGTTTACATGTCCAGTGCATTCACATAAAGCACAAGCTTTTCAATCCCAG--TGAACCTCCACGCAGCCATCA
>PILA-22
AGTGAATAGAAATAGAGTGCGATGGTTCCTCTTAATTCTTAAAATCACAGCATGTCAAAATTCACTATTTTTCCAAATTTCTTTTTCCCGTGACATTCTGTACTAGAGATTTCAGAAGGCATAATCTGCCATGCTACTCTACCCTGCAGAAATGCCTGGCCTGATAGGAAGCATGTAAACAAGAACTACAGAATTCAGTCCACCAACCGAAAAAGCACAAAATCAAATGCCAGCCTGGAGAGGATATTGCAGAGCATTCCAACTAAAAATGCACCCTCGAGTGAACATCTAGAATATCATAGCAACGATCCCAATATGAGACGAAGAACATGG---------CTTTCAAAGTTGCTCCACAAATGAGTTCAGTTCCGTTTACATGTCCAGTGCATTCACATAAAGCACAAGCTTTTCAATCCCAG--TGAACCTCCACGCAGCCATCA
>PILA-29
AGTGAATAGAAATAGAGTGCGATGGTTCCTCTTAATTCTTAAAATCACAGCATGTCAAAATTCACTATTTTTCCAAATTTCTTTTTCCCGTGACATTCTGTACTAGAGATTTCAGAAGGCATAATCTGCCATGCTACTCTACCCTGCAGAAATGCCTGGCCTGATAGGAAGCATGTAAACAAGAACTACAGAATTCAGTCCACCAACCGAAAAAGCACAAAATCAAATGCCAGCCTGGAGAGGATATTGCATAGCATTCCAACTAAAAATGCACCCTCGAGTGAACATCTAGAATATCATAGCAACGATCCCAATATGAGACGAAGAACATGG---------CTTTCAAAGTTGCTCCACAAATGAGTTCAGTTCCGTTTACATGTCCAGTGCATTCACATAAAGCACAAGCTTTTCAATCCCAG--TGAACCTCCACGCAGCCATCA
>PILA-23
AGTGAATAGAAATAGAGTGCGATGGTTCCTCTTAATTCTTAAAATCACAGCATGTCAAAATTCACTATTTTTCCAAATTTCTTTTTCCCGTGACATTCTGTACTAGAGATTTCAGAAGGCATAATCTGCCATGCTACTCTACCCTGCAGAAATGCCTGGCCTGATAGGAAGCATGTAAACAAGAACTACAGAATTCAGTCCACCAACCGAAAAAGCACAAAATCAAATGCCAGCCTGGAGAGGATATTGCAGAGCATTCCAACTAAAAATGCACCCTCGAGTGAACATCTAGAATATCATAGCAACGATCCCAATATGAGACGAAGAACATGG---------CTTTCAAAGTTGCTCCACAAATGAGTTCAGTTCCGTTTACATGTCCAGTGCATTCACATAAAGCACAAGCTTTTCAATCCCAG--TGAACCTCCACGCAGCCATCA
