# Supplementary material for: An empirical evaluation of two-stage species tree inference strategies using a multilocus dataset from North American pines
Source: BMC Evol Biol. 2014 Mar 29;14:67. doi: 10.1186/1471-2148-14-67 (PMC4021425; doi:10.1186/1471-2148-14-67)
Supplement: Additional file 3 — Zip archive containing data filesDp,Dp,0,Ds,Ds,0, and a description of these files. [file 1471-2148-14-67-S3.zip › DeGiorgioEtAl_2014_AdditionalFile1/Dataset_Dp0/2_2501_01.fas]

>PIAL-10
CCCCCTCATGGTCATTTTCTGAATTATACATCACAGCACCTTTTTTAATGCCAAAAACATCAGATACATTAAATCCCTCTATTCCTCTAGTCTTCCTAAGTTTGTTACTGAGACTGTCCATTGGACTGAAGTCATCTGCTTTACCGTCAGTGGGAATTCCATCTGCATCAGAGATATCTTTCTCACCAAAAGTCAAAAAGCTCTCCTCTACATTGTTAACTGATTCATCCTCAGTGCTATGTGAATAGCCATCCAAAGGAGACTCAACACTGCCACATGCATTTTCATCGTCTTCTATGTTATGCCCTCGTTCGTGTTTTGCCCTTAACCTTGGTGGTGCATTATCATGATCATTTTCATCATACGGATCTCTACAAGAAGAGTCTGGTCTAGGATCTAATGCTGCC
>PIAL-5
CCCCCTCATGGTCATTTTCTGAATTATACATCACAGCACCTTTTTTAATGCCAAAAACATCAGATACATTAAATCCCTCTATTCCTCTAGTCTTCCTAAGTTTGTTACTGAGACTGTCCATTGGACTGAAGTCATCTGCTTTACCGTCAGTGGGAATTCCATCTGCATCAGAGATATCTTTCTCACCAAAAGTCAAAAAGCTCTCCTCTACATCGTTAACTGATTCATCCTCAGTGCTATGTGAATAGCCATCCAAAGGAGACTCAACACTGCCACATGCATTTTCATCGTCTTCTATGTTATGCCCTCGTTCGTGTTTTGCCCTTAACCCTGGTGGTGCATTATCATGATCATTTTCATCATACGGATCTCTACAAGAAGAGTCGGGTCTAGGATCTAATGCTGCC
>PIAL-7
CCCCCTCATGGTCATTTTCTGAATTATACATCACAGCACCTTTTTTAATGCCAAAAACATCAGATACATTAAATCCCTCTATTCCTCTAGTCTTCCTAAGTTTGTTACTGAGACTGTCCATTGGACTGAAGTCATCTGCTTTACCGTCAGTGGGAATTCCATCTGCATCAGAGATATCTTTCTCACCAAAAGTCAAAAAGCTCTCCTCTACATTGTTAACTGATTCATCCTCAGTGCTATGTGAATAGCCATCCAAAGGAGACTCAACACTGCCACATGCATTTTCATCGTCTTCTATGTTATGCCCTCGTTCGTGTTTTGCCCTTAACCTTGGTGGTGCATTATCATGATCATTTTCATCATACGGATCTCTACAAGAAGAGTCTGGTCTAGGATCTAATGCTGCC
>PIAL-15
CCCCCTCATGGTCATTTTCTGAATTATACATCACAGCACCTTTTTTAATGCCAAAAACATCAGATACATTAAATCCCTCTATTCCTCTAGTCTTCCTAAGTTTGTTACTGAGACTGTCCATTGGACTGAAGTCATCTGCTTTACCGTCAGTGGGAATTCCATCTGCATCAGAGATATCTTTCTCACCAAAAGTCAAAAAGCTCTCCTCTACATTGTTAACTGATTCATCCTCAGTGCTATGTGAATAGCCATCCAAAGGAGACTCAACACTGCCACATGCATTTTCATCGTCTTCTATGTTATGCCCTCGTTCGTGTTTTGCCCTTAACCTTGGTGGTGCATTATCATGATCATTTTCATCATACGGATCTCTACAAGAAGAGTCTGGTCTAGGATCTAATGCTGCC
>PIAL-17
CCCCCTCATGGTCATTTTCTGAATTATACATCACAGCACCTTTTTTAATGCCAAAAACATCAGATACATTAAATCCCTCTATTCCTCTAGTCTTCCTTAGTTTGTTACTGAGACTGTCCATTCGACTGAAGTCATCTGCTTTACCGTCAGTGGGAATTCCATCTGCATCAGAGATATCTTTCTCACCAAAAGTCAAAAAGCTCTCCTCTACATCGTTAACTGATTCATCCTCAGTGCTATGTGAATAGCCATCCAAAGGAGACTCAACACTGCCACATGCATTTTCATCGTCTTCTATGTTATGCCCTTGTTCGTGTTTTGCCCTTAACCCTGGTGGTGCATTATCATGATCATTTTCATCATACGGATCTCTACAAGAAGAGTCTGGTCTAGGATCTAATGCTGCC
>PIAL-13
CCCCCTCATGGTCATTTTCTGAATTATACATCACAGCACCTTTTTTAATGCCAAAAACATCAGATACATTAAATCCCTCTATTCCTCTAGTCTTCCTAAGTTTGTTACTGAGACTGTCCATTGGACTGAAGTCATCTGCTTTACCGTCAGTGGGAATTCCATCTGCATCAGAGATATCTTTCTCACCAAAAGTCAAAAAGCTCTCCTCTACATCGTTAACTGATTCATCCTCAGTGCTATGTGAATAGCCATCCAAAGGAGACTCAACACTGCCACATGCATTTTCATCGTCTTCTATGTTATGCCCTCGTTCGTGTTTTGCCCTTAACCCTGGTGGTGCATTATCATGATCATTTTCATCATACGGATCTCTACAAGAAGAGTCGGGTCTAGGATCTAATGCTGCC
>PIAL-2
CCCCCTCATGGTCATTTTCTGAATTATACATCACAGCACCTTTTTTAATGCCAAAAACATCAGATACATTAAATCCCTCTATTCCTCTAGTCTTCCTAAGTTTGTTACTGAGACTGTCCATTGGACTGAAGTCATCTGCTTTACCGTCAGTGGGAATTCCATCTGCATCAGAGATATCTTTCTCACCAAAAGTCAAAAAGCTCTCCTCTACATCGTTAACTGATTCATCCTCAGTGCTATGTGAATAGCCATCCAAAGGAGACTCAACACTGCCACATGCATTTTCATCGTCTTCTATGTTATGCCCTCGTTCGTGTTTTGCCCTTAACCCTGGTGGTGCATTATCATGATCATTTTCATCATACGGATCTCTACAAGAAGAGTCGGGTCTAGGATCTAATGCTGCC
>PIAL-16
CCCCCTCATGGTCATTTTCTGAATTATACATCACAGCACCTTTTTTAATGCCAAAAACATCAGATACATTAAATCCCTCTATTCCTCTAGTCTTCCTAAGTTTGTTACTGAGACTGTCCATTGGACTGAAGTCATCTGCTTTACCGTCAGTGGGAATTCCATCTGCATCAGAGATATCTTTCTCACCAAAAGTCAAAAAGCTCTCCTCTACATCGTTAACTGATTCATCCTCAGTGCTATGTGAATAGCCATCCAAAGGAGACTCAACACTGCCACATGCATTTTCATCGTCTTCTATGTTATGCCCTCGTTCGTGTTTTGCCCTTAACCCTGGTGGTGCATTATCATGATCATTTTCATCATACGGATCTCTACAAGAAGAGTCGGGTCTAGGATCTAATGCTGCC
>PIAL-6
CCCCCTCATGGTCATTTTCTGAATTATACATCACAGCACCTTTTTTAATGCCAAAAACATCAGATACATTAAATCCCTCTATTCCTCTAGTCTTCCTAAGTTTGTTACTGAGACTGTCCATTGGACTGAAGTCATCTGCTTTACCGTCAGTGGGAATTCCATCTGCATCAGAGATATCTTTCTCACCAAAAGTCAAAAAGCTCTCCTCTACATCGTTAACTGATTCATCCTCAGTGCTATGTGAATAGCCATCCAAAGGAGACTCAACACTGCCACATGCATTTTCATCGTCTTCTATGTTATGCCCTCGTTCGTGTTTTGCCCTTAACCCTGGTGGTGCATTATCATGATCATTTTCATCATACGGATCTCTACAAGAAGAGTCGGGTCTAGGATCTAATGCTGCC
>PIAL-3
CCCCCTCATGGTCATTTTCTGAATTATACATCACAGCACCTTTTTTAATGCCAAAAACATCAGATACATTAAATCCCTCTATTCCTCTAGTCTTCCTTAGTTTGTTACTGAGACTGTCCATTCGACTGAAGTCATCTGCTTTACCGTCAGTGGGAATTCCATCTGCATCAGAGATATCTTTCTCACCAAAAGTCAAAAAGCTCTCCTCTACATCGTTAACTGATTCATCCTCAGTGCTATGTGAATAGCCATCCAAAGGAGACTCAACACTGCCACATGCATTTTCATCGTCTTCTATGTTATGCCCTTGTTCGTGTTTTGCCCTTAACCCTGGTGGTGCATTATCATGATCATTTTCATCATACGGATCTCTACAAGAAGAGTCTGGTCTAGGATCTAATGCTGCC
>PIAL-4
CCCCCTCATGGTCATTTTCTGAATTATACATCACAGCACCTTTTTTAATGCCAAAAACATCAGATACATTAAATCCCTCTATTCCTTTAGTCTTCCTAAGTTTGTTACTGAGACTGTCCATTGGACTGAAGTCATCTGCTTTACCGTCAGTGGGAATTCCATCTGCATCAGAGATATCTTTCTCACCAAAAGTCAAAAAGCTCTCCTCTACATCGTTAACTGATTCATCCTCAGTGCTATGTGAATAGCCATCCAAAGGAGACTCAACACTGCCACATGCATTTTCATCGTCTTCTATGTTATGCCCTCGTTCGTGTTTTGCCCTTAACCCTGGTGGTGCATTATCATGATCATTTTCATCATACGGATCTCTACAAGAAGAGTCGGGTCTAGGATCTAATGCTGCC
>PIAL-9
CCCCCTCATGGTCATTTTCTGAATTATACATCACAGCACCTTTTTTAATGCCAAAAACATCAGATACATTAAATCCCTCTATTCCTCTAGTCTTCCTAAGTTTGTTACTGAGACTGTCCATTGGACTGAAGTCATCTGCTTTACCGTCAGTGGGAATTCCATCTGCATCAGAGATATCTTTCTCACCAAAAGTCAAAAAGCTCTCCTCTACATCGTTAACTGATTCATCCTCAGTGCTATGTGAATAGCCATCCAAAGGAGACTCAACACTGCCACATGCATTTTCATCGTCTTCTATGTTATGCCCTCGTTCGTGTTTTGCCCTTAACCCTGGTGGTGCATTATCATGATCATTTTCATCATACGGATCTCTACAAGAAGAGTCGGGTCTAGGATCTAATGCTGCC
>PIAL-8
CCCCCTCATGGTCATTTTCTGAATTATACATCACAGCACCTTTTTTAATGCCAAAAACATCAGATACATTAAATCCCTCTATTCCTCTAGTCTTCCTAAGTTTGTTACTGAGACTGTCCATTGGACTGAAGTCATCTGCTTTACCGTCAGTGGGAATTCCATCTGCATCAGAGATATCTTTCTCACCAAAAGTCAAAAAGCTCTCCTCTACATCGTTAACTGATTCATCCTCAGTGCTATGTGAATAGCCATCCAAAGGAGACTCAACACTGCCACATGCATTTTCATCGTCTTCTATGTTATGCCCTCGTTCGTGTTTTGCCCTTAACCCTGGTGGTGCATTATCATGATCATTTTCATCATACGGATCTCTACAAGAAGAGTCGGGTCTAGGATCTAATGCTGCC
>PIAY-4
CCCCCTCATGGTCATTTTCTGAATTATACATCACAGCACCTTTTTTAATGCCAAAAACATCAGATACATTAAATCCCTCTATTCCTCTAGTCTTCCTAAGTTTGTTACTGAGACTGTCCATTGGACTGAAGTCATCTGCTTTACCGTCAGTGGGAATTCCATCTGCATCAGAGATATCTTTCTCACCAAAAGTCAAAAAGCTCTCCTCTACATCGTTAACTGATTCATCCTCAGTGCTATGTGAATAGCCATCCAAAGGAGACTCAACACTGCCACATGCATTTTCATCGTCTTCTATGTTATGCCCTCGTTCGTGTTTTGCCCTTAACCCTGGTGGTGCATTATCATGATCATTTTCATCATACGGATCTCTACAAGAAGAGTCTGGTCTAGGATCTAATGCTGCC
>PIAY-19
CCCCCTCATGGTCATTTTCTGAATTATACATCACAGCACCTTTTTTAATGCCAAAAACATCAGATACATTAAATCCCTCTATTCCTCTAGTCTTCCTAAGTTTGTTACTGAGACTGTCCATTGGACTGAAGTCATCTGCTTTACCGTCAGTGGGAATTCCATCTGCATCAGAGATATCTTTCTCACCAAAAGTCAAAAAGCTCTCCTCTACATCGTTAACTGATTCATCCTCAGTGCTATGTGAATAGCCATCCAAAGGAGACTCAACACTGCCACATGCATTTTCATCGTCTTCTATGTTATGCCCTCGTTCGTGTTTTGCCCTTAACCCTGGTGGTGCATTATCATGATCATTTTCATCATACGGATCTCTACAAGAAGAGTCTGGTCTAGGATCTAATGCTGCC
>PIAY-16
CCCCCTCATGGTCATTTTCTGAATTATACATCACAGCACCTTTTTTAATGCCAAAAACATCAGATACATTAAATCCCTCTATTCCTCTAGTCTTCCTAAGTTTGTTACTGAGACTGTCCATTGGACTGAAGTCATCTGCTTTACCGTCAGTGGGAATTCCATCTGCATCAGAGATATCTTTCTCACCAAAAGTCAAAAAGCTCTCCTCTACATCGTTAACTGATTCATCCTCAGTGCTATGTGAATAGCCATCCAAAGGAGACTCAACACTGCCACATGCATTTTCATCGTCTTCTATGTTATGCCCTCGTTCGTGTTTTGCCCTTAACCCTGGTGGTGCATTATCATGATCATTTTCATCATACGGATCTCTACAAGAAGAGTCTGGTCTAGGATCTAATGCTGCC
>PIAY-2
CCCCCTCATGGTCATTTTCTGAATTATACATCACAGCACCTTTTTTAATGCCAAAAACATCAGATACATTAAATCCCTCTATTCCTCTAGTCTTCCTAAGTTTGTTACTGAGACTGTCCATTGGACTGAAGTCATCTGCTTTACCGTCAGTGGGAATTCCATCTGCATCAGAGATATCTTTCTCACCAAAAGTCAAAAAGCTCTCCTCTACATCGTTAACTGATTCATCCTCAGTGCTATGTGAATAGCCATCCAAAGGAGACTCAACACTGCCACATGCATTTTCATCGTCTTCTATGTTATGCCCTCGTTCGTGTTTTGCCCTTAACCCTGGTGGTGCATTATCATGATCATTTTCATCATACGGATCTCTACAAGAAGAGTCTGGTCTAGGATCTAATGCTGCC
>PIAY-14
CCCCCTCATGGTCATTTTCTGAATTATACATCACAGCACCTTTTTTAATGCCAAAAACATCAGATACATTAAATCCCTCTATTCCTCTAGTCTTCCTAAGTTTGTTACTGAGACTGTCCATTGGACTGAAGTCATCTGCTTTACCGTCAGTGGGAATTCCATCTGCATCAGAGATATCTTTCTCACCAAAAGTCAAAAAGCTCTCCTCTACATCGTTAACTGATTCATCCTCAGTGCTATGTGAATAGCCATCCAAAGGAGACTCAACACTGCCACATGCATTTTCATCGTCTTCTATGTTATGCCCTCGTTCGTGTTTTGCCCTTAACCCTGGTGGTGCATTATCATGATCATTTTCATCATACGGATCTCTACAAGAAGAGTCTGGTCTAGGATCTAATGCTGCC
>PIAY-13
CCCCCTCATGGTCATTTTCTGAATTATACATCACAGCACCTTTTTTAATGCCAAAAACATCAGATACATTAAATCCCTCTATTCCTCTAGTCTTCCTAAGTTTGTTACTGAGACTGTCCATTGGACTGAAGTCATCTGCTTTACCGTCAGTGGGAATTCCAACTGCATCAGAGATATCTTTCTCACCAAAAGTCAAAAAGCTCTCCTCTACATCGTTAACTGATTCATCCTCAGTGCTATGTGAATAGCCATCCAAAGGAGACTCAACACTGCCACATGCATTTTCATCGTCTTCTATGTTATGCCCTCGTTCGTGTTTTGCCCTTAACCCTGGTGGTGCATTATCATGATCATTTTCATCATACGGATCTCTACAAGAAGAGTCTGGTCTAGGATCTAATGCTGCC
>PIAY-9
CCCCCTCATGGTCATTTTCTGAATTATACATCACAGCACCTTTTTTAATGCCAAAAACATCAGATACATTAAATCCCTCTATTCCTCTAGTCTTCCTAAGTTTGTTACTGAGACTGTCCATTGGACTGAAGTCATCTGCTTTACCGTCAGTGGGAATTCCAACTGCATCAGAGATATCTTTCTCACCAAAAGTCAAAAAGCTCTCCTCTACATCGTTAACTGATTCATCCTCAGTGCTATGTGAATAGCCATCCAAAGGAGACTCAACACTGCCACATGCATTTTCATCGTCTTCTATGTTATGCCCTCGTTCGTGTTTTGCCCTTAACCCTGGTGGTGCATTATCATGATCATTTTCATCATACGGATCTCTACAAGAAGAGTCTGGTCTAGGATCTAATGCTGCC
>PIAY-3
CCCCCTCATGGTCATTTTCTGAATTATACATCACAGCACCTTTTTTAATGCCAAAAACATCAGATACATTAAATCCCTCTATTCCTCTAGTCTTCCTAAGTTTGTTACTGAGACTGTCCATTGGACTGAAGTCATCTGCTTTACCGTCAGTGGGAATTCCATCTGCATCAGAGATATCTTTCTCACCAAAAGTCAAAAAGCTCTCCTCTACATCGTTAACTGATTCATCCTCAGTGCTATGTGAATAGCCATCCAAAGGAGACTCAACACTGCCACATGCATTTTCATCGTCTTCTATGTTATGCCCTCGTTCGTGTTTTGCCCTTAACCCTGGTGGTGCATTATCATGATCATTTTCATCATACGGATCTCTACAAGAAGAGTCTGGTCTAGGATCTAATGCTGCC
>PIAY-17
CCCCCTCATGGTCATTTTCTGAATTATACATCACAGCACCTTTTTTAATGCCAAAAACATCAGATACATTAAATCCCTCTATTCCTCTAGTCTTCCTAAGTTTGTTACTGAGACTGTCCATTGGACTGAAGTCATCTGCTTTACCGTCAGTGGGAATTCCATCTGCATCAGAGATATCTTTCTCACCAAAAGTCAAAAAGCTCTCCTCTACATCGTTAACTGATTCATCCTCAGTGCTATGTGAATAGCCATCCAAAGGAGACTCAACACTGCCACATGCATTTTCATCGTCTTCTATGTTATGCCCTCGTTCGTGTTTTGCCCTTAACCCTGGTGGTGCATTATCATGATCATTTTCATCATACGGATCTCTACAAGAAGAGTCTGGTCTAGGATCTAATGCTGCC
>PIAY-18
CCCCCTCATGGTCATTTTCTGAATTATACATCACAGCACCTTTTTTAATGCCAAAAACATCAGATACATTAAATCCCTCTATTCCTCTAGTCTTCCTAAGTTTGTTACTGAGACTGTCCATTGGACTGAAGTCATCTGCTTTACCGTCAGTGGGAATTCCATCTGCATCAGAGATATCTTTCTCACCAAAAGTCAAAAAGCTCTCCTCTACATCGTTAACTGATTCATCCTCAGTGCTATGTGAATAGCCATCCAAAGGAGACTCAACACTGCCACATGCATTTTCATCGTCTTCTATGTTATGCCCTCGTTCGTGTTTTGCCCTTAACCCTGGTGGTGCATTATCATGATCATTTTCATCATACGGATCTCTACAAGAAGAGTCTGGTCTAGGATCTAATGCTGCC
>PIAY-5
CCCCCTCATGGTCATTTTCTGAATTATACATCACAGCACCTTTTTTAATGCCAAAAACATCAGATACATTAAATCCCTCTATTCCTCTAGTCTTCCTAAGTTTGTTACTGAGACTGTCCATTGGACTGAAGTCATCTGCTTTACCGTCAGTGGGAATTCCATCTGCATCAGAGATATCTTTCTCACCAAAAGTCAAAAAGCTCTCCTCTACATCGTTAACTGATTCATCCTCAGTGCTATGTGAATAGCCATCCAAAGGAGACTCAACACTGCCACATGCATTTTCATCGTCTTCTATGTTATGCCCTCGTTCGTGTTTTGCCCTTAACCCTGGTGGTGCATTATCATGATCATTTTCATCATACGGATCTCTACAAGAAGAGTCTGGTCTAGGATCTAATGCTGCC
>PIAY-1
CCCCCTCATGGTCATTTTCTGAATTATACATCACAGCACCTTTTTTAATGCCAAAAACATCAGATACATTAAATCCCTCTATTCCTCTAGTCTTCCTAAGTTTGTTACTGAGACTGTCCATTGGACTGAAGTCATCTGCTTTACCGTCAGTGGGAATTCCATCTGCATCAGAGATATCTTTCTCACCAAAAGTCAAAAAGCTCTCCTCTACATCGTTAACTGATTCATCCTCAGTGCTATGTGAATAGCCATCCAAAGGAGACTCAACACTGCCACATGCATTTTCATCGTCTTCTATGTTATGCCCTCGTTCGTGTTTTGCCCTTAACCCTGGTGGTGCATTATCATGATCATTTTCATCATACGGATCTCTACAAGAAGAGTCTGGTCTAGGATCTAATGCTGCC
>PIAY-8
CCCCCTCATGGTCATTTTCTGAATTATACATCACAGCACCTTTTTTAATGCCAAAAACATCAGATACATTAAATCCCTCTATTCCTCTAGTCTTCCTAAGTTTGTTACTGAGACTGTCCATTGGACTGAAGTCATCTGCTTTACCGTCAGTGGGAATTCCATCTGCATCAGAGATATCTTTCTCACCAAAAGTCAAAAAGCTCTCCTCTACATCGTTAACTGATTCATCCTCAGTGCTATGTGAATAGCCATCCAAAGGAGACTCAACACTGCCACATGCATTTTCATCGTCTTCTATGTTATGCCCTCGTTCGTGTTTTGCCCTTAACCCTGGTGGTGCATTATCATGATCATTTTCATCATACGGATCTCTACAAGAAGAGTCTGGTCTAGGATCTAATGCTGCC
>PIAY-15
CCCCCTCATGGTCATTTTCTGAATTATACATCACAGCACCTTTTTTAATGCCAAAAACATCAGATACATTAAATCCCTCTATTCCTCTAGTCTTCCTAAGTTTGTTACTGAGACTGTCCATTGGACTGAAGTCATCTGCTTTACCGTCAGTGGGAATTCCATCTGCATCAGAGATATCTTTCTCACCAAAAGTCAAAAAGCTCTCCTCTACATCGTTAACTGATTCATCCTCAGTGCTATGTGAATAGCCATCCAAAGGAGACTCAACACTGCCACATGCATTTTCATCGTCTTCTATGTTATGCCCTCGTTCGTGTTTTGCCCTTAACCCTGGTGGTGCATTATCATGATCATTTTCATCATACGGATCTCTACAAGAAGAGTCTGGTCTAGGATCTAATGCTGCC
>PIAY-10
CCCCCTCATGGTCATTTTCTGAATTATACATCACAGCACCTTTTTTAATGCCAAAAACATCAGATACATTAAATCCCTCTATTCCTCTAGTCTTCCTAAGTTTGTTACTGAGACTGTCCATTGGACTGAAGTCATCTGCTTTACCGTCAGTGGGAATTCCAACTGCATCAGAGATATCTTTCTCACCAAAAGTCAAAAAGCTCTCCTCTACATCGTTAACTGATTCATCCTCAGTGCTATGTGAATAGCCATCCAAAGGAGACTCAACACTGCCACATGCATTTTCATCGTCTTCTATGTTATGCCCTCGTTCGTGTTTTGCCCTTAACCCTGGTGGTGCATTATCATGATCATTTTCATCATACGGATCTCTACAAGAAGAGTCTGGTCTAGGATCTAATGCTGCC
>PIAY-7
CCCCCTCATGGTCATTTTCTGAATTATACATCACAGCACCTTTTTTAATGCCAAAAACATCAGATACATTAAATCCCTCTATTCCTCTAGTCTTCCTAAGTTTGTTACTGAGACTGTCCATTGGACTGAAGTCATCTGCTTTACCGTCAGTGGGAATTCCAACTGCATCAGAGATATCTTTCTCACCAAAAGTCAAAAAGCTCTCCTCTACATCGTTAACTGATTCATCCTCAGTGCTATGTGAATAGCCATCCAAAGGAGACTCAACACTGCCACATGCATTTTCATCGTCTTCTATGTTATGCCCTCGTTCGTGTTTTGCCCTTAACCCTGGTGGTGCATTATCATGATCATTTTCATCATACGGATCTCTACAAGAAGAGTCTGGTCTAGGATCTAATGCTGCC
>PIBU-1
CCCCCTCATGGTCATTTTCTGAATTATACATCACAGCACCTTTTTTAATGCCAAAAACATCAGATACACTAAATCCCTCTATTCCTCTAGTCTTCCTTAGTTTGTTACTGAGATTGTCCATTGGACTGAAGTCATCTGCTTTACCGTCAGTGGGAATTCCATCAACATCAGAGATATCTTTCTCACCAAAAGTCAAAAAGCTCTCCTCTACATCATTAACTGATTCATCCTCAGTGCTATGTGAATAGCCATCCAAAGGAGACTCAACACTGCCACATGCATTTTCATCGTCTTCTATGTTATGCCCTTGTTCGTGTTTTGCCCTTAACCCTGGTGATGCATTATCATGGTCATTTTCATCATATGGATCTCTACAAGAAGAGTCTGGTCTAGGATCTAATGCTGCC
>PIFL-2
CCCCCTCATGGTCATTTTCTGAATTATACATCACAGCACCTTTTTTAATGCCAAAAACATCAGATACATTAAATCCCTCTATTCCTCTAGTCTTCCTAAGTTTGTTACTGAGACTGTCCATTGGACTGAAGTCATCTGCTTTACCGTCAGTGGGAATTCCATCTGCATCAGAGATATCTTTCTCACCAAAAGTCAAAAAGCTCTCCTCTACATCGTTAACTGATTCATCCTCAGTGCTATGTGAATAGCCATCCAAAGGAGACTCAACACTGCCACATGCATTTTCATCGTCTTCTATGTTATGCCCTCGTTCGTGTTTTGCCCTTAACCCTGGTGGTGCATTATCATGATCATTTTCATCATACGGATCTCTACAAGAAGAGTCTGGTCTAGGATCTAATGCTGCC
>PIFL-17
CCCCCTCATGGTCATTTTCTGAATTATACATCACAGCACCTTTTTTAATGCCAAAAACATCAGATACATTAAATCCCTCTATTCCTCTAGTCTTCCTAAGTTTGTTACTGAGACTGTCCATTGGACTGAAGTCATCTGCTTTACCGTCAGTGGGAATTCCAACTGCATCAGAGATATCTTTCTCACCAAAAGTCAAAAAGCTCTCCTCTACATCGTTAACTGATTCATCCTCAGTGCTATGTGAATAGCCATCCAAAGGAGACTCAACACTGCCACATGCATTTTCATCGTCTTCTATGTTATGCCCTCGTTCGTGTTTTGCCCTTAACCCTGGTGGTGCATTATCATGATCATTTTCATCATACGGATCTCTACAAGAAGAGTCTGGTCTAGGATCTAATGCTGCC
>PIFL-9
CCCCCTCATGGTCATTTTCTGAATTATACATCACAGCACCTTTTTTAATGCCAAAAACATCAGATACATTAAATCCCTCTATTCCTCTAGTCTTCCTAAGTTTGTTACTGAGACTGTCCATTGGACTGAAGTCATCTGCTTTACCGTCAGTGGGAATTCCAACTGCATCAGAGATATCTTTCTCACCAAAAGTCAAAAAGCTCTCCTCTACATCGTTAACTGATTCATCCTCAGTGCTATGTGAATAGCCATCCAAAGGAGACTCAACACTGCCACATGCATTTTCATCGTCTTCTATGTTATGCCCTCGTTCGTGTTTTGCCCTTAACCCTGGTGGTGCATTATCATGATCATTTTCATCATACGGATCTCTACAAGAAGAGTCTGGTCTAGGATCTAATGCTGCC
>PIFL-11
CCCCCTCATGGTCATTTTCTGAATTATACATCACAGCACCTTTTTTAATGCCAAAAACATCAGATACATTAAATCCCTCTATTCCTCTAGTCTTCCTAAGTTTGTTACTGAGACTGTCCATTGGACTGAAGTCATCTGCTTTACCGTCAGTGGGAATTCCATCTGCATCAGAGATATCTTTCTCACCAAAAGTCAAAAAGCTCTCCTCTACATCGTTAACTGATTCATCCTCAGTGCTATGTGAATAGCCATCCAAAGGAGACTCAACACTGCCACATGCATTTTCATCGTCTTCTATGTTATGCCCTCGTTCGTGTTTTGCCCTTAACCCTGGTGGTGCATTATCATGATCATTTTCATCATACGGATCTCTACAAGAAGAGTCTGGTCTAGGATCTAATGCTGCC
>PIFL-5
CCCCCTCATGGTCATTTTCTGAATTATACATCACAGCACCTTTTTTAATGCCAAAAACATCAGATACATTAAATCCCTCTATTCCTCTAGTCTTCCTAAGTTTGTTACTGAGACTGTCCATTGGACTGAAGTCATCTGCTTTACCGTCAGTGGGAATTCCATCTGCATCAGAGATATCTTTCTCACCAAAAGTCAAAAAGCTCTCCTCTACATCGTTAACTGATTCATCCTCAGTGCTATGTGAATAGCCATCCAAAGGAGACTCAACACTGCCACATGCATTTTCATCGTCTTCTATGTTATGCCCTCGTTCGTGTTTTGCCCTTAACCCTGGTGGTGCATTATCATGATCATTTTCATCATACGGATCTCTACAAGAAGAGTCTGGTCTAGGATCTAATGCTGCC
>PIFL-3
CCCCCTCATGGTCATTTTCTGAATTATACATCACAGCACCTTTTTTAATGCCAAAAACATCAGATACATTAAATCCCTCTATTCCTCTAGTCTTCCTAAGTTTGTTACTGAGACTGTCCATTGGACTGAAGTCATCTGCTTTACCATCAGTGGGAATTCCATCTGCATCAGAGATATCTTTCTCACCAAAAGTCAAAAAGCTCTCCTCTACATCGTTAACTGATTCATCCTCAGTGCTATGTGAATAGCCATCCAAAGGAGACTCAACACTGCCACATGCATTTTCATCGTCTTCTATGTTATGCCCTCGTTCGTGTTTTGCCCTTAACCCTGGTGGTGCATTATCATGATCATTTTCATCATACGGATCTCTACATGAAGAGTCTGGTCTAGGATCTAATGCTGCC
>PIFL-15
CCCCCTCATGGTCATTTTCTGAATTATACATCACAGCACCTTTTTTAATGCCAAAAACATCAGATACATTAAATCCCTCTATTCCTCTAGTCTTCCTAAGTTTGTTACTGAGACTGTCCATTGGACTGAAGTCATCTGCTTTACCGTCAGTGGGAATTCCATCTGCATCAGAGATATCTTTCTCACCAAAAGTCAAAAAGCTCTCCTCTACATCGTTAACTGATTCATCCTCAGTGCTATGTGAATAGCCATCCAAAGGAGACTCAACACTGCCACATGCATTTTCATCGTCTTCTATGTTATGCCCTCGTTCGTGTTTTGCCCTTAACCCTGGTGGTGCATTATCATGATCATTTTCATCATACGGATCTCTACAAGAAGAGTCTGGTCTAGGATCTAATGCTGCC
>PIFL-13
CCCCCTCATGGTCATTTTTTGAATTATACATCACAGCACCTTTTTTAATGCCAAAAACATCAGATACATTAAATCCCTCTATTCCTCTAGTCTTCCTAAGTTTGTTACTGAGACTGTCCATTGGACTGAAGTCATCTGCTTTACCATCAGTGGGAATTCCATCTGCATCAGAGATATCTTTCTCACCAAAAGTCAAAAAGCTCTCCTCTACATCGGTAACTGATTCATCCTCAGTGCTATGTGAATAGCCATCCAAAGGAGACTCAACACTGCCACATGCATTTTCATCGTCTTCTATGTTATGCCCTCGTTCGTGTTTTGCCCTTAACCCTGGTGGTGCATTATCATGATCATTTTCATCATACGGATCTCTACATGAAGAGTCTGGTCTAGGATCTAATGCTGCC
>PIFL-1
NNNNNNNNNNNNNNNNNNNNNNNNNNNNNNNNNNNNNNNNNNNNNNNNNNNNNNNAACATCAGATACATTAAATCCCTCTATTCCTCTAGTCTTCCTAAGTTTGTTACTGAGACTGTCCATTGGACTGAAGTCATCTGCTTTACCATCAGTGGGAATTCCATCTGCATCAGAGATATCTTTCTCACCAAAAGTCAAAAAGCTCTCCTCTACATCGTTAACTGATTCATCCTCAGTGCTATGTGAATAGCCATCCAAAGGAGACTCAACACTGCCACATGCATTTTCATCGTCTTCTATGTTATGCCCTCGTTCGTGTTTTGCCCTTAACCCTGGTGGTGCATTATCATGATCATTTTCATCATACGGATCTCTACATGAAGAGTCTGGTCTAGGATCTAATGCTGCC
>PIFL-16
CCCCCTCATGGTCATTTTCTGAATTATACATCACAGCACCTTTTTTAATGCCAAAAACATCAGATACATTAAATCCCTCTATTCCTCTAGTCTTCCTAAGTTTGTTACTGAGACTGTCCATTGGACTGAAGTCATCTGCTTTACCGTCAGTGGGAATTCCAACTGCATCAGAGATATCTTTCTCACCAAAAGTCAAAAAGCTCTCCTCTACATCGTTAACTGATTCATCCTCAGTGCTATGTGAATAGCCATCCAAAGGAGACTCAACACTGCCACATGCATTTTCATCGTCTTCTATGTTATGCCCTCGTTCGTGTTTTGCCCTTAACCCTGGTGGTGCATTATCATGATCATTTTCATCATACGGATCTCTACAAGAAGAGTCTGGTCTAGGATCTAATGCTGCC
>PIFL-4
CCCCCTCATGGTCATTTTCTGAATTATACATCACAGCACCTTTTTTAATGCCAAAAACATCAGATACATTAAATCCCTCTATTCCTCTAGTCTTCCTAAGTTTGTTACTGAGACTGTCCATTGGACTGAAGTCATCTGCTTTACCGTCAGTGGGAATTCCATCTGCATCAGAGATATCTTTCTCACCAAAAGTCAAAAAGCTCTCCTCTACATCGTTAACTGATTCATCCTCAGTGCTATGTGAATAGCCATCCAAAGGAGACTCAACACTGCCACATGCATTTTCATCGTCTTCTATGTTATGCCCTCGTTCGTGTTTTGCCCTTAACCCTGGTGGTGCATTATCATGATCATTTTCATCATACGGATCTCTACAAGAAGAGTCTGGTCTAGGATCTAATGCTGCC
>PIFL-14
CCCCCTCATGGTCATTTTCTGAATTATACATCACAGCACCTTTTTTAATGCCAAAAACATCAGATACATTAAATCCCTCTATTCCTCTAGTCTTCCTAAGTTTGTTACTGAGACTGTCCATTGGACTGAAGTCATCTGCTTTACCGTCAGTGGGAATTCCATCTGCATCAGAGATATCTTTCTCACCAAAAGTCAAAAAGCTCTCCTCTACATCGTTAACTGATTCATCCTCAGTGCTATGTGAATAGCCATCCAAAGGAGACTCAACACTGCCACATGCATTTTCATCGTCTTCTATGTTATGCCCTCGTTCGTGTTTTGCCCTTAACCCTGGTGGTGCATTATCATGATCATTTTCATCATACGGATCTCTACAAGAAGAGTCTGGTCTAGGATCTAATGCTGCC
>PIFL-10
CCCCCTCATGGTCATTTTCTGAATTATACATCACAGCACCTTTTTTAATGCCAAAAACATCAGATACATTAAATCCCTCTATTCCTCTAGTCTTCCTAAGTTTGTTACTGAGACTGTCCATTGGACTGAAGTCATCTGCTTTACCATCAGTGGGAATTCCATCTGCATCAGAGATATCTTTCTCACCAAAAGTCAAAAAGCTCTCCTCTACATCGTTAACTGATTCATCCTCAGTGCTATGTGAATAGCCATCCAAAGGAGACTCAACACTGCCACATGCATTTTCATCGTCTTCTATGTTATGCCCTCGTTCGTGTTTTGCCCTTAACCCTGGTGGTGCATTATCATGATCATTTTCATCATACGGATCTCTACATGAAGAGTCTGGTCTAGGATCTAATGCTGCC
>PIFL-12
CCCCCTCATGGTCATTTTCTGAATTATACATCACAGCACCTTTTTTAATGCCAAAAACATCAGATACATTAAATCCCTCTATTCCTCTAGTCTTCCTAAGTTTGTTACTGAGACTGTCCATTGGACTGAAGTCATCTGCTTTACCGTCAGTGGGAATTCCATCTGCATCAGAGATATCTTTCTCACCAAAAGTCAAAAAGCTCTCCTCTACATCGTTAACTGATTCATCCTCAGTGCTATGTGAATAGCCATCCAAAGGAGACTCAACACTGCCACATGCATTTTCATCGTCTTCTATGTTATGCCCTCGTTCGTGTTTTGCCCTTAACCCTGGTGGTGCATTATCATGATCATTTTCATCATACGGATCTCTACAAGAAGAGTCTGGTCTAGGATCTAATGCTGCC
>PIGE-1
CCCCCTCATGGTCATTTTCTGAATTATACATCACAGCACCTTTTTTAATGCCAAAAACATCAGATACACTCAATCCCTCTATTCCTCTAGTCTTCCTTAGTTTGTTACTGAGACTGTCCATTAGACTGAAGTCATCTGCTTTACCGTCAGTGGGAATTACATCTGCATCAGAGATATCTTTCTCACCAAAAGTCAAAAAGCTCTCCTCTACATCATTAACTGATTCATCCTCAGTGCTATGTGAATAGCCATCCAAAGGAGACTCAACACTGCCACATGCATTTTCATCGTCTTCTATGTTATGCCCTTGTTCGTGTTTTGCCCTTAACCCTGGTGGTGCATTATCATGATCATTTTCATCATATGGATCTCTACAAGAAGAGTCTGGTCTAGGATCTAATGCTGCC
>PIGE-2
CCCCCTCATGGTCATTTTCTGAATTATACATCACAGCACCTTTTTTAATGCCAAAAACATCAGATACACTCAATCCCTCTATTCCTCTAGTCTTCCTTAGTTTGTTACTGAGACTGTCCATTAGACTGAAGTCATCTGCTTTACCGTCAGTGGGAATTACATCTGCATCAGAGATATCTTTCTCACCAAAAGTCAAAAAGCTCTCCTCTACATCATTAACTGATTCATCCTCAGTGCTATGTGAATAGCCATCCAAAGGAGACTCAACACTGCCACATGCATTTTCATCGTCTTCTATGTTATGCCCTTGTTCGTGTTTTGCCCTTAACCCTGGTGGTGCATTATCATGATCATTTTCATCATATGGATCTCTACAAGAAGAGTCTGGTCTAGGATCTAATGCTGCC
>PIMN-17
CCCCCTCATGGTCATTTTCTGAATTATACATCACAGCACCTTTTTTAATGCCAAAAACATCAGATACATTAAATCCCTCTATTCCTCTAGTCTTCCTAAGTTTGTTACTGAGACTGTCCATTGGACTGAAGTCATCTGCTTTACCGTCAGTGGGAATTCCATCTGCATCAGAGATATCTTTCTCACCAAAAGTCAAAAAGCTCTCCTCTACATCGTTAACTGATTCATCCTCAGTGCTATGTGAATAGCCATCCAAAGGAGACTCAACACTGCCACATGCATTTTCATCGTCTTCTATGTTATGCCCTCGTTCGTGTTTTGCCCTTAACCCTGGTGGTGCATTATCATGATCATTTTCATCATACGGATCTCTACAAGAAGAGTCTGGTCTAGGATCTAATGCTGCC
>PIMN-2
CCCCCTCATGGTCATTTTCTGAATTATACATCACAGCACCTTTTTTAATGCCAAAAACATCAGATACATTAAATCCCTCTATTCCTCTAGTCTTCCTAAGTTTGTTACTGAGACTGTCCATTGGACTGAAGTCATCTGCTTTACCGTCAGTGGGAATTCCATCTGCATCAGAGATATCTTTCTCACCAAAAGTCAAAAAGCTCTCCTCTACATCGTTAACTGATTCATCCTCAGTGCTATGTGAATAGCCATCCAAAGGAGACTCAACACTGCCACATGCATTTTCATCGTCTTCTATGTTATGCCCTCGTTCGTGTTTTGCCCTTAACCCTGGTGGTGCATTATCATGATCATTTTCATCATACGGATCTCTACAAGAAGAGTCTGGTCTAGGATCTAATGCTGCC
>PIMN-4
CCCCCTCATGGTCATTTTCTGAATTATACATCACAGCACCTTTTTTAATGCCAAAAACATCAGATACATTAAATCCCTCTATTCCTCTAGTCTTCCTAAGTTTGTTACTGAGACTGTCCATTGGACTGAAGTCATCTGCTTTACCGTCAGTGGGAATTCCATCTGCATCAGAGATATCTTTCTCACCAAAAGTCAAAAAGCTCTCCTCTACATCGTTAACTGATTCATCCTCAGTGCTATGTGAATAGCCATCCAAAGGAGACTCAACACTGCCACATGCATTTTCATCGTCTTCTATGTTATGCCCTCGTTCGTGTTTTGCCCTTAACCCTGGTGGTGCATTATCATGATCATTTTCATCATACGGATCTCTACAAGAAGAGTCTGGTCTAGGATCTAATGCTGCC
>PIMN-13
CCCCCTCATGGTCATTTTCTGAATTATACATCACAGCACCTTTTTTAATGCCAAAAACATCAGATACATTAAATCCCTCTATTCCTCTAGTCTTCCTAAGTTTGTTACTGAGACTGTCCATTGGACTGAAGTCATCTGCTTTACCGTCAGTGGGAATTCCATCTGCATCAGAGATATCTTTCTCACCAAAAGTCAAAAAGCTCTCCTCTACATCGTTAACTGATTCATCCTCAGTGCTATGTGAATAGCCATCCAAAGGAGACTCAACACTGCCACATGCATTTTCATCGTCTTCTATGTTATGCCCTCGTTCGTGTTTTGCCCTTAACCCTGGTGGTGCATTATCATGATCATTTTCATCATACGGATCTCTACAAGAAGAGTCTGGTCTAGGATCTAATGCTGCC
>PIMN-16
CCCCCTCATGGTCATTTTCTGAATTATACATCACAGCACCTTTTTTAATGCCAAAAACATCAGATACATTAAATCCCTCTATTCCTCTAGTCTTCCTAAGTTTGTTACTGAGACTGTCCATTGGACTGAAGTCATCTGCTTTACCGTCAGTGGGAATTCCATCTGCATCAGAGATATCTTTCTCACCAAAAGTCAAAAAGCTCTCCTCTACATCGTTAACTGATTCATCCTCAGTGCTATGTGAATAGCCATCCAAAGGAGACTCAACACTGCCACATGCATTTTCATCGTCTTCTATGTTATGCCCTCGTTCGTGTTTTGCCCTTAACCCTGGTGGTGCATTATCATGATCATTTTCATCATACGGATCTCTACAAGAAGAGTCTGGTCTAGGATCTAATGCTGCC
>PIMN-14
CCCCCTCATGGTCATTTTCTGAATTATACATCACAGCACCTTTTTTAATGCCAAAAACATCAGATACATTAAATCCCTCTATTCCTCTAGTCTTCCTAAGTTTGTTACTGAGACTGTCCATTGGACTGAAGTCATCTGCTTTACCATCAGTGGGAATTCCATCTGCATCAGAGATATCTTTCTCACCAAAAGTCAAAAAGCTCTCCTCTACATCGTTAACTGATTCATCCTCAGTGCTATGTGAATAGCCATCCAAAGGAGACTCAACACTGCCACATGCATTTTCATCGTCTTCTATGTTATGCCCTCGTTCGTGTTTTGCCCTTAACCCTGGTGGTGCATTATCATGATCATTTTCATCATACGGATCTCTACAAGAAGAGTCTGGTCTAGGATCTAATGCTGCC
>PIMN-18
CCCCCTCATGGTCATTTTCTGAATTATACATCACAGCACCTTTTTTAATGCCAAAAACATCAGATACATTAAATCCCTCTATTCCTCTAGTCTTCCTAAGTTTGTTACTGAGACTGTCCATTGGACTGAAGTCATCTGCTTTACCGTCAGTGGGAATTCCATCTGCATCAGAGATATCTTTCTCACCAAAAGTCAAAAAGCTCTCCTCTACATCGTTAACTGATTCATCCTCAGTGCTATGTGAATAGCCATCCAAAGGAGACTCAACACTGCCACATGCATTTTCATCGTCTTCTATGTTATGCCCTCGTTCGTGTTTTGCCCTTAACCCTGGTGGTGCATTATCATGATCATTTTCATCATACGGATCTCTACAAGAAGAGTCTGGTCTAGGATCTAATGCTGCC
>PIMN-11
CCCCCTCATGGTCATTTTCTGAATTATACATCACAGCACCTTTTTTAATGCCAAAAACATCAGATACATTAAATCCCTCTATTCCTCTAGTCTTCCTAAGTTTGTTACTGAGACTGTCCATTGGACTGAAGTCATCTGCTTTACCGTCAGTGGGAATTCCATCTGCATCAGAGATATCTTTCTCACCAAAAGTCAAAAAGCTCTCCTCTACATCGTTAACTGATTCATCCTCAGTGCTATGTGAATAGCCATCCAAAGGAGACTCAACACTGCCACATGCATTTTCATCGTCTTCTATGTTATGCCCTCGTTCGTGTTTTGCCCTTAACCCTGGTGGTGCATTATCATGATCATTTTCATCATACGGATCTCTACAAGAAGAGTCTGGTCTAGGATCTAATGCTGCC
>PIMN-6
CCCCCTCATGGTCATTTTCTGAATTATACATCACAGCACCTTTTTTAATGCCAAAAACATCAGATACATTAAATCCCTCTATTCCTCTAGTCTTCCTAAGTTTGTTACTGAGACTGTCCATTGGACTGAAGTCATCTGCTTTACCGTCAGTGGGAATTCCATCTGCATCAGAGATATCTTTCTCACCAAAAGTCAAAAAGCTCTCCTCTACATCGTTAACTGATTCATCCTCAGTGCTATGTGAATAGCCATCCAAAGGAGACTCAACACTGCCACATGCATTTTCATCGTCTTCTATGTTATGCCCTCGTTCGTGTTTTGCCCTTAACCCTGGTGGTGCATTATCATGATCATTTTCATCATACGGATCTCTACAAGAAGAGTCTGGTCTAGGATCTAATGCTGCC
>PIMN-3
CCCCCTCATGGTCATTTTCTGAATTATACATCACAGCACCTTTTTTAATGCCAAAAACATCAGATACATTAAATCCCTCTATTCCTCTAGTCTTCCTAAGTTTGTTACTGAGACTGTCCATTGGACTGAAGTCATCTGCTTTACCGTCAGTGGGAATTCCATCTGCATCAGAGATATCTTTCTCACCAAAAGTCAAAAAGCTCTCCTCTACATCGTTAACTGATTCATCCTCAGTGCTATGTGAATAGCCATCCAAAGGAGACTCAACACTGCCACATGCATTTTCATCGTCTTCTATGTTATGCCCTCGTTCGTGTTTTGCCCTTAACCCTGGTGGTGCATTATCATGATCATTTTCATCATACGGATCTCTACAAGAAGAGTCTGGTCTAGGATCTAATGCTGCC
>PIMN-5
CCCCCTCATGGTCATTTTCTGAATTATACATCACAGCACCTTTTTTAATGCCAAAAACATCAGATACATTAAATCCCTCTATTCCTCTAGTCTTCCTAAGTTTGTTACTGAGACTGTCCATTGGACTGAAGTCATCTGCTTTACCGTCAGTGGGAATTCCATCTGCATCAGAGATATCTTTCTCACCAAAAGTCAAAAAGCTCTCCTCTACATCGTTAACTGATTCATCCTCAGTGCTATGTGAATAGCCATCCAAAGGAGACTCAACACTGCCACATGCATTTTCATCGTCTTCTATGTTATGCCCTCGTTCGTGTTTTGCCCTTAACCCTGGTGGTGCATTATCATGATCATTTTCATCATACGGATCTCTACAAGAAGAGTCTGGTCTAGGATCTAATGCTGCC
>PIMN-9
CCCCCTCATGGTCATTTTCTGAATTATACATCACAGCACCTTTTTTAATGCCAAAAACATCAGATACATTAAATCCCTCTATTCCTCTAGTCTTCCTAAGTTTGTTACTGAGACTGTCCATTGGACTGAAGTCATCTGCTTTACCGTCAGTGGGAATTCCATCTGCATCAGAGATATCTTTCTCACCAAAAGTCAAAAAGCTCTCCTCTACATCGTTAACTGATTCATCCTCAGTGCTATGTGAATAGCCATCCAAAGGAGACTCAACACTGCCACATGCATTTTCATCGTCTTCTATGTTATGCCCTCGTTCGTGTTTTGCCCTTAACCCTGGTGGTGCATTATCATGATCATTTTCATCATACGGATCTCTACAAGAAGAGTCTGGTCTAGGATCTAATGCTGCC
>PIMN-12
CCCCCTCATGGTCATTTTCTGAATTATACATCACAGCACCTTTTTTAATGCCAAAAACATCAGATACATTAAATCCCTCTATTCCTCTAGTCTTCCTAAGTTTGTTACTGAGACTGTCCATTGGACTGAAGTCATCTGCTTTACCGTCAGTGGGAATTCCATCTGCATCAGAGATATCTTTCTCACCAAAAGTCAAAAAGCTCTCCTCTACATCGTTAACTGATTCATCCTCAGTGCTATGTGAATAGCCATCCAAAGGAGACTCAACACTGCCACATGCATTTTCATCGTCTTCTATGTTATGCCCTCGTTCGTGTTTTGCCCTTAACCCTGGTGGTGCATTATCATGATCATTTTCATCATACGGATCTCTACAAGAAGAGTCTGGTCTAGGATCTAATGCTGCC
>PIMN-8
CCCCCTCATGGTCATTTTCTGAATTATACATCACAGCACCTTTTTTAATGCCAAAAACATCAGATACATTAAATCCCTCTATTCCTCTAGTCTTCCTAAGTTTGTTACTGAGACTGTCCATTGGACTGAAGTCATCTGCTTTACCGTCAGTGGGAATTCCATCTGCATCAGAGATATCTTTCTCACCAAAAGTCAAAAAGCTCTCCTCTACATCGTTAACTGATTCATCCTCAGTGCTATGTGAATAGCCATCCAAAGGAGACTCAACACTGCCACATGCATTTTCATCGTCTTCTATGTTATGCCCTCGTTCGTGTTTTGCCCTTAACCCTGGTGGTGCATTATCATGATCATTTTCATCATACGGATCTCTACAAGAAGAGTCTGGTCTAGGATCTAATGCTGCC
>PIMN-15
CCCCCTCATGGTCATTTTCTGAATTATACATCACAGCACCTTTTTTAATGCCAAAAACATCAGATACATTAAATCCCTCTATTCCTCTAGTCTTCCTAAGTTTGTTACTGAGACTGTCCATTGGACTGAAGTCATCTGCTTTACCGTCAGTGGGAATTCCATCTGCATCAGAGATATCTTTCTCACCAAAAGTCAAAAAGCTCTCCTCTACATCGTTAACTGATTCATCATCAGTGCTATGTGAATAGCCATCCAAAGGAGACTCAACACTGCCACATGCATTTTCATCGTCTTCTATGTTATGCCCTCGTTCGTGTTTTGCCCTTAACCCTGGTGGTGCATTATCATGATCATTTTCATCATACGGATCTCTACAAGAAGAGTCTGGTCTAGGATCTAATGCTGCC
>PIMN-10
NNNNNNNNNNNNNNNNNNNNNNATTATACATCACAGCACCTTTTTTAATGCCAAAAACATCAGATACATTAAATCCCTCTATTCCTCTAGTCTTCCTAAGTTTGTTACTGAGACTGTCCATTGGACTGAAGTCATCTGCTTTACCGTCAGTGGGAATTCCATCTGCATCAGAGATATCTTTCTCACCAAAAGTCAAAAAGCTCTCCTCTACATCGTTAACTGATTCATCCTCAGTGCTATGTGAATAGCCATCCAAAGGAGACTCAACACTGCCACATGCATTTTCATCGTCTTCTATGTTATGCCCTCGTTCGTGTTTTGCCCTTAACCCTGGTGGTGCATTATCATGATCATTTTCATCATACGGATCTCTACAAGAAGAGTCTGGTCTAGGATCTAATGCTGCC
>PIMN-1
CCCCCTCATGGTCATTTTCTGAATTATACATCACAGCACCTTTTTTAATGCCAAAAACATCAGATACATTAAATCCCTCTATTCCTCTAGTCTTCCTAAGTTTGTTACTGAGACTGTCCATTGGACTGAAGTCATCTGCTTTACCGTCAGTGGGAATTCCATCTGCATCAGAGATATCTTTCTCACCAAAAGTCAAAAAGCTCTCCTCTACATCGTTAACTGATTCATCCTCAGTGCTATGTGAATAGCCATCCAAAGGAGACTCAACACTGCCACATGCATTTTCATCGTCTTCTATGTTATGCCCTCGTTCGTGTTTTGCCCTTAACCCTGGTGGTGCATTATCATGATCATTTTCATCATACGGATCTCTACAAGAAGAGTCTGGTCTAGGATCTAATGCTGCC
>PIMN-7
CCCCCTCATGGTCATTTTCTGAATTATACATCACAGCACCTTTTTTAATGCCAAAAACATCAGATACATTAAATCCCTCTATTCCTCTAGTCTTCCTAAGTTTGTTACTGAGACTGTCCATTGGACTGAAGTCATCTGCTTTACCGTCAGTGGGAATTCCATCTGCATCAGAGATATCTTTCTCACCAAAAGTCAAAAAGCTCTCCTCTACATCGTTAACTGATTCATCCTCAGTGCTATGTGAATAGCCATCCAAAGGAGACTCAACACTGCCACATGCATTTTCATCGTCTTCTATGTTATGCCCTCGTTCGTGTTTTGCCCTTAACCCTGGTGGTGCATTATCATGATCATTTTCATCATACGGATCTCTACAAGAAGAGTCTGGTCTAGGATCTAATGCTGCC
>PISB-4
CCCCCTCATGGTCATTTTCTGAATTATACATCACAGCACCTTTTTTAATGCCAAAAACATCAGATACATTAAATCCCTCTATTCCTCTAGTCTTCCTAAGTTTGTTACTGAGACTGTCCATTGGACTGAAGTCATCTGCTTTACCGTCAGTGGGAATTCCAACTGCATCAGAGATATCTTTCTCACCAAAAGTCAAAAAGCTCTCCTCTACATCGTTAACTGATTCATCCTCAGTGCTATGTGAATAGCCATCCAAAGGAGACTCAACACTGCCACATGCATTTTCATCGTCTTCTATGTTATGCCCTCGTTCGTGTTTTGCCCTTAACCCTGGTGGTGCATTATCATGATCATTTTCATCATACGGATCTCTACAAGAAGAGTCTGGTCTAGGATCTAATGCTGCC
>PISB-11
CCCCCTCATGGTCATTTTCTGAATTATACATCACAGCACCTTTTTTAATGCCAAAAACATCAGATACATTAAATCCCTCTATTCCTCTAGTCTTCCTAAGTTTGTTACTGAGACTGTCCATTGGACTGAAGTCATCTGCTTTACCGTCAGTGGGAATTCCATCTGCATCAGAGATATCTTTCTCACCAAAAGTCAAAAAGCTCTCCTCTACATCGTTAACTGATTCATCCTCAGTGCTATGTGAATAGCCATCCAAAGGAGACTCAACACTGCCACATGCATTTTCATCGTCTTCTATGTTATGCCCTCGTTCGTGTTTTGCCCTTAACCCTGGTGGTGCATTATCATGATCATTTTCATCATACGGATCTCTACAAGAAGAGTCTGGTCTAGGATCTAATGCTGCC
>PISB-12
CCCCCTCATGGTCATTTTCTGAATTATACATCACAGCACCTTTTTTAATGCCAAAAACATCAGATACATTAAATCCCTCTATTCCTCTAGTCTTCCTAAGTTTGTTACTGAGACTGTCCATTGGACTGAAGTCATCTGCTTTACCGTCAGTGGGAATTCCAACTGCATCAGAGATATCTTTCTCACCAAAAGTCAAAAAGCTCTCCTCTACATCGTTAACTGATTCATCCTCAGTGCTATGTGAATAGCCATCCAAAGGAGACTCAACACTGCCACATGCATTTTCATCGTCTTCTATGTTATGCCCTCGTTCGTGTTTTGCCCTTAACCCTGGTGGTGCATTATCATGATCATTTTCATCATACGGATCTCTACAAGAAGAGTCTGGTCTAGGATCTAATGCTGCC
>PISB-1
CCCCCTCATGGTCATTTTCTGAATTATACATCACAGCACCTTTTTTAATGCCAAAAACATCAGATACATTAAATCCCTCTATTCCTCTAGTCTTCCTAAGTTTGTTACTGAGACTGTCCATTGGACTGAAGTCATCTGCTTTACCGTCAGTGGGAATTCCATCTGCATCAGAGATATCTTTCTCACCAAAAGTCAAAAAGCTCTCCTCTACATCGTTAACTGATTCATCCTCAGTGCTATGTGAATAGCCATCCAAAGGAGACTCAACACTGCCACATGCATTTTCATCGTCTTCTATGTTATGCCCTCGTTCGTGTTTTGCCCTTAACCCTGGTGGTGCATTATCATGATCATTTTCATCATACGGATCTCTACAAGAAGAGTCTGGTCTAGGATCTAATGCTGCC
>PISB-3
CCCCCTCATGGTCATTTTCTGAATTATACATCACAGCACCTTTTTTAATGCCAAAAACATCAGATACATTAAATCCCTCTATTCCTCTAGTCTTCCTAAGTTTGTTACTGAGACTGTCCATTGGACTGAAGTCATCTGCTTTACCGTCAGTGGGAATTCCATCTGCATCAGAGATATCTTTCTCACCAAAAGTCAAAAAGCTCTCCTCTACATCGTTAACTGATTCATCCTCAGTGCTATGTGAATAGCCATCCAAAGGAGACTCAACACTGCCACATGCATTTTCATCGTCTTCTATGTTATGCCCTCGTTCGTGTTTTGCCCTTAACCCTGGTGGTGCATTATCATGATCATTTTCATCATACGGATCTCTACAAGAAGAGTCTGGTCTAGGATCTAATGCTGCC
>PISB-18
CCCCCTCATGGTCATTTTCTGAATTATACATCACAGCACCTTTTTTAATGCCAAAAACATCAGATACATTAAATCCCTCTATTCCTCTAGTCTTCCTAAGTTTGTTACTGAGACTGTCCATTGGACTGAAGTCATCTGCTTTACCGTCAGTGGGAATTCCATCTGCATCAGAGATATCTTTCTCACCAAAAGTCAAAAAGCTCTCCTCTACATCGTTAACTGATTCATCCTCAGTGCTATGTGAATAGCCATCCAAAGGAGACTCAACACTGCCACATGCATTTTCATCGTCTTCTATGTTATGCCCTCGTTCGTGTTTTGCCCTTAACCCTGGTGGTGCATTATCATGATCATTTTCATCATACGGATCTCTACAAGAAGAGTCTGGTCTAGGATCTAATGCTGCC
>PISB-16
CCCCCTCATGGTCATTTTCTGAATTATACATCACAGCACCTTTTTTAATGCCAAAAACATCAGATACATTAAATCCCTCTATTCCTCTAGTCTTCCTAAGTTTGTTACTGAGACTGTCCATTGGACTGAAGTCATCTGCTTTACCGTCAGTGGGAATTCCATCTGCATCAGAGATATCTTTCTCACCAAAAGTCAAAAAGCTCTCCTCTACATCGTTAACTGATTCATCCTCAGTGCTATGTGAATAGCCATCCAAAGGAGACTCAACACTGCCACATGCATTTTCATCGTCTTCTATGTTATGCCCTCGTTCGTGTTTTGCCCTTAACCCTGGTGGTGCATTATCATGATCATTTTCATCATACGGATCTCTACAAGAAGAGTCTGGTCTAGGATCTAATGCTGCC
>PISB-8
CCCCCTCATGGTCATTTTCTGAATTATACATCACAGCACCTTTTTTAATGCCAAAAACATCAGATACATTAAATCCCTCTATTCCTCTAGTCTTCCTAAGTTTGTTACTGAGACTGTCCATTGGACTGAAGTCATCTGCTTTACCGTCAGTGGGAATTCCATCTGCATCAGAGATATCTTTCTCACCAAAAGTCAAAAAGCTCTCCTCTACATCGTTAACTGATTCATCCTCAGTGCTATGTGAATAGCCATCCAAAGGAGACTCAACACTGCCACATGCATTTTCATCGTCTTCTATGTTATGCCCTCGTTCGTGTTTTGCCCTTAACCCTGGTGGTGCATTATCATGATCATTTTCATCATACGGATCTCTACAAGAAGAGTCTGGTCTAGGATCTAATGCTGCC
>PISB-14
CCCCCTCATGGTCATTTTCTGAATTATACATCACAGCACCTTTTTTAATGCCAAAAACATCAGATACATTAAATCCCTCTATTCCTCTAGTCTTCCTAAGTTTGTTACTGAGACTGTCCATTGGACTGAAGTCATCTGCTTTACCGTCAGTGGGAATTCCATCTGCATCAGAGATATCTTTCTCACCAAAAGTCAAAAAGCTCTCCTCTACATCGTTAACTGATTCATCCTCAGTGCTATGTGAATAGCCATCCAAAGGAGACTCAACACTGCCACATGCATTTTCATCGTCTTCTATGTTATGCCCTCGTTCGTGTTTTGCCCTTAACCCTGGTGGTGCATTATCATGATCATTTTCATCATACGGATCTCTACAAGAAGAGTCTGGTCTAGGATCTAATGCTGCC
>PISB-2
CCCCCTCATGGTCATTTTTTGAATTATACATCACAGCACCTTTTTTAATGCCAAAAACATCAGATACATTAAATCCCTCTATTCCTCTAGTCTTCCTAAGTTTGTTACTGAGGCTGTCCATTGGACTGAAGTCATCTGCTTTACCGTCAGTGGGAATTCCATCTGCATCAGAGATATCTTTCTCACCAAAAGTCAAAAAGCTCTCCTCTACATCGTTAACTGATTCATCCTCAGTGCTATGTGAATAGCCATCCAAAGGAGACTCAACACTGCCACATGCATTTTCATCGTCTTCTATGTTATGCCCTCGTTCGTGTTTTGCCCTTAACCCTGGTGGTGCATTATCATGATCATTTTCATCATACGGATCTCTACAAGAAGAGTCTGGTCTAGGATCTAATGCTGCC
>PISB-9
CCCCCTCATGGTCATTTTCTGAATTATACATCACAGCACCTTTTTTAATGCCAAAAACATCAGATACATTAAATCCCTCTATTCCTCTAGTCTTCCTAAGTTTGTTACTGAGACTGTCCATTGGACTGAAGTCATCTGCTTTACCGTCAGTGGGAATTCCATCTGCATCAGAGATATCTTTCTCACCAAAAGTCAAAAAGCTCTCCTCTACATCGTTAACTGATTCATCCTCAGTGCTATGTGAATAGCCATCCAAAGGAGACTCAACACTGCCACATGCATTTTCATCGTCTTCTATGTTATGCCCTCGTTCGTGTTTTGCCCTTAACCCTGGTGGTGCATTATCATGATCATTTTCATCATACGGATCTCTACAAGAAGAGTCTGGTCTAGGATCTAATGCTGCC
>PISB-15
CCCCCTCATGGTCATTTTCTGAATTATACATCACAGCACCTTTTTTAATGCCAAAAACATCAGATACATTAAATCCCTCTATTCCTCTAGTCTTCCTAAGTTTGTTACTGAGACTGTCCATTGGACTGAAGTCATCTGCTTTACCGTCAGTGGGAATTCCATCTGCATCAGAGATATCTTTCTCACCAAAAGTCAAAAAGCTCTCCTCTACATCGTTAACTGATTCATCCTCAGTGCTATGTGAATAGCCATCCAAAGGAGACTCAACACTGCCACATGCATTTTCATCGTCTTCTATGTTATGCCCTCGTTCGTGTTTTGCCCTTAACCCTGGTGGTGCATTATCATGATCATTTTCATCATACGGATCTCTACAAGAAGAGTCTGGTCTAGGATCTAATGCTGCC
>PISB-6
CCCCCTCATGGTCATTTTCTGAATTATACATCACAGCACCTTTTTTAATGCCAAAAACATCAGATACATTAAATCCCTCTATTCCTCTAGTCTTCCTAAGTTTGTTACTGAGACTGTCCATTGGACTGAAGTCATCTGCTTTACCGTCAGTGGGAATTCCATCTGCATCAGAGATATCTTTCTCACCAAAAGTCAAAAAGCTCTCCTCTACATCGTTAACTGATTCATCCTCAGTGCTATGTGAATAGCCATCCAAAGGAGACTCAACACTGCCACATGCATTTTCATCGTCTTCTATGTTATGCCCTCGTTCGTGTTTTGCCCTTAACCCTGGTGGTGCATTATCATGATCATTTTCATCATACGGATCTCTACAAGAAGAGTCTGGTCTAGGATCTAATGCTGCC
>PISB-7
CCCCCTCATGGTCATTTTCTGAATTATACATCACAGCACCTTTTTTAATGCCAAAAACATCAGATACATTAAATCCCTCTATTCCTCTAGTCTTCCTAAGTTTGTTACTGAGACTGTCCATTGGACTGAAGTCATCTGCTTTACCGTCAGTGGGAATTCCAACTGCATCAGAGATATCTTTCTCACCAAAAGTCAAAAAGCTCTCCTCTACATCGTTAACTGATTCATCCTCAGTGCTATGTGAATAGCCATCCAAAGGAGACTCAACACTGCCACATGCATTTTCATCGTCTTCTATGTTATGCCCTCGTTCGTGTTTTGCCCTTAACCCTGGTGGTGCATTATCATGATCATTTTCATCATACGGATCTCTACAAGAAGAGTCTGGTCTAGGATCTAATGCTGCC
>PISB-10
CCCCCTCATGGTCATTTTCTGAATTATACATCACAGCACCTTTTTTAATGCCAAAAACATCAGATACATTAAATCCCTCTATTCCTCTAGTCTTCCTAAGTTTGTTACTGAGACTGTCCATTGGACTGAAGTCATCTGCTTTACCGTCAGTGGGAATTCCAACTGCATCAGAGATATCTTTCTCACCAAAAGTCAAAAAGCTCTCCTCTACATCGTTAACTGATTCATCCTCAGTGCTATGTGAATAGCCATCCAAAGGAGACTCAACACTGCCACATGCATTTTCATCGTCTTCTATGTTATGCCCTCGTTCGTGTTTTGCCCTTAACCCTGGTGGTGCATTATCATGATCATTTTCATCATACGGATCTCTACAAGAAGAGTCTGGTCTAGGATCTAATGCTGCC
>PISB-13
CCCCCTCATGGTCATTTTCTGAATTATACATCACAGCACCTTTTTTAATGCCAAAAACATCAGATACATTAAATCCCTCTATTCCTCTAGTCTTCCTAAGTTTGTTACTGAGACTGTCCATTGGACTGAAGTCATCTGCTTTACCGTCAGTGGGAATTCCATCTGCATCAGAGATATCTTTCTCACCAAAAGTCAAAAAGCTCTCCTCTACATCGTTAACTGATTCATCCTCAGTGCTATGTGAATAGCCATCCAAAGGAGACTCAACACTGCCACATGCATTTTCATCGTCTTCTATGTTATGCCCTCGTTCGTGTTTTGCCCTTAACCCTGGTGGTGCATTATCATGATCATTTTCATCATACGGATCTCTACAAGAAGAGTCTGGTCTAGGATCTAATGCTGCC
>PISB-5
CCCCCTCATGGTCATTTTCTGAATTATACATCACAGCACCTTTTTTAATGCCAAAAACATCAGATACATTAAATCCCTCTATTCCTCTAGTCTTCCTAAGTTTGTTACTGAGACTGTCCATTGGACTGAAGTCATCTGCTTTACCGTCAGTGGGAATTCCATCTGCATCAGAGATATCTTTCTCACCAAAAGTCAAAAAGCTCTCCTCTACATCGTTAACTGATTCATCCTCAGTGCTATGTGAATAGCCATCCAAAGGAGACTCAACACTGCCACATGCATTTTCATCGTCTTCTATGTTATGCCCTCGTTCGTGTTTTGCCCTTAACCCTGGTGGTGCATTATCATGATCATTTTCATCATACGGATCTCTACAAGAAGAGTCTGGTCTAGGATCTAATGCTGCC
>PISB-17
CCCCCTCATGGTCATTTTCTGAATTATACATCACAGCACCTTTTTTAATGCCAAAAACATCAGATACATTAAATCCCTCTATTCCTCTAGTCTTCCTAAGTTTGTTACTGAGACTGTCCATTGGACTGAAGTCATCTGCTTTACCGTCAGTGGGAATTCCATCTGCATCAGAGATATCTTTCTCACCAAAAGTCAAAAAGCTCTCCTCTACATCGTTAACTGATTCATCCTCAGTGCTATGTGAATAGCCATCCAAAGGAGACTCAACACTGCCACATGCATTTTCATCGTCTTCTATGTTATGCCCTCGTTCGTGTTTTGCCCTTAACCCTGGTGGTGCATTATCATGATCATTTTCATCATACGGATCTCTACAAGAAGAGTCTGGTCTAGGATCTAATGCTGCC
>PISQ-1
CCCCCTCATGGTCATTTTCTGAATTATACATCACAGCACCTTTTTTAATGCCAAAAACATCAGATACACTAAATCCCTCTATTCCTCTAGTCTTCCTTAGTTTGTTACTGAGACTGTCCATTAGACTGAAGTCATCTGCTTTACCGTCAGTGGGAATTCCATCTGCATCAGAGATATCTTTCTCACCAAAAGTCAAAAAGCTCTCCTCTACATCATTAACTGATTCATCCTCAGTGCTATGTGAATAGCCATCCAAAGGAGACTCAACACTGCCACATGCATTTTCATCGTCTTCTATGTTATGCCCTTGTTCGTGTTTTGCCCTTAACCCTGGTGGTGCATTATCATGATCATTTTCATCATATGGATCTCTACAAGAAGAGTCTGGTCTAGGATCTAATGCTGCC
>PISQ-2
CCCCCTCATGGTCATTTTCTGAATTATACATCACAGCACCTTTTTTAATGCCAAAAACATCAGATACACTAAATCCCTCTATTCCTCTAGTCTTCCTTAGTTTGTTACTGAGACTGTCCATTAGACTGAAGTCATCTGCTTTACCGTCAGTGGGAATTCCATCTGCATCAGAGATATCTTTCTCACCAAAAGTCAAAAAGCTCTCCTCTACATCATTAACTGATTCATCCTCAGTGCTATGTGAATAGCCATCCAAAGGAGACTCAACACTGCCACATGCATTTTCATCGTCTTCTATGTTATGCCCTTGTTCGTGTTTTGCCCTTAACCCTGGTGGTGCATTATCATGATCATTTTCATCATATGGATCTCTACAAGAAGAGTCTGGTCTAGGATCTAATGCTGCC
>PIST-15
CCCCCTCATGGTCATTTTCTGAATTATACATCACAGCACCTTTTTTAATGCCAAAAACATCAGATACATTAAATCCCTCTATTCCTCTAGTCTTCCTAAGTTTGTTACTGAGACTGTCCATTGGACTGAAGTCATCTGCTTTACCGTCAGTGGGAATTCCATCTGCATCAGAGATATCTTTCTCACCAAAAGTCAAAAAGCTCTCCTCTACATCGTTAACTGATTCATCCTCAGTGCTATGTGAATAGCCATCCAAAGGAGACTCAACACTGCCACATGCATTTTCATCGTCTTCTATGTTATGCCCTCGTTCGTGTTTTGCCCTTAACCCTGGTGGTGCATTATCATGATCATTTTCATCATACGGATCTCTACAAGAAGAGTCTGGTCTAGGATCTAATGCTGCC
>PIST-13
CCCCCTCATGGTCATTTTCTGAATTATACATCACAGCACCTTTTTTAATGCCAAAAACATCAGATACATTAAATCCCTCTATTCCTCTAGTCTTCCTAAGTTTGTTACTGAGACTGTCCATTGGACTGAAGTCATCTGCTTTACCGTCAGTGGGAATTCCATCTGCATCAGAGATATCTTTCTCACCAAAAGTCAAAAAGCTCTCCTCTACATCGTTAACTGATTCATCCTCAGTGCTATGTGAATAGCCATCCAAAGGAGACTCAACACTGCCACATGCATTTTCATCGTCTTCTATGTTATGCCCTCGTTCGTGTTTTGCCCTTAACCCTGGTGGTGCATTATCATGATCATTTTCATCATACGGATCTCTACAAGAAGAGTCTGGTCTAGGATCTAATGCTGCC
>PIST-14
CCCCCTCATGGTCATTTTCTGAATTATACATCACAGCACCTTTTTTAATGCCAAAAACATCAGATACATTAAATCCCTCTATTCCTCTAGTCTTCCTAAGTTTGTTACTGAGACTGTCCATTGGACTGAAGTCATCTGCTTTACCGTCAGTGGGAATTCCATCTGCATCAGAGATATCTTTCTCACCAAAAGTCAAAAAGCTCTCCTCTACATCGTTAACTGATTCATCCTCAGTGCTATGTGAATAGCCATCCAAAGGAGACTCAACACTGCCACATGCATTTTCATCGTCTTCTATGTTATGCCCTCGTTCGTGTTTTGCCCTTAACCCTGGTGGTGCATTATCATGATCATTTTCATCATACGGATCTCTACAAGAAGAGTCTGGTCTAGGATCTAATGCTGCC
>PIST-3
CCCCCTCATGGTCATTTTCTGAATTATACATCACAGCACCTTTTTTAATGCCAAAAACATCAGATACATTAAATCCCTCTATTCCTCTAGTCTTCCTAAGTTTGTTACTGAAACTGTCCATTGGACTGAAGTCATCTGCTTTACCGTCAGTGGGAATTCCATCTGCATCAGAGATATCTTTCTCACCAAAAGTCAAAAAGCTCTCCTCTACATCGTTAACTGATTCATCCTCAGTGCTATGTGAATAGCCATCCAAAGGAGACTCAACACTGCCACATGCATTTTCATCGTCTTCTATGTTATGCCCTCGTTCGTGTTTTGCCCTTAACCCTGGTGGTGCATTATCATGATCATTTTCATCATACGGATCTCTACAAGAAGAGTCTGGTCTAGGATCTAATGCTGCC
>PIST-10
CCCCCTCATGGTCATTTTCTGAATTATACATCACAGCACCTTTTTTAATGCCAAAAACATCAGATACATTAAATCCCTCTATTCCTCTAGTCTTCCTAAGTTTGTTACTGAGACTGTCCATTGGACTGAAGTCATCTGCTTTACCGTCAGTGGGAATTCCATCTGCATCAGAGATATCTTTCTCACCAAAAGTCAAAAAGCTCTCCTCTACATCGTTAACTGATTCATCCTCAGTGCTATGTGAATAGCCATCCAAAGGAGACTCAACACTGCCACATGCATTTTCATCGTCTTCTATGTTATGCCCTCGTTCGTGTTTTGCCCTTAACCCTGGTGGTGCATTATCATGATCATTTTCATCATACGGATCTCTACAAGAAGAGTCTGGTCTAGGATCTAATGCTGCC
>PIST-9
CCCCCTCATGGTCATTTTCTGAATTATACATCACAGCACCTTTTTTAATGCCAAAAACATCAGATACATTAAATCCCTCTATTCCTCTAGTCTTCCTAAGTTTGTTACTGAGACTGTCCATTGGACTGAAGTCATCTGCTTTACCGTCAGTGGGAATTCCATCTGCATCAGAGATATCTTTCTCACCAAAAGTCAAAAAGCTCTCCTCTACATCGTTAACTGATTCATCCTCAGTGCTATGTGAATAGCCATCCAAAGGAGACTCAACACTGCCACATGCATTTTCATCGTCTTCTATGTTATGCCCTCGTTCGTGTTTTGCCCTTAACCCTGGTGGTGCATTATCATGATCATTTTCATCATACGGATCTCTACAAGAAGAGTCTGGTCTAGGATCTAATGCTGCC
>PIST-12
CCCCCTCATGGTCATTTTCTGAATTATACATCACAGCACCTTTTTTAATGCCAAAAACATCAGATACATTAAATCCCTCTATTCCTCTAGTCTTCCTAAGTTTGTTACTGAGACTGTCCATTGGACTGAAGTCATCTGCTTTACCGTCAGTGGGAATTCCATCTGCATCAGAGATATCTTTCTCACCAAAAGTCAAAAAGCTCTCCTCTACATCGTTAACTGATTCATCCTCAGTGCTATGTGAATAGCCATCCAAAGGAGACTCAACACTGCCACATGCATTTTCATCGTCTTCTATGTTATGCCCTCGTTCGTGTTTTGCCCTTAACCCTGGTGGTGCATTATCATGATCATTTTCATCATACGGATCTCTACAAGAAGAGTCTGGTCTAGGATCTAATGCTGCC
>PICH-X1
CCCCCTCATGGTCATTTTCTGAATTATACATCACAGCACCTTTTTTAATGCCAAAAACATCAGATACATTAAATCCCTCTATTCCTCTAGTCTTCCTTAGTTTGTTACTGAGACTGTCCATTGGACTGAAGTCATCTGCTTTACCGTCAGTGGGAATTCCATCTGCATCAGAGATATCTTTCTCACCAAAAGTCAAAAAGCTCTCCTCTACATCGTTAACTGATTCATCCTCAGTGCTATGTGAATAGCCATCCAAACGAGACTCAACACTGCCACATGCATTTTCATCGTCTTCTATGTTATGCCCTTGTTCGTGTTTTGCCCTTAACCCTGGTGGTGCATTATCATGATCATTTTCATCATACGGATCTCTACAAGAAGAGTCTGGTCTAGGATCTAATGCTGCC
>PICH-X2
CCCCCTCATGGTCATTTTCTGAATTATACATCACAGCACCTTTTTTAATGCCAAAAACATCAGATACATTAAATCCCTCTATTCCTCTAGTCTTCCTTAGTTTGTTACTGAGACTGTCCATTGGACTGAAGTCATCTGCTTTACCGTCAGTGGGAATTCCATCTGCATCAGAGATATCTTTCTCACCAAAAGTCAAAAAGCTCTCCTCTACATCGTTAACTGATTCATCCTCAGTGCTATGTGAATAGCCATCCAAACGAGACTCAACACTGCCACATGCATTTTCATCGTCTTCTATGTTATGCCCTTGTTCGTGTTTTGCCCTTAACCCTGGTGGTGCATTATCATGATCATTTTCATCATACGGATCTCTACAAGAAGAGTCTGGTCTAGGATCTAATGCTGCC
>PIST-4
CCCCCTCATGGTCATTTTCTGAATTATACATCACAGCACCTTTTTTAATGCCAAAAACATCAGATACATTAAATCCCTCTATTCCTCTAGTCTTCCTAAGTTTGTTACTGAGACTGTCCATTGGACTGAAGTCATCTGCTTTACCGTCAGTGGGAATTCCATCTGCATCAGAGATATCTTTCTCACCAAAAGTCAAAAAGCTCTCCTCTACATCGTTAACTGATTCATCCTCAGTGCTATGTGAATAGCCATCCAAAGGAGACTCAACACTGCCACATGCATTTTCATCGTCTTCTATGTTATGCCCTCGTTCGTGTTTTGCCCTTAACCCTGGTGGTGCATTATCATGATCATTTTCATCATACGGATCTCTACAAGAAGAGTCTGGTCTAGGATCTAATGCTGCC
>PIST-7
CCCCCTCATGGTCATTTTCTGAATTATACATCACAGCACCTTTTTTAATGCCAAAAACATCAGATACATTAAATCCCTCTATTCCTCTAGTCTTCCTAAGTTTGTTACTGAGACTGTCCATTGGACTGAAGTCATCTGCTTTACCGTCAGTGGGAATTCCATCTGCATCAGAGATATCTTTCTCACCAAAAGTCAAAAAGCTCTCCTCTACATCGTTAACTGATTCATCCTCAGTGCTATGTGAATAGCCATCCAAAGGAGACTCAACACTGCCACATGCATTTTCATCGTCTTCTATGTTATGCCCTCGTTCGTGTTTTGCCCTTAACCCTGGTGGTGCATTATCATGATCATTTTCATCATACGGATCTCTACAAGAAGAGTCTGGTCTAGGATCTAATGCTGCC
>PIST-1
CCCCCTCATGGTCATTTTCTGAATTATACATCACAGCACCTTTTTTAATGCCAAAAACATCAGATACATTAAATCCCTCTATTCCTCTAGTCTTCCTAAGTTTGTTACTGAGACTGTCCATTGGACTGAAGTCATCTGCTTTACCGTCAGTGGGAATTCCATCTGCATCAGAGATATCTTTCTCACCAAAAGTCAAAAAGCTCTCCTCTACATCGTTAACTGATTCATCCTCAGTGCTATGTGAATAGCCATCCAAAGGAGACTCAACACTGCCACATGCATTTTCATCGTCTTCTATGTTATGCCCTCGTTCGTGTTTTGCCCTTAACCCTGGTGGTGCATTATCATGATCATTTTCATCATACGGATCTCTACAAGAAGAGTCTGGTCTAGGATCTAATGCTGCC
>PIST-11
CCCCCTCATGGTCATTTTCTGAATTATACATCACAGCACCTTTTTTAATGCCAAAAACATCAGATACATTAAATCCCTCTATTCCTCTAGTCTTCCTAAGTTTGTTACTGAGACTGTCCATTGGACTGAAGTCATCTGCTTTACCGTCAGTGGGAATTCCATCTGCATCAGAGATATCTTTCTCACCAAAAGTCAAAAAGCTCTCCTCTACATCGTTAACTGATTCATCCTCAGTGCTATGTGAATAGCCATCCAAAGGAGACTCAACACTGCCACATGCATTTTCATCGTCTTCTATGTTATGCCCTCGTTCGTGTTTTGCCCTTAACCCTGGTGGTGCATTATCATGATCATTTTCATCATACGGATCTCTACAAGAAGAGTCTGGTCTAGGATCTAATGCTGCC
>PIST-2
CCCCCTCATGGTCATTTTCTGAATTATACATCACAGCACCTTTTTTAATGCCAAAAACATCAGATACATTAAATCCCTCTATTCCTCTAGTCTTCCTAAGTTTGTTACTGAGACTGTCCATTGGACTGAAGTCATCTGCTTTACCGTCAGTGGGAATTCCATCTGCATCAGAGATATCTTTCTCACCAAAAGTCAAAAAGCTCTCCTCTACATCATTAACTGATTCATCCTCAGTGCTATGTGAATAGCCATCCAAAGGAGACTCAACACTGCCACATGCATTTTCATCGTCTTCTATGTTATGCCCTCGTTCGTGTTTTGCCCTTAACCCTGGTGGTGCATTATCATGATCATTTTCATCATACGGATCTCTACAAGAAGAGTCTGGTCTAGGATCTAATGCTGCC
>PIST-8
CCCCCTCATGGTCATTTTCTGAATTATACATCACAGCACCTTTTTTAATGCCAAAAACATCAGATACATTAAATCCCTCTATTCCTCTAGTCTTCCTAAGTTTGTTACTGAGACTGTCCATTGGACTGAAGTCATCTGCTTTACCGTCAGTGGGAATTCCATCTGCATCAGAGATATCTTTCTCACCAAAAGTCAAAAAGCTCTCCTCTACATCATTAACTGATTCATCCTCAGTGCTATGTGAATAGCCATCCAAAGGAGACTCAACACTGCCACATGCATTTTCATCGTCTTCTATGTTATGCCCTCGTTCGTGTTTTGCCCTTAACCCTGGTGGTGCATTATCATGATCATTTTCATCATACGGATCTCTACAAGAAGAGTCTGGTCTAGGATCTAATGCTGCC
>PIST-19
CCCCCTCATGGTCATTTTCTGAATTATACATCACAGCACCTTTTTTAATGCCAAAAACATCAGATACATTAAATCCCTCTATTCCTCTAGTCTTCCTAAGTTTGTTACTGAGACTGTCCATTGGACTGAAGTCATCTGCTTTACCGTCAGTGGGAATTCCATCTGCATCAGAGATATCTTTCTCACCAAAAGTCAAAAAGCTCTCCTCTACATCGTTAACTGATTCATCCTCAGTGCTATGTGAATAGCCATCCAAAGGAGACTCAACACTGCCACATGCATTTTCATCGTCTTCTATGTTATGCCCTCGTTCGTGTTTTGCCCTTAACCCTGGTGGTGCATTATCATGATCATTTTCATCATACGGATCTCTACAAGAAGAGTCTGGTCTAGGATCTAATGCTGCC
>PIST-5
CCCCCTCATGGTCATTTTCTGAATTATACATCACAGCACCTTTTTTAATGCCAAAAACATCAGATACATTAAATCCCTCTATTCCTCTAGTCTTCCTAAGTTTGTTACTGAGACTGTCCATTGGACTGAAGTCATCTGCTTTACCGTCAGTGGGAATTCCATCTGCATCAGAGATATCTTTCTCACCAAAAGTCAAAAAGCTCTCCTCTACATCGTTAACTGATTCATCCTCAGTGCTATGTGAATAGCCATCCAAAGGAGACTCAACACTGCCACATGCATTTTCATCGTCTTCTATGTTATGCCCTCGTTCGTGTTTTGCCCTTAACCCTGGTGGTGCATTATCATGATCATTTTCATCATACGGATCTCTACAAGAAGAGTCTGGTCTAGGATCTAATGCTGCC
>PICH-X3
CCCCCTCATGGTCATTTTCTGAATTATACATCACAGCACCTTTTTTAATGCCAAAAACATCAGATACATTAAATCCCTCTATTCCTCTAGTCTTCCTAAGTTTGTTACTGAGACTGTCCATTGGACTGAAGTCATCTGCTTTACCGTCAGTGGGAATTCCATCTGCATCAGAGATATCTTTCTCACCAAAAGTCAAAAAGCTCTCCTCTACATCATTAACTGATTCATCCTCAGTGCTATGTGAATAGCCATCCAAAGGAGACTCAACACTGCCACATGCATTTTCATCGTCTTCTATGTTATGCCCTCGTTCGTGTTTTGCCCTTAACCCTGGTGGTGCATTATCATGATCATTTTCATCATACGGATCTCTACAAGAAGAGTCTGGTCTAGGATCTAATGCTGCC
>PIST-6
CCCCCTCATGGTCATTTTCTGAATTATACATCACAGCACCTTTTTTAATGCCAAAAACATCAGATACATTAAATCCCTCTATTCCTCTAGTCTTCCTAAGTTTGTTACTGAGACTGTCCATTGGACTGAAGTCATCTGCTTTACCGTCAGTGGGAATTCCATCTGCATCAGAGATATCTTTCTCACCAAAAGTCAAAAAGCTCTCCTCTACATCGTTAACTGATTCATCCTCAGTGCTATGTGAATAGCCATCCAAAGGAGACTCAACACTGCCACATGCATTTTCATCGTCTTCTATGTTATGCCCTCGTTCGTGTTTTGCCCTTAACCCTGGTGGTGCATTATCATGATCATTTTCATCATACGGATCTCTACAAGAAGAGACTGGTCTAGGATCTAATGCTGCC
>PILA-24
CCCCCTCATGGTCATTTTCTGAATTATACATCACAGCACCTTTTTTAATGCCAAAAACATCAGATACATTAAATCCCTCTATTCCTCTAGTCTTCCTTAGTTTGTTACTGAGACTGTCCATTGGACTGAAGTCATCTGCTTTACCGTCAGTGGGAATTCCATCTGCATCAGAGATATCTTTCTCACCAAAAGTCAAAAAGCTCTCCTCTACATCGTTAACTGATTCATCCTCAGTGCTATGTGAATAGCCATCCAAAGGAGACTCAACACTGCCACATGCATTTTCATCGTCTTCTATGTTATGCCCTTGTTCGTGTTTTGCCCTTAACCCTGGTGGTGCATTATCATGATCATTTTCATCATACGGATCTCTACAAGAAGAGTCTGGTCTAGGATCTAATGCTGCC
>PILA-28
CCCCCTCATGGTCATTTTCTGAATTATACATCACAGCACCTTTTTTAATGCCAAAAACATCAGATACATTAAATCCCTCTATTCCTCTAGTCTTCCTTAGTTTGTTACTGAGACTGTCCATTGGACTGAAGTCATCTGCTTTACCGTCAGTGGGAATTCCATCTGCATCAGAGATATCTTTCTCACCAAAAGTCAAAAAGCTCTCCTCTACATCGTTAACTGATTCATCCTCAGTGCTATGTGAATAGCCATCCAAAGGAGACTCAACACTGCCACATGCATTTTCATCGTCTTCTATGTTATGCCCTTGTTCGTGTTTTGCCCTTAACCCTGGTGGTGCATTATCATGATCATTTTCATCATACGGATCTCTACAAGAAGAGTCTGGTCTAGGATCTAATGCTGCC
>PILA-18
CCCCCTCATGGTCATTTTCTGAATTATACATCACAGCACCTTTTTTAATGCCAAAAACATCAGATACATTAAATCCCTCTATTCCTCTAGTCTTCCTTAGTTTGTTACTGAGACTGTCCATTGGACTGAAGTCATCTGCTTTACCGTCAGTGGGAATTCCATCTGCATCAGAGATATCTTTCTCACCAAAAGTCAAAAAGCTCTCCTCTACATCGTTAACTGATTCATCCTCAGTGCTATGTGAATAGCCATCCAAAGGAGACTCAACACTGCCACATGCATTTTCATCGTCTTCTATGTTATGCCCTTGTTCGTGTTTTGCCCTTAACCCTGGTGGTGCATTATCATGATCATTTTCATCATACGGATCTCTACAAGAAGAGTCTGGTCTAGGATCTAATGCTGCC
>PILA-21
CCCCCTCATGGTCATTTTCTGAATTATACATCACAGCACCTTTTTTAATGCCAAAAACATCAGATACATTAAATCCCTCTATTCCTCTAGTCTTCCTTAGTTTGTTACTGAGACTGTCCATTGGACTGAAGTCATCTGCTTTACCGTCAGTGGGAATTCCATCTGCATCAGAGATATCTTTCTCACCAAAAGTCAAAAAGCTCTCCTCTACATCGTTAACTGATTCATCCTCAGTGCTATGTGAATAGCCATCCAAAGGAGACTCAACACTGCCACATGCATTTTCATCGTCTTCTATGTTATGCCCTTGTTCGTGTTTTGCCCTTAACCCTGGTGGTGCATTATCATGATCATTTTCATCATACGGATCTCTACAAGAAGAGTCTGGTCTAGGATCTAATGCTGCC
>PILA-26
CCCCCTCATGGTCATTTTCTGAATTATACATCACAGCACCTTTTTTAATGCCAAAAACATCAGATACATTAAATCCCTCTATTCCTCTAGTCTTCCTTAGTTTGTTACTGAGACTGTCCATTGGACTGAAGTCATCTGCTTTACCGTCAGTGGGAATTCCATCTGCATCAGAGATATCTTTCTCACCAAAAGTCAAAAAGCTCTCCTCTACATCGTTAACTGATTCATCCTCAGTGCTATGTGAATAGCCATCCAAAGGAGACTCAACACTGCCACATGCATTTTCATCGTCTTCTATGTTATGCCCTTGTTCGTGTTTTGCCCTTAACCCTGGTGGTGCATTATCATGATCATTTTCATCATACGGATCTCTACAAGAAGAGTCTGGTCTAGGATCTAATGCTGCC
>PILA-23
CCCCCTCATGGTCATTTTCTGAATTATACATCACAGCACCTTTTTTAATGCCAAAAACATCAGATACATTAAATCCCTCTATTCCTCTAGTCTTCCTTAGTTTGTTACTGAGACTGTCCATTGGACTGAAGTCATCTGCTTTACCGTCAGTGGGAATTCCATCTGCATCAGAGATATCTTTCTCACCAAAAGTCAAAAAGCTCTCCTCTACATCGTTAACTGATTCATCCTCAGTGCTATGTGAATAGCCATCCAAAGGAGACTCAACACTGCCACATGCATTTTCATCGTCTTCTATGTTATGCCCTTGTTCGTGTTTTGCCCTTAACCCTGGTGGTGCATTATCATGATCATTTTCATCATACGGATCTCTACAAGAAGAGTCTGGTCTAGGATCTAATGCTGCC
>PILA-22
CCCCCTCATGGTCATTTTCTGAATTATACATCACAGCACCTTTTTTAATGCCAAAAACATCAGATACATTAAATCCCTCTATTCCTCTAGTCTTCCTTAGTTTGTTACTGAGACTGTCCATTGGACTGAAGTCATCTGCTTTACCGTCAGTGGGAATTCCATCTGCATCAGAGATATCTTTCTCACCAAAAGTCAAAAAGCTCTCCTCTACATCGTTAACTGATTCATCCTCAGTGCTATGTGAATAGCCATCCAAAGGAGACTCAACACTGCCACATGCATTTTCATCGTCTTCTATGTTATGCCCTTGTTCGTGTTTTGCCCTTAACCCTGGTGGTGCATTATCATGATCATTTTCATCATACGGATCTCTACAAGAAGAGTCTGGTCTAGGATCTAATGCTGCC
>PILA-17
CCCCCTCATGGTCATTTTCTGAATTATACATCACAGCACCTTTTTTAATGCCAAAAACATCAGATACATTAAATCCCTCTATTCCTCTAGTCTTCCTTAGTTTGTTACTGAGACTGTCCATTGGACTGAAGTCATCTGCTTTACCGTCAGTGGGAATTCCATCTGCATCAGAGATATCTTTCTCACCAAAAGTCAAAAAGCTCTCCTCTACATCGTTAACTGATTCATCCTCAGTGCTATGTGAATAGCCATCCAAAGGAGACTCAACACTGCCACATGCATTTTCATCGTCTTCTATGTTATGCCCTTGTTCGTGTTTTGCCCTTAACCCTGGTGGTGCATTATCATGATCATTTTCATCATACGGATCTCTACAAGAAGAGTCTGGTCTAGGATCTAATGCTGCC
>PILA-20
CCCCCTCATGGTCATTTTCTGAATTATACATCACAGCACCTTTTTTAATGCCAAAAACATCAGATACATTAAATCCCTCTATTCCTCTAGTCTTCCTTAGTTTGTTACTGAGACTGTCCATTGGACTGAAGTCATCTGCTTTACCGTCAGTGGGAATTCCATCTGCATCAGAGATATCTTTCTCACCAAAAGTCAAAAAGCTCTCCTCTACATCGTTAACTGATTCATCCTCAGTGCTATGTGAATAGCCATCCAAAGGAGACTCAACACTGCCACATGCATTTTCATCGTCTTCTATGTTATGCCCTTGTTCGTGTTTTGCCCTTAACCCTGGTGGTGCATTATCATGATCATTTTCATCATACGGATCTCTACAAGAAGAGTCTGGTCTAGGATCTAATGCTGCC
>PILA-29
CCCCCTCATGGTCATTTTCTGAATTATACATCACAGCACCTTTTTTAATGCCAAAAACATCAGATACATTAAATCCCTCTATTCCTCTAGTCTTCCTTAGTTTGTTACTGAGACTGTCCATTGGACTGAAGTCATCTGCTTTACCGTCAGTGGGAATTCCATCTGCATCAGAGATATCTTTCTCACCAAAAGTCAAAAAGCTCTCCTCTACATCGTTAACTGATTCATCCTCAGTGCTATGTGAATAGCCATCCAAAGGAGACTCAACACTGCCACATGCATTTTCATCGTCTTCTATGTTATGCCCTTGTTCGTGTTTTGCCCTTAACCCTGGTGGTGCATTATCATGATCATTTTCATCATACGGATCTCTACAAGAAGAGTCTGGTCTAGGATCTAATGCTGCC
>PILA-19
CCCCCTCATGGTCATTTTCTGAATTATACATCACAGCACCTTTTTTAATGCCAAAAACATCAGATACATTAAATCCCTCTATTCCTCTAGTCTTCCTTAGTTTGTTACTGAGACTGTCCATTGGACTGAAGTCATCTGCTTTACCGTCAGTGGGAATTCCATCTGCATCAGAGATATCTTTCTCACCAAAAGTCAAAAAGCTCTCCTCTACATCGTTAACTGATTCATCCTCAGTGCTATGTGAATAGCCATCCAAAGGAGACTCAACACTGCCACATGCATTTTCATCGTCTTCTATGTTATGCCCTTGTTCGTGTTTTGCCCTTAACCCTGGTGGTGCATTATCATGATCATTTTCATCATACGGATCTCTACAAGAAGAGTCTGGTCTAGGATCTAATGCTGCC
>PILA-27
CCCCCTCATGGTCATTTTCTGAATTATACATCACAGCACCTTTTTTAATGCCAAAAACATCAGATACATTAAATCCCTCTATTCCTCTAGTCTTCCTTAGTTTGTTACTGAGACTGTCCATTGGACTGAAGTCATCTGCTTTACCGTCAGTGGGAATTCCATCTGCATCAGAGATATCTTTCTCACCAAAAGTCAAAAAGCTCTCCTCTACATCGTTAACTGATTCATCCTCAGTGCTATGTGAATAGCCATCCAAAGGAGACTCAACACTGCCACATGCATTTTCATCGTCTTCTATGTTATGCCCTTGTTCGTGTTTTGCCCTTAACCCTGGTGGTGCATTATCATGATCATTTTCATCATACGGATCTCTACAAGAAGAGTCTGGTCTAGGATCTAATGCTGCC
>PIAL-AO
CCCCCTCATGGTCATTTTCTGAATTATACATCACAGCACCTTTTTTAATGCCAAAAACATCAGATACATTAAATCCCTCTATTCCTCTAGTCTTCCTAAGTTTGTTACTGAGACTGTCCATTGGACTGAAGTCATCTGCTTTACCGTCAGTGGGAATTCCATCTGCATCAGAGATATCTTTCTCACCAAAAGTCAAAAAGCTCTCCTCTACATCGTTAACTGATTCATCCTCAGTGCTATGTGAATAGCCATCCAAAGGAGACTCAACACTGCCACATGCATTTTCATCGTCTTCTATGTTATGCCCTCGTTCGTGTTTTGCCCTTAACCCTGGTGGTGCATTATCATGATCATTTTCATCATACGGATCTCTACAAGAAGAGTCGGGTCTAGGATCTAATGCTGCC
