# Supplementary material for: An empirical evaluation of two-stage species tree inference strategies using a multilocus dataset from North American pines
Source: BMC Evol Biol. 2014 Mar 29;14:67. doi: 10.1186/1471-2148-14-67 (PMC4021425; doi:10.1186/1471-2148-14-67)
Supplement: Additional file 3 — Zip archive containing data filesDp,Dp,0,Ds,Ds,0, and a description of these files. [file 1471-2148-14-67-S3.zip › DeGiorgioEtAl_2014_AdditionalFile1/Dataset_Dp0/2_2799_03.fas]

>PIAL-8
CATCTCAACGTTCAATGACTGTTCACACGCCACTTTGTACAAAAATCATAACGAGAGACTAAACTTCAACAATATTCAGAAATAGCAATTAGGCCCAAA--CGTGTGGTAAAATGTTATACAAAATTGAAAAGAGACGACACCTAATATGACAAAACAGAATTCTAAACCACTAACATTGCTATTTTCAGTAGTACTTCCCAGTAAAATGGGAAGATTGCACAGATACTGGCCCCGAATGCTGGATAGGCTCTCCAATGAAAGGATCAAATTTGAAAGGTTGACCAGTGAAGGGATCAAACTTGATTGGAGGCCGCCTTTCTGTTACACTTGCTTCTGGTAAACCAGACCCCAGGTTAAAACCAGTGCTTGCTGGAGCTCTATAAGATGAGAGACTGTGAACATTATCTAGCCTAGGTGGCATCCTTTCCAAA
>PIAL-15
CATCTCAACGTTCAATGACTGTTCACATGCCACTTTGTACAAAAATTATAACGAGAGACTAAACTTCAACAATATTCAGAAATAGCAATTAGGCCCAAACTTGTGTGGTAAAATGTTATACAAAATTGAAAAGAGACGACACCTAATATGACAAAACAGAATTCTAAACCACTAACATTGCTATTTTCAGTAGTACTTCCCAGTAAAATGGGAAGATTGCACAGATACTGGCCCCGAATGCTGGATAGGCTCTCCAGTGAAAGGATCAAATTTGAAAGGTTGACCAGTGAAGGGATCAAACTTGATTGGAGGCCGCCTTTCTGTTACACGTGCTTCTGGTAAACCAGACCCCAGGTTAAAACCAGTGCTTGCTGGAGCTCTATAAGATGAGAGACTGTGAACATTATCTAGCCTAGGTGGCATCCTTTCCAAA
>PIAL-9
CATCTCAACGTTCAATGACTGTTCACATGCCACTTTGTACAAAAATCATAACGAGAGACTAAACTTCAACAATATTCAGAAATAGCAATTAGGCCCAAACTCGTGTGGTAAAATGTTATACAAAATTGAAAAGAGACGACACCTAATATGACAAAACAGAATTCTAAACCACTAACATTGCTATTTTCAGTAGTACTTCCCAGTAAAATGGGAAGATTGCACAGATACTGGCCCCGAATGCTGGATAGGCTCTCCAGTGAAAGGATCAAATTTGAAAGGTTGACCAGTGAAGGGATCAAACTTGATTGGAGGCCGCCTTTCTGTTACACTTGCTTCTGGTAAACCAGACCCCAGGTTAAAACCAGTGCTTGCTGGAGCTCTATAAGATGAGAGACTGTGAACATTATCTAGCCTAGGTGGCATCCTTTCCAAA
>PIAL-16
CATCTCAACGTTCAATGACTGTTCACATGCCACTTTGTACAAAAATCATAACGAGAGACTAAACTTCAACAATATTCAGAAATAGCAATTAGGCCCAAACTCGTGTGGTAAAATGTTATACAAAATTGAAAAGAGACGACACCTAATATGACAAAACAGAATTCTAAACCACTAACATTGCTATTTTCAGTAGTACTTCCCAGTAAAATGGGAAGATTGCACAGATACTGGCCCCGAATGCTGGATAGGCTCTCCAGTGAAAGGATCAAATTTGAAAGGTTGACCAGTGAAGGGATCAAACTTGATTGGAGGCCGCCTTTCTGTTACACTTGCTTCTGGTAAACCAGACCCCAGGTTAAAACCAGTGCTTGCTGGAGCTCTATAAGATGAGAGACTGTGAACATTATCTAGCCTAGGTGGCATCCTTTCCAAA
>PIAL-6
CATCTCAACGTTCAATGACTGTTCACATGCCACTTTGTACAAAAATCATAACGAGAGACTAAACTTCAACAATATTCAGAAATAGCAATTAGGCCCAAACTCGTGTGGTAAAATGTTATACAAAATTGAAAAGAGACGACACCTAATATGACAAAACAGAATTCTAAACCACTAACATTGCTATTTTCAGTAGTACTTCCCAGTAAAATGGGAAGATTGCACAGATACTGGCCCCGAATGCTGGATAGGCTCTCCAGTGAAAGGATCAAATTTGAAAGGTTGACCAGTGAAGGGATCAAACTTGATTGGAGGCCGCCTTTCTGTTACACTTGCTTCTGGTAAACCAGACCCCAGGTTAAAACCAGTGCTTGCTGGAGCTCTATAAGATGAGAGACTGTGAACATTATCTAGCCTAGGTGGCATCCTTTCCAAA
>PIAL-12
CATCTCAACGTTCAATGACTGTTCACATGCCACTTTGTACAAAAATCATAACGAGAGACTAAACTTCAACAATATTCAGAAATAGCAATTAGGCCCAAACTCGTGTGGTAAAATGTTATACAAAATTGAAAAGAGACGACACCTAATATGACAAAACAGAATTCTAAACCACTAACATTGCTATTTTCAGTAGTACTTCCCAGTAAAATGGGAAGATTGCACAGATACTGGCCCCGAATGCTGGATAGGCTCTCCAGTGAAAGGATCAAATTTGAAAGGTTGACCAGTGAAGGGATCAAACTTGATTGGAGGCCGCCTTTCTGTTACACTTGCTTCTGGTAAACCAGACCCCAGGTTAAAACCAGTGCTTGCTGGAGCTCTATAAGATGAGAGACTGTGAACATTATCTAGCCTAGGTGGCATCCTTTCCAAA
>PIAL-2
CATCTCAACGTTCAATGACTGTTCACATGCCACTTTGTACAAAAATCATAACGAGAGACTAAACTTCAACAATATTCAGAAATAGCAATTAGGCCCAAACTCGTGTGGTAAAATGTTATACAAAATTGAAAAGAGACGACACCTAATATGACAAAACAGAATTCTAAACCACTAACATTGCTATTTTCAGTAGTACTTCCCAGTAAAATGGGAAGATTGCACAGATACTGGCCCCGAATGCTGGATAGGCTCTCCAGTGAAAGGATCAAATTTGAAAGGTTGACCAGTGAAGGGATCAAACTTGATTGGAGGCCGCCTTTCTGTTACACTTGCTTCTGGTAAACCAGACCCCAGGTTAAAACCAGTGCTTGCTGGAGCTCTATAAGATGAGAGACTGTGAACATTATCTAGCCTAGGTGGCATCCTTTCCAAA
>PIAL-3
CATCTCAACGTTCAATGACTGTTCACATGCCACTTTGTACAAAAATCATAACGAGAGACTAAACTTCAACAATATTCAGAAATAGCAATTAGGCCCAAACTCGTGTGGTAAAATGTTATACAAAATTGAAAAGAGACGACACCTAATATGACAAAACAGAATTCTAAACCACTAACATTGCTATTTTCAGTAGTACTTCCCAGTAAAATGGGAAGATTGCACAGATACTGGCCCCGAATGCTGGATAGGCTCTCCAGTGAAAGGATCAAATTTGAAAGGTTGACCAGTGAAGGGATCAAACTTGATTGGAGGCCGCCTTTCTGTTACACTTGCTTCTGGTAAACCAGACCCCAGGTTAAAACCAGTGCTTGCTGGAGCTCTATAAGATGAGAGACTGTGAACATTATCTAGCCTAGGTGGCATCCTTTCCAAA
>PIAL-17
CATCTCAACGTTCAATGACTGTTCACATGCCACTTTGTACAAAAATTATAACGAGAGACTAAACTTCAACAATATTCAGAAATAGCAATTAGGCCCAAACTTGTGTGGTAAAATGTTATACAAAATTGAAAAGAGACGACACCTAATATGACAAAACAGAATTCTAAACCACTAACATTGCTATTTTCAGTAGTACTTCCCAGTAAAATGGGAAGATTGCACAGATACTGGCCCCGAATGCTGGATAGGCTCTCCAGTGAAAGGATCAAATTTGAAAGGTTGACCAGTGAAGGGATCAAACTTGATTGGAGGCCGCCTTTCTGTTACACGTGCTTCTGGTAAACCAGACCCCAGGTTAAAACCAGTGCTTGCTGGAGCTCTATAAGATGAGAGACTGTGAACATTATCTAGCCTAGGTGGCATCCTTTCCAAA
>PIAL-5
CATCTCAACGTTCAATGACTGTTCACATGCCACTTTGTACAAAAATCATAACGAGAGACTAAACTTCAACAATATTCAGAAATAGCAATTAGGCCCAAACTCGTGTGGTAAAATGTTATACAAAATTGAAAAGAGACGACACCTAATATGACAAAACAGAATTCTAAACCACTAACATTGCTATTTTCAGTAGTACTTCCCAGTAAAATGGGAAGATTGCACAGATACTGGCCCCGAATGCTGGATAGGCTCTCCAGTGAAAGGATCAAATTTGAAAGGTTGACCAGTGAAGGGATCAAACTTGATTGGAGGCCGCCTTTCTGTTACACTTGCTTCTGGTAAACCAGACCCCAGGTTAAAACCAGTGCTTGCTGGAGCTCTATAAGATGAGAGACTGTGAACATTATCTAGCCTAGGTGGCATCCTTTCCAAA
>PIAL-7
CATCTCAACGTTCAATGACTGTTCACATGCCACTTTGTACAAAAATCATAACGAGAGACTAAACTTCAACAATATTCAGAAATAGCAATTAGGCCCAAACTCGTGTGGTAAAATGTTATACAAAATTGAAAAGAGACGACACCTAATATGACAAAACAGAATTCTAAACCACTAACATTGCTATTTTCAGTAGTACTTCCCAGTAAAATGGGAAGATTGCACAGATACTGGCCCCGAATGCTGGATAGGCTCTCCAGTGAAAGGATCAAATTTGAAAGGTTGACCAGTGAAGGGATCAAACTTGATTGGAGGCCGCCTTTCTGTTACACTTGCTTCTGGTAAACCAGACCCCAGGTTAAAACCAGTGCTTGCTGGAGCTCTATAAGATGAGAGACTGTGAACATTATCTAGCCTAGGTGGCATCCTTTCCAAA
>PIAL-10
CATCTCAACGTTCAATGACTGTTCACATGCCACTTTGTACAAAAATTATAACGAGAGACTAAACTTCAACAATATTCAGAAATAGCAATTAGGCCCAAACTTGTGTGGTAAAATGTTATACAAAATTGAAAAGAGACGACACCTAATATGACAAAACAGAATTCTAAACCACTAACATTGCTATTTTCAGTAGTACTTCCCAGTAAAATGGGAAGATTGCACAGATACTGGCCCCGAATGCTGGATAGGCTCTCCAGTGAAAGGATCAAATTTGAAAGGTTGACCAGTGAAGGGATCAAACTTGATTGGAGGCCGCCTTTCTGTTACACGTGCTTCTGGTAAACCAGACCCCAGGTTAAAACCAGTGCTTGCTGGAGCTCTATAAGATGAGAGACTGTGAACATTATCTAGCCTAGGTGGCATCCTTTCCAAA
>PIAL-4
CATCTCAACGTTCAATGACTGTTCACATGCCACTTTGTACAAAAATTATAACGAGAGACTAAACTTCAACAATATTCAGAAATAGCAATTAGGCCCAAACTCGTGTGGTAAAATGTTATACAAAATTGAAAAGAGACGACACCTAATATGACAAAACAGAATTCTAAACCACTAACATTGCTATTTTCAGTAGTACTTCCCAGTAAAATGGGAAGATTGCACAGATACTGGCCCCGAATGCTGGATAGGCTCTCCAGTGAAAGGATCAAATTTGAAAGGTTGACCAGTGAAGGGATCAAACTTGATTGGAGGCCGCCTTTCTGTTACACTTGCTTCTGGTAAACCAGACCCCAGGTTAAAACCAGTGCTTGCTGGAGCTCTATAAGATGAGAGACTGTGAACATTATCTAGCCTAGGTGGCATCCTTTCCAAA
>PIAY-4
CATCTCAACGTTCAATGACTGTCCACATGCCACTTTGTACAAAAATCATAACGAGAGACTAAACTTCAACAATATTCAGAAATAGCAATTAGGCCCAAACTCGTGTGGTAAAATGTTATACAAAATTGAAAAGAGACGACACCTAATATGACAAAACAGAATTCTAAACCACTAACATTGCTATTTTCAGTAGTACTTCCCAGTAAAATGGGAAGATTGCACAGATACTGGCCCCGAATGCTGGATAGGCTCTCCAGTGAAAGGATCAAATTTGAAAGGTTGACCAGTGAAGGGATCAAACTTGATTGGAGGCCGCCTTTCTGTTACACTTGCTTCTGGTAAACCAGACCCCAGGTTAAAACCAGTGCTTGCTGGAGCTCTATAAGATGAGAGACTGTGAACATTATCTAGCCTAGGTGGCATCCTTTCCAAA
>PIAY-17
CATCTCAACGTTCAATGACTGTCCACATGCCACTTTGTACAAAAATCATAACGAGAGACTAAACTTCAACAATATTCAGAAATAGCAATTAGGCCCAAACTCGTGTGGTAAAATGTTATACAAAATTGAAAAGAGACGACACCTAATATGACAAAACAGAATTCTAAACCACTAACATTGCTATTTTCAGTAGTACTTCCCAGTAAAATGGGAAGATTGCACAGATACTGGCCCCGAATGCTGGATAGGCTCTCCAGTGAAAGGATCAAATTTGAAAGGTTGACCAGTGAAGGGATCAAACTTGATTGGAGGCCGCCTTTCTGTTACACTTGCTTCTGGTAAACCAGACCCCAGGTTAAAACCAGTGCTTGCTGGAGCTCTATAAGATGAGAGACTGTGAACATTATCTAGCCTAGGTGGCATCCTTTCCAAA
>PIAY-7
CATCTCAACGTTCAATGACTGTCCACATGCCACTTTGTACAAAAATCATAACGAGAGACTAAACTTCAACAATATTCAGAAATAGCAATTAGGCCCAAACTCGTGTGGTAAAATGTTATACAAAATTGAAAAGAGACGACACCTAATATGACAAAACAGAATTCTAAACCACTAACATTGCTATTTTCAGTAGTACTTCCCAGTAAAATGGGAAGATTGCACAGATACTGGCCCCGAATGCTGGATAGGCTCTCCAGTGAAAGGATCAAATTTGAAAGGTTGACCAGTGAAGGGATCAAACTTGATTGGAGGCCGCCTTTCTGTTACACTGGCTTCTGGTAAACCAGACCCCAGGTTAAAACCAGTGCTTGCTGGAGCTCTATAAGATGAGAGACTGTGAACATTATCTAGCCTAGGTGGCATCCTTTCCAAA
>PIAY-18
CATCTCAACGTTCAATGACTGTCCACATGCCACTTTGTACAAAAATCATAACGAGAGACTAAACTTCAACAATATTCAGAAATAGCAATTAGGCCCAAACTCGTGTGGTAAAATGTTATACAAAATTGAAAAGAGACGACACCTAATATGACAAAACAGAATTCTAAACCACTAACATTGCTATTTTCAGTAGTACTTCCCAGTAAAATGGGAAGATTGCACAGATACTGGCCCCGAATGCTGGATAGGCTCTCCAGTGAAAGGATCAAATTTGAAAGGTTGACCAGTGAAAGGATCAAACTTGATTGGAGGCCGCCTTTCTGTTACACTGGCTTCTGGTAAACCAGACCCCAGGTTAAAACCAGTGCTTGCTGGAGCTCTATAAGATGAGAGACTGTGAACATTATCTAGCCTAGGTGGCATCCTTTCCAAA
>PIAY-5
CATCTCAACGTTCAATGACTGTCCACATGCCACTTTGTACAAAAATCATAACGAGAGACTAAACTTCAACAATATTCAGAAATAGCAATTAGGCCCAAACTCGTGTGGTAAAATGTTATACAAAATTGAAAAGAGACGACACCTAATATGACAAAACAGAATTCTAAACCACTAACATTGCTATTTTCAGTAGTACTTCCCAGTAAAATGGGAAGATTGCACAGATACTGGCCCCGAATGCTGGATAGGCTCTCCAGTGAAAGGATCAAATTTGAAAGGTTGACCAGTGAAGGGATCAAACTTGATTGGAGGCCGCCTTTCTGTTACACTTGCTTCTGGTAAACCAGACCCCAGGTTAAAACCAGTGCTTGCTGGAGCTCTATAAGATGAGAGACTGTGAACATTATCTAGCCTAGGTGGCATCCTTTCCAAA
>PIAY-14
CATCTCAACGTTCAATGACTGTCCACATGCCACTTTGTACAAAAATCATAACGAGAGACTAAACTTCAACAATATTCAGAAATAGCAATTAGGCCCAAACTCGTGTGGTAAAATGTTATACAAAATTGAAAAGAGACGACACCTAATATGACAAAACAGAATTCTAAACCACTAACATTGCTATTTTCAGTAGTACTTCCCAGTAAAATGGGAAGATTGCACAGATACTGGCCCCGAATGCTGGATAGGCTCTCCAGTGAAAGGATCAAATTTGAAAGGTTGACCAGTGAAGGGATCAAACTTGATTGGAGGCCGCCTTTCTGTTACACTTGCTTCTGGTAAACCAGACCCCAGGTTAAAACCAGTGCTTGCTGGAGCTCTATAAGATGAGAGACTGTGAACATTATCTAGCCTAGGTGGCATCCTTTCCAAA
>PIAY-3
CATCTCAACGTTCAATGACTGTCCACATGCCACTTTGTACAAAAATCATAACGAGAGACTAAACTTCAACAATATTCAGAAATAGCAATTAGGCCCAAACTCGTGTGGTAAAATGTTATACAAAATTGAAAAGAGACGACACCTAATATGACAAAACAGAATTCTAAACCACTAACATTGCTATTTTCAGTAGTACTTCCCAGTAAAATGGGAAGATTGCACAGATACTGGCCCCGAATGCTGGATAGGCTCTCCAGTGAAAGGATCAAATTTGAAAGGTTGACCAGTGAAGGGATCAAACTTGATTGGAGGCCGCCTTTCTGTTACACTTGCTTCTGGTAAACCAGACCCCAGGTTAAAACCAGTGCTTGCTGGAGCTCTATAAGATGAGAGACTGTGAACATTATCTAGCCTAGGTGGCATCCTTTCCAAA
>PIAY-13
CATCTCAACGTTCAATGACTGTCCACATGCCACTTTGTACAAAAATCATAACGAGAGACTAAACTTCAACAATATTCAGAAATAGCAATTAGGCCCAAACTCGTGTGGTAAAATGTTATACAAAATTGAAAAGAGACGACACCTAATATGACAAAACAGAATTCTAAACCACTAACATTGCTATTTTCAGTAGTACTTCCCAGTAAAATGGGAAGATTGCACAGATACTGGCCCCGAATGCTGGATAGGCTCTCCAGTGAAAGGATCAAATTTGAAAGGTTGACCAGTGAAGGGATCAAACTTGATTGGAGGCCGCCTTTCTGTTACACTTGCTTCTGGTAAACCAGACCCCAGGTTAAAACCAGTGCTTGCTGGAGCTCTATAAGATGAGAGACTGTGAACATTATCTAGCCTAGGTGGCATCCTTTCCAAA
>PIAY-15
CATCTCAACGTTCAATGACTGTCCACATGCCACTTTGTACAAAAATCATAATGAGAGACTAAACTTCAACAATATTCAGAAATAGCAATTAGGCCCAAATTCGTGTGGTAAAATGTTATACAAAATTGAAAAGAGACGACACCTAATATGACAAAACAGAATTCTAAACCACTAACATTGCTATTTTCAGTAGTACTTCCCAGTAAAATGGGAAGATTGCACAGATACTGGCCCCGAATGCTGGATAGGCTCTCCAGTGAAAGGATCAAATTTGAAAGGTTGACCAGTGAAGGGATCAAACTTGATTGGAGGCCGCCTTTCTGTTACACTGGCTTCTGGTAAACCAGACCCCAGGTTAAAACCAGTGCTTGCTGGAGCTCTATAAGATGAGAGACTGTGAACATTATCTAGCCTAGGTGGCATCCTTTCCAAA
>PIAY-19
CATCTCAACGTTCAATGACTGTCCACATGCCACTTTGTACAAAAATCATAACGAGAGACTAAACTTCAACAATATTCAGAAATAGCAATTAGGCCCAAACTCGTGTGGTAAAATGTTATACAAAATTGAAAAGAGACGACACCTAATATGACAAAACAGAATTCTAAACCACTAACATTGCTATTTTCAGTAGTACTTCCCAGTAAAATGGGAAGATTGCACAGATACTGGCCCCGAATGCTGGATAGGCTCTCCAGTGAAAGGATCAAATTTGAAAGGTTGACCAGTGAAGGGATCAAACTTGATTGGAGGCCGCCTTTCTGTTACACTTGCTTCTGGTAAACCAGACCCCAGGTTAAAACCAGTGCTTGCTGGAGCTCTATAAGATGAGAGACTGTGAACATTATCTAGCCTAGGTGGCATCCTTTCCAAA
>PIAY-1
CATCTCAACGTTCAATGACTGTCCACATGCCACTTTGTACAAAAATCATAACGAGAGACTAAACTTCAACAATATTCAGAAATAGCAATTAGGCCCAAACTCGTGTGGTAAAATGTTATACAAAATTGAAAAGAGACGACACCTAATATGACAAAACAGAATTCTAAACCACTAACATTGCTATTTTCAGTAGTACTTCCCAGTAAAATGGGAAGATTGCACAGATACTGGCCCCGAATGCTGGATAGGCTCTCCAGTGAAAGGATCAAATTTGAAAGGTTGACCAGTGAAGGGATCAAACTTGATTGGAGGCCGCCTTTCTGTTACACTTGCTTCTGGTAAACCAGACCCCAGGTTAAAACCAGTGCTTGCTGGAGCTCTATAAGATGAGAGACTGTGAACATTATCTAGCCTAGGTGGCATCCTTTCCAAA
>PIAY-16
CATCTCAACGTTCAATGACTGTCCACATGCCACTTTGTACAAAAATCATAACGAGAGACTAAACTTCAACAATATTCAGAAATAGCAATTAGGCCCAAACTCGTGTGGTAAAATGTTATACAAAATTGAAAAGAGACGACACCTAATATGACAAAACAGAATTCTAAACCACTAACATTGCTATTTTCAGTAGTACTTCCCAGTAAAATGGGAAGATTGCACAGATACTGGCCCCGAATGCTGGATAGGCTCTCCAGTGAAAGGATCAAATTTGAAAGGTTGACCAGTGAAGGGATCAAACTTGATTGGAGGCCGCCTTTCTGTTACACTTGCTTCTGGTAAACCAGACCCCAGGTTAAAACCAGTGCTTGCTGGAGCTCTATAAGATGAGAGACTGTGAACATTATCTAGCCTAGGTGGCATCCTTTCCAAA
>PIAY-9
CATCTCAACGTTCAATGACTGTCCACATGCCACTTTGTACAAAAATCATAATGAGAGACTAAACTTCAACAATATTCAGAAATAGCAATTAGGCCCAAACTCGTGTGGTAAAATGTTATACAAAATTGAAAAGAGACGACACCTAATATGACAAAACAGAATTCTAAACCACTAACATTGCTATTTTCAGTAGTACTTCCCAGTAAAATGGGAAGATTGCACAGATACTGGCCCCGAATGCTGGATAGGCTCTCCAGTGAAAGGATCAAATTTGAAAGGTTGACCAGTGAAGGGATCAAACTTGATTGGAGGCCGCCTTTCTGTTACACTGGCTTCTGGTAAACCAGACCCCAGGTTAAAACCAGTGCTTGCTGGAGCTCTATAAGATGAGAGACTGTGAACATTATCTAGCCTAGGTGGCATCCTTTCCAAA
>PIAY-8
CATCTCAACGTTCAATGACTGTCCACATGCCACTTTGTACAAAAATCATAACGAGAGACTAAACTTCAACAATATTCAGAAATAGCAATTAGGCCCAAACTCGTGTGGTAAAATGTTATACAAAATTGAAAAGAGACGACACCTAATATGACAAAACAGAATTCTAAACCACTAACATTGCTATTTTCAGTAGTACTTCCCAGTAAAATGGGAAGATTGCACAGATACTGGCCCCGAATGCTGGATAGGCTCTCCAGTGAAAGGATCAAATTTGAAAGGTTGACCAGTGAAGGGATCAAACTTGATTGGAGGCCGCCTTTCTGTTACACTTGCTTCTGGTAAACCAGACCCCAGGTTAAAACCAGTGCTTGCTGGAGCTCTATAAGATGAGAGACTGTGAACATTATCTAGCCTAGGTGGCATCCTTTCCAAA
>PIAY-10
CATCTCAACGTTCAATGACTGTCCACATGCCACTTTGTACAAAAATCATAACGAGAGACTAAACTTCAACAATATTCAGAAATAGCAATTAGGCCCAAACTCGTGTGGTAAAATGTTATACAAAATTGAAAAGAGACGACACCTAATATGACAAAACAGAATTCTAAACCACTAACATTGCTATTTTCAGTAGTACTTCCCAGTAAAATGGGAAGATTGCACAGATACTGGCCCCGAATGCTGGATAGGCTCTCCAGTGAAAGGATCAAATTTGAAAGGTTGACCAGTGAAAGGATCAAACTTGATTGGAGGCCGCCTTTCTGTTACACTGGCTTCTGGTAAACCAGACCCCAGGTTAAAACCAGTGCTTGCTGGAGCTCTATAAGATGAGAGACTGTGAACATTATCTAGCCTAGGTGGCATCCTTTCCAAA
>PIAY-2
CATCTCAACGTTCAATGACTGTCCACATGCCACTTTGTACAAAAATCATAACGAGAGACTAAACTTCAACAATATTCAGAAATAGCAATTAGGCCCAAACTCGTGTGGTAAAATGTTATACAAAATTGAAAAGAGACGACACCTAATATGACAAAACAGAATTCTAAACCACTAACATTGCTATTTTCAGTAGTACTTCCCAGTAAAATGGGAAGATTGCACAGATACTGGCCCCGAATGCTGGATAGGCTCTCCAGTGAAAGGATCAAATTTGAAAGGTTGACCAGTGAAAGGATCAAACTTGATTGGAGGCCGCCTTTCTGTTACACTGGCTTCTGGTAAACCAGACCCCAGGTTAAAACCAGTGCTTGCTGGAGCTCTATAAGATGAGAGACTGTGAACATTATCTAGCCTAGGTGGCATCCTTTCCAAA
>PIBU-1
CATCTCAACGTTCAATGACTGTCCACATGCCACTTTGTACAAAAATCATAACGAGAGACTAAACTTCAACAATATTCAGAAATAGCAATTAGGCCCAAATTCGTGTGGTAAAATGTTATACAAAATTGAAAAGAGACAACACCTAATATGACAAAACAGAATTCTAAACCACTAGCATTGCTATTTTCAGTAGTACTTCCCAGTAAAATGGGAAGATTGCACAGATACTGGCCCCGAATGCTGGATAGGCTCTCCAGTGAAAGGATCAAATTTGAAAGGTTGACCAGTGAAGGGATCAAACTTGATTGGAGGCCGCCTTTCTGTAACACTTGCTTCTGGTAAACCAGACCCCAGGTTAAAACCAGTGCTTCCTGGAGCTCTATAAGATGAGAGACTGTGAACATCATCTAGCCTAGGTGGCATCCTTTCCAAA
>PIFL-10
CATCTCAACGTTCAATGACTGTCCACATGCCACTTTGTACAAAAATCATAACGAGAGACTAAACTTCAACAATATTCAGAAATAGCAATTAGGCCCAAACTCATGTGGTAAAATGTTATACAAAATTGAAAAGAGACGACACCTAATATGACAAAACAGAATTCTAAACCACTAACATTGCTATTTTCAGTAGTACTTCCCAGTAAAATGGGAAGATTGCACAGATACTGGCCCCGAATGCTGGATAGGCTCTCCAGTGAAAGGATCAAATTTGAAAGGTTGACCAGTGAAGGGATCAAACTTGATTGGAGGCCGCCTTTCTGTTACACTTGCTTCTGGTAAACCAGACCCCAGGTTAAAACCAGTGCTTGCTGGAGCTCTATAAGATGAGAGACTGTGAACATTATCTAGCCTAGGTGGCATCCTTTCCAAA
>PIFL-1
CATCTCAACGTTCAATGACTGTCCACATGCCACTTTGTACAAAAATAATAACAAGAGACTAAACTTCAACAATATTCAGAAATAGCAATTAGGCCCAAACTCGTGTGGTAAAATGTTATACAAAATTGAAAAGAGACGACACCTAATATGACAAAACAGAATTCTAAACCACTAACATTGCTATTTTCAGTAGTACTTCCCAGTAAAATGGGAAGATTGCACAGATACTGGGCCCGAATGCTGGATAGGCTCTCCAGTGAAAGGATCAAATTTGAAAGGTTGACCAGTGAAGGGATCAAACTTGATTGGAGGCCGCCTTTCTGTTACACTTGCTTCTGGTAAACCAGACCCCAGGTTAAAACCAGTGCTTGCTGGAGCTCTATAAGATGAGAGACTGTGAACATTATCTAGCCTAGGTGGCATCCTTTCCAAA
>PIFL-13
CATCTCAACGTTCAATGACTGTCCACATGCCACTTTGTACAAAAATAATAACAAGAGATTAAACTTCAACAATATTCAGAAATAGCAATTAGGCCCAAACTCGTGTGGTAAAATGTTATACAAAATTGAAAAGAGACGACACCTAATATGACAAAACAGAATTCTAAACCACTAACATTGCTATTTTCAGTAGTACTTCCCAGTAAAATGGGAAGATTGCACAGATACTGGGCCCGAATGCTGGATAGGCTCTCCAGTGAAAGGATCAAATTTGAAAGGTTGACCAGTGAAGGGATCAAACTTGATTGGAGGCCGCCTTTCTGTTACACTTGCTTCTGGTAAACCAGACCCCAGGTTAAAACCAGTGCTTGCTGGAGCTCTATAAGATGAGAGACTGTGAACATTATCTAGCCTAGGTGGCATCCTTTCCAAN
>PIFL-4
CATCTCAACGTTCAATGACTGTCCACATGCCACTTTGTACAAAAATAATAACAAGAGACTAAACTTCAACAATATTCAGAAATAGCAATTAGGCCCAAACTCGTGTGGTAAAATGTTATACAAAATTGAAAAGAGACGACACCTAATATGACAAAACAGAATTCTAAACCACTAACATTGCTATTTTCAGTAGTACTTCCCAGTAAAATGGGAAGATTGCACAGATACTGGGCCCGAATGCTGGATAGGCTCTCCAGTGAAAGGATCAAATTTGAAAGGTTGACCAGTGAAGGGATCAAACTTGATTGGAGGCCGCCTTTCTGTTACACTGGCTTCTGGTAAACCAGACCCCAGGTTAAAACCAGTGCTTGCTGGAGCTCTATAAGATGAGAGACTGTGAACATTATCTAGCCTAGGTGGCATCCTTTCCAAA
>PIFL-17
CATCTCAACGTTCAATGACTGTCCACATGCCACTTTGTACAAAAATAATAACAAGAGACTAAACTTCAACAATATTCAGAAATAGCAATTAGGCCCAAACTCGTGTGGTAAAATGTTATACAAAATTGAAAAGAGACGACACCTAATATGACAAAACAGAATTCTAAACCACTAACATTGCTATTTTCAGTAGTACTTCCCAGTAAAATGGGAAGATTGCACAGATACTGGGCCCGAATGCTGGATAGGCTCTCCAGTGAAAGGATCAAATTTGAAAGGTTGACCAGTGAAGGGATCAAACTTGATTGGAGGCCGCCTTTCTGTTACACTGGCTTCTGGTAAACCAGACCCCAGGTTAAAACCAGTGCTTGCTGGAGCTCTATAAGATGAGAGACTGTGAACATTATCTAGCCTAGGTGGCATCCTTTCCAAA
>PIFL-2
CATCTCAACGTTCAATGACTGTCCACATGCCACTTTGTACAAAAATAATAACAAGAGACTAAACTTCAACAATATTCAGAAATAGCAATTAGGCCCAAACTCGTGTGGTAAAATGTTATACAAAATTGAAAAGAGACGACACCTAATATGACAAAACAGAATTCTAAACCACTAACATTGCTATTTTCAGTAGTACTTCCCAGTAAAATGGGAAGATTGCACAGATACTGGGCCCGAATGCTGGATAGGCTCTCCAGTGAAAGGATCAAATTTGAAAGGTTGACCAGTGAAGGGATCAAACTTGATTGGAGGCCGCCTTTCTGTTACACTGGCTTCTGGTAAACCAGACCCCAGGTTAAAACCAGTGCTTGCTGGAGCTCTATAAGATGAGAGACTGTGAACATTATCTAGCCTAGGTGGCATCCTTTCCAAA
>PIFL-12
CATCTCAACGTTCAATGACTGTCCACATGCCACTTTGTACAAAAATCATAACGAGAGACTAAACTTCAACAATATTCAGAAATAGCAATTAGGCCCAAACTCATGTGGTAAAATGTTATACAAAATTGAAAAGAGACGACACCTAATATGACAAAACAGAATTCTAAACCACTAACATTGCTATTTTCAGTAGTACTTCCCAGTAAAATGGGAAGATTGCACAGATACTGGCCCCGAATGCTGGATAGGCTCTCCAGTGAAAGGATCAAATTTGAAAGGTTGACCAGTGAAGGGATCAAACTTGATTGGAGGCCGCCTTTCTGTTACACTTGCTTCTGGTAAACCAGACCCCAGGTTAAAACCAGTGCTTGCTGGAGCTCTATAAGATGAGAGACTGTGAACATTATCTAGCCTAGGTGGCATCCTTTCCAAA
>PIFL-3
CATCTCAACGTTCAATGACTGTCCACATGCCACTTTGTACAAAAATCATAACGAGAGACTAAACTTCAACAATATTCAGAAATAGCAATTAGGCCCAAACTCATGTGGTAAAATGTTATACAAAATTGAAAAGAGACGACACCTAATATGACAAAACAGAATTCTAAACCACTAACATTGCTATTTTCAGTAGTACTTCCCAGTAAAATGGGAAGATTGCACAGATACTGGCCCCGAATGCTGGATAGGCTCTCCAGTGAAAGGATCAAATTTGAAAGGTTGACCAGTGAAGGGATCAAACTTGATTGGAGGCCGCCTTTCTGTTACACTTGCTTCTGGTAAACCAGACCCCAGGTTAAAACCAGTGCTTGCTGGAGCTCTATAAGATGAGAGACTGTGAACATTATCNNNNNNNNNNNNNNNNNNNNNNNNN
>PIFL-16
CATCTCAACGTTCAATGACTGTCCACATGCCACTTTGTACAAAAATCATAACGAGAGACTAAACTTCAACAATATTCAGAAATAGCAATTAGGCCCAAACTCATGTGGTAAAATGTTATACAAAATTGAAAAGAGACGACACCTAATATGACAAAACAGAATTCTAAACCACTAACATTGCTATTTTCAGTAGTACTTCCCAGTAAAATGGGAAGATTGCACAGATACTGGCCCCGAATGCTGGATAGGCTCTCCAGTGAAAGGATCAAATTTGAAAGGTTGACCAGTGAAGGGATCAAACTTGATTGGAGGCCGCCTTTCTGTTACACTTGCTTCTGGTAAACCAGACCCCAGGTTAAAACCAGTGCTTGCTGGAGCTCTATAAGATGAGAGACTGTGAACATTATCTAGCCTAGGTGGCATCCTTTCCAAA
>PIGE-2
CATCTCAACGTTCAATGACTGTCCACATGCCACTTTGTACAAAAATCATAACGAGAGACTAAACTTCAACAATATTCAGAAATAGCAATTAGGCCCAAACTCGTGTGGTAAAATGTTATACAAAATTGAAAAGAGACAACACCTAATATGACAAAACAGAATTCTAAACCACTAGCATTGCTATTTTCAGTAGTACTTCCCAGTAAAATGGGAAGATTGCACAGATACTGGCCCCGAATGCTGGATAGGCTCTCCAGTGAAAGGATCAAATTTGAAAGGTTGACCAGTGAAGGGATCAAACTTGATTGGAGGCCGCCTTTCTGTAACACTTGCTTCTGGTAAACCAGACCCCAGGTTAAAACCAGTGCTTGCTGGAGCTCTATAAGATGAGAGACTCTGAACATCATCTAGCCTAGGTGGCATCCTTTCCAAA
>PIGE-1
CATCTCAACGTTCAATGACTGTCCACATGCCACTTTGTACAAAAATCATAACGAGAGACTAAACTTCAACAATATTCAGAAATAGCAATTAGGCCCAAACTCGTGTGGTAAAATGTTATACAAAATTGAAAAGAGACAACACCTAATATGACAAAACAGAATTCTAAACCACTAGCATTGCTATTTTCAGTAGTACTTCCCAGTAAAATGGGAAGATTGCACAGATACTGGCCCCGAATGCTGGATAGGCTCTCCAGTGAAAGGATCAAATTTGAAAGGTTGACCAGTGAAGGGATCAAACTTGATTGGAGGCCGCCTTTCTGTAACACTTGCTTCTGGTAAACCAGACCCCAGGTTAAAACCAGTGCTTGCTGGAGCTCTATAAGATGAGAGACTCTGAACATCATCTAGCCTAGGTGGCATCCTTTCCAAA
>PIMN-15
CATCTCAACGTTCAATGACTGTCCACATGCCACTTTGTACAAAAATCATAACGAGAGACTAAACTTCAACAATATTCAGAAATAGCAATTAGGCCCAAACTCGTGTGGTAAAATGTTATACAAAATTGAAAAGAGACGACACCTAATATGACAAAACAGAATTCTAAACCACTAACATTGCTATTTTCAGTAGTACTTCCCAGTAAAATGGGAAGATTGCACAGATACTGGCCCCGAATGCTGGATAGGCTCTCCAGTGAAAGGATCAAATTTGAAAGGTTGACCAGTGAAGGGATCAAACTTGATTGGAGGCCGCCTTTCTGTTACACTTGCTTCTGGTAAACCAGACCCCAGGTTAAAACCAGTGCTTGCTGGAGCTCTATAAGATGAGAGACTGTGAACATTATCTAGCCTAGGTGGCATCCTTTCCAAA
>PIMN-6
CATCTCAACGTTCAATGACTGTCCACATGCCACTTTGTACAAAAATAATAACAAGAGACTAAACTTCAACAATATTCAGAAATAGCAATTAGGCCCAAACTCGTGTGGTAAAATGTTATACAAAATTGAAAAGAGACGACACCTAATATGACAAAACAGAATTCTAAACCACTAACATTGCTATTTTCAGTAATACTTCCCAGTAAAATGGGAAGATTGCACAGATACTGGGCCCGAATGCTGGATAGGCTCTCCAGTGAAAGGATCAAATTTGAAAGGTTGACCAGTGAAGGGATCAAACTTGATTGGAGGCCGCCTTTCTGTTACACTGGCTTCTGGTAAACCAGACCCCAGGTTAAAACCAGTGCTTGCTGGAGCTCTATAAGATGAGAGACTGTGAACATTATCTAGCCTAGGTGGCATCCTTTCCAAA
>PIMN-18
CATCTCAACGTTCAATGACTGTCCACATGCCACTTTGTACAAAAATAATAACAAGAGACTAAACTTCAACAATATTCAGAAATAGCAATTAGGCCCAAACTCGTGTGGTAAAATGTTATACAAAATTGAAAAGAGACGACACCTAATATGACAAAACAGAATTCTAAACCACTAACATTGCTATTTTCAGTAATACTTCCCAGTAAAATGGGAAGATTGCACAGATACTGGGCCCAAATGCTGGATAGGCTCTCCAGTGAAAGGATCAAATTTGAAAGGTTGACCAGTGAAGGGATCAAACTTGATTGGAGGCCGCCTTTCTGTTACACTGGCTTCTGGTAAACCAGACCCCAGGTTAAAACCAGTGCTTGCTGGAGCTCTATAAGATGAGAGACTGTGAACATTATCTAGCCTAGGTGGCATCCTTTCCAAA
>PIMN-9
CATCTCAACGTTCAATGACTGTCCACATGCCACTTTGTACAAAAATCATAACGAGAGACTAAACTTCAACAATATTCAGAAATAGCAATTAGGCCCAAATTCGTGTGGTAAAATGTTATACAAAATTGAAAAGAGACGACACCTAATATGACAAAACAGAATTCTAAACCACTAACATTGCTATTTTCAGTAGTACTTCCCAGTAAAATGGGAAGATTGCACAGATACTGGCCCCGAATGCTGGATAGGCTCTCCAGTGAAAGGATCAAATTTGAAAGGTTGACCAGTGAAGGGATCAAACTTGATTGGAGGCCGCCTTTCTGTTACACTGGCTTCTGGTAAACCAGACCCCAGGTTAAAACCAGTGCTTGCTGGAGCTCTATAAGATGAGAGACTGTGAACATTATCTAGCCTAGGTGGCATCCTTTCCAAA
>PIMN-14
CATCTCAACGTTCAATGACTGTCCACATGCCACTTTGTACAAAAATAATAACAAGAGACTAAACTTCAACAATATTCAGAAATAGCAATTAGGCCCAAACTCGTGTGGTAAAATGTTATACAAAATTGAAAAGAGACGACACCTAATATGACAAAACAGAATTCTAAACCACTAACATTGCTATTTTCAGTAGTACTTCCCAGTAAAATGGGAAGATTGCACAGATACTGGGCCCGAATGCTGGATAGGCTCTCCAGTGAAAGGATCAAATTTGAAAGGTTGACCAGTGAAGGGATCAAACTTGATTGGAGGCCGCCTTTCTGTTACACTGGCTTCTGGTAAACCAGACCCCAGGTTAAAACCAGTGCTTGCTGGAGCTCTATAAGATGAGAGACTGTGAACATTATCTAGCCTAGGTGGCATCCTTTCCAAA
>PIMN-17
CATCTCAACGTTCAATGACTGTCCACATGCCACTTTGTACAAAAATCATAACGAGAGACTAAACTTCAACAATATTCAGAAATAGCAATTAGGCCCAAATTCGTGTGGTAAAATGTTATACAAAATTGAAAAGAGACGACACCTAATATGACAAAACAGAATTCTAAACCACTAACATTGCTATTTTCAGTAGTACTTCCCAGTAAAATGGGAAGATTGCACAGATACTGGCCCCGAATGCTGGATAGGCTCTCCAGTGAAAGGATCAAATTTGAAAGGTTGACCAGTGAAGGGATCAAACTTGATTGGAGGCCGCCTTTCTGTTACACTGGCTTCTGGTAAACCAGACCCCAGGTTAAAACCAGTGCTTGCTGGAGCTCTATAAGATGAGAGACTGTGAACATTATCTAGCCTAGGTGGCATCCTTTCCAAA
>PIMN-1
CATCTCAACGTTCAATGACTGTCCACATGCCACTTTGTACAAAAATCATAACGAGAGACTAAACTTCAACAATATTCAGAAATAGCAATTAGGCCCAAACTTGTGTGGTAAAATGTTATACAAAATTGAAAAGAGACGACACCTAATATGACAAAACAGAATTCTAAACCACTAACATTGCTATTTTCAGTAGTACTTCCCAGTAAAATGGGAAGATTGCACAGATACTGGCCCCGAATGCTGGATAGGCTCTCCAGTGAAAGGATCAAATTTGAAAGGTTGACCAGTGAAGGGATCAAACTTGATTGGAGGCCGCCTTTCTGTTACACTGGCTTCTGGTAAACCAGACCCCAGGTTAAAACCAGTGCTTGCTGGAGCTCTATAAGATGAGAGACTGTGAACATTATCTAGCCTAGGTGGCATCCTTTCCAAA
>PIMN-4
CATCTCAACGTTCAATGACTGTCCACATGCCACTTTGTACAAAAATCATAACGAGAGACTAAACTTCAACAATATTCAGAAATAGCAATTAGGCCCAAATTCGTGTGGTAAAATGTTATACAAAATTGAAAAGAGACGACACCTAATATGACAAAACAGAATTCTAAACCACTAACATTGCTATTTTCAGTAGTACTTCCCAGTAAAATGGGAAGATTGCACAGATACTGGCCCCGAATGCTGGATAGGCTCTCCAGTGAAAGGATCAAATTTGAAAGGTTGACCAGTGAAGGGATCAAACTTGATTGGAGGCCGCCTTTCTGTTACACTGGCTTCTGGTAAACCAGACCCCAGGTTAAAACCAGTGCTTGCTGGAGCTCTATAAGATGAGAGACTGTGAACATTATCTAGCCTAGGTGGCATCCTTTCCAAA
>PIMN-7
CATCTCAACGTTCAATGACTGTCCACATGCCACTTTGTACAAAAATAATAACAAGAGACTAAACTTCAACAATATTCAGAAATAGCAATTAGGCCCAAACTCGTGTGGTAAAATGTTATACAAAATTGAAAAGAGACGACACCTAATATGACAAAACAGAATTCTAAACCACTAACATTGCTATTTTCAGTAATACTTCCCAGTAAAATGGGAAGATTGCACAGATACTGGGCCCGAATGCTGGATAGGCTCTCCAGTGAAAGGATCAAATTTGAAAGGTTGACCAGTGAAGGGATCAAACTTGATTGGAGGCCGCCTTTCTGTTACACTGGCTTCTGGTAAACCAGACCCCAGGTTAAAACCAGTGCTTGCTGGAGCTCTATAAGATGAGAGACTGTGAACATTATCTAGCCTAGGTGGCATCCTTTCCAAA
>PIMN-3
CATCTCAACGTTCAATGACTGTCCACATGCCACTTTGTACAAAAATCATAACGAGAGAATAAACTTCAATAATATTCAGAAATAGCAATTAGGCCCAAACTTGTGTGGTAAAATGTTATACAAAATTGAAAAGAGACGACACCTAATATGACAAAACAGAATTCTAAACCACTAACATTGCTATTTTCAGTAGTACTTCCCAGTAAAATGGGAAGATTGCACAGATACTGGCCCCGAATGCTGGATAGGCTCTCCAGTGAAAGGATCAAATTTGAAAGGTTGACCAGTGAAGGGATCAAACTTGATTGGAGGCCGCCTTTCTGTTACACTGGCTTCTGGTAAACCAGACCCCAGGTTAAAACCAGTGCTTGCTGGAGCTCTATAAGATGAGAGACTGTGAACATTATCTAGCCTAGGTGGCATCCTTTCCAAA
>PIMN-5
CATCTCAACGTTCAATGACTGTCCACATGCCACTTTGTACAAAAATAATAACAAGAGACTAAACTTCAACAATATTCAGAAATAGCAATTAGGCCCAAACTCGTGTGGTAAAATGTTATACAAAATTGAAAAGAGACGACACCTAATATGACAAAACAGAATTCTAAACCACTAACATTGCTATTTTCAGTAGTACTTCCCAGTAAAATGGGAAGATTGCACAGATACTGGGCCCGAATGCTGGATAGGCTCTCCAGTGAAAGGATCAAATTTGAAAGGTTGACCAGTGAAGGGATCAAACTTGATTGGAGGCCGCCTTTCTGTTACACTGGCTTCTGGTAAACCAGACCCCAGGTTAAAACCAGTGCTTGCTGGAGCTCTATAAGATGAGAGACTGTGAACATTATCTAGCCTAGGTGGCATCCTTTCCAAA
>PIMN-2
CATCTCAACGTTCAATGACTGTCCACATGCCACTTTGTACAAAAATCATAACGAGAGACTAAACTTCAACAATATTCAGAAATAGCAATTAGGCCCAAACTCGTGTGGTAAAATGTTATACAAAATTGAAAAGAGACGACACCTAATATGACAAACCAGAATTCTAAACCACTAACATTCCTATTTTCAGTAGTACTTCCCAGTAAAATGGGAAGATTGCACAGATACTGGCCCCGAATGCTGGATAGGCTCTCCAGTGAAAGGATCAAATTTGAAAGGTTGACCAGTGAAGGGATCAAACTTGATTGGAGGCCGCCTTTCTGTTACACTGGCTTCTGGTAAACCAGACCCCAGGTTAAAACCAGTGCTTGCTGGAGCTCTATAAGATGAGAGACTGTGAACATTATCTAGCCTAGGTGGCATCCTTTCCAAA
>PIMN-10
CATCTCAACGTTCAATGACTGTCCACATGCCACTTTGTACAAAAAGTGGCACCAGAGACTAAACTTCAACAATATTCAGAAATAGCAATTAGGCCCAAATTCGTGTGGTAAAATGTTATACAAAATTGAAAAGAGACGACACCTAATATGACAAAACAGAATTTTAAACCACTAACATTGCTATTTTCAGTAGTACTTCCCAGTAAAATGGGAAGATTGCACAGATACTGGCCCCGAATGCTGGATAGGCTCTCCAGTGAAAGGATCAAATTTGAAAGGTTGACCAGTGAAGGGATCAAACTTGATTGGAGGCCGCCTTTCTGTTACACTGGCTTCTGGTAAACCAGACCCCAGGTTAAAACCAGTGCTTGCTGGAGCTCTATAAGATGAGAGACTGTGAACATTATCTAGCCTAGGTGGCATCCTTTCCAAA
>PIMN-13
CATCTCAACGTTCAATGACTGTCCACATGCCACTTTGTACAAAAATCATAACGAGAGACTAAACTTCAACAATATTCAGAAATAGCAATTAGGCCCAAACTCGTGTGGTAAAATGTTATACAAAATTGAAAAGAGACGACACCTAATATGACAAAACAGAATTCTAAACCACTAACATTGCTATTTTCAGTAGTACTTCCCAGTAAAATGGGAAGATTGCACAGATACTGGCCCCGAATGCTGGATAGGCTCTCCAGTGAAAGGATCAAATTTGAAAGGTTGACCAGTGAAGGGATCAAACTTGATTGGAGGCCGCCTTTCTGTTACACTGGCTTCTGGTAAACCAGACCCCAGGTTAAAACCAGTGCTTGCTGGAGCTCTATAAGATGAGAGACTGTGAACATTATCTAGCCTAGGTGGCATCCTTTCCAAA
>PIMN-16
CATCTCAACGTTCAATGACTGTCCACATGCCACTTTGTACAAAAATAATAACAAGAGACTAAACTTCAACAATATTCAGAAATAGCAATTAGGCCCAAATTCGTGTGGTAAAATGTTATACAAAATTGAAAAGAGACGACACCTAATATGACAAAACAGAATTCTAAACCACTAACATTGCTATTTTCAGTAGTACTTCCCAGTAAAATGGGAAGATTGCACAGATACTGGGCCCGAATGCTGGATAGGCTCTCCAGTGAAAGGATCAAATTTGAAAGGTTGACCAGTGAAGGGATCAAACTTGATTGGAGGCCGCCTTTCTGTTACACTTGCTTCTGGTAAACCAGACCCCAGGTTAAAACCAGTGCTTGCTGGAGCTCTATAAGATGAGAGACTGTGAACATTATCTAGCCTAGGTGGCATCCTTTCCAAA
>PIMN-11
CATCTCAACGTTCAATGACTGTCCACATGCCACTTTGTACAAAAATAATAACAAGAGACTAAACTTCAACAATATTCAGAAATAGCAATTAGGCCCAAACTCGTGTGGTAAAATGTTATACAAAATTGAAAAGAGACGACACCTAATATGACAAAACAGAATTCTAAACCACTAACATTGCTATTTTCAGTAGTACTTCCCAGTAAAATGGGAAGATTGCACAGATACTGGGCCCGAATGCTGGATAGGCTCTCCAGTGAAAGGATCAAATTTGAAAGGTTGACCAGTGAAGGGATCAAACTTGATTGGAGGCCGCCTTTCTGTTACACTTGCTTCTGGTAAACCAGACCCCAGGTTAAAACCAGTGCTTGCTGGAGCTCTATAAGATGAGAGACTGTGAACATTATCTAGCCTAGGTGGCATCCTTTCCAAA
>PIMN-8
CATCTCAACGATCAATGACTGTCCACATGCCACTTTGTACAAAAATCATAACGAGAGACTAGACTTCAACAATATTCAGAAATAGCAATTAGGCCCAAACTCGTGTGGTAAAATGTTATACAAAATTGAAAAGAGAGGACACCTAATATGACAAAACAGAATTCTAACCCACTAACATTGCAATTGTCAGTAATACTTCCCAGTAAAATGGGAAGATTGCACAGATACTGGCCCCGAATGCTGGATAGGCTCTCCAGTGAAAGGATCAAATTTGAAAGGTTGACCAGTGAAGGGATCAAACTTGATTGGAGGCCGCCTTTCTGTTACACTTGCTTCTGGTAAACCAGACCCCAGGTTAAAACCAGTGCTTGCTGGAGCTCTATAAGATGAGAGACTGTGAACATTATCTAGCCTAGGTGGCATCCTTTCCAAA
>PISB-8
CATCTCAACGTTCAATGACTGTCCACATGCCACTTTGTACAAAAATCATAACGAGAGACTAAACTTCAACAATATTCAGAAATAGCAATTAGGCCCAAACTCGTGTGGTAAAATGTTATACAAAATTGAAAAGAGACGACACCTAATATGACAAAACAGAATTCTAAACCACTAACATTGCTATTTTCAGTAGTACTTCCCAGTAAAATGGGAAGATTGCACAGATACTGGCCCCGAATGCTGGATAGGCTCTCCAGTGAAAGGATCAAATTTGAAAGGTTGACCAGTGAAGGGATCAAACTTGATTGGAGGCCGCCTTTCTGTTACACTTGCTTCTGGTAAACCAGACCCCAGGTTAAAACCAGTGCTTGCTGGAGCTCTATAAGATGAGAGACTGTGAACATTATCTAGCCTAGGTGGCATCCTTTCCAAA
>PISB-18
CATCTCAACGTTCAATGACTGTCCACATGCCACTTTGTACAAAAATCATAACGAGAGACTAAACTTCAACAATATTCAGAAATAGCAATTAGGCCCAAACTCATGTGGTAAAATGTTATACAAAATTGAAAAGAGACGACACCTAATATGACAAAACAGAATTCTAAACCACTAACATTGCTATTTTCAGTAGTACTTCCCAGTAAAATGGGAAGATTGCACAGATACTGGCCCCGAATGCTGGATAGGCTCTCCAGTGAAAGGATCAAATTTGAAAGGTTGACCAGTGAAGGGATCAAACTTGATTGGAGGCCGCCTTTCTGTTACACTTGCTTCTGGTAAACCAGACCCCAGGTTAAAACCAGTGCTTGCTGGAGCTCTATAAGATGAGAGACTGTGAACATTATCTAGCCTAGGTGGCATCCTTTCCAAA
>PISB-7
CATCTCAACGTTCAATGACTGTCCACATGCCACTTTGTACAAAAATCATAACGAGAGACTAAACTTCAACAATATTCAGAAATAGCAATTAGGCCCAAACTCATGTGGTAAAATGTTATACAAAATTGAAAAGAGACGACACCTAATATGACAAAACAGAATTCTAAACCACTAACATTGCTATTTTCAGTAGTACTTCCCAGTAAAATGGGAAGATTGCACAGATACTGGCCCCGAATGCTGGATAGGCTCTCCAGTGAAAGGATCAAATTTGAAAGGTTGACCAGTGAAGGGATCAAACTTGATTGGAGGCCGCCTTTCTGTTACACTTGCTTCTGGTAAACCAGACCCCAGGTTAAAACCAGTGCTTGCTGGAGCTCTATAAGATGAGAGACTGTGAACATTATCTAGCCTAGGTGGCATCCTTTCCAAA
>PISB-14
CATCTCAACGTTCAATGACTGTCCACATGCCACTTTGTACAAAAATCATAACGAGAGACTAAACTTCAACAATATTCAGAGATAGCAATTAGGCCCAAACTCGTGTGGTAAAATGTTATACAAAATTGAAAAGAGACGACACCTAATATGACAAAACAGAATTCTAAACCACTAACATTGCTATTTTCAGTAGTACTTCCCAGTAAAATGGGAAGATTGCACAGATACTGGCCCCGAATGCTGGATAGGCTCTCCAGTGAAAGGATCAAATTTGAAAGGTTGACCAGTGAAGGGATCAAACTTGATTGGAGGCCGCCTTTCTGTTACACTTGCTTCTGGTAAACCAGACCCCAGGTTAAAACCAGTGCTTGCTGGAGCTCTATAAGATGAGAGACTGTGAACATTATCTAGCCTAGGTGGCATCCTTTCCAAA
>PISB-9
CATCTCAACGTTCAATGACTGTCCACATGCCACTTTGTACAAAAATAATAACAAGAGACTAAACTTCAACAATATTCAGAAATAGCAATTAGGCCCAAACTCGTGTGGTAAAATGTTATACAAAATTGAAAAGAGACGACACCTAATATGACAAAACAGAATTCTAAACCACTAACATTGCTATTTTCAGTAGTACTTCCCAGTAAAATGGGAAGATTGCACAGATACTGGGCCCGAATGCTGGATAGGCTCTCCAGTGAAAGGATCAAATTTGAAAGGTTGACCAGTGAAGGGATCAAACTTGATTGGAGGCCGCCTTTCTGTTACACTTGCTTCTGGTAAACCAGACCCCAGGTTAAAACCAGTGCTTGCTGGAGCTCTATAAGATGAGAGACTGTGAACATTATCTAGCCTAGGTGGCATCCTTTCCAAA
>PISB-10
CATCTCAACGTTCAATGACTGTCCACATGCCACTTTGTACAAAAATAATAACAAGAGACTAAACTTCAACAATATTCAGAAATAGCAATTAGGCCCAAACTCGTGTGGTAAAATGTTATACAAAATTGAAAAGAGACGACACCTAATATGACAAAACAGAATTCTAAACCACTAACATTGCTATTTTCAGTAGTACTTCCCAGTAAAATGGGAAGATTGCACAGATACTGGGCCCGAATGCTGGATAGGCTCTCCAGTGAAAGGATCAAATTTGAAAGGTTGACCAGTGAAGGGATCAAACTTGATTGGAGGCCGCCTTTCTGTTACACTTGCTTCTGGTAAACCAGACCCCAGGTTAAAACCAGTGCTTGCTGGAGCTCTATAAGATGAGAGACTGTGAACATTATCTAGCCTAGGTGGCATCCTTTCCAAA
>PISB-15
CATCTCAACGTTCAATGACTGTCCACATGCCACTTTGTACAAAAATCATAACGAGAGACTAAACTTCAACAATATTCAGAAATAGCAATTAGGCCCAAACTCGTGTGGTAAAATGTTATACAAAATTGAAAAGAGACGACACCTAATATGACAAAACAGAATTCTAAACCACTAACATTGCTATTTTCAGTAGTACTTCCCAGTAAAATGGGAAGATTGCACAGATACTGGCCCCGAATGCTGGATAGGCTCTCCAGTGAAAGGATCAAATTTGAAAGGTTGACCAGTGAAGGGATCAAACTTGATTGGAGGCCGCCTTTCTGTTACACTTGCTTCTGGTAAACCAGACCCCAGGTTAAAACCAGTGCTTGCTGGAGCTCTATAAGATGAGAGACTGTGAACATTATCTAGCCTAGGTGGCATCCTTTCCAAA
>PISB-16
CATCTCAACGTTCAATGACTGTCCACATGCCACTTTGTACAAAAATAATAACAAGAGACTAAACTTCAACAATATTCAGAAATAGCAATTAGGCCCAAACTCGTGTGGTAAAATGTTATACAAAATTGAAAAGAGACGACACCTAATATGACAAAACAGAATTCTAAACCACTAACATTGCTATTTTCAGTAGTACTTCCCAGTAAAATGGGAAGATTGCACAGATACTGGGCCCGAATGCTGGATAGGCTCTCCAGTGAAAGGATCAAATTTGAAAGGTTGACCAGTGAAGGGATCAAACTTGATTGGAGGCCGCCTTTCTGTTACACTTGCTTCTGGTAAACCAGACCCCAGGTTAAAACCAGTGCTTGCTGGAGCTCTATAAGATGAGAGACTGTGAACATTATCTAGCCTAGGTGGCATCCTTTCCAAA
>PISB-5
CATCTCAACGTTCAATGACTGTCCACATGCCACTTTGTACAAAAATAATAACAAGAGACTAAACTTCAACAATATTCAGAAATAGCAATTAGGCCCAAACTCGTGTGGTAAAATGTTATACAAAATTGAAAAGAGACGACACCTAATATGACAAAACAGAATTCTAAACCACTAACATTGCTATTTTCAGTAGTACTTCCCAGTAAAATGGGAAGATTGCACAGATACTGGGCCCGAATGCTGGATAGGCTCTCCAGTGAAAGGATCAAATTTGAAAGGTTGACCAGTGAAGGGATCAAACTTGATTGGAGGCCGCCTTTCTGTTACACTTGCTTCTGGTAAACCAGACCCCAGGTTAAAACCAGTGCTTGCTGGAGCTCTATAAGATGAGAGACTGTGAACATTATCTAGCCTAGGTGGCATCCTTTCCAAA
>PISB-11
CATCTCAACGTTCAATGACTGTCCACATGCCACTTTGTACAAAAATAATAACAAGAGACTAAACTTCAACAATATTCAGAAATAGCAATTAGGCCCAAACTCGTGTGGTAAAATGTTATACAAAATTGAAAAGAGACGACACCTAATATGACAAAACAGAATTCTAAACCACTAACATTGCTATTTTCAGTAGTACTTCCCAGTAAAATGGGAAGATTGCACAGATACTGGGCCCGAATGCTGGATAGGCTCTCCAGTGAAAGGATCAAATTTGAAAGGTTGACCAGTGAAGGGATCAAACTTGATTGGAGGCCGCCTTTCTGTTACACTTGCTTCTGGTAAACCAGACCCCAGGTTAAAACCAGTGCTTGCTGGAGCTCTATAAGATGAGAGACTGTGAACATTATCTAGCCTAGGTGGCATCCTTTCCAAA
>PISB-1
CATCTCAACGTTCAATGACTGTCCACATGCCACTTTGTACAAAAATCATAACGAGAGACTAAACTTCAACAATATTCAGAAATAGCAATTAGGCCCAAACTCGTGTGGTAAAATGTTATACAAAATTGAAAAGAGACGACACCTAATATGACAAAACAGAATTCTAAACCACTAACATTGCTATTTTCAGTAGTACTTCCCAGTAAAATGGGAAGATTGCACAGATACTGGCCCCGAATGCTGGATAGGCTCTCCAGTGAAAGGATCAAATTTGAAAGGTTGACCAGTGAAGGGATCAAACTTGATTGGAGGCCGCCTTTCTGTTACACTTGCTTCTGGTAAACCAGACCCCAGGTTAAAACCAGTGCTTGCTGGAGCTCTATAAGATGAGAGACTGTGAACATTATCTAGCCTAGGTGGCATCCTTTCCAAA
>PISB-13
CATCTCAACGTTCAATGACTGTCCACATGCCACTTTGTACAAAAATCATAACGAGAGACTAAACTTCAACAATATTCAGAAATAGCAATTAGGCCCAAACTCGTGTGGTAAAATGTTATACAAAATTGAAAAGAGACGACACCTAATATGACAAAACAGAATTCTAAACCACTAACATTGCTATTTTCAGTAGTACTTCCCAGTAAAATGGGAAGATTGCACAGATACTGGCCCCGAATGCTGGATAGGCTCTCCAGTGAAAGGATCAAATTTGAAAGGTTGACCAGTGAAGGGATCAAACTTGATTGGAGGCCGCCTTTCTGTTACACTTGCTTCTGGTAAACCAGACCCCAGGTTAAAACCAGTGCTTGCTGGAGCTCTATAAGATGAGAGACTGTGAACATTATCTAGCCTAGGTGGCATCCTTTCCAAA
>PISB-3
CATCTCAACGTTCAATGACTGTCCACATGCCACTTTGTACAAAAATAATAACAAGAGACTAAACTTCAACAATATTCAGAAATAGCAATTAGGCCCAAACTCGTGTGGTAAAATGTTATACAAAATTGAAAAGAGACGACACCTAATATGACAAAACAGAATTCTAAACCACTAACATTGCTATTTTCAGTAGTACTTCCCAGTAAAATGGGAAGATTGCACAGATACTGGGCCCGAATGCTGGATAGGCTCTCCAGTGAAAGGATCAAATTTGAAAGGTTGACCAGTGAAGGGATCAAACTTGATTGGAGGCCGCCTTTCTGTTACACTTGCTTCTGGTAAACCAGACCCCAGGTTAAAACCAGTGCTTGCTGGAGCTCTATAAGATGAGAGACTGTGAACATTATCTAGCCTAGGTGGCATCCTTTCCAAA
>PISB-6
CATCTCAACGTTCAATGACTGTCCACATGCCACTTTGTACAAAAATAATAACAAGAGACTAAACTTCAACAATATTCAGAAATAGCAATTAGGCCCAAACTCGTGTGGTAAAATGTTATACAAAATTGAAAAGAGACGACACCTAATATGACAAAACAGAATTCTAAACCACTAACATTGCTATTTTCAGTAGTACTTCCCAGTAAAATGGGAAGATTGCACAGATACTGGGCCCGAATGCTGGATAGGCTCTCCAGTGAAAGGATCAAATTTGAAAGGTTGACCAGTGAAGGGATCAAACTTGATTGGAGGCCGCCTTTCTGTTACACTTGCTTCTGGTAAACCAGACCCCAGGTTAAAACCAGTGCTTGCTGGAGCTCTATAAGATGAGAGACTGTGAACATTATCTAGCCTAGGTGGCATCCTTTCCAAA
>PISB-2
CATCTCAACGTTCAATGACTGTCCACATGCCACTTTGTACAAAAATAATAACAAGAGACTAAACTTCAACAATATTCAGAAATAGCAATTAGGCCCAAACTCGTGTGGTAAAATGTTATACAAAATTGAAAAGAGACGACACCTAATATGACAAAACAGAATTCTAAACCACTAACATTGCTATTTTCAGTAGTACTTCCCAGTAAAATGGGAAGATTGCACAGATACTGGGCCCGAATGCTGGATAGGCTCTCCAGTGAAAGGATCAAATTTGAAAGGTTGACCAGTGAAGGGATCAAACTTGATTGGAGGCCGCCTTTCTGTTACACTTGCTTCTGGTAAACCAGACCCCAGGTTAAAACCAGTGCTTGCTGGAGCTCTATAAGATGAGAGACTGTGAACATTATCTAGCCTAGGTGGCATCCTTTCCAAA
>PISB-17
CATCTCAACGTTCAATGACTGTCCACATGCCACTTTGTACAAAAATCATAACGAGAGACTAAACTTCAACAATATTCAGAAATAGCAATTAGGCCCAAACTCGTGTGGTAAAATGTTATACAAAATTGAAAAGAGACGACACCTAATATGACAAAACAGAATTCTAAACCACTAACATTGCTATTTTCAGTAGTACTTCCCAGTAAAATGGGAAGATTGCACAGATACTGGCCCCGAATGCTGGATAGGCTCTCCAGTGAAAGGATCAAATTTGAAAGGTTGACCAGTGAAGGGATCAAACTTGATTGGAGGCCGCCTTTCTGTTACACTTGCTTCTGGTAAACCAGACCCCAGGTTAAAACCAGTGCTTGCTGGAGCTCTATAAGATGAGAGACTGTGAACATTATCTAGCCTAGGTGGCATCCTTTCCAAA
>PISB-4
CATCTCAACGTTCAATGACTGTCCACATGCCACTTTGTACAAAAATCATAACGAGAGACTAAACTTCAACAATATTCAGAAATAGCAATTAGGCCCAAACTCGTGTGGTAAAATGTTATACAAAATTGAAAAGAGACGACACCTAATATGACAAAACAGAATTCTAAACCACTAACATTGCTATTTTCAGTAGTACTTCCCAGTAAAATGGGAAGATTGCACAGATACTGGCCCCGAATGCTGGATAGGCTCTCCAGTGAAAGGATCAAATTTGAAAGGTTGACCAGTGAAGGGATCAAACTTGATTGGAGGCCGCCTTTCTGTTACACTTGCTTCTGGTAAACCAGACCCCAGGTTAAAACCAGTGCTTGCTGGAGCTCTATAAGATGAGAGACTGTGAACATTATCTAGCCTAGGTGGCATCCTTTCCAAA
>PISB-12
CATCTCAACGTTCAATGACTGTCCACATGCCACTTTGTACAAAAATAATAACAAGAGACTAAACTTCAACAATATTCAGAAATAGCAATTAGGCCCAAACTCGTGTGGTAAAATGTTATACAAAATTGAAAAGAGACGACACCTAATATGACAAAACAGAATTCTAAACCACTAACATTGCTATTTTCAGTAGTACTTCCCAGTAAAATGGGAAGATTGCACAGATACTGGGCCCGAATGCTGGATAGGCTCTCCAGTGAAAGGATCAAATTTGAAAGGTTGACCAGTGAAGGGATCAAACTTGATTGGAGGCCGCCTTTCTGTTACACTTGCTTCTGGTAAACCAGACCCCAGGTTAAAACCAGTGCTTGCTGGAGCTCTATAAGATGAGAGACTGTGAACATTATCTAGCCTAGGTGGCATCCTTTCCAAA
>PISQ-2
CATCTCAACGTTCAATGACTGTCCACATGCCACTTTGTACAAAAATCATAACGAGAGACTAAACTTCAACAATATTCAGAAATAGCAATTAGGCCCAAACTCGTGTGGTAAAATGTTATACAAAATTGAAAAGAGACAACACCTAATATGACAAAACAGAATTCTAAACCACTAGCATTGCTATTTTCAGTAGTACTTCCCAGTAAAATGGGAAGATTGCACAGATACTGGCCCTGAATGCTGGATAGGCTCTCCAGTGAAAGGATCAAATTTGAAAGGTTGACCAGTGAAGGGATCAAACTTGATTGGAGGCCGCCTTTCTGTAACACTTGCTTCTGGTAAACCAGACCCCAGGTTAAAACCAGTGCTTGCTGGAGCTCTATAAGATGAGAGACTGTGAACATCATCTAGCCTAGGTGGCATCCTTTCCAAA
>PISQ-1
CATCTCAACGTTCAATGACTGTCCACATGCCACTTTGTACAAAAATCATAACGAGAGACTAAACTTCAACAATATTCAGAAATAGCAATTAGGCCCAAACTCGTGTGGTAAAATGTTATACAAAATTGAAAAGAGACAACACCTAATATGACAAAACAGAATTCTAAACCACTAGCATTGCTATTTTCAGTAGTACTTCCCAGTAAAATGGGAAGATTGCACAGATACTGGCCCTGAATGCTGGATAGGCTCTCCAGTGAAAGGATCAAATTTGAAAGGTTGACCAGTGAAGGGATCAAACTTGATTGGAGGCCGCCTTTCTGTAACACTTGCTTCTGGTAAACCAGACCCCAGGTTAAAACCAGTGCTTGCTGGAGCTCTATAAGATGAGAGACTGTGAACATCATCTAGCCTAGGTGGCATCCTTTCCAAA
>PIST-2
CATCTCAACGTTCAATGACTGTCCACATGCCACTTTGTACAAAAATCATAACGAGAGACTAAACTTCAACAATATTCAGAAATAGCAATTAGGCCCAAACTCGTGTGGTAAAATGTTATACAAAATTGAAAAGAGAGGACACCTAATATGACAAAACAGAATTCTAAACCACTAACATTGCTATTTTCAGTAGTACTTCCCAGTAAAATGGGAAGATTGCACAGATACTGGCCCCGAATGCTGGATAGGCTCTCCAGTGAAAGGATCAAATTTGAAAGGTTGACCAGTGAAGGGATCAAACTTGATTGGAGGCCGCCTTTCTGTTACACTTGCTTCTGGTAAACCAGACCCCAGGTTAAAACCAGTGCTTGCTGGAGCTCTATAAGATGAGAGACTGTGAACATTATCTAGCCTAGGTGGCATCCTTTCCAAA
>PIST-5
CATCTCAACGTTCAATGACTGTCCACATGCCACTTTGTACAAAAATCATAACGAGAGACTAAACTTCAACAATATTCAGAAATAGCAATTAGGCCCAAACTCGTGTGGTAAAATGTTATACAAAATTGAAAAGAGAGGACACCTAATATGACAAAACAGAATTCTAAACCACTAACATTGCTATTTTCAGTAGTACTTCCCAGTAAAATGGGAAGATTGCACAGATACTGGCCCCGAATGCTGGATAGGCTCTCCAGTGAAAGGATCAAATTTGAAAGGTTGACCAGTGAAGGGATCAAACTTGATTGGAGGCCGCCTTTCTGTTACACTTGCTTCTGGTAAACCAGACCCCAGGTTAAAACCAGTGCTTGCTGGAGCTCTATAAGATGAGAGACTGTGAACATTATCTAGCCTAGGTGGCATCCTTTCCAAA
>PIST-10
CATCTCAACGTTCAATGACTGTCCACATGCCACTTTGTACAAAAATCATAACGAGAGACTAAACTTCAACAATATTCAGAAATAGCAATTAGGCCCAAACTCGTGTGGTAAAATGTTATACAAAATTGAAAAGAGAGGACACCTAATATGACAAAACAGAATTCTAAACCACTAACATTGCTATTTTCAGTAGTACTTCCCAGTAAAATGGGAAGATTGCACAGATACTGGCCCCGAATGCTGGATAGGCTCTCCAGTGAAAGGATCAAATTTGAAAGGTTGACCAGTGAAGGGATCAAACTTGATTGGAGGCCGCCTTTCTGTTACACTTGCTTCTGGTAAACCAGACCCCAGGTTAAAACCAGTGCTTGCTGGAGCTCTATAAGATGAGAGACTGTGAACATTATCTAGCCTAGGTGGCATCCTTTCCAAA
>PIST-12
CATCTCAACGTTCAATGACTGTCCACATGCCACTTTGTACAAAAATCATAACGAGAGACTAAACTTCAACAATATTCAGAAATAGCAATTAGGCCCAAACTCGTGTGGTAAAATGTTATACAAAATTGAAAAGAGAGGACACCTAATATGACAAAACAGAATTCTAAACCACTAACATTGCTATTTTCAGTAGTACTTCCCAGTAAAATGGGAAGATTGCACAGATACTGGCCCCGAATGCTGGATAGGCTCTCCAGTGAAAGGATCAAATTTGAAAGGTTGACCAGTGAAGGGATCAAACTTGATTGGAGGCCGCCTTTCTGTTACACTTGCTTCTGGTAAACCAGACCCCAGGTTAAAACCAGTGCTTGCTGGAGCTCTATAAGATGAGAGACTGTGAACATTATCTAGCCTAGGTGGCATCCTTTCCAAA
>PIST-13
CATCTCAACGTTCAATGACTGTCCACATGCCACTTTGTACAAAAATCATAACGAGAGACTAAACTTCAATAATATTCAGAAATAGCAATTAGGCCCAAACTTGTGTGGTAAAATGTTATACAAAATTGAAAAGAGACGACACCTAATATGACAAAACAGAATTCTAAACCACTAACATTGCTATTTTCAGTAGTACTTCCCAGTAAAATGGGAAGATTGCACAGATACTGGCCCCGAATGCTGGATAGGCTCTCCAGTGAAAGGATCAAATTTGAAAGGTTGACCAGTGAAGGGATCAAACTTGATTGGAGGCCGCCTTTCTGTTACACTTGCTTCTGGTAAACCAGACCCCAGGTTAAAACCAGTGCTTGCTGGAGCTCTATAAGATGAGAGACTGTGAACATTATCTAGCCTAGGTGGCATCCTTTCCAAA
>PIST-19
CATCTCAACGTTCAATGACTGTCCACATGCCACTTTGTACAAAAATCATAACGAGAGACTAAACTTCAACAATATTCAGAAATAGCAATTAGGCCCAAACTCGTGTGGTAAAATGTTATACAAAATTGAAAAGAGAGGACACCTAATATGACAAAACAGAATTCTAAACCACTAACATTGCTATTTTCAGTAGTACTTCCCAGTAAAATGGGAAGATTGCACAGATACTGGCCCCGAATGCTGGATAGGCTCTCCAGTGAAAGGATCAAATTTGAAAGGTTGACCAGTGAAGGGATCAAACTTGATTGGAGGCCGCCTTTCTGTTACACGTGCTTCTGGTAAACCAGACCCCAGGTTAAAACCAGTGCTTGCTGGAGCTCTATAAGATGAGAGACTGTGAACATTATCTAGCCTAGGTGGCATCCTTTCCAAA
>PIST-8
CATCTCAACGTTCAATGACTGTCCACATGCCACTTTGTACAAAAATCATAACGAGAGACTAAACTTCAACAATATTCAGAAATAGCAATTAGGCCCAAACTCGTGTGGTAAAATGTTATACAAAATTGAAAAGAGAGGACACCTAATATGACAAAACAGAATTCTAAACCACTAACATTGCTATTTTCAGTAGTACTTCCCAGTAAAATGGGAAGATTGCACAGATACTGGCCCCGAATGCTGGATAGGCTCTCCAGTGAAAGGATCAAATTTGAAAGGTTGACCAGTGAAGGGATCAAACTTGATTGGAGGCCGCCTTTCTGTTACACTTGCTTCTGGTAAACCAGACCCCAGGTTAAAACCAGTGCTTGCTGGAGCTCTATAAGATGAGAGACTGTGAACATTATCTAGCCTAGGTGGCATCCTTTCCAAA
>PIST-9
CATCTCAACGTTCAATGACTGTCCACATGCCACTTTGTACAAAAATCATAACGAGAGACTAAACTTCAACAATATTCAGAAATAGCAATTAGGCCCAAACTCGTGTGGTAAAATGTTATACAAAATTGAAAAGAGAGGACACCTAATATGACAAAACAGAATTCTAAACCACTAACATTGCTATTTTCAGTAGTACTTCCCAGTAAAATGGGAAGATTGCACAGATACTGGCCCCGAATGCTGGATAGGCTCTCCAGTGAAAGGATCAAATTTGAAAGGTTGACCAGTGAAGGGATCAAACTTGATTGGAGGCCGCCTTTCTGTTACACGTGCTTCTGGTAAACCAGACCCCAGGTTAAAACCAGTGCTTGCTGGAGCTCTATAAGATGAGAGACTGTGAACATTATCTAGCCTAGGTGGCATCCTTTCCAAA
>PIST-11
CATCTCAACGTTCAATGACTGTCCACATGCCACTTTGTACAAAAATCATAACGAGAGACTAAACTTCAACAATATTCAGAAATAGCAATTAGGCCCAAACTCGTGTGGTAAAATGTTATACAAAATTGAAAAGAGAGGACACCTAATATGACAAAACAGAATTCTAAACCACTAACATTGCTATTTTCAGTAGTACTTCCCAGTAAAATGGGAAGATTGCACAGATACTGGCCCCGAATGCTGGATAGGCTCTCCAGTGAAAGGATCAAATTTGAAAGGTTGACCAGTGAAGGGATCAAACTTGATTGGAGGCCGCCTTTCTGTTACACTTGCTTCTGGTAAACCAGACCCCAGGTTAAAACCAGTGCTTGCTGGAGCTCTATAAGATGAGAGACTGTGAACATTATCTAGCCTAGGTGGCATCCTTTCCAAA
>PICH-X3
CATCTCAACGTTCAATGACTGTCCACATGCCACTTTGTACAAAAATCATAACGAGAGACTAAACTTCAATAATATTCAGAAATAGCAATTAGGCCCAAACTTGTGTGGTAAAATGTTATACAAAATTGAAAAGAGACGACACCTAATATGACAAAACAGAATTCTAAACCACTAACATTGCTATTTTCAGTAGTACTTCCCAGTAAAATGGGAAGATTGCACAGATACTGGCCCCGAATGCTGGATAGGCTCTCCAGTGAAAGGATCAAATTTGAAAGGTTGACCAGTGAAGGGATCAAACTTGATTGGAGGCCGCCTTTCTGTTACACTTGCTTCTGGTAAACCAGACCCCAGGTTAAAACCAGTGCTTGCTGGAGCTCTATAAGATGAGAGACTGTGAACATTATCTAGCCTAGGTGGCATCCTTTCCAAA
>PICH-X1
CATCTCAACGTTCAATGACTGTCCACATGCCACTTTGTACAAAAATCATAACGAGAGACTAAACTTCAATAATATTCAGAAATAGCAATTAGGCCCAAACTTGTGTGGTAAAATGTTATACAAAATTGAAAAGAGACGACACCTAATATGACAAAACAGAATTCTAAACCACTAACATTGCTATTTTCAGTAGTACTTCCCAGTAAAATGGGAAGATTGCACAGATACTGGCCCCGAATGCTGGATAGGCTCTCCAGTGAAAGGATCAAATTTGAAAGGTTGACCAGTGAAGGGATCAAACTTGATTGGAGGCCGCCTTTCTGTTACACTTGCTTCTGGTAAACCAGACCCCAGGTTAAAACCAGTGCTTGCTGGAGCTCTATAAGATGAGAGACTGTGAACATTATCTAGCCTAGGTGGCATCCTTTCCAAA
>PIST-6
CATCTCAACGTTCAATGACTGTCCACATGCCACTTTGTACAAAAATCATAACGAGAGACTAAACTTCAATAATATTCAGAAATAGCAATTAGGCCCAAACTTGTGTGGTAAAATGTTATACAAAATTGAAAAGAGACGACACCTAATATGACAAAACAGAATTCTAAACCACTAACATTGCTATTTTCAGTAGTACTTCCCAGTAAAATGGGAAGATTGCACAGATACTGGCCCCGAATGCTGGATAGGCTCTCCAGTGAAAGGATCAAATTTGAAAGGTTGACCAGTGAAGGGATCAAACTTGATTGGAGGCCGCCTTTCTGTTACACTTGCTTCTGGTAAACCAGACCCCAGGTTAAAACCAGTGCTTGCTGGAGCTCTATAAGATGAGAGACTGTGAACATTATCTAGCCTAGGTGGCATCCTTTCCAAA
>PIST-3
CATCTCAACGTTCAATGACTGTCCACATGCCACTTTGTACAAAAATCATAACGAGAGACTAAACTTCAACAATATTCAGAAATAGCAATTAGGCCCAAACTCGTGTGGTAAAATGTTATACAAAATTGAAAAGAGACGACACCTAATATGACAAAACAGAATTCTAAACCACTAACATTGCTATTTTCAGTAGTACTTCCCAGTAAAATGGGAAGATTGCACAGATACTGGCCCCGAATGCTGGATAGGCTCTCCAGTGAAAGGATCAAATTTGAAAGGTTGACCAGTGAAGGGATCAAACTTGATTGGAGGCCGCCTTTCTGTTACACTTGCTTCTGGTAAACCAGACCCCAGGTTAAAACCAGTGCTTGCTGGAGCTCTATAAGATGAGAGACTGTGAACATTATCTAGCCTAGGTGGCATCCTTTCCAAA
>PIST-15
CATCTCAACGTTCAATGACTGTCCACATGCCACTTTGTACAAAAATCATAACGAGAGACTAAACTTCAACAATATTCAGAAATAGCAATTAGGCCCAAACTCGTGTGGTAAAATGTTATACAAAATTGAAAAGAGAGGACACCTAATATGACAAAACAGAATTCTAAACCACTAACATTGCTATTTTCAGTAGTACTTCCCAGTAAAATGGGAAGATTGCACAGATACTGGCCCCGAATGCTGGATAGGCTCTCCAGTGAAAGGATCAAATTTGAAAGGTTGACCAGTGAAGGGATCAAACTTGATTGGAGGCCGCCTTTCTGTTACACTTGCTTCTGGTAAACCAGACCCCAGGTTAAAACCAGTGCTTGCTGGAGCTCTATAAGATGAGAGACTGTGAACATTATCTAGCCTAGGTGGCATCCTTTCCAAA
>PIST-1
CATCTCAACGTTCAATGACTGTCCACATGCCACTTTGTACAAAAATCATAACGAGAGACTAAACTTCAACAATATTCAGAAATAGCAATTAGGCCCAAACTCGTGTGGTAAAATGTTATACAAAATTGAAAAGAGAGGACACCTAATATGACAAAACAGAATTCTAAACCACTAACATTGCTATTTTCAGTAGTACTTCCCAGTAAAATGGGAAGATTGCACAGATACTGGCCCCGAATGCTGGATAGGCTCTCCAGTGAAAGGATCAAATTTGAAAGGTTGACCAGTGAAGGGATCAAACTTGATTGGAGGCCGCCTTTCTGTTACACTTGCTTCTGGTAAACCAGACCCCAGGTTAAAACCAGTGCTTGCTGGAGCTCTATAAGATGAGAGACTGTGAACATTATCTAGCCTAGGTGGCATCCTTTCCAAA
>PIST-14
CATCTCAACGTTCAATGACTGTCCACATGCCACTTTGTACAAAAATCATAACGAGAGACTAAACTTCAACAATATTCAGAAATAGCAATTAGGCCCAAACTCGTGTGGTAAAATGTTATACAAAATTGAAAAGAGAGGACACCTAATATGACAAAACAGAATTCTAAACCACTAACATTGCTATTTTCAGTAGTACTTCCCAGTAAAATGGGAAGATTGCACAGATACTGGCCCCGAATGCTGGATAGGCTCTCCAGTGAAAGGATCAAATTTGAAAGGTTGACCAGTGAAGGGATCAAACTTGATTGGAGGCCGCCTTTCTGTTACACTTGCTTCTGGTAAACCAGACCCCAGGTTAAAACCAGTGCTTGCTGGAGCTCTATAAGATGAGAGACTGTGAACATTATCTAGCCTAGGTGGCATCCTTTCCAAA
>PIST-7
CATCTCAACGTTCAATGACTGTCCACATGCCACTTTGTACAAAAATCATAACGAGAGACTAAACTTCAACAATATTCAGAAATAGCAATTAGGCCCAAACTCGTGTGGTAAAATGTTATACAAAATTGAAAAGAGAGGACACCTAATATGACAAAACAGAATTCTAAACCACTAACATTGCTATTTTCAGTAGTACTTCCCAGTAAAATGGGAAGATTGCACAGATACTGGCCCCGAATGCTGGATAGGCTCTCCAGTGAAAGGATCAAATTTGAAAGGTTGACCAGTGAAGGGATCAAACTTGATTGGAGGCCGCCTTTCTGTTACACTTGCTTCTGGTAAACCAGACCCCAGGTTAAAACCAGTGCTTGCTGGAGCTCTATAAGATGAGAGACTGTGAACATTATCTAGCCTAGGTGGCATCCTTTCCAAA
>PIST-4
CATCTCAACGTTCAATGACTGTCCACATGCCACTTTGTACAAAAATCATAACGAGAGACTAAACTTCAACAATATTCAGAAATAGCAATTAGGCCCAAACTCGTGTGGTAAAATGTTATACAAAATTGAAAAGAGAGGACACCTAATATGACAAAACAGAATTCTAAACCACTAACATTGCTATTTTCAGTAGTACTTCCCAGTAAAATGGGAAGATTGCACAGATACTGGCCCCGAATGCTGGATAGGCTCTCCAGTGAAAGGATCAAATTTGAAAGGTTGACCAGTGAAGGGATCAAACTTGATTGGAGGCCGCCTTTCTGTTACACGTGCTTCTGGTAAACCAGACCCCAGGTTAAAACCAGTGCTTGCTGGAGCTCTATAAGATGAGAGACTGTGAACATTATCTAGCCTAGGTGGCATCCTTTCCAAA
>PILA-19
CATCTCAACGTTCAATGACTGTCCACATTCCACTCTGTACAAAAATCATAACGAGAGACTAAACTTCAACAATATTCAGAAATAGCAATTAGGCCCAAATTTGTGTGGTAAAATGTTATACAAAATTGAAAAGAGACGACACCTAATATGACAAAACAGAATTCTAAACCACTAACATTGCTATTTTCAGTAGTACTTCCCAGTAAAATGGGAAGATTGCACAGATACTGGCCCCGAATGCTGGATAGGCTCTCCAGTGAAAGGATCAAATTTGAAAGGTTGACCAGTGAAGGGATCAAACTTGATTGGAGGCCGCCTTTCTGTTACACTTGCTTCTGGTAAACCAGACCCCAGGTTAAAACCAGTGCTTGCTGGAGCTCTATAAGATGAGAGACTGTGAACATTATNNNNNNNNNNNNNNNNNNNNNNNNNN
>PILA-20
CATCTCAACGTTCAATGACTGTCCACATTCCACTCTGTACAAAAATCATAACGAGAGACTAAACTTCAACAATATTCAGAAATAGCAATTAGGCCCAAATTTGTGTGGTAAAATGTTATACAAAATTGAAAAGAGACGACACCTAATATGACAAAACAGAATTCTAAACCACTAACATTGCTATTTTCAGTAGTACTTCCCAGTAAAATGGGAAGATTGCACAGATACTGGCCCCGAATGCTGGATAGGCTCTCCAGTGAAAGGATCAAATTTGAAAGGTTGACCAGTGAAGGGATCAAACTTGATTGGAGGCCGCCTTTCTGTTACACTTGCTTCTGGTAAACCAGACCCCAGGTTAAAACCAGTGCTTGCTGGAGCTCTATAAGATGAGAGACTGTGAACATTATNNNNNNNNNNNNNNNNNNNNNNNNNN
>PILA-27
CATCTCAACGTTCAATGACTGTCCACATTCCACTCTGTACAAAAATCATAACGAGAGACTAAACTTCAACAATATTCAGAAATAGCAATTAGGCCCAAATTTGTGTGGTAAAATGTTATACAAAATTGAAAAGAGACGACACCTAATATGACAAAACAGAATTCTAAACCACTAACATTGCTATTTTCAGTAGTACTTCCCAGTAAAATGGGAAGATTGCACAGATACTGGCCCCGAATGCTGGATAGGCTCTCCAGTGAAAGGATCAAATTTGAAAGGTTGACCAGTGAAGGGATCAAACTTGATTGGAGGCCGCCTTTCTGTTACACTTGCTTCTGGTAAACCAGACCCCAGGTTAAAACCAGTGCTTGCTGGAGCTCTATAAGATGAGAGACTGTGAACATTATNNNNNNNNNNNNNNNNNNNNNNNNNN
>PILA-17
CATCTCAACGTTCAATGACTGTTCACATGCCACTTTGTACAAAAATCATAACGAGAGACTAAACTTCAACAATATTCAGAAATAGCAATTAGGCCCAAACTCGTGTGGTAAAATGTTATACAAAATTGAAAAGAGACGACACCTAATATGACAAAACAGAATTCTAAACCACTAACATTGCTATTTTCAGTAGTACTTCCCAGTAAAATGGGAAGATTGCACAGATACTGGCCCCGAATGCTGGATAGGCTCTCCAGTGAAAGGATCAAATTTGAAAGGTTGACCAGTGAAGGGATCAAACTTGATTGGAGGCCGCCTTTCTGTTACACTTGCTTCTGGTAAACCAGACCCCAGGTTAAAACCAGTGCTTGCTGGAGCTCTATAAGACGAGAGACTGTGAACATTATNNNNNNNNNNNNNNNNNNNNNNNNNN
>PILA-26
CATCTCAACGTTCAATGACTGTCCACATTCCACTCTGTACAAAAATCATAACGAGAGACTAAACTTCAACAATATTCAGAAATAGCAATTAGGCCCAAATTTGTGTGGTAAAATGTTATACAAAATTGAAAAGAGACGACACCTAATATGACAAAACAGAATTCTAAACCACTAACATTGCTATTTTCAGTAGTACTTCCCAGTAAAATGGGAAGATTGCACAGATACTGGCCCCGAATGCTGGATAGGCTCTCCAGTGAAAGGATCAAATTTGAAAGGTTGACCAGTGAAGGGATCAAACTTGATTGGAGGCCGCCTTTCTGTTACACTTGCTTCTGGTAAACCAGACCCCAGGTTAAAACCAGTGCTTGCTGGAGCTCTATAAGATGAGAGACTGTGAACATTATNNNNNNNNNNNNNNNNNNNNNNNNNN
>PILA-24
CATCTCAACGTTCAATGACTGTTCACATGCCACTTTGTACAAAAATCATAACGAGAGACTAAACTTCAACAATATTCAGAAATAGCAATTAGGCCCAAACTCGTGTGGTAAAATGTTATACAAAATTGAAAAGAGACGACACCTAATATGACAAAACAGAATTCTAAACCACTAACATTGCTATTTTCAGTAGTACTTCCCAGTAAAATGGGAAGATTGCACAGATACTGGCCCCGAATGCTGGATAGGCTCTCCAGTGAAAGGATCAAATTTGAAAGGTTGACCAGTGAAGGGATCAAACTTGATTGGAGGCCGCCTTTCTGTTACACTTGCTTCTGGTAAACCAGACCCCAGGTTAAAACCAGTGCTTGCTGGAGCTCTATAAGACGAGAGACTGTGANNNNNNNNNNNNNNNNNNNNNNNNNNNNNNNNN
>PILA-18
CATCTCAACGTTCAATGACTGTTCACATGCCACTTTGTACAAAAATCATAACGAGAGACTAAACTTCAACAATATTCAGAAATAGCAATTAGGCCCAAACTCGTGTGGTAAAATGTTATACAAAATTGAAAAGAGACGACACCTAATATGACAAAACAGAATTCTAAACCACTAACATTGCTATTTTCAGTAGTACTTCCCAGTAAAATGGGAAGATTGCACAGATACTGGCCCCGAATGCTGGATAGGCTCTCCAGTGAAAGGATCAAATTTGAAAGGTTGACCAGTGAAGGGATCAAACTTGATTGGAGGCCGCCTTTCTGTTACACTTGCTTCTGGTAAACCAGACCCCAGGTTAAAACCAGTGCTTGCTGGAGCTCTATAAGACGAGAGACTGTGAACATTATNNNNNNNNNNNNNNNNNNNNNNNNNN
>PILA-21
CATCTCAACGTTCAATGACTGTTCACATGCCACTTTGTACAAAAATCATAACGAGAGACTAAACTTCAACAATATTCAGAAATAGCAATTAGGCCCAAACTCGTGTGGTAAAATGTTATACAAAATTGAAAAGAGACGACACCTAATATGACAAAACAGAATTCTAAACCACTAACATTGCTATTTTCAGTAGTACTTCCCAGTAAAATGGGAAGATTGCACAGATACTGGCCCCGAATGCTGGATAGGCTCTCCAGTGAAAGGATCAAATTTGAAAGGTTGACCAGTGAAGGGATCAAACTTGATTGGAGGCCGCCTTTCTGTTACACTTGCTTCTGGTAAACCAGACCCCAGGTTAAAACCAGTGCTTGCTGGAGCTCTATAAGACGAGAGACTGTGAACATTATNNNNNNNNNNNNNNNNNNNNNNNNNN
>PILA-22
CATCTCAACGTTCAATGACTGTTCACATGCCACTTTGTACAAAAATCATAACGAGAGACTAAACTTCAACAATATTCAGAAATAGCAATTAGGCCCAAACTCGTGTGGTAAAATGTTATACAAAATTGAAAAGAGACGACACCTAATATGACAAAACAGAATTCTAAACCACTAACATTGCTATTTTCAGTAGTACTTCCCAGTAAAATGGGAAGATTGCACAGATACTGGCCCCGAATGCTGGATAGGCTCTCCAGTGAAAGGATCAAATTTGAAAGGTTGACCAGTGAAGGGATCAAACTTGATTGGAGGCCGCCTTTCTGTTACACTTGCTTCTGGTAAACCAGACCCCAGGTTAAAACCAGTGCTTGCTGGAGCTCTATAAGACGAGAGACTGTGAACATTATNNNNNNNNNNNNNNNNNNNNNNNNNN
>PILA-29
CATCTCAACGTTCAATGACTGTTCACATGCCACTTTGTACAAAAATCATAACGAGAGACTAAACTTCAACAATATTCAGAAATAGCAATTAGGCCCAAACTCGTGTGGTAAAATGTTATACAAAATTGAAAAGAGACGACACCTAATATGACAAAACAGAATTCTAAACCACTAACATTGCTATTTTCAGTAGTACTTCCCAGTAAAATGGGAAGATTGCACAGATACTGGCCCCGAATGCTGGATAGGCTCTCCAGTGAAAGGATCAAATTTGAAAGGTTGACCAGTGAAGGGATCAAACTTGATTGGAGGCCGCCTTTCTGTTACACTTGCTTCTGGTAAACCAGACCCCAGGTTAAAACCAGTGCTTGCTGGAGCTCTATAAGACGAGAGACTGTGAACATTATNNNNNNNNNNNNNNNNNNNNNNNNNN
>PILA-28
CATCTCAACGTTCAATGACTGTTCACATGCCACTTTGTACAAAAATCATAACGAGAGACTAAACTTCAACAATATTCAGAAATAGCAATTAGGCCCAAACTCGTGTGGTAAAATGTTATACAAAATTGAAAAGAGACGACACCTAATATGACAAAACAGAATTCTAAACCACTAACATTGCTATTTTCAGTAGTACTTCCCAGTAAAATGGGAAGATTGCACAGATACTGGCCCCGAATGCTGGATAGGCTCTCCAGTGAAAGGATCAAATTTGAAAGGTTGACCAGTGAAGGGATCAAACTTGATTGGAGGCCGCCTTTCTGTTACACTTGCTTCTGGTAAACCAGACCCCAGGTTAAAACCAGTGCTTGCTGGAGCTCTATAAGACGAGAGACTGTGAACATTATNNNNNNNNNNNNNNNNNNNNNNNNNN
>PIAL-AO
NNNNNNNNNNNNNNNNNNNNNNNNNNNNNNNNNNNNNNNNNNNNNNNNNNNNNNNNNNNNNNNNNTCAACAATATTCAGAAATAGCAATTAGGCCCAAACTTGTGTGGTAAAATGTTATACAAAATTGAAAAGAGACGACACCTAATATGACAAAACAGAATTCTAAACCACTAACATTGCTATTTTCAGTAGTACTTCCCAGTAAAATGGGAAGATTGCACAGATACTGGCCCCGAATGCTGGATAGGCTTTCCAGTGAAAGGATCAAATTTGAAAGGTTGACCAGTGAAGGGATCAAACTTGATTGGAGGCCGCCNNNNNNNNNNNNNNNNNNNNNNNNNNNNNNNNNNNNNNNNNNNNNNNNNNNNNNNNNNNNNNNNNNNNNNNNNNNNNNNNNNNNNNNNNNNNNNNNNNNNNNNNNNNNNNNNNNNN
