# Supplementary material for: An empirical evaluation of two-stage species tree inference strategies using a multilocus dataset from North American pines
Source: BMC Evol Biol. 2014 Mar 29;14:67. doi: 10.1186/1471-2148-14-67 (PMC4021425; doi:10.1186/1471-2148-14-67)
Supplement: Additional file 3 — Zip archive containing data filesDp,Dp,0,Ds,Ds,0, and a description of these files. [file 1471-2148-14-67-S3.zip › DeGiorgioEtAl_2014_AdditionalFile1/Dataset_Dp0/2_2960_02.fas]

>PIAL-10
TCAAGGCCGAGAGATATCAATTTAGTCTCTGAGAAACAAAAGGGACATGAAGAATATCTCAGTGTAGGCCTCACCATGGCAATCTCAGCTAGCCCAATGATCACCCGTTCTCATGGCTCTGGTATGTGTATTCTCTATGTTTTTGTGTATATGACTGGTATTTTTGGGAGATATAAATTATGTATATGTCCAGTAATATTGGGAGATATAAATTGTGTATATATTCATTATGTTTGCAGAAGTGGGTGCTGCTCAGTTGGCCGATACCTCGTCCAGCCAAACAGCTGGGTCTCTGAGAAACTTTGACATGAACAGACTGCCTGCTGGAACAGACGAGGAAGGTGGTGGGGGTTCTTCCTCAGCTGTGAGCACTGTTTCTCCATTTTTATCAGATATTGTGGTTCGTTATGGTGAAAAGGATAATGGGACATGGGATGGAGAGGTCAATGAGCGAACCCATTATCAGGATCAGGGCCTATACAATCAAAATACTGAGAGTCTGAGAAATATAGCAAGAAATTGTGAAGAAGATGAAGGAGACCATG
>PIAL-17
TCAAGGCCGAGAGATATCAATTTAGTCTCTGAGAAGCAAAAGGGACATGAAGAATATCTCAGTGTAGGCCTCACCATGGCAATCTCAGCTAGCCCAATGATCACCCGTTCTCATGGCTCTGGTATGTGTATTCTCTATGTTTTTGTGTATATGACTGGTATTTTTGGGAGATATAAATTATGTATATGTCCAGTAATATTGGGAGATATAAATTGTGTATATATTCATTATGTTTGCAGAAGTGGGTGCTGCTCAGTTGGCCGATACCTCGTCCAGCCAAACAGCTGGGTCTCTGAGAAACTTTGACATGAACAGACTGCCTGCTGGAACAGACGAGGAAGGTGGTGGGGGTTCTTCCTCAGCTGTGAGCACTGTTTCTCCATTTTTATCAGATATTGTGGTTCGTTATGGTGAAAAGGATAATGGGACATGGGATGGAGAGGTCAATGAGCGAACCCATTATCAGGATCAGGGCCTATACAATCAAAATACTGAAAGTCTGAGAAATATAGCAAGAAATTGTGAAGAAGATGAAGGAGACCATG
>PIAL-6
TCAAGGCCGAGAGATATCAATTTAGTCTCTGAGAAGCAAAAGGGACATGAAGAATATCTCAGTGTAGGCCTCACCATGGCAATCTCAGCTAGCCCAATGATCACCCGTTCTCATGGCTCTGGTATGTGTATTCTCTATGTTTTTGTGTATGTGACTGGTATTTTTGGGAGATATAAATTATGTATATGTCCAGTAATATTGGGAGATATAAATTGTGTATATATTCATTATGTTTGCAGAAGTGGGTGCTGCTCAGTTGGCCGATACCTCGTCCAGCCAAACAGCTGGGTCTCTGAGAAACTTTGACATGAACAGACTGCCTACTGGAACAGACGAGGAAGGTGGTGGGGGTTCTTCCTCAGCTGTGAGCACTGTTTCTCCATTTTTATCAGATATTGTGGTTCGTTATGGTGAAAAGGATAATGGGACATGGGATGGAGAGGTCAATGAGCGAACCCATTATCAGGATCAGGGCCTATACAATCAAAATACTGAAAGTCTGAGAAATATAGCAAGAAATTGTGAAGAAGATGAAGGAGACCATG
>PIAL-2
TCAAGGCCGAGAGATATCAATTTAGTCTCTGAGAAGCAAAAGGGACATGAAGAATATCTCAGTGTAGGCCTCACCATGGCAATCTCAGCTAGCCCAATGATCACCCGTTCTCATGGCTCTGGTATGTGTATTCTCTATGTTTTTGTGTATATGACTGGTATCTTTGGGAGATATAAATTATGTATATGTCCAGTAATATTGGGAGATATAAATTGTGTATATATTCATTATGTTTGCAGAAGTGGGTGCTGCTCAGTTGGCCGATACCTCGTCCAGCCAAACAGCTGGGTCTCTGAGAAACTTTGACATGAACAGACTGCCTGCTGGAACAGACGAGGAAGGTGGTGGGGGTTCTTCCTCAGCTGTGAGCACTGTTTCTCCATTTTTATCAGATATTGTGGTTCGTTATGGTGAAAAGGATAATGGGACATGGGATGGAGAGGTCAATGAGCGAACCCATTATCAGGATCAGGGCCTATACAATCAAAATACTGAAAGTCTGAGAAATATAGCAAGAAATTGTGAAGAAGATGAAGGAGACCATG
>PIAL-13
TCAAGGCCGAGAGATATCAATTTAGTCTCTGAGAAGCAAAAGGGACATGAAGAATATCTCAGTGTAGGCCTCACCATGGCAATCTCAGCTAGCCCAATGATCACCCGTTCTCATGGCTCTGGTATGTGTATTCTCTATGTTTTTGTGTATATGACTGGTATTTTTGGGAGATATAAATTATGTATATGTCCAGTAATATTGGGAGATATAAATTGTGTATATATTCATTATGTTTGCAGAAGTGGGTGCTGCTCAGTTGGCCGATACCTCGTCCAGCCAAACAGCTGGGTCTCTGAGAAACTTTGACATGAACAGACTGCCTGCTGGAACAGACGAGGAAGGTGGTGGGGGTTCTTCCTCAGCTGTGAGCACTGTTTCTCCATTTTTATCAGATATTGTGGTTCGTTATGGTGAAAAGGATAATGGGACATGGGATGGAGAGGTCAATGAGCGAACCCATTATCAGGATCAGGGCCTATACAATCAAAATACTGAAAGTCTGAGAAATATAGCAAGAAATTGTGAAGAAGATGAAGGAGACCATG
>PIAL-4
TCAAGGCCGAGAGATATCAATTTAGTCTCTGAGAAGCAAAAGGGACATGAAGAATATCTCAGTGTAGGCCTCACCATGGCAATCTCAGCTAGCCCAATGATCACCCGTTCTCATGGCTCTGGTATGTGTATTCTCTATGTTTTTGTGTATATGACTGGTATCTTTGGGAGATATAAATTATGTATATGTCCAGTAATATTGGGAGATATAAATTGTGTATATATTCATTATGTTTGCAGAAGTGGGTGCTGCTCAGTTGGCCGATACCTCGTCCAGCCAAACAGCTGGGTCTCTGAGAAACTTTGACATGAACAGACTGCCTGCTGGAACAGACGAGGAAGGTGGTGGGGGTTCTTCCTCAGCTGTGAGCACTGTTTCTCCATTTTTATCAGATATTGTGGTTCGTTATGGTGAAAAGGATAATGGGACATGGGATGGAGAGGTCAATGAGCGAACCCATTATCAGGATCAGGGCCTATACAATCAAAATACTGAAAGTCTGAGAAATATAGCAAGAAATTGTGAAGAAGATGAAGGAGACCATG
>PIAL-16
TCAAGGCCGAGAGATATCAATTTAGTCTCTGAGAAGCAAAAGGGACATGAAGAATATCTCAGTGTAGGCCTCACCATGGCAATCTCAGCTAGCCCAATGATCACCCGTTCTCATGGCTCTGGTATGTGTATTCTCTATGTTTTTGTGTATATGACTGGTATTTTTGGGAGATATAAATTATGTATATGTCCAGTAATATTGGGAGATATAAATTGTGTATATATTCATTATGTTTGCAGAAGTGGGTGCTGCTCAGTTGGCCGATACCTCGTCCAGCCAAACAGCTGGGTCTCTGAGAAACTTTGACATGAACAGACTGCCTGCTGGAACAGACGAGGAAGGTGGTGGGGGTTCTTCCTCAGCTGTGAGCACTGTTTCTCCATTTTTATCAGATATTGTGGTTCGTTATGGTGAAAAGGATAATGGGACATGGGATGGAGAGGTCAATGAGCGAACCCATTATCAGGATCAGGGCCTATACAATCAAAATACTGAAAGTCTGAGAAATATAGCAAGAAATTGTGAAGAAGATGAAGGAGACCATG
>PIAL-7
TCAAGGCCGAGAGATATCAATTTAGTCTCTGAGAAGCAAAAGGGACATGAAGAATATCTCAGTGTAGGCCTCACCATGGCAATCTCAGCTAGCCCAATGATCACCCGTTCTCATGGCTCTGGTATGTGTATTCTCTATGTTTTTGTGTATGTGACTGGTATTTTTGGGAGATATAAATTATGTATATGTCCAGTAATATTGGGAGATATAAATTGTGTATATATTCATTATGTTTGCAGAAGTGGGTGCTGCTCAGTTGGCCGATACCTCGTCCAGCCAAACAGCTGGGTCTCTGAGAAACTTTGACATGAACAGACTGCCTACTGGAACAGACGAGGAAGGTGGTGGGGGTTCTTCCTCAGCTGTGAGCACTGTTTCTCCATTTTTATCAGATATTGTGGTTCGTTATGGTGAAAAGGATAATGGGACATGGGATGGAGAGGTCAATGAGAGAACCCATTATCAGGATCAGGGCCTATACAATCAAAATACTGAAAGTCTGAGAAATATAGCAAGAAATTGTGAAGAAGATGAAGGAGACCATG
>PIAL-3
TCAAGGCCGAGAGATATCAATTTAGTCTCTGAGAAGCAAAAGGGACATGAAGAATATCTCAGTGTAGGCCTCACCATGGCAATCTCAGCTAGCCCAATGATCACCCGTTCTCATGGCTCTGGTATGTGTATTCTCTATGTTTTTGTGTATGTGACTGGTATTTTTGGGAGATATAAATTATGTATATGTCCAGTAATATTGGGAGATATAAATTGTGTATATATTCATTATGTTTGCAGAAGTGGGTGCTGCTCAGTTGGCCGATACCTCGTCCAGCCAAACAGCTGGGTCTCTGAGAAACTTTGACATGAACAGACTGCCTACTGGAACAGACGAGGAAGGTGGTGGGGGTTCTTCCTCAGCTGTGAGCACTGTTTCTCCATTTTTATCAGATATTGTGGTTCGTTATGGTGAAAAGGATAATGGGACATGGGATGGAGAGGTCAATGAGAGAACCCATTATCAGGATCAGGGCCTATACAATCAAAATACTGAAAGTCTGAGAAATATAGCAAGAAATTGTGAAGAAGATGAAGGAGACCATG
>PIAL-15
TCAAGGCCGAGAGATATCAATTTAGTCTCTGAGAAGCAAAAGGGACATGAAGAATATCTCAGTGTAGGCCTCACCATGGCAATCTCAGCTAGCCCAATGATCACCCGTTCTCATGGCTCTGGTATGTGTATTCTCTATGTTTTTGTGTATGTGACTGGTATTTTTGGGAGATATAAATTATGTATATGTCCAGTAATATTGGGAGATATAAATTGTGTATATATTCATTATGTTTGCAGAAGTGGGTGCTGCTCAGTTGGCCGATACCTCGTCCAGCCAAACAGCTGGGTCTCTGAGAAACTTTGACATGAACAGACTGCCTACTGGAACAGACGAGGAAGGTGGTGGGGGTTCTTCCTCAGCTGTGAGCACTGTTTCTCCATTTTTATCAGATATTGTGGTTCGTTATGGTGAAAAGGATAATGGGACATGGGATGGAGAGGTCAATGAGCGAACCCATTATCAGGATCAGGGCCTATACAATCAAAATACTGAAAGTCTGAGAAATATAGCAAGAAATTGTGAAGAAGATGAAGGAGACCATG
>PIAL-5
TCAAGGCCGAGAGATATCAATTTAGTCTCTGAGAAGCAAAAGGGACATGAAGAATATCTCAGTGTACGCCTCACCATGGCAATCTCAGCTAGCCCAATGATCACCCGTTCTCATGGCTCTGGTATGTGTATTCTCTATGTTTTTGTGTATATGACTGGTATTTTTGGGAGATATAAATTATGTATATGTCCAGTAATATTGGGAGATATAAATTGTGTATATATTCATTATGTTTGCAGAAGTGGGTGCTGCTCAGTTGGCCGATACCTCGTCCAGCCAAACAGCTGGGTCTCTGAGAAACTTTGACATGAACAGACTGCCTACTGGAACAGACGAGGAAGGTGGTGGGGGTTCTTCCTCAGCTGTGAGCACTGTTTCTCCATTTTTATCAGATATTGTGGTTCGTTATGGTGAAAAGGATAATGGGACATGGGATGGAGAGGTCAATGAGCGAACCCATTATCAGGATCAGGGCCTATACAATCAAAATACTGAAAGTCTGAGAAATATAGCAAGAAATTGTGAAGAAGATGAAGGAGACCATG
>PIAL-9
TCAAGGCCGAGAGATATCAATTTAGTCTCTGAGAAGCAAAAGGGACATGAAGAATATCTCAGTGTAGGCCTCACCATGGCAATCTCAGCTAGCCCAATGATCACCCGTTCTCATGGCTCTGGTATGTGTATTCTCTATGTTTTTGTGTATATGACTGGTATTTTTGGGAGATATAAATTATGTATATGTCCAGTAATATTGGGAGATATAAATTGTGTATATATTCATTATGTTTGCAGAAGTGGGTGCTGCTCAGTTGGCCGATACCTCGTCCAGCCAAACAGCTGGGTCTCTGAGAAACTTTGACATGAACAGACTGCCTGCTGGAACAGACGAGGAAGGTGGTGGGGGTTCTTCCTCAGCTGTGAGCACTGTTTCTCCATTTTTATCAGATATTGTGGTTCGTTATGGTGAAAAGGATAATGGGACATGGGATGGAGAGGTCAATGAGCGAACCCATTATCAGGATCAGGGCCTATACAATCAAAATACTGAAAGTCTGAGAAATATAGCAAGAAATTGTGAAGAAGATGAAGGAGACCATG
>PIAY-2
TCAAGGCCGAGAGATATCAATTTAGTCTCTGAGAAGCAAAAGGGACATGAAGAATATCTCAGTGTAGGCCTCACCATGGCAATCTCAGCTAGCCCAATGATCACCCGTTCTCATGGCTCTGGTATGTGTATTCTCTATGTTTTTGTGTATATGACTGGTATCTTTGGGAGATATAAATTATGTATATGTCCAGTAATATTGGGAGATATAAATTGTGTATATATTCATTATGTTTGCAGAAGTGGGTGCTGCTCAGTTGGCCGATACCTCGTCCAGCCAAACAGCTGGGTCTCTGAGAAACTTTGACATGAACAGACTGCCTGCTGGAACAGACGAGGAAGGTGGTGGGGGTTCTTCCTCAGCTGTGAGCACTGTTTCTCCATTTTTATCAGATATTGTGGTTCGTTATGGTGAAAAGGATAATGGGACATGGGATGGAGAGGTCAATGAGCGAACCCATTATCAGGATCAGGGCCTATACAATCAAAATACTGAAAGTCTGAGAAATATAGCAAGAAATTGTGAAGAAGATGAAGGAGACCATG
>PIAY-14
TCAAGGCCGAGAGATATCAATTTAGTCTCTGAGAAGCAAAAGGGACATGAAGAATATCTCAGTGTAGGCCTCACCATGGCAATCTCAGCTAGCCCAATGATCACCCGTTCTCATGGCTCTGGTATGTGTATTCTCTATGTTTTTGTGTATATGACTGGTATCTTTGGGAGATATAAATTAAGTATATGTCCAGTAATATTGGGAGATATAAATTGTGTATATATTCATTATGTTTGCAGAAGTGGGTGCTGCTCAGTTGGCCGATACCTCGTCCAGCCAAACAGCTGGGTCTCTGAGAAACTTTGACATGAACAGACTGCCTGCTGGAACAGACGAGGAAGGTGGTGGGGGTTCTTCCTCAGCTGTGAGCACTGTTTCTCCATTTTTATCAGATATTGTGGTTCGTTATGGTGAAAAGGATAATGGGACATGGGATGGAGAGGTCAATGAGCGAACCCATTATCAGGATCAGGGCCTATACAATCAAAATACTGAAAGTCTGAGAAATATAGCAAGAAATTGTGAAGANNNNNNNNNNNNNNNNN
>PIAY-16
TCAAGGCCGAGAGATATCAATTTAGTCTCTGAGAAGCAAAAGGGACATGAAGAATATCTCAGTGTAGGCCTCACCATGGCAATCTCAGCTAGCCCAATGATCACCCGTTCTCATGGCTCTGGTATGTGTATTCTCTATGTTTTTGTGTATATGACTGGTATCTTTGGGAGATATAAATTATGTATATGTCCAGTAATATTGGGAGATATAAATTGTGTATATATTCATTATGTTTGCAGAAGTGGGTGCTGCTCAGTTGGCCGATACCTCGTCCAGCCAAACAGCTGGGTCTCTGAGAAACTTTGACATGAACAGACTGCCTGCTGGAACAGACGAGGAAGGTGGTGGGGGTTCTTCCTCAGCTGTGAGCACTGTTTCTCCATTTTTATCAGATATTGTGGTTCGTTATGGTGAAAAGGATAATGGGACATGGGATGGAGAGGTCAATGAGCGAACCCATTATCAGGATCAGGGCCTATACAATCAAAATACTGAAAGTCTGAGAAATATAGCAAGAAATTGTGAAGAAGATGAAGGAGACCATG
>PIAY-5
TCAAGGCCGAGAGATATCAATTTAGTCTCTGAGAAGCAAAAGGGACATGAAGAATATCTCAGTGTAGGCCTCACCATGGCAATCTCAGCTAGCCCAATGATCACCCGTTCTCATGGCTCTGGTATGTGTATTCTCTATGTTTTTGTGTATATGACTGGTATCTTTGGGAGATATAAATTATGTATATGTCCAGTAATATTGGGAGATATAAATTGTGTATATATTCATTATGTTTGCAGAAGTGGGTGCTGCTCAGTTGGCCGATACCTCGTCCAGCCAAACAGCTGGGTCTCTGAGAAACTTTGACATGAACAGACTGCCTGCTGGAACAGACGAGGAAGGTGGTGGGGGTTCTTCCTCAGCTGTGAGCACTGTTTCTCCATTTTTATCAGATATTGTGGTTCGTTATGGTGAAAAGGATAATGGGACATGGGATGGAGAGGTCAATGAGCGAACCCATTATCAGGATCAGGGCCTATACAATCAAAATACTGAAAGTCTGAGAAATATAGCAAGAAATTGTGAAGAAGATGAAGGAGACCATG
>PIAY-18
TCAAGGCCGAGAGATATCAATTTAGTCTCTGAGAAGCAAAAGGGACATGAAGAATATCTCAGTGTAGGCCTCACCATGGCAATCTCAGCTAGCCCAATGATCACCCGTTCTCATGGCTCTGGTATGTGTATTCTCTATGTTTTTGTGTATATGACTGGTATCTTTGGGAGATATAAATTATGTATATGTCCAGTAATATTGGGAGATATAAATTGTGTATATATTCATTATGTTTGCAGAAGTGGGTGCTGCTCAGTTGGCCGATACCTCGTCCAGCCAAACAGCTGGGTCTCTGAGAAACTTTGACATGAACAGACTGCCTGCTGGAACAGACGAGGAAGGTGGTGGGGGTTCTTCCTCAGCTGTGAGCACTGTTTCTCCATTTTTATCAGATATTGTGGTTCGTTATGGTGAAAAGGATAATGGGACATGGGATGGAGAGGTCAATGAGCGAACCCATTATCAGGATCAGGGCCTATACAATCAAAATACTGAAAGTCTGAGAAATATAGCAAGAAATTGTGAAGAAGATGAAGGAGACCATG
>PIAY-6
TCAAGGCCGAGAGATATCAATTTAGTCTCTGAGAAGCAAAAGGGACATGAAGAATATCTCAGTGTAGGCCTCACCATGGCAATCTCAGCTAGCCCAATGATCACCCGTTCTCATGGCTCTGGTATGTGTATTCTCTATGTTTTTGTGTATATGACTGGTATCTTTGGGAGATATAAATTATGTATATGTCCAGTAATATTGGGAGATATAAATTGTGTATATATTCATTATGTTTGCAGAAGTGGGTGCTGCTCAGTTGGCCGATACCTCGTCCAGCCAAACAGCTGGGTCTCTGAGAAACTTTGACATGAACAGACTGCCTGCTGGAACAGACGAGGAAGGTGGTGGGGGTTCTTCCTCAGCTGTGAGCACTGTTTCTCCATTTTTATCAGATATTGTGGTTCGTTATGGTGAAAAGGATAATGGGACATGGGATGGAGAGGTCAATGAGCGAACCCATTATCAGGATCAGGGCCTATACAATCAAAATACTGAAAGTCTGAGAAATATAGCAAGAAATTGTGAAGAAGATGAAGGAGACCATG
>PIAY-15
TCAAGGCCGAGAGATATCAATTTAGTCTCTGAGAAGCAAAAGGGACATGAAGAATATCTCAGTGTAGGCCTCACCATGGCAATCTCAGCTAGCCCAATGATCACCCGTTCTCATGGCTCTGGTATGTGTATTCTCTATGTTTTTGTGTATATGACTGGTATCTTTGGGAGATATAAATTATGTATATGTCCAGTAATATTGGGAGATATAAATTGTGTATATATTCATTATGTTTGCAGAAGTGGGTGCTGCTCAGTTGGCCGATACCTCGTCCAGCCAAACAGCTGGGTCTCTGAGAAACTTTGACATGAACAGACTGCCTGCTGGAACAGACGAGGAAGGTGGTGGGGGTTCTTCCTCAGCTGTGAGCACTGTTTCTCCATTTTTATCAGATATTGTGGTTCGTTATGGTGAAAAGGATAATGGGACATGGGATGGAGAGGTCAATGAGCGAACCCATTATCAGGATCAGGGCCTATACAATCAAAATACTGAAAGTCTGAGAAATATAGCAAGAAATTGTGAAGAAGATGAAGGAGACCATG
>PIAY-3
TCAAGGCCGAGAGATATCAATTTAGTCTCTGAGAAGCAAAAGGGACATGAAGAATATCTCAGTGTAGGCCTCACCATGGCAATCTCAGCTAGCCCAATGATCACCCGTTCTCATGGCTCTGGTATGTGTATTCTCTATGTTTTTGTGTATATGACTGGTATCTTTGGGAGATATAAATTATGTATATGTCCAGTAATATTGGGAGATATAAATTGTGTATATATTCATTATGTTTGCAGAAGTGGGTGCTGCTCAGTTGGCCGATACCTCGTCCAGCCAAACAGCTGGGTCTCTGAGAAACTTTGACATGAACAGACTGCCTGCTGGAACAGACGAGGAAGGTGGTGGGGGTTCTTCCTCAGCTGTGAGCACTGTTTCTCCATTTTTATCAGATATTGTGGTTCGTTATGGTGAAAAGGATAATGGGACATGGGATGGAGAGGTCAATGAGCGAACCCATTATCAGGATCAGGGCCTATACAATCAAAATACTGAAAGTCTGAGAAATATAGCAAGAAATTGTGAAGAAGATGAAGGAGACCATG
>PIAY-9
TCAAGGCCGAGAGATATCAATTTAGTCTCTGAGAAGCAAAAGGGACATGAAGAATATCTCAGTGTAGGCCTCACCATGGCAATCTCAGCTAGCCCAATGATCACCCGTTCTCATGGCTCTGGTATGTGTATTCTCTATGTTTTTGTGTATATGACTGGTATCTTTGGGAGATATAAATTATGTATATGTCCAGTAATATTGGGAGATATAAATTGTGTATATATTCATTATGTTTGCAGAAGTGGGTGCTGCTCAGTTGGCCGATACCTCGTCCAGCCAAACAGCTGGGTCTCTGAGAAACTTTGACATGAACAGACTGCCTGCTGGAACAGACGAGGAAGGTGGTGGGGGTTCTTCCTCAGCTGTGAGCACTGTTTCTCCATTTTTATCAGATATTGTGGTTCGTTATGGTGAAAAGGATAATGGGACATGGGATGGAGAGGTCAATGAGCGAACCCATTATCAGGATCAGGGCCTATACAATCAAAATACTGAAAGTCTGAGAAATATAGCAAGAAATTGTGAAGAAGATGAAGGAGACCATG
>PIAY-4
TCAAGGCCGAGAGATATCAATTTAGTCTCTGAGAAGCAAAAGGGACATGAAGAATATCTCAGTGTAGGCCTCACCATGGCAATCTCAGCTAGCCCAATGATCACCCGTTCTCATGGCTCTGGTATGTGTATTCTCTATGTTTTTGTGTATATGACTGGTATCTTTGGGAGATATAAATTATGTATATGTCCAGTAATATTGGGAGATATAAATTGTGTATATATTCATTATGTTTGCAGAAGTGGGTGCTGCTCAGTTGGCCGATACCTCGTCCAGCCAAACAGCTGGGTCTCTGAGAAACTTTGACATGAACAGACTGCCTGCTGGAACAGACGAGGAAGGTGGTGGGGGTTCTTCCTCAGCTGTGAGCACTGTTTCTCCATTTTTATCAGATATTGTGGTTCGTTATGGTGAAAAGGATAATGGGACATGGGATGGAGAGGTCAATGAGCGAACCCATTATCAGGATCAGGGCCTATACAATCAAAATACTGAAAGTCTGAGAAATATAGCAAGAAATTGTGAAGAAGATGAAGGAGACCATG
>PIAY-7
TCAAGGCCGAGAGATATCAATTTAGTCTCTGAGAAGCAAAAGGGACATGAAGAATATCTCAGTGTAGGCCTCACCATGGCAATCTCAGCTAGCCCAATGATCACCCGTTCTCATGGCTCTGGTATGTGTATTCTCTATGTTTTTGTGTATATGACTGGTATCTTTGGGAGATATAAATTATGTATATGTCCAGTAATATTGGGAGATATAAATTGTGTATATATTCATTATGTTTGCAGAAGTGGGTGCTGCTCAGTTGGCCGATACCTCGTCCAGCCAAACAGCTGGGTCTCTGAGAAACTTTGACATGAACAGACTGCCTGCTGGAACAGACGAGGAAGGTGGTGGGGGTTCTTCCTCAGCTGTGAGCACTGTTTCTCCATTTTTATCAGATATTGTGGTTCGTTATGGTGAAAAGGATAATGGGACATGGGATGGAGAGGTCAATGAGCGAACCCATTATCAGGATCAGGGCCTATACAATCAAAATACTGAAAGTCTGAGAAATATAGCAAGAAATTGTGAAGAAGATGAAGGAGACCATG
>PIAY-13
TCAAGGCCGAGAGATATCAATTTAGTCTCTGAGAAGCAAAAGGGACATGAAGAATATCTCAGTGTAGGCCTCACCATGGCAATCTCAGCTAGCCCAATGATCACCCGTTCTCATGGCTCTGGTATGTGTATTCTCTATGTTTTTGTGTATATGACTGGTATCTTTGGGAGATATAAATTATGTATATGTCCAGTAATATTGGGAGATATAAATTGTGTATATATTCATTATGTTTGCAGAAGTGGGTGCTGCTCAGTTGGCCGATACCTCGTCCAGCCAAACAGCTGGGTCTCTGAGAAACTTTGACATGAACAGACTGCCTGCTGGAACAGACGAGGAAGGTGGTGGGGGTTCTTCCTCAGCTGTGAGCACTGTTTCTCCATTTTTATCAGATATTGTGGTTCGTTATGGTGAAAAGGATAATGGGACATGGGATGGAGAGGTCAATGAGCGAACCCATTATCAGGATCAGGGCCTATACAATCAAAATACTGAAAGTCTGAGAAATATAGCAAGAAATTGTGAAGAAGATGAAGGAGACCATG
>PIAY-1
TCAAGGCCGAGAGATATCAATTTAGTCTCTGAGAAGCAAAAGGGACATGAAGAATATCTCAGTGTAGGCCTCACCATGGCAATCTCAGCTAGCCCAATGATCACCCGTTCTCATGGCTCTGGTATGTGTATTCTCTATGTTTTTGTGTATATGACTGGTATCTTTGGGAGATATAAATTATGTATATGTCCAGTAATATTGGGAGATATAAATTGTGTATATATTCATTATGTTTGCAGAAGTGGGTGCTGCTCAGTTGGCCGATACCTCGTCCAGCCAAACAGCTGGGTCTCTGAGAAACTTTGACATGAACAGACTGCCTGCTGGAACAGACGAGGAAGGTGGTGGGGGTTCTTCCTCAGCTGTGAGCACTGTTTCTCCATTTTTATCAGATATTGTGGTTCGTTATGGTGAAAAGGATAATGGGACATGGGATGGAGAGGTCAATGAGCGAACCCATTATCAGGATCAGGGCCTATACAATCAAAATACTGAAAGTCTGAGAAATATAGCAAGAAATTGTGAAGAAGATGAAGGAGACCATG
>PIAY-17
TCAAGGCCGAGAGATATCAATTTAGTCTCTGAGAAGCAAAAGGGACATGAAGAATATCTCAGTGTAGGCCTCACCATGGCAATCTCAGCTAGCCCAATGATCACCCGTTCTCATGGCTCTGGTATGTGTATTCTCTATGTTTTTGTGTATATGACTGGTATCTTTGGGAGATATAAATTATGTATATGTCCAGTAATATTGGGAGATATAAATTGTGTATATATTCATTATGTTTGCAGAAGTGGGTGCTGCTCAGTTGGCCGATACCTCGTCCAGCCAAACAGCTGGGTCTCTGAGAAACTTTGACATGAACAGACTGCCTGCTGGAACAGACGAGGAAGGTGGTGGGGGTTCTTCCTCAGCTGTGAGCACTGTTTCTCCATTTTTATCAGATATTGTGGTTCGTTATGGTGAAAAGGATAATGGGACATGGGATGGAGAGGTCAATGAGCGAACCCATTATCAGGATCAGGGCCTATACAATCAAAATACTGAAAGTCTGAGAAATATAGCAAGAAATTGTGAAGAAGATGAAGGAGACCATG
>PIAY-19
TCAAGGCCGAGAGATATCAATTTAGTCTCTGAGAAGCAAAAGGGACATGAAGAATATCTCAGTGTAGGCCTCACCATGGCAATCTCAGCTAGCCCAATGATCACCCGTTCTCATGGCTCTGGTATGTGTATTCTCTATGTTTTTGTGTATATGACTGGTATCTTTGGGAGATATAAATTATGTATATGTCCAGTAATATTGGGAGATATAAATTGTGTATATATTCATTATGTTTGCAGAAGTGGGTGCTGCTCAGTTGGCCGATACCTCGTCCAGCCAAACAGCTGGGTCTCTGAGAAACTTTGACATGAACAGACTGCCTGCTGGAACAGACGAGGAAGGTGGTGGGGGTTCTTCCTCAGCTGTGAGCACTGTTTCTCCATTTTTATCAGATATTGTGGTTCGTTATGGTGAAAAGGATAATGGGACATGGGATGGAGAGGTCAATGAGCGAACCCATTATCAGGATCAGGGCCTATACAATCAAAATACTGAAAGTCTGAGAAATATAGCAAGAAATTGTGAAGAAGATGAAGGAGACCATG
>PIBU-1
TCAAGGCCGAGAGATATCAATTTAGTCTCTGAGAAGCAAAAGGGACATGAAGAATATCTCAGTGTAGGCCTCACCATGGCAGTCTCAGCTGGCCCAGTGATCACCCGTTCTCATGGCTCTGGTATGTGTATTCTCTATGTTTCTGTGTATATGACTGGTATTTTTGGGAGATATAAATTGTGTATATGTCCAGTAGTATTGGGAGATATAAATTGTGTATATATTCATTATGTTTGCAGAAGTGGGTGCTGCTCAGTTGGCCGATACCTCGTCCAGCCAAACAGCTGGGTCTCTGAGAAACTTTGACATGAACAGACTGCCTACTGGAACAGACGAGGAAGGTGGTGGGGGTTCTTCCTCAGCTGTGAGCACTGTTTCTCCATTTTTATCAGATATTGTGGTTCGTTATGGTGAAAAGGATAATGGGACATGGGATGGAGAGGTCAATGAGAGAACCCATTATCAGGATCAGGGCCTATACAATCAAAATACTGCAAGTCTGAGAAATATAGCAAGAAATTGTGAAGAAGATGAAGGAGACCATG
>PIFL-16
TCAAGGCCGAGAGATATCAATTTAGTCTCTGAGAAGCAAAAGGGACATGAAGAATATCTCAGTGTAGGCCTCACCATGGCAATCTCAGCTAGCCCAATGATCACCCGTTCTCATGGCTCTGGTATGTGTATTCTCTATGTTTTTGTGTATATGACTGGTATTTTTGGGAGATATAAATTATGTATATGTCCAGTAATATTGGGAGATATAAATTGTGTATATATTCATTATGTTTGCAGAAGTGGGTGCTGCTCAGTTGGCCGATACCTCGTCCAGCCAAACAGCTGGGTCTCTGAGAAACTTTGACATGAACAGACTGCCTGCTGGAACAGACGAGGAAGGTGGTGGGGGTTCTTCCTCAGCTGTGAGCACTGTTTCTCCATTTTTATCAGATATTGTGGTTCGTTATGGTGAAAAGGATAATGGGACATGGGATGGAGAGGTCAATGAGAGAACCCATTATCAGGATCAGGGCCTATACAATCAAAATACTGAAAGTCTGAGAAATATAGCAAGAAATTGTGAAGAAGATGAAGGAGACCATG
>PIFL-14
TCAAGGCCGAGAGATATCAATTTAGTCTCTGAGAAGCAAAAGGGACATGAAGAATATCTCAGTGTAGGCCTCACCATGGCAATCTCAGCTAGCCCAATGATCACCCGTTCTCATGGCTCTGGTATGTGTATTCTCTATGTTTTTGTGTATATGACTGGTATTTTTGGGAGATATAAATTATGTATATGTCCAGTAATATTGGGAGATATAAATTGTGTATATATTCATTATGTTTGCAGAAGTGGGTGCTGCTCAGTTGGCCGATACCTCGTCCAGCCAAACAGCTGGGTCTCTGAGAAACTTTGACATGAACAGACTGCCTGCTGGAACAGACGAGGAAGGTGGTGGGGGTTCTTCCTCAGCTGTGAGCACTGTTTCTCCATTTTTATCAGATATTGTGGTTCGTTATGGTGAAAAGGATAATGGGACATGGGATGGAGAGGTCAATGAGCGAACCCATTATCAGGATCAGGGCCTATACAATCAAAATACTGAAAGTCTGAGAAATATAGCAAGAAATTGTGAAGAAGATGAAGGAGACCATG
>PIFL-1
TCAAGGCCGAGAGATATCAATTTAGTCTCTGAGAAGCAAAAGGGACATGAAGAATATCTCAGTGTAGGCCTCACCATGGCAATCTCAGCTAGCCCAATGATCACCCGTTCTCATGGCTCTGGTATGTGTATTCTCTATGTTTTTGTGTATATGACTGGTATTTTTGGGAGATATAAATTATGTATATGTCCAGTAATATTGGGAGATATAAATTGTGTATATATTCATTATGTTTGCAGAAGTGGGTGCTGCTCAGTTGGCCGATACCTCGTCCAGCCAAACAGCTGGGTCTCTGAGAAACTTTGACATGAACAGACTGCCTACTGGAACAGACGAGGAAGGTGGTGGGGGTTCTTCCTCAGCTGTGAGCACTGTTTCTCCATTTTTATCAGATATTGTGGTTCGTTATGCTGAAAAGGATAATGGGACATGGGATGGAGAGGTCAATGAGAGAACCCATTATCAGGATCAGGGCCTATACAATCAAAATACTGAAAGTCTGAGAAATATAGCAAGAAATTGTGAAGAAGATGAAGGAGACCATG
>PIFL-5
TCAAGGCCGAGAGATATCAATTTAGTCTCTGAGAAGCAAAAGGGACATGAAGAATATCTCAGTGTAGGCCTCACCATGGCAATCTCAGCTAGCCCAATGATCACCCGTTCTCATGGCTCTGGTATGTGTATTCTCTATGTTTTTGTGTATATGACTGGTATCTTTGGGAGATATAAATTATGTATATGTCCAGTAATATTGGGAGATATAAATTGTGTATATATTCATTATGTTTGCAGAAGTGGGTGCTGCTCAGTTGGCCGATACCTCGTCCAGCCAAACAGCTGGGTCTCTGAGAAACTTTGACATGAACAGACTGCCTGCTGGAACAGACGAGGAAGGTGGTGGGGGTTCTTCCTCAGCTGTGAGCACTGTTTCTCCATTTTTATCAGATATTGTGGTTCGTTATGGTGAAAAGGATAATGGGACATGGGATGGAGAGGTCAATGAGCGAACCCATTATCAGGATCAGGGCCTATACAATCAAAATACTGAAAGTCTGAGAAATATAGCAAGAAATTGTGAAGAAGATGAAGGAGACCATG
>PIFL-4
TCAAGGCCGAGAGATATCAATTTAGTCTCTGAGAAGCAAAAGGGACATGAAGAATATCTCAGTGTAGGCCTCACCATGGCAATCTCAGCTAGCCCAATGATCACCCGTTCTCATGGCTCTGGTATGTGTATTCTCTATGTTTTTGTGTATATGACTGGTATTTTTGGGAGATATAAATTATGTATATGTCCAGTAATATTGGGAGATATAAATTGTGTATATATTCATTATGTTTGCAGAAGTGGGTGCTGCTCAGTTGGCCGATACCTCGTCCAGCCAAACAGCTGGGTCTCTGAGAAACTTTGACATGAACAGACTGCCTGCTGGAACAGACGAGGAAGGTGGTGGGGGTTCTTCCTCAGCTGTGAGCACTGTTTCTCCATTTTTATCAGATATTGTGGTTCGTTATGGTGAAAAGGATAATGGGACATGGGATGGAGAGGTCAATGAGAGAACCCATTATCAGGATCAGGGCCTATACAATCAAAATACTGAAAGTCTGAGAAATATAGCAAGAAATTGTGAAGAAGATGAAGGAGACCATG
>PIFL-10
TCAAGGCCGAGAGATATCAATTTAGTCTCTGAGAAGCAAAAGGGACATGAAGAATATCTCAGTGTAGGCCTCACCATGGCAATCTCAGCTAGCCCAATGATCACCCGTTCTCATGGCTCTGGTATGTGTATTCTCTATGTTTTTGTGTATATGACTGGTATCTTTGGGAGATATAAATTATGTATATGTCCAGTAATATTGGGAGATATAAATTGTGTATATATTCATTATGTTTGCAGAAGTGGGTGCTGCTCAGTTGGCCGATACCTCGTCCAGCCAAACAGCTGGGTCTCTGAGAAACTTTGACATGAACAGACTGCCTGCTGGAACAGACGAGGAAGGTGGTGGGGGTTCTTCCTCAGCTGTGAGCACTGTTTCACCATTTTTATCAGATATTGTGGTTCGTTTTGGTGAAAAGGATAATGGGACATGGGATGGAGAGGTCAATGAGAGAACCCATTATCAGGATCAGGGCCTATACAATCAAAATACTGAAAGTCTGAGAAATATAGCAAGAAATTGTGAAGAAGATGAAGGAGACCATG
>PIFL-3
TCAAGGCCGAGAGATATCAATTTAGTCTCTGAGAAGCAAAAGGGACATGAAGAATATCTCAGTGTAGGCCTCACCATGGCAATCTCAGCTAGCCCAATGATCACCCGTTCTCATGGCTCTGGTATGTGTATTCTCTATGTTTTTGTGTATATGACTGGTATCTTTGGGAGATATAAATTATGTATATGTCCAGTAATATTGGGAGATATAAATTGTGTATATATTCATTATGTTTGCAGAAGTGGGTGCTGCTCAGTTGGCCGATACCTCGTCCAGCCAAACAGCTGGGTCTCTGAGAAACTTTGACATGAACAGACTGCCTGCTGGAACAGACGAGGAAGGTGGTGGGGGTTCTTCCTCAGCTGTGAGCACTGTTTCTCCATTTTTATCAGATATTGTGGTTCGTTATGGTGAAAAGGATAATGGGACATGGGATGGAGAGGTCAATGAGCGAACCCATTATCAGGATCAGGGCCTATACAATCAAAATACTGAAAGTCTGAGAAATATAGCAAGAAATTGTGAAGAAGATGAAGGAGACCATG
>PIFL-13
TCAAGGCCGAGAGATATCAATTTAGTCTCTGAGAAGCAAAAGGGACATGAAGAATATCTCAGTGTAGGCCTCACCATGGCAATCTCAGCTAGCCCAATGATCACCCGTTCTCATGGCTCTGGTATGTGTATTCTCTATGTTTTTGTGTATATGACTGGTATTTTTGGGAGATATAAATTATGTATATGTCCAGTAATATTGGGAGATATAAATTGTGTATATATTCATTATGTTTGCAGAAGTGGGTGCTGCTCAGTTGGCCGATACCTCGTCCAGCCAAACAGCTGGGTCTCTGAGAAACTTTGACATGAACAGACTGCCTGCTGGAACAGACGAGGAAGGTGGTGGGGGTTCTTCCTCAGCTGTGAGCACTGTTTCTCCATTTTTATCAGATATTGTGGTTCGTTATGGTGAAAAGGATAATGGGACATGGGATGGAGAGGTCAATGAGCGAACCCATTATCAGGATCAGGGCCTATACAATCAAAATACTGAAAGTCTGAGAAATATAGCAAGAAATTGTGAAGAAGATGAAGGAGACCATG
>PIFL-15
TCAAGGCCGAGAGATATCAATTTAGTCTCTGAGAAGCAAAAGGGACATGAAGAATATCTCAGTGTAGGCCTCACCATGGCAATCTCAGCTAGCCCAATGATCACCCGTTCTCATGGCTCTGGTATGTGTATTCTCTATGTTTTTGTGTATATGACTGGTATCTTTGGGAGATATAAATTATGTATATGTCCAGTAATATTGGGAGATATAAATTGTGTATATATTCATTATGTTTGCAGAAGTGGGTGCTGCTCAGTTGGCCGATACCTCGTCCAGCCAAACAGCTGGGTCTCTGAGAAACTTTGACATGAACAGACTGCCTGCTGGAACAGACGAGGAAGGTGGTGGGGGTTCTTCCTCAGCTGTGAGCACTGTTTCACCATTTTTATCAGATATTGTGGTTCGTTTTGGTGAAAAGGATAATGGGACATGGGATGGAGAGGTCAATGAGAGAACCCATTATCAGGATCAGGGCCTATACAATCAAAATACTGAAAGTCTGAGAAATATAGCAAGAAATTGTGAAGAAGATGAAGGAGACCATG
>PIFL-8
TCAAGGCCGAGAGATATCAATTTAGTCTCTGAGAAGCAAAAGGGACATGAAGAATATCTCAGTGTAGGCCTCACCATGGCAATCTCAGCTAGCCCAATGATCACCCGTTCTCATGGCTCTGGTATGTGTATTCTCTATGTTTTTGTGTATATGACTGGTATCTTTGGGAGATATAAATTATGTATATGTCCAGTAATATTGGGAGATATAAATTGTGTATATATTCATTATGTTTGCAGAAGTGGGTGCTGCTCAGTTGGCCGATACCTCGTCCAGCCAAACAGCTGGGTCTCTGAGAAACTTTGACATGAACAGACTGCCTGCTGGAACAGACGAGGAAGGTGGTGGGGGTTCTTCCTCAGCTGTGAGCACTGTTTCTCCATTTTTATCAGATATTGTGGTTCGTTATGGTGAAAAGGATAATGGGACATGGGATGGAGAGGTCAATGAGCGAACCCATTATCAGGATCAGGGCCTATACAATCAAAATACTGAAAGTCTGAGAAATATAGCAAGAAATTGTGAAGAAGATGAAGGAGACCATG
>PIFL-17
TCAAGGCCGAGAGATATCAATTTAGTCTCTGAGAAGCAAAAGGGACATGAAGAATATCTCAGTGTAGGCCTCACCATGGCAATCTCAGCTAGCCCAATGATCACCCGTTCTCATGGCTCTGGTATGTGTATTCTCTATGTTTTTGTGTATATGACTGGTATCTTTGGGAGATATAAATTATGTATATGTCCAGTAATATTGGGAGATATAAATTGTGTATATATTCATTATGTTTGCAGAAGTGGGTGCTGCTCAGTTGGCCGATACCTCGTCCAGCCAAACAGCTGGGTCTCTGAGAAACTTTGACATGAACAGACTGCCTGCTGGAACAGACGAGGAAGGTGGTGGGGGTTCTTCCTCAGCTGTGAGCACTGTTTCTCCATTTTTATCAGATATTGTGGTTCGTTATGGTGAAAAGGATAATGGGACATGGGATGGAGAGGTCAATGAGCGAACCCATTATCAGGATCAGGGCCTATACAATCAAAATACTGAAAGTCTGAGAAATATAGCAAGAAATTGTGAAGAAGATGAAGGAGACCATG
>PIFL-11
TCAAGGCCGAGAGATATCAATTTAGTCTCTGAGAAGCAAAAGGGACATGAAGAATATCTCAGTGTAGGCCTCACCATGGCAATCTCAGCTAGCCCAATGATCACCCGTTCTCATGGCTCTGGTATGTGTATTCTCTATGTTTTTGTGTATATGACTGGTATTTTTGGGAGATATAAATTATGTATATGTCCAGTAATATTGGGAGATATAAATTGTGTATATATTCATTATGTTTGCAGAAGTGGGTGCTGCTCAGTTGGCCGATACCTCGTCCAGCCAAACAGCTGGGTCTCTGAGAAACTTTGACATGAACAGACTGCCTGCTGGAACAGACGAGGAAGGTGGTGGGGGTTCTTCCTCAGCTGTGAGCACTGTTTCTCCATTTTTATCAGATATTGTGGTTCGTTATGGTGAAAAGGATAATGGGACATGGGATGGAGAGGTCAATGAGCGAACCCATTATCAGGATCAGGGCCTATACAATCAAAATACTGAAAGTCTGAGAAATATAGCAAGAAATTGTGAAGAAGATGAAGGAGACCATG
>PIFL-12
TCAAGGCCGAGAGATATCAATTTAGTCTCTGAGAAGCAAAAGGGACATGAAGAATATCTCAGTGTAGGCCTCACCATGGCAATCTCAGCTAGCCCAATGATCACCCGTTCTCATGGCTCTGGTATGTGTATTCTCTATGTTTTTGTGTATATGACTGGTATCTTTGGGAGATATAAATTATGTATATGTCCAGTAATATTGGGAGATATAAATTGTGTATATATTCATTATGTTTGCAGAAGTGGGTGCTGCTCAGTTGGCCGATACCTCGTCCAGCCAAACAGCTGGGTCTCTGAGAAACTTTGACATGAACAGACTGCCTGCTGGAACAGACGAGGAAGGTGGTGGGGGTTCTTCCTCAGCTGTGAGCACTGTTTCTCCATTTTTATCAGATATTGTGGTTCGTTATGGTGAAAAGGATAATGGGACATGGGATGGAGAGGTCAATGAGCGAACCCATTATCAGGATCAGGGCCTATACAATCAAAATACTGAAAGTCTGAGAAATATAGCAAGAAATTGTGAAGAAGATGAAGGAGACCATG
>PIGE-2
TCAAGGCCGAGAGATATCAATTTAGTCTCTGAGAAGCAAAAGGGACATGAAGAATATCTCAGTGTAGGCCTCACCATGGCAGTCTCAGCTGGCCCAGTGATCACCCGTTCTCATGGCTCTGGTATGTGTATTCTCTATGTTTTTGTGTATATGACTGGTATTTTTGGGAGATATAAATTGTGTATATGTCCAGTAGTATTGGGAGATATAAATTGTGTATATATTCATTATGTTTGCAGAAGTGGGTGCTGCTCAGTTGGCCGATACCTCGTCCAGCCAAACAGCTGGGTCTCTGAGAAACTTTGACATGAACAGACTGCCTACTGGAACAGACGAGGAAGGTGGTGGGGGTTCTTCCTCAGCTGTGAGCACTGTTTCTCCATTTTTATCAGATATTGTGGTTCGTTATGGTGAAAAGGATAATGGGACATGGGATGGAGAGGTCAATGAGAGAACCCATTATCAGGATCAGGGCCTATACAATCAAAATACTGTAAGTCTGAGAAATATAGCAAGAAATTGTGAAGAAGATGAAGGAGACCATG
>PIMN-15
TCAAGGCCGAGAGATATCAATTTAGTCTCTGAGAAGCAAAAGGGACATGAAGAATATCTCAGTGTAGGCCTCACCATGGCAATCTCAGCTAGCCCAATGATCACCCGTTCTCATGGCTCTGGTATGTGTATTCTCTATGTTTTTGTGTATGTGACTGGTATTTTTGGGAGATATAAATTATGTATATGTCCAGTAATATTGGGAGATATAAATTGTGTATATATTCATTATGTTTGCAGAAGTGGGTGCTGCTCAGTTGGCCGATACCTCGTCCAGCCAAACAGCTGGGTCTCTGAGAAACTTTGACATGAACAGACTGCCTACTGGAACAGACGAGGAAGGTGGTGGGGGTTCTTCCTCAGCTGTGAGCACTGTTTCTCCATTTTTATCAGATATTGTGGTTCGTTATGGTGAAAAGGATAATGGGACATGGGATGGAGAGGTCAATGAGAGAACCCATTATCAGGATCAGGGCCTATACAATCAAAATACTGAAAGTCTGAGAAATATAGCAAGAAATTGTGAAGAAGATGAAGGAGACCATG
>PIMN-18
TCAAGGCCGAGAGATATCAATTTAGTCTCTGAGAAGCAAAAGGGACATGAAGAATATCTCAGTGTAGGCCTCACCATGGCAATCTCAGCTAGCCCAATGATCACCCGTTCTCATGGCTCTGGTATGTGTATTCTCTATGTTTTTGTGTATGTGACTGGTATTTTTGGGAGATATAAATTATGTATATGTCCAGTAATATTGGGAGATATAAATTGTGTATATATTCATTATGTTTGCAGAAGTGGGTGCTGTTCAGTTGGCCGATACCTCGTCCAGCCAAACAGCTGGGTCTCTGAGAAACTTTGACATGAACAGACTGCCCACTGGAACAGACGAGGAAGGTGGTGGGGGTTCTTCCTCAGCTGTGAGCACTGTTTCTCCATTTTTATCAGATATTGTGGTTCGTTATGGTGAAAAGGATAATGGGACATGGGATGGAGAGGTCAATGAGCGAACCCATTATCAGGATCAGGGCCTATACAATCAAAATACTGAAAGTCTGAGAAATATAGCAAGAAATTGTGAAGAAGATGAAGGAGACCATG
>PIMN-9
TCAAGGCCGAGAGATATCAATTTAGTCTCTGAGAAGCAAAAGGGACATGAAGAATATCTCAGTGTAGGCCTCACCATGGCAATCTCAGCTAGCCCAATGATCACCCGTTCTCATGGCTCTGGTATGTGTATTCTCTATGTTTTTGTGTATGTGACTGGTATTTTTGGGAGATATAAATTATGTATATGTCCAGTAATATTGGGAGATATAAATTGTGTATATATTCATTATGTTTGCAGAAGTGGGTGCTGCTCAGTTGGCCGATACCTCGTCCAGCCAAACAGCTGGGTCTCTGAGAAACTTTGACATGAACAGACTGCCTACTGGAACAGACGAGGAAGGTGGTGGGGGTTCTTCCTCAGCTGTGAGCACTGTTTCTCCATTTTTATCAGATATTGTGGTTCGTTATGGTGAAAAGGATAATGGGACATGGGATGGAGAGGTCAATGAGAGAACCCATTATCAGGATCAGGGCCTATACAATCAAAATACTGAAAGTCTGAGAAATATAGCAAGAAATTGTGAAGAAGATGAAGGAGACCATG
>PIMN-13
TCAAGGCCGAGAGATATCAATTTAGTCTCTGAGAAGCAAAAGGGACATGAAGAATATCTCAGTGTAGGCCTCACCATGGCAATCTCAGCTAGCCCAATGATCACCCGTTCTCATGGCTCTGGTATGTGTATTCTCTATGTTTTTGTGTATGTGACTGGTATTTTTGGGAGATATAAATTATGTATATGTCCAGTAATATTGGGAGATATAAATTGTGTATATATTCATTATGTTTGCAGAAGTGGGTGCTGCTCAGTTGGCCGATACCTCGTCCAGCCAAACAGCTGGGTCTCTGAGAAACTTTGACATGAACAGACTGCCTACTGGAGCAGACGAGGAAGGTGGTGGGGGTTCTTCCTCAGCTGTGAGCACTGTTTCTCCATTTTTATCAGATATTGTGGTTCGTTATGGTGAAAAGGATAATGGGACATGGGATGGAGAGGTCAATGAGAGAACCCATTATCAGGATCAGGGCCTATACAATCAAAATACTGAAAGTCTGAGAAATATAGCAAGAAATTGTGAAGAAGATGAAGGAGACCATG
>PIMN-17
TCAAGGCCGAGAGATATCAATTTAGTCTCTGAGAAGCAAAAGGGACATGAAGAATATCTCAGTGTAGGCCTCACCATGGCAATCTCAGCTAGCCCAATGATCACCCGTTCTCATGGCTCTGGTATGTGTATTCTCTATGTTTTTGTGTATGTGACTGGTATTTTTGGGAGATATAAATTATGTATATGTCCAGTAATATTGGGAGATATAAATTGTGTATATATTCATTATGTTTGCAGAAGTGGGTGCTGCTCAGTTGGCCGATACCTCGTCCAGCCAAACAGCTGGGTCTCTGAGAAACTTTGACATGAACAGACTGCCTACTGGAGCAGACGAGGAAGGTGGTGGGGGTTCTTCCTCAGCTGTGAGCACTGTTTCTCCATTTTTATCAGATATTGTGGTTCGTTATGGTGAAAAGGATAATGGGACATGGGATGGAGAGGTCAATGAGAGAACCCATTATCAGGATCAGGGCCTATACAATCAAAATACTGAAAGTCTGAGAAATATAGCAAGAAATTGTGAAGAAGATGAAGGAGACCATG
>PIMN-5
TCAAGGCCGAGAGATATCAATTTAGTCTCTGAGAAGCAAAAGGGACATGAAGAATATCTCAGTGTAGGCCTCACCATGGCAATCTCAGCTAGCCCAATGATCACCCGTTCTCATGGCTCTGGTATGTGTATTCTCTATGTTTTTGTGTATGTGACTGGTATCTTTGGGAGATATAAATTATGTATATGTCCAGTAATATTGGGAGATATAAATTGTGTATATATTCATTATGTTTGCAGAAGTGGGTGCTGCTCAGTTGGCCGATACCTCGTCCAGCCAAACAGCTGGGTCTCTGAGAAACTTTGACATGAACAGACTGCCTACTGGAACAGACGAGGAAGGTGGTGGGGGTTCTTCCTCAGCTGTGAGCACTGTTTCTCCATTTTTATCAGATATTGTGGTTCGTTATGGTGAAAAGGATAATGGGACATGGGATGGAGAGGTCAATGAGAGAACCCATTATCAGGATCAGGGCCTATACAATCAAAATACTGAAAGTCTGAGAAATATAGCAAGAAATTGTGAAGAAGATGAAGGAGACCATG
>PIMN-4
TCAAGGCCGAGAGATATCAATTTAGTCTCTGAGAAGCAAAAGGGACATGAAGAATATCTCAGTGTAGGCCTCACCATGGCAATCTCAGCTAGCCCAATGATCACCCGTTCTCATGGCTCTGGTATGTGTATTCTCTATGTTTTTGTGTATGTGACTGGTATTTTTGGGAGATATAAATTATGTATATGTCCAGTAATATTGGGAGATATAAATTGTGTATATATTCATTATGTTTGCAGAAGTGGGTGCTGCTCAGTTGGCCGATACCTCGTCCAGCCAAACAGCTGGGTCTCTGAGAAACTTTGACATGAACAGACTGCCTACTGGAGCAGACGAGGAAGGTGGTGGGGGTTCTTCCTCAGCTGTGAGCACTGTTTCTCCATTTTTATCAGATATTGTGGTTCGTTATGGTGAAAAGGATAATGGGACATGGGATGGAGAGGTCAATGAGAGAACCCATTATCAGGATCAGGGCCTATACAATCAAAATACTGAAAGTCTGAGAAATATAGCAAGAAATTGTGAAGAAGATGAAGGAGACCATG
>PIMN-10
TCAAGGCCGAGAGATATCAATTTAGTCTCTGAGAAGCAAAAGGGACATGAAGAATATCTCAGTGTAGGCCTCACCATGGCAATCTCAGCTAGCCCAATGATCACCCGTTCTCATGGCTCTGGTATGTGTATTCTCTATGTTTTTGTGTATGTGACTGGTATTTTTGGGAGATATAAATTATGTATATGTCCAGTAATATTGGGAGATATAAATTGTGTATATATTCATTATGTTTGCAGAAGTGGGTGCTGTTCAGTTGGCCGATACCTCGTCCAGCCAAACAGCTGGGTCTCTGAGAAACTTTGACATGAACAGACTGCCCACTGGAACAGACGAGGAAGGTGGTGGGGGTTCTTCCTCAGCTGTGAGCACTGTTTCTCCATTTTTATCAGATATTGTGGTTCGTTATGGTGAAAAGGATAATGGGACATGGGATGGAGAGGTCAATGAGCGAACCCATTATCAGGATCAGGGCCTATACAATCAAAATACTGAAAGTCTGAGAAATATAGCAAGAAATTGTGAAGAAGATGAAGGAGACCATG
>PIMN-1
TCAAGGCCGAGAGATATCAATTTAGTCTCTGAGAAGCAAAAGGGACATGAAGAATATCTCAGTGTAGGCCTCACCATGGCAATCTCAGCTAGCCCAATGATCACCCGTTCTCATGGCTCTGGTATGTGTATTCTCTATGTTTTTGTGTATGTGACTGGTATTTTTGGGAGATATAAATTATGTATATGTCCAGTAATATTGGGAGATATAAATTGTGTATATATTCATTATGTTTGCAGAAGTGGGTGCTGCTCAGTTGGCCGATACCTCGTCCAGCCAAACAGCTGGGTCTCTGAGAAACTTTGACATGAACAGACTGCCTACTGGAGCAGACGAGGAAGGTGGTGGGGGTTCTTCCTCAGCTGTGAGCACTGTTTCTCCATTTTTATCAGATATTGTGGTTCGTTATGGTGAAAAGGATAATGGGACATGGGATGGAGAGGTCAATGAGAGAACCCATTATCAGGATCAGGGCCTATACAATCAAAATACTGAAAGTCTGAGAAATATAGCAAGAAATTGTGAAGAAGATGAAGGAGACCATG
>PIMN-7
TCAAGGCCGAGAGATATCAATTTAGTCTCTGAGAAGCAAAAGGGACATGAAGAATATCTCAGTGTAGGCCTCACCATGGCAATCTCAGCTAGCCCAATGATCACCCGTTCTCATGGCTCTGGTATGTGTATTCTCTATGTTTTTGTGTATGTGACTGGTATTTTTGGGAGATATAAATTATGTATATGTCCAGTAATATTGGGAGATATAAATTGTGTATATATTCATTATGTTTGCAGAAGTGGGTGCTGCTCAGTTGGTCGATACCTCGTCCAGCCAAACAGCTGGGTCTCTGAGAAACTTTGACATGAACAGACTGCCTACTGGAACAGACGAGGAAGGTGGTGGGGGTTCTTCCTCAGCTGTGAGCACTGTTTCTCCATTTTTATCAGATATTGTGGTTCGTTATGGTGAAAAGGATAATGGGACATGGGATGGAGAGGTCAATGAGAGAACCCATTATCAGGATCAGGGCCTATACAATCAAAATACTGAAAGTCTGAGAAATATAGCAAGAAATTGTGAAGAAGATGAAGGAGACCATG
>PIMN-6
TCAAGGCCGAGAGATATCAATTTAGTCTCTGAGAAGCAAAAGGGACATGAAGAATATCTCAGTGTAGGCCTCACCATGGCAATCTCAGCTAGCCCAATGATCACCCGTTCTCATGGCTCTGGTATGTGTATTCTCTATGTTTTTGTGTATGTGACTGGTATTTTTGGGAGATATAAATTATGTATATGTCCAGTAATATTGGGAGATATAAATTGTGTATATATTCATTATGTTTGCAGAAGTGGGTGCTGCTCAGTTGGCCGATACCTCGTCCAGCCAAACAGCTGGGTCTCTGAGAAACTTTGACATGAACAGACTGCCCACTGGAACAGACGAGGAAGGTGGTGGGGGTTCTTCCTCAGCTGTGAGCACTGTTTCTCCATTTTTATCAGATATTGTGGTTCGTTATGGTGAAAAGGATAATGGGACATGGGATGGAGAGGTCAATGAGCGAACCCATTATCAGGATCAGGGCCTATACAATCAAAATACTGAAAGTCTGAGAAATATAGCAAGAAATTGTGAAGAAGATGAAGGAGACCATG
>PIMN-2
TCAAGGCCGAGAGATATCAATTTAGTCTCTGAGAAGCAAAAGGGACATGAAGAATATCTCAGTGTAGGCCTCACCATGGCAATCTCAGCTAGCCCAATGATCACCCGTTCTCATGGCTCTGGTATGTGTATTCTCTATGTTTTTGTGTATGTGACTGGTATTTTTGGGAGATATAAATTATGTATATGTCCAGTAATATTGGGAGATATAAATTGTGTATATATTCATTATGTTTGCAGAAGTGGGTGCTGCTCAGTTGGCCGATACCTCGTCCAGCCAAACAGCTGGGTCTCTGAGAAACTTTGACATGAACAGACTGCCCACTGGAACAGACGAGGAAGGTGGTGGGGGTTCTTCCTCAGCTGTGAGCACTGTTTCTCCATTTTTATCAGATATTGTGGTTCGTTATGGTGAAAAGGATAATGGGACATGGGATGGAGAGGTCAATGAGCGAACCCATTATCAGGATCAGGGCCTATACAATCAAAATACTGAAAGTCTGAGAAATATAGCAAGAAATTGTGAAGAAGATGAAGGAGACCATG
>PIMN-16
TCAAGGCCGAGAGATATCAATTTAGTCTCTGAGAAGCAAAAGGGACATGAAGAATATCTCAGTGTAGGCCTCACCATGGCAATCTCAGCTAGCCCAATGATCACCCGTTCTCATGGCTCTGGTATGTGTATTCTCTATGTTTTTGTGTATGTGACTGGTATTTTTGGGAGATATAAATTATGTATATGTCCAGTAATATTGGGAGATATAAATTGTGTATATATTCATTATGTTTGCAGAAGTGGGTGCTGCTCAGTTGGCCGATACCTCGTCCAGCCAAACAGCTGGGTCTCTGAGAAACTTTGACATGAACAGACTGCCTACTGGAACAGACGAGGAAGGTGGTGGGGGTTCTTCCTCAGCTGTGAGCACTGTTTCTCCATTTTTATCAGATATTGTGGTTCGTTATGGTGAAAAGGATAATGGGACATGGGATGGAGAGGTCAATGAGAGAACCCATTATCAGGATCAGGGCCTATACAATCAAAATACTGAAAGTCTGAGAAATATAGCAAGAAATTGTGAAGAAGATGAAGGAGACCATG
>PIMN-12
TCAAGGCCGAGAGATATCAATTTAGTCTCTGAGAAGCAAAAGGGACATGAAGAATATCTCAGTGTAGGCCTCACCATGGCAATCTCAGCTAGCCCAATGATCACCCGTTCTCATGGCTCTGGTATGTGTATTCTCTATGTTTTTGTGTATGTGACTGGTATTTTTGGGAGATATAAATTATGTATATGTCCAGTAATATTGGGAGATATAAATTGTGTATATATTCATTATGTTTGCAGAAGTGGGTGCTGCTCAGTTGGCCGATACCTCGTCCAGCCAAACAGCTGGGTCTCTGAGAAACTTTGACATGAACAGACTGCCTACTGGAACAGACGAGGAAGGTGGTGGGGGTTCTTCCTCAGCTGTGAGCACTGTTTCTCCATTTTTATCAGATATTGTGGTTCGTTATGGTGAAAAGGATAATGGGACATGGGATGGAGAGGTCAATGAGAGAACCCATTATCAGGATCAGGGCCTATACAATCAAAATACTGAAAGTCTGAGAAATATAGCAAGAAATTGTGAAGAAGATGAAGGAGACCATG
>PIMN-14
TCAAGGCCGAGAGATATCAATTTAGTCTCTGAGAAGCAAAAGGGACATGAAGAATATCTCAGTGTAGGCCTCACCATGGCAATCTCAGCTAGCCCAATGATCACCCGTTCTCATGGCTCTGGTATGTGTATTCTCTATGTTTTTGTGTATGTGACTGGTATTTTTGGGAGATATAAATTATGTATATGTCCAGTAATATTGGGAGATATAAATTGTGTATATATTCATTATGTTTGCAGAAGTGGGTGCTGCTCAGTTGGCCGATACCTCGTCCAGCCAAACAGCTGGGTCTCTGAGAAACTTTGACATGAACAGACTGCCTACTGGAACAGACGAGGAAGGTGGTGGGGGTTCTTCCTCAGCTGTGAGCACTGTTTCTCCATTTTTATCAGATATTGTGGTTCGTTATGGTGAAAAGGATAATGGGACATGGGATGGAGAGGTCAATGAGAGAACCCATTATCAGGATCAGGGCCTATACAATCAAAATACTGAAAGTCTGAGAAATATAGCAAGAAATTGTGAAGAAGATGAAGGAGACCATG
>PIMN-11
TCAAGGCCGAGAGATATCAATTTAGTCTCTGAGAAGCAAAAGGGACATGAAGAATATCTCAGTGTAGGCCTCACCATGGCAATCTCAGCTAGCCCAATGATCACCCGTTCTCATGGCTCTGGTATGTGTATTCTCTATGTTTTTGTGTATGTGACTGGTATTTTTGGGAGATATAAATTATGTATATGTCCAGTAATATTGGGAGATATAAATTGTGTATATATTCATTATGTTTGCAGAAGTGGGTGCTGCTCAGTTGGCCGATACCTCGTCCAGCCAAACAGCTGGGTCTCTGAGAAACTTTGACATGAACAGACTGCCTACTGGAACAGACGAGGAAGGTGGTGGGGGTTCTTCCTCAGCTGTGAGCACTGTTTCTCCATTTTTATCAGATATTGTGGTTCGTTATGGTGAAAAGGATAATGGGACATGGGATGGAGAGGTCAATGAGAGAACCCATTATCAGGATCAGGGCCTATACAATCAAAATACTGAAAGTCTGAGAAATATAGCAAGAAATTGTGAAGAAGATGAAGGAGACCATG
>PISB-10
TCAAGGCCGAGAGATATCAATTTAGTCTCTGAGAAGCAAAAGGGACATGAAGAATATCTCAGTGTAGGCCTCACCATGGCAATCTCAGCTAGCCCAATGATCACCCGTTCTCATGGCTCTGGTATGTGTATTCTCTATGTTTTTGTGTATATGACTGGTATCTTTGGGAGATATAAATTATGTATATGTCCAGTAATATTGGGAGATATAAATTGTGTATATATTCATTATGTTTGCAGAAGTGGGTGCTGCTCAGTTGGCCGATACCTCGTCCAGCCAAACAGCTGGGTCTCTGAGAAACTTTGACATGAACAGACTGCCTGCTGGAACAGACGAGGAAGGTGGTGGGGGTTCTTCCTCAGCTGTGAGCACTGTTTCTCCATTTTTATCAGATATTGTGGTTCGTTATGGTGAAAAGGATAATGGGACATGGGATGGAGAGGTCAATGAGCGAACCCATTATCAGGATCAGGGCCTATACAATCAAAATACTGAAAGTCTGAGAAATATAGCAAGAAATTGTGAAGAAGATGAAGGAGACCATG
>PISB-6
NNNNNNNNNNNNNNNNNNNNNNNNNNNNNNNNNNNNNNNNAGGGACATGAAGAATATCTCAGTGTAGGCCTCACCATGGCAATCTCAGCTAGCCCAATGATCACCCGTTCTCATGGCTCTGGTATGTGTATTCTCTATGTTTTTGTGTATATGACTGGTATTTTTGGGAGATATAAATTATGTATATGTCCAGTAATATTGGGAGATATAAATTGTGTATATATTCATTATGTTTGCAGAAGTGGGTGCTGCTCAGTTGGCCGATACCTCGTCCAGCCAAACAGCTGGGTCTCTGAGAAACTTTGACATGAACAGACTGCCTACTGGAACAGACGAGGAAGGTGGTGGGGGTTCTTCCTCAGCTGTGAGCACTGTTTCTCCATTTTTATCAGATATTGTGGTTCGTTATGGTGAAAAGGATAATGGGACATGGGATGGAGAGGTCAATGAGAGAACCCATTATCAGGATCAGGGCCTATACAATCAAAATACTGAAAGTCTGAGAAATATAGCAAGAAATTGTGAAGAAGATGAAGGAGACCNNN
>PISB-17
TCAAGGCCGAGAGATATCAATTTAGTCTCTGAGAAGCAAAAGGGACATGAAGAATATCTCAGTGTAGGCCTCACCATGGCAATCTCAGCTAGCCCAATGATCACCCGTTCTCATGGCTCTGGTATGTGTATTCTCTATGTTTTTGTGTATATGACTGGTATCTTTGGGAGATATAAATTATGTATATGTCCAGTAATATTGGGAGATATAAATTGTGTATATATTCATTATGTTTGCAGAAGTGGGTGCTGCTCAGTTGGCCGATACCTCGTCCAGCCAAACAGCTGGGTCTCTGAGAAACTTTGACATGAACAGACTGCCTGCTGGAACAGACGAGGAAGGTGGTGGGGGTTCTTCCTCAGCTGTGAGCACTGTTTCTCCATTTTTATCAGATATTGTGGTTCGTTATGGTGAAAAGGATAATGGGACATGGGATGGAGAGGTCAATGAGCGAACCCATTATCAGGATCAGGGCCTATACAATCAAAATACTGAAAGTCTGAGAAATATAGCAAGAAATTGTGAAGAAGATGAAGGAGACCATG
>PISB-3
TCAAGGCCGAGAGATATCAATTTAGTCTCTGAGAAGCAAAAGGGACATGAAGAATATCTCAGTGTAGGCCTCACCATGGCAATCTCAGCTAGCCCAATGATCACCCGTTCTCATGGCTCTGGTATGTGTATTCTCTATGTTTTTGTGTATATGACTGGTATTTTTGGGAGATATAAATTATGTATATGTCCAGTAATATTGGGAGATATAAATTGTGTATATATTCATTATGTTTGCAGAAGTGGGTGCTGCTCAGTTGGCCGATACCTCGTCCAGCCAAACAGCTGGGTCTCTGAGAAACTTTGACATGAACAGACTGCCTGCTGGAACAGACGAGGAAGGTGGTGGGGGTTCTTCCTCAGCTGTGAGCACTGTTTCTCCATTTTTATCAGATATTGTGGTTCGTTATGGTGAAAAGGATAATGGGACATGGGATGGAGAGGTCAATGAGAGAACCCATTATCAGGATCAGGGCCTATACAATCAAAATACTGAAAGTCTGAGAAATATAGCAAGAAATTGTGAAGAAGATGAAGGAGACCATG
>PISB-12
TCAAGGCCGAGAGATATCAATTTAGTCTCTGAGAAGCAAAAGGGACATGAAGAATATCTCAGTGTAGGCCTCACCATGGCAATCTCAGCTAGCCCAATGATCACCCGTTCTCATGGCTCTGGTATGTGTATTCTCTATGTTTTTGTGTATATGACTGGTATTTTTGGGAGATATAAATTATGTATATGTCCAGTAATATTGGGAGATATAAATTGTGTATATATTCATTATGTTTGCAGAAGTGGGTGCTGCTCAGTTGGCCGATACCTCGTCCAGCCAAACAGCTGGGTCTCTGAGAAACTTTGACATGAACAGACTGCCTACTGGAACAGACGAGGAAGGTGGTGGGGGTTCTTCCTCAGCTGTGAGCACTGTTTCTCCATTTTTATCAGATATTGTGGTTCGTTATGGTGAAAAGGATAATGGGACATGGGATGGAGAGGTCAATGAGAGAACCCATTATCAGGATCAGGGCCTATACAATCAAAATACTGAAAGTCTGAGAAATATAGCAAGAAATTGTGAAGAAGATGAAGGAGACCATG
>PISB-4
TCAAGGCCGAGAGATATCAATTTAGTCTCTGAGAAGCAAAAGGGACATGAAGAATATCTCAGTGTAGGCCTCACCATGGCAATCTCAGCTAGCCCAATGATCACCCGTTCTCATGGCTCTGGTATGTGTATTCTCTATGTTTTTGTGTATATGACTGGTATTTTTGGGAGATATAAATTATGTATATGTCCAGTAATATTGGGAGATATAAATTGTGTATATATTCATTATGTTTGCAGAAGTGGGTGCTGCTCAGTTGGCCGATACCTCGTCCAGCCAAACAGCTGGGTCTCTGAGAAACTTTGACATGAACAGACTGCCTACTGGAACAGACGAGGAAGGTGGTGGGGGTTCTTCCTCAGCTGTGAGCACTGTTTCTCCATTTTTATCAGATATTGTGGTTCGTTATGGTGAAAAGGATAATGGGACATGGGATGGAGAGGTCAATGAGAGAACCCATTATCAGGATCAGGGCCTATACAATCAAAATACTGAAAGTCTGAGAAATATAGCAAGAAATTGTGAAGAAGATGAAGGAGACCATG
>PISB-15
TCAAGGCCGAGAGATATCAATTTAGTCTCTGAGAAGCAAAAGGGACATGAAGAATATCTCAGTGTAGGCCTCACCATGGCAATCTCAGCTAGCCCAATGATCACCCGTTCTCATGGCTCTGGTATGTGTATTCTCTATGTTTTTGTGTATATGACTGGTATCTTTGGGAGATATAAATTATGTATATGTCCAGTAATATTGGGAGATATAAATTGTGTATATATTCATTATGTTTGCAGAAGTGGGTGCTGCTCAGTTGGCCGATACCTCGTCCAGCCAAACAGCTGGGTCTCTGAGAAACTTTGACATGAACAGACTGCCTGCTGGAACAGACGAGGAAGGTGGTGGGGGTTCTTCCTCAGCTGTGAGCACTGTTTCTCCATTTTTATCAGATATTGTGGTTCGTTATGGTGAAAAGGATAATGGGACATGGGATGGAGAGGTCAATGAGCGAACCCATTATCAGGATCAGGGCCTATACAATCAAAATACTGAAAGTCTGAGAAATATAGCAAGAAATTGTGAAGAAGATGAAGGAGACCATG
>PISB-13
TCAAGGCCGAGAGATATCAATTTAGTCTCTGAGAAGCAAAAGGGACATGAAGAATATCTCAGTGTAGGCCTCACCATGGCAATCTCAGCTAGCCCAATGATCACCCGTTCTCATGGCTCTGGTATGTGTATTCTCTATGTTTTTGTGTATATGACTGGTATCTTTGGGAGATATAAATTATGTATATGTCCAGTAATATTGGGAGATATAAATTGTGTATATATTCATTATGTTTGCAGAAGTGGGTGCTGCTCAGTTGGCCGATACCTCGTCCAGCCAAACAGCTGGGTCTCTGAGAAACTTTGACATGAACAGACTGCCTGCTGGAACAGACGAGGAAGGTGGTGGGGGTTCTTCCTCAGCTGTGAGCACTGTTTCTCCATTTTTATCAGATATTGTGGTTCGTTATGGTGAAAAGGATAATGGGACATGGGATGGAGAGGTCAATGAGCGAACCCATTATCAGGATCAGGGCCTATACAATCAAAATACTGAAAGTCTGAGAAATATAGCAAGAAATTGTGAAGAAGATGAAGGAGACCATG
>PISB-14
TCAAGGCCGAGAGATATCAATTTAGTCTCTGAGAAGCAAAAGGGACATGAAGAATATCTCAGTGTAGGCCTCACCATGGCAATCTCAGCTAGCCCAATGATCACCCGTTCTCATGGCTCTGGTATGTGTATTCTCTATGTTTTTGTGTATATGACTGGTATCTTTGGGAGATATAAATTATGTATATGTCCAGTAATATTGGGAGATATAAATTGTGTATATATTCATTATGTTTGCAGAAGTGGGTGCTGCTCAGTTGGCCGATACCTCGTCCAGCCAAACAGCTGGGTCTCTGAGAAACTTTGACATGAACAGACTGCCTGCTGGAACAGACGAGGAAGGTGGTGGGGGTTCTTCCTCAGCTGTGAGCACTGTTTCTCCATTTTTATCAGATATTGTGGTTCGTTATGGTGAAAAGGATAATGGGACATGGGATGGAGAGGTCAATGAGCGAACCCATTATCAGGATCAGGGCCTATACAATCAAAATACTGAAAGTCTGAGAAATATAGCAAGAAATTGTGAAGAAGATGAAGGAGACCATG
>PISB-11
TCAAGGCCGAGAGATATCAATTTAGTCTCTGAGAAGCAAAAGGGACATGAAGAATATCTCAGTGTAGGCCTCACCATGGCAATCTCAGCTAGCCCAATGATCACCCGTTCTCATGGCTCTGGTATGTGTATTCTCTATGTTTTTGTGTATATGACTGGTATTTTTGGGAGATATAAATTATGTATATGTCCAGTAATATTGGGAGATATAAATTGTGTATATATTCATTATGTTTGCAGAAGTGGGTGCTGCTCAGTTGGCCGATACCTCGTCCAGCCAAACAGCTGGGTCTCTGAGAAACTTTGACATGAACAGACTGCCTACTGGAACAGACGAGGAAGGTGGTGGGGGTTCTTCCTCAGCTGTGAGCACTGTTTCTCCATTTTTATCAGATATTGTGGTTCGTTATGGTGAAAAGGATAATGGGACATGGGATGGAGAGGTCAATGAGAGAACCCATTATCAGGATCAGGGCCTATACAATCAAAATACTGAAAGTCTGAGAAATATAGCAAGAAATTGTGAAGAAGATGAAGGAGACCATG
>PISB-16
TCAAGGCCGAGAGATATCAATTTAGTCTCTGAGAAGCAAAAGGGACATGAAGAATATCTCAGTGTAGGCCTCACCATGGCAATCTCAGCTAGCCCAATGATCACCCGTTCTCATGGCTCTGGTATGTGTATTCTCTATGTTTTTGTGTATATGACTGGTATTTTTGGGAGATATAAATTATGTATATGTCCAGTAATATTGGGAGATATAAATTGTGTATATATTCATTATGTTTGCAGAAGTGGGTGCTGCTCAGTTGGCCGATACCTCGTCCAGCCAAACAGCTGGGTCTCTGAGAAACTTTGACATGAACAGACTGCCTACTGGAACAGACGAGGAAGGTGGTGGGGGTTCTTCCTCAGCTGTGAGCACTGTTTCTCCATTTTTATCAGATATTGTGGTTCGTTATGGTGAAAAGGATAATGGGACATGGGATGGAGAGGTCAATGAGAGAACCCATTATCAGGATCAGGGCCTATACAATCAAAATACTGAAAGTCTGAGAAATATAGCAAGAAATTGTGAAGAAGATGAAGGAGACCATG
>PISB-18
TCAAGGCCGAGAGATATCAATTTAGTCTCTGAGAAGCAAAAGGGACATGAAGAATATCTCAGTGTAGGCCTCACCATGGCAATCTCAGCTAGCCCAATGATCACCCGTTCTCATGGCTCTGGTATGTGTATTCTCTATGTTTTTGTGTATATGACTGGTATTTTTGGGAGATATAAATTATGTATATGTCCAGTAATATTGGGAGATATAAATTGTGTATATATTCATTATGTTTGCAGAAGTGGGTGCTGCTCAGTTGGCCGATACCTCGTCCAGCCAAACAGCTGGGTCTCTGAGAAACTTTGACATGAACAGACTGCCTACTGGAACAGACGAGGAAGGTGGTGGGGGTTCTTCCTCAGCTGTGAGCACTGTTTCTCCATTTTTATCAGATATTGTGGTTCGTTATGGTGAAAAGGATAATGGGACATGGGATGGAGAGGTCAATGAGAGAACCCATTATCAGGATCAGGGCCTATACAATCAAAATACTGAAAGTCTGAGAAATATAGCAAGAAATTGTGAAGAAGATGAAGGAGACCATG
>PISB-1
TCAAGGCCGAGAGATATCAATTTAGTCTCTGAGAAGCAAAAGGGACATGAAGAATATCTCAGTGTAGGCCTCACCATGGCAATCTCAGCTAGCCCAATGATCACCCGTTCTCATGGCTCTGGTATGTGTATTCTCTATGTTTTTGTGTATATGACTGGTATTTTTGGGAGATATAAATTATGTATATGTCCAGTAATATTGGGAGATATAAATTGTGTATATATTCATTATGTTTGCAGAAGTGGGTGCTGCTCAGTTGGCCGATACCTCGTCCAGCCAAACAGCTGGGTCTCTGAGAAACTTTGACATGAACAGACTGCCTACTGGAACAGACGAGGAAGGTGGTGGGGGTTCTTCCTCAGCTGTGAGCACTGTTTCTCCATTTTTATCAGATATTGTGGTTCGTTATGGTGAAAAGGATAATGGGACATGGGATGGAGAGGTCAATGAGAGAACCCATTATCAGGATCAGGGCCTATACAATCAAAATACTGAAAGTCTGAGAAATATAGCAAGAAATTGTGAAGAAGATGAAGGAGACCATG
>PISQ-1
TCAAGGCCGAGAGATATCAATTTAGTCTCTGAGAAGCAAAAGGGACATGAAGAATATCTCAGTGTAGGCCTCACCATGGCAGTCTCAGCTGGCCCAGTGATCACCCGTTCTCATGGCTCTGGTATGTGTATTCTCTATGTTTTTGTGTATATGACTGGTATTTTTGGGAGATATAAATTGTGTATATGTCCAGTAGTATTGGGAGATATAAATTGTGTATATATTCATTATGTTTGCAGAAGTGGGTGCTGCTCAGTTGGCCGATACCTCGTCCAGCCAAACAGCTGGGTCTCTGAGAAACTTTGACATGAACAGACTGCCCACTGGAACAGACGAGGAAGGTGGTGGGGGTTCTTCCTCAGCTGTGAGCACTGTTTCTCCATTTTTATCAGATATTGTGGTTCGTTATGGTGAAAAGGATAATGGGACATGGGATGGAGAGGTCAATGAGAGAACCCATTATCAGGATCAGGGCCTATACAATCAAAATACTGTAAGTCTGAGAAATATAGCAAGAAATTGTGAAGAAGATGAAGGAGACCATG
>PISQ-2
TCAAGGCCGAGAGATATCAATTTAGTCTCTGAGAAGCAAAAGGGACATGAAGAATATCTCAGTGTAGGCCTCACCATGGCAGTCTCAGCTGGCCCAGTGATCACCCGTTCTCATGGCTCTGGTATGTGTATTCTCTATGTTTTTGTGTATATGACTGGTATTTTTGGGAGATATAAATTGTGTATATGTCCAGTAGTATTGGGAGATATAAATTGTGTATATATTCATTATGTTTGCAGAAGTGGGTGCTGCTCAGTTGGCCGATACCTCGTCCAGCCAAACAGCTGGGTCTCTGAGAAACTTTGACATGAACAGACTGCCCACTGGAACAGACGAGGAAGGTGGTGGGGGTTCTTCCTCAGCTGTGAGCACTGTTTCTCCATTTTTATCAGATATTGTGGTTCGTTATGGTGAAAAGGATAATGGGACATGGGATGGAGAGGTCAATGAGAGAACCCATTATCAGGATCAGGGCCTATACAATCAAAATACTGTAAGTCTGAGAAATATAGCAAGAAATTGTGAAGAAGATGAAGGAGACCATG
>PIST-7
TCAAGGCCGAGAGATATCAATTTAGTCTCTGAGAAGCAAAAGGGACATGAAGAATATCTCAGTGTAGGCCTCACCATGGCAATCTCAGCTAGCCCAATGATCACCCGTTCTCATGGCTCTGGTATGTGTATTCTCTATGTTTTTGTGTATATGACTGGTATTTTTGGGAGATATAAATTATGTATATGTCCAGTAATATTGGGAGATATAAATTGTGTATATATTCATTATGTTTGCAGAAGTGGGTGCTGCTCAGTTGGCCGATACCTCGTCCAGCCAAACAGCTGGGTCTCTGAGAAACTTTGACATGAACAGACTGCCTACTGGAACAGACGAGGAAGGTGGTGGGGGTTCTTCCTCAGCTGTGAGCACTGTTTCTCCATTTTTATCAGATATTGTGGTTCGTTATGGTGAAAAGGATAATGGGACATGGGATGGAGAGGTCAATGAGAGAACCCATTATCAGGATCAGGGCCTATACAATCAAAATACTGAAAGTCTGAGAAATATAGCAAGAAATTGTGAAGAAGATGAAGGAGACCATG
>PIST-15
TCAAGGCCGAGAGATATCAATTTAGTCTCTGAGAAGCAAAAGGGACATGAAGAATATCTCAGTGTAGGCCTCACCATGGCAATCTCAGCTAGCCCAATGATCACCCGTTCTCATGGCTCTGGTATGTGTATTCTCTATGTTTTTGTGTATATGACTGGTATTTTTGGGAGATATAAATTATGTATATGTCCAGTAATATTGGGAGATATAAATTGTGTATATATTCATTATGTTTGCAGAAGTGGGTGCTGCTCAGTTGGCCGATACCTCGTCCAGCCAAACAGCTGGGTCTCTGAGAAACTTTGACATGAACAGACTGCCTACTGGAACAGACGAGGAAGGTGGTGGGGGTTCTTCCTCAGCTGTGAGCACTGTTTCTCCATTTTTATCAGATATTGTGGTTCGTTATGGTGAAAAGGATAATGGGACATGGGATGGAGAGGTCAATGAGAGAACCCATTATCAGGATCAGGGCCTATACAATCAAAATACTGAAAGTCTGAGAAATATAGCAAGAAATTGTGAAGAAGATGAAGGAGACCATG
>PIST-9
TCAAGGCCGAGAGATATCAATTTAGTCTCTGAGAAGCAAAAGGGACATGAAGAATATCTCAGTGTAGGCCTCACCATGGCAATCTCAGCTAGCCCAATGATCACCCGTTCTCATGGCTCTGGTATGTGTATTCTCTATGTTTTTGTGTATATGACTGGTATTTTTGGGAGATATAAATTATGTATATGTCCAGTAATATTGGGAGATATAAATTGTGTATATATTCATTATGTTTGCAGAAGTGGGTGCTGCTCAGTTGGCCGATACCTCGTCCAGCCAAACAGCTGGGTCTCTGAGAAACTTTGACATGAACAGACTGCCTACTGGAACAGACGAGGAAGGTGGTGGGGGTTCTTCCTCAGCTGTGAGCACTGTTTCTCCATTTTTATCAGATATTGTGGTTCGTTATGGTGAAAAGGATAATGGGACATGGGATGGAGAGGTCAATGAGAGAACCCATTATCAGGATCAGGGCCTATACAATCAAAATACTGAAAGTCTGAGAAATATAGCAAGAAATTGTGAAGAAGATGAAGGAGACCATG
>PIST-4
TCAAGGCCGAGAGATATCAATTTAGTCTCTGAGAAGCAAAAGGGACATGAAGAATATCTCAGTGTAGGCCTCACCATGGCAATCTCAGCTAGCCCAATGATCACCCGTTCTCATGGCTCTGGTATGTGTATTCTCTATGTTTTTGTGTATATGACTGGTATTTTTGGGAGATATAAATTATGTATATGTCCAGTAATATTGGGAGATATAAATTGTGTATATATTCATTATGTTTGCAGAAGTGGGTGCTGCTCAGTTGGCCGATACCTCGTCCAGCCAAACAGCTGGGTCTCTGAGAAACTTTGACATGAACAGACTGCCTACTGGAACAGACGAGGAAGGTGGTGGGGGTTCTTCCTCAGCTGTGAGCACTGTTTCTCCATTTTTATCAGATATTGTGGTTCGTTATGGTGAAAAGGATAATGGGACATGGGATGGAGAGGTCAATGAGAGAACCCATTATCAGGATCAGGGCCTATACAATCAAAATACTGAAAGTCTGAGAAATATAGCAAGAAATTGTGAAGAAGATGAAGGAGACCATG
>PIST-3
TCAAGGCCGAGAGATATCAATTTAGTCTCTGAGAAGCAAAAGGGACATGAAGAATATCTCAGTGTAGGCCTCACCATGGCAATCTCAGCTAGCCCAATGATCACCCGTTCTCATGGCTCTGGTATGTGTATTCTCTATGTTTTTGTGTATATGACTGGTATTTTTGGGAGATATAAATTATGTATATGTCCAGTAATATTGGGAGATATAAATTGTGTATATATTCATTATGTTTGCAGAAGTGGGTGCTGCTCAGTTGGCCGATACCTCGTCCAGCCAAACAGCTGGGTCTCTGAGAAACTTTGACATGAACAGACTGCCTACTGGAACAGACGAGGAAGGTGGTGGGGGTTCTTCCTCAGCTGTGAGCACTGTTTCTCCATTTTTATCAGATATTGTGGTTCGTTATGGTGAAAAGGATAATGGGACATGGGATGGAGAGGTCAATGAGAGAACCCATTATCAGGATCAGGGCCTATACAATCAAAATACTGAAAGTCTGAGAAATATAGCAAGAAATTGTGAAGAAGATGAAGGAGACCATG
>PIST-2
TCAAGGCCGAGAGATATCAATTTAGTCTCTGAGAAGCAAAAGGGACATGAAGAATATCTCAGTGTAGGCCTCACCATGGCAATCTCAGCTAGCCCAATGATCACCCGTTCTCATGGCTCTGGTATGTGTATTCTCTATGTTTTTGTGTATATGACTGGTATTTTTGGGAGATATAAATTATGTATATGTCCAGTAATATTGGGAGATATAAATTGTGTATATATTCATTATGTTTGCAGAAGTGGGTGCTGCTCAGTTGGCCGATACCTCGTCCAGCCAAACAGCTGGGTCTCTGAGAAACTTTGACATGAACAGACTGCCTACTGGAACAGACGAGGAAGGTGGTGGGGGTTCTTCCTCAGCTGTGAGCACTGTTTCTCCATTTTTATCAGATATTGTGGTTCGTTATGGTGAAAAGGATAATGGGACATGGGATGGAGAGGTCAATGAGAGAACCCATTATCAGGATCAGGGCCTATACAATCAAAATACTGAAAGTCTGAGAAATATAGCAAGAAATTGTGAAGAAGATGAAGGAGACCATG
>PICH-X2
TCAAGGCCGAGAGATATCAATTTAGTCTCTGAGAAGCAAAAGGGACATGAAGAATATCTCAGTGTAGGCCTCACCATGGCAATCTCAGCTAGCCCAATGATCACCCGTTCTCATGGCTCTGGTATGTGTATTCTCTATGTTTTTGTGTATATGACTGGTATTTTTGGGAGATATAAATTATGTATATGTCCAGTAATATTGGGAGATATAAATTGTGTATATATTCATTATGTTTGCAGAAGTGGGTGCTGCTCAGTTGGCCGATACCTCGTCCAGCCAAACAGCTGGGTCTCTGAGAAACTTTGACATGAACAGACTGCCTACTGGAACAGACGAGGAAGGTGGTGGGGGTTCTTCCTCAGCTGTGAGCACTGTTTCTCCATTTTTATCAGATATTGTGGTTCGTTATGGTGAAAAGGATAATGGGACATGGGATGGAGAGGTCAATGAGAGAACCCATTATCAGGATCAGGGCCTATACAATCAAAATACTGAAAGTCTGAGAAATATAGCAAGAAATTGTGAAGAAGATGAAGGAGACCATG
>PIST-1
TCAAGGCCGAGAGATATCAATTTAGTCTCTGAGAAGCAAAAGGGACATGAAGAATATCTCAGTGTAGGCCTCACCATGGCAATCTCAGCTAGCCCAATGATCACCCGTTCTCATGGCTCTGGTATGTGTATTCTCTATGTTTTTGTGTATATGACTGGTATTTTTGGGAGATATAAATTATGTATATGTCCAGTAATATTGGGAGATATAAATTGTGTATATATTCATTATGTTTGCAGAAGTGGGTGCTGCTCAGTTGGCCGATACCTCGTCCAGCCAAACAGCTGGGTCTCTGAGAAACTTTGACATGAACAGACTGCCTACTGGAACAGACGAGGAAGGTGGTGGGGGTTCTTCCTCAGCTGTGAGCACTGTTTCTCCATTTTTATCAGATATTGTGGTTCGTTATGGTGAAAAGGATAATGGGACATGGGATGGAGAGGTCAATGAGAGAACCCATTATCAGGATCAGGGCCTATACAATCAAAATACTGAAAGTCTGAGAAATATAGCAAGAAATTGTGAAGAAGATGAAGGAGACCATG
>PIST-8
TCAAGGCCGAGAGATATCAATTTAGTCTCTGAGAAGCAAAAGGGACATGAAGAATATCTCAGTGTAGGCCTCACCATGGCAATCTCAGCTAGCCCAATGATCACCCGTTCTCATGGCTCTGGTATGTGTATTCTCTATGTTTTTGTGTATATGACTGGTATTTTTGGGAGATATAAATTATGTATATGTCCAGTAATATTGGGAGATATAAATTGTGTATATATTCATTATGTTTGCAGAAGTGGGTGCTGCTCAGTTGGCCGATACCTCGTCCAGCCAAACAGCTGGGTCTCTGAGAAACTTTGACATGAACAGACTGCCTACTGGAACAGACGAGGAAGGTGGTGGGGGTTCTTCCTCAGCTGTGAGCACTGTTTCTCCATTTTTATCAGATATTGTGGTTCGTTATGGTGAAAAGGATAATGGGACATGGGATGGAGAGGTCAATGAGAGAACCCATTATCAGGATCAGGGCCTATACAATCAAAATACTGAAAGTCTGAGAAATATAGCAAGAAATTGTGAAGAAGATGAAGGAGACCATG
>PIST-11
TCAAGGCCGAGAGATATCAATTTAGTCTCTGAGAAGCAAAAGGGACATGAAGAATATCTCAGTGTAGGCCTCACCATGGCAATCTCAGCTAGCCCAATGATCACCCGTTCTCATGGCTCTGGTATGTGTATTCTCTATGTTTTTGTGTATATGACTGGTATTTTTGGGAGATATAAATTATGTATATGTCCAGTAATATTGGGAGATATAAATTGTGTATATATTCATTATGTTTGCAGAAGTGGGTGCTGCTCAGTTGGCCGATACCTCGTCCAGCCAAACAGCTGGGTCTCTGAGAAACTTTGACATGAACAGACTGCCTACTGGAACAGACGAGGAAGGTGGTGGGGGTTCTTCCTCAGCTGTGAGCACTGTTTCTCCATTTTTATCAGATATTGTGGTTCGTTATGGTGAAAAGGATAATGGGACATGGGATGGAGAGGTCAATGAGAGAACCCATTATCAGGATCAGGGCCTATACAATCAAAATACTGAAAGTCTGAGAAATATAGCAAGAAATTGTGAAGAAGATGAAGGAGACCATG
>PICH-X3
TCAAGGCCGAGAGATATCAATTTAGTCTCTGAGAAGCAAAAGGGACATGAAGAATATTTCAGTGTAGGCCTCACCATGGCAATCTCAGCTAGCCCAATGATCACCCGTTCTCATGGCTCTGGTATGTGTATTCTCTATGTTTTTGTGTATATGACTGGTATTTTTGGGAGATATAAATTATGTATATGTCCAGTAATATTGGGAGATATAAATTGTGTATATATTCATTATGTTTGCAGAAGTGGGTGCTGCTCAGTTGGCCGATACCTCGTCCAGCCAAACAGCTGGGTCTCTGAGAAACTTTGACATGAACAGACTGCCTACTGGAACAGACGAGGAAGGTGGTGGGGGTTCTTCCTCAGCTGTGAGCACTGTTTCTCCATTTTTATCAGATATTGTGGTTCGTTATGGTGAAAAGGATAATGGGACATGGGATGGAGAGGTCAATGAGAGAACCCATTATCAGGATCAGGGCCGATACAATCAAAATACTGAAAGTCTGAGAAATATAGCAAGAAATTGTGAAGAAGATGAAGGAGACCATG
>PIST-12
TCAAGGCCGAGAGATATCAATTTAGTCTCTGAGAAGCAAAAGGGACATGAAGAATATCTCAGTGTAGGCCTCACCATGGCAATCTCAGCTAGCCCAATGATCACCCGTTCTCATGGCTCTGGTATGTGTATTCTCTATGTTTTTGTGTATATGACTGGTATTTTTGGGAGATATAAATTATGTATATGTCCAGTAATATTGGGAGATATAAATTGTGTATATATTCATTATGTTTGCAGAAGTGGGTGCTGCTCAGTTGGCCGATACCTCGTCCAGCCAAACAGCTGGGTCTCTGAGAAACTTTGACATGAACAGACTGCCTACTGGAACAGACGAGGAAGGTGGTGGGGGTTCTTCCTCAGCTGTGAGCACTGTTTCTCCATTTTTATCAGATATTGTGGTTCGTTATGGTGAAAAGGATAATGGGACATGGGATGGAGAGGTCAATGAGAGAACCCATTATCAGGATCAGGGCCTATACAATCAAAATACTGAAAGTCTGAGAAATATAGCAAGAAATTGTGAAGAAGATGAAGGAGACCATG
>PIST-14
TCAAGGCCGAGAGATATCAATTTAGTCTCTGAGAAGCAAAAGGGACATGAAGAATATCTCAGTGTAGGCCTCACCATGGCAATCTCAGCTAGCCCAATGATCACCCGTTCTCATGGCTCTGGTATGTGTATTCTCTATGTTTTTGTGTATATGACTGGTATTTTTGGGAGATATAAATTATGTATATGTCCAGTAATATTGGGAGATATAAATTGTGTATATATTCATTATGTTTGCAGAAGTGGGTGCTGCTCAGTTGGCCGATACCTCGTCCAGCCAAACAGCTGGGTCTCTGAGAAACTTTGACATGAACAGACTGCCTACTGGAACAGACGAGGAAGGTGGTGGGGGTTCTTCCTCAGCTGTGAGCACTGTTTCTCCATTTTTATCAGATATTGTGGTTCGTTATGGTGAAAAGGATAATGGGACATGGGATGGAGAGGTCAATGAGAGAACCCATTATCAGGATCAGGGCCTATACAATCAAAATACTGAAAGTCTGAGAAATATAGCAAGAAATTGTGAAGAAGATGAAGGAGACCATG
>PIST-13
TCAAGGCCGAGAGATATCAATTTAGTCTCTGAGAAGCAAAAGGGACATGAAGAATATCTCAGTGTAGGCCTCACCATGGCAATCTCAGCTAGCCCAATGATCACCCGTTCTCATGGCTCTGGTATGTGTATTCTCTATGTTTTTGTGTATATGACTGGTATTTTTGGGAGATATAAATTATGTATATGTCCAGTAATATTGGGAGATATAAATTGTGTATATATTCATTATGTTTGCAGAAGTGGGTGCTGCTCAGTTGGCCGATACCTCGTCCAGCCAAACAGCTGGGTCTCTGAGAAACTTTGACATGAACAGACTGCCTACTGGAACAGACGAGGAAGGTGGTGGGGGTTCTTCCTCAGCTGTGAGCACTGTTTCTCCATTTTTATCAGATATTGTGGTTCGTTATGGTGAAAAGGATAATGGGACATGGGATGGAGAGGTCAATGAGAGAACCCATTATCAGGATCAGGGCCTATACAATCAAAATACTGAAAGTCTGAGAAATATAGCAAGAAATTGTGAAGAAGATGAAGGAGACCATG
>PILA-28
TCAAGGCCGAGAGATATCAATTTAGTCTCTGAGAAGCAAAAGGGACATGAAGAATATCTCAGTGTAGGCCTCACCATGGCAATCTCAGCTAGCCCAATGATCACCCGTTCTCATGGCTCTGGTATGTGTATTCTCTATGTTTTTGTGTATATGACTGGTATTTTTGGGAGATATAAATTATGTATATGTCCAGTAATATTGGGAGATATAAATTGTGTATATATTCATTATGTTTGCAGAAGTGGGTGCTGCTCAGTTGGCCGATACCTCGTCCAGCCAAACAGCTGGGTCTCTGAGAAATTTTGACATGAACAGACTGCCTACTGGAACAGACGAGGAAGGTGGTGGGGGTTCTTCCTCAGCTGTGAGCACTGTTTCTCCATTTTTATCAGATATTGTGGTTCGTTATGGTGAAAAGGATAATGGGACATGGGATGGAGAGGTCAATGAGCGAACCCATTATCAGGATCAGGGCCTATACAATCAAAATACTGAAAGTCTGAGAAATATAGCAAGAAATTGTGAAGAAGATGAAGGAGACCATG
>PILA-27
TCAAGGCCGAGAGATATCAATTTAGTCTCTGAGAAGCAAAAGGGACATGAAGAATATCTCAGTGTAGGCCTCACCATGGCAATCTCAGCTAGCCCAATGATCACCCGTTCTCATGGCTCTGGTATGTGTATTCTCTATGTTTTTGTGTATATGACTGGTATTTTTGGGAGATATAAATTATGTATATGTCCAGTAATATTGGGAGATATAAATTGTGTATATATTCATTATGTTTGCAGAAGTGGGTGCTGCTCAGTTGGCCGATACCTCGTCCAGCCAAACAGCTGGGTCTCTGAGAAACTTTGACATGAACAGACTGCCTACTGGAACAGACGAGGAAGGTGGTGGGGGTTCTTCCTCAGCTGTGAGCACTGTTTCTCCATTTTTATCAGATATTGTGGTTCGTTATGTTGAAAAGGATAATGGGACATGGGATGGAGAGGTCAATGAGCGAACCCATTATCAGGATCAGGGCCTATACAATCAAAATACTGAAAGTCTGAGAAATATAGCAAGAAATTGTGAAGAAGATGAAGGAGACCATG
>PILA-18
TCAAGGCCGAGAGATATCAATTTAGTCTCTGAGAAGCAAAAGGGACATGAAGAATATCTCAGTGTAGGCCTCACCATGGCAATCTCAGCTAGCCCAATGATCACCCGTTCTCATGGCTCTGGTATGTGTATTCTCTATGTTTTTGTGTATATGACTGGTATTTTTGGGAGATATAAATTATGTATATGTCCAGTAATATTGGGAGATATAAATTGTGTATATATTCATTATGTTTGCAGAAGTGGGTGCTGCTCAGTTGGCCGATACCTCGTCCAGCCAAACAGCTGGGTCTCTGAGAAATTTTGACATGAACAGACTGCCTACTGGAACAGACGAGGAAGGTGGTGGGGGTTCTTCCTCAGCTGTGAGCACTGTTTCTCCATTTTTATCAGATATTGTGGTTCGTTATGGTGAAAAGGATAATGGGACATGGGATGGAGAGGTCAATGAGCGAACCCATTATCAGGATCAGGGCCTATACAATCAAAATACTGAAAGTCTGAGAAATATAGCAAGAAATTGTGAAGAAGATGAAGGAGACCATG
>PILA-22
TCAAGGCCGAGAGATATCAATTTAGTCTCTGAGAAGCAAAAGGGACATGAAGAATATCTCAGTGTAGGCCTCACCATGGCAATCTCAGCTAGCCCAATGATCACCCGTTCTCATGGCTCTGGTATGTGTATTCTCTATGTTTTTGTGTATATGACTGGTATTTTTGGGAGATATAAATTATGTATATGTCCAGTAATATTGGGAGATATAAATTGTGTATATATTCATTATGTTTGCAGAAGTGGGTGCTGCTCAGTTGGCCGATACCTCGTCCAGCCAAACAGCTGGGTCTCTGAGAAATTTTGACATGAACAGACTGCCTACTGGAACAGACGAGGAAGGTGGTGGGGGTTCTTCCTCAGCTGTGAGCACTGTTTCTCCATTTTTATCAGATATTGTGGTTCGTTATGGTGAAAAGGATAATGGGACATGGGATGGAGAGGTCAATGAGCGAACCCATTATCAGGATCAGGGCCTATACAATCAAAATACTGAAAGTCTGAGAAATATAGCAAGAAATTGTGAAGAAGATGAAGGAGACCATG
>PILA-26
TCAAGGCCGAGAGATATCAATTTAGTCTCTGAGAAGCAAAAGGGACATGAAGAATATCTCAGTGTAGGCCTCACCATGGCAATCTCAGCTAGCCCAATGATCACCCGTTCTCATGGCTCTGGTATGTGTATTCTCTATGTTTTTGTGTATATGACTGGTATTTTTGGGAGATATAAATTATGTATATGTCCAGTAATATTGGGAGATATAAATTGTGTATATATTCATTATGTTTGCAGAAGTGGGTGCTGCTCAGTTGGCCGATACCTCGTCCAGCCAAACAGCTGGGTCTCTGAGAAATTTTGACATGAACAGACTGCCTACTGGAACAGACGAGGAAGGTGGTGGGGTTTCTTCCTCAGCTGTGAGCACTGTTTCTCCATTTTTATCAGATATTGTGGTTCGTTATGGTGAAAAGGATAATGGGACATGGGATGGAGAGGTCAATGAGCGAACCCATTATCAGGATCAGGGCCTATACAATCAAAATACTGAAAGTCTGAGAAATATAGCAAGAAATTGTGAAGAAGATGAAGGAGACCATG
>PILA-23
TCAAGGCCGAGAGATATCAATTTAGTCTCTGAGAAGCAAAAGGGACATGAAGAATATCTCAGTGTAGGCCTCACCATGGCAATCTCAGCTAGCCCAATGATCACCCGTTCTCATGGCTCTGGTATGTGTATTCTCTATGTTTTTGTGTATATGACTGGTATTTTTGGGAGATATAAATTATGTATATGTCCAGTAATATTGGGAGATATAAATTGTGTATATATTCATTATGTTTGCAGAAGTGGGTGCTGCTCAGTTGGCCGATACCTCGTCCAGCCAAACAGCTGGGTCTCTGAGAAACTTTGACATGAACAGACTGCCTACTGGAACAGACGAGGAAGGTGGTGGGGGTTCTTCCTCAGCTGTGAGCACTGTTTCTCCATTTTTATCAGATATTGTGGTTCGTTATGTTGAAAAGGATAATGGGACATGGGATGGAGAGGTCAATGAGCGAACCCATTATCAGGATCAGGGCCTATACAATCAAAATACTGAAAGTCTGAGAAATATAGCAAGAAATTGTGAAGAAGATGAAGGAGACCATG
>PILA-21
TCAAGGCCGAGAGATATCAATTTAGTCTCTGAGAAGCAAAAGGGACATGAAGAATATCTCAGTGTAGGCCTCACCATGGCAATCTCAGCTAGCCCAATGATCACCCGTTCTCATGGCTCTGGTATGTGTATTCTCTATGTTTTTGTGTATATGACTGGTATTTTTGGGAGATATAAATTATGTATATGTCCAGTAATATTGGGAGATATAAATTGTGTATATATTCATTATGTTTGCAGAAGTGGGTGCTGCTCAGTTGGCCGATACCTCGTCCAGCCAAACAGCTGGGTCTCTGAGAAATTTTGACATGAACAGACTGCCTACTGGAACAGACGAGGAAGGTGGTGGGGTTTCTTCCTCAGCTGTGAGCACTGTTTCTCGATTTTTATCAGATATTGTGGTTCGTTATGGTGAAAAGGATAATGGGACATGGGATGGAGAGGTCAATGAGCGAACCCATTATCAGGATCAGGGCCTATACAATCAAAATACTGAAAGTCTGAGAAATATAGCAAGAAATTGTGAAGAAGATGAAGGAGACCATG
>PILA-19
TCAAGGCCGAGAGATATCAATTTAGTCTCTGAGAAGCAAAAGGGACATGAAGAATATCTCAGTGTAGGCCTCACCATGGCAATCTCAGCTAGCCCAATGATCACCCGTTCTCATGGCTCTGGTATGTGTATTCTCTATGTTTTTGTGTATATGACTGGTATTTTTGGGAGATATAAATTATGTATATGTCCAGTAATATTGGGAGATATAAATTGTGTATATATTCATTATGTTTGCAGAAGTGGGTGCTGCTCAGTTGGCCGATACCTCGTCCAGCCAAACAGCTGGGTCTCTGAGAAATTTTGACATGAACAGACTGCCTACTGGAACAGACGAGGAAGGTGGTGGGGTTTCTTCCTCAGCTGTGAGCACTGTTTCTCCATTTTTATCAGATATTGTGGTTCGTTATGGTGAAAAGGATAATGGGACATGGGATGGAGAGGTCAATGAGCGAACCCATTATCAGGATCAGGGCCTATACAATCAAAATACTGAAAGTCTGAGAAATATAGCAAGAAATTGTGAAGAAGATGAAGGAGACCATG
>PILA-29
TCAAGGCCGAGAGATATCAATTTAGTCTCTGAGAAGCAAAAGGGACATGAAGAATATCTCAGTGTAGGCCTCACCATGGCAATCTCAGCTAGCCCAATGATCACCCGTTCTCATGGCTCTGGTATGTGTATTCTCTATGTTTTTGTGTATATGACTGGTATTTTTGGGAGATATAAATTATGTATATGTCCAGTAATATTGGGAGATATAAATTGTGTATATATTCATTATGTTTGCAGAAGTGGGTGCTGCTCAGTTGGCCGATACCTCGTCCAGCCAAACAGCTGGGTCTCTGAGAAACTTTGACATGAACAGACTGCCTACTGGAACAGACGAGGAAGGTGGTGGGGGTTCTTCCTCAGCTGTGAGCACTGTTTCTCCATTTTTATCAGATATTGTGGTTCGTTATGTTGAAAAGGATAATGGGACATGGGATGGAGAGGTCAATGAGCGAACCCATTATCAGGATCAGGGCCTATACAATCAAAATACTGAAAGTCTGAGAAATATAGCAAGAAATTGTGAAGAAGATGAAGGAGACCATG
>PILA-17
TCAAGGCCGAGAGATATCAATTTAGTCTCTGAGAAGCAAAAGGGACATGAAGAATATCTCAGTGTAGGCCTCACCATGGCAATCTCAGCTAGCCCAATGATCACCCGTTCTCATGGCTCTGGTATGTGTATTCTCTATGTTTTTGTGTATATGACTGGTATTTTTGGGAGATATAAATTATGTATATGTCCAGTAATATTGGGAGATATAAATTGTGTATATATTCATTATGTTTGCAGAAGTGGGTGCTGCTCAGTTGGCCGATACCTCGTCCAGCCAAACAGCTGGGTCTCTGAGAAATTTTGACATGAACAGACTGCCTACTGGAACAGACGAGGAAGGTGGTGGGGGTTCTTCCTCAGCTGTGAGCACTGTTTCTCCATTTTTATCAGATATTGTGGTTCGTTATGGTGAAAAGGATAATGGGACATGGGATGGAGAGGTCAATGAGCGAACCCATTATCAGGATCAGGGCCTATACAATCAAAATACTGAAAGTCTGAGAAATATAGCAAGAAATTGTGAAGAAGATGAAGGAGACCATG
>PILA-20
TCAAGGCCGAGAGATATCAATTTAGTCTCTGAGAAGCAAAAGGGACATGAAGAATATCTCAGTGTAGGCCTCACCATGGCAATCTCAGCTAGCCCAATGATCACCCGTTCTCATGGCTCTGGTATGTGTATTCTCTATGTTTTTGTGTATATGACTGGTATTTTTGGGAGATATAAATTATGTATATGTCCAGTAATATTGGGAGATATAAATTGTGTATATATTCATTATGTTTGCAGAAGTGGGTGCTGCTCAGTTGGCCGATACCTCGTCCAGCCAAACAGCTGGGTCTCTGAGAAATTTTGACATGAACAGACTGCCTACTGGAACAGACGAGGAAGGTGGTGGGGGTTCTTCCTCAGCTGTGAGCACTGTTTCTCCATTTTTATCAGATATTGTGGTTCGTTATGGTGAAAAGGATAATGGGACATGGGATGGAGAGGTCAATGAGCGAACCCATTATCAGGATCAGGGCCTATACAATCAAAATACTGAAAGTCTGAGAAATATAGCAAGAAATTGTGAAGAAGATGAAGGAGACCATG
>PILA-24
TCAAGGCCGAGAGATATCAATTTAGTCTCTGAGAAGCAAAAGGGACATGAAGAATATCTCAGTGTAGGCCTCACCATGGCAATCTCAGCTAGCCCAATGATCACCCGTTCTCATGGCTCTGGTATGTGTATTCTCTATGTTTTTGTGTATATGACTGGTATTTTTGGGAGATATAAATTATGTATATGTCCAGTAATATTGGGAGATATAAATTGTGTATATATTCATTATGTTTGCAGAAGTGGGTGCTGCTCAGTTGGCCGATACCTCGTCCAGCCAAACAGCTGGGTCTCTGAGAAATTTTGACATGAACAGACTGCCTACTGGAACAGACGAGGAAGGTGGTGGGGGTTCTTCCTCAGCTGTGAGCACTGTTTCTCCATTTTTATCAGATATTGTGGTTCGTTATGGTGAAAAGGATAATGGGACATGGGATGGAGAGGTCAATGAGCGAACCCATTATCAGGATCAGGGCCTATACAATCAAAATACTGAAAGTCTGAGAAATATAGCAAGAAATTGTGAAGAAGATGAAGGAGACCATG
>PIAL-AO
TCAAGGCCGAGAGATATCAATTTAGTCTCTGAGAAACAAAAGGGACATGAAGAATATCTCAGTGTAGGCCTCACCATGGCAATCTCAGCTAGCCCAATGATCACCCGTTCTCATGGCTCTGGTATGTGTATTCTCTATGTTTTTGTGTATATGACTGGTATTTTTGGGAGATATAAATTATGTATATGTCCAGTAATATTGGGAGATATAAATTGTGTATATATTCATTATGTTTGCAGAAGTGGGTGCTGCTCAGTTGGCCGATACCTCGTCCAGCCAAACAGCTGGGTCTCTGAGAAACTTTGACATGAACAGACTGCCTGCTGGAACAGACGAGGAAGGTGGTGGGGGTTCTTCCTCAGCTGTGAGCACTGTTTCTCCATTTTTATCAGATATTGTGGTTCGTTATGGTGAAAAGGATAATGGGACATGGGATGGAGAGGTCAATGAGCGAACCCATTATCAGGATCAGGGCCTATACAATCAAAATACTGAAAGTCTGAGAAATATAGCAAGAAATTGTGAAGAAGATGAAGGAGACCATG
