# Supplementary material for: An empirical evaluation of two-stage species tree inference strategies using a multilocus dataset from North American pines
Source: BMC Evol Biol. 2014 Mar 29;14:67. doi: 10.1186/1471-2148-14-67 (PMC4021425; doi:10.1186/1471-2148-14-67)
Supplement: Additional file 3 — Zip archive containing data filesDp,Dp,0,Ds,Ds,0, and a description of these files. [file 1471-2148-14-67-S3.zip › DeGiorgioEtAl_2014_AdditionalFile1/Dataset_Dp0/2_3726_02.fas]

>PIAL-16
GCATCCAGGACAGTAGAATTCGGGTCCCGGCACAAGAGTGAAGTCCACACCAATGGCGCCTTATGGAACAAGTCTGTCAAACCCAGACTTTGA------ACATTCCTCGTCTCTTAATCACAACTATTTTCAATATTCTTCAGGTTGTTGAAAAAATTAACAAATGCTAAGCCATTAAAATTATTCAGCAGCATAGTTTTTAACCTGCAAGAAACCTCTTTAAACCAGCTTTTTGCTCAGCAGTTAGCCTGGTTGGGAACTTAATGTCAAATTTGATTCGAAGGTTTCCTTTCCGTCCATGCTCTTTTCCAATAGGCATTCCCTCATTTGGAACTACCTTTTCAGTCCCCGGATTTACAACCTCGGTAATTGGAATGGTTAGATTTCTCCCATCCAAAGTAGTCAAGTTCACCATACAACCTGTAAGGG
>PIAL-12
GCATCCAGGACAGTAGAATTCGGGTCCCGGCACAAGAGTGAAGTCCACACCAATGGCGCCTTATGGAACAAGTCTGTCAAACCCAGACTTTGA------ACATTCCTCGTCTCTTAATCACAACTATTTTCAATATTCTTCAGGTTGTTGAAAAAATTAACAAATGCTAAGCCATTAAAATTATTCAGCAGCATAGTTTTTAACCTGCAAGAAACCTCTTTAAACCAGCTTTTTGCTCAGCAGTTAGCCTGGTTGGGAACTTAATGTCAAATTTGATTCGAAGGTTTCCTTTCCGTCCATGCTCTTTTCCAATAGGCATTCCCTCATTTGGAACTACCTTTTCAGTCCCCGGATTTACAACCTCGGTAATTGGAATGGTTAGATTTCTCCCATCCAAAGTAGTCAAGTTCACCATACAACCTGTAAGGG
>PIAL-15
GCATCCAGGACAGTAGAATTCGGGTCCCGGCACAAGAGTGAAGTCCACACCAATGGCGCCTTATGGAACAAGTCTGTCAAACCCAGACTTTGA------ACATTCCTCGTCTCTTAATCACAACTATTTTCAATATTCTTCAGGTTGTTGAAAAAATTAACAAATGCTAAGCCATTAAAATTATTCAGCAGCATAGTTTTTAACCTGCAAGAAACCTCTTTAAACCAGCTTTTTGCTCAGCATTTAGCCTGGTTGGGAACTTAATGTCAAATTTGATTCGAAGGTTTCCTTTCCGTCCATGCTCTTTTCCAATAGGCATTCCCTCATTTGGAACTACCTTTTCAGTCCCCGGATTTACAACCTCGGTAATTGGAATGGTTAGATTTCTCCCATCCAAAGTAGTCAAGTTCACCATACAACCTGTAAGGG
>PIAL-10
GCATCCAGGACAGTAGAATTCGGGTCCCGGCACAAGAGTGAAGTCCACACCAATGGCGCCTTATGGAACAAGTCTGTCAAACCCAGACTTTGA------ACATTCCTCGTCTCTTAATCACAACTATTTTCAATATTCTTCAGGTTGTTGAAAAAATTAACAAATGCTAAGCCATTAAAATTATTCAGCAGCATAGTTTTTAACCTGCAAGAAACCTCTTTAAACCAGCTTTTTGCTCAGCAGTTAGCCTGGTTGGGAACTTAATGTCAAATTTGATTCGAAGGTTTCCTTTCCGTCCATGCTCTTTTCCAATAGGCATTCCCTCATTTGGAACTACCTTTTCAGTCCCCGGATTTACAACCTCGGTAATTGGAATGGTTAGATTTCTCCCATCCAAAGTAGTCAAGTTCACCATACAACCTGTAAGGG
>PIAL-9
GCATCCAGGACAGTAGAATTCGGGTCCCGGCACAAGAGTGAAGTCCACACCAATGGCGCCTTACGGAACAAGTCTGTCAAACCCAGACTTTGA------ACATTCCTCGTCTCTTAATCACAACTATTTTCAATATTCTTCAGGTTGTTGAAAAAATTAACAAATGCTAAGCCATTAAAATTATTCAGCAGCATAGTTTTTAACCTGCAAGAAACCTCTTTAAACCAGCTTTTTGCTCAGCAGTTAGCCTGGTTGGGAACTTAATGTCAAATTTGATTCGAAGGTTTCCTTTCCGTCCATGCTCTTTTCCAATAGGCATTCCCTCATTTGGAACTACCTTTTCAGTCCCCGGATTTACAACCTCGGTAATTGGAATGGTTAGATTTCTCCCATCCAAAGTAGTCAAGTTCACCATACAACCTGTAAGGG
>PIAL-3
GCATCCAGGACAGTAGAATTCGGGTCCCGGCACAAGAGTGAAGTCCACACCAATGGCGCCTTATGGAACAAGTCTGTCAAACCCAGACTTTGA------ACATTCCTCGTCTCTTAATCACAACTATTTTCAATATTCTTCAGGTTGTTGAAAAAATTAACAAATGCTAAGCCATTAAAAATATTCAGCAGCATAGTTTTTAACCTGCAAGAAACCTCTTTAAACCAGCTTTTTGCTCAGCAGTTAGCCTGGTTGGGAACTTAATGTCAAATTTGATTCGAAGGTTTCCTTTCCGTCCATGCTCTTTTCCAATAGGCATTCCCTCATTTGGAACTACCTTTTCAGTCCCCGGATTTACAACCTCGGTAATTGGAATGGTTAGATTTCTCCCATCCAAAGTAGTCAAGTTCACCATACAACCTGTAAGGG
>PIAL-8
GCATCCAGGACAGTAGAATTCGGGTCCCGGCACAAGAGTGAAGTCCACACCAATGGCGCCTTATGGAACAAGTCTGTCAAACCCAGACTTTGA------ACATTCCTCGTCTCTTAATCACAACTATTTTCAATATTCTTCAGGTTGTTGAAAAAATTAACAAATGCTAAGCCATTAAAATTATTCAGCAGCATAGTTTTTAACCTGCAAGAAACCTCTTTAAACCAGCTTTTTGCTCAGCAGTTAGCCTGGTTGGGAACTTAATGTCAAATTTGATTCGAAGGTTTCCTTTCCGTCCATGCTCTTTTCCAATAGGCATTCCCTCATTTGGAACTACCTTTTCAGTCCCCGGATTTACAACCTCGGTAATTGGAATGGTTAGATTTCTCCCATCCAAAGTAGTCAAGTTCACCATACAACCTGTAAGGG
>PIAL-7
GCATCCAGGACAGTAGAATTCGGGTCCCGGCACAAGAGTGAAGTCCACACCAATGGCGCCTTATGGAACAAGTCTGTCAAACCCAGACTTTGA------ACATTCCTCGTCTCTTAATCACAACTATTTTCAATATTCTTCAGGTTGTTGAAAAAATTAACAAATGCTAAGCCATTAAAATTATTCAGCAGCATAGTTTTTAACCTGCAAGAAACCTCTTTAAACCAGCTTTTTGCTCAGCAGTTAGCCTGGTTGGGAACTTAATGTCAAATTTGATTCGAAGGTTTCCTTTCCGTCCATGCTCTTTTCCAATAGGCATTCCCTCATTTGGAACTACCTTTTCAGTCCCCGGATTTACAACCTCGGTAATTGGAATGGTTAGATTTCTCCCATCCAAAGTAGTCAAGTTCACCATACAACCTGTAAGGG
>PIAL-17
GCATCCAGGACAGTAGAATTCGGGTCCCGGCACAAGAGTGAAGTCCACACCAATGGCGCCTTATGGAACAAGTCTGTCAAACCCAGACTTTGA------ACATTCCTCGTCTCTTAATCACAACTATTTTCAATATTCTTCAGGTTGTTGAAAAAATTAACAAATGCTAAGCCATTAAAATTATTCAGCAGCATAGTTTTTAACCTGCAAGAAACCTCTTTAAACCAGCTTTTTGCTCAGCAGTTAGCCTGGTTGGGAACTTAATGTCAAATTTGATTCGAAGGTTTCCTTTCCGTCCATGCTCTTTTCCAATAGGCATTCCCTCATTTGGAACTACCTTTTCAGTCCCCGGATTTACAACCTCGGTAATTGGAATGGTTAGATTTCTCCCATCCAAAGTAGTCAAGTTCACCATACAACCTGTAAGGG
>PIAL-5
GCATCCAGGACAGTAGAATTCGGGTCCCGGCACAAGAGTGAAGTCCACACCAATGGCGCCTTATGGAACAAGTCTGTCAAACCCAGACTTTGA------ACATTCCTCGTCTCTTAATCACAACTATTTTCAATATTCTTCAGGTTGTTGAAAAAATTAACAAATGCTAAGCCATTAAAATTATTCAGCAGCATAGTTTTTAACCTGCAAGAAACCTCTTTAAACCAGCTTTTTGCTCAGCAGTTAGCCTGGTTGGGAACTTAATGTCAAATTTGATTCGAAGGTTTCCTTTCCGTCCATGCTCTTTTCCAATAGGCATTCCCTCATTTGGAACTACCTTTTCAGTCCCCGGATTTACAACCTCGGTAATTGGAATGGTTAGATTTCTCCCATCCAAAGTAGTCAAGTTCACCATACAACCTGTAAGGG
>PIAL-13
GCATCCAGGACAGTAGAATTCGGGTCCCGGCACAAGAGTGAAGTCCACACCAATGGCGCCTTATGGAACAAGTCTGTCAAACCCAGACTTTGA------ACATTCCTCGTCTCTTAATCACAACTATTTTCAATATTCTTCAGGTTGTTGAAAAAATTAACAAATGCTAAGCCATTAAAATTATTCAGCAGCATAGTTTTTAACCTGCAAGAAACCTCTTTAAACCAGCTTTTTGCTCAGCAGTTAGCCTGGTTGGGAACTTAATGTCAAATTTGATTCGAAGGTTTCCTTTCCGTCCATGCTCTTTTCCAATAGGCATTCCCTCATTTGGAACTACCTTTTCAGTCCCCGGATTTACAACCTCGGTAATTGGAATGGTTAGATTTCTCCCATCCAAAGTAGTCAAGTTCACCATACAACCTGTAAGGG
>PIAL-4
GCATCCAGGACAGTAGAATTCGGGTCCCGGCACAAGAGTGAAGTCCACACCAATGGCGCCTTATGGAACAAGTCTGTCAAACCCAGACTTTGA------ACATTCCTCGTCTCTTAATCACAACTATTTTCAATATTCTTCAGGTTGTTGAAAAAATTAACAAATGCTAAGCCATTAAAAATATTCAGCAGCATAGTTTTTAACCTGCAAGAAACCTCTTTAAACCAGCTTTTTGCTCAGCAGTTAGCCTGGTTGGGAACTTAATGTCAAATTTGATTCGAAGGTTTCCTTTCCGTCCATGCTCTTTTCCAATAGGCATTCCCTCATTTGGAACTACCTTTTCAGTCCCCGGATTTACAACCTCGGTAATTGGAATGGTTAGATTTCTCCCATCCAAAGTAGTCAAGTTCACCATACAACCTGTAAGGG
>PIAY-17
GCATCCAGGACAGTAGAATTCGGGTCCCGGCACAAGAGTGAAGTCCACACCAATGGCGCCTTATGGAACAAGTCTGTCAAACCCAGACTTTGA------ACATTCCTCGTCTCTTAATCACAACTATTTTCAATATTCTTCAGGTTGTTGAAAAAATTAACAAATGCTAAGCCATTAAAATTATTCAGCAGCATAGTTTTTAACCTGCAAGAAACCTCTTTAAACCAGCTTTTTGCTCAGCAGTTAGCCTGGTTGGGAACTTAATGTCAAATTTGATTCGAAGGTTTCCTTTCCGTCCATGCTCTTTTCCAATAGGCATTCCCTCATTTGGAACTACCTTTTCAGTCCCCGGATTTACAACCTCAGTAATTGGAATGGTTAGATTTCTCCCATCCAAAGTAGTCAAGTTCACCATACAACCTGTAAGGG
>PIAY-2
GCATCCAGGACAGTAGAATTCGGGTCCCGGCACAAGAGTGAAGTCCACACCAATGGCGCCTTATGGAACAAGTCTGTCAAACCCAGACTTTGA------ACATTCCTCGTCTCTTAATCACAACTATTTTCAATATTCTTCAGGTTGTTGAAAAAATTAACAAATGCTAAGCCATTAAAATTATTCAGCAGCATAGTTTTTAACCTGCAAGAAACCTCTTTAAACCAGCTTTTTGCTCAGCAGTTAGCCTGGTTGGGAACTTAATGTCAAATTTGATTCGAAGGTTTCCTTTCCGTCCATGCTCTTTTCCAATAGGCATTCCCTCATTTGGAACTACCTTTTCAGTCCCCGGATTTACAACCTCAGTAATTGGAATGGTTAGATTTCTCCCATCCAAAGTAGTCAAGTTCACCATACAACCTGTAAGGG
>PIAY-15
GCATCCAGGACAGTAGAATTCGGGTCCCGGCACAAGAGTGAAGTCCACACCAATGGCGCCTTATGGAACAAGTCTGTCAAACCCAGACTTTGA------ACATTCCTCGTCTCTTAATCACAACTATTTTCAATATTCTTCAGGTTGTTGAAAAAATTAACAAATGCTAAGCCATTAAAATTATTCAGCAGCATAGTTTTTAACCTGCAAGAAACCTCTTTAAACCAGCTTTTTGCTCAGCAGTTAGCCTGGTTGGGAACTTAATGTCAAATTTGATTCGAAGGTTTCCTTTCCGTCCATGCTCTTTTCCAATAGGCATTCCCTCATTTGGAACTACCTTTTCAGTCCCCGGATTTACAACCTCAGTAATTGGAATGGTTAGATTTCTCCCATCCAAAGTAGTCAAGTTCACCATACAACCTGTAAGGG
>PIAY-19
GCATCCAGGACAGTAGAATTCGGGTCCCGGCACAAGAGTGAAGTCCACACCAATGGCGCCTTATGGAACAAGTCTGTCAAACCCAGACTTTGA------ACATTCCTCGTCTCTTAATCACAACTATTTTCAATATTCTTCAGGTTGTTGAAAAAATTAACAAATGCTAAGCCATTAAAATTATTCAGCAGCATAGTTTTTAACCTGCAAGAAACCTCTTTAAACCAGCTTTTTGCTCAGCAGTTAGCCTGGTTGGGAACTTAATGTCAAATTTGATTCGAAGGTTTCCTTTCCGTCCATGCTCTTTTCCAATAGGCATTCCCTCATTTGGAACTACCTTTTCAGTCCCCGGATTTACAACCTCAGTAATTGGAATGGTTAGATTTCTCCCATCCAAAGTAGTCAAGTTCACCATACAACCTGTAAGGG
>PIAY-18
GCATCCAGGACAGTAGAATTCGGGTCCCGGCACAAGAGTGAAGTCCACACCAATGGCGCCTTATGGAACAAGTCTGTCAAACCCAGACTTTGA------ACATTCCTCGTCTCTTAATCACAACTATTTTCAATATTCTTCAGGTTGTTGAAAAAATTAACAAATGCTAAGCCATTAAAATTATTCAGCAGCATAGTTTTTAACCTGCAAGAAACCTCTTTAAACCAGCTTTTTGCTCAGCAGTTAGCCTGGTTGGGAACTTAATGTCAAATTTGATTCGAAGGTTTCCTTTCCGTCCATGCTCTTTTCCAATAGGCATTCCCTCATTTGGAACTACCTTTTCAGTCCCCGGATTTACAACCTCAGTAATTGGAATGGTTAGATTTCTCCCATCCAAAGTAGTCAAGTTCACCATACAACCTGTAAGGG
>PIAY-14
GCATCCAGGACAGTAGAATTCGGGTCCCGGCACAAGAGTGAAGTCCACACCAATGGCGCCTTATGGAACAAGTCTGTCAAACCCAGACTTTGA------ACATTCCTCGTCTCTTAATCACAACTATTTTCAATATTCTTCAGGTTGTTGAAAAAATTAACAAATGCTAAGCCATTAAAATTATTCAGCAGCATAGTTTTTAACCTGCAAGAAACCTCTTTAAACCAGCTTTTTGCTCAGCAGTTAGCCTGGTTGGGAACTTAATGTCAAATTTGATTCGAAGGTTTCCTTTCCGTCCATGCTCTTTTCCAATAGGCATTCCCTCATTTGGAACTACCTTTTCAGTCCCCGGATTTACAACCTCAGTAATTGGAATGGTTAGATTTCTCCCATCCAAAGTAGTCAAGTTCACCATACAACCTGTAAGGG
>PIAY-5
GCATCCAGGACAGTAGAATTCGGGTCCCGGCACAAGAGTGAAGTCCACACCAATGGCGCCTTATGGAACAAGTCTGTCAAACCCAGACTTTGA------ACATTCCTCTTCTCTTAATCACAACTATTTTCAATATTCTTCAGGTTGTTGAAAAAATTAACAAATGCTAAGCCATTAAAATTATTCAGCAGCATAGTTTTTAACCTGCAAGAAACCTCTTTAAACCAGCTTTTTGCTCAGCAGTTAGCCTGGTTGGGAACTTAATGTCAAATTTGATTCGAAGGTTTCCTTTCCGTCCATGCTCTTTTCCAATAGGCATTCCCTCATTTGGAACTACCTTTTCAGTCCCCGGATTTACAACCTCAGTAATTGGAATGGTTAGATTTCTCCCATCCAAAGTAGTCAAGTTCACCATACAACCTGTAAGGG
>PIAY-13
GCATCCAGGACAGTAGAATTCGGGTCCCGGCACAAGAGTGAAGTCCACACCAATGGCGCCTTATGGAACAAGTCTGTCAAACCCAGACTTTGA------ACATTCCTCGTCTCTTAATCACAACTATTTTCAATATTCTTCAGGTTGTTGAAAAAATTAACAAATGCTAAGCCATTAAAATTATTCAGCAGCATAGTTTTTAACCTGCAAGAAACCTCTTTAAACCAGCTTTTTGCTCAGCAGTTAGCCTGGTTGGGAACTTAATGTCAAATTTGATTCGAAGGTTTCCTTTCCGTCCATGCTCTTTTCCAATAGGCATTCCCTCATTTGGAACTACCTTTTCAGTCCCCGGATTTACAACCTCAGTAATTGGAATGGTTAGATTTCTCCCATCCAAAGTAGTCAAGTTCACCATACAACCTGTAAGGG
>PIAY-1
GCATCCAGGACAGTAGAATTCGGGTCCCGGCACAAGAGTGAAGTCCACACCAATGGCGCCTTATGGAACAAGTCTGTCAAACCCAGACTTTGA------ACATTCCTCGTCTCTTAATCACAACTATTTTCAATATTCTTCAGGTTGTTGAAAAAATTAACAAATGCTAAGCCATTAAAATTATTCAGCAGCATAGTTTTTAACCTGCAAGAAACCTCTTTAAACCAGCTTTTTGCTCAGCAGTTAGCCTGGTTGGGAACTTAATGTCAAATTTGATTCGAAGGTTTCCTTTCCGTCCATGCTCTTTTCCAATAGGCATTCCCTCATTTGGAACTACCTTTTCAGTCCCCGGATTTACAACCTCAGTAATTGGAATGGTTAGATTTCTCCCATCCAAAGTAGTCAAGTTCACCATACAACCTGTAAGGG
>PIAY-6
GCATCCAGGACAGTAGAATTCGGGTCCCGGCACAAGAGTGAAGTCCACACCAATGGCGCCTTATGGAACAAGTCTGTCAAACCCAGACTTTGA------ACATTCCTCTTCTCTTAATCACAACTATTTTCAATATTCTTCAGGTTGTTGAAAAAATTAACAAATGCTAAGCCATTAAAATTATTCAGCAGCATAGTTTTTAACCTGCAAGAAACCTCTTTAAACCAGCTTTTTGCTCAGCAGTTAGCCTGGTTGGGAACTTAATGTCAAATTTGATTCGAAGGTTTCCTTTCCGTCCATGCTCTTTTCCAATAGGCATTCCCTCATTTGGAACTACCTTTTCAGTCCCCGGATTTACAACCTCAGTAATTGGAATGGTTAGATTTCTCCCATCCAAAGTAGTCAAGTTCACCATACAACCTGTAAGGG
>PIAY-16
GCATCCAGGACAGTAGAATTCGGGTCCCGGCACAAGAGTGAAGTCCACACCAATGGCGCCTTATGGAACAAGTCTGTCAAACCCAGACTTTGA------ACATTCCTCGTCTCTTAATCACAACTATTTTCAATATTCTTCAGGTTGTTGAAAAAATTAACAAATGCTAAGCCATTAAAATTATTCAGCAGCATAGTTTTTAACCTGCAAGAAACCTCTTTAAACCAGCTTTTTGCTCAGCAGTTAGCCTGGTTGGGAACTTAATGTCAAATTTGATTCGAAGGTTTCCTTTCCGTCCATGCTCTTTTCCAATAGGCATTCCCTCATTTGGAACTACCTTTTCAGTCCCCGGATTTACAACCTCAGTAATTGGAATGGTTAGATTTCTCCCATCCAAAGTAGTCAAGTTCACCATACAACCTGTAAGGG
>PIAY-8
GCATCCAGGACAGTAGAATTCGGGTCCCGGCACAAGAGTGAAGTCCACACCAATGGCGCCTTATGAAACAAGTCTGTCAAACCCAGACTTTGA------ACATTCCTCGTCTCTTAATCACAACTATTTTCAATATTCTTCAGGTTGTTGAAAAAATTAACAAATGCTAAGCCATTAAAATTATTCAGCAGCATAGTTTTTAACCTGCAAGAAACCTCTTTAAACCAGCTTTTTGCTCAGCAGTTAGCCTGGTTGGGAACTTAATGTCAAATTTGATTCGAAGGTTTCCTTTCCGTCCATGCTCTTTTCCAATAGGCATTCCCTCATTTGGAACTACCTTTTCAGTCCCCGGATTTACAACCTCAGTAATTGGAATGGTTAGATTTCTCCCATCCAAAGTAGTCAAGTTCACCATACAACCTGTAAGGG
>PIAY-3
GCATCCAGGACAGTAGAATTCGGGTCCCGGCACAAGAGTGAAGTCCACACCAATGGCGCCTTATGGAACAAGTCTGTCAAACCCAGACTTTGA------ACATTCCTCGTCTCTTAATCACAACTATTTTCAATATTCTTCAGGTTGTTGAAAAAATTAACAAATGCTAAGCCATTAAAATTATTCAGCAGCATAGTTTTTAACCTGCAAGAAACCTCTTTAAACCAGCTTTTTGCTCAGCAGTTAGCCTGGTTGGGAACTTAATGTCAAATTTGATTCGAAGGTTTCCTTTCCGTCCATGCTCTTTTCCAATAGGCATTCCCTCATTTGGAACTACCTTTTCAGTCCCCGGATTTACAACCTCAGTAATTGGAATGGTTAGATTTCTCCCATCCAAAGTAGTCAAGTTCACCATACAACCTGTAAGGG
>PIBU-1
GCATCCAGGACAGTAGAATTCGGGTCCCGGCACAAGAGTGAAGTCCACACCAATGGCGCCTTATGGAACAAGTCTGTCAAACCCAGACTTCGA------ACATTCCTCGTCTCTTAATCACAACTATTTTCAATATTCTTCAGGTTGTTGAAAAAATTAACAAATGCTAAGCCATTAAAATTATTCAGCAGCATAGTTTTTAACCTGGAAGAAACCTCTTTAAACCAGCTTTTTGCTCAGCAGTTAGCCTGGTTGGGAACTTAATGTCAAATTTGATTCGAAGGTTTCCTTTCCGTCCATGCTCTTTTCCAATAGGCATTCCTTCATTTGGAACCACCTTTTCAGTCCCCGGATTTACAACCTCAGTAATTGGAATGGTTAAATTTCTCCCATCCAAAGTAGTCAAGTTCACCATACAACCTGTAAGGG
>PIFL-5
GCATCCAGGACAGTAGAATTCGGGTCCCGGCACAAGAGTGAAGTCCACACCAATGGCGCCTTATGGAACAAGTCTGTCAAACCCAGACTTTGA------ACATTCCTCTTCTCTTAATCACAACTATTTTCAATATTCTTCAGGTTGTTGAAAAAATTAACAAATGCTAAGCCATTAAAATTATTCAGCAGCATAGTTTTTAACCTGCAAGAAACCTCTTTAAACCAGCTTTTTGCTCAGCAGTTAGCCTGGTTGGGAACTTAATGTCAAATTTGATTCGAAGGTTTCCTTTCCGTCCATGCTCTTTTCCAATAGGCATTCCCTCATTTGGAACTACCTTTTCAGTCCCCGGATTTACAACCTCAGTAATTGGAATGGTTAGATTTCTCCCATCCAAAGTAGTCAAGTTCACCGTACAACCTGTAAGGG
>PIFL-4
GCATCCAGGACAGTAGAATTCGGGTCCCGGCACAAGAGTGAAGTCCACACCAATGGCGCCTTATGGAACAAGTCTGTCAAACCCAGACTTTGA------ACATTCCTCTTCTCTTAATCACAACTATTTTCAATATTCTTCAGGTTGTTGAAAAAATTAACAAATGCTAAGCCATTAAAATTATTCAGCAGCATAGTTTTTAACCTGCAAGAAACCTCTTTAAACCAGCTTTTTGCTCAGCAGTTAGCCTGGTTGGGAACTTAATGTCAAATTTGATTCGAAGGTTTCCTTTCCGTCCATGCTCTTTTCCAATAGGCATTCCCTCATTTGGAACTACCTTTTCAGTCCCCGGATTTACAACCTCAGTAATTGGAATGGTTAGATTTCTCCCATCCAAAGTAGTCAAGTTCACCGTACAACCTGTAAGGG
>PIFL-16
GCATCCAGGACAGTAGAATTCGGGTCCCGGCACAAGAGTGAAGTCCACACCAATGGCGCCTTATGGAACAAGTCTGTCAAACCCAGACTTTGA------ACATTCCTCTTCTCTTAATCACAACTATTTTCAATATTCTTCAGGTTGTTGAAAAAATTAACAAATGCTAAGCCATTAAAATTATTCAGCAGCATAGTTTTTAACCTGCAAGAAACCTCTTTAAACCAGCTTTTTGCTCAGCAGTTAGCCTGGTTGGGAACTTAATGTCAAATTTGATTCGAAGGTTTCCTTTCCGTCCATGCTCTTTTCCAATAGGCATTCCCTCATTTGGAACTACCTTTTCAGTCCCCGGATTTACAACCTCAGTAATTGGAATGGTTAGATTTCTCCCATCCAAAGTAGTCAAGTTCACCATACAACCTGTAAGGG
>PIFL-3
GCATCCAGGACAGTAGAATTCGGGTCCCGGCACAAGAGTGAAGTCCACACCAATGGCGCCTTATGGAACAAGTCTGTCAAACCCAGACTTTGA------ACATTCCTCGTCTCTTAATCACAACTATTTTCAATATTCTTCAGGTTGTTGAAAAAATTAACAAATGCTAAGCCATTAAAATTATTCAGCAGCATAGTTTTTAACCTGCAAGAAACCTCTTTAAACCAGCTTTTTGCTCAGCAGTTAGCCTGGTTGGGAACTTAATGTCAAATTTGATTCGAAGGTTTCCTTTCCGTCCATGCTCTTTTCCAATAGGCATTCCCTCATTTGGAACTACCTTTTCAGTCCCCGGATTTACAACCTCAGTAATTGGAATGGTTAGATTTCTCCCATCCAAAGTAGTCAAGTTCACCATACAACCTGTAAGGG
>PIFL-14
GCATCCAGGACAGTAGAATTCGGGTCCCGGCACAAGAGTGAAGTCCACACCAATGGCGCCTTATGGAACAAGTCTGTCAAACCCAGACTTTGA------ACATTCCTCGTCTCTTAATCACAACTATTTTCAATATTCTTCAGGTTGTTGAAAAAATTAACAAATGCTAAGCCATTAAAATTATTCAGCAGCATAGTTTTTAACCTGCAAGAAACCTCTTTAAACCAGCTTTTTGCTCAGCAGTTAGCCTGGTTGGGAACTTAATGTCAAATTTGATTCGAAGGTTTCCTTTCCGTCCATGCTCTTTTCCAATAGGCATTCCCTCATTTGGAACTACCTTTTCAGTCCCCGGATTTACAACCTCAGTAATTGGAATGGTTAGATTTCTCCCATCCAAAGTAGTCAAGTTCACCATACAACCTGTAAGGG
>PIFL-8
GCATCCAGGACAGTAGAATTCGGGTCCCGGCACAAGAGTGAAGTCCACACCAATGGCGCCTTATGGAACAAGTCTGTCAAACCCAGACTTTGA------ACATTCCTCTTCTCTTAATCACAACTATTTTCAATATTCTTCAGGTTGTTGAAAAAATTAACAAAGGCTAACCCATTAAAATTATTCAGCAGCATAGTTTTTAACCTGCAAGAAACCTCTTTAAACCAGCTTTTTGCTCAGCAGTTAGCCTGGTTGGGAACTTAATGTCAAATTTGATTCGAAGGTTTCCTTTCCGTCCATGCTCTTTTCCAATAGGCATTCCCTCATTTGGAACTACCTTTTCAGTCCCCGGATTTACAACCTCAGTAATTGGAATGGTTAGATTTCTCCCATCCAAAGTAGTCAAGTTCACCATACAACCTGTAAGGG
>PIFL-17
GCATCCAGGACAGTAGAATTCGGGTCCCGGCACAAGAGTGAAGTCCACACCAATGGCGCCTTATGGAACAAGTCTGTCAAACCCAGACTTTGA------ACATTCCTCTTCTCTTAATCACAACTATTTTCAATATTCTTCAGGTTGTTGAAAAAATTAACAAATGCTAAGCCATTAAAATTATTCAGCAGCATAGTTTTTAACCTGCAAGAAACCTCTTTAAACCAGCTTTTTGCTCAGCAGTTAGCCTGGTTGGGAACTTAATGTCAAATTTGATTCGAAGGTTTCCTTTCCGTCCATGCTCTTTTCCAATAGGCATTCCCTCATTTGGAACTACCTTTTCAGTCCCCGGATTTACAACCTCAGTAATTGGAATGGTTAGATTTCTCCCATCCAAAGTAGTCAAGTTCACCATACAACCTGTAAGGG
>PIFL-13
GCATCCAGGACAGTAGAATTCGGGTCCCGGCACAAGAGTGAAGTCCACACCAATGGCGCCTTATGGAACAAGTCTGTCAAACCCAGACTTTGA------ACATTCCTCTTCTCTTAATCACAACTATTTTCAATATTCTTCAGGTTGTTGAAAAAATTAACAAATGCTAAGCCATTAAAATTATTCAGCAGCATAGTTTTTAACCTGCAAGAAACCTCTTTAAACCAGCTTTTTGCTCAGCAGTTAGCCTGGTTGGGAACTTAATGTCAAATTTGATTCGAAGGTTTCCTTTCCGTCCATGCTCTTTTCCAATAGGCATTCCCTCATTTGGAACTACCTTTTCAGTCCCCGGATTTACAACCTCAGTAATTGGAATGGTTAGATTTCTCCCATCCAAAGTAGTCAAGTTCACCATACAACCTGTAAGGG
>PIFL-15
GCATCCAGGACAGTAGAATTCGGGTCCCGGCACAAGAGTGAAGTCCACACCAATGGCGCCTTATGGAACAAGTCTGTCAAACCCAGACTTTGA------ACATTCCTCGTCTCTTAATCACAACTATTTTCAATATTCTTCAGGTTGTTGAAAAAATTAACAAATGCTAAGCCATTAAAATTATTCAGCAGCATAGTTTTTAACCTGCAAGAAACCTCTTTAAACCAGCTTTTTGCTCAGCAGTTAGCCTGGTTGGGAACTTAATGTCAAATTTGATTCGAAGGTTTCCTTTCCGTCCATGCTCTTTTCCAATAGGCATTCCCTCATTTGGAACTACCTTTTCAGTCCCCGGATTTACAACCTCAGTAATTGGAATGGTTAGATTTCTCCCATCCAAAGTAGTCAAGTTCACCATACAACCTGTAAGGG
>PIFL-9
GCATCCAGGACAGTAGAATTCGGGTCCCGGCACAAGAGTGAAGTCCACACCAATGGCGCCTTATGGAACAAGTCTGTCAAACCCAGACTTTGA------ACATTCCTCGTCTCTTAATCACAACTATTTTCAATATTCTTCAGGTTGTTGAAAAAATTAACAAATGCTAAGCCATTAAAATTATTCAGCAGCATAGTTTTTAACCTGCAAGAAACCTCTTTAAACCAGCTTTTTGCTCAGCAGTTAGCCTGGTTGGGAACTTAATGTCAAATTTGATTCGAAGGTTTCCTTTCCGTCCATGCTCTTTTCCAATAGGCATTCCCTCATTTGGAACTACCTTTTCAGTCCCCGGATTTACAACCTCAGTAATTGGAATGGTTAGATTTCTCCCATCCAAAGTAGTCAAGTTCACCATACAACCTGTAAGGG
>PIFL-12
GCATCCAGGACAGTAGAATTCGGGTCCCGGCACAAGAGTGAAGTCCACACCAATGGCGCCTTATGGAACAAGTCTGTCAAACCCAGACTTTGA------ACATTCCTCGTCTCTTAATCACAACTATTTTCAATATTCTTCAGGTTGTTGAAAAAATTAACAAATGCTAAGCCATTAAAATTATTCAGCAGCATAGTTTTTAACCTGCAAGAAACCTCTTTAAACCAGCTTTTTGCTCAGCAGTTAGCCTGGTTGGGAACTTAATGTCAAATTTGATTCGAAGGTTTCCTTTCCGTCCATGCTCTTTTCCAATAGGCATTCCCTCATTTGGAACTACCTTTTCAGTCCCCGGATTTACAACCTCAGTAATTGGAATGGTTAGATTTCTCCCATCCAAAGTAGTCAAGTTCACCATACAACCTGTAAGGG
>PIFL-2
GCATCCAGGACAGTAGAATTCGGGTCCCGGCACAAGAGTGAAGTCCACACCAATGGCGCCTTATGGAACAAGTCTGTCAAACCCAGACTTTGA------ACATTCCTCGTCTCTTAATCACAACTATTTTCAATATTCTTCGGGTTGTTGAAAAAATTAACAAATGCTAAGCCATTAAAATTATTCAGCAGCATAGTTTTTAACCTGCAAGAAACCTCTTTAAACCAGCTTTTTGCTCAGCAGTTAGCCTGGTTGGGAACTTAATGTCAAATTTGATTCGAAGGTTTCCTTTCCGTCCATGCTCTTTTCCAATAGGCATTCCCTCATTTGGAACTACCTTTTCAGTCCCCGGATTTACAACCTCAGTAATTGGAATGGTTAGATTTCTCCCATCCAAAGTAGTCAAGTTCACCATACAACCTGTAAGGG
>PIFL-10
GCATCCAGGACAGTAGAATTCGGGTCCCGGCACAAGAGTGAAGTCCACACCAATGGCGCCTTATGGAACAAGTCTGTCAAACCCAGACTTTGA------ACATTCCTCTTCTCTTAATCACAACTATTTTCAATATTCTTCAGGTTGTTGAAAAAATTAACAAATGCTAAGCCATTAAAATTATTCAGCAGCATAGTTTTTAACCTGCAAGAAACCTCTTTAAACCAGCTTTTTGCTCAGCAGTTAGCCTGGTTGGGAACTTAATGTCAAATTTGATTCGAAGGTTTCCTTTCCGTCCATGCTCTTTTCCAATAGGCATTCCCTCATTTGGAACTACCTTTTCAGTCCCCGGATTTACAACCTCAGTAATTGGAATGGTTAGATTTCTCCCATCCAAAGTAGTCAAGTTCACCATACAACCTGTAAGGG
>PIGE-1
GCATCCAGGACAGTAGAATTCGGGTCCCGGCACAAGAGTGAAGTCCACACCAATGGCGCCTTATGGAACAAGTCTGTCAAACCCAGACTTTGA------ACATTCCTCGTCTCTTAATCACAACTATTTTCAATATTCTTCAGGTTGTTGAAAAAATTAACAAATGCTAAGCCATTAAAATTATTCAGCAGCATAGTTTTTAACCTGCAAGAAACCTCTTTAAACCAGCTTTTTGCTCAGCAGTTAGCCTGGTTGGGAACTTAATGTCAAATTTGATTCTAAGGTTTCCTTTCCGTCCATGCTCTTTTCCAATAGGCATTCCTTCATTTGGAACTACCTTTTCAGTCCCCGGATTTACAACCTCAGTAATTGGAATGGTTAGATTTCTCCCATCCAAAGTAGTCAAGTTCACCATACAACCTGTAAGGG
>PIMN-14
GCATCCAGGACAGTAGAATTCGGGTCCCGGCACAAGAGTGAAGTCCACACCAATGGCGCCTTATGGAACAAGTCTGTCAAACCCAGACTTTGA------ACATTCCTCGTCTCTTAATCACAACTATTTTCAATATTCTTCAGGTTGTTGAAAAAATTAACAAATGCTAAGCCATTAAAATTTTTCAGCAGCATAGTTTTTAACCTGCAAGAAACCTCTTTAAACCAGCTTTTTGCTCAGCAGTTAGCCTGGTTGGGAACTTAATGTCAAATTTGATTCGAAGGTTTCCTTTCCGTCCATGCTCTTTTCCAATAGGCATTCCCTCATTTGGAACTACCTTTTCAGTCCCCGGATTTACAACCTCGGTAATTGGAATGGTTAGATTTCTCCCATCCAAAGTAGTCAAGTTCACCATACAACCTGTAAGGG
>PIMN-16
GCATCCAGGACAGTAGAATTCGGGTCCCGGCACAAGAGTGAAGTCCACACCAATGGCGCCTTATGGAACAAGTCTGTCAAACCCAGACTTTGA------ACATTCCTCGTCTCTTAATCACAACTATTTTCAATATTCTTCAGGTTGTTGAAAAAATTAACAAATGCTAAGCCATTAAAATTTTTCAGCAGCATAGTTTTTAACCTGCAAGAAACCTCTTTAAACCAGCTTTTTGCTCAGCAGTTAGCCTGGTTGGGAACTTAATGTCAAATTTGATTCGAAGGTTTCCTTTCCGTCCATGCTCTTTTCCAATAGGCATTCCCTCATTTGGAACTACCTTTTCAGTCCCCGGATTTACAACCTCGGTAATTGGAATGGTTAGATTTCTCCCATCCAAAGTAGTCAAGTTCACCATACAACCTGTAAGGG
>PIMN-8
GCATCCAGGACAGTAGAATTCGGGTCCCGGCACAAGAGTGAAGTCCACACCAATGGCGCCTTATGGAACAAGTCTGTCAAACCCAGACTTTGA------ACATTCCTCGTCTCTTAATCACAACTATTTTCAATATTCTTCAGGTTGTTGAAAAAATTAACAAATGCTAAGCCATTAAAATTTTTCAGCAGCATAGTTTTTAACCTGCAAGAAACCTCTTTAAACCAGCTTTTTGCTCAGCAGTTAGCCTGGTTGGGAACTTAATGTCAAATTTGATTCGAAGGTTTCCTTTCCGTCCATGCTCTTTTCCAATAGGCATTCCCTCATTTGGAACTACCTTTTCAGTCCCCGGATTTACAACCTCGGTAATTGGAATGGTTAGATTTCTCCCATCCAAAGTAGTCAAGTTCACCATACAACCTGTAAGGG
>PIMN-5
GCATCCAGGACAGTAGAATTCGGGTCCCGGCACAAGAGTGAAGTCCACACCAATGGCGCCTTATGGAACAAGTCTGTCAAACCCAGACTTTGA------ACATTCCTCGTCTCTTAATCACAACTATTTTCAATATTCTTCAGGTTGTTGAAAAAATTAACAAATGCTAAGCCATTAAAATTTTTCAGCAGCATAGTTTTTAACCTGCAAGAAACCTCTTTAAACCAGCTTTTTGCTCAGCAGTTAGCCTGGTTGGGAACTTAATGTCAAATTTGATTCGAAGGTTTCCTTTCCGTCCATGCTCTTTTCCAATAGGCATTCCCTCATTTGGAACTACCTTTTCAGTCCCCGGATTTACAACCTCGGTAATTGGAATGGTTAGATTTCTCCCATCCAAAGTAGTCAAGTTCACCATACAACCTGTAAGGG
>PIMN-12
GCATCCAGGACAGTAGAATTCGGGTCCCGGCACAAGAGTGAAGTCCACACCAATGGCGCCTTATGGAACAAGTCTGTCAAACCCAGACTTTGA------ACATTCCTCGTCTCTTAATCACAACTATTTTCAATATTCTTCAGGTTGTTGAAAAAATTAACAAATGCTAAGCCATTAAAATTTTTCAGCAGCATAGTTTTTAACCTGCAAGAAACCTCTTTAAACCAGCTTTTTGCTCAGCAGTTAGCCTGGTTGGGAACTTAATGTCAAATTTGATTCGAAGGTTTCCTTTCCGTCCATGCTCTTTTCCAATAGGCATTCCCTCATTTGGAACTACCTTTTCAGTCCCCGGATTTACAACCTCGGTAATTGGAATGGTTAGATTTCTCCCATCCAAAGTAGTCAAGTTCACCATACAACCTGTAAGGG
>PIMN-18
GCATCCAGGACAGTAGAATTCGGGTCCCGGCACAAGAGTGAAGTCCACACCAATGGCGCCTTATGGAACAAGTCTGTCAAACCCAGACTTTGA------ACATTCCTCGTCTCTTAATCACAACTATTTTCAATATTCTTCAGGTTGTTGAAAAAATTAACAAATGCTAAGCCATTAAAATTTTTCAGCAGCATAGTTTTTAACCTGCAAGAAACCTCTTTAAACCAGCTTTTTGCTCAGCAGTTAGCCTGGTTGGGAACTTAATGTCAAATTTGATTCGAAGGTTTCCTTTCCGTCCATGCTCTTTTCCAATAGGCATTCCCTCATTTGGAACTACCTTTTCAGTCCCCGGATTTACAACCTCGGTAATTGGAATGGTTAGATTTCTCCCATCCAAAGTAGTCAAGTTCACCATACAACCTGTAAGGG
>PIMN-15
GCATCCAGGACAGTAGAATTCGGGTCCCGGCACAAGAGTGAAGTCCACACCAATGGCGCCTTATGGAACAAGTCTGTCAAACCCAGACTTTGA------ACATTCCTCGTCTCTTAATCACAACTATTTTCAATATTCTTCAGGTTGTTGAAAAAATTAACAAATGCTAAGCCATTAAAATTTTTCAGCAGCATAGTTTTTAACCTGCAAGAAACCTCTTTAAACCAGCTTTTTGCTCAGCAGTTAGCCTGGTTGGGAACTTAATGTCAAATTTGATTCGAAGGTTTCCTTTCCGTCCATGCTCTTTTCCAATAGGCATTCCCTCATTTGGAACTACCTTTTCAGTCCCCGGATTTACAACCTCGGTAATTGGAATGGTTAGATTTCTCCCATCCAAAGTAGTCAAGTTCACCATACAACCTGTAAGGG
>PIMN-7
GCATCCAGGACAGTAGAATTCGGGTCCCGGCACAAGAGTGAAGTCCACACCAATGGCGCCTTATGGAACAAGTCTGTCAAACCCAGACTTTGA------ACATTCCTCGTCTCTTAATCACAACTATTTTCAATATTCTTCAGGTTGTTGAAAAAATTAACAAATGCTAAGCCATTAAAATTTTTCAGCAGCATAGTTTTTAACCTGCAAGAAACCTCTTTAAACCAGCTTTTTGCTCAGCAGTTAGCCTGGTTGGGAACTTAATGTCAAATTTGATTCGAAGGTTTCCTTTCCGTCCATGCTCTTTTCCAATAGGCATTCCCTCATTTGGAACTACCTTTTCAGTCCCCGGATTTACAACCTCGGTAATTGGAATGGTTAGATTTCTCCCATCCAAAGTAGTCAAGTTCACCATACAACCTGTAAGGG
>PIMN-17
GCATCCAGGACAGTAGAATTCGGGTCCCGGCACAAGAGTGAAGTCCACACCAATGGCGCCTTATGGAACAAGTCTGTCAAACCCAGACTTTGA------ACATTCCTCGTCTCTTAATCACAACTATTTTCAATATTCTTCAGGTTGTTGAAAAAATTAACAAATGCTAAGCCATTAAAATTTTTCAGCAGCATAGTTTTTAACCTGCAAGAAACCTCTTTAAACCAGCTTTTTGCTCAGCAGTTAGCCTGGTTGGGAACTTAATGTCAAATTTGATTCGAAGGTTTCCTTTCCGTCCATGCTCTTTTCCAATAGGCATTCCCTCATTTGGAACTACCTTTTCAGTCCCCGGATTTACAACCTCGGTAATTGGAATGGTTAGATTTCTCCCATCCAAAGTAGTCAAGTTCACCATACAACCTGTAAGGG
>PIMN-4
GCATCCAGGACAGTAGAATTCGGGTCCCGGCACAAGAGTGAAGTCCACACCAATGGCGCCTTATGGAACAAGTCTGTCAAACCCAGACTTTGA------ACATTCCTCGTCTCTTAATCACAACTATTTTCAATATTCTTCAGGTTGTTGAAAAAATTAACAAATGCTAAGCCATTAAAATTTTTCAGCAGCATAGTTTTTAACCTGCAAGAAACCTCTTTAAACCAGCTTTTTGCTCAGCAGTTAGCCTGGTTGGGAACTTAATGTCAAATTTGATTCGAAGGTTTCCTTTCCGTCCATGCTCTTTTCCAATAGGCATTCCCTCATTTGGAACTACCTTTTCAGTCCCCGGATTTACAACCTCGGTAATTGGAATGGTTAGATTTCTCCCATCCAAAGTAGTCAAGTTCACCATACAACCTGTAAGGG
>PIMN-9
GCATCCAGGACAGTAGAATTCGGGTCCCGGCACAAGAGTGAAGTCCACACCAATGGCGCCTTATGGAACAAGTCTGTCAAACCCAGACTTTGA------ACATTCCTCGTCTCTTAATCACAACTATTTTCAATATTCTTCAGGTTGTTGAAAAAATTAACAAATGCTAAGCCATTAAAATTTTTCAGCAGCATAGTTTTTAACCTGCAAGAAACCTCTTTAAACCAGCTTTTTGCTCAGCAGTTAGCCTGGTTGGGAACTTAATGTCAAATTTGATTCGAAGGTTTCCTTTCCGTCCATGCTCTTTTCCAATAGGCATTCCCTCATTTGGAACTACCTTTTCAGTCCCCGGATTTACAACCTCGGTAATTGGAATGGTTAGATTTCTCCCATCCAAAGTAGTCAAGTTCACCATACAACCTGTAAGGG
>PIMN-11
GCATCCAGGACAGTAGAATTCGGGTCCCGGCACAAGAGTGAAGTCCACACCAATGGCGCCTTATGGAACAAGTCTGTCAAACCCAGACTTTGA------ACATTCCTCGTCTCTTAATCACAACTATTTTCAATATTCTTCAGGTTGTTGAAAAAATTAACAAATGCTAAGCCATTAAAATTTTTCAGCAGCATAGTTTTTAACCTGCAAGAAACCTCTTTAAACCAGCTTTTTGCTCAGCAGTTAGCCTGGTTGGGAACTTAATGTCAAATTTGATTCGAAGGTTTCCTTTCCGTCCATGCTCTTTTCCAATAGGCATTCCCTCATTTGGAACTACCTTTTCAGTCCCCGGATTTACAACCTCGGTAATTGGAATGGTTAGATTTCTCCCATCCAAAGTAGTCAAGTTCACCATACAACCTGTAAGGG
>PIMN-2
GCATCCAGGACAGTAGAATTCGGGTCCCGGCACAAGAGTGAAGTCCACACCAATGGCGCCTTATGGAACAAGTCTGTCAAACCCAGACTTTGA------ACATTCCTCGTCTCTTAATCACAACTATTTTCAATATTCTTCAGGTTGTTGAAAAAATTAACAAATGCTAAGCCATTAAAATTTTTCAGCAGCATAGTTTTTAACCTGCAAGAAACCTCTTTAAACCAGCTTTTTGCTCAGCAGTTAGCCTGGTTGGGAACTTAATGTCAAATTTGATTCGAAGGTTTCCTTTCCGTCCATGCTCTTTTCCAATAGGCATTCCCTCATTTGGAACTACCTTTTCAGTCCCCGGATTTACAACCTCGGTAATTGGAATGGTTAGATTTCTCCCATCCAAAGTAGTCAAGTTCACCATACAACCTGTAAGGG
>PIMN-3
GCATCCAGGACAGTAGAATTCGGGTCCCGGCACAAGAGTGAAGTCCACACCAATGGCGCCTTATGGAACAAGTCTGTCAAACCCAGACTTTGA------ACATTCCTCGTCTCTTAATCACAACTATTTTCAATATTCTTCAGGTTGTTGAAAAAATTAACAAATGCTAAGCCATTAAAATTTTTCAGCAGCATAGTTTTTAACCTGCAAGAAACCTCTTTAAACCAGCTTTTTGCTCAGCAGTTAGCCTGGTTGGGAACTTAATGTCAAATTTGATTCGAAGGTTTCCTTTCCGTCCATGCTCTTTTCCAATAGGCATTCCCTCATTTGGAACTACCTTTTCAGTCCCCGGATTTACAACCTCGGTAATTGGAATGGTTAGATTTCTCCCATCCAAAGTAGTCAAGTTCACCATACAACCTGTAAGGG
>PIMN-6
GCATCCAGGACAGTAGAATTCGGGTCCCGGCACAAGAGTGAAGTCCACACCAATGGCGCCTTATGGAACAAGTCTGTCAAACCCAGACTTTGA------ACATTCCTCGTCTCTTAATCACAACTATTTTCAATATTCTTCAGGTTGTTGAAAAAATTAACAAATGCTAAGCCATTAAAATTTTTCAGCAGCATAGTTTTTAACCTGCAAGAAACCTCTTTAAACCAGCTTTTTGCTCAGCAGTTAGCCTGGTTGGGAACTTAATGTCAAATTTGATTCGAAGGTTTCCTTTCCGTCCATGCTCTTTTCCAATAGGCATTCCCTCATTTGGAACTACCTTTTCAGTCCCCGGATTTACAACCTCGGTAATTGGAATGGTTAGATTTCTCCCATCCAAAGTAGTCAAGTTCACCATACAACCTGTAAGGG
>PIMN-1
GCATCCAGGACAGTAGAATTCGGGTCCCGGCACAAGAGTGAAGTCCACACCAATGGCGCCTTATGGAACAAGTCTGTCAAACCCAGACTTTGA------ACATTCCTCGTCTCTTAATCACAACTATTTTCAATATTCTTCAGGTTGTTGAAAAAATTAACAAATGCTAAGCCATTAAAATTTTTCAGCAGCATAGTTTTTAACCTGCAAGAAACCTCTTTAAACCAGCTTTTTGCTCAGCAGTTAGCCTGGTTGGGAACTTAATGTCAAATTTGATTCGAAGGTTTCCTTTCCGTCCATGCTCTTTTCCAATAGGCATTCCCTCATTTGGAACTACCTTTTCAGTCCCCGGATTTACAACCTCGGTAATTGGAATGGTTAGATTTCTCCCATCCAAAGTAGTCAAGTTCACCATACAACCTGTAAGGG
>PIMN-13
GCATCCAGGACAGTAGAATTCGGGTCCCGGCACAAGAGTGAAGTCCACACCAATGGCGCCTTATGGAACAAGTCTGTCAAACCCAGACTTTGA------ACATTCCTCGTCTCTTAATCACAACTATTTTCAATATTCTTCAGGTTGTTGAAAAAATTAACAAATGCTAAGCCATTAAAATTTTTCAGCAGCATAGTTTTTAACCTGCAAGAAACCTCTTTAAACCAGCTTTTTGCTCAGCAGTTAGCCTGGTTGGGAACTTAATGTCAAATTTGATTCGAAGGTTTCCTTTCCGTCCATGCTCTTTTCCAATAGGCATTCCCTCATTTGGAACTACCTTTTCAGTCCCCGGATTTACAACCTCGGTAATTGGAATGGTTAGATTTCTCCCATCCAAAGTAGTCAAGTTCACCATACAACCTGTAAGGG
>PISB-9
GCATCCAGGACAGTAGAATTCGGGTCCCGGCACAAGAGTGAAGTCCACACCAATGGCGCCTTATGGAACAAGTCTGTCAAACCCAGACTTTGA------ACATTCCTCGTCTCTTAATCACAACTATTTTCAATATTCTTCAGGTTGTTGAAAAAATTAACAAATGCTAAGCCATTAAAATTATTCAGCAGCATAGTTTTTAACCTGCAAGAAACCTCTTTAAACCAGCTTTTTGCTCAGCAGTTAGCCTGGTTGGGAACTTAATGTCAAATTTGATTCGAAGGTTTCCTTTCCGTCCATGCTCTTTTCCAATAGGCATTCCCTCATTTGGAACTACCTTTTCAGTCCCCGGATTTACAACCTCAGTAATTGGAATGGTTAGATTTCTCCCATCCAAAGTAGTCAAGTTCACCATACAACCTGTAAGGG
>PISB-6
GCATCCAGGACAGTAGAATTCGGGTCCCGGCACAAGAGTGAAGTCCACACCAATGGCGCCTTATGGAACAAGTCTGTCAAACCCAGACTTTGA------ACATTCCTCGTCTCTTAATCACAACTATTTTCAATATTCTTCAGGTTGTTGAAAAAATTAACAAATGCTAAGCCATTAAAATTATTCAGCAGCATAGTTTTTAACCTGCAAGAAACCTCTTTAAACCAGCTTTTTGCTCAGCAGTTAGCCTGGTTGGGAACTTAATGTCAAATTTGATTCGAAGGTTTCCTTTCCGTCCATGCTCTTTTCCAATAGGCATTCCCTCATTTGGAACTACCTTTTCAGTCCCCGGATTTACAACCTCAGTAATTGGAATGGTTAGATTTCTCCCATCCAAAGTAGTCAAGTTCACCATACAACCTGTAAGGG
>PISB-5
GCATCCAGGACAGTAGAATTCGGGTCCCGGCACAAGAGTGAAGTCCACACCAATGGCGCCTTATGGAACAAGTCTGTCAAACCCAGACTTTGA------ACATTCCTCGTCTCTTAATCACAACTATTTTCAATATTCTTCAGGTTGTTGAAAAAATTAACAAATGCTAAGCCATTAAAATTATTCAGCAGCATAGTTTTTAACCTGCAAGAAACCTCTTTAAACCAGCTTTTTGCTCAGCAGTTAGCCTGGTTGGGAACTTAATGTCAAATTTGATTCGAAGGTTTCCTTTCCGTCCATGCTCTTTTCCAATAGGCATTCCCTCATTTGGAACTACCTTTTCAGTCCCCGGATTTACAACCTCAGTAATTGGAATGGTTAGATTTCTCCCATCCAAAGTAGTCAAGTTCACCATACAACCTGTAAGGG
>PISB-10
GCATCCAGGACAGTAGAATTCGGGTCCCGGCACAAGAGTGAAGTCCACACCAATGGCGCCTTATGGAACAAGTCTGTCAAACCCAGACTTTGA------ACATTCCTCTTCTCTTAATCACAACTATTTTCAATATTCTTCAGGTTGTTGAAAAAATTAACAAATGCTAAGCCATTAAAATTATTCAGCAGCATAGTTTTTAACCTGCAAGAAACCTCTTTAAACCAGCTTTTTGCTCAGCAGTTAGCCTGGTTGGGAACTTAATGTCAAATTTGATTCGAAGGTTTCCTTTCCGTCCATGCTCTTTTCCAATAGGCATTCCCTCATTTGGAACTACCTTTTCAGTCCCCGGATTTACAACCTCAGTAATTGGAATGGTTAGATTTCTCCCATCCAAAGTAGTCAAGTTCACCATACAACCTGTAAGGG
>PISB-13
GCATCCAGGACAGTAGAATTCGGGTCCCGGCACAAGAGTGAAGTCCACACCAATGGCGCCTTATGGAACAAGTCTGTCAAACCCAGACTTTGA------ACATTCCTCGTCTCTTAATCACAACTATTTTCAATATTCTTCAGGTTGTTGAAAAAATTAACAAATGCTAAGCCATTAAAATTATTCAGCAGCATAGTTTTTAACCTGCAAGAAACCTCTTTAAACCAGCTTTTTGATCAGCAGTTAGCCTGGTTGGGAACTTAATGTCAAATTTGATTCGAAGGTTTCCTTTCCGTCCATGCTCTTTTCCAATAGGCATTCCCTCATTTGGAACTACCTTTTCAGTCCCCGGATTTACAACCTCAGTAATTGGAATGGTTAGATTTCTCCCATCCAAAGTAGTCAAGTTCACCATACAACCTGTAAGGG
>PISB-3
GCATCCAGGACAGTAGAATTCGGGTCCCGGCACAAGAGTGAAGTCCACACCAATGGCGCCTTATGGAACAAGTCTGTCAAACCCAGACTTTGA------ACATTCCTCGTCTCTTAATCACAACTATTTTCAATATTCTTCAGGTTGTTGAAAAAATTAACAAATGCTAAGCCATTAAAATTATTCAGCAGCATAGTTTTTAACCTGCAAGAAACCTCTTTAAACCAGCTTTTTGCTCAGCAGTTAGCCTGGTTGGGAACTTAATGTCAAATTTGATTCGAAGGTTTCCTTTCCGTCCATGCTCTTTTCCAATAGGCATTCCCTCATTTGGAACTACCTTTTCAGTCCCCGGATTTACAACCTCAGTAATTGGAATGGTTAGATTTCTCCCATCCAAAGTAGTCAAGTTCACCATACAACCTGTAAGGG
>PISB-1
GCATCCAGGACAGTAGAATTCGGGTCCCGGCACAAGAGTGAAGTCCACACCAATGGCGCCTTATGGAACAAGTCTGTCAAACCCAGACTTTGA------ACATTCCTCTTCTCTTAATCACAACTATTTTCAATATTCTTCAGGTTGTTGAAAAAATTAACAAATGCTAAGCCATTAAAATTATTCAGCAGCATAGTTTTTAACCTGCAAGAAACCTCTTTAAACCAGCTTTTTGCTCAGCAGTTAGCCTGGTTGGGAACTTAATGTCAAATTTGATTCGAAGGTTTCCTTTCCGTCCATGCTCTTTTCCAATAGGCATTCCCTCATTTGGAACTACCTTTTCAGTCCCCGGATTTACAACCTCAGTAATTGGAATGGTTAGATTTCTCCCATCCAAAGTAGTCAAGTTCACCATACAACCTGTAAGGG
>PISB-18
GCATCCAGGACAGTAGAATTCGGGTCCCGGCACAAGAGTGAAGTCCACACCAATGGCGCCTTATGGAACAAGTCTGTCAAACCCAGACTTTGA------ACATTCCTCGTCTCTTAATCACAACTATTTTCAATATTCTTCAGGTTGTTGAAAAAATTAACAAATGCTAAGCCATTAAAATTATTCAGCAGCATAGTTTTTAACCTGCAAGAAACCTCTTTAAACCAGCTTTTTGCTCAGCAGTTAGCCTGGTTGGGAACTTAATGTCAAATTTGATTCGAAGGTTTCCTTTCCGTCCATGCTCTTTTCCAATAGGCATTCCCTCATTTGGAACTACCTTTTCAGTCCCCGGATTTACAACCTCAGTAATTGGAATGGTTAGATTTCTCCCATCCAAAGTAGTCAAGTTCACCATACAACCTGTAAGGG
>PISB-7
GCATCCAGGACAGTAGAATTCGGGTCCCGGCACAAGAGTGAAGTCCACACCAATGGCGCCTTATGGAACAAGTCTGTCAAACCCAGACTTTGA------ACATTCCTCGTCTCTTAATCACAACTATTTTCAATATTCTTCAGGTTGTTGAAAAAATTAACAAATGCTAAGCCATTAAAATTATTCAGCAGCATAGTTTTTAACCTGCAAGAAACCTCTTTAAACCAGCTTTTTGCTCAGCAGTTAGCCTGGTTGGGAACTTAATGTCAAATTTGATTCGAAGGTTTCCTTTCCGTCCATGCTCTTTTCCAATAGGCATTCCCTCATTTGGAACTACCTTTTCAGTCCCCGGATTTACAACCTCAGTAATTGGAATGGTTAGATTTCTCCCATCCAAAGTAGTCAAGTTCACCATACAACCTGTAAGGG
>PISB-16
GCATCCAGGACAGTAGAATTCGGGTCCCGGCACAAGAGTGAAGTCCACACCAATGGCGCCTTATGGAACAAGTCTGTCAAACCCAGACTTTGA------ACATTCCTCGTCTCTTAATCACAACTATTTTCAATATTCTTCAGGTTGTTGAAAAAATTAACAAATGCTAAGCCATTAAAATTATTCAGCAGCATAGTTTTTAACCTGCAAGAAACCTCTTTAAACCAGCTTTTTGCTCAGCAGTTAGCCTGGTTGGGAACTTAATGTCAAATTTGATTCGAAGGTTTCCTTTCCGTCCATGCTCTTTTCCAATAGGCATTCCCTCATTTGGAACTACCTTTTCAGTCCCCGGATTTACAACCTCAGTAATTGGAATGGTTAGATTTCTCCCATCCAAAGTAGTCAAGTTCACCATACAACCTGTAAGGG
>PISB-15
GCATCCAGGACAGTAGAATTCGGGTCCCGGCACAAGAGTGAAGTCCACACCAATGGCGCCTTATGGAACAAGTCTGTCAAACCCAGACTTTGA------ACATTCCTCGTCTCTTAATCACAACTATTTTCAATATTCTTCAGGTTGTTGAAAAAATTAACAAATGCTAAGCCATTAAAATTATTCAGCAGCATAGTTTTTAACCTGCAAGAAACCTCTTTAAACCAGCTTTTTGCTCAGCAGTTAGCCTGGTTGGGAACTTAATGTCAAATTTGATTCGAAGGTTTCCTTTCCGTCCATGCTCTTTTCCAATAGGCATTCCCTCATTTGGAACTACCTTTTCAGTCCCCGGATTTACAACCTCAGTAATTGGAATGGTTAGATTTCTCCCATCCAAAGTAGTCAAGTTCACCATACAACCTGTAAGGG
>PISB-12
GCATCCAGGACAGTAGAATTCGGGTCCCGGCACAAGAGTGAAGTCCACACCAATGGCGCCTTATGGAACAAGTCTGTCAAACCCAGACTTTGA------ACATTCCTCTTCTCTTAATCACAACTATTTTCAATATTCTTCAGGTTGTTGAAAAAATTAACAAATGCTAAGCCATTAAAATTATTCAGCAGCATAGTTTTTAACCTGCAAGAAACCTCTTTAAACCAGCTTTTTGCTCAGCAGTTAGCCTGGTTGGGAACTTAATGTCAAATTTGATTCGAAGGTTTCCTTTCCGTCCATGCTCTTTTCCAATAGGCATTCCCTCATTTGGAACTACCTTTTCAGTCCCCGGATTTACAACCTCAGTAATTGGAATGGTTAGATTTCTCCCATCCAAAGTAGTCAAGTTCACCATACAACCTGTAAGGG
>PISB-11
GCATCCAGGACAGTAGAATTCGGGTCCCGGCACAAGAGTGAAGTCCACACCAATGGCGCCTTATGGAACAAGTCTGTCAAACCCAGACTTTGA------ACATTCCTCGTCTCTTAATCACAACTATTTTCAATATTCTTCAGGTTGTTGAAAAAATTAACAAATGCTAAGCCATTAAAATTATTCAGCAGCATAGTTTTTAACCTGCAAGAAACCTCTTTAAACCAGCTTTTTGCTCAGCAGTTAGCCTGGTTGGGAACTTAATGTCAAATTTGATTCGAAGGTTTCCTTTCCGTCCATGCTCTTTTCCAATAGGCATTCCCTCATTTGGAACTACCTTTTCAGTCCCCGGATTTACAACCTCAGTAATTGGAATGGTTAGATTTCTCCCATCCAAAGTAGTCAAGTTCACCATACAACCTGTAAGGG
>PISB-17
GCATCCAGGACAGTAGAATTCGGGTCCCGGCACAAGAGTGAAGTCCACACCAATGGCGCCTTATGGAACAAGTCTGTCAAACCCAGACTTTGA------ACATTCCTCGTCTCTTAATCACAACTATTTTCAATATTCTTCAGGTTGTTGAAAAAATTAACAAATGCTAAGCCATTAAAATTATTCAGCAGCATAGTTTTTAACCTGCAAGAAACCTCTTTAAACCAGCTTTTTGCTCAGCAGTTAGCCTGGTTGGGAACTTAATGTCAAATTTGATTCGAAGGTTTCCTTTCCGTCCATGCTCTTTTCCAATAGGCATTCCCTCATTTGGAACTACCTTTTCAGTCCCCGGATTTACAACCTCAGTAATTGGAATGGTTAGATTTCTCCCATCCAAAGTAGTCAAGTTCACCATACAACCTGTAAGGG
>PISB-14
GCATCCAGGACAGTAGAATTCGGGTCCCGGCACAAGAGTGAAGTCCACACCAATGGCGCCTTATGGAACAAGTCTGTCAAACCCAGACTTTGA------ACATTCCTCGTCTCTTAATCACAACTATTTTCAATATTCTTCAGGTTGTTGAAAAAATTAACAAATGCTAAGCCATTAAAATTATTCAGCAGCATAGTTTTTAACCTGCAAGAAACCTCTTTAAACCAGCTTTTTGCTCAGCAGTTAGCCTGGTTGGGAACTTAATGTCAAATTTGATTCGAAGGTTTCCTTTCCGTCCATGCCCTTTTCCAATAGGCATTCCCTCATTTGGAACTACCTTTTCAGTCCCCGGATTTACAACCTCAGTAATTGGAATGGTTAGATTTCTCCCATCCAAAGTAGTCAAGTTCACCATACAACCTGTAAGGG
>PISQ-2
GCATCCAGGACAGTAGAATTCGGGTCCCGGCACAAGAGTGAAGTCCACACCAATGGCGCCTTATGGAACAAGTCTGTCAAACCCAGACTTTGA------ACATTCCTCGTCTCTTAATCACAACTATTTTCAATATTCTTCAGGTTGTTGAAAAAATTAACAAATGCTAAGCCATTAAAATTATCCAGCAGCATAGTTTTTAACCTGGAAGAAACCTCTTTAAACCAGCTTTTTGCTCAGCAGTTAGCCTGGTTGGGAACTTAATGTCAAATTTGATTCGAAGGTTTCCTTTCCGTCCATGCTCTTTTCCAATAGGCATTCCTTCATTTGGAACCACCTTTTCAGTCCCCGGATTTACAACCTCAGTAATTGGAATGGTTAGATTTCTCCCATCCAAAGTAGTCAAGTTCACCATACAACCTGTAAGGG
>PISQ-1
GCATCCAGGACAGTAGAATTCGGGTCCCGGCACAAGAGTGAAGTCCACACCAATGGCGCCTTATGGAACAAGTCTGTCAAACCCAGACTTTGA------ACATTCCTCGTCTCTTAATCACAACTATTTTCAATATTCTTCAGGTTGTTGAAAAAATTAACAAATGCTAAGCCATTAAAATTATCCAGCAGCATAGTTTTTAACCTGGAAGAAACCTCTTTAAACCAGCTTTTTGCTCAGCAGTTAGCCTGGTTGGGAACTTAATGTCAAATTTGATTCGAAGGTTTCCTTTCCGTCCATGCTCTTTTCCAATAGGCATTCCTTCATTTGGAACCACCTTTTCAGTCCCCGGATTTACAACCTCAGTAATTGGAATGGTTAGATTTCTCCCATCCAAAGTAGTCAAGTTCACCATACAACCTGTAAGGG
>PICH-X3
GCATCCAGGACAGTAGAGTTCGGGTCCCGGTACAAGAGTGAAGTCCACACCAATGGCGCCTTATGGAAGAAGTCTGTCAAACCCAGACTTTGA------ACATTCCTCGTCTCTTAATCACAACTATTTTCAATATTCTTCAGGTTGTTGAAAAAATTAACAAATGCTAAGCCATTAAAATTATTCAGCAGCATAGTTTTTAACCTGCAAGAAACCTCTTTAAACCAGCTTTTTGCTCAGCAGTTAGCCTGGTTGGGAACTTAATGTCAAACTTGATTCGAAGGTTTCCTTTCCGCCCATGCTCTTTTCCAATAGGCATTCCCTCATTTGGAACTACCTTTTCAGTCCCCGGATTTACAACCTCAGTAATTGGAATGGTTAGATTTCTCCCATCCAAAGTAGTCAAGTTCACCATACAACCTGTAAGGG
>PIST-15
GCATCCAGGACAGTAGAGTTCGGGTCCCGGTACAAGAGTGAAGTCCACACCAATGGCGCCTTATGGAAGAAGTCTGTCAAACCCAGACTTTGA------ACATTCCTCGTCTCTTAATCACAACTATTTTCAATATTCTTCAGGTTGTTGAAAAAATTAACAAATGCTAAGCCATTAAAATTATTCAGCAGCATAGTTTTTAACCTGCAAGAAACCTCTTTAAACCAGCTTTTTGCTCAGCAGTTAGCCTGGTTGGGAACTTAATGTCAAACTTGATTCGAAGGTTTCCTTTCCGCCCATGCTCTTTTCCAATAGGCATTCCCTCATTTGGAACTACCTTTTCAGTCCCCGGATTTACAACCTCAGTAATTGGAATGGTTAGATTTCTCCCATCCAAAGTAGTCAAGTTCACCATACAACCTGTAAGGG
>PIST-14
GCATCCAGGACAGTAGAGTTCGGGTCCCGGTACAAGAGTGAAGTCCACACCAATGGCGCCTTATGGAAGAAGTCTGTCAAACCCAGACTTTGA------ACATTCCTCGTCTCTTAATCACAACTATTTTCAATATTCTTCAGGTTGTTGAAAAAATTAACAAATGCTAAGCCATTAAAATTATTCAGCAGCATAGTTTTTAACCTGCAAGAAACCTCTTTAAACCAGCTTTTTGCTCAGCAGTTAGCCTGGTTGGGAACTTAATGTCAAACTTGATTCGAAGATTTCCTTTCCGCCCATGCTCTTTTCCAATAGGCATTCCCTCATTTGGAACTACCTTTTCAGTCCCCGGATTTACAACCTCAGTAATTGGAATGGTTAGATTTCTCCCATCCAAAGTAGTCAAGTTCACCATACAACCTGTAAGGG
>PIST-13
GCATCCAGGACAGTAGAGTTCGGGTCCCGGTACAAGAGTGAAGTCCACACCAATGGCGCCTTATGGAAGAAGTCTGTCAAACCCAGACTTTGA------ACATTCCTCGTCTCTTAATCACAACTATTTTCAATATTCTTCAGGTTGTTGAAAAAATTAACAAATGCTAAGCCATTAAAATTATTCAGCAGCATAGTTTTTAACCTGCAAGAAACCTCTTTAAACCAGCTTTTTGCTCAGCAGTTAGCCTGGTTGGGAACTTAATGTCAAACTTGATTCGAAGGTTTCCTTTCCGCCCATGCTCTTTTCCAATAGGCATTCCCTCATTTGGAACTACCTTTTCAGTCCCCGGATTTACAACCTCAGTAATTGGAATGGTTAGATTTCTCCCATCCAAAGTAGTCAAGTTCACCATACAACCTGTAAGGG
>PICH-X1
GCATCCAGGACAGTAGAATTCGGGTCCCGGCACAAGAGTGAAGTCCACACCAATGGCGCCTTATGGAACAAGTCTGTCAAACCCAGACTTTGA------ACATTCCTCGTCTCTTAATCACAACTATTTTCAATATTCTTCAGGTTGTTGAAAAAATTAACAAATGCTAAGCCATTAAAATTATTCAGCAGCATAGTTTTTAACCTGCAAGAAACCTCTTTAAACCAGCTTTTTGCTCAGCAGTTAGCCTGGTTGGGAACTTAATGTCAAATTTGATTCGAAGGTTTCCTTTCCGTCCATGCTCTTTTCCAATAGGCATTCCCTCATTTGGAACTACCTTTTCAGTCCCCGGATTTACAACCTCGGTAATTGGAATGGTTAGATTTCTCCCATCCAAAGTAGTCAAGTTCACCATACAACCTGTAAGGG
>PIST-12
GCATCCAGGACAGTAGAGTTCGGGTCCCGGTACAAGAGTGAAGTCCACACCAATGGCGCCTTATGGAAGAAGTCTGTCAAACCCAGACTTTGA------ACATTCCTCGTCTCTTAATCACAACTATTTTCAATATTCTTCAGGTTGTTGAAAAAATTAACAAATGCTAAGCCATTAAAATTATTCAGCAGCATAGTTTTTAACCTGCAAGAAACCTCTTTAAACCAGCTTTTTGCTCAGCAGTTAGCCTGGTTGGGAACTTAATGTCAAACTTGATTCGAAGGTTTCCTTTCCGCCCATGCTCTTTTCCAATAGGCATTCCCTCATTTGGAACTACCTTTTCAGTCCCCGGATTTACAACCTCAGTAATTGGAATGGTTAGATTTCTCCCATCCAAAGTAGTCAAGTTCACCATACAACCTGTAAGGG
>PIST-6
GCATCCAGGACAGTAGAGTTCGGGTCCCGGTACAAGAGTGAAGTCCACACCAATGGCGCCTTATGGAAGAAGTCTGTCAAACCCAGACTTTGA------ACATTCCTCGTCTCTTAATCACAACTATTTTCAATATTCTTCAGGTTGTTGAAAAAATTAACAAATGCTAAGCCATTAAAATTATTCAGCAGCATAGTTTTTAACCTGCAAGAAACCTCTTTAAACCAGCTTTTTGCTCAGCAGTTAGCCTGGTTGGGAACTTAATGTCAAATTTGATTCGAAGGTTTCCTTTCCGCCCATGCTCTTTTCCAATAGGCATTCCCTCATTTGGAACTACCTTTTCAGTCCCCGGATTTACAACCTCAGTAATTGGAATGGTTAGATTTCTCCCATCCAAAGTAGTCAAGTTCACCATACAACCTGTAAGGG
>PIST-3
GCATCCAGGACAGTAGAGTTCGGGTCCCGGTACAAGAGTGAAGTCCACACCAATGGCGCCTTATGGAAGAAGTCTGTCAAACCCAGACTTTGA------ACATTCCTCGTCTCTTAATCACAACTATTTTCAATATTCTTCAGGTTGTTGAAAAAATTAACAAATGCTAAGCCATTAAAATTATTCAGCAGCATAGTTTTTAACCTGCAAGAAACCTCTTTAAACCAGCTTTTTGCTCAGCAGTTAGCCTGGTTGGGAACTTAATGTCAAATTTGATTCGAAGGTTTCCTTTCCGCCCATGCTCTTTTCCAATAGGCATTCCCTCATTTGGAACTACCTTTTCAGTCCCCGGATTTACAACCTCAGTAATTGGAATGGTTAGATTTCTCCCATCCAAAGTAGTCAAGTTCACCATACAACCTGTAAGGG
>PIST-4
GCATCCAGGACAGTAGAGTTCGGGTCCCGGTACAAGAGTGAAGTCCACACCAATGGCGCCTTATGGAAGAAGTCTGTCAAACCCAGACTTTGA------ACATTCCTCGTCTCTTAATCACAACTATTTTCAATATTCTTCAGGTTGTTGAAAAAATTAACAAATGCTAAGCCATTAAAATTATTCAGCAGCATAGTTTTTAACCTGCAAGAAACCTCTTTAAACCAGCTTTTTGCTCAGCAGTTAGCCTGGTTGGGAACTTAATGTCAAATTTGATTCGAAGGTTTCCTTTCCGCCCATGCTCTTTTCCAATAGGCATTCCCTCATTTGGAACTACCTTTTCAGTCCCCGGATTTACAACCTCGGTAATTGGAATGGTTAGATTTCTCCCATCCAAAGTAGTCAAGTTCACCATACAACCTGTAAGGG
>PIST-10
GCATCCAGGACAGTAGAGTTCGGGTCCCGGTACAAGAGTGAAGTCCACACCAATGGCGCCTTATGGAAGAAGTCTGTCAAACCCAGACTTTGA------ACATTCCTCGTCTCTTAATCACAACTATTTTCAATATTCTTCAGGTTGTTGAAAAAATTAACAAATGCTAAGCCATTAAAATTATTCAGCAGCATAGTTTTTAACCTGCAAGAAACCTCTTTAAACCAGCTTTTTGCTCAGCAGTTAGCCTGGTTGGGAACTTAATGTCAAATTTGATTCGAAGGTTTCCTTTCCGCCCATGCTCTTTTCCAATAGGCATTCCCTCATTTGGAACTACCTTTTCAGTCCCCGGATTTACAACCTCGGTAATTGGAATGGTTAGATTTCTCCCATCCAAAGTAGTCAAGTTCACCATACAACCTGTAAGGG
>PICH-X2
GCATCCAGGACAGTAGAGTTCGGGTCCCGGTACAAGAGTGAAGTCCACACCAATGGCGCCTTATGGAAGAAGTCTGTCAAACCCAGACTTTGA------ACATTCCTCGTCTCTTAATCACAACTATTTTCAATATTCTTCAGGTTGTTGAAAAAATTAACAAATGCTAAGCCATTAAAATTATTCAGCAGCATAGTTTTTAACCTGCAAGAAACCTCTTTAAACCAGCTTTTTGCTCAGCAGTTAGCCTGGTTGGGAACTTAATGTCAAACTTGATTCGAAGGTTTCCTTTCCGCCCATGCTCTTTTCCAATAGGCATTCCCTCATTTGGAACTACCTTTTCAGTCCCCGGATTTACAACCTCAGTAATTGGAATGGTTAGATTTCTCCCATCCAAAGTAGTCAAGTTCACCATACAACCTGTAAGGG
>PIST-9
GCATCCAGGACAGTAGAGTTCGGGTCCCGGTACAAGAGTGAAGTCCACACCAATGGCGCCTTATGGAAGAAGTCTGTCAAACCCAGACTTTGA------ACATTCCTCGTCTCTTAATCACAACTATTTTCAATATTCTTCAGGTTGTTGAAAAAATTAACAAATGCTAAGCCATTAAAATTATTCAGCAGCATAGTTTTTAACCTGCAAGAAACCTCTTTAAACCAGCTTTTTGCTCAGCAGTTAGCCTGGTTGGGAACTTAATGTCAAACTTGATTCGAAGGTTTCCTTTCCGCCCATGCTCTTTTCCAATAGGCATTCCCTCATTTGGAACTACCTTTTCAGTCCCCGGATTTACAACCTCAGTAATTGGAATGGTTAGATTTCTCCCATCCAAAGTAGTCAAGTTCACCATACAACCTGTAAGGG
>PIST-1
GCATCCAGGACAGTAGAGTTCGGGTCCCGGTACAAGAGTGAAGTCCACACCAATGGCGCCTTATGGAAGAAGTCTGCCAAACCCAGACTTTGA------ACATTCCTCGTCTCTTAATCACAACTATTTTCAATATTCTTCAGGTTGTTGAAAAAATTAACAAATGCTAAGCCATTAAAATTATTCAGCAGCATAGTTTTTAACCTGCAAGAAACCTCTTTAAACCAGCTTTTTGCTCAGCAGTTAGCCTGGTTGGGAACTTAATGTCAAACTTGATTCGAAGGTTTCCTTTCCGCCCATGCTCTTTTCCAATAGGCATTCCCTCATTTGGAACTACCTTTTCAGTCCCCGGATTTACAACCTCAGTAATTGGAATGGTTAGATTTCTCCCATCCAAAGTAGTCAAGTTCACCATACAACCTGTAAGGG
>PIST-5
GCATCCAGGACAGTAGAGTTCGGGTCCCGGTACAAGAGTGAAGTCCACACCAATGGCGCCTTATGGAAGAAGTCTGTCAAACCCAGACTTTGA------ACATTCCTCGTCTCTTAATCACAACTATTTTCAATATTCTTCAGGTTGTTGAAAAAATTAACAAATGCTAAGCCATTAAAATTATTCAGCAGCATAGTTTTTAACCTGCAAGAAACCTCTTTAAACCAGCTTTTTGCTCAGCAGTTAGCCTGGTTGGGAACTTAATGTCAAACTTGATTCGAAGGTTTCCTTTCCGCCCATGCTCTTTTCCAATAGGCATTCCCTCATTTGGAACTACCTTTTCAGTCCCCGGATTTACAACCTCAGTAATTGGAATGGTTAGATTTCTCCCATCCAAAGTAGTCAAGTTCACCATACAACCTGTAAGGG
>PIST-11
GCATCCAGGACAGTAGAGTTCGGGTCCCGGTACAAGAGTGAAGTCCACACCAATGGCGCCTTATGGAAGAAGTCTGTCAAACCCAGACTTTGA------ACATTCCTCGTCTCTTAATCACAACTATTTTCAATATTCTTCAGGTTGTTGAAAAAATTAACAAATGCTAAGCCATTAAAATTATTCAGCAGCATAGTTTTTAACCTGCAAGAAACCTCTTTAAACCAGCTTTTTGCTCAGCAGTTAGCCTGGTTGGGAACTTAATGTCAAATTTGATTCGAAGGTTTCCTTTCCGCCCATGCTCTTTTCCAATAGGCATTCCCTCATTTGGAACTACCTTTTCAGTCCCCGGATTTACAACCTCAGTAATTGGAATGGTTAGATTTCTCCCATCCAAAGTAGTCAAGTTCACCATACAACCTGTAAGGG
>PIST-7
GCATCCAGGACAGTAGAGTTCGGGTCCCGGTACAAGAGTGAAGTCCACACCAATGGCGCCTTATGGAAGAAGTCTGTCAAACCCAGACTTTGA------ACATTCCTCGTCTCTTAATCACAACTATTTTCAATATTCTTCAGGTTGTTGAAAAAATTAACAAATGCTAAGCCATTAAAATTATTCAGCAGCATAGTTTTTAACCTGCAAGAAACCTCTTTAAACCAGCTTTTTGCTCAGCAGTTAGCCTGGTTGGGAACTTAATGTCAAACTTGATTCGAAGGTTTCCTTTCCGCCCATGCTCTTTTCCAATAGGCATTCCCTCATTTGGAACTACCTTTTCAGTCCCCGGATTTACAACCTCAGTAATTGGAATGGTTAGATTTCTCCCATCCAAAGTAGTCAAGTTCACCATACAACCTGTAAGGG
>PIST-2
GCATCCAGGACAGTAGAGTTCGGGTCCCGGTACAAGAGTGAAGTCCACACCAATGGCGCCTTATGGAAGAAGTCTGCCAAACCCAGACTTTGA------ACATTCCTCGTCTCTTAATCACAACTATTTTCAATATTCTTCAGGTTGTTGAAAAAATTAACAAATGCTAAGCCATTAAAATTATTCAGCAGCATAGTTTTTAACCTGCAAGAAACCTCTTTAAACCAGCTTTTTGCTCAGCAGTTAGCCTGGTTGGGAACTTAATGTCAAACTTGATTCGAAGGTTTCCTTTCCGCCCATGCTCTTTTCCAATAGGCATTCCCTCATTTGGAACTACCTTTTCAGTCCCCGGATTTACAACCTCAGTAATTGGAATGGTTAGATTTCTCCCATCCAAAGTAGTCAAGTTCACCATACAACCTGTAAGGG
>PIST-19
GCATCCAGGACAGTAGAGTTCGGGTCCCGGTACAAGAGTGAAGTCCACACCAATGGCGCCTTATGGAAGAAGTCTGTCAAACCCAGACTTTGA------ACATTCCTCGTCTCTTAATCACAACTATTTTCAATATTCTTCAGGTTGTTGAAAAAATTAACAAATGCTAAGCCATTAAAATTATTCAGCAGCATAGTTTTTAACCTGCAAGAAACCTCTTTAAACCAGCTTTTTGCTCAGCAGTTAGCCTGGTTGGGAACTTAATGTCAAATTTGATTCGAAGGTTTCCTTTCCGCCCATGCTCTTTTCCAATAGGCATTCCCTCATTTGGAACTACCTTTTCAGTCCCCGGATTTACAACCTCAGTAATTGGAATGGTTAGATTTCTCCCATCCAAAGTAGTCAAGTTCACCATACAACCTGTAAGGG
>PIST-8
GCATCCAGGACAGTAGAGTTTGGGTCCCGGTACAAGAGTGAAGTCCACACCAATGGCGCCTTATGGAAGAAGTCTGTCAAACCCAGACTTTGA------ACATTCCTCGTCTCTTAATCACAACTATTTTCAATATTCTTCAGGTTGTTGAAAAAATTAACAAATGCTAAGCCATTAAAATTATTCAGCAGCATAGTTTTTAACCTGCAAGAAACCTCTTTAAACCAGCTTTTTGCTCAGCAGTTAGCCTGGTTGGGAACTTAATGTCAAACTTGATTCGAAGGTTTCCTTTCCGCCCATGCTCTTTTCCAATAGGCATTCCCTCATTTGGAACTACCTTTTCAGTCCCCGGATTTACAACCTCAGTAATTGGAATGGTTAGATTTCTCCCATCCAAAGTAGTCAAGTTCACCATACAACCTGTAAGGG
>PILA-29
GCATCCAGGACAGTAGAATTCGGGTCCCGGTACAAGAGTGAAGTCCACACCAATGGCGCCTTATGGAACAAGTCTGTCAAACCCAGACTTTGA------ACATTCCTCGTCTCTTAATCACAACTATTTTCAATATTCTTCAGGTTGTTGAAAAAATTAACAAATGCTAAGCCATTAAAATTATTCAGCAGCATAGTTTTTAACCTGCAAGAAACCTCTTTAAACCAGCTTTTTGCTCAGCAGTTAGCCTGGTTGGGAACTTAATGTCAAATTTGATTCGAAGGTTTCCTTTCCGTCCATGCTCTTTTCCAATAGGCATTCCCTCATTTGGAACTACCTTTTCAGTCCCCGGATTTACAACCTCGGTAATTGGAATGGTTAGATTTCTCCCATCCAAAGTAGTCAAGTTCACCATACAACCTGTAAGGG
>PILA-18
GCATCCAGGACAGTAGAATTCGGGTCCCGGTACAAGAGTGAAGTCCACACCAATGGCGCCTTATGGAACAAGTCTGTCAAACCCAGACTTTGA------ACATTCCTCGTCTCTTAATCACAACTATTTTCAATATTCTTCAGGTTGTTGAAAAAATTAACAAATGCTAAGCCATTAAAATTATTCAGCAGCATAGTTTTTAACCTGCAAGAAACCTCTTTAAACCAGCTTTTTGCTCAGCAGTTAGCCTGGTTGGGAACTTAATGTCAAATTTGATTCGAAGGTTTCCTTTCCGTCCATGCTCTTTTCCAATAGGCATTCCCTCATTTGGAACTACCTTTTCAGTCCCCGGATTTACAACCTCGGTAATTGGAATGGTTAGATTTCTCCCATCCAAAGTAGTCAAGTTCACCATACAACCTGTAAGGG
>PILA-28
GCATCCAGGACAGTAGAATTCGGGTCCCGGTACAAGAGTGAAGTCCACACCAATGGCGCCTTATGGAACAAGTCTGTCAAACCCAGACTTTGA------ACATTCCTCGTCTCTTAATCACAACTATTTTCAATATTCTTCAGGTTGTTGAAAAAATTAACAAATGCTAAGCCATTAAAATTATTCAGCAGCATAGTTTTTAACCTGCAAGAAACCTCTTTAAACCAGCTTTTTGCTCAGCAGTTAGCCTGGTTGGGAACTTAATGTCAAATTTGATTCGAAGGTTTCCTTTCCGTCCATGCTCTTTTCCAATAGGCATTCCCTCATTTGGAACTACCTTTTCAGTCCCCGGATTTACAACCTCGGTAATTGGAATGGTTAGATTTCTCCCATCCAAAGTAGTCAAGTTCACCATACAACCTGTAAGGG
>PILA-19
GCATCCAGGACAGTAGAATTCGGGTCCCGGTACAAGAGTGAAGTCCACACCAATGGCGCCTTATGGAACAAGTCTGTCAAACCCAGACTTTGA------ACATTCCTCGTCTCTTAATCACAACTATTTTCAATATTCTTCAGGTTGTTGAAAAAATTAACAAATGCTAAGCCATTAAAATTATTCAGCAGCATAGTTTTTAACCTGCAAGAAACCTCTTTAAACCAGCTTTTTGCTCAGCAGTTAGCCTGGTTGGGAACTTAATGTCAAATTTGATTCGAAGGTTTCCTTTCCGTCCATGCTCTTTTCCAATAGGCATTCCCTCATTTGGAACTACCTTTTCAGTCCCCGGATTTACAACCTCGGTAATTGGAATGGTTAGATTTCTCCCATCCAAAGTAGTCAAGTTCACCATACAACCTGTAAGGG
>PILA-24
GCATCCAGGACAGTAGAATTCGGGTCCCGGTACAAGAGTGAAGTCCACACCAATGGCGCCTTATGGAACAAGTCTGTCAAACCCAGACTTTGA------ACATTCCTCGTCTCTTAATCACAACTATTTTCAATATTCTTCAGGTTGTTGAAAAAATTAACAAATGCTAAGCCATTAAAATTATTCAGCAGCATAGTTTTTAACCTGCAAGAAACCTCTTTAAACCAGCTTTTTGCTCAGCAGTTAGCCTGGTTGGGAACTTAATGTCAAATTTGATTCGAAGGTTTCCTTTCCGTCCATGCTCTTTTCCAATAGGCATTCCCTCATTTGGAACTACCTTTTCAGTCCCCGGATTTACAACCTCGGTAATTGGAATGGTTAGATTTCTCCCATCCAAAGTAGTCAAGTTCACCATACAACCTGTAAGGG
>PILA-20
GCATCCAGGACAGTAGAATTCGGGTCCCGGTACAAGAGTGAAGTCCACACCAATGGCGCCTTATGGAACAAGTCTGTCAAACCCAGACTTTGA------ACATTCCTCGTCTCTTAATCACAACTATTTTCAATATTCTTCAGGTTGTTGAAAAAATTAACAAATGCTAAGCCATTAAAATTATTCAGCAGCATAGTTTTTAACCTGCAAGAAACCTCTTTAAACCAGCTTTTTGCTCAGCAGTTAGCCTGGTTGGGAACTTAATGTCAAATTTGATTCGAAGGTTTCCTTTCCGTCCATGCTCTTTTCCAATAGGCATTCCCTCATTTGGAACTACCTTTTCAGTCCCCGGATTTACAACCTCGGTAATTGGAATGGTTAGATTTCTCCCATCCAAAGTAGTCAAGTTCACCATACAACCTGTAAGGG
>PILA-22
GCATCCAGGACAGTAGAATTCGGGTCCCGGTACAAGAGTGAAGTCCACACCAATGGCGCCTTATGGAACAAGTCTGTCAAACCCAGACTTTGA------ACATTCCTCGTCTCTTAATCACAACTATTTTCAATATTCTTCAGGTTGTTGAAAAAATTAACAAATGCTAAGCCATTAAAATTATTCAGCAGCATAGTTTTTAACCTGCAAGAAACCTCTTTAAACCAGCTTTTTGCTCAGCAGTTAGCCTGGTTGGGAACTTAATGTCAAATTTGATTCGAAGGTTTCCTTTCCGTCCATGCTCTTTTCCAATAGGCATTCCCTCATTTGGAACTACCTTTTCAGTCCCCGGATTTACAACCTCGGTAATTGGAATGGTTAGATTTCTCCCATCCAAAGTAGTCAAGTTCACCATACAACCTGTAAGGG
>PILA-21
GCATCCAGGACAGTAGAATTCGGGTCCCGGTACAAGAGTGAAGTCCACACCAATGGCGCCTTATGGAACAAGTCTGTCAAACCCAGACTTTGA------ACATTCCTCGTCTCTTAATCACAACTATTTTCAATATTCTTCAGGTTGTTGAAAAAATTAACAAATGCTAAGCCATTAAAATTATTCAGCAGCATAGTTTTTAACCTGCAAGAAACCTCTTTAAACCAGCTTTTTGCTCAGCAGTTAGCCTGGTTGGGAACTTAATGTCAAATTTGATTCGAAGGTTTCCTTTCCGTCCATGCTCTTTTCCAATAGGCATTCCCTCATTTGGAACTACCTTTTCAGTCCCCGGATTTACAACCTCGGTAATTGGAATGGTTAGATTTCTCCCATCCAAAGTAGTCAAGTTCACCATACAACCTGTAAGGG
>PILA-26
GCATCCAGGACAGTAGAATTCGGGTCCCGGTACAAGAGTGAAGTCCACACCAATGGCGCCTTATGGAACAAGTCTGTCAAACCCAGACTTTGA------ACATTCCTCGTCTCTTAATCACAACTATTTTTAATATTCTTCAGGTTGTTGAAAAAATTAACAAATGCTAAGCCATTAAAATTATTCAGCAGAAGAGTTTTTAACCTGCAAGAAACCTCTTTAAACCAGCTTTTTGCTCAGCAGTTAGCCTGGTTGGGAACTTAATGTCAAATTTGATTCGAAGGTTTCCTTTCCGTCCATGCTCTTTTCCAATAGGCATTCCCTCATTTGGAACTACCTTTTCAGTCCCCGGATTTACAACCTCGGTAATTGGAATGGTTAGATTTCTCCCATCCAAAGTAGTCAAGTTCACCATACAACCTGTAAGGG
>PILA-17
GCATCCAGGACAGTAGAATTCGGGTCCCGGTACAAGAGTGAAGTCCACACCAATGGCGCCTTATGGAACAAGTCTGTCAAACCCAGACTTTGA------ACATTCCTCGTCTCTTAATCACAACTATTTTCAATATTCTTCAGGTTGTTGAAAAAATTAACAAATGCTAAGCCATTAAAATTATTCAGCAGCATAGTTTTTAACCTGCAAGAAACCTCTTTAAACCAGCTTTTTGCTCAGCAGTTAGCCTGGTTGGGAACTTAATGTCAAATTTGATTCGAAGGTTTCCTTTCCGTCCATGCTCTTTTCCAATAGGCATTCCCTCATTTGGAACTACCTTTTCAGTCCCCGGATTTACAACCTCGGTAATTGGAATGGTTAGATTTCTCCCATCCAAAGTAGTCAAGTTCACCATACAACCTGTAAGGG
>PILA-23
GCATCCAGGACAGTAGAATTCGGGTCCCGGTACAAGAGTGAAGTCCACACCAATGGCGCCTTATGGAACAAGTCTGTCAAACCCAGACTTTGA------ACATTCCTCGTCTCTTAATCACAACTATTTTCAATATTCTTCAGGTTGTTGAAAAAATTAACAAATGCTAAGCCATTAAAATTATTCAGCAGCATAGTTTTTAACCTGCAAGAAACCTCTTTAAACCAGCTTTTTGCTCAGCAGTTAGCCTGGTTGGGAACTTAATGTCAAATTTGATTCGAAGGTTTCCTTTCCGTCCATGCTCTTTTCCAATAGGCATTCCCTCATTTGGAACTACCTTTTCAGTCCCCGGATTTACAACCTCGGTAATTGGAATGGTTAGATTTCTCCCATCCAAAGTAGTCAAGTTCACCATACAACCTGTAAGGG
>PILA-27
GCATCCAGGACAGTAGAATTCGGGTCCCGGTACAAGAGTGAAGTCCACACCAATGGCGCCTTATGGAACAAGTCTGTCAAACCCAGACTTTGA------ACATTCCTCGTCTCTTAATCACAACTATTTTCAATATTCTTCAGGTTGTTGAAAAAATTAACAAATGCTAAGCCATTAAAATTATTCAGCAGCATAGTTTTTAACCTGCAAGAAACCTCTTTAAACCAGCTTTTTGCTCAGCAGTTAGCCTGGTTGGGAACTTAATGTCAAATTTGATTCGAAGGTTTCCTTTCCGTCCATGCTCTTTTCCAATAGGCATTCCCTCATTTGGAACTACCTTTTCAGTCCCCGGATTTACAACCTCGGTAATTGGAATGGTTAGATTTCTCCCATCCAAAGTAGTCAAGTTCACCATACAACCTGTAAGGG
>PIAL-AO
GCATCCAGGACAGTAGAATTCGGGTCCCGGCACAAGAGTGAAGTCCACACCAATGGCGCCTTATGGAACAAGTCTGTCAAACCCAGACTTTGA------ACATTCCTCGTCTCTTAATCACAACTATTTTCAATATTCTTCAGGTTGTTGAAAAAATTAACAAATGCTAAGCCATTAAAATTATTCAGCAGCATAGTTTTTAACCTGCAAGAAACCTCTTTAAACCAGCTTTTTGCTCAGCAGTTAGCCTGGTTGGGAACTTAATGTCAAATTTGATTCGAAGGTTTCCTTTCCGTCCATGCTCTTTTCCAATAGGCATTCCCTCATTTGGAACTACCTTTTCAGTCCCCGGATTTACAACCTCGGTAATTGGAATGGTTAGATTTCTCCCATCCAAAGTAGTCAAGTTCACCATACAACCTGTAAGGG
