# Supplementary material for: An empirical evaluation of two-stage species tree inference strategies using a multilocus dataset from North American pines
Source: BMC Evol Biol. 2014 Mar 29;14:67. doi: 10.1186/1471-2148-14-67 (PMC4021425; doi:10.1186/1471-2148-14-67)
Supplement: Additional file 3 — Zip archive containing data filesDp,Dp,0,Ds,Ds,0, and a description of these files. [file 1471-2148-14-67-S3.zip › DeGiorgioEtAl_2014_AdditionalFile1/Dataset_Dp0/2_3867_02.fas]

>PIAL-8
AAGAGTAATCAGGCAAACATACATGACGTACTTAGTAATCAATTTACACACCAAATAGGCTTTACTCTATTCCCTAAAAACTCCACCATTACTTATTGACAGAAATGAGCAATTAATTCCACCGAGGGATACAATCATAATAAAAGTGTGTCACCATTGTCCAATATAATAATAATTGACTGAAGAATAGCTAGAAGTTCTGATCAATAAGGTAATCACCAAGCCTCTCAACAACCATATTGCAATCGCCTGGAGTCACTGGTTCATCGTATATACCAATAACCAGGGCACAGTTGGTCTTCTTGAGTGTCACTCCTCCAGATCCCTGTAATTAGTTGTGCAAAAATGTCTGTGAGATATC--ATATCATATTGACTATCTTTGCAAACCACAAGAAAAACCCAATTGTAGAATCTAACAGCACCACAACCACTGTGTCCAACAAGCCCAATCATCAGATTCATCACAACCTCCACAATCACCCAGATTCATTAATAATGAGAGAGTCAACAACACGGAAAGAAAGACAAAAGGCAGAAAGATGCGCAAGAATATTACTTTCTTTCCTCGAATGACAGCGCCAGGCTCTCCTTGAATGACCATATACTTGGTGCCTCCAATGAACAGGCCT
>PIAL-4
AAGAGTAATCAGGCAAACATACATGACGTACTTAGTAATCAATTTACACACCAAATAGGCTTTACTCTATTCCCTAAAAACTCCACCATTACTTATTGACAGAAATGAGCAATTAATTCCACCGAGGGATACAATCATAATAAAAGTGTGTCACCATTGTCCAATATAATAATAATTGACTGAAGAATAGCTAGAAGTTCTGATCAATAAGGTAATCACCAAGCCTCTCAACAACCATATTGCAATCGCCTGGAGTCACTGGTTCATCGTATATACCAATAACCAGGGCACAGTTGGTCTTCTTGAGTGTCACTCCTCCAGATCCCTGTAATTAGTTGTGCAAAAATGTCTGTGAGATATC--ATATCATATTGACTATCTTTGCAAACCACAAGAAAAACCAAATTGTAGAATCTAACAGCACCACAACCACTGTGTCCAACAAGCCCAATCATCAGATTCATCACAACCTCCACAATCACCCAGATCCATTAATAATGAGAGACTCAACAACACGGAAAGAAAGACAAAAGGCAGAAAGATGCCCAAGAATATTACTTTCTTTCCTCGAATGACAGCGCCAGGCTCTCCTTGAATGACCATATACTTGGTGCCTCCAATGAACAGGCCT
>PIAL-17
AAGAGTAATCAGGCAAACATACATGACGTACTTAGTAATCAATTTACACACCAAATAGGCTTTACTCTATTCCCTAAAAACTCCACCATTACTTATTGACAGAAATGAGCAATTAATTCCACCGAGGGATACAATCATAATAAAAGTGTGTCACCATTGTCCAATATAATAATAATTGACTGAAGAATAGCTAGAAGTTCTGATCAATAAGGTAATCACCAAGCCTCTCAACAACCATATTGCAATCGCCTGGAGTCACTGGTTCATCGTATATACCAATAACCAGGGCACAGTTGGTCTTCTTGAGTGTCACTCCTCCAGATCCCTGTAATTAGTTGTGCAAAAATGTCTGTGAGATATC--ATATCATATTGACTATCTTTGCAAACCACAAGAAAAACCAAATTGTAGAATCTAACAGCACCACAACCACTGTGTCCAACAAGCCCAATCATCAGATTCATCACAACCTCCACAATCACCCAGATCCATTAATAATGAGAGACTCAACAACACGGAAAGAAAGACAAAAGGCAGAAAGATGCCCAAGAATATTACTTTCTTTCCTCGAATGACAGCGCCAGGCTCTCCTTGAATGACCATATACTTGGTGCCTCCAATGAACAGGCCT
>PIAL-12
AAGAGTAATCAGGCAAACATACATGACGTACTTAGTAATCAATTTACACACCAAATAGGCTTTACTCTATTCCCTAAAAACTCCACCATTACTTATTGACAGAAATGAGCAATTAATTCCACCGAGGGATACAATCATAATAAAAGTGTGTCACCATTGTCCAATATAATAATAATTGACTGAAGAATAGCTAGAAGTTCTGATCAATAAGGTAATCACCAAGCCTCTCAACAACCATATTGCAATCGCCTGGAGTCACTGGTTCATCGTATATACCAATAACCAGGGCACAGTTGGTCTTCTTGAGTGTCACTCCTCCAGATCCCTGTAATTAGTTGTGCAAAAATGTCTGTGAGATATC--ATATCATATTGACTATCTTTGCAAACCACAAGAAAAACCCAATTGTAGAATCTAACAGCACCACAACCACTGTGTCCAACAAGCCCAATCATCAGATTCATCACAACCTCCACAATCACCCAGATTCATTAATAATGAGAGAGTCAACAACACGGAAAGAAAGACAAAAGGCAGAAAGATGCGCAAGAATATTACTTTCTTTCCTCGAATGACAGCGCCAGGCTCTCCTTGAATGACCATATACTTGGTGCCTCCAATGAACAGGCCT
>PIAL-5
AAGAGTAATCAGGCAAACATACATGACGTACTTAGTAATCAATTTACACACCAAATAGGCTTTACTCTATTCCCTAAAAACTCCACCATTACTTATTGACAGAAATGAGCAATTAATTCCACCGAGGGATACAATCATAATAAAAGTGTGTCACCATTGTCCAATATAATAATAATTGACTGAAGAATAGCTAGAAGTTCTGATCAATAAGGTAATCACCAAGCCTCTCAACAACCATATTGCAATCGCCTGGAGTCACTGGTTCATCGTATATACCAATAACCAGGGCACAGTTGGTCTTCTTGAGTGTCACTCCTCCAGATCCCTGTAATTAGTTGTGCAAAAATGTCTGTGAGATATC--ATATCATATTGACTATCTTTGCAAACCACAAGAAAAACCCAATTGTAGAATCTAACAGCACCACAACCACTGTGTCCAACAAGCCCAATCATCAGATTCATCACAACCTCCACAATCACCCAGATTCATTAATAATGAGAGAGTCAACAACACGGAAAGAAAGACAAAAGGCAGAAAGATGCGCAAGAATATTACTTTCTTTCCTCGAATGACAGCGCCAGGCTCTCCTTGAATGACCATATACTTGGTGCCTCCAATGAACAGGCCT
>PIAL-13
AAGAGTAATCAGGCAAACATACATGACGTACTTAGTAATCAATTTACACACCAAATAGGCTTTACTCTATTCCCTAAAAACTCCACCATTACTTATTGACAGAAATGAGCAATTAATTCCACCGAGGGATACAATCATAATAAAAGTGTGTCACCATTGTCCAATATAATAATAATTGACTGAAGAATAGCTAGAAGTTCTGATCAATAAGGTAATCACCAAGCCTCTCAACAACCATATTGCAATCGCCTGGAGTCACTGGTTCATCGTATATACCAATAACCAGGGCACAGTTGGTCTTCTTGAGTGTCACTCCTCCAGATCCCTGTAATTAGTTGTGCAAAAATGTCTGTGAGATATC--ATATCATATTGACTATCTTTGCAAACCACAAGAAAAACCAAATTGTAGAATCTAACAGCACCACAACCACTGTGTCCAACAAGCCCAATCATCAGATTCATCACAACCTCCACAATCACCCAGATCCATTAATAATGAGAGACTCAACAACACGGAAAGAAAGACAAAAGGCAGAAAGATGCCCAAGAATATTACTTTCTTTCCTCGAATGACAGCGCCAGGCTCTCCTTGAATGACCATATACTTGGTGCCTCCAATGAACAGGCCT
>PIAL-3
AAGAGTAATCAGGCAAACATACATGACGTACTTAGTAATCAATTTACACACCAAATAGGCTTTACTCTATTCCCTAAAAACTCCACCATTACTTATTGACAGAAATGAGCAATTAATTCCACCGAGGGATACAATCATAATAAAAGTGTGTCACCATTGTCCAATATAATAATAATTGACTGAAGAATAGCTAGAAGTTCTGATCAATAAGGTAATCACCAAGCCTCTCAACAACCATATTGCAATCGCCTGGAGTCACTGGTTCATCGTATATACCAATAACCAGGGCACAGTTGGTCTTCTTGAGTGTCACTCCTCCAGATCCCTGTAATTAGTTGTGCAAAAATGTCTGTGAGATATC--ATATCATATTGACTATCTTTGCAAACCACAAGAAAAACCAAATTGTAGAATCTAACAGCACCACAACCACTGTGTCCAACAAGCCCAATCATCAGATTCATCACAACCTCCACAATCACCCAGATCCATTAATAATGAGAGACTCAACAACACGGAAAGAAAGACAAAAGGCAGAAAGATGCCCAAGAATATTACTTTCTTTCCTCGAATGACAGCGCCAGGCTCTCCTTGAATGACCATATACTTGGTGCCTCCAATGAACAGGCCT
>PIAL-2
AAGAGTAATCAGGCAAACATACATGACGTACTTAGTAATCAATTTACACACCAAATAGGCTTTACTCTATTCCCTAAAAACTCCACCATTACTTATTGACAGAAATGAGCAATTAATTCCACCGAGGGATACAATCATAATAAAAGTGTGTCACCATTGTCCAATATAATAATAATTGACTGAAGAATAGCTAGAAGTTCTGATCAATAAGGTAATCACCAAGCCTCTCAACAACCATATTGCAATCGCCTGGAGTCACTGGTTCATCGTATATACCAATAACCAGGGCACAGTTGGTCTTCTTGAGTGTCACTCCTCCAGATCCCTGTAATTAGTTGTGCAAAAATGTCTGTGAGATATC--ATATCATATTGACTATCTTTGCAAACCACAAGAAAAACCCAATTGTAGAATCTAACAGCACCACAACCACTGTGTCCAACAAGCCCAATCATCAGATTCATCACAACCTCCACAATCACCCAGATTCATTAATAATGAGAGAGTCAACAACACGGAAAGAAAGACAAAAGGCAGAAAGATGCGCAAGAATATTACTTTCTTTCCTCGAATGACAGCGCCAGGCTCTCCTTGAATGACCATATACTTGGTGCCTCCAATGAACAGGCCT
>PIAL-6
AAGAGTAATCAGGCAAACATACATGACGTACTTAGTAATCAATTTACACACCAAATAGGCTTTACTCTATTCCCTAAAAACTCCACCATTACTTATTGACAGAAATGAGCAATTAATTCCACCGAGGGATACAATCATAATAAAAGTGTGTCACCATTGTCCAATATAATAATAATTGACTGAAGAATAGCTAGAAGTTCTGATCAATAAGGTAATCACCAAGCCTCTCAACAACCATATTGCAATCGCCTGGAGTCACTGGTTCATCGTATATACCAATAACCAGGGCACAGTTGGTCTTCTTGAGTGTCACTCCTCCAGATCCCTGTAATTAGTTGTGCAAAAATGTCTGTGAGATATC--ATATCATATTGACTATCTTTGCAAACCACAAGAAAAACCAAATTGTAGAATCTAACAGCACCACAACCACTGTGTCCAACAAGCCCAATCATCAGATTCATCACAACCTCCACAATCACCCAGATCCATTAATAATGAGAGACTCAACAACACGGAAAGAAAGACAAAAGGCAGAAAGATGCCCAAGAATATTACTTTCTTTCCTCGAATGACAGCGCCAGGCTCTCCTTGAATGACCATATACTTGGTGCCTCCAATGAACAGGCCT
>PIAL-16
AAGAGTAATCAGGCAAACATACATGACGTACTTAGTAATCAATTTACACACCAAATAGGCTTTACTCTATTCCCTAAAAACTCCACCATTACTTATTGACAGAAATGAGCAATTAATTCCACCGAGGGATACAATCATAATAAAAGTGTGTCACCATTGTCCAATATAATAATAATTGACTGAAGAATAGCTAGAAGTTCTGATCAATAAGGTAATCACCAAGCCTCTCAACAACCATATTGCAATCGCCTGGAGTCACTGGTTCATCGTATATACCAATAACCAGGGCACAGTTGGTCTTCTTGAGTGTCACTCCTCCAGATCCCTGTAATTAGTTGTGCAAAAATGTCTGTGAGATATC--ATATCATATTGACTATCTTTGCAAACCACAAGAAAAACCCAATTGTAGAATCTAACAGCACCACAACCACTGTGTCCAACAAGCCCAATCATCAGATTCATCACAACCTCCACAATCACCCAGATCCATTAATAATGAGAGAGTCAACAACACGGAAAGAAAGACAAAAGGCAGAAAGATGCGCAAGAATATTACTTTCTTTCCTCGAATGACAGCGCCAGGCTCTCCTTGAATGACCATATACTTGGTGCCTCCAATGAACAGGCCT
>PIAL-7
AAGAGTAATCAGGCAAACATACATGACGTACTTAGTAATCAATTTACACACCAAATAGGCTTTACTCTATTCCCTAAAAACTCCACCATTACTTATTGACAGAAATGAGCAATTAATTCCACCGAGGGATACAATCATAATAAAAGTGTGTCACCATTGTCCAATATAATAATAATTGACTGAAGAATAGCTAGAAGTTCTGATCAATAAGGTAATCACCAAGCCTCTCAACAACCATATTGCAATCGCCTGGAGTCACTGGTTCATCGTATATACCAATAACCAGGGCACAGTTGGTCTTCTTGAGTGTCACTCCTCCAGATCCCTGTAATTAGTTGTGCAAAAATGTCTGTGAGATATC--ATATCATATTGACTATCTTTGCAAACCACAAGAAAAACCCAATTGTAGAATCTAACAGCACCACAACCACTGTGTCCAACAAGCCCAATCATCAGATTCATCACAACCTCCACAATCACCCAGATCCATTAATAATGAGAGAGTCAACAACGCGGAAAGAAAGACAAAAGGCAGAAAGATGCGCAAGAATATTACTTTCTTTCCTCGAATGACAGCGCCAGGCTCTCCTTGAATGACCATATACTTGGTGCCTCCAATGAACAGGCCT
>PIAL-10
AAGAGTAATCAGGCAAACATACATGACGTACTTAGTAATCAATTTACACACCAAATAGGCTTTACTCTATTCCCTAAAAACTCCACCATTACTTATTGACAGAAATGAGCAATTAATTCCACCGAGGGATACAATCATAATAAAAGTGTGTCACCATTGTCCAATATAATAATAATTGACTGAAGAATAGCTAGAAGTTCTGATCAATAAGGTAATCACCAAGCCTCTCAACAACCATATTGCAATCGCCTGGAGTCACTGGTTCATCGTATATACCAATAACCAGGGCACAGTTGGTCTTCTTGAGTGTCACTCCTCCAGATCCCTGTAATTAGTTGTGCAAAAATGTCTGTGAGATATC--ATATCATATTGACTATCTTTGCAAACCACAAGAAAAACCCAATTGTAGAATCTAACAGCACCACAACCACTGTGTCCAACAAGCCCAATCATCAGATTCATCACAACCTCCACAATCACCCAGATCCATTAATAATGAGAGAGTCAACAACACGGAAAGAAAGACAAAAGGCAGAAAGATGCGCAAGAATATTACTTTCTTTCCTCGAATGACAGCGCCAGGCTCTCCTTGAATGACCATATACTTGGTGCCTCCAATGAACAGGCCT
>PIAY-19
AAGAGTAATCAGGCAAACATACATGACGTACTTAGTAATCAATTTACACACCAAATAGGCTTTACTCTATTCCCTAAAAACTCCACCATTACTTATTGACAGAAATGAGCAATTAATTCCACCGAGGGATACAATCATAATAAAAGTGTGTCACCATTGTCCAATATAATAATAATTGACTGAAGAATAGCTAGAAGTTCTGATCAATAAGGTAATCACCAAGCCTCTCAACAACCATATTGCAATCGCCTGGAGTCACTGGTTCATCGTATATACCAATAACCAGGGCACAGTTGGTCTTCTTGAGTGTCACTCCTCCAGATCCCTGTAATTAGTTGTGCAAAAATGTCTGTGAGATATC--ATATCATATTGACTATCTTTGCAAACCACAAGAAAAACCCAATTGTAGAATCTAACAGCACCACAACCACTGTGTCCAACAAGCCCAATCATCAGATTCATCACAACCTCCACAATCACCCAGATCCATTAATAATGAGAGAGTCAACAACACGGAAAGAAAGACAAAAGGCAGAAAGATGCGCAAGAATATTACTTTCTTTCCTCGAATGACAGCGCCAGGCTCTCCTTGAATGACCATATACTTGGTGCCTCCAATGAACAGGCCT
>PIAY-13
AAGAGTAATCAGGCAAACATACATGACGTACTTAGTAATCAATTTACACACCAAATAGGCTTTACTCTATTCCCTAAAAACTCCACCATTACTTATTGACAGAAATGAGCAATTAATTCCACCGAGGGATACAATCATAACAAAAGTGTGTCACCATTGTCCAATATAATAATAATTGACTGAAGAATAGCTAGAAGTTCTGATCAATAAGGTAATCACCAAGCCTCTCAACAACCATATTGCAATCGCCTGGAGTCACTGGTTCATCGTATATACCAATAACCAGGGCACAGTTGGTCTTCTTGAGTGTCACTCCTCCAGATCCCTGTAATTAGTTGTGCAAAAATGTCTGTGAGATATC--ATATCATATTGACTATCTTTGCAAACCACAAGAAAAACCAAATTGTAGAATCTAACAGCACCACAACCACTGTGTCCAACAAGCCCAATCATCAGATTCATCACAACCTCCACAATCACCCAGATCCATTAATAATGAGAGACTCAACAACACGGAAAGAAAGACAAAAGGCAGAAAGATGCGCAAGAATATTACTTTCTTTCCTCGAATGACAGCGCCAGGCTCTCCTTGAATGACCATATACTTGGTGCCTCCAATGAACAGGCCT
>PIAY-3
AAGAGTAATCAGGCAAACATACATGACGTACTTAGTAATCAATTTACACACCAAATAGGCTTTACTCTATTCCCTAAAAACTCCACCATTACTTATTGACAGAAATGAGCAATTAATTCCACCGAGGGATACAATCATAATAAAAGTGTGTCACCATTGTCCAATATAATAATAATTGACTGAAGAATAGCTAGAAGTTCTGATCAATAAGGTAATCACCAAGCCTCTCAACAACCATATTGCAATCGCCTGGAGTCACTGGTTCATCGTATATACCAATAACCAGGGCACAGTTGGTCTTCTTGAGTGTCACTCCTCCAGATCCCTGTAATTAGTTGTGCAAAAATGTCTGTGAGATATC--ATATCATATTGACTATCTTTGCAAACCACAAGAAAAACCCAATTGTAGAATCTAACAGCACCACAACCACTGTGTCCAACAAGCCCAATCATCAGATTCATCACAACCTCCACAATCACCCAGATCCATTAATAATGAGAGAGTCAACAACACGGAAAGAAAGACAAAAGGCAGAAAGATGCGCAAGAATATTACTTTCTTTCCTCGAATGACAGCGCCAGGCTCTCCTTGAATGACCATATACTTGGTGCCTCCAATGAACAGGCCT
>PIAY-17
AAGAGTAATCAGGCAAACATACATGACGTACTTAGTAATCAATTTACACACCAAATAGGCTTTACTCTATTCCCTAAAAACTCCACCATTACTTATTGACAGAAATGAGCAATTAATTCCACCGAGGGATACAATCATAATAAAAGTGTGTCACCATTGTCCAATATAATAATAATTGACTGAAGAATAGCTAGAAGTTCTGATCAATAAGGTAATCACCAAGCCTCTCAACAACCATATTGCAATCGCCTGGAGTCACTGGTTCATCGTATATACCAATAACCAGGGCACAGTTGGTCTTCTTGAGTGTCACTCCTCCAGATCCCTGTAATTAGTTGTGCAAAAATGTCTGTGAGATATC--ATATCATATTGACTATCTTTGCAAACCACAAGAAAAACCCAATTGTAGAATCTAACAGCACCACAACCACTGTGTCCAACAAGCCCAATCATCAGATTCATCACAACCTCCACAATCACCCAGATCCATTAATAATGAGAGAGTCAACAACACGGAAAGAAAGACAAAAGGCAGAAAGATGCGCAAGAATATTACTTTCTTTCCTCGAATGACAGCGCCAGGCTCTCCTTGAATGACCATATACTTGGTGCCTCCAATGAACAGGCCT
>PIAY-15
AAGAGTAATCAGGCAAACATACATGACGTACTTAGTAATCAATTTACACACCAAATAGGCTTTACTCTATTCCCTAAAAACTCCACCATTACTTATTGACAGAAATGAGCAATTAATTCCACCGAGGGATACAATCATAATAAAAGTGTGTCACCATTGTCCAATATAATAATAATTGACTGAAGAATAGCTAGAAGTTCTGATCAATAAGGTAATCACCAAGCCTCTCAACAACCATATTGCAATCGCCTGGAGTCACTGGTTCATCGTATATACCAATAACCAGGGCACAGTTGGTCTTCTTGAGTGTCACTCCTCCAGATCCCTGTAATTAGTTGTGCAAAAATGTCTGTGAGATATC--ATATCATATTGACTATCTTTGCAAACCACAAGAAAAACCCAATTGTAGAATCTAACAGCACCACAACCACTGTGTCCAACAAGCCCAATCATCAGATTCATCACAACCTCCACAATCACCCAGATCCATTAATAATGAGAGAGTCAACAACACGGAAAGAAAGACAAAAGGCAGAAAGATGCGCAAGAATATTACTTTCTTTCCTCGAATGACAGCGCCAGGCTCTCCTTGAATGACCATATACTTGGTGCCTCCAATGAACAGGCCT
>PIAY-14
AAGAGTAATCAGGCAAACATACATGACGTACTTAGTAATCAATTTACACACCAAATAGGCTTTACTCTATTCCCTAAAAACTCCACCATTACTTATTGACAGAAATGAGCAATTAATTCCACCGAGGGATACAATCATAACAAAAGTGTGTCACCATTGTCCAATATAATAATAATTGACTGAAGAATAGCTAGAAGTTCTGATCAATAAGGTAATCACCAAGCCTCTCAACAACCATATTGCAATCGCCTGGAGTCACTGGTTCATCGTATATACCAATAACCAGGGCACAGTTGGTCTTCTTGAGTGTCACTCCTCCAGATCCCTGTAATTAGTTGTGCAAAAATGTCTGTGAGATATC--ATATCATATTGACTATCTTTGCAAACCACAAGAAAAACCAAATTGTAGAATCTAACAGCACCACAACCACTGTGTCCAACAAGCCCAATCATCAGATTCATCACAACCTCCACAATCACCCAGATCCATTAATAATGAGAGACTCAACAACACGGAAAGAAAGACAAAAGGCAGAAAGATGCGCAAGAATATTACTTTCTTTCCTCGAATGACAGCGCCAGGCTCTCCTTGAATGACCATATACTTGGTGCCTCCAATGAACAGGCCT
>PIAY-1
AAGAGTAATCAGGCAAACATACATGACGTACTTAGTAATCAATTTACACACCAAATAGGCTTTACTCTATTCCCTAAAAACTCCACCATTACTTATTGACAGAAATGAGCAATTAATTCCACCGAGGGATACAATCATAATAAAAGTGTGTCACCATTGTCCAATATAATAATAATTGACTGAAGAATAGCTAGAAGTTCTGATCAATAAGGTAATCACCAAGCCTCTCAACAACCATATTGCAATCGCCTGGAGTCACTGGTTCATCGTATATACCAATAACCAGGGCACAGTTGGTCTTCTTGAGTGTCACTCCTCCAGATCCCTGTAATTAGTTGTGCAAAAATGTCTGTGAGATATC--ATATCATATTGACTATCTTTGCAAACCACAAGAAAAACCCAATTGTAGAATCTAACAGCACCACAACCACTGTGTCCAACAAGCCCAATCATCAGATTCATCACAACCTCCACAATCACCCAGATCCATTAATAATGAGAGAGTCAACAACACGGAAAGAAAGACAAAAGGCAGAAAGATGCGCAAGAATATTACTTTCTTTCCTCGAATGACAGCGCCAGGCTCTCCTTGAATGACCATATACTTGGTGCCTCCAATGAACAGGCCT
>PIAY-7
AAGAGTAATCAGGCAAACATACATGACGTACTTAGTAATCAATTTACACACCAAATAGGCTTTACTCTATTCCCTAAAAACTCCACCATTACTTATTGACAGAAATGAGCAATTAATTCCACCGAGGGATACAATCATAACAAAAGTGTGTCACCATTGTCCAATATAATAATAATTGACTGAAGAATAGCTAGAAGTTCTGATCAATAAGGTAATCACCAAGCCTCTCAACAACCATATTGCAATCGCCTGGAGTCACTGGTTCATCGTATATACCAATAACCAGGGCACAGTTGGTCTTCTTGAGTGTCACTCCTCCAGATCCCTGTAATTAGTTGTGCAAAAATGTCTGTGAGATATC--ATATCATATTGACTATCTTTGCAAACCACAAGAAAAACCAAATTGTAGAATCTAACAGCACCACAACCACTGTGTCCAACAAGCCCAATCATCAGATTCATCACAACCTCCACAATCACCCAGATCCATTAATAATGAGAGACTCAACAACACGGAAAGAAAGACAAAAGGCAGAAAGATGCGCAAGAATATTACTTTCTTTCCTCGAATGACAGCGCCAGGCTCTCCTTGAATGACCATATACTTGGTGCCTCCAATGAACAGGCCT
>PIAY-6
AAGAGTAATCAGGCAAACATACATGACGTACTTAGTAATCAATTTACACACCAAATAGGCTTTACTCTATTCCCTAAAAACTCCACCATTACTTATTGACAGAAATGAGCAATTAATTCCACCGAGGGATACAATCATAACAAAAGTGTGTCACCATTGTCCAATATAATAATAATTGACTGAAGAATAGCTAGAAGTTCTGATCAATAAGGTAATCACCAAGCCTCTCAACAACCATATTGCAATCGCCTGGAGTCACTGGTTCATCGTATATACCAATAACCAGGGCACAGTTGGTCTTCTTGAGTGTCACTCCTCCAGATCCCTGTAATTAGTTGTGCAAAAATGTCTGTGAGATATC--ATATCATATTGACTATCTTTGCAAACCACAAGAAAAACCAAATTGTAGAATCTAACAGCACCACAACCACTGTGTCCAACAAGCCCAATCATCAGATTCATCACAACCTCCACAATCACCCAGATCCATTAATAATGAGAGACTCAACAACACGGAAAGAAAGACAAAAGGCAGAAAGATGCGCAAGAATATTACTTTCTTTCCTCGAATGACAGCGCCAGGCTCTCCTTGAATGACCATATACTTGGTGCCTCCAATGAACAGGCCT
>PIAY-9
AAGAGTAATCAGGCAAACATACATGACGTACTTAGTAATCAATTTACACACCAAATAGGCTTTACTCTATTCCCTAAAAACTCCACCATTACTTATTGACAGAAATGAGCAATTAATTCCACCGAGGGATACAATCATAACAAAAGTGTGTCACCATTGTCCAATATAATAATAATTGACTGAAGAATAGCTAGAAGTTCTGATCAATAAGGTAATCACCAAGCCTCTCAACAACCATATTGCAATCGCCTGGAGTCACTGGTTCATCGTATATACCAATAACCAGGGCACAGTTGGTCTTCTTGAGTGTCACTCCTCCAGATCCCTGTAATTAGTTGTGCAAAAATGTCTGTGAGATATC--ATATCATATTGACTATCTTTGCAAACCACAAGAAAAACCAAATTGTAGAATCTAACAGCACCACAACCACTGTGTCCAACAAGCCCAATCATCAGATTCATCACAACCTCCACAATCACCCAGATCCATTAATAATGAGAGACTCAACAACACGGAAAGAAAGACAAAAGGCAGAAAGATGCGCAAGAATATTACTTTCTTTCCTCGAATGACAGCGCCAGGCTCTCCTTGAATGACCATATACTTGGTGCCTCCAATGAACAGGCCT
>PIAY-16
AAGAGTAATCAGGCAAACATACATGACGTACTTAGTAATCAATTTACACACCAAATAGGCTTTACTCTATTCCCTAAAAACTCCACCATTACTTATTGACAGAAATGAGCAATTAATTCCACCGAGGGATACAATCATAATAAAAGTGTGTCACCATTGTCCAATATAATAATAATTGACTGAAGAATAGCTAGAAGTTCTGATCAATAAGGTAATCACCAAGCCTCTCAACAACCATATTGCAATCGCCTGGAGTCACTGGTTCATCGTATATACCAATAACCAGGGCACAGTTGGTCTTCTTGAGTGTCACTCCTCCAGATCCCTGTAATTAGTTGTGCAAAAATGTCTGTGAGATATC--ATATCATATTGACTATCTTTGCAAACCACAAGAAAAACCCAATTGTAGAATCTAACAGCACCACAACCACTGTGTCCAACAAGCCCAATCATCAGATTCATCACAACCTCCACAATCACCCAGATCCATTAATAATGAGAGAGTCAACAACACGGAAAGAAAGACAAAAGGCAGAAAGATGCGCAAGAATATTACTTTCTTTCCTCGAATGACAGCGCCAGGCTCTCCTTGAATGACCATATACTTGGTGCCTCCAATGAACAGGCCT
>PIAY-8
AAGAGTAATCAGGCAAACATACATGACGTACTTAGTAATCAATTTACACACCAAATAGGCTTTACTCTATTCCCTAAAAACTCCACCATTACTTATTGACAGAAATGAGCAATTAATTCCACCGAGGGATACAATCATAACAAAAGTGTGTCACCATTGTCCAATATAATAATAATTGACTGAAGAATAGCTAGAAGTTCTGATCAATAAGGTAATCACCAAGCCTCTCAACAACCATATTGCAATCGCCTGGAGTCACTGGTTCATCGTATATACCAATAACCAGGGCACAGTTGGTCTTCTTGAGTGTCACTCCTCCAGATCCCTGTAATTAGTTGTGCAAAAATGTCTGTGAGATATC--ATATCATATTGACTATCTTTGCAAACCACAAGAAAAACCAAATTGTAGAATCTAACAGCACCACAACCACTGTGTCCAACAAGCCCAATCATCAGATTCATCACAACCTCCACAATCACCCAGATCCATTAATAATGAGAGACTCAACAACACGGAAAGAAAGACAAAAGGCAGAAAGATGCGCAAGAATATTACTTTCTTTCCTCGAATGACAGCGCCAGGCTCTCCTTGAATGACCATATACTTGGTGCCTCCAATGAACAGGCCT
>PIAY-2
AAGAGTAATCAGGCAAACATACATGACGTACTTAGTAATCAATTTACACACCAAATAGGCTTTACTCTATTCCCTAAAAACTCCACCATTACTTATTGACAGAAATGAGCAATTAATTCCACCGAGGGATACAATCATAATAAAAGTGTGTCACCATTGTCCAATATAATAATAATTGACTGAAGAATAGCTAGAAGTTCTGATCAATAAGGTAATCACCAAGCCTCTCAACAACCATATTGCAATCGCCTGGAGTCACTGGTTCATCGTATATACCAATAACCAGGGCACAGTTGGTCTTCTTGAGTGTCACTCCTCCAGATCCCTGTAATTAGTTGTGCAAAAATGTCTGTGAGATATC--ATATCATATTGACTATCTTTGCAAACCACAAGAAAAACCCAATTGTAGAATCTAACAGCACCACAACCACTGTGTCCAACAAGCCCAATCATCAGATTCATCACAACCTCCACAATCACCCAGATCCATTAATAATGAGAGAGTCAACAACACGGAAAGAAAGACAAAAGGCAGAAAGATGCGCAAGAATATTACTTTCTTTCCTCGAATGACAGCGCCAGGCTCTCCTTGAATGACCATATACTTGGTGCCTCCAATGAACAGGCCT
>PIAY-10
AAGAGTAATCAGGCAAACATACATGACGTACTTAGTAATCAATTTACACACCAAATAGGCTTTACTCTATTCCCTAAAAACTCCACCATTACTTATTGACAGAAATGAGCAATTAATTCCACCGAGGGATACAATCATAACAAAAGTGTGTCACCATTGTCCAATATAATAATAATTGACTGAAGAATAGCTAGAAGTTCTGATCAATAAGGTAATCACCAAGCCTCTCAACAACCATATTGCAATCGCCTGGAGTCACTGGTTCATCGTATATACCAATAACCAGGGCACAGTTGGTCTTCTTGAGTGTCACTCCTCCAGATCCCTGTAATTAGTTGTGCAAAAATGTCTGTGAGATATC--ATATCATATTGACTATCTTTGCAAACCACAAGAAAAACCAAATTGTAGAATCTAACAGCACCACAACCACTGTGTCCAACAAGCCCAATCATCAGATTCATCACAACCTCCACAATCACCCAGATCCATTAATAATGAGAGACTCAACAACACGGAAAGAAAGACAAAAGGCAGAAAGATGCGCAAGAATATTACTTTCTTTCCTCGAATGACAGCGCCAGGCTCTCCTTGAATGACCATATACTTGGTGCCTCCAATGAACAGGCCT
>PIAY-18
AAGAGTAATCAGGCAAACATACATGACGTACTTAGTAATCAATTTACACACCAAATAGGCTTTACTCTATTCCCTAAAAACTCCACCATTACTTATTGACAGAAATGAGCAATTAATTCCACCGAGGGATACAATCATAACAAAAGTGTGTCACCATTGTCCAATATAATAATAATTGACTGAAGAATAGCTAGAAGTTCTGATCAATAAGGTAATCACCAAGCCTCTCAACAACCATATTGCAATCGCCTGGAGTCACTGGTTCATCGTATATACCAATAACCAGGGCACAGTTGGTCTTCTTGAGTGTCACTCCTCCAGATCCCTGTAATTAGTTGTGCAAAAATGTCTGTGAGATATC--ATATCATATTGACTATCTTTGCAAACCACAAGAAAAACCAAATTGTAGAATCTAACAGCACCACAACCACTGTGTCCAACAAGCCCAATCATCAGATTCATCACAACCTCCACAATCACCCAGATCCATTAATAATGAGAGACTCAACAACACGGAAAGAAAGACAAAAGGCAGAAAGATGCGCAAGAATATTACTTTCTTTCCTCGAATGACAGCGCCAGGCTCTCCTTGAATGACCATATACTTGGTGCCTCCAATGAACAGGCCT
>PIBU-1
AAGAGTAATCAGGCAAACATACATGACGTACTTAGTAATCAATTTACACACCAAATAGGCTTTACTCTATTCCCTAAAAACTCCACCATTACTTATTGACAGAAATGAGCAATTAATTCCACCGAGGGATACAATCATAATAAAAGTGTGTCACCATTGTCCAATATAATAATAATTGACTGAAGAATAGCTAGAAGTTCTGATCAATAAGGTAATCACCAAGCCTCTCAACAACCATATTGCAATCGCCTGGAGTCACTGGTTCATCGTATATACCAATAACCAGGGCACAGTTGGTCTTCTTGATTGTCACTCCTCCAGATCCCTGTAATTAGTTGTGCAAAAATGTTTGTGAGATATC--ATATCATATTGACTATCTTTGCAAACCACAAGAAAAACCCAATTGTAGAATCTAACAGCACCACAACCACTGTGTCCAACAAGCCCAATCATCAGATTCATCACAACCTCCACAATCACCCAGATCCATTAATAATGAGAGAGTCAACAACACGGAAAGAAAGACAAAAGGCAGAAAGATGCGCAAGAATATTACTTTCTTTCCTCGAATGACAGCGCCAGGCTCTCCTTGAATGACCATATACTTGGTGCCTCCAATGAACAGGCCT
>PIFL-17
AAGAGTAATCAGGCAAACATACATGACGTACTTAGTAATCAATTTACACACCAAATAGGCTTTACTCTATTCCCTAAAAACTCCACCATTACTTATTGACAGAAATGAGCAATTAATTCCACCGAGGGATACAATCATAACAAAAGTGTGTCACCATTGTCCAATATAATAATAATTGACTGAAGAATAGCTAGAAGTTCTGATCAATAAGGTAATCACCAAGCCTCTCAACAACCATATTGCAATCGCCTGGAGTCACTGGTTCATCGTATATACCAATAACCAGGGCACAGTTGGTCTTCTTGAGTGTCACTCCTCCAGATCCCTGTAATTAGTTGTGCAAAAATGTCTGTGAGATATC--ATATCATATTGACTATCTTTGCAAACCACAAGAAAAACCAAATTGTAGAATCTAACAGCACCACAACCACTGTGTCCAACAAGCCCAATCATCAGATTCATCACAACCTCCACAATCACCCAGATCCATTAATAATGAGAGACTCAACAACACGGAAAGAAAGACAAAAGGCAGAAAGATGCGCAAGAATATTACTTTCTTTCCTCGAATGACAGCGCCAGGCTCTCCTTGAATGACCATATACTTGGTGCCTCCAATGAACAGGCCT
>PIFL-11
AAGAGTAATCAGGCAAACATACATGACGTACTTAGTAATCAATTTACACACCAAATAGGCTTTACTCTATTCCCTAAAAACTCCACCATTACTTATTGACAGAAATGAGCAATTAATTCCACCGAGGGATACAATCATAACAAAAGTGTGTCACCATTGTCCAATATAATAATAATTGACTGAAGAATAGCTAGAAGTTCTGATCAATAAGGTAATCACCAAGCCTCTCAACAACCATATTGCAATCGCCTGGAGTCACTGGTTCATCGTATATACCAATAACCAGGGCACAGTTGGTCTTCTTGAGTGTCACTCCTCCAGATCCCTGTAATTAGTTGTGCAAAAATGTCTGTGAGATATC--ATATCATATTGACTATCTTTGCAAACCACAAGAAAAACCAAATTGTAGAATCTAACAGCACCACAACCACTGTGTCCAACAAGCCCAATCATCACATTCATCACAACCTCCACAATCACCCAGATCCATTAATAATGAGAGACTCAACAACACGGAAAGAAAGACAAAAGGCAGAAAGATGCGCAAGAATATTACTTTCTTTCCTCGAATGACAGCGCCAGGCTCTCCTTGAATGACCATATACTTGGTGCCTCCAATGAACAGGCCT
>PIFL-4
AAGAGTAATCAGGCAAACATACATGACGTACTTAGTAATCAATTTACACACCAAATAGGCTTTACTCTATTCCCTAAAAACTCCACCATTACTTATTGACAGAAATGAGCAATTAATTCCACCGAGGGATACAATCATAATAAAAGTGTGTCACCATTGTCCAATATAATAATAATTGACTGAAGAATAGCTAGAAGTTCTGATCAATAAGGTAATCACCAAGCCTCTCAACAACCATATTGCAATCGCCTGGAGTCACTGGTTCATCGTATATACCAATAACCAGGGCACAGTTGGTCTTCTTGAGTGTCACTCCTCCAGATCCCTGTAATTAGTTGTGCAAAAATGTCTGTGAGATATC--ATATCATATTGACTATCTTTGCAAACCACAAGAAAAACCCAATTGTAGAATCTAACAGCACCACAACCACTGTGTCCAACAAGCCCAATCATCAGATTCATCACAACCTCCACAATCACCCAGATCCATTAATAATGAGAGAGTCAACAACACGGAAAGAAAGACAAAAGGCAGAAAGATGCGCAATAATATTACCTTCTTTCCTCGAATGACAGCGCCAGGCTCTCCTTGAATGACCATATACTTGGTGCCTCCAATGAACAGGCCT
>PIFL-14
AAGAGTAATCAGGCAAACATACATGACGTACTTAGTAATCAATTTACACACCAAATAGGCTTTACTCTATTCCCTAAAAACTCCACCATTACTTATTGACAGAAATGAGCAATTAATTCCACCGAGGGATACAATCATAACAAAAGTGTGTCACCATTGTCCAATATAATAATAATTGACTGAAGAATAGCTAGAAGTTCTGATCAATAAGGTAATCACCAAGCCTCTCAACAACCATATTGCAATCGCCTGGAGTCACTGGTTCATCGTATATACCAATAACCAGGGCACAGTTGGTCTTCTTGAGTGTCACTCCTCCAGATCCCTGTAATTAGTTGTGCAAAAATGTCTGTGAGATATC--ATATCATATTGACTATCTTTGCAAACCACAAGAAAAACCAAATTGTAGAATCTAACAGCACCACAACCACTGTGTCCAACAAGCCCAATCATCAGATTCATCACAACCTCCACAATCACCCAGATCCATTAATAATGAGAGACTCAACAACACGGAAAGAAAGACAAAAGGCAGAAAGATGCGCAAGAATATTACTTTCTTTCCTCGAATGACAGCGCCAGGCTCTCCTTGAATGACCATATACTTGGTGCCTCCAATGAACAGGCCT
>PIFL-9
NNNNNNNNNNNNNNNNNNNNNNNNNNNNNNNNNNNNNNNNNNNNNNNNNACCAAATAGGCTTTACTCTATTCCCTAAAAACTCCACCATTACTTATTGACAGAAATGAGCAATTAATTCCACCGAGGGATACAATCATAACAAAAGTGTGTCACCATTGTCCAATATAATAATAATTGACTGAAGAATAGCTAGAAGTTCTGATCAATAAGGTAATCACCAAGCCTCTCAACAACCATATTGCAATCGCCTGGAGTCACTGGTTCATCGTATATACCAATAACCAGGGCACAGTTGGTCTTCTTGAGTGTCACTCCTCCAAATCCCTGTAATTAGTTGTGCAAAAATGTCTGTGAAATATC--ATATCATATTGACTATCTTTGCAAACCACAAAAAAAACCAAATTGTAGAATCTAACAGCACCACAACCACTGTGTCCAACAAGCCCAATCATCATATTCATCACAACCTCCACAATCACCCAGATCCATTAATAATGAGAGACTCAACAACACGGAAAGAAAGACAAAAGGCAGAAAGATGCGCAAGAATATTACTTTCTTTCCTCGAATGACAGCGCCAGGCTCTCCTTGAATGACCATATACTTGGTGCCNNNNNNNNNNNNNNNN
>PIFL-10
NNNNNNNNNNNNNNNNNNNNNNNNNNNNNNNNTAGTAATCAATTTACACACCAAATAGGCTTTACTCTATTCCCTAAAAACTCCACCATTACTTATTGACAGAAATGAGCAATTAATTCCACCGAGGGATACAATCATAACAAAAGTGTGTTACCATTGTCCAATATAATAATAATTGACTGAAGAATAGCTAGAAGTTCTGATCAATAAGGTAATCACCAAGCCTCTCAACAACCATATTGCAATCGCCTGGAGTCACTGGTTCATCGTATATACCAATAACCAGGGCACAGTTGGTCTTCTTGAGTGTCACTCCTCCAGATCCCTGTAATTAGTTGTGCAAAAATGTCTGTGAGATATC--ATATCATATTGACTATCTTTGCAAACCACAAGAAAAACCAAATTGTAGAATCTAACAGCACCACAACCACTGTGTCCAACAAGCCCAATCATCAGATTCATCACAACCTCCACAATCACCCAGATCCATTAATAATGAGAGACTCAACAACACGGAAAGAAAGACAAAAGGCAGAAAGATGCGCAAGAATATTACTTTCTTTCCTCGAATGACAGCGCCAGGCTCTCCTTGAATGACCATATACTTGGTGCCTCCAATGAACAGGCCT
>PIFL-15
AAGAGTAATCAGGCAAACATACATGACGTACTTAGTAATCAATTTACACACCAAATAGGCTTTACTCTATTCCCTAAAAACTCCACCATTACTTATTGACAGAAATGAGCAATTAATTCCACCGAGGGATACAATCATAACAAAAGTGTGTCACCATTGTCCAATATAATAATAATTGACTGAAGAATAGCTAGAAGTTCTGATCAATAAGGTAATCACCAAGCCTCTCAACAACCATATTGCAATCGCCTGGAGTCACTGGTTCATCGTATATACCAATAACCAGGGCACAGTTGGTCTTCTTGAGTGTCACTCCTCCAGATCCCTGTAATTAGTTGTGCAAAAATGTCTGTGAGATATC--ATATCATATTGACTATCTTTGCAAACCACAAGAAAAACCAAATTGTAGAATCTAACAGCACCACAACCACTGTGTCCAACAAGCCCAATCATCAGATTCATCACAACCTCCACAATCACCCAGATCCATTAATAATGAGAGACTCAACAACACGGAAAGAAAGACAAAAGGCAGAAAGATGCGCAAGAATATTACTTTCTTTCCTCGAATGACAGCGCCAGGCTCTCCTTGAATGACCATATACTTGGTGCCTCCAATGAACANNNNN
>PIFL-1
AAGAGTAATCAGGCAAACATACATGACGTACTTAGTAATCAATTTACACACCAAATAGGCTTTACTCTATTCCCTAAAAACTCCACCATTACTTATTGACAGAAATGAGCAATTAATTCCACCGAGGGATACAATCATAACAAAAGTGTGTCACCATTGTCCAATATAATAATAATTGACTGAAGAATAGCTAGAAGTTCTGATCAATAAGGTAATCACCAAGCCTCTCAACAACCATATTGCAATCGCCTGGAGTCACTGGTTCATCGTATATACCAATAACCAGGGCACAGTTGGTCTTCTTGAGTGTCACTCCTCCAGATCCCTGTAATTAGTTGTGCAAAAATGTCTGTGAGATATC--ATATCATATTGACTATCTTTGCAAACCACAAGAAAAACCAAATTGTAGAATCTAACAGCACCACAACCACTGTGTCCAACAAGCCCAATCATCAGATTCATCACAACCTCCACAATCACCCAGATCCATTAATAATGAGAGACTCAACAACACGGAAAGAAAGACAAAAGGCAGAAAGATGCGCAAGAATATTACTTTCTTTCCTCGAATGACAGCGCCAGGCTCTCCTTGAATGACCATATACTTGGTGCCTCCAATGAACAGGCCT
>PIFL-13
AAGAGTAATCAGGCAAACATACATGACGTACTTAGTAATCAATTTACACACCAAATAGGCTTTACTCTATTCCCTAAAAACTCCACCATTACTTATTGACAGAAATGAGCAATTAATTCCACCGAGGGATACAATCATAACAAAAGTGTGTCACCATTGTCCAATATAATAATAATTGACTGAAGAATAGCTAGAAGTTCTGATCAATAAGGTAATCACCAAGCCTCTCAACAACCATATTGCAATCGCCTGGAGTCACTGGTTCATCGTATATACCAATAACCAGGGCACAGTTGGTCTTCTTGAGTGTCACTCCTCCAGATCCCTGTAATTAGTTGTGCAAAAATGTCTGTGAGATATC--ATATCATATTGACTATCTTTGCAAACCACAAGAAAAACCAAATTGTAGAATCTAACAGCACCACAACCACTGTGTCCAACAAGCCCAATCATCAGATTCATCACAACCTCCACAATCACCCAGATCCATTAATAATGAGAGACTCAACAACACGGAAAGAAAGACAAAAGGCAGAAAGATGCGCAAGAATATTACTTTCTTTCCTCGAATGACAGCGCCAGGCTCTCCTTGAATGACCATATACTTGGTGCCTCCAATGAACAGGCCT
>PIFL-3
AAGAGTAATCAGGCAAACATACATGACGTACTTAGTAATCAATTTACACACCAAATAGGCTTTACTCTATTCCCTAAAAACTCCACCATTACTTATTGACAGAAATGAGCAATTAATTCCACCGAGGGATACAATCATAACAAAAGTGTGTCACCATTGTCCAATATAATAATAATTGACTGAAGAATAGCTAGAAGTTCTGATCAATAAGGTAATCACCAAGCCTCTCAACAACCATATTGCAATCGCCTGGAGTCACTGGTTCATCGTATATACCAATAACCAGGGCACAGTTGGTCTTCTTGAGTGTCACTCCTCCAGATCCCTGTAATTAGTTGTGCAAAAATGTCTGTGAGATATC--ATATCATATTGACTATCTTTGCAAACCACAAGAAAAACCAAATTGTAGAATCTAACAGCACCACAACCACTGTGTCCAACAAGCCCAATCATCAGATTCATCACAACCTCCACAATCACCCAGATCCATTAATAATGAGAGACTCAACAACACGGAAAGAAAGACAAAAGGCAGAAAGATGCGCAAGAATATTACTTTCTTTCCTCGAATGACAGCGCCAGGCTCTCCTTGAATGACCATATACTTGGTGCCTCCAATGAACAGGCCT
>PIFL-5
NNNNNNNNNNNNNNNNNNATACATGACGTACTTAGTAATCAATTTACACACCAAATAGGCTTTACTCTATTCCCTAAAAACTCCACCATTACTTATTGACAGAAATGAGCAATTAATTCCACCGAGGGATACAATCATAACAAAAGTGTGTCACCATTGTCCAATATAATAATAATTGACTGAAGAATAGCTAGAAGTTCTGATCAATAAGGTAATCACCAAGCCTCTCAACAACCATATTGCAATCGCCTGGAGTCACTGGTTCATCGTATATACCAATAACCAGGGCACAGTTGGTCTTCTTGAGTGTCACTCCTCCAGATCCCTGTAATTAGTTGTGCAAAAATGTCTGTGAGATATC--ATATCATATTGACTATCTTTGCAAACCACAAGAAAAACCAAATTGTAGAATCTAACAGCACCACAACCACTGTGTCCAACAAGCCCAATCATCAGATTCATCACAACCTCCACAATCACCCAGATCCATTAATAATGAGAGACTCAACAACACGGAAAGAAAGACAAAAGGCAGAAAGATGCGCAAGAATATTACTTTCTTTCCTCGAATGACAGCGCCAGGCTCTCCTTGAATGACCATATACTTGGTGCCTCCAATGAACAGGCCT
>PIFL-2
AAGAGTAATCAGGCAAACATACATGACGTACTTAGTAATCAATTTACACACCAAATAGGCTTTACTCTATTCCCTAAAAACTCCACCATTACTTATTGACAGAAATGAGCAATTAATTCCACCGAGGGATACAATCATAACAGAAGTGTGTCACCATTGTCCAATATAATAATAATTGACTGAAGAATAGCTAGAAGTTCTGATCAATAAGGTAATCACCAAGCCTCTCAACAACCATATTGCAATCGCCTGGAGTCACTGGTTCATCGTATATACCAATAACCAGGGCACAGTTGGTCTTCTTGAGTGTCACTCCTCCAGATCCCTGTAATTAGTTGTGCAAAAATGTCTGTGAGATATC--ATATCATATTGACTATCTTTGCAAACCACAAGAAAAACCAAATTGTAGAATCTAACAGCACCACAACCACTGTGTCCAACAAGCCCAATCATCAGATTCATCACAACCTCCACAATCACCCAGATCCATTAATAATGAGAGACTCAACAACACGGAAAGAAAGACAAAAGGCAGAAAGATGCGCAAGAATATTACTTTCTTTCCTCGAATGACAGCGCCAGGCTCTCCTTGAATGACCATATACTTGGTGCCTCCAATGAACAGGCCT
>PIFL-16
AAGAGTAATCAGGCAAACATACATGACGTACTTAGTAATCAATTTACACACCAAATAGGCTTTACTCTATTCCCTAAAAACTCCACCATTACTTATTGACAGAAATGAGCAATTAATTCCACCGAGGGATACAATCATAACAAAAGTGTGTCACCATTGTCCAATATAATAATAATTGACTGAAGAATAGCTAGAAGTTCTGATCAATAAGGTAATCACCAAGCCTCTCAACAACCATATTGCAATCGCCTGGAGTCACTGGTTCATCGTATATACCAATAACCAGGGCACAGTTGGTCTTCTTGAGTGTCACTCCTCCAGATCCCTGTAATTAGTTGTGCAAAAATGTCTGTGAGATATC--ATATCATATTGACTATCTTTGCAAACCACAAGAAAAACCAAATTGTAGAATCTAACAGCACCACAACCACTGTGTCCAACAAGCCCAATCATCAGATTCATCACAACCTCCACAATCACCCAGATCCATTAATAATGAGAGACTCAACAACACGGAAAGAAAGACAAAAGGCAGAAAGATGCGCAAGAATATTACTTTCTTTCCTCGAATGACAGCGCCAGGCTCTCCTTGAATGACCATATACTTGGTGCCTCCAATGAACAGGCCT
>PIGE-2
NNNNNNNNNNNNNNNNNNNNNNNNNNNGTACTTAGTAATCAATTTACACACCAAATAGGCTTTACTCTATTCCCTAAAAACTCCACCATTACTTATTGACAGAAATGAGCAATTAATTCCACCGAGGGATACAATCATAATAAAAGTGTGTCACCATTGTCCAATATAATAATAATTGACTGAAGAATAGCTAGAAGTTCTGATCAATAAGGTAATCACCAAGCCTCTCAACAACCATATTGCAATCGCCTGGAGTCACTGGTTCATCGTATATACCAATAACCAGGGCACAGTTGGTCTTCTTGATTGTCACTCCTCCAGATCCCTGTAATTAGTTGTGCAAAAATGTCTGTGAGATATC--ATATCATATTGACTATCTTTGCAAACCACAAGAAAAACCCAATTGTAGAATCTAACAGCACCACAACCACTGTGTCCAACAAGCCCAATCATCAGATTCATCACAACCTCCACAATCACCCAGATCCATTAATAATGAGAGAGTCAACAACACGGAAAGAAAGACAAAAGGCAGAAAGATGCGCAAGAATATTACTTTCTTTCCTCGAATGACAGCACCAGGCTCTCCTTGAATGACCATATACTTGGTGCCTCCAATGAACAGGCCT
>PIGE-1
AAGAGTAATCAGGCAAACATACATGACGTACTTAGTAATCAATTTACACACCAAATAGGCTTTACTCTATTCCCTAAAAACTCCACCATTACTTATTGACAGAAATGAGCAATTAATTCCACCGAGGGATACAATCATAATAAAAGTGTGTCACCATTGTCCAATATAATAATAATTGACTGAAGAATAGCTAGAAGTTCTGATCAATAAGGTAATCACCAAGCCTCTCAACAACCATATTGCAATCGCCTGGAGTCACTGGTTCATCGTATATACCAATAACCAGGGCACAGTTGGTCTTCTTGATTGTCACTCCTCCAGATCCCTGTAATTAGTTGTGCAAAAATGTCTGTGAGATATC--ATATCATATTGACTATCTTTGCAAACCACAAGAAAAACCCAATTGTAGAATCTAACAGCACCACAACCACTGTGTCCAACAAGCCCAATCATCAGATTCATCACAACCTCCACAATCACCCAGATCCATTAATAATGAGAGAGTCAACAACACGGAAAGAAAGACAAAAGGCAGAAAGATGCGCAAGAATATTACTTTCTTTCCTCGAATGACAGCACCAGGCTCTCCTTGAATGACCATATACTTGGTGCCTCCAATGAACAGGCCT
>PIMN-6
AAGAGTAATCAGGCAAACATACATGACGTACTTAGTAATCAATTTACACACCAAATAGGCTTTACTCTATTCCCTAAAAACTCCACCATTACTTATTGACAGAAATGAGCAATTAATTCCACCGAGGGATACAATCATAACAAAAGTGTGTCACCATTGTCCAATATAATAATAATTGACTGAAGAATAGCTAGAAGTTCTGATCAATAAGGTAATCACCAAGCCTCTCAACAACCATATTGCAATCGCCTGGAGTCACTGGTTCATCGTATATACCAATAACCAGGGCACAGTTGGTCTTCTTGAGTGTCACTCCTCCAGATCCCTGTAATTAGTTGTGCAAAAATGTCTGTGAGATATC--ATATCATATTGACTATCTTTGCAAACCACAAGAAAAACCAAATTGTAGAATCTAACAGCACCACAACCACTGTGTCCAACAAGCCCAATCATCAGATTCATCACAACCTCCACAATCACCCAGATCCATTAATAATGAGAGACTCAACAACACGGAAAGAAAGACAAAAGGCAGAAAGATGCGCAAGAATATTACTTTCTTTCCTCGAATGACAGCGCCAGGCTCTCCTTGAATGACCATATACTTGGTGCCTCCAATGAACAGGCCT
>PIMN-8
AAGAGTAATCAGGCAAACATACATGACGTACTTAGTAATCAATTTACACACCAAATAGGCTTTACTCTATTCCCTAAAAACTCCACCATTACTTATTGACAGAAATGAGCAATTAATTCCACCGAGGGATACAATCATAACAAAAGTGTGTCACCATTGTCCAATATAATAATAATTGACTGAAGAATAGCTAGAAGTTCTGATCAATAAGGTAATCACCAAGCCTCTCAACAACCATATTGCAATCGCCTGGAGTCACTGGTTCATCGTATATACCAATAACCAGGGCACAGTTGGTCTTCTTGAGTGTCACTCCTCCAGATCCCTGTAATTAGTTGTGCAAAAATGTCTGTGAGATATC--ATATCATATTGACTATCTTTGCAAACCACAAGAAAAACCAAATTGTAGAATCTAACAGCACCACAACCACTGTGTCCAACAAGCCCAATCATCAGATTCATCACAACCTCCACAATCACCCAGATCCATTAATAATGAGAGACTCAACAACACGGAAAGAAAGACAAAAGGCAGAAAGATGCGCAAGAATATTACTTTCTTTCCTCGAATGACAGCGCCAGGCTCTCCTTGAATGACCATATACTTGGTGCCTCCAATGAACAGGCCT
>PIMN-16
AAGAGTAATCAGGCAAACATACATGACGTACTTAGTAATCAATTTACACACCAAATAGGCTTTACTCTATTCCCTAAAAACTCCACCATTACTTATTGACAGAAATGAGCAATTAATTCCACCGAGGGATACAATCATAATAAAAGTGTGTCACCATTGTCCAATATAATAATAATTGACTGAAGAATAGCTAGAAGTTCTGATCAATAAGGTAATCACCAAGCCTCTCAACAACCATATTGCAATCGCCTGGAGTCACTGGTTCATCGTATATACCAATAACCAGGGCACAGTTGGTCTTCTTGAGTGTCACTCCTCCAGATCCCTGTAATTAGTTGTGCAAAAATGTCTGTGAGATATC--ATATCATATTGACTATCTTTGCAAACCACAAGAAAAACCCAATTGTAGAATCTAACAGCACCACAACCACTGTGTCCAACAAGCCCAATCATCAGATTCATCACAACCTCCACAATCACCCAGATCCATTAATAATGAGAGAGTCAACAACACGGAAAGAAAGACAAAAGGCAGAAAGATGCGCAAGAATATTACTTTCTTTCCTCGAATGACAGCGCCAGGCTCTCCTTGAATGACCATATACTTGGTGCCTCCAATGAACAGGCCT
>PIMN-4
AAGAGTAATCAGGCAAACATACATGACGTACTTAGTAATCAATTTACACACCAAATAGGCTTTACTCTATTCCCTAAAAACTCCACCATTACTTATTGACAGAAATGAGCAATTAATTCCACCGAGGGATACAATCATAATAAAAGTGTGTCACCATTGTCCAATATAATAATAATTGACTGAAGAATAGCTAGAAGTTCTGATCAATAAGGTAATCACCAAGCCTCTCAACAACCATATTGCAATCGCCTGGAGTCACTGGTTCATCGTATATACCAATAACCAGGGCACAGTTGGTCTTCTTGAGTGTCACTCCTCCAGATCCCTGTAATTAGTTGTGCAAAAATGTCTGTGAGATATC--ATATCATATTGACTATCTTTGCAAACCACAAGAAAAACCCAATTGTAGAATCTAACAGCACCACAACCACTGTGTCCAACAAGCCCAATCATCAGATTCATCACAACCTCCACAATCACCCAGATCCATTAATAATGAGAGAGTCAACAACACGGAAAGAAAGACAAAAGGCAGAAAGATGCGCAAGAATATTACTTTCTTTCCTCGAATGACAGCGCCAGGCTCTCCTTGAATGACCATATACTTGGTGCCTCCAATGAACAGGCCT
>PIMN-9
AAGAGTAATCAGGCAAACATACATGACGTACTTAGTAATCAATTTACACACCAAATAGGCTTTACTCTATTCCCTAAAAACTCCACCATTACTTATTGACAGAAATGAGCAATTAATTCCACCGAGGGATACAATCATAACAAAAGTGTGTCACCATTGTCCAATATAATAATAATTGACTGAAGAATAGCTAGAAGTTCTGATCAATAAGGTAATCACCAAGCCTCTCAACAACCATATTGCAATCGCCTGGAGTCACTGGTTCATCGTATATACCAATAACCAGGGCACAGTTGGTCTTCTTGAGTGTCACTCCTCCAGATCCCTGTAATTAGTTGTGCAAAAATGTCTGTGAGATATC--ATATCATATTGACTATCTTTGCAAACCACAAGAAAAACCAAATTGTAGAATCTAACAGCACCACAACCACTGTGTCCAACAAGCCCAATCATCAGATTCATCACAACCTCCACAATCACCCAGATCCATTAATAATGAGAGACTCAACAACACGGAAAGAAAGACACAAGGCAGAAAGATGCGCAAGAATATTACTTTCTTTCCTCGAATGACAGCGCCAGGCTCTCCTTGAATGACCATATACTTGGTGCCTCCAATGAACAGGCCT
>PIMN-17
AAGAGTAATCAGGCAAACATACATGACGTACTTAGTAATCAATTTACACACCAAATAGGCTTTACTCTATTCCCTAAAAACTCCACCATTACTTATTGACAGAAATGAGCAATTAATTCCACCGAGGGATACAATCATAACAAAAGTGTGTCACCATTGTCCAATATAATAATAATTGACTGAAGAATAGCTAGAAGTTCTGATCAATAAGGTAATCACCAAGCCTCTCAACAACCATATTGCAATCGCCTGGAGTCACTGGTTCATCGTATATACCAATAACCAGGGCACAGTTGGTCTTCTTGAGTGTCACTCCTCCAGATCCCTGTAATTAGTTGTGCAAAAATGTCTGTGAGATATC--ATATCATATTGACTATCTTTGCAAACCACAAGAAAAACCAAATTGTAGAATCTAACAGCACCACAACCACTGTGTCCAACAAGCCCAATCATCAGATTCATCACAACCTCCACAATCACCCAGATCCATTAATAATGAGAGACTCAACAACACGGAAAGAAAGACACAAGGCAGAAAGATGCGCAAGAATATTACTTTCTTTCCTCGAATGACAGCGCCAGGCTCTCCTTGAATGACCATATACTTGGTGCCTCCAATGAACAGGCCT
>PIMN-14
AAGAGTAATCAGGCAAACATACATGACGTACTTAGTAATCAATTTACACACCAAATAGGCTTTACTCTATTCCCTAAAAACTCCACCATTACTTATTGACAGAAATGAGCAATTAATTCCACCGAGGGATACAATCATAACAAAAGTGTGTCACCATTGTCCAATATAATAATAATTGACTGAAGAATAGCTAGAAGTTCTGATCAATAAGGTAATCACCAAGCCTCTCAACAACCATATTGCAATCGCCTGGAGTCACTGGTTCATCGTATATACCAATAACCAGGGCACAGTTGGTCTTCTTGAGTGTCACTCCTCCAGATCCCTGTAATTAGTTGTGCAAAAATGTCTGTGAGATATC--ATATCATATTGACTATCTTTGCAAACCACAAGAAAAACCAAATTGTAGAATCTAACAGCACCACAACCACTGTGTCCAACAAGCCCAATCATCAGATTCATCACAACCTCCACAATCACCCAGATCCATTAATAATGAGAGACTCAACAACACGGAAAGAAAGACACAAGGCAGAAAGATGCGCAAGAATATTACTTTCTTTCCTCGAATGACAGCGCCAGGCTCTCCTTGAATGACCATATACTTGGTGCCTCCAATGAACAGGCCT
>PIMN-15
AAGAGTAATCAGGCAAACATACATGACGTACTTAGTAATCAATTTACACACCAAATAGGCTTTACTCTATTCCCTAAAAACTCCACCATTACTTATTGACAGAAATGAGCAATTAATTCCACCGAGGGATACAATCATAACAAAAGTGTGTCACCATTGTCCAATATAATAATAATTGACTGAAGAATAGCTAGAAGTTCTGATCAATAAGGTAATCACCAAGCCTCTCAACAACCATATTGCAATCGCCTGGAGTCACTGGTTCATCGTATATACCAATAACCAGGGCACAGTTGGTCTTCTTGAGTGTCACTCCTCCAGATCCCTGTAATTAGTTGTGCAAAAATGTCTGTGAGATATC--ATATCATATTGACTATCTTTGCAAACCACAAGAAAAACCAAATTGTAGAATCTAACAGCACCACAACCACTGTGTCCAACAAGCCCAATCATCAGATTCATCACAACCTCCACAATCACCCAGATCCATTAATAATGAGAGACTCAACAACACGGAAAGAAAGACACAAGGCAGAAAGATGCGCAAGAATATTACTTTCTTTCCTCGAATGACAGCGCCAGGCTCTCCTTGAATGACCATATACTTGGTGCCTCCAATGAACAGGCCT
>PIMN-18
AAGAGTAATCAGGCAAACATACATGACGTACTTAGTAATCAATTTACACACCAAATAGGCTTTACTCTATTCCCTAAAAACTCCACCATTACTTATTGACAGAAATGAGCAATTAATTCCACCGAGGGATACAATCATAACAAAAGTGTGTCACCATTGTCCAATATAATAATAATTGACTGAAGAATAGCTAGAAGTTCTGATCAATAAGGTAATCACCAAGCCTCTCAACAACCATATTGCAATCGCCTGGAGTCACTGGTTCATCGTATATACCAATAACCAGGGCACAGTTGGTCTTCTTGAGTGTCACTCCTCCAGATCCCTGTAATTAGTTGTGCAAAAATGTCTGTGAGATATC--ATATCATATTGACTATCTTTGCAAACCACAAGAAAAACCAAATTGTAGAATCTAACAGCACCACAACCACTGTGTCCAACAAGCCCAATCATCAGATTCATCACAACCTCCACAATCACCCAGATCCATTAATAATGAGAGACTCAACAACACGGAAAGAAAGACACAAGGCAGAAAGATGCGCAAGAATATTACTTTCTTTCCTCGAATGACAGCGCCAGGCTCTCCTTGAATGACCATATACTTGGTGCCTCCAATGAACAGGCCT
>PIMN-3
AAGAGTAATCAGGCAAACATACATGACGTACTTAGTAATCAATTTACACACCAAATAGGCTTTACTCTATTCCCTAAAAACTCCACCATTACTTATTGACAGAAATGAGCAATTAATTCCACCGAGGGATACAATCATAATAAAAGTGTGTCACCATTGTCCAATATAATAATAATTGACTGAAGAATAGCTAGAAGTTCTGATCAATAAGGTAATCACCAAGCCTCTCAACAACCATATTGCAATCGCCTGGAGTCACTGGTTCATCGTATATACCAATAACCAGGGCACAGTTGGTCTTCTTGAGTGTCACTCCTCCAGATCCCTGTAATTAGTTGTGCAAAAATGTCTGTGAGATATC--ATATCATATTGACTATCTTTGCAAACCACAAGAAAAACCCAATTGTAGAATCTAACAGCACCACAACCACTGTGTCCAACAAGCCCAATCATCAGATTCATCACAACCTCCACAATCACCCAGATCCATTAATAATGAGAGAGTCAACAACACGGAAAGAAAGACAAAAGGCAGAAAGATGCGCAAGAATATTACTTTCTTTCCTCGAATGACAGCGCCAGGCTCTCCTTGAATGACCATATACTTGGTGCCTCCAATGAACAGGCCT
>PIMN-12
AAGAGTAATCAGGCAAACATACATGACGTACTTAGTAATCAATTTACACACCAAATAGGCTTTACTCTATTCCCTAAAAACTCCACCATTACTTATTGACAGAAATGAGCAATTAATTCCACCGAGGGATACAATCATAATAAAAGTGTGTCACCATTGTCCAATATAATAATAATTGACTGAAGAATAGCTAGAAGTTCTGATCAATAAGGTAATCACCAAGCCTCTCAACAACCATATTGCAATCGCCTGGAGTCACTGGTTCATCGTATATACCAATAACCAGGGCACAGTTGGTCTTCTTGAGTGTCACTCCTCCAGATCCCTGTAATTAGTTGTGCAAAAATGTCTGTGAGATATC--ATATCATATTGACTATCTTTGCAAACCACAAGAAAAACCCAATTGTAGAATCTAACAGCACCACAACCACTGTGTCCAACAAGCCCAATCATCAGATTCATCACAACCTCCACAATCACCCAGATCCATTAATAATGAGAGAGTCAACAACACGGAAAGAAAGACAAAAGGCAGAAAGATGCGCAAGAATATTACTTTCTTTCCTCGAATGACAGCGCCAGGCTCTCCTTGAATGACCATATACTTGGTGCCTCCAATGAACAGGCCT
>PIMN-10
AAGAGTAATCAGGCAAACATACATGACGTACTTAGTAATCAATTTACACACCAAATAGGCTTTACTCTATTCCCTAAAAACTCCACCATTACTTATTGACAGAAATGAGCAATTAATTCCACCGAGGGATACAATCATAATAAAAGTGTGTCACCATTGTCCAATATAATAATAATTGACTGAAGAATAGCTAGAAGTTCTGATCAATAAGGTAATCACCAAGCCTCTCAACAACCATATTGCAATCGCCTGGAGTCACTGGTTCATCGTATATACCAATAACCAGGGCACAGTTGGTCTTCTTGAGTGTCACTCCTCCAGATCCCTGTAATTAGTTGTGCAAAAATGTCTGTGAGATATC--ATATCATATTGACTATCTTTGCAAACCACAAGAAAAACCCAATTGTAGAATCTAACAGCACCACAACCACTGTGTCCAACAAGCCCAATCATCAGATTCATCACAACCTCCACAATCACCCAGATCCATTAATAATGAGAGAGTCAACAACACGGAAAGAAAGACAAAAGGCAGAAAGATGCGCAAGAATATTACTTTCTTTCCTCGAATGACAGCGCCAGGCTCTCCTTGAATGACCATATACTTGGTGCCTCCAATGAACAGGCCT
>PIMN-13
AAGAGTAATCAGGCAAACATACATGACGTACTTAGTAATCAATTTACACACCAAATAGGCTTTACTCTATTCCCTAAAAACTCCACCATTACTTATTGACAGAAATGAGCAATTAATTCCACCGAGGGATACAATCATAATAAAAGTGTGTCACCATTGTCCAATATAATAATAATTGACTGAAGAATAGCTAGAAGTTCTGATCAATAAGGTAATCACCAAGCCTCTCAACAACCATATTGCAATCGCCTGGAGTCACTGGTTCATCGTATATACCAATAACCAGGGCACAGTTGGTCTTCTTGAGTGTCACTCCTCCAGATCCCTGTAATTAGTTGTGCAAAAATGTCTGTGAGATATC--ATATCATATTGACTATCTTTGCAAACCACAAGAAAAACCCAATTGTAGAATCTAACAGCACCACAACCACTGTGTCCAACAAGCCCAATCATCAGATTCATCACAACCTCCACAATCACCCAGATCCATTAATAATGAGAGAGTCAACAACACGGAAAGAAAGACAAAAGGCAGAAAGATGCGCAAGAATATTACTTTCTTTCCTCGAATGACAGCGCCAGGCTCTCCTTGAATGACCATATACTTGGTGCCTCCAATGAACAGGCCT
>PIMN-7
AAGAGTAATCAGGCAAACATACATGACGTACTTAGTAATCAATTTACACACCAAATAGGCTTTACTCTATTCCCTAAAAACTCCACCATTACTTATTGACAGAAATGAGCAATTAATTCCACCGAGGGATACAATCATAATAAAAGTGTGTCACCATTGTCCAATATAATAATAATTGACTGAAGAATAGCTAGAAGTTCTGATCAATAAGGTAATCACCAAGCCTCTCAACAACCATATTGCAATCGCCTGGAGTCACTGGTTCATCGTATATACCAATAACCAGGGCACAGTTGGTCTTCTTGAGTGTCACTCCTCCAGATCCCTGTAATTAGTTGTGCAAAAATGTCTGTGAGATATC--ATATCATATTGACTATCTTTGCAAACCACAAGAAAAACCCAATTGTAGAATCTAACAGCACCACAACCACTGTGTCCAACAAGCCCAATCATCAGATTCATCACAACCTCCACAATCACCCAGATCCATTAATAATGAGAGAGTCAACAACACGGAAAGAAAGACAAAAGGCAGAAAGATGCGCAAGAATATTACTTTCTTTCCTCGAATGACAGCGCCAGGCTCTCCTTGAATGACCATATACTTGGTGCCTCCAATGAACAGGCCT
>PIMN-11
AAGAGTAATCAGGCAAACATACATGACGTACTTAGTAATCAATTTACACACCAAATAGGCTTTACTCTATTCCCTAAAAACTCCACCATTACTTATTGACAGAAATGAGCAATTAATTCCACCGAGGGATACAATCATAATAAAAGTGTGTCACCATTGTCCAATATAATAATAATTGACTGAAGAATAGCTAGAAGTTCTGATCAATAAGGTAATCACCAAGCCTCTCAACAACCATATTGCAATCGCCTGGAGTCACTGGTTCATCGTATATACCAATAACCAGGGCACAGTTGGTCTTCTTGAGTGTCACTCCTCCAGATCCCTGTAATTAGTTGTGCAAAAATGTCTGTGAGATATC--ATATCATATTGACTATCTTTGCAAACCACAAGAAAAACCCAATTGTAGAATCTAACAGCACCACAACCACTGTGTCCAACAAGCCCAATCATCAGATTCATCACAACCTCCACAATCACCCAGATCCATTAATAATGAGAGAGTCAACAACACGGAAAGAAAGACAAAAGGCAGAAAGATGCGCAAGAATATTACTTTCTTTCCTCGAATGACAGCGCCAGGCTCTCCTTGAATGACCATATACTTGGTGCCTCCAATGAACAGGCCT
>PISB-16
AAGAGTAATCAGGCAAACATACATGACGTACTTAGTAATCAATTTACACACCAAATAGGCTTTACTCTATTCCCTAAAAACTCCACCATTACTTATTGACAGAAATGAGCAATTAATTCCACCGAGGGATACAATCATAACAAAAGTGTGTCACCATTGTCCAATATAATAATAATTGACTGAAGAATAGCTAGAAGTTCTGATCAATAAGGTAATCACCAAGCCTCTCAACAACCATATTGCAATCGCCTGGAGTCACTGGTTCATCGTATATACCAATAACCAGGGCACAGTTGGTCTTCTTGAGTGTCACTCCTCCAGATCCCTGTAATTAGTTGTGCAAAAATGTCTGTGAGATATC--ATATCATATTGACTATCTTTGCAAACCACAAGAAAAACCAAATTGTAGAATCTAACAGCACCACAACCACTGTGTCCAACAAGCCCAATCATCAGATTCATCACAACCTCCACAATCACCCAGATCCATTAATAATGAGAGACTCAACAACACGGAAAGAAAGACAAAAGGCAGAAAGATGCGCAAGAATATTACTTTCTTTCCTCGAATGACAGCGCCAGGCTCTCCTTGAATGACCATATACTTGGTGCCTCCAATGAACAGGCCT
>PISB-12
AAGAGTAATCAGGCAAACATACATGACGTACTTAGTAATCAATTTACACACCAAATAGGCTTTACTCTATTCCCTAAAAACTCCACCATTACTTATTGACAGAAATGAGCAATTAATTCCACCGAGGGATACAATCATAACAAAAGTGTGTCACCATTGTCCAATATAATAATAATTGACTGAAGAATAGCTAGAAGTTCTGATCAATAAGGTAATCACCAAGCCTCTCAACAACCATATTGCAATCGCCTGGAGTCACTGGTTCATCGTATATACCAATAACCAGGGCACAGTTGGTCTTCTTGAGTGTCACTCCTCCAGATCCCTGTAATTAGTTGTGCAAAAATGTCTGTGAGATATC--ATATCATATTGACTATCTTTGCAAACCACAAGAAAAACCAAATTGTAGAATCTAACAGCACCACAACCACTGTGTCCAACAAGCCCAATCATCAGATTCATCACAACCTCCACAATCACCCAGATCCATTAATAATGAGAGACTCAACAACACGGAAAGAAAGACAAAAGGCAGAAAGATGCGCAAGAATATTACTTTCTTTCCTCGAATGACAGCGCCAGGCTCTCCTTGAATGACCATATACTTGGTGCCTCCAATGAACAGGCCT
>PISB-4
AAGAGTAATCAGGCAAACATACATGACGTACTTAGTAATCAATTTACACACCAAATAGGCTTTACTCTATTCCCTAAAAACTCCACCATTACTTATTGACAGAAATGAGCAATTAATTCCACCGAGGGATACAATCATAACAAAAGTGTGTCACCATTGTCCAATATAATAATAATTGACTGAAGAATAGCTAGAAGTTCTGATCAATAAGGTAATCACCAAGCCTCTCAACAACCATATTGCAATCGCCTGGAGTCACTGGTTCATCGTATATACCAATAACCAGGGCACAGTTGGTCTTCTTGAGTGTCACTCCTCCAGATCCCTGTAATTAGTTGTGCAAAAATGTCTGTGAGATATC--ATATCATATTGACTATCTTTGCAAACCACAAGAAAAACCAAATTGTAGAATCTAACAGCACCACAACCACTGTGTCCAACAAGCCCAATCATCAGATTCATCACAACCTCCACAATCACCCAGATCCATTAATAATGAGAGACTCAACAACACGGAAAGAAAGACAAAAGGCAGAAAGATGCGCAAGAATATTACTTTCTTTCCTCGAATGACAGCGCCAGGCTCTCCTTGAATGACCATATACTTGGTGCCTCCAATGAACAGGCCT
>PISB-1
AAGAGTAATCAGGCAAACATACATGACGTACTTAGTAATCAATTTACACACCAAATAGGCTTTACTCTATTCCCTAAAAACTCCACCATTACTTATTGACAGAAATGAGCAATTAATTCCACCGAGGGATACAATCATAACAAAAGTGTGTCACCATTGTCCAATATAATAATAATTGACTGAAGAATAGCTAGAAGTTCTGATCAATAAGGTAATCACCAAGCCTCTCAACAACCATATTGCAATCGCCTGGAGTCACTGGTTCATCGTATATACCAATAACCAGGGCACAGTTGGTCTTCTTGAGTGTCACTCCTCCAGATCCCTGTAATTAGTTGTGCAAAAATGTCTGTGAGATATC--ATATCATATTGACTATCTTTGCAAACCACAAGAAAAACCAAATTGTAGAATCTAACAGCACCACAACCACTGTGTCCAACAAGCCCAATCATCAGATTCATCACAACCTCCACAATCACCCAGATCCATTAATAATGAGAGACTCAACAACACGGAAAGAAAGACAAAAGGCAGAAAGATGCGCAAGAATATTACTTTCTTTCCTCGAATGACAGCGCCAGGCTCTCCTTGAATGACCATATACTTGGTGCCTCCAATGAACAGGCCT
>PISB-3
AAGAGTAATCAGGCAAACATACATGACGTACTTAGTAATCAATTTACACACCAAATAGGCTTTACTCTATTCCCTAAAAACTCCACCATTACTTATTGACAGAAATGAGCAATTAATTCCACCGAGGGATACAATCATAATAAAAGTGTGTCACCATTGTCCAATATAATAATAATTGACTGAAGAATAGCTAGAAGTTCTGATCAATAAGGTAATCACCAAGCCTCTCAACAACCATATTGCAATCGCCTGGAGTCACTGGTTCATCGTATATACCAATAACCAGGGCACAGTTGGTCTTCTTGAGTGTCACTCCTCCAGATCCCTGTAATTAGTTGTGCAAAAATGTCTGTGAGATATC--ATATCATATTGACTATCTTTGCAAACCACAAGAAAAACCCAATTGTAGAATCTAACAGCACCACAACCACTGTGTCCAACAAGCCCAATCACCAGATTCATCACAACCTCCACAATCACCCAGATCCATTAATAATGAGAGAGTCAACAACACGGAAAGAAAGACAAAAGGCAGAAAGATGCGCAAGAATATTACTTTCTTTCCTCGAATGACAGCGCCAGGCTCTCCTTGAATGACCATATACTTGGTGCCTCCAATGAACAGGCCT
>PISB-7
AAGAGTAATCAGGCAAACATACATGACGTACTTAGTAATCAATTTACACACCAAATAGGCTTTACTCTATTCCCTAAAAACTCCACCATTACTTATTGACAGAAATGAGCAATTAATTCCACCGAGGGATACAATCATAACAAAAGTGTGTCACCATTGTCCAATATAATAATAATTGACTGAAGAATAGCTAGAAGTTCTGATCAATAAGGTAATCACCAAGCCTCTCAACAACCATATTGCAATCGCCTGGAGTCACTGGTTCATCGTATATACCAATAACCAGGGCACAGTTGGTCTTCTTGAGTGTCACTCCTCCAGATCCCTGTAATTAGTTGTGCAAAAATGTCTGTGAGATATC--ATATCATATTGACTATCTTTGCAAACCACAAGAAAAACCAAATTGTAGAATCTAACAGCACCACAACCACTGTGTCCAACAAGCCCAATCATCAGATTCATCACAACCTCCACAATCACCCAGATCCATTAATAATGAGAGACTCAACAACACGGAAAGAAAGACAAAAGGCAGAAAGATGCGCAAGAATATTACTTTCTTTCCTCGAATGACAGCGCCAGGCTCTCCTTGAATGACCATATACTTGGTGCCTCCAATGAACAGGCCT
>PISB-17
AAGAGTAATCAGGCAAACATACATGACGTACTTAGTAATCAATTTACACACCAAATAGGCTTTACTCTATTCCCTAAAAACTCCACCATTACTTATTGACAGAAATGAGCAATTAATTCCACCGAGGGATACAATCATAATAAAAGTGTGTCACCATTGTCCAATATAATAATAATTGACTGAAGAATAGCTAGAAGTTCTGATCAATAAGGTAATCACCAAGCCTCTCAACAACCATATTGCAATCGCCTGGAGTCACTGGTTCATCGTATATACCAATAACCAGGGCACAGTTGGTCTTCTTGAGTGTCACTCCTCCAGATCCCTGTAATTAGTTGTGCAAAAATGTCTGTGAGATATC--ATATCATATTGACTATCTTTGCAAACCACAAGAAAAACCCAATTGTAGAATCTAACAGCACCACAACCACTGTGTCCAACAAGCCCAATCATCAGATTCATCACAACCTCCACAATCACCCAGATCCATTAATAATGAGAGAGTCAACAACACGGAAAGAAAGACAAAAGGCAGAAAGATGCGCAAGAATATTACTTTCTTTCCTCGAATGACAGCGCCAGGCTCTCCTTGAATGACCATATACTTGGTGCCTCCAATGAACAGGCCT
>PISB-10
AAGAGTAATCAGGCAAACATACATGACGTACTTAGTAATCAATTTACACACCAAATAGGCTTTACTCTATTCCCTAAAAACTCCACCATTACTTATTGACAGAAATGAGCAATTAATTCCACCGAGGGATACAATCATAATAAAAGTGTGTCACCATTGTCCAATATAATAATAATTGACTGAAGAATAGCTAGAAGTTCTGATCAATAAGGTAATCACCAAGCCTCTCAACAACCATATTGCAATCGCCTGGAGTCACTGGTTCATCGTATATACCAATAACCAGGGCACAGTTGGTCTTCTTGAGTGTCACTCCTCCAGATCCCTGTAATTAGTTGTGCAAAAATGTCTGTGAGATATC--ATATCATATTGACTATCTTTGCAAACCACAAGAAAAACCCAATTGTAGAATCTAACAGCACCACAACCACTGTGTCCAACAAGCCCAATCATCAGATTCATCACAACCTCCACAATCACCCAGATCCATTAATAATGAGAGAGTCAACAACACGGAAAGAAAGACAAAAGGCAGAAAGATGCGCAATAATATTACCTTCTTTCCTCGAATGACAGCGCCAGGCTCTCCTTGAATGACCATATACTTGGTGCCTCCAATGAACAGGCCT
>PISB-14
AAGAGTAATCAGGCAAACATACATGACGTACTTAGTAATCAATTTACACACCAAATAGGCTTTACTCTATTCCCTAAAAACTCCACCATTACTTATTGACAGAAATGAGCAATTAATTCCACCGAGGGATACAATCATAATAAAAGTGTGTCACCATTGTCCAATATAATAATAATTGACTGAAGAATAGCTAGAAGTTCTGATCAATAAGGTAATCACCAAGCCTCTCAACAACCATATTGCAATCGCCTGGAGTCACTGGTTCATCGTATATACCAATAACCAGGGCACAGTTGGTCTTCTTGAGTGTCACTCCTCCAGATCCCTGTAATTAGTTGTGCAAAAATGTCTGTGAGATATC--ATATCATATTGACTATCTTTGCAAACCACAAGAAAAACCCAATTGTAGAATCTAACAGCACCACAACCACTGTGTCCAACAAGCCCAATCATCAGATTCATCACAACCTCCACAATCACCCAGATCCATTAATAATGAGAGAGTCAACAACACGGAAAGAAAGACAAAAGGCAGAAAGATGCGCAAGAATATTACTTTCTTTCCTCGAATGACAGCGCCAGGCTCTCCTTGAATGACCATATACTTGGTGCCTCCAATGAACAGGCCT
>PISB-11
AAGAGTAATCAGGCAAACATACATGACGTACTTAGTAATCAATTTACACACCAAATAGGCTTTACTCTATTCCCTAAAAACTCCACCATTACTTATTGACAGAAATGAGCAATTAATTCCACCGAGGGATACAATCATAACAAAAGTGTGTCACCATTGTCCAATATAATAATAATTGACTGAAGAATAGCTAGAAGTTCTGATCAATAAGGTAATCACCAAGCCTCTCAACAACCATATTGCAATCGCCTGGAGTCACTGGTTCATCGTATATACCAATAACCAGGGCACAGTTGGTCTTCTTGAGTGTCACTCCTCCAGATCCCTGTAATTAGTTGTGCAAAAATGTCTGTGAGATATC--ATATCATATTGACTATCTTTGCAAACCACAAGAAAAACCAAATTGTAGAATCTAACAGCACCACAACCACTGTGTCCAACAAGCCCAATCATCAGATTCATCACAACCTCCACAATCACCCAGATCCATTAATAATGAGAGACTCAACAACACGGAAAGAAAGACAAGAGGCAGAAAGATGCGCAAGAATATTACTTTCTTTCCTCGAATGACAGCGCCAGGCTCTCCTTGAATGACCATATACTTGGTGCCTCCAATGAACAGGCCT
>PISB-15
AAGAGTAATCAGGCAAACATACATGACGTACTTAGTAATCAATTTACACACCAAATAGGCTTTACTCTATTCCCTAAAAACTCCACCATTACTTATTGACAGAAATGAGCAATTAATTCCACCGAGGGATACAATCATAATAAAAGTGTGTCACCATTGTCCAATATAATAATAATTGACTGAAGAATAGCTAGAAGTTCTGATCAATAAGGTAATCACCAAGCCTCTCAACAACCATATTGCAATCGCCTGGAGTCACTGGTTCATCGTATATACCAATAACCAGGGCACAGTTGGTCTTCTTGAGTGTCACTCCTCCAGATCCCTGTAATTAGTTGTGCAAAAATGTCTGTGAGATATC--ATATCATATTGACTATCTTTGCAAACCACAAGAAAAACCCAATTGTAGAATCTAACAGCACCACAACCACTGTGTCCAACAAGCCCAATCATCAGATTCATCACAACCTCCACAATCACCCAGATCCATTAATAATGAGAGAGTCAACAACACGGAAAGAAAGACAAAAGGCAGAAAGATGCGCAAGAATATTACTTTCTTTCCTCGAATGACAGCGCCAGGCTCTCCTTGAATGACCATATACTTGGTGCCTCCAATGAACAGGCCT
>PISB-13
AAGAGTAATCAGGCAAACATACATGACGTACTTAGTAATCAATTTACACACCAAATAGGCTTTACTCTATTCCCTAAAAACTCCACCATTACTTATTGACAGAAATGAGCAATTAATTCCACCGAGGGATACAATCATAACAAAAGTGTGTCACCATTGTCCAATATAATAATAATTGACTGAAGAATAGCTAGAAGTTCTGATCAATAAGGTAATCACCAAGCCTCTCAACAACCATATTGCAATCGCCTGGAGTCACTGGTTCATCGTATATACCAATAACCAGGGCACAGTTGGTCTTCTTGAGTGTCACTCCTCCAGATCCCTGTAATTAGTTGTGCAAAAATGTCTGTGAGATATC--ATATCATATTGACTATCTTTGCAAACCACAAGAAAAACCAAATTGTAGAATCTAACAGCACCACAACCACTGTGTCCAACAAGCCCAATCATCAGATTCATCACAACCTCCACAATCACCCAGATCCATTAATAATGAGAGACTCAACAACACGGAAAGAAAGACAAAAGGCAGAAAGATGCGCAAGAATATTACTTTCTTTCCTCGAATGACAGCGCCAGGCTCTCCTTGAATGACCATATACTTGGTGCCTCCAATGAACAGGCCT
>PISB-8
AAGAGTAATCAGGCAAACATACATGACGTACTTAGTAATCAATTTACACACCAAATAGGCTTTACTCTATTCCCTAAAAACTCCACCATTACTTATTGACAGAAATGAGCAATTAATTCCACCGAGGGATACAATCATAACAAAAGTGTGTCACCATTGTCCAATATAATAATAATTGACTGAAGAATAGCTAGAAGTTCTGATCAATAAGGTAATCACCAAGCCTCTCAACAACCATATTGCAATCGCCTGGAGTCACTGGTTCATCGTATATACCAATAACCAGGGCACAGTTGGTCTTCTTGAGTGTCACTCCTCCAGATCCCTGTAATTAGTTGTGCAAAAATGTCTGTGAGATATC--ATATCATATTGACTATCTTTGCAAACCACAAGAAAAACCAAATTGTAGAATCTAACAGCACCACAACCACTGTGTCCAACAAGCCCAATCATCAGATTCATCACAACCTCCACAATCACCCAGATCCATTAATAATGAGAGACTCAACAACACGGAAAGAAAGACAAAAGGCAGAAAGATGCGCAAGAATATTACTTTCTTTCCTCGAATGACAGCGCCAGGCTCTCCTTGAATGACCATATACTTGGTGCCTCCAATGAACAGGCCT
>PISB-18
AAGAGTAATCAGGCAAACATACATGACGTACTTAGTAATCAATTTACACACCAAATAGGCTTTACTCTATTCCCTAAAAACTCCACCATTACTTATTGACAGAAATGAGCAATTAATTCCACCGAGGGATACAATCATAACAAAAGTGTGTCACCATTGTCCAATATAATAATAATTGACTGAAGAATAGCTAGAAGTTCTGATCAATAAGGTAATCACCAAGCCTCTCAACAACCATATTGCAATCGCCTGGAGTCACTGGTTCATCGTATATACCAATAACCAGGGCACAGTTGGTCTTCTTGAGTGTCACTCCTCCAGATCCCTGTAATTAGTTGTGCAAAAATGTCTGTGAGATATC--ATATCATATTGACTATCTTTGCAAACCACAAGAAAAACCAAATTGTAGAATCTAACAGCACCACAACCACTGTGTCCAACAAGCCCAATCATCAGATTCATCACAACCTCCACAATCACCCAGATCCATTAATAATGAGAGACTCAACAACACGGAAAGAAAGACAAAAGGCAGAAAGATGCGCAAGAATATTACTTTCTTTCCTCGAATGACAGCGCCAGGCTCTCCTTGAATGACCATATACTTGGTGCCTCCAATGAACAGGCCT
>PISB-6
AAGAGTAATCAGGCAAACATACATGACGTACTTAGTAATCAATTTACACACCAAATAGGCTTTACTCTATTCCCTAAAAACTCCACCATTACTTATTGACAGAAATGAGCAATTAATTCCACCGAGGGATACAATCATAATAAAAGTGTGTCACCATTGTCCAATATAATAATAATTGACTGAAGAATAGCTAGAAGTTCTGATCAATAAGGTAATCACCAAGCCTCTCAACAACCATATTGCAATCGCCTGGAGTCACTGGTTCATCGTATATACCAATAACCAGGGCACAGTTGGTCTTCTTGAGTGTCACTCCTCCAGATCCCTGTAATTAGTTGTGCAAAAATGTCTGTGAGATATC--ATATCATATTGACTATCTTTGCAAACCACAAGAAAAACCCAATTGTAGAATCTAACAGCACCACAACCACTGTGTCCAACAAGCCCAATCATCAGATTCATCACAACCTCCACAATCACCCAGATCCATTAATAATGAGAGAGTCAACAACACGGAAAGAAAGACAAAAGGCAGAAAGATGCGCAATAATATTACCTTCTTTCCTCGAATGACAGCGCCAGGCTCTCCTTGAATGACCATATACTTGGTGCCTCCAATGAACAGGCCT
>PISQ-1
AAGAGTAATCAGGCAAACATACATGACGTACTTAGTAATCAATTTACACACCAAATAGGCTTTACTCTATTCCCTAAAAACTCCACCATTACTTATTGACAGAAATGAGCAATTAATTCCACCGAGGGATACAATCATAATAAAAGTGTGTCACCATTGTCCAATATAATAATAATTGACTGAAGAATAGCTAGAAGTTCTGATCAATTAGGTAATCACCAAGCCTCTCAACAACCATATTGCAATCGCCTGGAGTCACTGGTTCATCGTATATACCAATAACCAGGGCACAGTTGGTCTTCTTGAGTGTCACTCCTCCAGATCCCTGTAATTAGTTGTGCAAAGATGTCTGTGAGATATC--ATATCATATTGACTATCTTTGCAAACCACAAGAAAAACCCAATTGTAGAATCTAACAGCACCACAACCATTTTGTCTAACAAGCCCAATCATCAGATTCATAACAACCTCCACAATCACTCAGATCCATTAATAATGAGAGAGTCAACAACACAGAAAGAAAGACAAAAGGCAGAAAGATGCTCAGGAATATTACCTTCTTTCCTCGAATGACAGCACCAGGCTCTCCTTGAATGACCATATACTTGGTGCCTCCAATGAACAGGCCT
>PIST-7
AAGAGTAATCAGGCAAACATACATGACGTACTTAGTAATCAATTTACACACCAAATAGGCTTTACTCTATTCCCTAAAAACTCCACCATTACTTATTGACAGAAATGAGCAATTAATTCCACCGAGGGATACAATCATAATAAAAGTGTGTCACCATTGTCCAATATAATAATAATTGACTGAAGAATAGCTAGAAGTTCTGATCAATAAGGTAATCACCAAGCCTCTCAACAACCATATTGCAATCGCCTGGAGTCACTGGTTCATCGTATATACCAATAACCAGGGCACAGTTGGTCTTCTTGAGTGTCACTCCTCCAGATCCCTGTAATTAGTTGTGCAAAAATGTCTGTGAGATATC--ATATCATATTGACTATCTTTGCAAACCACAAGAAAAACCCAATTGTAGAATCTAACAGCACCACAACCACTGTGTCCAACAAGCCCAATCATCAGATTCATCACAACCTCCACAATCACCCAGATCCATTAATAATGAGAGAGTCAACAACACGGAAAGAAAGACAAAAGGCAGAAAGATGCGCAAGAATATTACTTTCTTTCCTCGAATGACAGCGCCAGGCTCTCCTTGAATGACCATATACTTGGTGCCTCCAATGAACAGGCCT
>PIST-13
AAGAGTAATCAGGCAAACATACATGACGTACTTAGTAATCAATTTACACACCAAATAGGCTTTACTCTATTCCCTAAAAACTCCACCATTACTTATTGACAGAAATGAGCAATTAATTCCACCGAGGGATACAATCATAATAAAAGTGTGTCACCATTGTCCAATATAATAATAATTGACTGAAGAATAGCTAGAAGTTCTGATCAATAAGGTAATCACCAAGCCTCTCAACAACCATATTGCAATCGCCTGGAGTCACTGGTTCATCGTATATACCAATAACCAGGGCACAGTTGGTCTTCTTGAGTGTCACTCCTCCAGATCCCTGTAATTAGTTGTGCAAAAATGTCTGTGAGATATC--ATATCATATTGACTATCTTTGCAAACCACAAGAAAAACCCAATTGTAGAATCTAACAGCACCACAACCACTGTGTCCAACAAGCCCAGTCATCAGATTCATCACAACCTCCACAATCACCCAGATCCATTAATAATGAGAGAGTCAACAACACGGAAAGAAAGACAAAAGGCAGAAAGATGCGCAAGAATATTACTTTCTTTCCTCGAATGACAGCGCCAGGCTCTCCTTGAATGACCATATACTTGGTGCCTCCAATGAACAGGCCT
>PIST-15
AAGAGTAATCAGGCAAACATACATGACGTACTTAGTAATCAATTTACACACCAAATAGGCTTTACTCTATTCCCTAAAAACTCCACCATTACTTATTGACAGAAATGAGCAATTAATTCCACCGAGGGATACAATCATAATAAAAGTGTGTCACCATTGTCCAATATAATAATAATTGACTGAAGAATAGCTAGAAGTTCTGATCAATAAGGTAATCACCAAGCCTCTCAACAACCATATTGCAATCGCCTGGAGTCACTGGTTCATCGTATATACCAATAACCAGGGCACAGTTGGTCTTCTTGAGTGTCACTCCTCCAGATCCCTGTAATTAGTTGTGCAAAAATGTCTGTGAGATATC--ATATCATATTGACTATCTTTGCAAACCCCAAGAAAAACCCAATTGTAGAATCTAACAGCACCACAACCACTGTGTCCAACAAGCCCAGTCATCAGATTCATCACAACCTCCACAATCACCCAGATCCATTAATAATGAGAGAGTCAACAACACGGAAAGAAAGACAAAAGGCAGAAAGATGCGCAAGAATATTACTTTCTTTCCTCGAATGACAGCGCCAGGCTCTCCTTGAATGACCATATACTTGGTGCCTCCAATGAACAGGCCT
>PICH-X2
AAGAGTAATCAGGCAAACATACATGACGTACTTAGTAATCAATTTACACACCAAATAGGCTTTACTCTATTCCCTAAAAACTCCACCATTACTTATTGACAGAAATGAGCAATTAATTCCACCGAGGGATACAATCATAATAAAAGTGTGTCACCATTGTCCAATATAATAATAATTGACTGAAGAATAGCTAGAAGTTCTGATCAATAAGGTAATCACCAAGCCTCTCAACAACCATATTGCAATCGCCTGGAGTCACTGGTTCATCGTATATACCAATAACCAGGGCACAGTTGGTCTTCTTGAGTGTCACTCCTCCAGATCCCTGTAATTAGTTGTGCAAAAAAGTCTGTGAGATATC--ATATCATATTGATTATCTTTGCAAACCACAAGAAAAACCCAATTGTAGAATCTAACAGCACCACAACCACTGTGTCTAACAAGCCCAATCATCAGATTCATCACAACGTCCACAATCACCCAGATCCATTAATAATGAGAGAGTCAACAACACAGAAAGAAAGACAAAAGGCAGAAAGATGCGCAAGAATATTACTTTCTTTCCTCGAATGACAGCGCCAGGCTCTCCTTGAATGACCATATACTTGGTGCCTCCAATGAACAGGCCT
>PIST-14
AAGAGTAATCAGGCAAACATACATGACGTACTTAGTAATCAATTTACACACCAAATAGGCTTTACTCTATTCCCTAAAAACTCCACCATTACTTATTGACAGAAATGAGCAATTAATTCCACCGAGGGATACAATCATAATAAAAGTGTGTCACCATTGTCCAATATAATAATAATTGACTGAAGAATAGCTAGAAGTTCTGATCAATAAGGTAATCACCAAGCCTCTCAACAACCATATTGCAATCGCCTGGAGTCACTGGTTCATCGTATATACCAATAACCAGGGCACAGTTGGTCTTCTTGAGTGTCACTCCTCCAGATCCCTGTAATTAGTTGTGCAAAAATGTCTGTGAGATATC--ATATCATATTGACTATCTTTGCAAACCACAAGAAAAACCCAATTGTAGAATCTAACAGCACCACAACCACTGTGTCCAACAAGCCCAATCATCAGATTCATCACAACCTCCACAATCACCCAGATCCATTAATAATGAGAGAGTCAACAACACGGAAAGAAAGACAAAAGGCAGAAAGATGCGCAAGAATATTACTTTCTTTCCTCGAATGACAGCGCCAGGCTCTCCTTGAATGACCATATACTTGGTGCCTCCAATGAACAGGCCT
>PIST-12
AAGAGTAATCAGGCAAACATACATGACGTACTTAGTAATCAATTTACACACCAAATAGGCTTTACTCTATTCCCTAAAAACTCCACCATTACTTATTGACAGAAATGAGCAATTAATTCCACCGAGGGATACAATCATAATAAAAGTGTGTCACCATTGTCCAATATAATAATAATTGACTGAAGAATAGCTAGAAGTTCTGATCAATAAGGTAATCACCAAGCCTCTCAACAACCATATTGCAATCGCCTGGAGTCACTGGTTCATCGTATATACCAATAACCAGGGCACAGTTGGTCTTCTTGAGTGTCACTCCTCCAGATCCCTGTAATTAGTTGTGCAAAAATGTCTGTGAGATATC--ATATCATATTGACTATCTTTGCAAACCACAAGAAAAACCCAATTGTAGAATCTAACAGCACCACAACCACTGTGTCCAACAAGCCCAATCATCAGATTCATCACAACCTCCACAATCACCCAGATCCATTAATAATGAGAGAGTCAACAACACGGAAAGAAAGACAAAAGGCAGAAAGATGCGCAAGAATATTACTTTCTTTCCTCGAATGACAGCGCCAGGCTCTCCTTGAATGACCATATACTTGGTGCCTCCAATGAACAGGCCT
>PIST-8
AAGAGTAATCAGGCAAACATACATGACGTACTTAGTAATCAATTTACACACCAAATAGGCTTTACTCTATTCCCTAAAAACTCCACCATTACTTATTGACAGAAATGAGCAATTAATTCCACCGAGGGATACAATCATAATAAAAGTGTGTCACCATTGTCCAATATAATAATAATTGACTGAAGAATAGCTAGAAGTTCTGATCAATAAGGTAATCACCAAGCCTCTCAACAACCATATTGCAATCGCCTGGAGTCACTGGTTCATCGTATATACCAATAACCAGGGCACAGTTGGTCTTCTTGAGTGTCACTCCTCCAGATCCCTGTAATTAGTTGTGCAAAAATGTCTGTGAGATATC--ATATCATATTGACTATCTTTGCAAACCACAAGAAAAACCCAATTGTAGAATCTAACAGCACCACAACCACTGTGTCCAACAAGCCCAGTCATCAGATTCATCACAACCTCCACAATCACCCAGATCCATTAATAATGAGAGAGTCAACAACACGGAAAGAAAGACAAAAGGCAGAAAGATGCGCAAGAATATTACTTTCTTTCCTCGAATGACAGCGCCAGGCTCTCCTTGAATGACCATATACTTGGTGCCTCCAATGAACAGGCCT
>PIST-3
AAGAGTAATCAGGCAAACATACATGACGTACTTAGTAATCAATTTACACACCAAATAGGCTTTACTCTATTCCCTAAAAACTCCACCATTACTTATTGACAGAAATGAGCAATTAATTCCACCGAGGGATACAATCATAATAAAAGTGTGTCACCATTGTCCAATATAATAATAATTGACTGAAGAATAGCTAGAAGTTCTGATCAATAAGGTAATCACCAAGCCTCTCAACAACCATATTGCAATCGCCTGGAGTCACTGGTTCATCGTATATACCAATAACCAGGGCACAGTTGGTCTTCTTGAGTGTCACTCCTCCAGATCCCTGTAATTAGTTGTGCAAAAATGTCTGTGAGATATC--ATATCATATTGACTATCTTTGCAAACCACAAGAAAAACCCAATTGTAGAATCTAACAGCACCACAACCACTGTGTCCAACAAGCCCAATCATCAGATTCATCACAACCTCCACAATCACCCAGATCCATTAATAATGAGAGAGTCAACAACACGGAAAGAAAGACAAAAGGCAGAAAGATGCGCAAGAATATTACTTTCTTTCCTCGAATGACAGCGCCAGGCTCTCCTTGAATGACCATATACTTGGTGCCTCCAATGAACAGGCCT
>PIST-9
AAGAGTAATCAGGCAAACATACATGACGTACTTAGTAATCAATTTACACACCAAATAGGCTTTACTCTATTCCCTAAAAACTCCACCATTACTTATTGACAGAAATGAGCAATTAATTCCACCGAGGGATACAATCATAATAAAAGTGTGTCACCATTGTCCAATATAATAATAATTGACTGAAGAATAGCTAGAAGTTCTGATCAATAAGGTAATCACCAAGCCTCTCAACAACCATATTGCAATCGCCTGGAGTCACTGGTTCATCGTATATACCAATAACCAGGGCACAGTTGGTCTTCTTGAGTGTCACTCCTCCAGATCCCTGTAATTAGTTGTGCAAAAATGTCTGTGAGATATC--ATATCATATTGACTATCTTTGCAAACCACAAGAAAAACCCAATTGTAGAATCTAACAGCACCACAACCACTGTGTCCAACAAGCCCAGTCATCAGATTCATCACAACCTCCACAATCACCCAGATCCATTAATAATGAGAGAGTCAACAACACGGAAAGAAAGACAAAAGGCAGAAAGATGCGCAAGAATATTACTTTCTTTCCTCGAATGACAGCGCCAGGCTCTCCTTGAATGACCATATACTTGGTGCCTCCAATGAACAGGCCT
>PICH-X1
AAGAGTAATCAGGCAAACATACATGACGTACTTAGTAATCAATTTACACACCAAATAGGCTTTACTCTATTCCCTAAAAACTCCACCATTACTTATTGACAGAAATGAGCAATTAATTCCACCGAGGGATACAATCATAATAAAAGTGTGTCACCATTGTCCAATATAATAATAATTGACTGAAGAATAGCTAGAAGTTCTGATCAATAAGGTAATCACCAAGCCTCTCAACAACCATATTGCAATCGCCTGGAGTCACTGGTTCATCGTATATACCAATAACCAGGGCACAGTTGGTCTTCTTGAGTGTCACTCCTCCAGATCCCTGTAATTAGTTGTGCAAAAAAGTCTGTGAGATATC--ATATCATATTGATTATCTTTGCAAACCACAAGAAAAACCCAATTGTAGAATCTAACAGCACCACAACCACTGTGTCTAACAAGCCCAATCATCAGATTCATCACAACGTCCACAATCACCCAGATCCATTAATAATGAGAGAGTCAACAACACAGAAAGAAAGACAAAAGGCAGAAAGATGCGCAAGAATATTACTTTCTTTCCTCGAATGACAGCGCCAGGCTCTCCTTGAATGACCATATACTTGGTGCCTCCAATGAACAGGCCT
>PIST-2
AAGAGTAATCAGGCAAACATACATGACGTACTTAGTAATCAATTTACACACCAAATAGGCTTTACTCTATTCCCTAAAAACTCCACCATTACTTATTGACAGAAATGAGCAATTAATTCCACCGAGGGATACAATCATAATAAAAGTGTGTCACCATTGTCCAATATAATAATAATTGACTGAAGAATAGCTAGAAGTTCTGATCAATAAGGTAATCACCAAGCCTCTCAACAACCATATTGCAATCGCCTGGAGTCACTGGTTCATCGTATATACCAATAACCAGGGCACAGTTGGTCTTCTTGAGTGTCACTCCTCCAGATCCCTGTAATTAGTTGTGCAAAAATGTCTGTGAGATATC--ATATCATATTGACTATCTTTGCAAACCACAAGAAAAACCCAATTGTAGAATCTAACAGCACCACAACCACTGTGTCCAACAAGCCCAATCATCAGATTCATCACAACCTCCACAATCACCCAGATCCATTAATAATGAGAGAGTCAACAACACGGAAAGAAAGACAAAAGGCAGAAAGATGCGCAAGAATATTACTTTCTTTCCTCGAATGACAGCGCCAGGCTCTCCTTGAATGACCATATACTTGGTGCCTCCAATGAACAGGCCT
>PIST-6
NNNNNTAATCAGGCAAACATACATGACGTACTTAGTAATCAATTTACACACCAAATAGGCTTTACTCTATTCCCTAAAAACTCCACCATTACTTATTGACAGAAATGAGCAATTAATTCCACCGAGGGATACAATCATAATAAAAGTGTGTCACCATTGTCCAATATAATAATAATTGACTGAAGAATAGCTAGAAGTTCTGATCAATAAGGTAATCACCAAGCCTCTCAACAACCATATTGCAATCGCCTGGAGTCACTGGTTCATCGTATATACCAATAACCAGGGCACAGTTGGTCTTCTTGAGTGTCACTCCTCCAGATCCCTGTAATTAGTTGTGCAAAAATGTCTGTGAGATATC--ATATCATATTGACTATCTTTGCAAACCACAAGAAAAACCCAATTGTAGAATCTAACAGCACCACAACCACTGTGTCCAACAAGCCCAATCATCAGATTCATCACAACCTCCACAATCACCCAGATCCATTAATAATGAGAGAGTCAACAACACGGAAAGAAAGACAAAAGGCAGAAAGATGCGCAAGAATATTACTTTCTTTCCTCGAATGACAGCGCCAGGCTCTCCTTGAATGACCATATACTTGGTGCCNNNNNNNNNNNNNNNN
>PIST-11
AAGAGTAATCAGGCAAACATACATGACGTACTTAGTAATCAATTTACACACCAAATAGGCTTTACTCTATTCCCTAAAAACTCCACCATTACTTATTGACAGAAATGAGCAATTAATTCCACCGAGGGATACAATCATAATAAAAGTGTGTCACCATTGTCCAATATAATAATAATTGACTGAAGAATAGCTAGAAGTTCTGATCAATAAGGTAATCACCAAGCCTCTCAACAACCATATTGCAATCGCCTGGAGTCACTGGTTCATCGTATATACCAATAACCAGGGCACAGTTGGTCTTCTTGAGTGTCACTCCTCCAGATCCCTGTAATTAGTTGTGCAAAAATGTCTGTGAGATATC--ATATCATATTGACTATCTTTGCAAACCACAAGAAAAACCCAATTGTAGAATCTAACAGCACCACAACCACTGTGTCCAACAAGCCCAATCATCAGATTCATCACAACCTCCACAATCACCCAGATCCATTAATAATGAGAGAGTCAACAACACGGAAAGAAAGACAAAAGGCAGAAAGATGCGCAAGAATATTACTTTCTTTCCTCGAATGACAGCGCCAGGCTCTCCTTGAATGACCATATACTTGGTGCCTCCAATGAACAGGCCT
>PIST-19
AAGAGTAATCAGGCAAACATACATGACGTACTTAGTAATCAATTTACACACCAAATAGGCTTTACTCTATTCCCTAAAAACTCCACCATTACTTATTGACAGAAATGAGCAATTAATTCCACCGAGGGATACAATCATAATAAAAGTGTGTCACCATTGTCCAATATAATAATAATTGACTGAAGAATAGCTAGAAGTTCTGATCAATAAGGTAATCACCAAGCCTCTCAACAACCATATTGCAATCGCCTGGAGTCACTGGTTCATCGTATATACCAATAACCAGGGCACAGTTGGTCTTCTTGAGTGTCACTCCTCCAGATCCCTGTAATTAGTTGTGCAAAAATGTCTGTGAGATATC--ATATCATATTGACTATCTTTGCAAACCACAAGAAAAACCCAATTGTAGAATCTAACAGCACCACAACCACTGTGTCCAACAAGCCCAATCATCAGATTCATCACAACCTCCACAATCACCCAGATCCATTAATAATGAGAGAGTCAACAACACGGAAAGAAAGACAAAAGGCAGAAAGATGCGCAAGAATATTACTTTCTTTCCTCGAATGACAGCGCCAGGCTCTCCTTGAATGACCATATACTTGGTGCCTCCAATGAACAGGCCT
>PIST-1
AAGAGTAATCAGGCAAACATACATGACGTACTTAGTAATCAATTTACACACCAAATAGGCTTTACTCTATTCCCTAAAAACTCCACCATTACTTATTGACAGAAATGAGCAATTAATTCCACCGAGGGATACAATCATAATAAAAGTGTGTCACCATTGTCCAATATAATAATAATTGACTGAAGAATAGCTAGAAGTTCTGATCAATAAGGTAATCACCAAGCCTCTCAACAACCATATTGCAATCGCCTGGAGTCACTGGTTCATCGTATATACCAATAACCAGGGCACAGTTGGTCTTCTTGAGTGTCACTCCTCCAGATCCCTGTAATTAGTTGTGCAAAAATGTCTGTGAGATATC--ATATCATATTGACTATCTTTGCAAACCACAAGAAAAACCCAATTGTAGAATCTAACAGCACCACAACCACTGTGTCCAACAAGCCCAATCATCAGATTCATCACAACCTCCACAATCACCCAGATCCATTAATAATGAGAGAGTCAACAACACGGAAAGAAAGACAAAAGGCAGAAAGATGCGCAAGAATATTACTTTCTTTCCTCGAATGACAGCGCCAGGCTCTCCTTGAATGACCATATACTTGGTGCCTCCAATGAACAGGCCT
>PICH-X3
AAGAGTAATCAGGCAAACATACATGACGTACTTAGTAATCAATTTACACACCAAATAGGCTTTACTCTATTCCCTAAAAACTCCACCATTACTTATTGACAGAAATGAGCAATTAATTCCACCGAGGGATACAATCATAATAAAAGTGTGTCACCATTGTCCAATATAATAATAATTGACTGAAGAATAGCTAGAAGTTCTGATCAATAAGGTAATCACCAAGCCTCTCAACAACCATATTGCAATCGCCTGGAGTCACTGGTTCATCGTATATACCAATAACCAGGGCACAGTTGGTCTTCTTGAGTGTCACTCCTCCAGATCCCTGTAATTAGTTGTGCAAAAAAGTCTGTGAGATATC--ATATCATATTGATTATCTTTGCAAACCACAAGAAAAACCCAATTGTAGAATCTAACAGCACCACAACCACTGTGTCTAACAAGCCCAATCATCAGATTCATCACAACGTCCACAATCACCCAGATCCATTAATAATGAGAGAGTCAACAACACAGAAAGAAAGACAAAAGGCAGAAAGATGCGCAAGAATATTACTTTCTTTCCTCGAATGACAGCGCCAGGCTCTCCTTGAATGACCATATACTTGGTGCCTCCAATGAACAGGCCT
>PIST-5
AAGAGTAATCAGGCAAACATACATGACGTACTTAGTAATCAATTTACACACCAAATAGGCTTTACTCTATTCCCTAAAAACTCCACCATTACTTATTGACAGAAATGAGCAATTAATTCCACCGAGGGATACAATCATAATAAAAGTGTGTCACCATTGTCCAATATAATAATAATTGACTGAAGAATAGCTAGAAGTTCTGATCAATAAGGTAATCACCAAGCCTCTCAACAACCATATTGCAATCGCCTGGAGTCACTGGTTCATCGTATATACCAATAACCAGGGCACAGTTGGTCTTCTTGAGTGTCACTCCTCCAGATCCCTGTAATTAGTTGTGCAAAAATGTCTGTGAGATATC--ATATCATATTGACTATCTTTGCAAACCACAAGAAAAACCCAATTGTAGAATCTAACAGCACCACAACCACTGTGTCCAACAAGCCCAATCATCAGATTCATCACAACCTCCACAATCACCCAGATCCATTAATAATGAGAGAGTCAACAACACGGAAAGAAAGACAAAAGGCAGAAAGATGCGCAAGAATATTACTTTCTTTCCTCGAATGACAGCGCCAGGCTCTCCTTGAATGACCATATACTTGGTGCCTCCAATGAACAGGCCT
>PILA-18
AAGAGTAATCAGGCAAACATACATGACGTACTTAGTAATCAATTTACACACCAAATAGGCTTTACTCTATTCCCTAAAAACTCCACCATTACTTATTGACAGAAATGAGCAATTAATTCCACCGAGGGATACAATCATAATAAAAGTGTGTCACCATTGTCCAATATAATAATAATTGACTGAAGAATAGCTAGAAGTTCTGATCAATAAGGTAATCACCAAGCCTCTCAACAACCATATTGCAATCGCCTGGAGTCACTGGTTCATCGTATATACCAATAACCAGGGCACAGTTGGTCTTCTTGAGTGTCACTCCTCCAGATCCCTGTAATTAGTTGTGCAAAAATGTCTGTGAGATATC--ATATCATATTGACTATCTTTGCAAACCACAAGAAAAACCCAATTGTAGAATCTAACAGCACCACAACCACTGTGTCCAACAAGCCCAATCATCAGATTCATCACAACCTCCACAATCACCCAGATCCATTAATAATGAGAGAGTCAACAACACGGAAAGAAAGACAAAAGGCAGAAAGATGCGCAATAATATTACCTTCTTTCCTCGAATGACAGCGCCAGGCTCTCCTTGAATGACCATATACTTGGTGCCTCCAATGAACAGGCCT
>PILA-27
AAGAGTAATCAGGCAAACATACATGACGTACTTAGTAATCAATTTACACACCAAATAGGCTTTACTCTATTCCCTAAAAACTCCACCATTACTTATTGACAGAAATGAGCAATTAATTCCACCGAGGGATACAATCATAATAAAAGTGTGTCACCATTGTCCAATATAATAATAATTGACTGAAGAATAGCTAGAAGTTCTGATCAATAAGGTAATCACCAAGCCTCTCAACAACCATATTGCAATCGCCTGGAGTCACTGGTTCATCGTATATACCAATAACCAGGGCACAGTTGGTCTTCTTGAGTGTCACTCCTCCAGATCCCTGTAATTAGTTGTGCAAAAATGTCTGTGAGATATC--ATATCATATTGACTATCTTTGCAAACCACAAGAAAAACCCAATTGTAGAATCTAACAGCACCACAACCACTGTGTCCAACAAGCCCAATCATCAGATTCATCACAACCTCCACAATCACCCAGATCCATTAATAATGAGAGAGTCAACAACACGGAAAGAAAGACAAAAGGCAGAAAGATGCGCAATAATATTACCTTCTTTCCTCGAATGACAGCGCCAGGCTCTCCTTGAATGACCATATACTTGGTGCCTCCAATGAACAGGCCT
>PILA-17
AAGAGTAATCAGGCAAACATACATGACGTACTTAGTAATCAATTTACACACCAAATAGGCTTTACTCTATTCCCTAAAAACTCCACCATTACTTATTGACAGAAATGAGCAATTAATTCCACCGAGGGATACAATCATAATAAAAGTGTGTCACCATTGTCCAATATAATAATAATTGACTGAAGAATAGCTAGAAGTTCTGATCAATAAGGTAATCACCAAGCCTCTCAACAACCATATTGCAATCGCCTGGAGTCACTGGTTCATCGTATATACCAATAACCAGGGCACAGTTGGTCTTCTTGAGTGTCACTCCTCCAGATCCCTGTAATTAGTTGTGCAAAAATGTCTGTGAGATATC--ATATCATATTGACTATCTTTGCAAACCACAAGAAAAACCCAATTGTAGAATCTAACAGCACCACAACCACTGTGTCCAACAAGCCCAATCATCAGATTCATCACAACCTCCACAATCACCCAGATCCATTAATAATGAGAGAGTCAACAACACGGAAAGAAAGACAAAAGGCAGAAAGATGCGCAATAATATTACCTTCTTTCCTCGAATGACAGCGCCAGGCTCTCCTTGAATGACCATATACTTGGTGCCTCCAATGAACAGGCCT
>PILA-22
AAGAGTAATCAGGCAAACATACATGACGTACTTAGTAATCAATTTACACACCAAATAGGCTTTACTCTATTCCCTAAAAACTCCACCATTACTTATTGACAGAAATGAGCAATTAATTCCACCGAGGGATACAATCATAATAAAAGTGTGTCACCATTGTCCAATATAATAATAATTGACTGAAGAATAGCTAGAAGTTCTGATCAATAAGGTAATCACCAAGCCTCTCAACAACCATATTGCAATCGCCTGGAGTCACTGGTTCATCGTATATACCAATAACCAGGGCACAGTTGGTCTTCTTGAGTGTCACTCCTCCAGATCCCTGTAATTAGTTGTGCAAAAATGTCTGTGAGATATC--ATATCATATTGACTATCTTTGCAAACCACAAGAAAAACCCAATTGTAGAATCTAACAGCACCACAACCACTGTGTCCAACAAGCCCAATCATCAGATTCATCACAACCTCCACAATCACCCAGATCCATTAATAATGAGAGAGTCAACAACACGGAAAGAAAGACAAAAGGCAGAAAGATGCGCAATAATATTACCTTCTTTCCTCGAATGACAGCGCCAGGCTCTCCTTGAATGACCATATACTTGGTGCCTCCAATGAACAGGCCT
>PILA-21
AAGAGTAATCAGGCAAACATACATGACGTACTTAGTAATCAATTTACACACCAAATAGGCTTTACTCTATTCCCTAAAAACTCCACCATTACTTATTGACAGAAATGAGCAATTAATTCCACCGAGGGATACAATCATAATAAAAGTGTGTCACCATTGTCCAATATAATAATAATTGACTGAAGAATAGCTAGAAGTTCTGATCAATAAGGTAATCACCAAGCCTCTCAACAACCATATTGCAATCGCCTGGAGTCACTGGTTCATCGTATATACCAATAACCAGGGCACAGTTGGTCTTCTTGAGTGTCACTCCTCCAGATCCCTGTAATTAGTTGTGCAAAAATGTCTGTGAGATATC--ATATCATATTGACTATCTTTGCAAACCACAAGAAAAACCCAATTGTAGAATCTAACAGCACCACAACCACTGTGTCCAACAAGCCCAATCATCAGATTCATCACAACCTCCACAATCACCCAGATCCATTAATAATGAGAGAGTCAACAACACGGAAAGAAAGACAAAAGGCAGAAAGATGCGCAATAATATTACCTTCTTTCCTCGAATGACAGCGCCAGGCTCTCCTTGAATGACCATATACTTGGTGCCTCCAATGAACAGGCCT
>PILA-23
AAGAGTAATCAGGCAAACATACATGACGTACTTAGTAATCAATTTACACACCAAATAGGCTTTACTCTATTCCCTAAAAACTCCACCATTACTTATTGACAGAAATGAGCAATTAATTCCACCGAGGGATACAATCATAATAAAAGTGTGTCACCATTGTCCAATATAATAATAATTGACTGAAGAATAGCTAGAAGTTCTGATCAATAAGGTAATCACCAAGCCTCTCAACAACCATATTGCAATCGCCTGGAGTCACTGGTTCATCGTATATACCAATAACCAGGGCACAGTTGGTCTTCTTGAGTGTCACTCCTCCAGATCCCTGTAATTAGTTGTGCAAAAATGTCTGTGAGATATC--ATATCATATTGACTATCTTTGCAAACCACAAGAAAAACCCAATTGTAGAATCTAACAGCACCACAACCACTGTGTCCAACAAGCCCAATCATCAGATTCATCACAACCTCCACAATCACCCAGATCCATTAATAATGAGAGAGTCAACAACACGGAAAGAAAGACAAAAGGCAGAAAGATGCGCAATAATATTACCTTCTTTCCTCGAATGACAGCGCCAGGCTCTCCTTGAATGACCATATACTTGGTGCCTCCAATGAACAGGCCT
>PILA-24
AAGAGTAATCAGGCAAACATACATGACGTACTTAGTAATCAATTTACACACCAAATAGGCTTTACTCTATTCCCTAAAAACTCCACCATTACTTATTGACAGAAATGAGCAATTAATTCCACCGAGGGATACAATCATAATAAAAGTGTGTCACCATTGTCCAATATAATAATAATTGACTGAAGAATAGCTAGAAGTTCTGATCAATAAGGTAATCACCAAGCCTCTCAACAACCATATTGCAATCGCCTGGAGTCACTGGTTCATCGTATATACCAATAACCAGGGCACAGTTGGTCTTCTTGAGTGTCACTCCTCCAGATCCCTGTAATTAGTTGTGCAAAAATGTCTGTGAGATATC--ATATCATATTGACTATCTTTGCAAACCACAAGAAAAACCCAATTGTAGAATCTAACAGCACCACAACCACTGTGTCCAACAAGCCCAATCATCAGATTCATCACAACCTCCACAATCACCCAGATCCATTAATAATGAGAGAGTCAACAACACGGAAAGAAAGACAAAAGGCAGAAAGATGCGCAATAATATTACCTTCTTTCCTCGAATGACAGCGCCAGGCTCTCCTTGAATGACCATATACTTGGTGCCTCCAATGAACAGGCCT
>PILA-20
AAGAGTAATCAGGCAAACATACATGACGTACTTAGTAATCAATTTACACACCAAATAGGCTTTACTCTATTCCCTAAAAACTCCACCATTACTTATTGACAGAAATGAGCAATTAATTCCACCGAGGGATACAATCATAATAAAAGTGTGTCACCATTGTCCAATATAATAATAATTGACTGAAGAATAGCTAGAAGTTCTGATCAATAAGGTAATCACCAAGCCTCTCAACAACCATATTGCAATCGCCTGGAGTCACTGGTTCATCGTATATACCAATAACCAGGGCACAGTTGGTCTTCTTGAGTGTCACTCCTCCAGATCCCTGTAATTAGTTGTGCAAAAATGTCTGTGAGATATC--ATATCATATTGACTATCTTTGCAAACCACAAGAAAAACCCAATTGTAGAATCTAACAGCACCACAACCACTGTGTCCAACAAGCCCAATCATCAGATTCATCACAACCTCCACAATCACCCAGATCCATTAATAATGAGAGAGTCAACAACACGGAAAGAAAGACAAAAGGCAGAAAGATGCGCAAGAATATTACTTTCTTTCCTCGAATGACAGCGCCAGGCTCTCCTTGAATGACCATATACTTGGTGCCTCCAATGAACAGGCCT
>PILA-26
AAGAGTAATCAGGCAAACATACATGACGTACTTAGTAATCAATTTACACACCAAATAGGCTTTACTCTATTCCCTAAAAACTCCACCATTACTTATTGACAGAAATGAGCAATTAATTCCACCGAGGGATACAATCATAATAAAAGTGTGTCACCATTGTCCAATATAATAATAATTGACTGAAGAATAGCTAGAAGTTCTGATCAATAAGGTAATCACCAAGCCTCTCAACAACCATATTGCAATCGCCTGGAGTCACTGGTTCATCGTATATACCAATAACCAGGGCACAGTTGGTCTTCTTGAGTGTCACTCCTCCAGATCCCTGTAATTAGTTGTGCAAAAATGTCTGTGAGATATC--ATATCATATTGACTATCTTTGCAAACCACAAGAAAAACCCAATTGTAGAATCTAACAGCACCACAACCACTGTGTCCAACAAGCCCAATCATCAGATTCATCACAACCTCCACAATCACCCAGATCCATTAATAATGAGAGAGTCAACAACACGGAAAGAAAGACAAAAGGCAGAAAGATGCGCAATAATATTACCTTCTTTCCTCGAATGACAGCGCCAGGCTCTCCTTGAATGACCATATACTTGGTGCCTCCAATGAACAGGCCT
>PILA-28
AAGAGTAATCAGGCAAACATACATGACGTACTTAGTAATCAATTTACACACCAAATAGGCTTTACTCTATTCCCTAAAAACTCCACCATTACTTATTGACAGAAATGAGCAATTAATTCCACCGAGGGATACAATCATAATAAAAGTGTGTCACCATTGTCCAATATAATAATAATTGACTGAAGAATAGCTAGAAGTTCTGATCAATAAGGTAATCACCAAGCCTCTCAACAACCATATTGCAATCGCCTGGAGTCACTGGTTCATCGTATATACCAATAACCAGGGCACAGTTGGTCTTCTTGAGTGTCACTCCTCCAGATCCCTGTAATTAGTTGTGCAAAAATGTCTGTGAGATATC--ATATCATATTGACTATCTTTGCAAACCACAAGAAAAACCCAATTGTAGAATCTAACAGCACCACAACCACTGTGTCCAACAAGCCCAATCATCAGATTCATCACAACCTCCACAATCACCCAGATCCATTAATAATGAGAGAGTCAACAACACGGAAAGAAAGACAAAAGGCAGAAAGATGCGCAATAATATTACCTTCTTTCCTCGAATGACAGCGCCAGGCTCTCCTTGAATGACCATATACTTGGTGCCTCCAATGAACAGGCCT
>PILA-29
AAGAGTAATCAGGCAAACATACATGACGTACTTAGTAATCAATTTACACACCAAATAGGCTTTACTCTATTCCCTAAAAACTCCACCATTACTTATTGACAGAAATGAGCAATTAATTCCACCGAGGGATACAATCATAATAAAAGTGTGTCACCATTGTCCAATATAATAATAATTGACTGAAGAATAGCTAGAAGTTCTGATCAATAAGGTAATCACCAAGCCTCTCAACAACCATATTGCAATCGCCTGGAGTCACTGGTTCATCGTATATACCAATAACCAGGGCACAGTTGGTCTTCTTGAGTGTCACTCCTCCAGATCCCTGTAATTAGTTGTGCAAAAATGTCTGTGAGATATC--ATATCATATTGACTATCTTTGCAAACCACAAGAAAAACCCAATTGTAGAATCTAACAGCACCACAACCACTGTGTCCAACAAGCCCAATCATCAGATTCATCACAACCTCCACAATCACCCAGATCCATTAATAATGAGAGAGTCAACAACACGGAAAGAAAGACAAAAGGCAGAAAGATGCGCAATAATATTACCTTCTTTCCTCGAATGACAGCGCCAGGCTCTCCTTGAATGACCATATACTTGGTGCCTCCAATGAACAGGCCT
>PILA-19
AAGAGTAATCAGGCAAACATACATGACGTACTTAGTAATCAATTTACACACCAAATAGGCTTTACTCTATTCCCTAAAAACTCCACCATTACTTATTGACAGAAATGAGCAATTAATTCCACCGAGGGATACAATCATAATAAAAGTGTGTCACCATTGTCCAATATAATAATAATTGACTGAAGAATAGCTAGAAGTTCTGATCAATAAGGTAATCACCAAGCCTCTCAACAACCATATTGCAATCGCCTGGAGTCACTGGTTCATCGTATATACCAATAACCAGGGCACAGTTGGTCTTCTTGAGTGTCACTCCTCCAGATCCCTGTAATTAGTTGTGCAAAAATGTCTGTGAGATATC--ATATCATATTGACTATCTTTGCAAACCACAAGAAAAACCCAATTGTAGAATCTAACAGCACCACAACCACTGTGTCCAACAAGCCCAATCATCAGATTCATCACAACCTCCACAATCACCCAGATCCATTAATAATGAGAGAGTCAACAACACGGAAAGAAAGACAAAAGGCAGAAAGATGCGCAATAATATTACCTTCTTTCCTCGAATGACAGCGCCAGGCTCTCCTTGAATGACCATATACTTGGTGCCTCCAATGAACAGGCCT
>PIAL-AO
AAGAGTAATCAGGCAAACATACATGACGTACTTAGTAATCAATTTACACACCAAATAGGCTTTACTCTATTCCCTAAAAACTCCACCATTACTTATTGACAGAAATGAGCAATTAATTCCACCGAGGGATACAATCATAATAAAAGTGTGTCACCATTGTCCAATATAATAATAATTGACTGAAGAATAGCTAGAAGTTCTGATCAATAAGGTAATCACCAAGCCTCTCAACAACCATATTGCAATCGCCTGGAGTCACTGGTTCATCGTATATACCAATAACCAGGGCACAGTTGGTCTTCTTGAGTGTCACTCCTCCAGATCCCTGTAATTAGTTGTGCAAAAATGTCTGTGAGATATC--ATATCATATTGACTATCTTTGCAAACCACAAGAAAAACCCAATTGTAGAATCTAACAGCACCACAACCACTGTGTCCAACAAGCCCAATCATCAGATTCATCACAACCTCCACAATCACCCAGATTCATTAATAATGAGAGAGTCAACAACACGGAAAGAAAGACAAAAGGCAGAAAGATGCGCAAGAATATTACTTTCTTTCCTCGAATGACAGCGCCAGGCTCTCCTTGAATGACCATATACTTGGTGCCTCCAATGAACAGGCCT
