# Supplementary material for: An empirical evaluation of two-stage species tree inference strategies using a multilocus dataset from North American pines
Source: BMC Evol Biol. 2014 Mar 29;14:67. doi: 10.1186/1471-2148-14-67 (PMC4021425; doi:10.1186/1471-2148-14-67)
Supplement: Additional file 3 — Zip archive containing data filesDp,Dp,0,Ds,Ds,0, and a description of these files. [file 1471-2148-14-67-S3.zip › DeGiorgioEtAl_2014_AdditionalFile1/Dataset_Dp0/2_4183_01.fas]

>PIAL-2
GAAAAATCCCCAGAATCGAGGAACCTGAAATCTTGACCATGTTATTACAAATAATGACCCAAGTAAGCTCAAAAACAGAAAACCAAATGCAACAACAATACTCATGTGAAAATGAAGGTAATAGCCAGATGGATATGAATGGGCCGTGCGCATTACAAGTGCAAGCCCCAGCCCAATAAGCATGTTAAACATAGGACCTGCATAGCAACCAGCCATGGCCATGGCTGGTTGCCCAGCTTTTGCAACTGCAACATCTGCAACTAGATCCCCAATGGAATTTCCCCAAGCCAATACTGTCAGACCCAATAAAGCTGGTGACAACTTTAATATGACACCAAGTGCCGCTAAGCAACCCAACAGCTCTCCAGCTATAAATGAAATCCAACACACACTCATAACAAATGNNNNNNNNNNNNNNNNNNNNNNN
>PIAL-5
GAAAAATCCCCAGAATCGAGGAACCTGAAATCTTGACCATGTTATTACAAATAATGACCCAAGTAAGCTCAAAAACAGAAAACCAAATGCAACAACAATACTCATGTGAAAATGAAGGTAATAGCCAGATGGATATGAATGGGCCGTGCGCATTACAAGTGCAAGCCCCAGCCCAATAAGCATGTTAAACATAGGACCTGCATAGCAACCAGCCATGGCCATGGCTGGTTGCCCAGCTTTTGCAACTGCAACATCTGCAACTAGATCCCCAATGGAATTTCCCCAAGCCAATACTGTCAGACCCAATAAAGCTGGTGACAACTTTAATATGACACCAAGTGCCGCTAAGCAACCCAACAGCTCTCCAGCTATAAATGAAATCCAACACACACTCATAACAAATGACACGACGACTGCTAATTTCTGC
>PIAL-12
GAAAAATCCCCAGAATCGAGGAACCTGAAATCTTGACCATGTTATTACAAATAATGACCCAAGTAAGCTCAAAAACAGAAAACCAAATGCAACAACAATACTCATGTGAAAATGAAGGTAATAGCCAGATGGATATGAATGGGCCGTGCGCATTACAAGTGCAAGCCCCAGCCCAATAAGCATGTTAAACATAGGACCTGCATAGCAACCAGCCATGGCCATGGCTGGTTGCCCAGCTTTTGCAACTGCAACATCTGCAACTAGATCCCCAATGGAATTTCCCCAAGCCAATACTGTCAGACCCAATAAAGCTGGTGACAACTTTAATATGACACCAAGTGCCGCTAAGCAACCCAACAGCTCTCCAGCTATAAATGAAATCCAACACACACTCATAACAAATGACACAACGACTGCTAATTTCTGC
>PIAL-16
GAAAAATCCCCAGAATCGAGGAACCTGAAATCTTGACCATGTTATTACAAATAATGACCCAAGTAAGCTCAAAAACAGAAAACCAAATGCAACAACAATACTCATGTGAAAATGAAGGTAATAGCCAGATGGATATGAATGGGCCGTGCGCATTACAAGTGCAAGCCCCAGCCCAATAAGCATGTTAAACATAGGACCTGCATAGCAACCAGCCATGGCCATGGCTGGTTGCCCAGCTTTTGCAACTGCAACATCTGCAACTAGATCCCCAATGGAATTTCCCCAAGCCAATACTGTCAGACCCAATAAAGCTGGTGACAACTTTAATATGACACCAAGTGCCGCTAAGCAACCCAACAGCTCTCCAGCTATAAATGAAATCCAACACACACTCATAACAAATGACACGACGACTGCTAATTTCTGC
>PIAL-17
GAAAAATCCCCAGAATCGAGGAACCTGAAATCTTGACCATGTTATTACAAATAATGACCCAAGTAAGCTCAAAAACAGAAAACCAAATGCAACAACAATACTCATGTGAAAATGAAGGTAATAGCCAGATGGATATGAATGGGCCGTGCGCATTACAAGTGCAAGCCCCAGCCCAATAAGCATGTTAAACATAGGACCTGCATAGCAACCAGCCATGGCCATGGCTGGTTGCCCAGCTTTTGCAACTGCAACATCTGCAACTAGATCCCCAATGGAATTTCCCCAAGCCAATACTGTCAGACCCAATAAAGCTGGTGACAACTTTAATATGACACCAAGTGCCGCTAAGCAACCCAACAGCTCTCCAGCTATAAATGAAATCCAACACACACTCATAACAAATGACACAACGACTGCTAATTTCTGC
>PIAL-7
GAAAAATCCCCAGAATCGAGGAACCTGAAATCTTGACCATGTTATTACAAATAATGACCCAAGTAAGCTCAAAAACAGAAAACCAAATGCAACAACAATACTCATGTGAAAATGAAGGTAATAGCCAGATGGATATGAATGGGCCGTGCGCATTACAAGTGCAAGCCCCAGCCCAATAAGCATGTTAAACATAGGACCTGCATAGCAACCAGCCATGGCCATGGCTGGTTGCCCAGCTTTTGCAACTGCAACATCTGCAACTAGATCCCCAATGGAATTTCCCCAAGCCAATACTGTCAGACCCAATAAAGCTGGTGACAACTTTAATATGACACCAAGTGCCGCTAAGCAACCCAACAGCTCTCCAGCTATAAATGAAATCCAACACACACTCATAACAAATGACACGACGACTGCTAATTTCTGC
>PIAL-8
GAAAAATCCCCAGAATCGAGGAACCTGAAATCTTGACCATGTTATTACAAATAATGACCCAAGTAAGCTCAAAAACAGAAAACCAAATGCAACAACAATACTCATGTGAAAATGAAGGTAATAGCCAGATGGATATGAATGGGCCGTGCGCATTACAAGTGCAAGCCCCAGCCCAATAAGCATGTTAAACATAGGACCTGCATAGCAACCAGCCATGGCCATGGCTGGTTGCCCAGCTTTTGCAACTGCAACATCTGCAACTAGATCCCCAATGGAATTTCCCCAAGCCAATACTGTCAGACCCAATAAAGCTGGTGACAACTTTAATATGACACCAAGTGCCGCTAAGCAACCCAACAGCTCTCCAGCTATAAATGAAATCCAACACACACTCATAACAAATGACACAACGACTGCTAATTTCTGC
>PIAL-6
GAAAAATCCCCAGAATCGAGGAACCTGAAATCTTGACCATGTTATTACAAATAATGACCCAAGTAAGCTCAAAAACAGAAAACCAAATGCAACAACAATACTCATGTGAAAATGAAGGTAATAGCCAGATGGATATGAATGGGCCGTGCGCATTACAAGTGCAAGCCCCAGCCCAATAAGCATGTTAAACATAGGACCTGCATAGCAACCAGCCATGGCCATGGCTGGTTGCCCAGCTTTTGCAACTGCAACATCTGCAACTAGATCCCCAATGGAATTTCCCCAAGCCAATACTGTCAGACCCAATAAAGCTGGTGACAACTTTAATATGACACCAAGTGCCGCTAAGCAACCCAACAGCTCTCCAGCTATAAATGAAATCCAACACACACTCATAACAAATGACACGACGACTGCTAATTTCTGC
>PIAL-3
GAAAAATCCCCAGAATCGAGGAACCTGAAATCTTGACCATGTTATTACAAATAATGACCCAAGTAAGCTCAAAAACAGAAAACCAAATGCAACAACAATACTCATGTGAAAATGAAGGTAATAGCCAGATGGATATGAATGGGCCGTGCGCATTACAAGTGCAAGCCCCAGCCCAATAAGCATGTTAAACATAGGACCTGCATAGCAACCAGCCATGGCCATGGCTGGTTGCCCAGCTTTTGCAACTGCAACATCTGCAACTAGATCCCCAATGGAATTTCCCCAAGCCAATACTGTCAGACCCAATAAAGCTGGTGACAACTTTAATATGACACCAAGTGCCGCTAAGCAACCCAACAGCTCTCCAGCTATAAATGAAATCCAACACACACTCATAACAAATGACACAACGACTGCTAATTTCTGC
>PIAL-15
GAAAAATCCCCAGAATCGAGGAACCTGAAATCTTGACCATGTTATTACAAATAATGACCCAAGTAAGCTCAAAAACAGAAAACCAAATGCAACAACAATACTCATGTGAAAATGAAGGTAATAGCCAGATGGATATGAATGGGCCGTGCGCATTACAAGTGCAAGCCCCAGCCCAATAAGCATGTTAAACATAGGACCTGCATAGCAACCAGCCATGGCCATGGCTGGTTGCCCAGCTTTTGCAACTGCAACATCTGCAACTAGATCCCCAATGGAATTTCCCCAAGCCAATACTGTCAGACCCAATAAAGCTGGTGACAACTTTAATATGACACCAAGTGCCGCTAAGCAACCCAACAGCTCTCCAGCTATAAATGAAATCCAACACACACTCATAACAAATGACACGACGACTGCTAATTTCTGC
>PIAL-9
GAAAAATCCCCAGAATCGAGGAACCTGAAATCTTGACCATGTTATTACAAATAATGACCCAAGTAAGCTCAAAAACAGAAAACCAAATGCAACAACAATACTCATGTGAAAATGAAGGTAATAGCCAGATGGATATGAATGGGCCGTGCGCATTACAAGTGCAAGCCCCAGCCCAATAAGCATGTTAAACATAGGACCTGCATAGCAACCAGCCATGGCCATGGCTGGTTGCCCAGCTTTTGCAACTGCAACATCTGCAACTAGATCCCCAATGGAATTTCCCCAAGCCAATACTGTCAGACCCAATAAAGCTGGTGACAACTTTAATATGACACCAAGTGCCGCTAAGCAACCCAACAGCTCTCCAGCTATAAATGAAATCCAACACACACTCATAACAAATGACACGACGACTGCTAATTTCTGC
>PIAY-8
GAAAAATCCCCAGAATCGAGGAACCTGAAATCTTGACCATGTTATTACAAATAATGACCCAAGTAAGCTCAAAAACAGAAAACCAAATGCAACAACAATACTCATGTGAAAATGAAGGTAATAGCCAGATGGATATGAATGGGCCGTGCGCATTACAAGTGCAAGCCCCAGCCCAATAAGCATGTTAAACATAGGACCTGCATAGCAACCAGCCATGGCCATGGCTGGTTGCCCAGCTTTTGCAACTGCAACATCTGCAACTAGATCCCCAATGGAATTTCCCCAAGCCAATACTGTCAGACCCAATAAAGCTGGTGACAACTTTAATATGACACCAAGTGCCGCTAAGCAACCCAACAGCTCTCCAGCTATAAATGAAATCCAACACACACTCATAACAAATGACACGACGACTGCTAATTTCTGC
>PIAY-9
GAAAAATCCCCAGAATCGAGGAACCTGAAATCTTGACCATGTTATTACAAATAATGACCCAAGTAAGCTCAAAAACAGAAAACCAAATGCAACAACAATACTCATGTGAAAATGAAGGTAATAGCCAGATGGATATGAATGGGCCGTGCGCATTACAAGTGCAAGCCCCAGCCCAATAAGCATGTTAAACATAGGACCTGCATAGCAACCAGCCATGGCCATGGCTGGTTGCCCAGCTTTTGCAACTGCAACATCTGCAACTAGATCCCCAATGGAATTTCCCCAAGCCAATACTGTCAGACCCAATAAAGCTGGTGACAACTTTAATATGACACCAAGTGCCGCTAAGCAACCCAACAGCTCTCCAGCTATAAATGAAATCCAACACACACTCATAACAAATGACACGACGACTGCTAATTTCTGC
>PIAY-5
GAAAAATCCCCAGAATCGAGGAACCTGAAATCTTGACCATGTTATTACAAATAATGACCCAAGTAAGCTCAAAAACAGAAAACCAAATGCAACAACAATACTCATGTGAAAATGAAGGTAATAGCCAGATGGATATGAATGGGCCGTGCGCATTACAAGTGCAAGCCCCAGCCCAATAAGCATGTTAAACATAGGACCTGCATAGCAACCAGCCATGGCCATGGCTGGTTGCCCAGCTTTTGCAACTGCAACATCTGCAACTAGATCCCCAATGGAATTTCCCCAAGCCAATACTGTCAGACCCAATAAAGCTGGTGACAACTTTAATATGACACCAAGTGCCGCTAAGCAACCCAACAGCTCTCCAGCTATAAATGAAATCCAACACACACTCATAACAAATGACACGACGACTGCTAATTTCTGC
>PIAY-2
GAAAAATCCCCAGAATCGAGGAACCTGAAATCTTGACCATGTTATTACAAATAATGACCCAAGTAAGCTCAAAAACAGAAAACCAAATGCAACAACAATACTCATGTGAAAATGAAGGTAATAGCCAGATGGATATGAATGGGCCGTGCGCATTACAAGTGCAAGCCCCAGCCCAATAAGCATGTTAAACATAGGACCTGCATAGCAACCAGCCATGGCCATGGCTGGTTGCCCAGCTTTTGCAACTGCAACATCTGCAACTAGATCCCCAATGGAATTTCCCCAAGCCAATACTGTCAGACCCAATAAAGCTGGTGACAACTTTAATATGACACCAAGTGCCGCTAAGCAACCCAACAGCTCTCCAGCTATAAATGAAATCCAACACACACTCATAACAAATGACACGACGACTGCTAATTTCTGC
>PIAY-4
GAAAAATCCCCAGAATCGAGGAACCTGAAATCTTGACCATGTTATTACAAATAATGACCCAAGTAA----------------------------------CTCATGTGAAAATGAAGGTAATAGCCAAATGGATATGAATGGGCCGTGCGCATTACAAGTGCAAGCCCCAGCCCAATAAGCATGTTAAACATAGGACCTGCATAGCAACCAGCCATGGCCATGGCTGGTTGCCCAGCTTTTGCAACTGCAACATCTGCAACTAGATCCCCAATGGAATTTCCCCAAGCCAATACTGTCAGACCCAATAAAGCTGGTGACAACTTTAATATGACACCAAGTGCCGCTAAGCAACCCAACAGCTCTCCAGCTATAAATGAAATCCAACACACACTCATAACAAATGACANNNNNNNNNNNNNNNNNNNN
>PIAY-19
GAAAAATCCCCAGAATCGAGGAACCTGAAATCTTGACCATGTTATTACAAATAATGAGCCAAGTAAGCTCAAAAACAGAAAACCAAATGCAACAACAATACTCATGTGAAAATGAAGGTAATAGCCAGATGGATATGAATGAGCCGTGCGCATTACAAGTGCAAGCCCCAGCCCAATAAGCATGTTAAACATAGGACCTGCATAGCAACCAGCCATGGCCATGGCTGGTTGCCCAGCTTTTGCAACTGCAACATCTGCAACTAGATCCCCAATGGAATTTCCCCAAGCCAATACTGTCAGACCCAATAAAGCTGGTGACAACTTTAATATGACACCAAGTGCCGCTAAGCAACCCAACAGCTCTCCAGCTATAAATGAAATCCAACACACACTCATAACAAATGACACAACGACTGCTAATTTCTGC
>PIAY-6
GAAAAATCCCCAGAATCGAGGAACCTGAAATCTTGACCAAGTTATTACAAATAATGAGCCAAGTAAGCTCAAAAACAGAAAACCAAATGCAACAACAATACTCATGTGAAAATGAAGGTAATAGCCAGATGGATATGAATGGGCCGTGCGCATTACAAGTGCAAGCCCCAGCCCAATAAGCATGTTAAACATAGGACCTGCATAGCAACCAGCCATGGCCATGGCTGGTTGCCCAGCTTTTGCAACTGCAACATCTGCAACTAGATCCCCAATGGAATTTCCCCAAGCCAATACTGTCAGACCCAATAAAGCTGGTGACAACTTTAATATGACACCAAGTGCCGCTAAGCAACCCAACAGCTCTCCAGCTATAAATGAAATCCAACACACACTCATAACAAATGACACAACGACTGCTAATTTCTGC
>PIAY-3
GAAAAATCCCCAGAATCGAGGAACCTGAAATCTTGACCATGTTATTACAAATAATGACCCAAGTAAGCTCAAAAACAGAAAACCAAATGCAACAACAATACTCATGTGAAAATGAAGGTAATAGCCAGATGGATATGAATGGGCCGTGCGCATTACAAGTGCAAGCCCCAGCCCAATAAGCATGTTAAACATAGGACCTGCATAGCAACCAGCCATGGCCATGGCTGGTTGCCCAGCTTTTGCAACTGCAACATCTGCAACTAGATCCCCAATGGAATTTCCCCAAGCCAATACTGTCAGACCCAATAAAGCTGGTGACAACTTTAATATGACACCAAGTGCCGCTAAGCAACCCAACAGCTCTCCAGCTATAAATGAAATCCAACACACACTCATAACAAATGACATGACGACTGCTAATTTCTGC
>PIAY-15
GAAAAATCCCCAGAATCGAGGAACCTGAAATCTTGACCATGTTATTACAAATAATGACCCAAGTAAGCTCAAAAACAGAAAACCAAATGCAACAACAATACTCATGTGAAAATGAAGGTAATAGCCAGATGGATATGAATGGGCCGTGCGCATTACAAGTGCAAGCCCCAGCCCAATAAGCATGTTAAACATAGGACCTGCATAGCAACCAGCCATGGCCATGGCTGGTTGCCCAGCTTTTGCAACTGCAACATCTGCAACTAGATCCCCAATGGAATTTCCCCAAGCCAATACTGTCAGACCCAATAAAGCTGGTGACAACTTTAATATGACACCAAGTGCCGCTAAGCAACCCAACAGCTCTCCAGCTATAAATGAAATCCAACACACACTCATAACAAATGACACGACGACTGCTAATTTCTGC
>PIAY-1
GAAAAATCCCCAGAATCGAGGAACCTGAAATCTTGACCATGTTATTACAAATAATGACCCAAGTAAGCTCAAAAACAGAAAACCAAATGCAACAACAATACTCATGTGAAAATGAAGGTAATAGCCAGATGGATATGAATGGGCCGTGCGCATTACAAGTGCAAGCCCCAGCCCAATAAGCATGTTAAACATAGGACCTGCATAGCAACCAGCCATGGCCATGGCTGGTTGCCCAGCTTTTGCAACTGCAACATCTGCAACTAGATCCCCAATGGAATTTCCCCAAGCCAATACTGTCAGACCCAATAAAGCTGGTGACAACTTTAATATGACACCAAGTGCCGCTAAGCAACCCAACAGCTCTCCAGCTATAAATGAAATCCAACACACACTCATAACAAATGACACGACGACTGCTAATTTCTGC
>PIAY-18
GAAAAATCCCCAGAATCGAGGAACCTGAAATCTTGACCATGTTATTACAAATAATGACCCAAGTAAGCTCAAAAACAGAAAACCAAATGCAACAACAATACTCATGTGAAAATGAAGGTAATAGCCAGATGGATATGAATGGGCCGTGCGCATTACAAGTGCAAGCCCCAGCCCAATAAGCATGTTAAACATAGGACCTGCATAGCAACCAGCCATGGCCATGGCTGGTTGCCCAGCTTTTGCAACTGCAACATCTGCAACTAGATCCCCAATGGAATTTCCCCAAGCCAATACTGTCAGACCCAATAAAGCTGGTGACAACTTTAATATGACACCAAGTGCCGCTAAGCAACCCAACAGCTCTCCAGCTATAAATGAAATCCAACACACACTCATAACAAATGACACGACGACTGCTAATTTCTGC
>PIAY-16
GAAAAATCCCCAGAATCGAGGAACCTGAAATCTTGACCATGTTATTACAAATAATGACCCAAGTAAGCTCAAAAACAGAAAACCAAATGCAACAACAATACTCATGTGAAAATGAAGGTAATAGCCAGATGGATATGAATGGGCCGTGCGCATTACAAGTGCAAGCCCCAGCCCAATAAGCATGTTAAACATAGGACCTGCATAGCAACCAGCCATGGCCATGGCTGGTTGCCCAGCTTTTGCAACTGCAACATCTGCAACTAGATCCCCAATGGAATTTCCCCAAGCCAATACTGTCAGACCCAATAAAGCTGGTGACAACTTTAATATGACACCAAGTGCCGCTAAGCAACCCAACAGCTCTCCAGCTATAAATGAAATCCAACACACACTCATAACAAATGACACGACGACTGCTAATTTCTGC
>PIAY-17
GAAAAATCCCCAGAATCGAGGAACCTGAAATCTTGACCATGTTATTACAAATAATGACCCAAGTAAGCTCAAAAACAGAAAACCAAATGCAACAACAATACTCATGTGAAAATGAAGGTAATAGCCAGATGGATATGAATGGGCCGTGCGCATTACAAGTGCAAGCCCCAGCCCAATAAGCATGTTAAACATAGGACCTGCATAGCAACCAGCCATGGCCATGGCTGGTTGCCCAGCTTTTGCAACTGCAACATCTGCAACTAGATCCCCAATGGAATTTCCCCAAGCCAATACTGTCAGACCCAATAAAGCTGGTGACAACTTTAATATGACACCAAGTGCCGCTAAGCAACCCAACAGCTCTCCAGCTATAAATGAAATCCAACACACACTCATAACAAATGACACGACGACTGCTAATTTCTGC
>PIAY-7
GAAAAATCCCCAGAATCGAGGAACCTGAAATCTTGACCATGTTATTACAAATAATGACCCAAGTAAGCTCAAAAACAGAAAACCAAATGCAACAACAATACTCATGTGAAAATGAAGGTAATAGCCAGATGGATATGAATGGGCCGTGCGCATTACAAGTGCAAGCCCCAGCCCAATAAGCATGTTAAACATAGGACCTGCATAGCAACCAGCCATGGCCATGGCTGGTTGCCCAGCTTTTGCAACTGCAACATCTGCAACTAGATCCCCAATGGAATTTCCCCAAGCCAATACTGTCAGACCCAATAAAGCTGGTGACAACTTTAATATGACACCAAGTGCCGCTAAGCAACCCAACAGCTCTCCAGCTATAAATGAAATCCAACACACACTCATAACAAATGACACGACGACTGCTAATTTCTGC
>PIAY-13
GAAAAATCCCCAGAATCGAGGAACCTGAAATCTTGACCATGTTATTACAAATAATGACCCAAGTAAGCTCAAAAACAGAAAACCAAATGCAACAACAATACTCATGTGAAAATGAAGGTAATAGCCAGATGGATATGAATGGGCCGTGCGCATTACAAGTGCAAGCCCCAGCCCAATAAGCATGTTAAACATAGGACCTGCATAGCAACCAGCCATGGCCATGGCTGGTTGCCCAGCTTTTGCAACTGCAACATCTGCAACTAGATCCCCAATGGAATTTCCCCAAGCCAATACTGTCAGACCCAATAAAGCTGGTGACAACTTTAATATGACACCAAGTGCCGCTAAGCAACCCAACAGCTCTCCAGCTATAAATGAAATCCAACACACACTCATAACAAATGACACGACGACTGCTAATTTCTGC
>PIBU-1
GAAAAATCCCCAGAATCGAGGAACCTGAAATCTTGACCATGTTATTACAAATAATGAGCCAAGTAAGCTCAAAAACAGAAAACCAAATGCAACAACAATACTCATGTGAAAATGAAGGTAATAGCCAGATGGATATGAATGGGCCGTGCGCATTACAAGTGCAAGCCCCAGCCCAATAAGCATGTTAAACATAGGACCTGCATAGCAACCAGCCATGGCCATGGCTGGTTGCCCAGCTTTTGCAACGGCAACATCTGCAACTAGATCCCCAATGGAATTTCCCCAAGCCAATACTGTCAGACCCAATAAAGCTGGTGACAACTTTAATATGACACCAAGTGCCGCTAAGCAACCCAACAGCTCTCCAGCTATAAATGAAATCCAACACACACTCATAACAAATGACACAACTACTGCTAATTTCTGC
>PIFL-9
GAAAAATCCCCAGAATCGAGGAACCTGAAATCTTGACCATGTTATTACAAATAATGACCCAAGTAAGCTCAAAAACAGAAAACCAAATGCAACAACAATACTCATGTGAAAATGAAGGTAATAGCCAGATGGATATGAATGGGCCGTGCGCATTACAAGTGCAAGCCCCAGCCCAATAAGCATGTTAAACATAGGACCTGCATAGCAACCAGCCATGGCCATGGCTGGTTGCCCAGCTTTTGCAACTGCAACATCTGCAACTAGATCCCCAATGGAATTTCCCCAAGCCAATACTGTCAGACCCAATAAAGCTGGTGACAACTTTAATATGACACCAAGTGCCGCTAAGCAACCCAACAGCTCTCCAGCTATAAATGAAATCCAACACACACTCATAACAAATGACACGACGACTGCTAATTTCTGC
>PIFL-16
GAAAAATCCCCAGAATCGAGGAACCTGAAATCTTGACCATGTTATTACAAATAATGACCCAAGTAAGCTCAAAAACAGAAAACCAAATGCAACAACAATACTCATGTGAAAATGAAGGTAATAGCCAGATGGATATGAATGGGCCGTGCGCATTACAAGTGCAAGCCCCAGCCCAATAAGCATGTTAAACATAGGACCTGCATAGCAACCAGCCATGGCCATGGCTGGTTGCCCAGCTTTTGCAACTGCAACATCTGCAACTAGATCCCCAATGGAATTTCCCCAAGCCAATACTGTCAGACCCAATAAAGCTGGTGACAACTTTAATATGACACCAAGTGCCGCTAAGCAACCCAACAGCTCTCCAGCTATAAATGAAATCCAACACACACTCATAACAAATGACACGACGACTGCTAATTTCTGC
>PIFL-14
GAAAAATCCCCAGAATCGAGGAACCTGAAATCTTGACCATGTTATTACAAATAATGACCCAAGTAAGCTCAAAAACAGAAAACCAAATGCAACAACAATACTCATGTGAAAATGAAGGTAATAGCCAGATGGATATGAATGGGCCGTGCGCATTACAAGTGCAAGCCCCAGCCCAATAAGCATGTTAAACATAGGACCTGCATAGCAACCAGCCATGGCCATGGCTGGTTGCCCAGCTTTTGCAACTGCAACATCTGCAACTAGATCCCCAATGGAATTTCCCCAAGCCAATACTGTCAGACCCAATAAAGCTGGTGACAACTTTAATATGACACCAAGTGCCGCTAAGCAACCCAACAGCTCTCCAGCTATAAATGAAATCCAACACACACTCATAACAAATGACACGACGACTGCTAATTTCTGC
>PIFL-1
GAAAAATCCCCAGAATCGAGGAACCTGAAATCTTGACCATGTTATTACAAATAATGACCCAAGTAAGCTCAAAAACAGAAAACCAAATGCAACAACAATACTCATGTGAAAATGAAGGTAATAGCCAGATGGATATGAATGGGCCGTGCGCATTACAAGTGCAAGCCCCAGCCCAATAAGCATGTTAAACATAGGACCTGCATAGCAACCAGCCATGGCCATGGCTGGTTGCCCAGCTTTTGCAACTGCAACATCTGCAACTAGATCCCCAATGGAATTTCCCCAAGCCAATACTGTCAGACCCAATAAAGCTGGTGACAACTTTAATATGACACCAAGTGCCGCTAAGCAACCCAACAGCTCTCCAGCTATAAATGAAATCCAACACACACTCATAACAAATGACACGACGACTGCTAATTTCTGC
>PIFL-17
GAAAAATCCCCAGAATCGAGGAACCTGAAATCTTGACCATGTTATTACAAATAATGACCCAAGTAAGCTCAAAAACAGAAAACCAAATGCAACAACAATACTCATGTGAAAATGAAGGTAATAGCCAGATGGATATGAATGGGCCGTGCGCATTACAAGTGCAAGCCCCAGCCCAATAAGCATGTTAAACATAGGACCTGCATAGCAACCAGCCATGGCCATGGCTGGTTGCCCAGCTTTTGCAACTGCAACATCTGCAACTAGATCCCCAATGGAATTTCCCCAAGCCAATACTGTCAGACCCAATAAAGCTGGTGACAACTTTAATATGACACCAAGTGCCGCTAAGCAACCCAACAGCTCTCCAGCTATAAATGAAATCCAACACACACTCATAACAAATGACACGACGACTGCTAATTTCTGC
>PIFL-12
GAAAAATCCCCAGAATCGAGGAACCTGAAATCTTGACCATGTTATTACAAATAATGACCCAAGTAAGCTCAAAAACAGAAAACCAAATGCAACAACAATACTCATGTGAAAATGAAGGTAATAGCCAGATGGATATGAATGGGCCGTGCGCATTACAAGTGCAAGCCCCAGCCCAATAAGCATGTTAAACATAGGACCTGCATAGCAACCAGCCATGGCCATGGCTGGTTGCCCAGCTTTTGCAACTGCAACATCTGCAACTAGATCCCCAATGGAATTTCCCCAAGCCAATACTGTCAGACCCAATAAAGCTGGTGACAACTTTAATATGACACCAAGTGCCGCTAAGCAACCCAACAGCTCTCCAGCTATAAATGAAATCCAACACACACTCATAACAAATGACACGACGACTGCTAATTTCTGC
>PIFL-15
GAAAAATCCCCAGAATCGAGGAACCTGAAATCTTGACCATGTTATTACAAATAATGACCCAAGTAAGCTCAAAAACAGAAAACCAAATGCAACAACAATACTCGTGTGAAAATGAAGGTAATAGCCAGATGGATATGAATGGGCCGTGCGCATTACAAGTGCAAGCCCCAGCCCAATAAGCATGTTAAACATAGGACCTGCATAGCAACCAGCCATGGCCATGGCTGGTTGCCCAGCTTTTGCAACTGCAACATCTGCAACTAGATCCCCAATGGAATTTCCCCAAGCCAATACTGTCAGACCCAATAAAGCTGGTGACAACTTTAATATGACACCAAGTGCCGCTAAGCAACCCAACAGCTCTCCAGCTATAAATGAAATCCAACACACACTCATAACAAATGACACGACGACTGCTAATTTCTGC
>PIFL-10
GAAAAATCCCCAGAATCGAGGAACCTGAAATCTTGACCATGTTATTACAAATAATGAGCCAAGTAAGCTCAAAAACAGAAAACCAAATGCAACAACAATACTCATGTGAAAATGAAGGTAATAGCCAGATGGATATGAATGAGCCGTGCGCATTACAAGTGCAAGCCCCAGCCCAATAAGCATGTTAAACATAGGACCTGCATAGCAACCAGCCATGGCCATGGCTGGTTGCCCAGCTTTTGCAACTGCAACATCTGCAACTAGATCCCCAATGGAATTTCCCCAAGCCAATACTGTCAGACCCAATAAAGCTGGTGACAACTTTAATATGACACCAAGTGCCGCTAAGCAACCCAACAGCTCTCCAGCTATAAATGAAATCCAACACACACTCATAACAAATGACACAACGACTGCTAATTTCTGC
>PIFL-3
GAAAAATCCCCAGAATCGAGGAACCTGAAATCTTGACCATGTTATTACAAATAATGACCCAAGTAAGCTCAAAAACAGAAAACCAAATGCAACAACAATACTCATGTGAAAATGAAGGTAATAGCCAGATGGATATGAATGGGCCGTGCGCATTACAAGTGCAAGCCCCAGCCCAATAAGCATGTTAAACATAGGACCTGCATAGCAACCAGCCATGGCCATGGCTGGTTGCCCAGCTTTTGCAACTGCAACATCTGCAACTAGATCCCCAATGGAATTTCCCCAAGCCAATACTGTCAGACCCAATAAAGCTGGTGACAACTTTAATATGACACCAAGTGCCGCTAAGCAACCCAACAGCTCTCCAGCTATAAATGAAATCCAACACACACTCATAACAAATGACACGACGACTGCTAATTTCTGC
>PIFL-8
GAAAAATCCCCAGAATCGAGGAACCTGAAATCTTGACCATGTTATTACAAATAATGACCCAAGTAAGCTCAAAAACAGAAAACCAAATGCAACAACAATACTCATGTGAAAATGAAGGTAATAGCCAGATGGATATGAATGGGCCGTGCGCATTACAAGTGCAAGCCCCAGCCCAATAAGCATGTTAAACATAGGACCTGCATAGCAACCAGCCATGGCCATGGCTGGTTGCCCAGCTTTTGCAACTGCAACATCTGCAACTAGATCCCCAATGGAATTTCCCCAAGCCAATACTGTCAGACCCAATAAAGCTGGTGACAACTTTAATATGACACCAAGTGCCGCTAAGCAACCCAACAGCTCTCCAGCTATAAATGAAATCCAACACACACTCATAACAAATGACACGACGACTGCTAATTTCTGC
>PIFL-2
GAAAAATCCCCAGAATCGAGGAACCTGAAATCTTGACCATGTTATTACAAATAATGACCCAAGTAAGCTCAAAAACAGAAAACCAAATGCAACAACAATACTCATGTGAAAATGAAGGTAATAGCCAGATGGATATGAATGGGCCGTGCGCATTACAAGTGCAAGCCCCAGCCCAATAAGCATGTTAAACATAGGACCTGCATAGCAACCAGCCATGGCCATGGCTGGTTGCCCAGCTTTTGCAACTGCAACATCTGCAACTAGATCCCCAATGGAATTTCCCCAAGCCAATACTGTCAGACCCAATAAAGCTGGTGACAACTTTAATATGACACCAAGTGCCGCTAAGCAACCCAACAGCTCTCCAGCTATAAATGAAATCCAACACACACTCATAACAAATGACACGACGACTGCTAATTTCTGC
>PIFL-13
GAAAAATCCCCAGAATCGAGGAACCTGAAATCTTGACCATGTTATTACAAATAATGACCCAAGTAAGCTCAAAAACAGAAAACCAAATGCAACAACAATACTCATGTGAAAATGAAGGTAATAGCCAGATGGATATGAATGGGCCGTGCGCATTACAAGTGCAAGCCCCAGCCCAATAAGCATGTTAAACATAGGACCTGCATAGCAACCAGCCATGGCCATGGCTGGTTGCCCAGCTTTTGCAACTGCAACATCTGCAACTAGATCCCCAATGGAATTTCCCCAAGCCAATACTGTCAGACCCAATAAAGCTGGTGACAACTTTAATATGACACCAAGTGCCGCTAACCAACCCAACAGCTCTCCAGCTATAAATGAAATCCAACACACACTCATAACAAATGACACGACGACTGCTAATTTCTGC
>PIFL-11
GAAAAATCCCCAGAATCGAGGAACCTGAAATCTTGACCATGTTATTACAAATAATGACCCAAGTAAGCTCAAAAACAGAAAACCAAATGCAACAACAATACTCATGTGAAAATGAAGGTAATAGCCAGATGGATATGAATGGGCCGTGCGCATTACAAGTGCAAGCCCCAGCCCAATAAGCATGTTAAACATAGGACCTGCATAGCAACCAGCCATGGCCATGGCTGGTTGCCCAGCTTTTGCAACTGCAACATCTGCAACTAGATCCCCAATGGAATTTCCCCAAGCCAATACTGTCAGACCCAATAAAGCTGGTGACAACTTTAATATGACACCAAGTGCCGCTAAGCAACCCAACAGCTCTCCAGCTATAAATGAAATCCAACACACACTCATAACAAATGACACGACGACTGCTAATTTCTGC
>PIGE-2
GAAAAATCCCCAGAATCGAGGAACCTGAAATCTTGACCATGTTATTACAAATAATGAACCAAGTAAGCTCAAAAACAGAAAACCAAATGCAACAACAATACTCATGTGAAAATGAAGGTAATAGCCAGATGGATATGAATGGGCCGTGCGCATTACAAGTGCAAGCCCCAGCCCAATAAGCATGTTAAACATAGGACCTGCATAGCAACCAGCCATGGCCATGGCTGGTTGCCCAGCTTTTGCAACTGCAACATCTGCAACTAGATCCCCAATGGAATTTCCCCAAGCCAATACTGTCAGACCCAATAAAGCTGGTGACAACTTTAATATGACACCAAGTGCCGCTAAGCAACCCAACAGCTCTCCAGCTATAAATGAAATCCAACACACACTCATAACAAATGACACAACGACTGCTAATTTCTGC
>PIGE-1
GAAAAATCCCCAGAATCGAGGAACCTGAAATCTTGACCATGTTATTACAAATAATGAACCAAGTAAGCTCAAAAACAGAAAACCAAATGCAACAACAATACTCATGTGAAAATGAAGGTAATAGCCAGATGGATATGAATGGGCCGTGCGCATTACAAGTGCAAGCCCCAGCCCAATAAGCATGTTAAACATAGGACCTGCATAGCAACCAGCCATGGCCATGGCTGGTTGCCCAGCTTTTGCAACTGCAACATCTGCAACTAGATCCCCAATGGAATTTCCCCAAGCCAATACTGTCAGACCCAATAAAGCTGGTGACAACTTTAATATGACACCAAGTGCCGCTAAGCAACCCAACAGCTCTCCAGCTATAAATGAAATCCAACACACACTCATAACAAATGACACAACGACTGCTAATTTCTGC
>PIMN-11
GAAAAATCCCCAGAATCGAGGAACCTGAAATCTTGACCATGTTATTACAAATAATGACCCAAGTAAGCTCAAAAACAGAAAACCAAATGCAACAACAATACTCATGTGGAAATGAAGGTAATAGCCAGATGGATATGAATGGGCCGTGCGCATTACAAGTGCAAGCCCCAGCCCAATAAGCATGTTAAACATAGGACCTGCATAGCAACCAGCCATGGCCATGGCTGGTTGCCCAGCTTTTGCAACTGCAACATCTGCAACTAGATCCCCAATGGAATTTCCCCAAGCCAATACTGTCAGACCCAATAAAGCTGGTGACAACTTTAATATGACACCAAGTGCCGCTAAGCAACCCAACAGCTCTCCAGCTATAAATGAAATCCAACACACACTCATAACAAATGACACGACGACTGCTAATTTCTGC
>PIMN-12
GAAAAATCCCCAGAATCGAGGAACCTGAAATCTTGACCATGTTATTACAAATAATGACCCAAGTAAGCTCAAAAACAGAAAACCAAATGCAACAACAATACTCGTGTGAAAATGAAGGTAATAGCCAGATGGATATGAATGGGCCGTGCGCATTACAAGTGCAAGCCCCAGCCCAATAAGCATGTTAAACATAGGACCTGCATAGCAACCAGCCATGGCCATGGCTGGTTGCCCAGCTTTTGCAACTGCAACATCTGCAACTAGATCCCCAATGGAATTTCCCCAAGCCAATACTGTCAGACCCAATAAAGCTGGTGACAACTTTAATATGACACCAAGTGCCGCTAAGCAACCCAACAGCTCTCCAGCTATAAATGAAATCCAACACACACTCATAACAAATGACACGACGACTGCTAATTTCTGC
>PIMN-6
GAAAAATCCCCAGAATCGAGGAACCTGAAATCTTGACCATGTTATTACAAATAATGACCCAAGTAAGCTCAAAAACAGAAAACCAAATGCAACAACAATACTCGTGTGAAAATGAAGGTAATAGCCAGATGGATATGAATGGGCCGTGCGCATTACAAGTGCAAGCCCCAGCCCAATAAGCATGTTAAACATAGGACCTGCATAGCAACCAGCCATGGCCATGGCTGGTTGCCCAGCTTTTGCAACTGCAACATCTGCAACTAGATCCCCAATGGAATTTCCCCAAGCCAATACTGTCAGACCCAATAAAGCTGGTGACAACTTTAATATGACACCAAGTGCCGCTAAGCAACCCAACAGCTCTCCAGCTATAAATGAAATCCAACACACACTCATAACAAATGACACGACGACTGCTAATTTCTGC
>PIMN-7
GAAAAATCCCCAGAATCGAGGAACCTGAAATCTTGACCATGTTATTACAAATAATGACCCAAGTAAGCTCAAAAACAGAAAACCAAATGCAACAACAATACTCGTGTGAAAATGAAGGTAATAGCCAGATGGATATGAATGGGCCGTGCGCATTACAAGTGCAAGCCCCAGCCCAATAAGCATGTTAAACATAGGACCTGCATAGCAACCAGCCATGGCCATGGCTGGTTGCCCAGCTTTTGCAACTGCAACATCTGCAACTAGATCCCCAATGGAATTTCCCCAAGCCAATACTGTCAGACCCAATAAAGCTGGTGACAACTTTAATATGACACCAAGTGCCGCTAAGCAACCCAACAGCTCTCCAGCTATAAATGAAATCCAACACACACTCATAACAAATGACACGACGACTGCTAATTTCTGC
>PIMN-14
GAAAAATCCCCAGAATCGAGGAACCTGAAATCTTGACCATGTTATTACAAATAATGACCCAAGTAAGCTCAAAAACAGAAAACCAAATGCAACAACAATACTCGTGTGAAAATGAAGGTAATAGCCAGATGGATATGAATGGGCCGTGCGCATTACAAGTGCAAGCCCCAGCCCAATAAGCATGTTAAACATAGGACCTGCATAGCAACCAGCCATGGCCATGGCTGGTTGCCCAGCTTTTGCAACTGCAACATCTGCAACTAGATCCCCAATGGAATTTCCCCAAGCCAATACTGTCAGACCCAATAAAGCTGGTGACAACTTTAATATGACACCAAGTGCCGCTAAGCAACCCAACAGCTCTCCAGCTATAAATGAAATCCAACACACACTCATAACAAATGACACGACGACTGCTAATTTCTGC
>PIMN-15
GAAAAATCCCCAGAATCGAGGAACCTGAAATCTTGACCATGTTATTACAAATAATGACCCAAGTAAGCTCAAAAACAGAAAACCAAATGCAACAACAATACTCGTGTGAAAATGAAGGTAATAGCCAGATGGATATGAATGGGCCGTGCGCATTACAAGTGCAAGCCCCAGCCCAATAAGCATGTTAAACATAGGACCTGCATAGCAACCAGCCATGGCCATGGCTGGTTGCCCAGCTTTTGCAACTGCAACATCTGCAACTAGATCCCCAATGGAATTTCCCCAAGCCAATACTGTCAGACCCAATAAAGCTGGTGACAACTTTAATATGACACCAAGTGCCGCTAAGCAACCCAACAGCTCTCCAGCTATAAATGAAATCCAACACACACTCATAACAAATGACACGACGACTGCTAATTTCTGC
>PIMN-2
GAAAAATCCCCAGAATCGAGGAACCTGAAATCTTGACCATGTTATTACAAATAATGACCCAAGTAAGCTCAAAAACAGAAAACCAAATGCAACAACAATACTCATGTGAAAATGAAGGTAATAGCCAGATGGATATGAATGGGCCGTGCGCATTACAAGTGCAAGCCCCAGCCCAATAAGCATGTTAAACATAGGACCTGCATAGCAACCAGCCATGGCCATGGCTGGTTGCCCAGCTTTTGCAACTGCAACATCTGCAACTAGATCCCCAATGGAATTTCCCCAAGCCAATACTGTCAGACCCAATAAAGCTGGTGACAACTTTAATATGACACCAAGTGCCGCTAAGCAACCCAACAGCTCTCCAGCTATAAATGAAATCCAACACACACTCATAACAAATGACACGACAACTGCTAATTTCTGC
>PIMN-18
GAAAAATCCCCAGAATCGAGGAACCTGAAATCTTGACCATGTTATTACAAATAATGACCCAAGTAAGCTCAAAAACAGAAAACCAAATGCAACAACAATACTCATGTGGAAATGAAGGTAATAGCCAGATGGATATGAATGGGCCGTGCGCATTACAAGTGCAAGCCCCAGCCCAATAAGCATGTTAAACATAGGACCTGCATAGCAACCAGCCATGGCCATGGCTGGTTGCCCAGCTTTTGCAACTGCAACATCTGCAACTAGATCCCCAATGGAATTTCCCCAAGCCAATACTGTCAGACCCAATAAAGCTGGTGACAACTTTAATATGACACCAAGTGCCGCTAAGCAACCCAACAGCTCTCCAGCTATAAATGAAATCCAACACACACTCATAACAAATGACACGACGACTGCTAATTTCTGC
>PIMN-17
GAAAAATCCCCAGAATCGAGGAACCTGAAATCTTGACCATGTTATTACAAATAATGACCCAAGTAAGCTCAAAAACAGAAAACCAAATGCAACAACAATACTCGTGTGAAAATGAAGGTAATAGCCAGATGGATATGAATGGGCCGTGCGCATTACAAGTGCAAGCCCCAGCCCAATAAGCATGTTAAACATAGGACCTGCATAGCAACCAGCCATGGCCATGGCTGGTTGCCCAGCTTTTGCAACTGCAACATCTGCAACTAGATCCCCAATGGAATTTCCCCAAGCCAATACTGTCAGACCCAATAAAGCTGGTGACAACTTTAATATGACACCAAGTGCCGCTAAGCAACCCAACAGCTCTCCAGCTATAAATGAAATCCAACACACACTCATAACAAATGACACGACGACTGCTAATTTCTGC
>PIMN-3
GAAAAATCCCCAGAATCGAGGAACCTGAAATCTTGACCATGTTATTACAAATAATGAGCCAAGTAAGCTCAAAAACAGAAAACCAAATGCAACAACAATACTCATGTGAAAATGAAGGTAATAGCCAGATGGATATGAATGGGCCGTGCGCATTACAAGTGCAAGCCCCAGCCCAATAAGCATGTTAAACATAGGACCTGCATAACAACCAGCCATGGCCATGGCTGGTTGCCCAGCTTTTGCAACTGCAACATCTGCAACTAGATCCCCAATGGAATTTCCCCACGCCAATACTGTCAGACCCAATAAAGCTGGTGACAACTTTAATATGACACCAAGTGCCGCTAAGCAACCCAACAGCTCTCCAGCTATAAATGAAATCCAACACACACTCATAACAAATGACACAACGACTGCTAATTTCTGC
>PIMN-9
GAAAAATCCCCAGAATCGAGGAACCTGAAATCTTGACCATGTTATTACAAATAATGACCCAAGTAAGCTCAAAAACAGAAAACCAAATGCAACAACAATACTCGTGTGAAAATGAAGGTAATAGCCAGATGGATATGAATGGGCCGTGCGCATTACAAGTGCAAGCCCCAGCCCAATAAGCATGTTAAACATAGGACCTGCATAGCAACCAGCCATGGCCATGGCTGGTTGCCCAGCTTTTGCAACTGCAACATCTGCAACTAGATCCCCAATGGAATTTCCCCAAGCCAATACTGTCAGACCCAATAAAGCTGGTGACAACTTTAATATGACACCAAGTGCCGCTAAGCAACCCAACAGCTCTCCAGCTATAAATGAAATCCAACACACACTCATAACAAATGACACGACGACTGCTAATTTCTGC
>PIMN-8
GAAAAATCCCCAGAATCGAGGAACCTGAAATCTTGACCATGTTATTACAAATAATGACCCAAGTAAGCTCAAAAACAGAAAACCAAATGCAACAACAATACTCATGTGAAAATGAAGGTAATAGCCAGATGGATATGAATGGGCCGTGCGCATTACAAGTGCAAGCCCCAGCCCAATAAGCATGTTAAACATAGGACCTGCATAGCAACCAGCCATGGCCATGGCTGGTTGCCCAGCTTTTGCAACTGCAACATCTGCAACTAGATCCCCAATGGAATTTCCCCAAGCCAATACTGTCAGACCCAATAAAGCTGGTGACAACTTTAATATGACACCAAGTGCCGCTAAGCAACCCAACAGCTCTCCAGCTATAAATGAAATCCAACACACACTCATAACAAATGACACGACGACTGCTAATTTCTGC
>PIMN-5
GAAAAATCCCCAGAATCGAGGAACCTGAAATCTTGACCAAGTTATTACAAATAATGAGCCAAGTAAGCTCAAAAACAGAAAACCAAATGCAACAACAATACTCATGTGAAAATGAAGGTAATAGCCAGATGGATATGAATGGGCCGTGCGCATTACAAGTGCAAGCCCCAGCCCAATAAGCATGTTAAACATAGGACCTGCATAGCAACCAGCCATGGCCATGGCTGGTTGCCCAGCTTTTGCAACTGCAACATCTGCAACTAGATCCCCAATGGAATTTCCCCAAGCCAATACTGTCAGACCCAATAAAGCTGGTGACAACTTTAATATGACACCAAGTGCCGCTAAGCAACCCAACAGCTCTCCAGCTATAAATGAAATCCAACACACACTCATAACAAATGACACAACGACTGCTAATTTCTGC
>PIMN-16
GAAAAATCCCCAGAATCGAGGAACCTGAAATCTTGACCAAGTTATTACAAATAATGAGCCAAGTAAGCTCAAAAACAGAAAACCAAATGCAACAACAATACTCATGTGAAAATGAAGGTAATAGCCAGATGGATATGAATGGGCCGTGCGCATTACAAGTGCAAGCCCCAGCCCAATAAGCATGTTAAACATAGGACCTGCATAGCAACCAGCCATGGCCATGGCTGGTTGCCCAGCTTTTGCAACTGCAACATCTGCAACTAGATCCCCAATGGAATTTCCCCAAGCCAATACTGTCAGACCCAATAAAGCTGGTGACAACTTTAATATGACACCAAGTGCCGCTAAGCAACCCAACAGCTCTCCAGCTATAAATGAAATCCAACACACACTCATAACAAATGACACAACGACTGCTAATTTCTGC
>PIMN-1
GAAAAATCCCCAGAATCGAGGAACCTGAAATCTTGACCATGTTATTACAAATAATGACCCAAGTAAGCTCAAAAACAGAAAACCAAATGCAACAACAATACTCATGTGAAAATGAAGGTAATAGCCAGATGGATATGAATGGGCCGTGCGCATTACAAGTGCAAGCCCCAGCCCAATAAGCATGTTAAACATAGGACCTGCATAGCAACCAGCCATGGCCATGGCTGGTTGCCCAGCTTTTGCAACTGCAACATCTGCAACTAGATCCCCAATGGAATTTCCCCAAGCCAATACTGTCAGACCCAATAAAGCTGGTGACAACTTTAATATGACACCAAGTGCCGCTAAGCAACCCAACAGCTCTCCAGCTATAAATGAAATCCAACACACACTCATAACAAATGACACGACGACTGCTAATTTCTGC
>PIMN-13
GAAAAATCCCCAGAATCGAGGAACCTGAAATCTTGACCATGTTATTACAAATAATGACCCAAGTAAGCTCAAAAACAGAAAACCAAATGCAACAACAATACTCATGTGGAAATGAAGGTAATAGCCAGATGGATATGAATGGGCCGTGCGCATTACAAGTGCAAGCCCCAGCCCAATAAGCATGTTAAACATAGGACCTGCATAGCAACCAGCCATGGCCATGGCTGGTTGCCCAGCTTTTGCAACTGCAACATCTGCAACTAGATCCCCAATGGAATTTCCCCAAGCCAATACTGTCAGACCCAATAAAGCTGGTGACAACTTTAATATGACACCAAGTGCCGCTAAGCAACCCAACAGCTCTCCAGCTATAAATGAAATCCAACACACACTCATAACAAATGACACGACGACTGCTAATTTCTGC
>PIMN-10
GAAAAATCCCCAGAATCGAGGAACCTGAAATCTTGACCAAGTTATTACAAATAATGAGCCAAGTAAGCTCAAAAACAGAAAACCAAATGCAACAACAATACTCATGTGAAAATGAAGGTAATAGCCAGATGGATATGAATGGGCCGTGCGCATTACAAGTGCAAGCCCCAGCCCAATAAGCATGTTAAACATAGGACCTGCATAGCAACCAGCCATGGCCATGGCTGGTTGCCCAGCTTTTGCAACTGCAACATCTGCAACTAGATCCCCAATGGAATTTCCCCAAGCCAATACTGTCAGACCCAATAAAGCTGGTGACAACTTTAATATGACACCAAGTGCCGCTAAGCAACCCAACAGCTCTCCAGCTATAAATGAAATCCAACACACACTCATAACAAATGACACAACGACTGCTAATTTCTGC
>PIMN-4
GAAAAATCCCCAGAATCGAGGAACCTGAAATCTTGACCATGTTATTACAAATAATGAGCCAAGTAAGCTCAAAAACAGAAAACCAAATGCAACAACAATACTCATGTGAAAATGAAGGTAATAGCCAGATGGATATGAATGGGCCGTGCGCATTACAAGTGCAAGCCCCAGCCCAATAAGCATGTTAAACATAGGACCTGCATAACAACCAGCCATGGCCATGGCTGGTTGCCCAGCTTTTGCAACTGCAACATCTGCAACTAGATCCCCAATGGAATTTCCCCACGCCAATACTGTCAGACCCAATAAAGCTGGTGACAACTTTAATATGACACCAAGTGCCGCTAAGCAACCCAACAGCTCTCCAGCTATAAATGAAATCCAACACACACTCATAACAAATGACACAACGACTGCTAATTTCTGC
>PISB-12
GAAAAATCCCCAGAATCGAGGAACCTGAAATCTTGACCATGTTATTACAAATAATGACCCAAGTAAGCTCAAAAACAGAAAACCAAATGCAACAACAATACTCATGTGAAAATGAAGGTAATAGCCAGATGGATATGAATGGGCCGTGCGCATTACAAGTGCAAGCCCCAGCCCAATAAGCATGTTAAACATAGGACCTGCATAGCAACCAGCCATGGCCATGGCTGGTTGCCCAGCTTTTGCAACTGCAACATCTGCAACTAGATCCCCAATGGAATTTCCCCAAGCCAATACTGTCAGACCCAATAAAGCTGGTGACAACTTTAATATGACACCAAGTGCCGCTAAGCAACCCAACAGCTCTCCAGCTATAAATGAAATCCAACACACACTCATAACAAATGACACGACGACTGCTAATTTCTGC
>PISB-18
GAAAAATCCCCAGAATCGAGGAACCTGAAATCTTGACCATGTTATTACAAATAATGACCCAAGTAAGCTCAAAAACAGAAAACCAAATGCAACAACAATACTCATGTGAAAATGAAGGTAATAGCCAGATGGATATGAATGGGCCGTGCGCATTACAAGTGCAAGCCCCAGCCCAATAAGCATGTTAAACATAGGACCTGCATAGCAACCAGCCATGGCCATGGCTGGTTGCCCAGCTTTTGCAACTGCAACATCTGCAACTAGATCCCCAATGGAATTTCCCCAAGCCAATACTGTCAGACCCAATAAAGCTGGTGACAACTTTAATATGACACCAAGTGCCGCTAAGCAACCCAACAGCTCTCCAGCTATAAATGAAATCCAACACACACTCATAACAAATGACACGACGACTGCTAATTTCTGC
>PISB-3
GAAAAATCCCCAGAATCGAGGAACCTGAAATCTTGACCAAGTTATTACAAATAATGAGCCAAGTAAGCTCAAAAACAGAAAACCAAATGCAACAACAATACTCATGTGAAAATGAAGGTAATAGCCAGATGGATATGAATGGGCCGTGCGCATTACAAGTGCAAGCCCCAGCCCAATAAGCATGTTAAACATAGGACCTGCATAGCAACCAGCCATGGCCATGGCTGGTTGCCCAGCTTTTGCAACTGCAACATCTGCAACTAGATCCCCAATGGAATTTCCCCAAGCCAATACTGTCAGACCCAATAAAGCTGGTGACAACTTTAATATGACACCAAGTGCCGCTAAGCAACCCAACAGCTCTCCAGCTATAAATGAAATCCAACACACACTCATAACAAATGACACAACGACTGCTAATTTCTGC
>PISB-13
GAAAAATCCCCAGAATCGAGGAACCTGAAATCTTGACCAAGTTATTACAAATAATGAGCCAAGTAAGCTCAAAAACAGAAAACCAAATGCAACAACAATACTCATGTGAAAATGAAGGTAATAGCCAGATGGATATGAATGGGCCGTGCGCATTACAAGTGCAAGCCCCAGCCCAATAAGCATGTTAAACATAGGACCTGCATAGCAACCAGCCATGGCCATGGCTGGTTGCCCAGCTTTTGCAACTGCAACATCTGCAACTAGATCCCCAATGGAATTTCCCCAAGCCAATACTGTCAGACCCAATAAAGCTGGTGACAACTTTAATATGACACCAAGTGCCGCTAAGCAACCCAACAGCTCTCCAGCTATAAATGAAATCCAACACACACTCATAACAAATGACACAACGACTGCTAATTTCTGC
>PISB-15
GAAAAATCCCCAGAATCGAGGAACCTGAAATCTTGACCATGTTATTACAAATAATGAGCCAAGTAAGCTCAAAAACAGAAAACCAAATGCAACAACAATACTCATGTGAAAATGAAGGTAATAGCCAGATGGATATGAATGAGCCGTGCGCATTACAAGTGCAAGCCCCAGCCCAATAAGCATGTTAAACATAGGACCTGCATAGCAACCAGCCATGGCCATGGCTGGTTGCCCAGCTTTTGCAACTGCAACATCTGCAACTAGATCCCCAATGGAATTTCCCCAAGCCAATACTGTCAGACCCAATAAAGCTGGTGACAACTTTAATATGACACCAAGTGCCGCTAAGCAACCCAACAGCTCTCCAGCTATAAATGAAATCCAACACACACTCATAACANNNNNNNNNNNNNNNNNNNNNNNNNNN
>PISB-2
GAAAAATCCCCAGAATCGAGGAACCTGAAATCTTGACCATGTTATTACAAATAATGACCCAAGTAAGCTCAAAAACAGAAAACCAAATGCAACAACAATACTCGTGTGAAAATGAAGGTAATAGCCAGATGGATATGAATGGGCCGTGCGCATTACAAGTGCAAGCCCCAGCCCAATAAGCATGTTAAACATAGGACCTGCATAGCAACCAGCCATGGCCATGGCTGGTTGCCCAGTTTTTGCAACTGCAACATCTGCAACTAGATCCCCAATGGAATTTCCCCAAGCCAATACTGTCAGACCCAATAAAGCTGGTGACAACTTTAATATGACACCAAGTGCCGCTAAGCAACCCAACAGCTCTCCAGCTATAAATGAAATCCAACACACACTCATAACAAATGACACGACGACTGCTAATTTCTGC
>PISB-10
GAAAAATCCCCAGAATCGAGGAACCTGAAATCTTGACCATGTTATTACAAATAATGAGCCAAGTAAGCTCAAAAACAGAAAACCAAATGCAACAACAATACTCATGTGAAAATGAAGGTAATAGCCAGATGGATATGAATGAGCCGTGCGCATTACAAGTGCAAGCCCCAGCCCAATAAGCATGTTAAACATAGGACCTGCATAGCAACCAGCCATGGCCATGGCTGGTTGCCCAGCTTTTGCAACTGCAACATCTGCAACTAGATCCCCAATGGAATTTCCCCAAGCCAATACTGTCAGACCCAATAAAGCTGGTGACAACTTTAATATGACACCAAGTGCCGCTAAGCAACCCAACAGCTCTCCAGCTATAAATGAAATCCAACACACACTCATAACAAATGACACAACGACTGCTAATTTCTGC
>PISB-17
GAAAAATCCCCAGAATCGAGGAACCTGAAATCTTGACCATGTTATTACAAATAATGAGCCAAGTAAGCTCAAAAACAGAAAACCAAATGCAACAACAATACTCATGTGAAAATGAAGGTAATAGCCAGATGGATATGAATGAGCCGTGCGCATTACAAGTGCAAGCCCCAGCCCAATAAGCATGTTAAACATAGGACCTGCATAGCAACCAGCCATGGCCATGGCTGGTTGCCCAGCTTTTGCAACTGCAACATCTGCAACTAGATCCCCAATGGAATTTCCCCAAGCCAATACTGTCAGACCCAATAAAGCTGGTGACAACTTTAATATGACACCAAGTGCCGCTAAGCAACCCAACAGCTCTCCAGCTATAAATGAAATCCAACACACACTCATAACAAATGACACAACGACTGCTAATTTCTGC
>PISB-8
GAAAAATCCCCAGAATCGAGGAACCTGAAATCTTGACCAAGTTATTACAAATAATGAGCCAAGTAAGCTCAAAAACAGAAAACCAAATGCAACAACAATACTCATGTGAAAATGAAGGTAATAGCCAGATGGATATGAATGGGCCGTGCGCATTACAAGTGCAAGCCCCAGCCCAATAAGCATGTTAAACATAGGACCTGCATAGCAACCAGCCATGGCCATGGCTGGTTGCCCAGCTTTTGCAACTGCAACATCTGCAACTAGATCCCCAATGGAATTTCCCCAAGCCAATACTGTCAGACCCAATAAAGCTGGTGACAACTTTAATATGACACCAAGTGCCGCTAAGCAACCCAACAGCTCTCCAGCTATAAATGAAATCCAACACACACTCATAACAAATGACACAACGACTGCTAATTTCTGC
>PISB-14
GAAAAATCCCCAGAATCGAGGAACCTGAAATCTTGACCATGTTATTACAAATAATGACCCAAGTAAGCTCAAAAACAGAAAACCAAATGCAACAACAATACTCATGTGAAAATGAAGGTAATAGCCAGATGGATATGAATGGGCCGTGCGCATTACAAGTGCAAGCCCCAGCCCAATAAGCATGTTAAACATAGGACCTGCATAGCAACCAGCCATGGCCATGGCTGGTTGCCCAGCTTTTGCAACTGCAACATCTGCAACTAGATCCCCAATGGAATTTCCCCAAGCCAATACTGTCAGACCCAATAAAGCTGGTGACAACTTTAATATGACACCAAGTGCCGCTAAGCAACCCAACAGCTCTCCAGCTATAAATGAAATCCAACACACACTCATAACAAATGACACGACGACTGCTAATTTCTGC
>PISB-16
GAAAAATCCCCAGAATCGAGGAACCTGAAATCTTGACCAAGTTATTACAAATAATGAGCCAAGTAAGCTCAAAAACAGAAAACCAAATGCAACAACAATACTCATGTGAAAATGAAGGTAATAGCCAGATGGATATGAATGGGCCGTGCGCATTACAAGTGCAAGCCCCAGCCCAATAAGCATGTTAAACATAGGACCTGCATAGCAACCAGCCATGGCCATGGCTGGTTGCCCAGCTTTTGCAACTGCAACATCTGCAACTAGATCCCCAATGGAATTTCCCCAAGCCAATACTGTCAGACCCAATAAAGCTGGTGACAACTTTAATATGACACCAAGTGCCGCTAAGCAACCCAACAGCTCTCCAGCTATAAATGAAATCCAACACACACTCATAACAAATGACACAACGACTGCTAATTTCTGC
>PISB-7
GAAAAATCCCCAGAATCGAGGAACCTGAAATCTTGACCATGTTATTACAAATAATGACCCAAGTAAGCTCAAAAACAGAAAACCAAATGCAACAACAATACTCATGTGAAAATGAAGGTAATAGCCAGATGGATATGAATGGGCCGTGCGCATTACAAGTGCAAGCCCCAGCCCAATAAGCATGTTAAACATAGGACCTGCATAGCAACCAGCCATGGCCATGGCTGGTTGCCCAGCTTTTGCAACTGCAACATCTGCAACTAGATCCCCAATGGAATTTCCCCAAGCCAATACTGTCAGACCCAATAAAGCTGGTGACAACTTTAATATGACACCAAGTGCCGCTAAGCAACCCAACAGCTCTCCAGCTATAAATGAAATCCAACACACACTCATAACAAATGACACGACGACTGCTAATTTCTGC
>PISB-1
GAAAAATCCCCAGAATCGAGGAACCTGAAATCTTGACCATGTTATTACAAATAATGACCCAAGTAAGCTCAAAAACAGAAAACCAAATGCAACAACAATACTCATGTGAAAATGAAGGTAATAGCCAGATGGATATGAATGGGCCGTGCGCATTACAAGTGCAAGCCCCAGCCCAATAAGCATGTTAAACATAGGACCTGCATAGCAACCAGCCATGGCCATGGCTGGTTGCCCAGCTTTTGCAACTGCAACATCTGCAACTAGATCCCCAATGGAATTTCCCCAAGCCAATACTGTCAGACCCAATAAAGCTGGTGACAACTTTAATATGACACCAAGTGCCGCTAAGCAACCCAACAGCTCTCCAGCTATAAATGAAATCCAACACACACTCATAACAAATGACACGACGACTGCTAATTTCTGC
>PISB-5
GAAAAATCCCCAGAATCGAGGAACCTGAAATCTTGACCAAGTTATTACAAATAATGAGCCAAGTAAGCTCAAAAACAGAAAACCAAATGCAACAACAATACTCATGTGAAAATGAAGGTAATAGCCAGATGGATATGAATGGGCCGTGCGCATTACAAGTGCAAGCCCCAGCCCAATAAGCATGTTAAACATAGGACCTGCATAGCAACCAGCCATGGCCATGGCTGGTTGCCCAGCTTTTGCAACTGCAACATCTGCAACTAGATCCCCAATGGAATTTCCCCAAGCCAATACTGTCAGACCCAATAAAGCTGGTGACAACTTTAATATGACACCAAGTGCCGCTAAGCAACCCAACAGCTCTCCAGCTATAAATGAAATCCAACACACACTCATAACAAATGACACAACGACTGCTAATTTCTGC
>PISB-11
GAAAAATCCCCAGAATCGAGGAACCTGAAATCTTGACCAAGTTATTACAAATAATGAGCCAAGTAAGCTCAAAAACAGAAAACCAAATGCAACAACAATACTCATGTGAAAATGAAGGTAATAGCCAGATGGATATGAATGGGCCGTGCGCATTACAAGTGCAAGCCCCAGCCCAATAAGCATGTTAAACATAGGACCTGCATAGCAACCAGCCATGGCCATGGCTGGTTGCCCAGCTTTTGCAACTGCAACATCTGCAACTAGATCCCCAATGGAATTTCCCCAAGCCAATACTGTCAGACCCAATAAAGCTGGTGACAACTTTAATATGACACCAAGTGCCGCTAAGCAACCCAACAGCTCTCCAGCTATAAATGAAATCCAACACACACTCATAACAAATGACACAACGACTGCTAATTTCTGC
>PISB-4
GAAAAATCCCCAGAATCGAGGAACCTGAAATCTTGACCAAGTTATTACAAATAATGAGCCAAGTAAGCTCAAAAACAGAAAACCAAATGCAACAACAATACTCATGTGAAAATGAAGGTAGTAGCCAGATGGATATGAATGGGCCGTGCGCATTACAAGTGCAAGCCCCAGCCCAATAAGCATGTTAAACATAGGACCTGCATAGCAACCAGCCATGGCCATGGCTGGTTGCCCAGCTTTTGCAACTGCAACATCTGCAACTAGATCCCCAATGGAATTTCCCCAAGCCAATACTGTCAGACCCAATAAAGCTGGTGACAACTTTAATATGACACCAAGTGCCGCTAAGCAACCCAACAGCTCTCCAGCTATAAATGAAATCCAACACACACTCATAACAAATGACACAACGACTGCTAATTTCTGC
>PISB-6
GAAAAATCCCCAGAATCGAGGAACCTGAAATCTTGACCAAGTTATTACAAATAATGAGCCAAGTAAGCTCAAAAACAGAAAACCAAATGCAACAACAATACTCATGTGAAAATGAAGGTAATAGCCAGATGGATATGAATGGGCCGTGCGCATTACAAGTGCAAGCCCCAGCCCAATAAGCATGTTAAACATAGGACCTGCATAGCAACCAGCCATGGCCATGGCTGGTTGCCCAGCTTTTGCAACTGCAACATCTGCAACTAGATCCCCAATGGAATTTCCCCAAGCCAATACTGTCAGACCCAATAAAGCTGGTGACAACTTTAATATGACACCAAGTGCCGCTAAGCAACCCAACAGCTCTCCAGCTATAAATGAAATCCAACACACACTCATAACAAATGACACAACGACTGCTAATTTCTGC
>PISQ-2
GAAAAATCCCCAGAATCGAGGAACCTGAAATCTTGACCATGTTATTACAAATAATGAGCCAAGTAAGCTCAAAAACAGAAAACCAAATGCAACAACAATACTCATGTGAAAATGAAGGTAATAGCCAGATGGATATGAATGGGCCGTGCGCATTACAAGTGCAAGCCCCAGCCCAATAAGCATGTTAAACATAGGACCTGCATAGCAACCAGCCATGGCCATGGCTGGTTGCCCAGCTTTTGCAACTGCAACATCTGCAACTAGATCCCCAATGGAATTTCCCCAAGCCAATACTGTCAGACCCAATAAAGCTGGTGACAACTTTAATATGACACCAAGTGCCGCTAAGCAACCCAACAGCTCTCCAGCTATAAATGAAATCCAACACACACTCATAACAAATGACACAACGACTGCTAATTTCTGC
>PISQ-1
GAAAAATCCCCAGAATCGAGGAACCTGAAATCTTGACCATGTTATTACAAATAATGAGCCAAGTAAGCTCAAAAACAGAAAACCAAATGCAACAACAATACTCATGTGAAAATGAAGGTAATAGCCAGATGGATATGAATGGGCCGTGCGCATTACAAGTGCAAGCCCCAGCCCAATAAGCATGTTAAACATAGGACCTGCATAGCAACCAGCCATGGCCATGGCTGGTTGCCCAGCTTTTGCAACTGCAACATCTGCAACTAGATCCCCAATGGAATTTCCCCAAGCCAATACTGTCAGACCCAATAAAGCTGGTGACAACTTTAATATGACACCAAGTGCCGCTAAGCAACCCAACAGCTCTCCAGCTATAAATGAAATCCAACACACACTCATAACAAATGACACAACGACTGCTAATTTCTGC
>PIST-13
GAAAAATCCCCAGAATCGAGGAACCTGAAATCTTGACCATGTTATCACAAATAATGAGCCAAGTAAGCTCAAAAACAGAAAACCAAATGCAACAACAATACTCATGTGAAAATGAAGGTAATAGCCAGATGGATATGAATGGGCCGTGCGCATTACAAGTGCAAGCCCCAGCCCAATAAGCATGTTAAACATAGGACCTGCATAGCAACCAGCCATGGCCATGGCTGGTTGCCCAGCTTTTGCAACTGCAACATCTGCAACTAGATCCCCAATGGAATTTCCCCAAGCCAATACCGTCAGACCCAATAAAGCTGGTGACAACTTTAATATGACACCAAGTGCCGCTAAGCAACCCAACAGCTCTCCAGCTATAAATGAAATCCAACACACACTCATAACAAATGACACAACGACTGCTAATTTCTGC
>PIST-2
GAAAAATCCCCAGAATCGAGGAACCTGAAATCTTGACCATGTTATCACAAATAATGAGCCAAGTAAGCTCAAAAACAGAAAACCAAATGCAACAACAATACTCATGTGAAAATGAAGGTAATAGCCAGATGGATATGAATGGGCCGTGCGCATTACAAGTGCAAGCCCCAGCCCAATAAGCATGTTAAACATAGGACCTGCATAGCAACCAGCCATGGCCATGGCTGGTTGCCCAGCTTTTGCAACTGCAACATCTGCAACTAGATCCCCAATGGAATTTCCCCAAGCCAATACCGTCAGACCCAATAAAGCTGGTGACAACTTTAATATGACACCAAGTGCCGCTAAGCAACCCAACAGCTCTCCAGCTATAAATGAAATCCAACACACACTCATAACAAATGACACAACGACTGCTAATTTCTGC
>PIST-5
GAAAAATCCCCAGAATCGAGGAACCTGAAATCTTGACCATGTTATCACAAATAATGAGCCAAGTAAGCTCAAAAACAGAAAACCAAATGCAACAACAATACTCATGTGAAAATGAAGGTAATAGCCAGATGGATATGAATGGGCCGTGCGCATTACAAGTGCAAGCCCCAGCCCAATAAGCATGTTAAACATAGGACCTGCATAGCAACCAGCCATGGCCATGGCTGGTTGCCCAGCTTTTGCAACTGCAACATCTGCAACTAGATCCCCAATGGAATTTCCCCAAGCCAATACCGTCAGACCCAATAAAGCTGGTGACAACTTTAATATGACACCAAGTGCCGCTAAGCAACCCAACAGCTCTCCAGCTATAAATGAAATCCAACACACACTCATAACAAATGACACAACGACTGCTAATTTCTGC
>PIST-11
GAAAAATCCCCAGAATCGAGGAACCTGAAATCTTGACCATGTTATCACAAATAATGAGCCAAGTAAGCTCAAAAACAGAAAACCAAATGCAACAACAATACTCATGTGAAAATGAAGGTAATAGCCAGATGGATATGAATGGGCCGTGCGCATTACAAGTGCAAGCCCCAGCCCAATAAGCATGTTAAACATAGGACCTGCATAGCAACCAGCCATGGCCATGGCTGGTTGCCCAGCTTTTGCAACTGCAACATCTGCAACTAGATCCCCAATGGAATTTCCCCAAGCCAATACCGTCAGACCCAATAAAGCTGGTGACAACTTTAATATGACACCAAGTGCCGCTAAGCAACCCAACAGCTCTCCAGCTATAAATGAAATCCAACACACACTCATAACAAATGACACAACGACTGCTAATTTCTGC
>PIST-14
GAAAAATCCCCAGAATCGAGGAACCTGAAATCTTGACCATGTTATCACAAATAATGAGCCAAGTAAGCTCAAAAACAGAAAACCAAATGCAACAACAATACTCATGTGAAAATGAAGGTAATAGCCAGATGGATATGAATGGGCCGTGCGCATTACAAGTGCAAGCCCCAGCCCAATAAGCATGTTAAACATAGGACCTGCATAGCAACCAGCCATGGCCATGGCTGGTTGCCCAGCTTTTGCAACTGCAACATCTGCAACTAGATCCCCAATGGAATTTCCCCAAGCCAATACCGTCAGACCCAATAAAGCTGGTGACAACTTTAATATGACACCAAGTGCCGCTAAGCAACCCAACAGCTCTCCAGCTATAAATGAAATCCAACACACACTCATAACAAATGACACAACGACTGCTAATTTCTGC
>PIST-4
GAAAAATCCCCAGAATCGAGGAACCTGAAATCTTGACCATGTTATCACAAATAATGAGCCAAGTAAGCTCAAAAACAGAAAACCAAATGCAACAACAATACTCATGTGAAAATGAAGGTAATAGCCAGATGGATATGAATGGGCCGTGCGCATTACAAGTGCAAGCCCCAGCCCAATAAGCATGTTAAACATAGGACCTGCATAGCAACCAGCCATGGCCATGGCTGGTTGCCCAGCTTTTGCAACTGCAACATCTGCAACTAGATCCCCAATGGAATTTCCCCAAGCCAATACCGTCAGACCCAATAAAGCTGGTGACAACTTTAATATGACACCAAGTGCCGCTAAGCAACCCAACAGCTCTCCAGCTATAAATGAAATCCAACACACACTCATAACAAATGACACAACGACTGCTAATTTCTGC
>PIST-3
GAAAAATCCCCAGAATCGAGGAACCTGAAATCTTGACCATGTTATCACAAATAATGAGCCAAGTAAGCTCAAAAACAGAAAACCAAATGCAACAACAATACTCATGTGAAAATGAAGGTAATAGCCAGATGGATATGAATGGGCCGTGCGCATTACAAGTGCAAGCCCCAGCCCAATAAGCATGTTAAACATAGGACCTGCATAGCAACCAGCCATGGCCATGGCTGGTTGCCCAGCTTTTGCAACTGCAACATCTGCAACTAGATCCCCAATGGAATTTCCCCAAGCCAATACCGTCAGACCCAATAAAGCTGGTGACAACTTTAATATGACACCAAGTGCCGCTAAGCAACCCAACAGCTCTCCAGCTATAAATGAAATCCAACACACACTCATAACAAATGACACAACGACTGCTAATTTCTGC
>PICH-X3
GAAAAATCCCCAGAATCGAGGAACCTGAAATCTTGACCATGTTATCACAAATAATGAGCCAAGTAAGCTCAAAAACAGAAAACCAAATGCAACAACAATACTCATGTGAAAATGAAGGTAATAGCCAGATGGATATGAATGGGCCGTGCGCATTACAAGTGCAAGCCCCAGCCCAATAAGCATGTTAAACATAGGACCTGCATAGCAACCAGCCATGGCCATGGCTGGTTGCCCAGCTTTTGCAACTGCAACATCTGCAACTAGATCCCCAATGGAATTTCCCCAAGCCAATACCGTCAGACCCAATAAAGCTGGTGACAACTTTAATATGACACCAAGTGCCGCTAAGCAACCCAACAGCTCTCCAGCTATAAATGAAATCCAACACACACTCATAACAAATGACACAACGACTGCTAATTTCTGC
>PIST-8
GAAAAATCCCCAGAATCGAGGAACCTGAAATCTTGACCATGTTATCACAAATAATGAGCCAAGTAAGCTCAAAAACAGAAAACCAAATGCAACAACAATACTCATGTGAAAATGAAGGTAATAGCCAGATGGATATGAATGGGCCGTGCGCATTACAAGTGCAAGCCCCAGCCCAATAAGCATGTTAAACATAGGACCTGCATAGCAACCAGCCATGGCCATGGCTGGTTGCCCAGCTTTTGCAACTGCAACATCTGCAACTAGATCCCCAATGGAATTTCCCCAAGCCAATACCGTCAGACCCAATAAAGCTGGTGACAACTTTAATATGACACCAAGTGCCGCTAAGCAACCCAACAGCTCTCCAGCTATAAATGAAATCCAACACACACTCATAACAAATGACACAACGACTGCTAATTTCTGC
>PIST-12
GAAAAATCCCCAGAATCGAGGAACCTGAAATCTTGACCATGTTATCACAAATAATGAGCCAAGTAAGCTCAAAAACAGAAAACCAAATGCAACAACAATACTCATGTGAAAATGAAGGTAATAGCCAGATGGATATGAATGGGCCGTGCGCATTACAAGTGCAAGCCCCAGCCCAATAAGCATGTTAAACATAGGACCTGCATAGCAACCAGCCATGGCCATGGCTGGTTGCCCAGCTTTTGCAACTGCAACATCTGCAACTAGATCCCCAATGGAATTTCCCCAAGCCAATACCGTCAGACCCAATAAAGCTGGTGACAACTTTAATATGACACCAAGTGCCGCTAAGCAACCCAACAGCTCTCCAGCTATAAATGAAATCCAACACACACTCATAACAAATGACACAACGACTGCTAATTTCTGC
>PIST-10
GAAAAATCCCCAGAATCGAGGAACCTGAAATCTTGACCATGTTATCACAAATAATGAGCCAAGTAAGCTCAAAAACAGAAAACCAAATGCAACAACAATACTCATGTGAAAATGAAGGTAATAGCCAGATGGATATGAATGGGCCGTGCGCATTACAAGTGCAAGCCCCAGCCCAATAAGCATGTTAAACATAGGACCTGCATAGCAACCAGCCATGGCCATGGCTGGTTGCCCAGCTTTTGCAACTGCAACATCTGCAACTAGATCCCCAATGGAATTTCCCCAAGCCAATACCGTCAGACCCAATAAAGCTGGTGACAACTTTAATATGACACCAAGTGCCGCTAAGCAACCCAACAGCTCTCCAGCTATAAATGAAATCCAACACACACTCATAACAAATGACACAACGACTGCTAATTTCTGC
>PICH-X2
GAAAAATCCCCAGAATCGAGGAACCTGAAATCTTGACCATGTTATCACAAATAATGAGCCAAGTAAGCTCAAAAACAGAAAACCAAATGCAACAACGATACTCATGTGAAAATGAAGGTAATAGCCAGATGGATATGAATGGGCCGTGCGCATTACAAGTGCAAGCCCCAGCCCAATAAGCATGTTAAACATAGGACCTGCATAGCAACCAGCCATGGCCATGGCTGGTTGCCCAGCTTTTGCAACTGCAACATCTGCAACTAGATCCCCAATGGAATTTCCCCAAGCCAATACCGTCAGACCCAATAAAGCTGGTGACAACTTTAATATGACACCAAGTGCCGCTAAGCAACCCAACAGCTCTCCAGCTATAAATGAAATCCAACACACACTCATAACAAATGACACAACGACTGCTAATTTCTGC
>PIST-7
GAAAAATCCCCAGAATCGAGGAACCTGAAATCTTGACCATGTTATCACAAATAATGAGCCAAGTAAGCTCAAAAACAGAAAACCAAATGCAACAACAATACTCATGTGAAAATGAAGGTAATAGCCAGATGGATATGAATGGGCCGTGCGCATTACAAGTGCAAGCCCCAGCCCAATAAGCATGTTAAACATAGGACCTGCATAGCAACCAGCCATGGCCATGGCTGGTTGCCCAGCTTTTGCAACTGCAACATCTGCAACTAGATCCCCAATGGAATTTCCCCAAGCCAATACCGTCAGACCCAATAAAGCTGGTGACAACTTTAATATGACACCAAGTGCCGCTAAGCAACCCAACAGCTCTCCAGCTATAAATGAAATCCAACACACACTCATAACAAATGACACAACGACTGCTAATTTCTGC
>PIST-6
GAAAAATCCCCAGAATCGAGGAACCTGAAATCTTGACCATGTTATCACAAATAATGAGCCAAGTAAGCTCAAAAACAGAAAACCAAATGCAACAACAATACTCATGTGAAAATGAAGGTAATAGCCAGATGGATATGAATGGGCCGTGCGCATTACAAGTGCAAGCCCCAGCCCAATAAGCATGTTAAACATAGGACCTGCATAGCAACCAGCCATGGCCATGGCTGGTTGCCCAGCTTTTGCAACTGCAACATCTGCAACTAGATCCCCAATGGAATTTCCCCAAGCCAATACCGTCAGACCCAATAAAGCTGGTGACAACTTTAATATGACACCAAGTGCCGCTAAGCAACCCAACAGCTCTCCAGCTATAAATGAAATCCAACACACACTCATAACAAATGACACAACGACTGCTAATTTCTGC
>PIST-15
GAAAAATCCCCAGAATCGAGGAACCTGAAATCTTGACCATGTTATCACAAATAATGAGCCAAGTAAGCTCAAAAACAGAAAACCAAATGCAACAACAATACTCATGTGAAAATGAAGGTAATAGCCAGATGGATATGAATGGGCCGTGCGCATTACAAGTGCAAGCCCCAGCCCAATAAGCATGTTAAACATAGGACCTGCATAGCAACCAGCCATGGCCATGGCTGGTTGCCCAGCTTTTGCAACTGCAACATCTGCAACTAGATCCCCAATGGAATTTCCCCAAGCCAATACCGTCAGACCCAATAAAGCTGGTGACAACTTTAATATGACACCAAGTGCCGCTAAGCAACCCAACAGCTCTCCAGCTATAAATGAAATCCAACACACACTCATAACAAATGACACAACGACTGCTAATTTCTGC
>PIST-19
GAAAAATCCCCAGAATCGAGGAACCTGAAATCTTGACCATGTTATCACAAATAATGAGCCAAGTAAGCTCAAAAACAGAAAACCAAATGCAACAACAATACTCATGTGAAAATGAAGGTAATAGCCAGATGGATATGAATGGGCCGTGCGCATTACAAGTGCAAGCCCCAGCCCAATAAGCATGTTAAACATAGGACCTGCATAGCAACCAGCCATGGCCATGGCTGGTTGCCCAGCTTTTGCAACTGCAACATCTGCAACTAGATCCCCAATGGAATTTCCCCAAGCCAATACCGTCAGACCCAATAAAGCTGGTGACAACTTTAATATGACACCAAGTGCCGCTAAGCAACCCAACAGCTCTCCAGCTATAAATGAAATCCAACACACACTCATAACAAATGACACAACGACTGCTAATTTCTGC
>PILA-18
GAAAAATCCCCAGAATCGAGGAACCTGAAATCTTGACCATGTTATTACAAATAATGACCCAAGTAAGCTCAAAAACAGAAAACCAAATGCAACAACAATACTCATGTGAAAATGAAGGTAATAGCCAGATGGATATGAATGGGCCGTGCGCATTACAAGTGCAAGCCCCAGCCCAATAAGCATGTTAAACATAGGACCTGCATAGCAACCAGCCATGGCCATGGCTGGTTGCCCAGCTTTTGCAACTGCAACATCTGCAACTAGATCCCCAATGGAATTTCCCCAAGCCAATACTGTCAGACCCAATAAAGCTGGTGACAACTTTAATATGACACCAAGTGCCGCTAAGCAACCCAACAGCTCTCCAGCTATAAATGAAATCCAACACACACTCATAACAAATGACACGACGACTGCTAATTTCTGC
>PILA-24
GAAAAATCCCCAGAATCGAGGAACCTGAAATCTTGACCATGTTATTACAAATAATGACCCAAGTAAGCTCAAAAACAGAAAACCAAATGCAACAACAATACTCATGTGAAAATGAAGGTAATAGCCAGATGGATATGAATGGGCCGTGCGCATTACAAGTGCAAGCCCCAGCCCAATAAGCATGTTAAACATAGGACCTGCATAGCAACCAGCCATGGCCATGGCTGGTTGCCCAGCTTTTGCAACTGCAACATCTGCAACTAGATCCCCAATGGAATTTCCCCAAGCCAATACTGTCAGACCCAATAAAGCTGGTGACAACTTTAATATGACACCAAGTGCCGCTAAGCAACCCAACAGCTCTCCAGCTATAAATGAAATCCAACACACACTCATAACAAATGACACGACGACTGCTAATTTCTGC
>PILA-20
GAAAAATCCCCAGAATCGAGGAACCTGAAATCTTGACCATGTTATTACAAATAATGAGCCAAGTAAGCTCAAAAACAGAAAACCAAATGCAACAACAATACTCATGTGAAAATGAAGGTAATAGCCAGATGGATATGAATGGGCCGTACGCATTACAAGTGCAAGCCCCAGCCCAATAAGCATGTTAAACATAGGACCTGCATAGCAACCAGCCATGGCCATGGCTGGTTGCCCAGCTTTTGCAACTGCAACATCTGCAACTAGATCCCCAATGGAATTTCCCCAAGCCAATACTGTCAGACCCAATAAAGCTGGTGACAACTTTAATATGACACCAAGCGCCGCTAAGCAACCCAACAGCTCTCCAGCTATAAATGAAATCCAACACACACTCATAACAAATGACACAACGACTGCTAATTTCTGC
>PILA-23
GAAAAATCCCCAGAATCGAGGAACCTGAAATCTTGACCATGTTATTACAAATAATGAGCCAAGTAAGCTCAAAAACAGAAAACCAAATGCAACAACAATACTCATGTGAAAATGAAGGTAATAGCCAGATGGATATGAATGGGCCGTACGCATTACAAGTGCAAGCCCCAGCCCAATAAGCATGTTAAACATAGGACCTGCATAGCAACCAGCCATGGCCATGGCTGGTTGCCCAGCTTTTGCAACTGCAACATCTGCAACTAGATCCCCAATGGAATTTCCCCAAGCCAATACTGTCAGACCCAATAAAGCTGGTGACAACTTTAATATGACACCAAGCGCCGCTAAGCAACCCAACAGCTCTCCAGCTATAAATGAAATCCAACACACACTCATAACAAATGACACAACGACTGCTAATTTCTGC
>PILA-21
GAAAAATCCCCAGAATCGAGGAACCTGAAATCTTGACCATGTTATCACAAATAATGAGCCAAGTAAGCTCAAAAACAGAAAACCAAATGCAACAACAATACTCATGTGAAAATGAAGGTAATAGCCAGATGGATATGAATGGGCCGTGCGCATTACAAGTGCAAGCCCCAGCCCAATAAGCATGTTAAACATAGGACCTGCATAGCAACCAGCCATGGCCATGGCTGGTTGCCCAGCTTTTGCAACTGCAACATCTGCAACTAGATCCCCAATGGAATTTCCCCAAGCCAATACTGTCAGACCCAATAAAGCTGGTGACAACTTTAATATGACACCAAGTGCCGCTAAACAACCCAACAGCTCTCCAGCTATAAATGAAATCCAACACACACTCATAACAAATGACACAACGACTGCTAATTTCTGC
>PILA-19
GAAAAATCCCCAGAATCGAGGAACCTGAAATCTTGACCATGTTATTACAAATAATGACCCAAGTAAGCTCAAAAACAGAAAACCAAATGCAACAACAATACTCATGTGAAAATGAAGGTAATAGCCAGATGGATATGAATGGGCCGTGCGCATTACAAGTGCAAGCCCCAGCCCAATAAGCATGTTAAACATAGGACCTGCATAGCAACCAGCCATGGCCATGGCTGGTTGCCCAGCTTTTGCAACTGCAACATCTGCAACTAGATCCCCAATGGAATTTCCCCAAGCCAATACTGTCAGACCCAATAAAGCTGGTGACAACTTTAATATGACACCAAGTGCCGCTAAGCAACCCAACAGCTCTCCAGCTATAAATGAAATCCAACACACACTCATAACAAATGACACGACGACTGCTAATTTCTGC
>PILA-27
GAAAAATCCCCAGAATCGAGGAACCTGAAATCTTGACCATGTTATTACAAATAATGACCCAAGTAAGCTCAAAAACAGAAAACCAAATGCAACAACAATACTCATGTGAAAATGAAGGTAATAGCCAGATGGATATGAATGGGCCGTGCGCATTACAAGTGCAAGCCCCAGCCCAATAAGCATGTTAAACATAGGACCTGCATAGCAACCAGCCATGGCCATGGCTGGTTGCCCAGCTTTTGCAACTGCAACATCTGCAACTAGATCCCCAATGGAATTTCCCCAAGCCAATACTGTCAGACCCAATAAAGCTGGTGACAACTTTAATATGACACCAAGTGCCGCTAAGCAACCCAACAGCTCTCCAGCTATAAATGAAATCCAACACACACTCATAACAAATGACACGACGACTGCTAATTTCTGC
>PILA-26
GAAAAATCCCCAGAATCGAGGAACCTGAAATCTTGACCATGTTATTACAAATAATGACCCAAGTAAGCTCAAAAACAGAAAACCAAATGCAACAACAATACTCATGTGAAAATGAAGGTAATAGCCAGATGGATATGAATGGGCCGTGCGCATTACAAGTGCAAGCCCCAGCCCAATAAGCATGTTAAACATAGGACCTGCATAGCAACCAGCCATGGCCATGGCTGGTTGCCCAGCTTTTGCAACTGCAACATCTGCAACTAGATCCCCAATGGAATTTCCCCAAGCCAATACTGTCAGACCCAATAAAGCTGGTGACAACTTTAATATGACACCAAGTGCCGCTAAGCAACCCAACAGCTCTCCAGCTATAAATGAAATCCAACACACACTCATAACAAATGACACGACGACTGCTAATTTCTGC
>PILA-22
GAAAAATCCCCAGAATCGAGGAACCTGAAATCTTGACCATGTTATTACAAATAATGACCCAAGTAAGCTCAAAAACAGAAAACCAAATGCAACAACAATACTCATGTGAAAATGAAGGTAATAGCCAGATGGATATGAATGGGCCGTGCGCATTACAAGTGCAAGCCCCAGCCCAATAAGCATGTTAAACATAGGACCTGCATAGCAACCAGCCATGGCCATGGCTGGTTGCCCAGCTTTTGCAACTGCAACATCTGCAACTAGATCCCCAATGGAATTTCCCCAAGCCAATACTGTCAGACCCAATAAAGCTGGTGACAACTTTAATATGACACCAAGTGCCGCTAAGCAACCCAACAGCTCTCCAGCTATAAATGAAATCCAACACACACTCATAACAAATGACACGACGACTGCTAATTTCTGC
>PILA-28
GAAAAATCCCCAGAATCGAGGAACCTGAAATCTTGACCATGTTATCACAAATAATGAGCCAAGTAAGCTCAAAAACAGAAAACCAAATGCAACAACAATACTCATGTGAAAATGAAGGTAATAGCCAGATGGATATGAATGGGCCGTGCGCATTACAAGTGCAAGCCCCAGCCCAATAAGCATGTTAAACATAGGACCTGCATAGCAACCAGCCATGGCCATGGCTGGTTGCCCAGCTTTTGCAACTGCAACATCTGCAACTAGATCCCCAATGGAATTTCCCCAAGCCAATACTGTCAGACCCAATAAAGCTGGTGACAACTTTAATATGACACCAAGTGCCGCTAAGCAACCCAACAGCTCTCCAGCTATAAATGAAATCCAACACACACTCATAACAAATGACACAACGACTGCTAATTTCTGC
>PILA-17
GAAAAATCCCCAGAATCGAGGAACCTGAAATCTTGACCATGTTATTACAAATAATGAGCCAAGTAAGCTCAAAAACAGAAAACCAAATGCAACAACAATACTCATGTGAAAATGAAGGTAATAGCCAGATGGATATGAATGGGCCGTACGCATTACAAGTGCAAGCCCCAGCCCAATAAGCATGTTAAACATAGGACCTGCATAGCAACCAGCCATGGCCATGGCTGGTTGCCCAGCTTTTGCAACTGCAACATCTGCAACTAGATCCCCAATGGAATTTCCCCAAGCCAATACTGTCAGACCCAATAAAGCTGGTGACAACTTTAATATGACACCAAGCGCCGCTAAGCAACCCAACAGCTCTCCAGCTATAAATGAAATCCAACACACACTCATAACAAATGACACAACGACTGCTAATTTCTGC
