# Supplementary material for: An empirical evaluation of two-stage species tree inference strategies using a multilocus dataset from North American pines
Source: BMC Evol Biol. 2014 Mar 29;14:67. doi: 10.1186/1471-2148-14-67 (PMC4021425; doi:10.1186/1471-2148-14-67)
Supplement: Additional file 3 — Zip archive containing data filesDp,Dp,0,Ds,Ds,0, and a description of these files. [file 1471-2148-14-67-S3.zip › DeGiorgioEtAl_2014_AdditionalFile1/Dataset_Dp0/2_5483_02.fas]

>PIAL-8
CAAACTCGTCTATGTTAAATAGATGGCACCACAAATGCATACAGAAATGGCCCATGAATGTCATGTCAT---------------------------------------------TGACATTGTGGTTAGCATCCAGGACGCAAGAAAAATATCTGGATTTGTTCTGCCGAATACTTACACAA---------AAGCTACCGACGACGCTTACCTTGTACAACATTGATTATTGCTCCAATCGTAGATTTATTTACATATCAGCACTAAAC----TCTAGTGCGCGTAAAGTAACAA------------TTTTATGATAGCCCATTGAAATCTAAGATTTGAAATGGCCACCATTCCATGGTGCATTCATGGAATTCATAGCATGACCATGTCCAGGAGCTGGGGTGATCATATGAGGAGGAGCTGCAGAAGTTACCATAGGAGGAGCTACTGGGG
>PIAL-2
CAAACTCGTCTATGTTAAATAGATGGCACCACACATGCATACAGAAATGGCCCATGAATGTCATGTCAT---------------------------------------------TGACATTGTGGTTAGCATCCAGGACGCAAGAAAAATGTCTGGATTTGTTCTGCCGAATACTTACACAA-----------GCTACCGACGACGCTTACCTTGTACAACATTGATTATTGCTCCAATCGTAGATTTATTTACATATCAGCACTAAAC----TCTAGTGCGCGTAAAGTAACAA------------TTTTATGATAGCCCGTTGAAATCTAAGATTTGAAATGGCCACCATTCCATGGTGCATTCATGGAATTCATAGCATGACCATGTCCAGGAGCTGGGGTGATCATATGAGGAGGAGCTGCAGAAGTGACCATAGGAGGAGCTACTGGGG
>PIAL-17
CAAACTCGTCTATGTTAAATAGATGGCACCACAAATGCATACAGAAATGGCCCATGAATGTCATGTCAT---------------------------------------------TGACATTGTGGTTAGCATCCAGGACGCAAGAAAAATATCTGGATTTGTTCTGCCGAATACTTACACAA---------AAGCTACCGACGACGCTTACCTTGTACAACATTGATTATTGCTCCAATCGTAGATTTATTTACATATCAGCACTAAAC----TCTAGTGCGCGTAAAGTAACAA------------TTTTATGATAGCCCATTGAAATCTAAGATTTGAAATGGCCACCATTCCATGGTGCATTCATGGAATTCATAGCATGACCATGTCCAGGAGCTGGGGTGATCATATGAGGAGGAGCTGCAGAAGTTACCATAGGAGGAGCTACTGGGG
>PIAL-4
CAAACTCGTCTATGTTAAATAGATGGCACCACACATGCATACAGAAATGGCCCATGAATGTCATGTCAT---------------------------------------------TGACATTGTGGTTAGCATCCAGGACGCAAGAAAAATGTCTGGATTTGTTCTGCCGAATACTTACACAA-----------GCTACCGACGACGCTTACCTTGTACAACATTGATTATTGCTCCAATCGTAGATTTATTTACATATCAGCACTAAAC----TCTAGTGCGCGTAAAGTAACAA------------TTTTATGATAGCCCGTTGAAATCTAAGATTTGAAATGGCCACCATTCCATGGTGCATTCATGGAATTCATAGCATGACCATGTCCAGGAGCTGGGGTGATCATATGAGGAGGAGCTGCAGAAGTGACCATAGGAGGAGCTACTGGGG
>PIAL-7
CAAACTCGTCTATGTTAAATAGATGGCACCACACATGCATACAGAAATGGCCCATGAATGTCATGTCAT---------------------------------------------TGACATTGTGGTTAGCATCCAGGACGCAAGAAAAATGTCTGGATTTGTTCTGCCGAATACTTACACAA-----------GCTACCGACGACGCTTACCTTGTACAACATTGATTATTGCTCCAATCGTAGATTTATTTACATATCAGCACTAAAC----TCTAGTGCGCGTAAAGTAACAA------------TTTTATGATAGCCCGTTGAAATCTAAGATTTGAAATGGCCACCATTCCATGGTGCATTCATGGAATTCATAGCATGACCATGTCCAGGAGCTGGGGTGATCATATGAGGAGGAGCTGCAGAAGTGACCATAGGAGGAGCTACTGGGG
>PIAL-9
CAAACTCGTCTATGTTAAATAGATGGCACCACACATGCATACAGAAATGGCCCATGAATGTCATGTCAT---------------------------------------------TGACATTGTGGTTAGAATCCAGGACGCAAGAAAAATATCTGGATTTGTTCTGCCGAATACTTACACAA---------AAGCTACCTACGACGCTTACCTTGTACAACATTGATTATTGCTCCAATCGTAGATTTATTTACATATCAGCACTAAAC----TCTAGTGCGCGTAAAGTAACAA------------TTTTATGATAGCCCATTGAAATCTAAGATTTGAAATGGCCACCATTCCATGGTGCATTCATGGAATTCATAGCATGACCATGTCCAGGAGCTGGGGTGATCATATGAGGAGGAGCTGCAGAAGTTACCATAGGAGGAGCTACTGGGG
>PIAL-16
CAAACTCGTCTATGTTAAATAGATGGCACCACAAATGCATACAGAAATGGCCCATGAATGTCATGTCAT---------------------------------------------TGACATTGTGGTTAGCATCCAGGACGCAAGAAAAATATCTGGATTTGTTCTGCCGAATACTTACACAA---------AAGCTACCGACGACGCTTACCTTGTACAACATTGATTATTGCTCCAATCGTAGATTTATTTACATATCAGCACTAAAC----TCTAGTGCGCGTAAAGTAACAA------------TTTTATGATAGCCCATTGAAATCTAAGATTTGAAATGGCCACCATTCCAAGGTGCATTCATGGAATTCATAGCATGACCATGTCCAGGAGCTGGGGTGATCATATGAGGAGGAGCTGCAGAAGTTACCATAGGAGGAGCTACTGGGG
>PIAL-10
CAAACTCGTCTATGTTAAATAGATGGCACCACACATGCATACAGAAATGGCCCATGAATGTCATGTCAT---------------------------------------------TGACATTGTGGTTAGCATCCAGGACGCAAGAAAAATGTCTGGATTTGTTCTGCCGAATACTTACACAA-----------GCTACCGACGACGCTTACCTTGTACAACATTGATTATTGCTCCAATCGTAGATTTATTTACATATCAGCACTAAAC----TCTAGTGCGCGTAAAGTAACAA------------TTTTATGATAGCCCGTTGAAATCTAAGATTTGAAATGGCCACCATTCCATGGTGCATTCATGGAATTCATAGCATGACCATGTCCAGGAGCTGGGGTGATCATATGAGGAGGAGCTGCAGAAGTGACCATAGGAGGAGCTACTGGGG
>PIAL-6
CAAACTCGTCTATGTTAAATAGATGGCACCACACATGCATACAGAAATGGCCCATGAATGTCATGTCAT---------------------------------------------TGACATTGTGGTTAGCATCCAGGACGCAAGAAAAATGTCTGGATTTGTTCTGCCGAATACTTACACAA-----------GCTACCGACGACGCTTACCTTGTACAACATTGATTATTGCTCCAATCGTAGATTTATTTACATATCAGCACTAAAC----TCTAGTGCGCGTAAAGTAACAA------------TTTTATGATAGCCCGTTGAAATCTAAGATTTGAAATGGCCACCATTCCATGGTGCATTCATGGAATTCATAGCATGACCATGTCCAGGAGCTGGGGTGATCATATGAGGAGGAGCTGCAGAAGTGACCATAGGAGGAGCTACTGGGG
>PIAL-3
CAAACTCGTCTATGTTAAATAGATGGCACCACACATGCATACAGAAATGGCCCATGAATGTCATCTCAT---------------------------------------------TGACATTGTGGTTAGCATCCAGGACGCAAGAAAAATATCTGGATTTGTTCTGCCGAATACTTACACAA-----------GCTACCGACGACGCTTACCTTGTACAACATTGATTATTGCTCCAATCGTAGATTTATTTACATATCAGCACTAAAC----TCTAGTGCGCGTAAAGTAACAA------------TTTTATGATAGCCCGTTGAAATCTAAGATTTGAAATGGCCACCATTCCATGGTGCATTCATGGAATTCATAGCATGACCATGTCCAGGAGCTGGGGTGATCATATGAGGAGGAGCTGCAGAAGTTACCATAGGAGGAGCTACTGGGG
>PIAL-12
CAAACTCGTCTATGTTAAATAGATGGCACCACACATGCATACAGAAATGGCCCATGAATGTCATGTCAT---------------------------------------------TGACATTGTGGTTAGCATCCAGGACGCAAGAAAAATGTCTGGATTTGTTCTGCCGAATACTTACACAA-----------GCTACCGACGACGCTTACCTTGTACAACATTGATTATTGCTCCAATCGTAGATTTATTTACATATCAGCACTAAAC----TCTAGTGCGCGTAAAGTAACAA------------TTTTATGATAGCCCGTTGAAATCTAAGATTTGAAATGGCCACCATTCCATGGTGCATTCATGGAATTCATAGCATGACCATGTCCAGGAGCTGGGGTGATCATATGAGGAGGAGCTGCAGAAGTGACCATAGGAGGAGCTACTGGGG
>PIAL-15
CAAACTCGTCTATGTTAAATAGATGGCACCACACATGCATACAGAAATGGCCCATGAATGTCATGTCAT---------------------------------------------TGACATTGTGGTTAGCATCCAGGACGCAAGAAAAATGTCTGGATTTGTTCTGCCGAATACTTACACAA-----------GCTACCGACGACGCTTACCTTGTACAACATTGATTATTGCTCCAATCGTAGATTTATTTACATATCAGCACTAAAC----TCTAGTGCGCGTAAAGTAACAA------------TTTTATGATAGCCCGTTGAAATCTAAGATTTGAAATGGCCACCATTCCATGGTGCATTCATGGAATTCATAGCATGACCATGTCCAGGAGCTGGGGTGATCATATGAGGAGGAGCTGCAGAAGTGACCATAGGAGGAGCTACTGGGG
>PIAY-2
CAAACTCGTCTATGTTAAATAGATGGCACCACACATGCATACAGAAATGGCCCATGAATGTCATGTCAT---------------------------------------------TGACATTGTGGTTAGCATCCAGGACGCAAGAAAAATATCTGGATTTGTTCTGCC-AATACTTACACAA---------AAGCTACCGACGACGCTTACCTTGTACAACATTGATTATTGCTCCAATCGTAGATTTATTTACCTATCAGCACTCAAC----TCTAGTGCGCGTAAAGTAACAA------------TTTTATGATAGCCCGTTGAAATCTAAGATTTGAAATGGCCACCATTCCATGGTGCATTCATGGAATTCATAGCATGACCATGTCCAGGAGCTGGGGTGATCATATGAGGAGGAGCTGCAGAAGTTACCATAGGAGGAGCTACTGGGG
>PIAY-18
CAAACTCGTCTATGTTAAATAGATGGCACCACACATGCATACAGAAATGGCCCATGAATGTCATGTCAT---------------------------------------------TGACATTGTGGTTAGCATCCAGGACGCAAGAAAAATATCTGGATTTGTTCTGCCGAATACTTACACAA---------AAGCTACCGACGACGCTTACCTTGTACAACATTGATTATTGCTCCAATCGTAGATTTATTTACATATCAGCACTCAAC----TCTAGTGCGCGTAAAGTAACAA------------TTTTATGATAGCCCGTTGAAATCTAAGATTTGAAATGGCCACCATTCCATGGTGCATTCATGGAATTCATAGCATGACCATGTCCAGGAGCTGGGGTGATCATATGAGGAGGAGCTGCAGAAGTTACCATAGGAGGAGCTACTGGGG
>PIAY-14
CAAACTCGTCTATGTTAAATAGATGGCACCACACATGCATACAGAAATGGCCCATGAATGTCATGTCAT---------------------------------------------TGACATTGTGGTTAGCATCCAGGACGCAAGAAAAATATCTGGATTTGTTCTGCC-AATACTTACACAA---------AAGCTACCGACGACGCTTACCTTGTACAACATTGATTATTGCTCCAATCGTAGATTTATTTACATATCAGCACTCAAC----TCTAGTGCGCGTAAAGTAACAA------------TTTTATGATAGCCCGTTGAAATCTAAGATTTGAAATGGCCACCATTCCATGGTGCATTCATGGAATTCATAGCATGACCATGTCCAGGAGCTGGGGTGATCATATGAGGAGGAGCTGCAGAAGTTACCATAGGAGGAGCTACTGGGG
>PIAY-13
CAAACTCGTCTATGTTAAATAGATGGCACCACACATGCATACAGAAATGGCCCATGAATGTCATGTCAT---------------------------------------------TGACATTGTGGTTAGCATCCAGGACGCAAGAAAAATATCTGGATTTGTTCTGCC-AATACTTACACAA---------AAGCTACCGACGACGCTTACCTTGTACAACATTGATTATTGCTCCAATCGTAGATTTATTTACATATCAGCACTCAAC----TCTAGTGCGCGTAAAGTAACAA------------TTTTATGATAGCCCGTTGAAATCTAAGATTTGAAATGGCCACCATTCCATGGTGCATTCATGGAATTCATAGCATGACCATGTCCAGGAGCTGGGGTGATCATATGAGGAGGAGCTGCAGAAGTTACCATAGGAGGAGCTACTGGGG
>PIAY-7
CAAACTCGTCTATGTTAAATAGATGGCACCACACATGCATACAGAAATGGCCCATGAATGTCATGTCAT---------------------------------------------TGACATTGTGGTTAGCATCCAGGACGCAAGAAAAATATCTGGATTTGTTCTGCC-AATACTTACACAA---------AAGCTACCGACGACGCTTACCTTGTACAACATTGATTATTGCTCCAATCGTAGATTTATTTACATATCAGCACTCAAC----TCTAGTGCGCGTAAAGTAACAA------------TTTTATGATAGCCCGTTGAAATCTAAGATTTGAAATGGCCACCATTCCATGGTGCATTCATGGAATTCATAGCATGACCATGTCCAGGAGCTGGGGTGATCATATGAGGAGGAGCTGCAGAAGTTACCATAGGAGGAGCTACTGGGG
>PIAY-3
CAAACTCGTCTATGTTAAATAGATGGCACCACACATGCATACAGAAATGGCCCATGAATGTCATGTCAT---------------------------------------------TGACATTGTGGTTAGCATCCAGGACGCAAGAAAAATATCTGGATTTGTTCTGCC-AATACTTACACAA---------AAGCTACCGACGACGCTTACCTTGTACAACATTGATTATTGCTCCAATCGTAGATTTATTTACATATCAGCACTCAAC----TCTAGTGCGCGTAAAGTAACAA------------TTTTATGATAGCCCGTTGAAATCTAAGATTTGAAATGGCCACCATTCCATGGTGCATTCATGGAATTCATAGCATGACCATGTCCAGGAGCTGGGGTGATCATATGAGGAGGAGCTGCAGAAGTTACCATAGGAGGAGCTACTGGGG
>PIAY-9
CAAACTCGTCTATGTTAAATAGATGGCACCACACATGCATACAGAAATGGCCCATGAATGTCATGTCAT---------------------------------------------TGACATTGTGGTTAGCATCCAGGACGCAAGAAAAATATCTGGATTTGTTCTGCCGAATACTTACACAA---------AAGCTACCGACGACGCTTACCTTGTACAACATTGATTATTGCTCCAATCGTAGATTTATTTACATATCAGCACTCAAC----TCTAGTGCGCGTAAAGTAACAA------------TTTTATGATAGCCCGTTGAAATCTAAGATTTGAAATGGCCACCATTCCATGGTGCATTCATGGAATTCATAGCATGACCATGTCCAGGAGCTGGGGTGATCATATGAGGAGGAGCTGCAGAAGTTACCATAGGAGGAGCTACTGGGG
>PIAY-4
CAAACTCGTCTATGTTAAATAGATGGCACCACACATGCATACAGAAATGGCCCATGAATGTCATGTCAT---------------------------------------------TGACATTGTGGTTAGCATCCAGGACGCAAGAAAAATATCTGGATTTGTTCTGCC-AATACTTACACAA---------AAGCTACCGACGACGCTTACCTTGTACAACATTGATTATTGCTCCAATCGTAGATTTATTTACATATCAGCACTCAAC----TCTAGTGCGCGTAAAGTAACAA------------TTTTATGATAGCCCGTTGAAATCTAAGATTTGAAATGGCCACCATTCCATGGTGCATTCATGGAATTCATAGCATGACCATGTCCAGGAGCTGGGGTGATCATATGAGGAGGAGCTGCAGAAGTTACCATAGGAGGAGCTACTGGGG
>PIAY-8
CAAACTCGTCTATGTTAAATAGATGGCACCACACATGCATACAGAAATGGCCCATGAATGTCATGTCAT---------------------------------------------TGACATTGTGGTTAGCATCCAGGACGCAAGAAAAATATCTGGATTTGTTCTGCC-AATACTTACACAA---------AAGCTACCGACGACGCTTACCTTGTACAACATTGATTATTGCTCCAATCGTAGATTTATTTACATATCAGCAGTCAAC----TCTAGTGCGCGTAAAGTAACAA------------TTTTATGATAGCCCGTTGAAATCTAAGATTTGAAATGGCCACCATTCCATGGTGCATTCATGGAATTCATAGCATGACCATGTCCAGGAGCTGGGGTGATCATATGAGGAGGAGCTGCAGAAGTTACCATAGGAGGAGCTACTGGGG
>PIAY-19
CAAACTCGTCTATGTTAAATAGATGGCACCACACATGCATACAGAAATGGCCCATGAATGTCATGTCAT---------------------------------------------TGACATTGTGGTTAGCATCCAGGACGCAAGAAAAATATCTGGATTTGTTCTGCCGAATACTTACACAA---------AAGCTACCGACGACGCTTACCTTGTACAACATTGATTATTGCTCCAATCGTAGATTTATTTACATATCAGCACTCAAC----TCTAGTGCGCGTAAAGTAACAA------------TTTTATGATAGCCCGTTGAAATCTAAGATTTGAAATGGCCACCATTCCATGGTGCATTCATGGAATTCATAGCATGACCATGTCCAGGAGCTGGGGTGATCATATGAGGAGGAGCTGCAGAAGTTACCATAGGAGGAGCTACTGGGG
>PIAY-10
CAAACTCGTCTATGTTAAATAGATGGCACCACACATGCATACAGAAATGGCCCATGAATGTCATGTCAT---------------------------------------------TGACATTGTGGTTAGCATCCAGGACGCAAGAAAAATATCTGGATTTGTTCTGCC-AATACTTACACAA---------AAGCTACCGACGACGCTTACCTTGTACAACATTGATTATTGCTCCAATCGTAGATTTATTTACATATCAGCACTCAAC----TCTAGTGCGCGTAAAGTAACAA------------TTTTATGATAGCCCGTTGAAATCTAAGATTTGAAATGGCCACCATTCCATGGTGCATTCATGGAATTCATAGCATGACCATGTCCAGGAGCTGGGGTGATCATATGAGGAGGAGCTGCAGAAGTTACCATAGGAGGAGCTACTGGGG
>PIAY-17
CAAACTCGTCTATGTTAAATAGATGGCACCACACATGCATACAGAAATGGCCCATGAATGTCATGTCAT---------------------------------------------TGACATTGTGGTTAGCATCCAGGACGCAAGAAAAATATCTGGATTTGTTCTGCC-AATACTTACACAA---------AAGCTACCGACGACGCTTACCTTGTACAACATTGATTATTGCTCCAATCGTAGATTTATTTACATATCAGCACTCAAC----TCTAGTGCGCGTAAAGTAACAA------------TTTTATGATAGCCCGTTGAAATCTAAGATTTGAAATGGCCACCATTCCATGGTGCATTCATGGAATTCATAGCATGACCATGTCCAGGAGCTGGGGTGATCATATGAGGAGGAGCTGCAGAAGTTACCATAGGAGGAGCTACTGGGG
>PIAY-6
CAAACTCGTCTATGTTAAATAGATGGCACCACACATGCATACAGAAATGGCCCATGAATGTCATGTCAT---------------------------------------------TGACATTGTGGTTAGCATCCAGGACGCAAGAAAAATATCTGGATTTGTTCTGCCGAATACTTACACAA---------AAGCTACCGACGACGCTTACCTTGTACAACATTGATTATTGCTCCAATCGTAGATTTATTTACATATCAGCACTCAAC----TCTAGTGCGCGTAAAGTAACAA------------TTTTATGATAGCCCGTTGAAATCTAAGATTTGAAATGGCCACCATTCCATGGTGCATTCATGGAATTCATAGCATGACCATGTCCAGGAGCTGGGGTGATCATATGAGGAGGAGCTGCAGAAGTTACCATAGGAGGAGCTACTGGGG
>PIAY-16
CAAACTCGTCTATGTTAAATAGATGGCACCACACATGCATACAGAAATGGCCCATGAATGTCATGTCAT---------------------------------------------TGACATTGTGGTTAGCATCCAGGACGCAAGAAAAATATCTGGATTTGTTCTGCC-AATACTTACACAA---------AAGCTACCGACGACGCTTACCTTGTACAACATTGATTATTGCTCCAATCGTAGATTTATTTACATATCAGCACTCAAC----TCTAGTGCGCGTAAAGTAACAA------------TTTTATGATAGCCCGTTGAAATCTAAGATTTGAAATGGCCACCATTCCATGGTGCATTCATGGAATTCATAGCATGACCATGTCCAGGAGCTGGGGTGATCATATGAGGAGGAGCTGCAGAAGTTACCATAGGAGGAGCTACTGGGG
>PIAY-1
CAAACTCGTCTATGTTAAATAGATGGCACCACACATGCATACAGAAATGGCCCATGAATGTCATGTCAT---------------------------------------------TGACATTGTGGTTAGCATCCAGGACGCAAGAAAAATATCTGGATTTGTTCTGCC-AATACTTACACAA---------AAGCTACCGACGACGCTTACCTTGTACAACATTGATTATTGCTCCAATCGTAGATTTATTTACATATCAGCACTCAAC----TCTAGTGCGCGTAAAGTAACAA------------TTTTATGATAGCCCGTTGAAATCTAAGATTTGAAATGGCCACCATTCCATGGTGCATTCATGGAATTCATAGCATGACCATGTCCAGGAGCTGGGGTGATCATATGAGGAGGAGCTGCAGAAGTTACCATAGGAGGAGCTACTGGGG
>PIAY-5
CAAACTCGTCTATGTTAAATAGATGGCACCACACATGCATACAGAAATGGCCCATGAATGTCATGTCAT---------------------------------------------TGACATTGTGGTTAGCATCCAGGACGCAAGAAAAATATCTGGATTTGTTCTGCC-AATACTTACACAA---------AAGCTACCGACGACGCTTACCTTGTACAACATTGATTATTGCTCCAATCGTAGATTTATTTACATATCAGCACTCAAC----TCTAGTGCGCGTAAAGTAACAA------------TTTTATGATAGCCCGTTGAAATCTAAGATTTGAAATGGCCACCATTCCATGGTGCATTCATGGAATTCATAGCATGACCATGTCCAGGAGCTGGGGTGATCATATGAGGAGGAGCTGCAGAAGTTACCATAGGAGGAGCTACTGGGG
>PIAY-15
CAAACTCGTCTATGTTAAATAGATGGCACCACACATGCATACAGAAATGGCCCATGAATGTCATGTCAT---------------------------------------------TGACATTGTGGTTAGCATCCAGGACGCAAGAAAAATATCTGGATTTGTTCTGCC-AATACTTACACAA---------AAGCTACCGACGACGCTTACCTTGTACAACATTGATTATTGCTCCAATCGTAGATTTATTTACATATCAGCACTCAAC----TCTAGTGCGCGTAAAGTAACAA------------TTTTATGATAGCCCGTTGAAATCTAAGATTTGAAATGGCCACCATTCCATGGTGCATTCATGGAATTCATAGCATGACCATGTCCAGGAGCTGGGGTGATCATATGAGGAGGAGCTGCAGAAGTTACCATAGGAGGAGCTACTGGGG
>PIBU-1
CAAACTCGTCTATGTTAAATAGATGGCACCACACATGCATACAGAAATGGTGCATGAATGTCATGTCAT---------------------------------------------TGACATTGTGGTTAGCATCCAGGACGCAAGAAAAATGTCTGGATTTGTTCTGCCGAATACTTACACAA-----------GCTACCGACGACGCTTACCTTGTACAACATTGATTATTGCTCCAATCGTAGATTTATTTACATATCAGCACCAAACAAAATCTAGTGCGCGTAAAGTAACAA------------TTTTATGATAGCCGGTTGAAATCTAAGATTTGAAATGGCCACCATTCCATGGTGCATTCATGGAATTCATAGCATGACCTTGTCCAGGAGCTGGGGTGATCATATGAGGAG---CTGCAGAAGTGACCATAGGAGGAGCTCCTGGGG
>PIFL-1
CAAACTCGTCTATGTTAAATAGATGGCACCACACATGCATACAGAAATGGCCCATGAATGTCATGTCAT---------------------------------------------TGACATTGTGGTTAGCATCCAGGACGCAAGAAAAATATCTGGATTTGTTCTGCC-AATACTTACACAA---------AAGCTACCGACGACGCTTACCTTGTACAACATTGATTATTGCTCCAATCGTAGATTTATTTACATATCAGCACTCAAC----TCTAGTGCGCGTAAAGTAACAA------------TTTTATGATAGCCCGTTGAAATCTAAGATTTGAAATGGCCACCATTCCATGGTGCATTCATGGAATTCATAGCATGACCATGTCCAGGAGCTGGGGTGATCATATGAGGAGGAGCTGCAGAAGTTACCATAGGAGGAGCTACTGGGG
>PIFL-17
CAAACTCGTCTATGTTAAATAGATGGCACCACACATGCATACAGAAATGGCCCATGAATGTCATGTCAT---------------------------------------------TGACATTGTGGTTAGCATCCAGGACGCAAGAAAAATATCTGGATTTGTTCTGCC-AATACTTACACAA---------AAGCTACCGACGACGCTTACCTTGTACAACATTGATTATTGCTCCAATCGTAGATTTATTTACATATCAGCACTCAAC----TCTAGTGCGCGTAAAGTAACAA------------TTTTATGATAGCCCGTTGAAATCTAAGATTTGAAATGGCCACCATTCCATGGTGCATTCATGGAATTCATAGCATGACCATGTCCAGGAGCTGGGGTGATCATATGAGGAGGAGCTGCAGAAGTTACCATAGGAGGAGCTACTGGGG
>PIFL-4
CAAACTCGTCTATGTTAAATAGATGGCACCACACATGCATACAGAAATGGCCCATGAATGTCATGTCAT---------------------------------------------TGACATTGTGGTTAGCATCCAGGACGCAAGAAAAATATCTGGATTTGTTCTGCCGAATACTTACACAA---------AAGCTACCGACGACGCTTACCTTGTACAACATTGATTATTGCTCCAATCGTAGATTTATTTACATATCAGCACTCAAC----TCTAGTGGGCGTAAAGTAACAA------------TTTTATGATAGCCCGTTGAAATCTAAGATTTGAAATGGCCACCATTCCATGGTGCATTCATGGAATTCATAGCATGACCATGTCCAGGAGCTGGGGTGATCATATGAGGAG---CTGCAGAAGTTACCATAGGAGGAGCTACTGGGG
>PIFL-13
CAAACTCGTCTATGTTAAATAGATGGCACCACACATGCATACAGAAATGGCCCATGAATGTCATGTCAT---------------------------------------------TGACATTGTGGTTAGCATCCAGGACGCAAGAAAAATATCTGGATTTGTTCTGCCGAATACTTACACAA---------AAGCTACCGACGACGCTTACCTTGTACAACATTGATTATTGCTCCAATCGTAGATTTATTTACATATCAGCACTCAAC----TCTAGTGGGCGTAAAGTAACAA------------TTTTATGATAGCCCGTTGAAATCTAAGATTTGAAATGGCCACCATTCCATGGTGCATTCATGGAATTCATAGCATGACCATGTCCAGGAGCTGGGGTGATCATATGAGGAG---CTGCAGAAGTTACCATAGGAGGAGCTACTGGGG
>PIFL-8
CAAACTCGTCTATGTTAAATAGATGGCACCACACATGCATACAGAAATGGCCCATGAATGTCATGTCAT---------------------------------------------TGACATTGTGGTTAGCATCCAGGACGCAAGAAAAATATCTGGATTTGTTCTGCCGAATACTTACACAA---------AAGCTACCGACGACGCTTACCTTGTACAACATTGATTATTGCTCCAATCGTAGATTTATTTACATATCAGCACTCAAC----TCTAGTGCGCGTAAAGTAACAA------------TTTTATGATAGCCCGTTGAAATCTAAGATTTGAAATGGCCACCATTCCATGGTGCATTCATGGAATTCATAGCATGACCATGTCCAGGAGCTGGGGTGATCATATGAGGAGGAGCTGCAGAAGTTACCATAGGAGGAGCTACTGGGG
>PIFL-14
CAAACTCGTCTATGTTAAATAGATGGCACCACACATGCATACAGAAATGGCCCATGAATGTCATGTCAT---------------------------------------------TGACATTGTGGTTAGCATCCAGGACGCAAGAAAAATATCTGGATTTGTTCTGCCGAATACTTACACAA---------AAGCTACCGACGACGCTTACCTTGTACAACATTGATTATTGCTCCAATCGTAGATTTATTTACATATCAGCACTCAAC----TCTAGTGGGCGTAAAGTAACAA------------TTTTATGATAGCCCGTTGAAATCTAAGATTTGAAATGGCCACCATTCCATGGTGCATTCATGGAATTCATAGCATGACCATGTCCAGGAGCTGGGGTGATCATATGAGGAG---CTGCAGAAGTTACCATAGGAGGAGCTACTGGGG
>PIFL-10
CAAACTCGTCTATGTTAAATAGATGGCACCACACATGCATACAGAAATGGCCCATGAATGTCATGTCAT---------------------------------------------TGACATTGTGGTTAGCATCCAGGACGCAAGAAAAATATCTGGATTTGTTCTGCC-AATACTTACACAA---------AAGCTACCGACGACGCTTACCTTGTACAACATTGATTATTGCTCCAATCGTAGATTTATTTACATATCAGCACTCAAC----TCTAGTGCGCGTAAAGTAACAA------------TTTTATGATAGCCCGTTGAAATCTAAGATTTGAAATGGCCACCATTCCATGGTGCATTCATGGAATTCATAGCATGACCATGTCCAGGAGCTGGGGTGATCATATGAGGAGGAGCTGCAGAAGTTACCATAGGAGGAGCTACTGGGG
>PIFL-9
CAAACTCGTCTATGTTAAATAGATGGCACCACACATGCATACAGAAATGGCCCATGAATGTCATGTCAT---------------------------------------------TGACATTGTGGTTAGCATCCAGGACGCAAGAAAAATATCTGGATTTGTTCTGCCGAATACTTACACAA---------AAGCTACCGACGACGCTTACCTTGTACAACATTGATTATTGCTCCAATCGTAGATTTATTTACATATCAGCACTCAAC----TCTAGTGGGCGTAAAGTAACAA------------TTTTATGATAGCCCGTTGAAATCTAAGATTTGAAATGGCCACCATTCCATGGTGCATTCATGGAATTCATAGCATGACCATGTCCAGGAGCTGGGGTGATCATATGAGGAG---CTGCAGAAGTTACCATAGGAGGAGCTACTGGGG
>PIFL-3
CAAACTCGTCTATGTTAAATAGATGGCACCACACATGCATACAGAAATGGCCCATGAATGTCATGTCAT---------------------------------------------TGACATTGTGGTTAGCATCCAGGACGCAAGAAAAATATCTGGATTTGTTCTGCCGAATACTTACACAA---------AAGCTACCGACGACGCTTACCTTGTACAACATTGATTATTGCTCCAATCGTAGATTTATTTACATATCAGCACTCAAC----TCTAGTGCGCGTAAAGTAACAA------------TTTTATGATAGCCCGTTGAAATCTAAGATTTGAAATGGCCACCATTCCATGGTGCATTCATGGAATTCATAGCATGACCATGTCCAGGAGCTGGGGTGATCATATGAGGAGGAGCTGCAGAAGTTACCATAGGAGGAGCTACTGGGG
>PIFL-12
CAAACTCGTCTATGTTAAATAGATGGCACCACACATGCATACAGAAATGGCCCATGAATGTCATGTCAT---------------------------------------------TGACATTGTGGTTAGCATCCAGGACGCAAGAAAAATATCTGGATTTGTTCTGCCGAATACTTACACAA---------AAGCTACCGACGACGCTTACCTTGTACAACATTGATTATTGCTCCAATCGTAGATTTATTTACATATCAGCACTCAAC----TCTAGTGGGCGTAAAGTAACAA------------TTTTATGATAGCCCGTTGAAATCTAAGATTTGAAATGGCCACCATTCCATGGTGCATTCATGGAATTCATAGCATGACCATGTCCAGGAGCTGGGGTGATCATATGAGGAG---CTGCAGAAGTTACCATAGGAGGAGCTACTGGGG
>PIFL-15
CAAACTCGTCTATGTTAAATAGATGGCACCACACATGCATACAGAAATGGCCCATGAATGTCATGTCAT---------------------------------------------TGACATTGTGGTTAGCATCCAGGACGCAAGAAAAATATCTGGATTTGTTCTGCC-AATACTTACACAA---------AAGCTACCGACGACGCTTACCTTGTACAACATTGATTATTGCTCCAATCGTAGATTTATTTACATATCAGCACTCAAC----TCTAGTGCGCGTAAAGTAACAA------------TTTTATGATAGCCCGTTGAAATCTAAGATTTGAAATGGCCACCATTCCATGGTGCATTCATGGAATTCATAGCATGACCATGTCCAGGAGCTGGGGTGATCATATGAGGAGGAGCTGCAGAAGTTACCATAGGAGGAGCTACTGGGG
>PIMN-12
CAAACTCGTCTATGTTAAATAGATGGCACCACACATGCATACAGAAATGGCCCATGAATGTCATGTCAT---------------------------------------------TGACATTGTGGTTAGCATCCAGGACGCAAGAAAAATATCTGGATTTGTTCTGCCGAATACTTACACAA---------AAGCTACCGACGACGCTTACCTTGTACAACATTGATTATTGCTCCAATCGTAGATTTATTTACATATCAGCACTCAAC----TCTAGTGCGCGTAAAGTAACAA------------TTTTATGATAGCCCGTTGAAATCTAAGATTTGAAATGGCCACCATTCCATGGTGCATTCATGGAATTCATAGCATGACCATGTCCAGGAGCTGGGGTGATCATATGAGGAGGAGCTGCAGAAGTTACCATAGGAGGAGCTACTGGGG
>PIMN-10
CAAACTCGTCTATGTTAAATAGATGGCACCACACATGCATACAGAAATGGCCCATGAATGTCATGTCAT---------------------------------------------TGACATTGTGGTTAGCATCCAGGACGCAAGAAAAATATCTGGACTTGTTCTGCCGAATACTTACACAA---------AAGCTACCGACGACGCTTACCTTGTACAACATTGATTATTGCTCCAATCGTAGATTTATTTACATATCAGCACTCAAC----TCTAGTGCGCGTAAAGTAACAA------------TTTTATGATAGCCCGTTGAAATCTAAGATTTGAAATGGCCACCATTCCATGGTGCATTCATGGAATTCATAGCATGACCATGTCCAGGAGCTGGGGTGATCATATGAGGAGGAGCTGCAGAAGTTACCATAGGAGGAGCTACTGGGG
>PIMN-7
CAAACTCGTCTATGTTAAATAGATGGCACCACACATGCATACAGAAATGGCCCATGAATGTCATGTCAT---------------------------------------------TGACATTGTGGTTAGCATCCAGGACGCAAGAAAAATATCTGGACTTGTTCTGCCGAATACTTACACAA---------AAGCTACCGACGACGCTTACCTTGTACAACATTGATTATTGCTCCAATCGTAGATTTATTTACATATCAGCACTCAAC----TCTAGTGCGCGTAAAGTAACAA------------TTTTATGATAGCCCGTTGAAATCTAAGATTTGAAATGGCCACCATTCCATGGTGCATTCATGGAATTCATAGCATGACCATGTCCAGGAGCTGGGGTGATCATATGAGGAGGAGCTGCAGAAGTTACCATAGGAGGAGCTACTGGGG
>PIMN-9
CAAACTCGTCTATGTTAAATAGATGGCACCACACATGCATACAGAAATGGCCCATGAATGTCATGTCAT---------------------------------------------TGACATTGTGGTTAGCATCCAGGACGCAAGAAAAATATATGGATTTGTTCTGCCGAATACTTACACAA---------AAGCTACCGACGACGCTTACCTTGTACAACATTGATTATTGCTCCAATCGTAGATTTATTTACATATCAGCACTCAAC----TCTAGTGCGCGTAAAGTAACAA------------TTTTATGATAGCCCGTTGAAATCTAAGATTTGAAATGGCCACCATTCCATGGTGCATTCATGGAATTCATAGCATGACCATGTCCAGGAGCTGGGGTGATCATATGAGGAGGAGCTGCAGAAGTTACCATAGGAGGAGCTACTGGGG
>PIMN-16
CAAACTCGTCTATGTTAAATAGATGGCACCACACATGCATACAGAAATGGCCCATGAATGTCATGTCAT---------------------------------------------TGACATTGTGGTTAGCATCCAGGACGCAAGAAAAATATCTGGATTTGTTCTGCCGAATACTTACACAA---------AAGCTACCGACGACGCTTACCTTGTACAACATTGATTATTGCTCCAATCGTAGATTTATTTACATATCAGCACTCAAC----TCTAGTGCGCGTAAAGTAACAA------------TTTTATGATAGCCCGTTGAAATCTAAGATTTGAAATGGCCACCATTCCATGGTGCATTCATGGAATTCATAGCATGACCATGTCCAGGAGCTGGGGTGATCATATGAGGAGGAGCTGCAGAAGTTACCATAGGAGGAGCTACTGGGG
>PIMN-13
CAAACTCGTCTATGTTAAATAGATGGCACCACACATGCATACAGAAATGGCCCATGAATGTCATGTCAT---------------------------------------------TGACATTGTGGTTAGCATCCAGGACGCAAGAAAAATATCTGGATTTGTTCTGCCGAATACTTACACAA---------AAGCTACCGACGACGCTTACCTTGTACAACATTGATTATTGCTCCAATCGTAGATTTATTTACATATCAGCACTCAAC----TCTAGTGCGCGTAAAGTAACAA------------TTTTATGATAGCCCGTTGAAATCTAAGATTTGAAATGGCCACCATTCCATGGTGCATTCATGGAATTCATAGCATGACCATGTCCAGGAGCTGGGGTGATCATATGATGAGGAGCTGCAGAAGTTACCATAGGAGGAGCTACTGGGG
>PIMN-6
CAAACTCGTCTATGTTAAATAGATGGCACCACACATGCATACAGAAATGGCCCATGAATGTCATGTCAT---------------------------------------------TGACATTGTGGTTAGCATCCAGGACGCAAGAAAAATATCTGGATTTGTTCTGCCGAATACTTACACAA---------AAGCTACCGACGACGCTTACCTTGTACAACATTGATTATTGCTCCAATCGTAGATTTATTTACATATCAGCACTCAAC----TCTAGTGCGCGTAAAGTAACAA------------TTTTATGATAGCCCGTTGAAATCTAAGATTTGAAATGGCCACCATTCCATGGTGCATTCATGGAATTCATAGCATGACCATGTCCAGGAGCTGGGGTGATCATATGAGGAGGAGCTGCAGAAGTTACCATAGGAGGAGCTACTGGGG
>PIMN-5
CAAACTCGTCTATGTTAAATAGATGGCACCACACATGCATACAGAAATGGCCCATGAATGTCATGTCAT---------------------------------------------TGACATTGTGGTTAGCATCCAGGACGCAAGAAAAATATCTGGATTTGTTCTGCCGAATACTTACACAA---------AAGCTACCGACGACGCTTACCTTGTACAACATTGATTATTGCTCCAATCGTAGATTTATTTACATATCAGCACTCAAC----TCTAGTGCGCGTAAAGTAACAA------------TTTTATGATAGCCCGTTGAAATCTAAGATTTGAAATGGCCACCATTCCATGGTGCATTCATGGAATTCATAGCATGACCATGTCCAGGAGCTGGGGTGATCATATGAGGAGGAGCTGCATAAGTTACCATAGGAGGAGCTACTGGGG
>PIMN-1
CAAACTCGTCTATGTTAAATAGATGGCACCACACATGCATACAGAAATGGCCCATGAATGTCATGTCAT---------------------------------------------TGACATTGTGGTTAGCATCCAGGACGCAAGAAAAATATCTGGATTTGTTCTGCCGAATACTTACACAA---------AAGCTACCGACGACGCTTACCTTGTACAACATTGATTATTGCTCCAATCGTAGATTTATTTACATATCAGCACTCAAC----TCTAGTGCGCGTAAAGTAACAA------------TTTTATGATAGCCCGTTGAAATCTAAGATTTGAAATGGCCACCATTCCATGGTGCATTCATGGAATTCATAGCATGACCATGTCCAGGAGCTGGGGTGATCATATGAGGAGGAGCTGCAGAAGTTACCATAGGAGGAGCTACTGGGG
>PIMN-18
CAAACTCGTCTATGTTAAATAGATGGCACCACACATGCATACAGAAATGGCCCATGAATGTCATGTCAT---------------------------------------------TGACATTGTGGTTAGCATCCAGGACGCAAGAAAAATATCTGGATTTGTTCTGCCGAATACTTACACAA---------AAGCTACCGACGACGCTTACCTTGTACAACATTGATTATTGCTCCAATCGTAGATTTATTTACATATCAGCACTCAAC----TCTAGTGCGCGTAAAGTAACAA------------TTTTATGATAGCCCGTTGAAATCTAAGATTTGAAATGGCCACCATTCCATGGTGCATTCATGGAATTCATAGCATGACCATGTCCAGGAGCTGGGGTGATCATATGAGGAGGAGCTGCAGAAGTTACCATAGGAGGAGCTACTGGGG
>PIMN-17
CAAACTCGTCTATGTTAAATAGATGGCACCACACATGCATACAGAAATGGCCCATGAATGTCATGTCAT---------------------------------------------TGACATTGTGGTTAGCATCCAGGACGCAAGAAAAATATCTGGATTTGTTCTGCCGAATACTTACACAA---------AAGCTACCGACGACGCTTACCTTGTACAACATTGATTATTGCTCCAATCGTAGATTTATTTACATATCAGCACTCAAC----TCTAGTGCGCGTAAAGTAACAA------------TTTTATGATAGCCCGTTGAAATCTAAGATTTGAAATGGCCACCATTCCATGGTGCATTCATGGAATTCATAGCATGACCATGTCCAGGAGCTGGGGTGATCATATGAGGAGGAGCTGCAGAAGTTACCATAGGAGGAGCTACTGGGG
>PIMN-4
CAAACTCGTCTATGTTAAATAGATGGCACCACACATGCATACAGAAATGGCCCATGAATGTCATGTCAT---------------------------------------------TGACATTGTGGTTAGCATCCAGGACGCAAGAAAAATATCTGGATTTGTTCTGCCGAATACTTACACAA-----------GCTACCGACGACGCTTACCTTGTACAACATTGATTATTGCTCCAATCGTAGATTTATTTACATATCAGCACTAAAC----TCTAGTGCGCGTAAAGTAACAA------------TTTTATGATAGCCCGTCGAAATCTAAGATTTGAAATGGCCACCATTCCATGGTGCATTCATGGAATTCATAGCATGACCATGTCCAGGAGCTGGGGTGATCATATGAGGAGGAGCTGCAGAAGTTAGCATAGGAGGAGCTACTGGGG
>PIMN-14
CAAACTCGTCTATGTTAAATAGATGGCACCACACATGCATACAGAAATGGCCCATGAATGTCATGTCAT---------------------------------------------TGACATTGTGGTTAGCATCCAGGACGCAAGAAAAATATCTGGATTTGTTCTGCCGAATACTTACACAA---------AAGCTACCGACGACGCTTACCTTGTACAACATTGATTATTGCTCCAATCGTAGATTTATTTACATATCAGCACTCAAC----TCTAGTGCGCGTAAAGTAACAA------------TTTTATGATAGCCCGTTGAAATCTAAGATTTGAAATGGCCACCATTCCATGGTGCATTCATGGAATTCATAGCATGACCATGTCCAGGAGCTGGGGTGATCATATGAGGAGGAGCTGCAGAAGTTACCATAGGAGGAGCTACTGGGG
>PIMN-15
CAAACTCGTCTATGTTAAATAGATGGCACCACACATGCATACAGAAATGGCCCATGAATGTCATGTCAT---------------------------------------------TGACATTGTGGTTAGCATCCAGGACGCAAGAAAAATATCTGGATTTGTTCTGCCGAATACTTACACAA---------AAGCTACCGACGACGCTTACCTTGTACAACATTGATTATTGCTCCAATCGTAGATTTATTTACATATCAGCACTCAAC----TCTAGTGCGCGTAAAGTAACAA------------TTTTATGATAGCCCGTTGAAATCTAAGATTTGAAATGGCCACCATTCCATGGTGCATTCATGGAATTCATAGCATGACCATGTCCAGGAGCTGGGGTGATCATATGAGGAGGAGCTGCAGAAGTTACCATAGGAGGAGCTACTGGGG
>PIMN-8
CAAACTCGTCTATGTTAAATAGATGGCACCACACATGCATACAGAAATGGCCCATGAATGTCATGTCAT---------------------------------------------TGACATTGTGGTTAGCATCCAGGACGCAAGAAAAATATCTGGACTTGTTCTGCCGAATACTTACACAA---------AAGCTACCGACGACGCTTACCTTGTACAACATTGATTATTGCTCCAATCGTAGATTTATTTACATATCAGCACTCAAC----TCTAGTGCGCGTAAAGTAACAA------------TTTTATGATAGCCCGTTGAAATCTAAGATTTGAAATGGCCACCATTCCATGGTGCATTCATGGAATTCATAGCATGACCATGTCCAGGAGCTGGGGTGATCATATGAGGAGGAGCTGCAGAAGTTACCATAGGAGGAGCTACTGGGG
>PIMN-2
CAAACTCGTCTATGTTAAATAGATGGCACCACACATGCATACAGAAATGGCCCATGAATGTCATGTCAT---------------------------------------------TGACATTGTGGTTAGCATCCAGGACGCAAGAAAAATATCTGGACTTGTTCTGCCGAATACTTACACAA---------AAGCTACCGACGACGCTTACCTTGTACAACATTGATTATTGCTCCAATCGTAGATTTATTTACATATCAGCACTCAAC----TCTAGTGCGCGTAAAGTAACAA------------TTTTATGATAGCCCGTTGAAATCTAAGATTTGAAATGGCCACCATTCCATGGTGCATTCATGGAATTCATAGCATGACCATGTCCAGGAGCTGGGGTGATCATATGAGGAGGAGCTGCAGAAGTTACCATAGGAGGAGCTACTGGGG
>PISB-4
CAAACTCGTCTATGTTAAATAGATGGCACCACACATGCATACAGAAATGGCCCATGAATGTCATGTCAT---------------------------------------------TGACATTGTGGTTAGCATCCAGGACGCAAGAAAAATATCTGGATTTGTTCTGCCGAATACTTACACAA---------AAGCTACCGACGACGCTTACCTTGTACAACATTGATTATTGCTCCAATCGTAGATTTATTTACATATCAGCACTCAAC----TCTAGTGGGCGTAAAGTAACAA------------TTTTATGATAGCCCGTTGAAATCTAAGATTTGAAATGGCCACCATTCCATGGTGCATTCATGGAATTCATAGCATGACCATGTCCAGGAGCTGGGGTGATCATATGAGGAG---CTGCAGAAGTTACCATAGGAGGAGCTACTGGGG
>PISB-14
CAAACTCGTCTATGTTAAATAGATGGCACCACACATGCATACAGAAATGGCCCATGAATGTCATGTCAT---------------------------------------------TGACATTGTGGTTAGCATCCAGGACGCAAGAAAAATATCTGGATTTGTTCTGCCGAATACTTACACAA---------AAGCTACCGACGACGCTTACCTTGTACAACATTGATTATTGCTCCAATCGTAGATTTATTTACATATCAGCACTCAAC----TCTAGTGCGCGTAAAGTAACAA------------TTTTATGATAGCCCGTTGAAATCTAAGATTTGAAATGGCCACCATTCCATGGTGCATTCATGGAATTCATAGCATGACCATGTCCAGGAGCTGGGGTGATCATATGAGGAGGAGCTGCAGAAGTTACCATAGGAGGAGCTACTGGGG
>PISB-10
CAAACTCGTCTATGTTAAATAGATGGCACCACACATGCATACAGAAATGGCCCATGAATGTCATGTCAT---------------------------------------------TGACATTGTGGTTAGCATCCAGGACGCAAGAAAAATATCTGGATTTGTTCTGCCGAATACTTACACAA---------AAGCTACCGACGACGCTTACCTTGTACAACATTGATTATTGCTCCAATCGTAGATTTATTTACATATCAGCACTCAAC----TCTAGTGCGCGTAAAGTAACAA------------TTTTATGATAGCCCGTTGAAATCTAAGATTTGAAATGGCCACCATTCCATGGTGCATTCATGGAATTCATAGCATGACCATGTCCAGGAGCTGGGGTGATCATATGAGGAGGAGCTGCAGAAGTTACCATAGGAGGAGCTACTGGGG
>PISB-6
CAAACTCGTCTATGTTAAATAGATGGCACCACACATGCATACAGAAATGGCCCATGAATGTCATGTCAT---------------------------------------------TGACATTGTGGTTAGCATCCAGGACGCAAGAAAAATATCTGGATTTGTTCTGCCGAATACTTACACAA---------AAGCTACCGACGACGCTTACCTTGTACAACATTGATTATTGCTCCAATCGTAGATTTATTTACATATCAGCACTCAAC----TCTAGTGGGCGTAAAGTAACAA------------TTTTATGATAGCCCGTTGAAATCTAAGATTTGAAATGGCCACCATTCCATGGTGCATTCATGGAATTCATAGCATGACCATGTCCAGGAGCTGGGGTGATCATATGAGGAG---CTGCAGAAGTTACCATAGGAGGAGCTACTGGGG
>PISB-16
CAAACTCGTCTATGTTAAATAGATGGCACCACACATGCATACAGAAATGGCCCATGAATGTCATGTCAT---------------------------------------------TGACATTGTGGTTAGCATCCAGGACGCAAGAAAAATATCTGGATTTGTTCTGCCGAATACTTACACAA---------AAGCTACCGACGAAGCTTACCTTGTACAACATTGATTATTGCTCCAATCGTAGATTTATTTACATATCAGCACTCAAC----TCTAGTGGGCGTAAAGTAACAA------------TTTTATGATAGCCCGTTGAAATCTAAGATTTGAAATGGCCACCATTCCATGGTGCATTCATGGAATTCATAGCATGACCATGTCCAGGAGCTGGGGTGATCATATGAGGAG---CTGCAGAAGTTACCATAGGAGGAGCTACTGGGG
>PISB-13
CAAACTCGTCTATGTTAAATAGATGGCACCACACATGCATACAGAAATGGCCCATGAATGTCATGTCAT---------------------------------------------TGACATTGTGGTTAGCATCCAGGACGCAAGAAAAATATCTGGATTTGTTCTGCCGAATACTTACACAA---------AAGCTACCGACGAAGCTTACCTTGTACAACATTGATTATTGCTCCAATCGTAGATTTATTTACATATCAGCACTCAAC----TCTAGTGGGCGTAAAGTAACAA------------TTTTATGATAGCCCGTTGAAATCTAAGATTTGAAATGGCCACCATTCCATGGTGCATTCATGGAATTCATAGCATGACCATGTCCAGGAGCTGGGGTGATCATATGAGGAG---CTGCAGAAGTTACCATAGGAGGAGCTACTGGGG
>PISB-8
CAAACTCGTCTATGTTAAATAGATGGCACCACACATGCATACAGAAATGGCCCATGAATGTCATGTCAT---------------------------------------------TGACATTGTGGTTAGCATCCAGGACGCAAGAAAAATATCTGGATTTGTTCTGCCGAATACTTACACAA---------AAGCTACCGACGACGCTTACCTTGTACAACATTGATTATTGCTCCAATCGTAGATTTATTTACATATCAGCACTCAAC----TCTAGTGGGCGTAAAGTAACAA------------TTTTATGATAGCCCGTTGAAATCTAAGATTTGAAATGGCCACCATTCCATGGTGCATTCATGGAATTCATAGCATGACCATGTCCAGGAGCTGGGGTGATCATATGAGGAG---CTGCAGAAGTTACCATAGGAGGAGCTACTGGGG
>PISB-11
CAAACTCGTCTATGTTAAATAGATGGCACCACACATGCATACAGAAATGGCCCATGAATGTCATGTCAT---------------------------------------------TGACATTGTGGTTAGCATCCAGGACGCAAGAAAAATATCTGGATTTGTTCTGCCGAATACTTACACAA---------AAGCTACCGACGACGCTTACCTTGTACAACATTGATTATTGCTCCAATCGTAGATTTATTTACATATCAGCACTCAAC----TCTAGTGGGCGTAAAGTAACAA------------TTTTATGATAGCCCGTTGAAATCTAAGATTTGAAATGGCCACCATTCCATGGTGCATTCATGGAATTCATAGCATGACCATGTCCAGGAGCTGGGGTGATCATATGAGGAG---CTGCAGAAGTTACCATAGGAGGAGCTACTGGGG
>PISB-7
CAAACTCGTCTATGTTAAATAGATGGCACCACACATGCATACAGAAATGGCCCATGAATGTCATGTCAT---------------------------------------------TGACATTGTGGTTAGCATCCAGGACGCAAGAAAAATATCTGGATTTGTTCTGCC-AATACTTACACAA---------AAGCTACCGACGACGCTTACCTTGTACAACATTGATTATTGCTCCAATCGTAGATTTATTTACATATCAGCACTCAAC----TCTAGTGCGCGTAAAGTAACAA------------TTTTATGATAGCCCGTTGAAATCTAAGATTTGAAATGGCCACCATTCCATGGTGCATTCATGGAATTCATAGCATGACCATGTCCAGGAGCTGGGGTGATCATATGAGGAGGAGCTGCAGAAGTTACCATAGGAGGAGCTACTGGGG
>PISB-15
CAAACTCGTCTATGTTAAATAGATGGCACCACACATGCATACAGAAATGGCCCATGAATGTCATGTCAT---------------------------------------------TGACATTGTGGTTAGCATCCAGGACGCAAGAAAAATATCTGGATTTGTTCTGCCGAATACTTACACAA-----------GCTACCGACGACGCTTACCTTGTACAACATTGATTATTGCTCCAATCGTAGATTTATTTACATATCAGCACTAAAC----TCTAGTGCGCGTAAAGTAACAA------------TTTTATGATAGCCCGTCGAAATCTAAGATTTGAAATGGCCACCATTCCATGGTGCATTCATGGAATTCATAGCATGACCATGTCCAGGAGCTGGGGTGATCATATGAGGAGGAGCTGCAGAAGTTACCATAGGAGGAGCTACTGGGG
>PISB-12
CAAACTCGTCTATGTTAAATAGATGGCACCACACATGCATACAGAAATGGCCCATGAATGTCATGTCAT---------------------------------------------TGACATTGTGGTTAGCATCCAGGACGCAAGAAAAATATCTGGATTTGTTCTGCC-AATACTTACACAA---------AAGCTACCGACGACGCTTACCTTGTACAACATTGATTATTGCTCCAATCGTAGATTTATTTACATATCAGCACTCAAC----TCTAGTGCGCGTAAAGTAACAA------------TTTTATGATAGCCCGTTGAAATCTAAGATTTGAAATGGCCACCATTCCATGGTGCATTCATGGAATTCATAGCATGACCATGTCCAGGAGCTGGGGTGATCATATGAGGAGGAGCTGCAGAAGTTACCATAGGAGGAGCTACTGGGG
>PISB-3
CAAACTCGTCTATGTTAAATAGATGGCACCACACATGCATACAGAAATGGCCCATGAATGTCATGTCAT---------------------------------------------TGACATTGTGGTTAGCATCCAGGACGCAAGAAAAATATCTGGATTTGTTCTGCCGAATACTTACACAA---------AAGCTACCGACGACGCTTACCTTGTACAACATTGATTATTGCTCCAATCGTAGATTTATTTACATATCAGCACTCAAC----TCTAGTGGGCGTAAAGTAACAA------------TTTTATGATAGCCCGTTGAAATCTAAGATTTGAAATGGCCACCATTCCATGGTGCATTCATGGAATTCATAGCATGACCATGTCCAGGAGCTGGGGTGATCATATGAGGAG---CTGCAGAAGTTACCATAGGAGGAGCTACTGGGG
>PISB-17
CAAACTCGTCTATGTTAAATAGATGGCACCACACATGCATACAGAAATGGCCCATGAATGTCATGTCAT---------------------------------------------TGACATTGTGGTTAGCATCCAGGACGCAAGAAAAATATCTGGATTTGTTCTGCCGAATACTTACACAA---------AAGCTACCGACGACGCTTACCTTGTACAACATTGATTATTGCTCCAATCGTAGATTTATTTACATATCAGCACTCAAC----TCTAGTGCGCGTAAAGTAACAA------------TTTTATGATAGCCCGTTGAAATCTAAGATTTGAAATGGCCACCATTCCATGGTGCATTCATGGAATTCATAGCATGACCATGTCCAGGAGCTGGGGTGATCATATGAGGAGGAGCTGCAGAAGTTACCATAGGAGGAGCTACTGGGG
>PISB-18
CAAACTCGTCTATGTTAAATAGATGGCACCACACATGCATACAGAAATGGCCCATGAATGTCATGTCAT---------------------------------------------TGACATTGTGGTTAGCATCCAGGACGCAAGAAAAATATCTGGATTTGTTCTGCCGAATACTTACACAA---------AAGCTACCGACGACGCTTACCTTGTACAACATTGATTATTGCTCCAATCGTAGATTTATTTACATATCAGCACTCAAC----TCTAGTGCGCGTAAAGTAACAA------------TTTTATGATAGCCCGTTGAAATCTAAGATTTGAAATGGCCACCATTCCATGGTGCATTCATGGAATTCATAGCATGACCATGTCCAGGAGCTGGGGTGATCATATGAGGAGGAGCTGCAGAAGTTACCATAGGAGGAGCTACTGGGG
>PISB-1
CAAACTCGTCTATGTTAAATAGATGGCACCACACATGCATACAGAAATGGCCCATGAATGTCATGTCAT---------------------------------------------TGACATTGTGGTTAGCATCCAGGACGCAAGAAAAATATCTGGATTTGTTCTGCCGAATACTTACACAA---------AAGCTACCGACGACGCTTACCTTGTACAACATTGATTATTGCTCCAATCGTAGATTTATTTACATATCAGCACTCAAC----TCTAGTGCGCGTAAAGTAACAA------------TTTTATGATAGCCCGTTGAAATCTAAGATTTGAAATGGCCACCATTCCATGGTGCATTCATGGAATTCATAGCATGACCATGTCCAGGAGCTGGGGTGATCATATGAGGAGGAGCTGCAGAAGTTACCATAGGAGGAGCTACTGGGG
>PISQ-1
CAAACTCGTCTATGTTAAATAGATGGCACCACACATGCATACAGAAATGGCGCATGAATGTCATGTCAT---------------------------------------------TGACATTGTGGTTAGCATCCAGGACGCAAGAAAAATGTTTGGATTTGTTCTGCCGAATACTTACACAA-----------GCTACCGACGACGCTTACCTTGTACAACATTGATTATTGCTCCAATCGTGGATTTATTTACATATCAGCACTAAACAAAATCTAGTGCGCGTAAAGTAACAA------------TTTTATGATAGCCGGTTGAAATCTAAGATTTGAAATGGCCAGCATTCCATGGTGCATTCATGGAATTCATAGCATGACCATGTCCAGGAGCTGGGGTGATCATATGAGGAG---CTGCAGAAGTGACCATAGGAGGAGCTACTGGGG
>PISQ-2
CAAACTCGTCTATGTTAAATAGATGGCACCACACATGCATACAGAAATGGCGCATGAATGTCATGTCAT---------------------------------------------TGACATTGTGGTTAGCATCCAGGACGCAAGAAAAATGTTTGGATTTGTTCTGCCGAATACTTACACAA-----------GCTACCGACGACGCTTACCTTGTACAACATTGATTATTGCTCCAATCGTGGATTTATTTACATATCAGCACTAAACAAAATCTAGTGCGCGTAAAGTAACAA------------TTTTATGATAGCCGGTTGAAATCTAAGATTTGAAATGGCCAGCATTCCATGGTGCATTCATGGAATTCATAGCATGACCATGTCCAGGAGCTGGGGTGATCATATGAGGAG---CTGCAGAAGTGACCATAGGAGGAGCTACTGGGG
>PICH-X1
CAAACTCGTCTATGTTAAATAGATGGCACCACACATGCATACAGAAATGGCCCATGAATGTCATGTCAT---------------------------------------------TGACATTGTGGTTAGCATCCAGGACGCAAGAAAAATGTCTAGATTTGTTCTGCCGAATACTTACACAA-----------GCTACCGACGACGCTTACCTTGTACAACATTGATTATTGCTCCAATCGTACATTTATTTACATATCAGCACTAAAC----TCTAGTGCGCTTAAAGTAACAA------------TTTTATGATAGCCCGTTGAAATCTAAGATTTGAAATGGCCACCATTCCATGGTGCATTCATGGAATTCATAGCATGACCATGTCCAGGAGCTGGGGTGATCATATGAGGAGGAGCTGCAGAAGTGACCATAGGAGGAGCTACTGGGG
>PIST-1
CAAACTCGTCTATGTTAAATAGATGGCACCACACATGCATACAGAAATGGCCCATGAATGTCATGTCAT---------------------------------------------TGACATTGTGGTTAGCATCCAGGACGCAAGAAAAATGTCTAGATTTGTTCTGCCGAATACTTACACAA-----------GCTACCGACGACGCTTACCTTGTACAACATTGATTATTGCTCCAATCGTACATTTATTTACATATCAGCACTAAAC----TCTAGTGCGCTTAAAGTAACAA------------TTTTATGATAGCCCGTTGAAATCTAAGATTTGAAATGGCCACCATTCCATGGTGCATTCATGGAATTCATAGCATGACCATGTCCAGGAGCTGGGGTGATCATATGAGGAGGAGCTGCAGAAGTGACCATAGGAGGAGCTACTGGGG
>PICH-X2
CAAACTCGTCTATGTTAAATAGATGGCACCACACATGCATACAGAAATGGCCCATGAATGTCATGTCAT---------------------------------------------TGACATTGTGGTTAGCATCCAGGACGCAAGAAAAATGTCTGGATTTGTTCTGCCGAATACTTACACAA-----------GCTACCAACGACGCTTACCTTGTACAACATTGATTATTGCTCCAATCGTAGATTTATTTACATACAGGCACTAAAC----TCTAGTGCGCGTAAAGTAACAA------------TTTTATGATAGCCCGTTGAAATCTAAGATTTGAAATGGCCACCATTCCATGGTGCATTCATGGAATTCATAGCATGACCATGTCCAGGAGCTGGGGTGATCATATGAGGAGGAGCTGCAGAAGTGACCATAGGAGGAGCTACTGGGG
>PIST-10
CAAACTCGTCTATGTTAAATAGATGGCACCACACATGCATACAGAAATGGCCCATGAATGTCATGTCAT---------------------------------------------TGACATTGTGGTTAGCATCCAGGACGCAAGAAAAATGTCTAGATTTGTTCTGCCGAATACTTACACAA-----------GCTACCGACGACGCTTACCTTGTACAACATTGATTATTGCTCCAATCGTACATTTATTTACATATCAGCACTAAAC----TCTAGTGCGCTTAAAGTAACAA------------TTTTATGATAGCCCGTTGAAATCTAAGATTTGAAATGGCCACCATTCCATGGTGCATTCATGGAATTCATAGCATGACCATGTCCAGGAGCTGGGGTGATCATATGAGGAGGAGCTGCAGAAGTGACCATAGGAGGAGCTACTGGGG
>PIST-8
CAAACTCGTCTATGTTAAATAGATGGCACCACACATGCATACAGAAATGGCCCATGAATGTCATGTCAT---------------------------------------------TGACATTGTGGTTAGCATCCAGGACGCAAGAAAAATGTCTAGATTTGTTCTGCCGAATACTTACACAA-----------GCTACCGACGACGCTTACCTTGTACAACATTGATTATTGCTCCAATCGTACATTTATTTACATATCAGCACTAAAC----TCTAGTGCGCTTAAAGTAACAA------------TTTTATGATAGCCCGTTGAAATCTAAGATTTGAAATGGCCACCATTCCATGGTGCATTCATGGAATTCATAGCATGACCATGTCCAGGAGCTGGGGTGATCATATGAGGAGGAGCTGCAGAAGTGACCATAGGAGGAGCTACTGGGG
>PIST-2
CAAACTCGTCTATGTTAAATAGATGGCACCACACATGCATACAGAAATGGCCCATGAATGTCATGTCAT---------------------------------------------TGACATTGTGGTTAGCATCCAGGACGCAAGAAAAATGTCTAGATTTGTTCTGCCGAATACTTACACAA-----------GCTACCGACGACGCTTACCTTGTACAACATTGATTATTGCTCCAATCGTACATTTATTTACATATCAGCACTAAAC----TCTAGTGCGCTTAAAGTAACAA------------TTTTATGATAGCCCGTTGAAATCTAAGATTTGAAATGGCCACCATTCCATGGTGCATTCATGGAATTCATAGCATGACCATGTCCAGGAGCTTGGGTGATCATATGAGGAGGAGCTGCAGAAGTGACCATAGGAGGAGCTACTGGGG
>PIST-11
CAAACTCGTCTATGTTAAATAGATGGCACCACACATGCATACAGAAATGGCCCATGAATGTCATGTCAT---------------------------------------------TGACATTGTGGTTAGCATCCAGGACGCAAGAAAAATGTCTAGATTTGTTCTGCCGAATACTTACACAA-----------GCTACCGACGACGCTTACCTTGTACAACATTGATTATTGCTCCAATCGTACATTTATTTACATATCAGCACTAAAC----TCTAGTGCGCTTAAAGTAACAA------------TTTTATGATAGCCCGTTGAAATCTAAGATTTGAAATGGCCACCATTCCATGGTGCATTCATGGAATTCATAGCATGACCATGTCCAGGAGCTGGGGTGATCATATGAGGAGGAGCTGCAGAAGTGACCATAGGAGGAGCTACTGGGG
>PIST-13
CAAACTCGTCTATGTTAAATAGATGGCACCACACATGCATACAGAAATGGCCCATGAATGTCATGTCAT---------------------------------------------TGACATTGTGGTTAGCATCCAGGACGCAAGAAAAATGTCTAGATTTGTTCTGCCGAATACTTACACAA-----------GCTACCGACGACGCTTACCTTGTACAACATTGATTATTGCTCCAATCGTACATTTATTTACATATCAGCACTAAAC----TCTAGTGCGCTTAAAGTAACAA------------TTTTATGATAGCCCGTTGAAATCTAAGATTTGAAATGGCCACCATTCCATGGTGCATTCATGGAATTCATAGCATGACCATGTCCAGGAGCTGGGGTGATCATATGAGGAGGAGCTGCAGAAGTGACCATAGGAGGAGCTACTGGGG
>PIST-19
CAAACTCGTCTATGTTAAATAGATGGCACCACACATGCATACAGAAATGGCCCATGAATGTCATGTCAT---------------------------------------------TGACATTGTGGTTAGCATCCAGGACGCAAGAAAAATGTCTAGATTTGTTCTGCCGAATACTTACACAA-----------GCTACCGACGACGCTTACCTTGTACAACATTGATTATTGCTCCAATCGTACATTTATTTACATATCAGCACTAAAC----TCTAGTGCGCTTAAAGTAACAA------------TTTTATGATAGCCCGTTGAAATCTAAGATTTGAAATGGCCACCATTCCATGGTGCATTCATGGAATTCATAGCATGACCATGTCCAGGAGCTGGGGTGATCATATGAGGAGGAGCTGCAGAAGTGACCATAGGAGGAGCTACTGGGG
>PIST-3
CAAACTCGTCTATGTTAAATAGATGGCACCACACATGCATACAGAAATGGCCCATGAATGTCATGTCAT---------------------------------------------TGACATTGTGGTTAGCATCCAAGACGCAAGAAAAATGTCTAGATTTGTTCTGCCGAATACTTACACAA-----------GCTACCGACGACGCTTACCTTGTACAACATTGATTATTGCTCCAATCGTACATTTATTTACATATCAGCACTAAAC----TCTAGTGCGCTTAAAGTAACAA------------TTTTATGATAGCCCGTTGAAATCTAAGATTTGAAATGGCCACCATTCCATGGTGCATTCATGGAATTCATAGCATGACCATGTCCAGGAGCTGGGGTGATCATATGAGGAGGAGCTGCAGAAGTGACCATAGGAGGAGCTACTGGGG
>PIST-14
CAAACTCGTCTATGTTAAATAGATGGCACCACACATGCATACAGAAATGGCCCATGAATGTCATGTCAT---------------------------------------------TGACATTGTGGTTAGCATCCAGGACGCAAGAAAAATGTCTAGATTTGTTCTGCCGAATACTTACACAA-----------GCTACCGACGACGCTTACCTTGTACAACATTGATTATTGCTCCAATCGTACATTTATTTACATATCAGCACTAAAC----TCTAGTGCGCTTAAAGTAACAA------------TTTTATGATAGCCCGTTGAAATCTAAGATTTGAAATGGCCACCATTCCATGGTGCATTCATGGAATTCATAGCATGACCATGTCCAGGAGCTGGGGTGATCATATGAGGAGGAGCTGCAGAAGTGACCATAGGAGGAGCTACTGGGG
>PIST-9
CAAACTCGTCTATGTTAAATAGATGGCACCACACATGCATACAGAAATGGCCCATGAATGTCATGTCAT---------------------------------------------TGACATTGTGGTTAGCATCCAAGACGCAAGAAAAATGTCTAGATTTGTTCTGCCGAATACTTACACAA-----------GCTACCGACGACGCTTACCTTGTACAACATTGATTATTGCTCCAATCGTACATTTATTTACATATCAGCACTAAAC----TCTGGTGCGCTTAAAGTAACAA------------TTTTATGATAGCCCGTTGAAATCTAAGATTTGAAATGGCCACCATTCCATGGTGCATTCATGGAATTCATAGCATGACCATGTCCAGGAGCTGGGGTGATCATATGAGGAGGAGCTGCAGAAGTGACCATAGGAGGAGCTACTGGGG
>PIST-6
CAAACTCGTCTATGTTAAATAGATGGCACCACACATGCATACAGAAATGGCCCATGAATGTCATGTCAT---------------------------------------------TGACATTGTGGTTAGCATCCAGGACGCAAGAAAAATGTCTAGATTTGTTCTGCCGAATACTTACACAA-----------GCTACCGACGACGCTTACCTTGTACAACATTGATTATTGCTCCAATCGTACATTTATTTACATATCAGCACTAAAC----TCTAGTGCGCTTAAAGTAACAA------------TTTTATGATAGCCCGTTGAAATCTAAGATTTGAAATGGCCACCATTCCATGGTGCATTCATGGAATTCATAGCATGACCATGTCCAGGAGCTGGGGTGATCATATGAGGAGGAGCTGCAGAAGTGACCATAGGAGGAGCTACTGGGG
>PIST-7
CAAACTCGTCTATGTTAAATAGATGGCACCACACATGCATACAGAAATGGCCCATGAATGTCATGTCAT---------------------------------------------TGACATTGTGGTTAGCATCCAGGACGCAAGAAAAATGTCTAGATTTGTTCTGCCGAATACTTACACAA-----------GCTACCGACGACGCTTACCTTGTACAACATTGATTATTGCTCCAATCGTACATTTATTTACATATCAGCACTAAAC----TCTAGTGCGCTTAAAGTAACAA------------TTTTATGATAGCCCGTTGAAATCTAAGATTTGAAATGGCCACCATTCCATGGTGCATTCATGGAATTCATAGCATGACCATGTCCAGGAGCTGGGGTGATCATATGAGGAGGAGCTGCAGAAGTGACCATAGGAGGAGCTACTGGGG
>PIST-12
CAAACTCGTCTATGTTAAATAGATGGCACCACACATGCATACAGAAATGGCCCATGAATGTCATGTCAT---------------------------------------------TGACATTGTGGTTAGCATCCAGGACGCAAGAAAAATGTCTAGATTTGTTCTGCCGAATACTTACACAA-----------GCTACCGACGACGCTTACCTTGTACAACATTGATTATTGCTCCAATCGTACATTTATTTACATATCAGCACTAAAC----TCTAGTGCGCTTAAAGTAACAA------------TTTTATGATAGCCCGTTGAAATCTAAGATTTGAAATGGCCACCATTCCATGGTGCATTCATGGAATTCATAGCATGACCATGTCCAGGAGCTGGGGTGATCATATGAGGAGGAGCTGCAGAAGTGACCATAGGAGGAGCTACTGGGG
>PICH-X3
CAAACTCGTCTATGTTAAATAGATGGCACCACACATGCATACAGAAATGGCCCATGAATGTCATGTCAT---------------------------------------------TGACATTGTGGTTAGCATCCAGGACGCAAGAAAAATGTCTGGATTTGTTCTGCCGAATACTTACACAA-----------GCTACCAACGACGCTTACCTTGTACAACATTGATTATTGCTCCAATCGTAGATTTATTTACATACAGGCACTAAAC----TCTAGTGCGCGTAAAGTAACAA------------TTTTATGATAGCCCGTTGAAATCTAAGATTTGAAATGGCCACCATTCCATGGTGCATTCATGGAATTCATAGCATGACCATGTCCAGGAGCTGGGGTGATCATATGAGGAGGAGCTGCAGAAGTGACCATAGGAGGAGCTACTGGGG
>PIST-4
CAAACTCGTCTATGTTAAATAGATGGCACCACACATGCATACAGAAATGGCCCATGAATGTCATGTCAT---------------------------------------------TGACATTGTGGTTAGCATCCAGGACGCAAGAAAAATGTCTAGATTTGTTCTGCCGAATACTTACACAA-----------GCTACCGACGACGCTTACCTTGTACAACATTGATTATTGCTCCAATCGTACATTTATTTACATATCAGCACTAAAC----TCTAGTGCGCTTAAAGTAACAA------------TTTTATGATAGCCCGTTGAAATCTAAGATTTGAAATGGCCACCATTCCATGGTGCATTCATGGAATTCATAGCATGACCATGTCCAGGAGCTGGGGTGATCATATGAGGAGGAGCTGCAGAAGTGACCATAGGAGGAGCTACTGGGG
>PIST-15
CAAACTCGTCTATGTTAAATAGATGGCACCACACATGCATACAGAAATGGCCCATGAATGTCATGTCAT---------------------------------------------TGACATTGTGGTTAGCATCCAAGACGCAAGAAAAATGTCTAGATTTGTTCTGCCGAATACTTACACAA-----------GCTACCGACGACGCTTACCTTGTACAACATTGATTATTGCTCCAATCGTACATTTATTTACATATCAGCACTAAAC----TCTGGTGCGCTTAAAGTAACAA------------TTTTATGATAGCCCGTTGAAATCTAAGATTTGAAATGGCCACCATTCCATGGTGCATTCATGGAATTCATAGCATGACCATGTCCAGGAGCTGGGGTGATCATATGAGGAGGAGCTGCAGAAGTGACCATAGGAGGAGCTACTGGGG
>PIST-5
CAAACTCGTCTATGTTAAATAGATGGCACCACACATGCATACAGAAATGGCCCATGAATGTCATGTCAT---------------------------------------------TGACATTGTGGTTAGCATCCAGGACGCAAGAAAAATGTCTAGATTTGTTCTGCCGAATACTTACACAA-----------GCTACCGACGACGCTTACCTTGTACAACATTGATTATTGCTCCAATCGTACATTTATTTACATATCAGCACTAAAC----TCTAGTGCGCTTAAAGTAACAA------------TTTTATGATAGCCCGTTGAAATCTAAGATTTGAAATGGCCACCATTCCATGGTGCATTCATGGAATTCATAGCATGACCATGTCCAGGAGCTGGGGTGATCATATGAGGAGGAGCTGCAGAAGTGACCATAGGAGGAGCTACTGGGG
>PIGE-1
CAAACTCGTCTATGTTAAATAGATGGCACCACACATGCATACAGAAATGGCGCATGAATGTCATGTCAT---------------------------------------------TGACATTGTGGTTAGCATCCAGGACGCAAGAAAAATGTTTGGATTTGTTCTGCCGAATACTTACACAA-----------GCTACCGACGACGCTTACCTTGTACAACATTGATTATTGCTCCAATCGTGGATTTATTTACATATCAGCACTAAACAAAATCTAGTGCGCGTAAAGTAACAA------------TTTTATGATAGCCGGTTGAAATCTAAGATTTGAAATGGCCAGCATTCCATGGTGCATTCATGGAATTCATAGCATGACCATGTCCAGGAGCTGGGGTGATCATATGAGGAG---CTGCAGAAGTGACCATAGGAGGAGCTACTGGGG
>PIGE-2
CAAACTCGTCTATGTTAAATAGATGGCACCACACATGCATACAGAAATGGCGCATGAATGTCATGTCAT---------------------------------------------TGACATTGTGGTTAGCATCCAGGACGCAAGAAAAATGTTTGGATTTGTTCTGCCGAATACTTACACAA-----------GCTACCGACGACGCTTACCTTGTACAACATTGATTATTGCTCCAATCGTGGATTTATTTACATATCAGCACTAAACAAAATCTAGTGCGCGTAAAGTAACAA------------TTTTATGATAGCCGGTTGAAATCTAAGATTTGAAATGGCCAGCATTCCATGGTGCATTCATGGAATTCATAGCATGACCATGTCCAGGAGCTGGGGTGATCATATGAGGAG---CTGCAGAAGTGACCATAGGAGGAGCTACTGGGG
>PILA-24
CAAACTCGTCTATGTTAAATAGATGGCACCACACATGCATACAGAAATGGCCCATGAATGTCATGTCAT---------------------------------------------TGACATTGTGGTTAGCATCCAGGACGCAAGAAAAATATCTGGATTTGTTCTGCCGAATACTTACACAA-----------GCTACCGACGACGCTTACCTTGTACAACATTGATTATTGCTCCAATCGTAGATTTATTTACATATCAGCACTAAAC----TCTAGTGCGCGTAAAGTAACAA------------TTTTATGATAGCCCGTTGAAATCTAAGATTTGAAATGGCCACCATTCCATGGTGCATTCATGGAATTCATAGCATGACCATGTCCAGGAGCTGGGGTGATCATATGAGGAGGAGCTGCAGAAGTTACCATAGGAGGAGCTACTGGGG
>PILA-19
CAAACTCGTCTATGTTAAATAGATGGCACCACACATGCATACAGAAATGGCCCATGAATGTCATGTCAT---------------------------------------------TGACATTGTGGTTAGCATCCAGGACGCAAGAAAAATATCTGGATTTGTTCTGCCGAATACTTACACAA-----------GCTACCGACGACGCTTACCTTGTACAACATTGATTATTGCTCCAATCGTAGATTTATTTACATATCAGCACTAAAC----TCTAGTGCGCGTAAAGTAACAA------------TTTTATGATAGCCCGTTGAAATCTAAGATTTGAAATGGCCACCATTCCATGGTGCATTCATGGAATTCATAGCATGACCATGTCCAGGAGCTGGGGTGATCATATGAGGAGGAGCTGCAGAAGTTACCATAGGAGGAGCTACTGGGG
>PILA-17
CAAACTCGTCTATGTTAAATAGATGGCACCACACATGCATACAGAAATGGCCCATGAATGTCATGTCAT---------------------------------------------TGACATTGTGGTTAGCATCCAGGACGCAAGAAAAATATCTGGATTTGTTCTGCCGAATACTTACACAA-----------GCTACCGACGACGCTTACCTTGTACAACATTGATTATTGCTCCAATCGTAGATTTATTTACATATCAGCACTAAAC----TCTAGTGCGCGTAAAGTAACAA------------TTTTATGATAGCCCGTTGAAATCTAAGATTTGAAATGGCCACCATTCCATGGTGCATTCATGGAATTCATAGCATGACCATGTCCAGGAGCTGGGGTGATCATATGAGGAGGAGCTGCAGAAGTTACCATAGGAGGAGCTACTGGGG
>PILA-22
CAAACTCGTCTATGTTAAATAGATGGCACCACACATGCATACAGAAATGGCCCATGAATGTCATGTCAT---------------------------------------------TGACATTGTGGTTAGCATCCAGGACGCAAGAAAAATATCTGGATTTGTTCTGCCGAATACTTACACAA-----------GCTACCGACGACGCTTACCTTGTACAACATTGATTATTGCTCCAATCGTAGATTTATTTACATATCAGCACTAAAC----TCTAGTGCGCGTAAAGTAACAA------------TTTTATGATAGCCCGTTGAAATCTAAGATTTGAAATGGCCACCATTCCATGGTGCATTCATGGAATTCATAGCATGACCATGTCCAGGAGCTGGGGTGATCATATGAGGAGGAGCTGCAGAAGTTACCATAGGAGGAGCTACTGGGG
>PILA-29
CAAACTCGTCTATGTTAAATAGATGGCACCACACATGTATACAGAAATGGCCCATGAATGTCATGTCAT---------------------------------------------TGACATTGTGGTTAGCATCCAGGACGCAAGAAAAATATCTGGATTTGTTCTGCCGAATACTTACACAA-----------GCTACCGACGACGCTTACCTTGTACAACATTGATTATTGCTCCAATCGTAGATTTATTTACATATCAGCACTAAAC----TCTAGTGCGCGTAAAGTAACAA------------TTTTATGATAGCCCGTTGAAATCTAAGATTTGAAATGGCCACCATTCCATGGTGCATTCATGGAATTCATAGCATGACCATGTCCAGGAGCTGGGGTGATCATATGAGGAGGAGCTGCAGAAGTTACCATAGGAGGAGCTACTGGGG
>PILA-23
CAAACTCGTCTATGTTAAATAGATGGCACCACACATGCATACAGAAATGGCCCATGAAAGTCATGTCAT---------------------------------------------TGACATTGTGGTTAGCATCCAGGACGCAAGAAAAATATCTGGATTTGTTCTGCCGAATACTTACACAA-----------GCTACCGACGACGCTTACCTTGTACAACATTGATTATTGCTCCAATCGTAGATTTATTTACATATCAGCACTAAAC----TCTAGTGCGCGTAAAGTAACAA------------TTTTATGATAGCCCGTTGAAATCTAAGATTTGAAATGGCCACCATTCCATGGTGCATTCATGGAATTCATAGCATGACCATGTCCAGGAGCTGGGGTGATCATATGAGGAGGAGCTGCAGAAGTTACCATAGGAGGAGCTACTGGGG
>PILA-20
CAAACTCGTCTATGTTAAATAGATGGCACCACACATGCATACAGAAATGGCCCATGAATGTCATGTCAT---------------------------------------------TGACATTGTGGTTAGCATCCAGGACGCAAGAAAAATATCTGGATTTGTTCTGCCGAATACTTACACAA-----------GCTACCGACGACGCTTACCTTGTACAACATTGATTATTGCTCCAATCGTAGATTTATTTACATATCAGCACTAAAC----TCTAGTGCGCGTAAAGTAACAA------------TTTTATGATAGCCCGTTGAAATCTAAGATTTGAAATGGCCACCATTCCATGGTGCATTCATGGAATTCATAGCATGACCATGTCCAGGAGCTGGGGTGATCATATGAGGAGGAGCTGCAGAAGTTACCATAGGAGGAGCTACTGGGG
>PILA-18
CAAACTCGTCTATGTTAAATAGATGGCACCACACATGCATACAGAAATGGCCCATGAATGTCATGTCAT---------------------------------------------TGACATTGTGGTTAGCATCCAGGACGCAAGAAAAATATCTGGATTTGTTCTGCCGAATACTTACACAA-----------GCTACCGACGACGCTTACCTTGTACAACATTGATTATTGCTCCAATCGTAGATTTATTTACATATCAGCACTAAAC----TCTAGTGCGCGTAAAGTAACAA------------TTTTATGATAGCCCGTTGAAATCTAAGATTTGAAATGGCCACCATTCCATGGTGCATTCATGGAATTCATAGCATGACCATGTCCAGGAGCTGGGGTGATCATATGAGGAGGAGCTGCAGAAGTTACCATAGGAGGAGCTACTGGGG
>PILA-21
CAAACTCGTCTATGTTAAATAGATGGCACCACACATGCATACAGAAATGGCCCATGAAAGTCATGTCAT---------------------------------------------TGACATTGTGGTTAGCATCCAGGACGCAAGAAAAATATCTGGATTTGTTCTGCCGAATACTTACACAA-----------GCTACCGACGACGCTTACCTTGTACAACATTGATTATTGCTCCAATCGTAGATTTATTTACATATCAGCACTAAAC----TCTAGTGCGCGTAAAGTAACAA------------TTTTATGATAGCCCGTTGAAATCTAAGATTTGAAATGGCCACCATTCCATGGTGCATTCATGGAATTCATAGCATGACCATGTCCAGGAGCTGGGGTGATCATATGAGGAGGAGCTGCAGAAGTTACCATAGGAGGAGCTACTGGGG
>PILA-28
CAAACTCGTCTATGTTAAATAGATGGCACCACACATGCATACAGAAATGGCCCATGAAAGTCATGTCAT---------------------------------------------TGACATTGTGGTTAGCATCCAGGACGCAAGAAAAATATCTGGATTTGTTCTGCCGAATACTTACACAA-----------GCTACCGACGACGCTTACCTTGTACAACATTGATTATTGCTCCAATCGTAGATTTATTTACATATCAGCACTAAAC----TCTAGTGCGCGTAAAGTAACAA------------TTTTATGATAGCCCGTTGAAATCTAAGATTTGAAATGGCCACCATTCCATGGTGCATTCATGGAATTCATAGCATGACCATGTCCAGGAGCTGGGGTGATCATATGAGGAGGAGCTGCAGAAGTTACCATAGGAGGAGCTACTGGGG
>PILA-26
CAAACTCGTCTATGTTAAATAGATGGCACCACACATGCATACAGAAATGGCCCATGAATGTCATGTCAT---------------------------------------------TGACATTGTGGTTAGCATCCAGGACGCAAGAAAAATATCTGGATTTGTTCTGCCGAATACTTACACAA-----------GCTACCGACGACGCTTACCTTGTACAACATTGATTATTGCTCCAATCGTAGATTTATTTACATATCAGCACTAAAC----TCTAGTGCGCGTAAAGTAACAA------------TTTTATGATAGCCCGTTGAAATCTAAGATTTGAAATGGCCACCATTCCATGGTGCATTCATGGAATTCATAGCATGACCATGTCCAGGAGCTGGGGTGATCATATGAGGAGGAGCTGCAGAAGTTACCATAGGAGGAGCTACTGGGG
>PILA-27
CAAACTCGTCTATGTTAAATAGATGGCACCACACATGCATACAGAAATGGCCCATGAAAGTCATGTCAT---------------------------------------------TGACATTGTGGTTAGCATCCAGGACGCAAGAAAAATATCTGGATTTGTTCTGCCGAATACTTACACAA-----------GCTACCGACGACGCTTACCTTGTACAACATTGATTATTGCTCCAATCGTAGATTTATTTACATATCAGCACTAAAC----TCTAGTGCGCGTAAAGTAACAA------------TTTTATGATAGCCCGTTGAAATCTAAGATTTGAAATGGCCACCATTCCATGGTGCATTCATGGAATTCATAGCATGACCATGTCCAGGAGCTGGGGTGATCATATGAGGAGGAGCTGCAGAAGTTACCATAGGAGGAGCTACTGGGG
