# Supplementary material for: An empirical evaluation of two-stage species tree inference strategies using a multilocus dataset from North American pines
Source: BMC Evol Biol. 2014 Mar 29;14:67. doi: 10.1186/1471-2148-14-67 (PMC4021425; doi:10.1186/1471-2148-14-67)
Supplement: Additional file 3 — Zip archive containing data filesDp,Dp,0,Ds,Ds,0, and a description of these files. [file 1471-2148-14-67-S3.zip › DeGiorgioEtAl_2014_AdditionalFile1/Dataset_Dp0/2_5724_02.fas]

>PIAL-17
TTGCGAGGCAATTCTAGATGTTTTATCTCACTTTGAACTTTGAAGAAACCGACTTAGCAAAGAGAAACAGGAATTCCCCAGGCAAAATATCCTCTTAGCAGTTTCTACATTCCTTGAAAATTGCACCTTGGAGACAAAAGCAGCATCAGTATCCAGTAAATTTAAGGAAGGCATAACTTAACTTCCAGGAAAGTCTTTTCTTTTCTAC---TTCTTTAACAGGATCCGTAGGAAGAGCATCTATGCTGAAGGGATGCAATGGGTATGACACT--CAAATATGCTCGAAATCCCCAAATTGACGTCAAGTGGCTGACATTCTTTAACAGATTACTTGTGTTCTTTCTTGTATGTCCTTGGTTCC-TAGTTCCCTACCTCAGAAACCAGTATTCCCGTAACCACATCTTCCCTATCCTCC
>PIAL-2
TTGCGAGGCAATTCTAGATGTTTTATCTCACTTTGAACTTTGAAGAAACCGACTTAGCAAAGAGAAACAGGAATTCCCCAGGCAAAATATCCTCTTAGCAGTTTCTACATTCCTTGAAAATTGCACCTTGGAGACAAAAGCAGCATCAGTATCCAGTAAATTTAAGGAAGGCATAACTTAACTTCCAGGAAAGTCTTTTCTTTTCTAC---TTCTTTAACAGGATCCGTAGGAAGAGCATCTATGCTGAAGGGATGCAATGGGTATGACACT--CAAATATGCTCGAAATCCCCAAATTGACGTCAAGTGGCTGACATTCTTTAACAGATTACTTGTGTTCTTTCTTGTATGTCCTTGGTTCC-TAGTTCCCTACCTCAGAAACCAGTATTCCCGTAACCACATCTTCCCTATCCTCC
>PIAL-12
TTGCGAGGCAATTCTAGATGTTTTATCTCACTTTGAACTTTGAAGAAACCGACTTAGCAAAGAGAAACAGGAATTCCCCAGGCAAAATATCCTCTTAGCAGTTTCTACATTCCTTGAAAATTGCACCTTGGAGACAAAAGCAGCATCAGTATCCAGTAAATTTAAGGAAGGCATAACTTAACTTCCAGGAAAGTCTTTTCTTTTCTAC---TTCTTTAACAGGATCCGTAGGAAGAGCATCTATGCTGAAGGGATGCAATGGGTATGACACT--CAAATATGCTCGAAATCCCCAAATTGACGTCAAGTGGCTGACATTCTTTAACAGATTACTTGTGTTCTTTCTTGTATGTCCTTGGTTCC-TAGTTCCCTACCTCAGAAACCAGTATTCCCGTAACCACATCTTCCCTATCCTCC
>PIAL-15
TTGCGAGGCAATTCTAGATGTTTTATCTCACTTTGAACTTTGAAGAAACCGACTTAGCAAAGAGAAACAGGAATTCCCCAGGCAAAATATCCTCTTAGCAGTTTCTACATTCCTTGAAAATTGCACCTTGGAGACAAAAGCAGCATCAGTATCCAGTAAATTTAAGGAAGGCATAACTTAACTTCCAGGAAAGTCTTTTCTTTTCTAC---TTCTTTAACAGGATCCGTAGGAAGAGCATCTATGCTGAAGGGATGCAATGGGTATGACACT--CAAATATGCTCGAAATCTCCAAATTGACGTCAAGTGGATGACATTCTTTAACAGATTACTTGTGTTCTTTCTTGTATGTCCTTGGTTCC-TAGTTCCCTACCTCAGAAACCAGTATTCCCGTAACCACATCTTCCCTATCCTCC
>PIAL-3
TTGCGAGGCAATTCTAGATGTTTTATCTCACTTTGAACTTTGAAGAAACCGACTTAGCAAAGAGAAACAGGAATTCCCCAGGCAAAATATCCTCTTAGCAGTTTCTACATTCCTTGAAAATTGCACCTTGGAGACAAAAGCAGCATCAGTATCCAGTAAATTTAAGGAAGGCATAACTTAACTTCCAGGAAAGTCTTTTCTTTTCTAC---TTCTTTAACAGGATCCGTAGGAAGAGCATCTATGCTGAAGGGATGCAATGGGTATGACACT--CAAATATGCTCGAAATCTCCAAATTGACGTCAAGTGGATGACATTCTTTAACAGATTACTTGTGTTCTTTCTTGTATGTCCTTGGTTCC-TAGTTCCCTACCTCAGAAACCAGTATTCCCGTAACCACATCTTCCCTATCCTCC
>PIAL-4
TTGCGAGGCAATTCTAGATGTTTTATCTCACTTTGAACTTTGAAGAAACCGACTTAGCAAAGAGAAACAGGAATTCCCCAGGCAAAATATCCTCTTAGCAGTTTCTACATTCCTTGAAAATTGCACCTTGGAGACAAAAGCAGCATCAGTATCCAGTAAATTTAAGGAAGGCATAACTTAACTTCCAGGAAAGTCTTTTCTTTTCTAC---TTCTTTAACAGGATCCGTAGGAAGAGCATCTATGCTGAAGGGATGCAATGGGTATGACACT--CAAATATGCTCGAAATCCCCAAATTGACGTCAAGTGGCTGACATTCTTTAACAGATTACTTGTGTTCTTTCTTGTATGTCCTTGGTTCC-TAGTTCCCTACCTCAGAAACCAGTATTCCCGTAACCACATCTTCCCTATCCTCC
>PIAL-8
TTGCGAGGCAATTCTAGATGTTTTATCTCACTTTGAACTTTGAAGAAACCGACTTAGCAAAGAGAAACAGGAATTCCCCAGGCAAAATATCCTCTTAGCAGTTTCTACATTCCTTGAAAATTGCACCTTGGAGACAAAAGCAGCATCAGTATCCAGTAAATTTAAGGAAGGCATAACTTAACTTCCAGGAAAGTCTTTTCTTTTCTAC---TTCTTTAACAGGATCCGTAGGAAGAGCATCTATGCTGAAGGGATGCAATGGGTATGACACT--CAAATATGCTCGAAATCCCCAAATTGACGTCAAGTGGCTGACATTCTTTAACAGATTACTTGTGTTCTTTCTTGTATGTCCTTGGTTCC-TAGTTCCCTACCTCAGAAACCAGTATTCCCGTAACCACATCTTCCCTATCCTCC
>PIAL-10
TTGCGAGGCAATTCTAGATGTTTTATCTCACTTTGAACTTTGAAGAAACCGACTTAGAAAAGAGAAACAGGAATTCCCCAGGCAAAATATCCTCTTATCAGTTTCTACATTCCTTGAAAATTGCACCTTGGAGACAAAAGCAGCATCAGTATCCAGTAAATTTAAGGAAGGCATAACTTAACTTCCAGGAAAGTCTTTTCTTTTCTAC---TTCTTTAACAGGATCCGTAGGAAGAGCATCTATGCTGAAGGGATGCAATGGATATGACACT--CAAATATGCTCGAAATCTCCAAATTGACGTCAAGTGGCTGACATTCTTTAACAGATTACTTGTGTTCTTTCTTGTATGTCCTTGGTTCC-TAGTTCCCTACCTCAGAAACCAGTATTCCCGTAACCACATCTTCCCTATCCTCC
>PIAL-13
TTGCGAGGCAATTCTAGATGTTTTATCTCACTTTGAACTTTGAAGAAACCGACTTAGCAAAGAGAAACAGGAATTCCCCAGGCAAAATATCCTCTTAGCAGTTTCTACATTCCTTGAAAATTGCACCTTGGAGACAAAAGCAGCATCAGTATCCAGTAAATTTAAGGAAGGCATAACTTAACTTCCAGGAAAGTCTTTTCTTTTCTAC---TTCTTTAACAGGATCCGTAGGAAGAGCATCTATGCTGAAGGGATGCAATGGGTATGACACT--CAAATATGCTCGAAATCCCCAAATTGACGTCAAGTGGCTGACATTCTTTAACAGATTACTTGTGTTCTTTCTTGTATGTCCTTGGTTCC-TAGTTCCCTACCTCAGAAACCAGTATTCCCGTAACCACATCTTCCCTATCCTCC
>PIAL-5
TTGCGAGGCAATTCTAGATGTTTTATCTCACTTTGAACTTTGAAGAAACCGACTTAGCAAAGAGAAACAGGAATTCCCCAGGCAAAATATCCTCTTAGCAGTTTCTACATTCCTTGAAAATTGCACCTTGGAGACAAAAGCAGCATCAGTATCCAGTAAATTTAAGGAAGGCATAACTTAACTTCCAGGAAAGTCTTTTCTTTTCTAC---TTCTTTAACAGGATCCGTAGGAAGAGCATCTATGCTGAAGGGATGCAATGGGTATGACACT--CAAATATGCTCGAAATCCCCAAATTGACGTCAAGTGGCTGACATTCTTTAACAGATTACTTGTGTTCTTTCTTGTATGTCCTTGGTTCC-TAGTTCCCTACCTCAGAAACCAGTATTCCCGTAACCACATCTTCCCTATCCTCC
>PIAL-6
TTGCGAGGCAATTCTAGATGTTTTATCTCACTTTGAACTTTGAAGAAACCGACTTAGCAAAGAGAAACAGGAATTCCCCAGGCAAAATATCCTCTTAGCAGTTTCTACATTCCTTGAAAATTGCACCTTGGAGACAAAAGCAGCATCAGTATCCAGTAAATTTAAGGAAGGCATAACTTAACTTCCAGGAAAGTCTTTTCTTTTCTAC---TTCTTTAACAGGATCCGTAGGAAGAGCATCTATGCTGAAGGGATGCAATGGGTATGACACT--CAAATATGCTCGAAATCTCCAAATTGACGTCAAGTGGATGACATTCTTTAACAGATTACTTGTGTTCTTTCTTGTATGTCCTTGGTTCC-TAGTTCCCTACCTCAGAAACCAGTATTCCCGTAACCACATCTTCCCTATCCTCC
>PIAL-16
NTGCGAGGCAATTCTAGATGTTTTATCTCACTTTGAACTTTGAAGAAACCGACTTAGCAAAGAGAAACAGGAATTCCCCAGGCAAAATATCCTCTTAGCAGTTTCTACATTCCTTGAAAATTGCACCTTGGAGACAAAAGCAGCATCAGTATCCAGTAAATTTAAGGAAGGCATAACTTAACTTCCAGGAAAGTCTTTTCTTTTCTAC---TTCTTTAACAGGATCCGTAGGAAGAGCATCTATGCTGAAGGGATGCAATGGGTATGACACT--CAAATATGCTCGAAATCCCCAAATTGACGTCAAGTGGCTGACATTCTTTAACAGATTACTTGTGTTCTTTCTTGTATGTCCTTGGTTCC-TAGTTCCCTACCTCAGAAACCAGTATTCCCGTAACCACATCTTCCCTATCCTCC
>PIAL-7
TTGCGAGGCAATTCTAGATGTTTTATCTCACTTTGAACTTTGAAGAAACCGACTTAGCAAAGAGAAACAGGAATTCCCCAGGCAAAATATCCTCTTAGCAGTTTCTACATTCCTTGAAAATTGCACCTTGGAGACAAAAGCAGCATCAGTATCCAGTAAATTTAAGGAAGGCATAACTTAACTTCCAGGAAAGTCTTTTCTTTTCTAC---TTCTTTAACAGGATCCGTAGGAAGAGCATCTATGCTGAAGGGATGCAATGGGTATGACACT--CAAATATGCTCGAAATCCCCAAATTGACGTCAAGTGGCTGACATTCTTTAACAGATTACTTGTGTTCTTTCTTGTATGTCCTTGGTTCC-TAGTTCCCTACCTCAGAAACCAGTATTCCCGTAACCACATCTTCCCTATCCTCC
>PIAY-4
TTGCGAGGCAATTCTAGATGTTTTATCTCACTTTGAACTTTGAAGAAACCGACTTAGAAAAGAGAAACAGGAATTCCCCAGGCAAAATATCCTCTTAGCAGTTTCTACATTCCTTGAAAATTGCACCTTGGAGACAAAAGCAGCATCAGTATCCAGTAAATTTAAGGAAGGCATAACTTAACTTCCAGGAAAGTCTTTTCTTTTCTAC---TTCTTTAACAGGATCCGTAGGAAGAGCATCTATGCTGAAGGGATGCAATGGATATGACACT--CAAATATGCTCGAAATCTCCAAATTGACGTCAAGTGGCTGACATTCTTTAACAGATTACTTGTGTTCTTTCTTGTATGTCCTTGGTTCC-TAGTTCCCTACCTCAGAAACCAGTATTCCCGTAACCACATCTTCCCTATCCTCC
>PIAY-16
TTGCGAGGCAATTCTAGATGTTTTATCTCACTTTGAACTTTGAAGAAACCGACTTAGAAAAGAGAAACAGGAATTCCCCAGGCAAAATATCCTCTTAGCAGTTTCTACATTCCTTGAAAATTGCACCTTGGAGACAAAAGCAGCATCAGTATCCAGTAAATTTAAGGAAGGCATAACTTAACTTCCAGGAAAGTCTTTTCTTTTCTAC---TTCTTTAACAGGATCCGTAGGAAGAGCATCTATGCTGAAGGGATGCAATGGATATGACACT--CAAATATGCTCGAAATCTCCAAATTGACGTCAAGTGGCTGACATTCTTTAACAGATTACTTGTGTTCTTTCTTGTATGTCCTTGGTTCC-TAGTTCCCTACCTCAGAAACCAGTATTCCCGTAACCACATCTTCCCTATCCTCC
>PIAY-3
TTGCGAGGCAATTCTAGATGTTTTATCTCACTTTGAACTTTGAAGAAACCGACTTAGAAAAGAGAAACAGGAATTCCCCAGGCAAAATATCCTCTTAGCAGTTTCTACATTCCTTGAAAATTGCACCTTGGAGACAAAAGCAGCATCAGTATCCAGTAAATTTAAGGAAGGCATAACTTAACTTCCAGGAAAGTCTTTTCTTTTCTAC---TTCTTTAACAGGATCCGTAGGAAGAGCATCTATGCTGAAGGGATGCAATGGATATGACACT--CAAATATGCTCGAAATCTCCAAATTGACGTCAAGTGGCTGACATTCTTTAACAGATTACTTGTGTTCTTTCTTGTATGTCCTTGGTTCC-TAGTTCCCTACCTCAGAAACCAGTATTCCCGTAACCACATCTTCCCTATCCTCC
>PIAY-6
TTGCGAGGCAATTCTAGATGTTTTATCTCACTTTGAACTTTGAAGAAACCGACTTAGAAAAGAGAAACAGGAATTCCCCAGGCAAAATATCCTCTTATCAGTTTCTACATTCCTTGAAAATTGCACCTTGGAGACAAAAGCAGCATCAGTATCCAGTAAATTTAAGGAAGGCATAACTTAACTTCCAGGAAAGTCTTTTCTTTTCTAC---TTCTTTAACAGGATCCGTAGGAAGAGCATCTATGCTGAAGGGATGCAATGGATATGACACT--CAAATATGCTCGAAATCTCCAAATTGACGTCAAGTGGCTGACATTCTTTAACAGATTACTTGTGTTCTTTCTTGTATGTCCTTGGTTCC-TAGTTCCCTACCTCAGAAACCAGTATTCCCGTAACCACATCTTCCCTATCCTCC
>PIAY-14
TTGCGAGGCAATTCTAGATGTTTTATCTCACTTTGAACTTTGAAGAAACCGACTTAGAAAAGAGAAACAGGAATTCCCCAGGCAAAATATCCTCTTAGCAGTTTCTACATTCCTTGAAAATTGCACCTTGGAGACAAAAGCAGCATCAGTATCCAGTAAATTTAAGGAAGGCATAACTTAACTTCCAGGAAAGTCTTTTCTTTTCTAC---TTCTTTAACAGGATCCGTAGGAAGAGCATCTATGCTGAAGGGATGCAATGGATATGACACT--CAAATATGCTCGAAATCTCCAAATTGACGTCAAGTGGCTGACATTCTTTAACAGATTACTTGTGTTCTTTCTTGTATGTCCTTGGTTCC-TAGTTCCCTACCTCAGAAACCAGTATTCCCGTAACCACATCTTCCCTATCCTCC
>PIAY-1
TTGCGAGGCAATTCTAGATGTTTTATCTCACTTTGAACTTTGAAGAAACCGACTTAGAAAAGAGAAACAGGAATTCCCCAGGCAAAATATCCTCTTAGCAGTTTCTACATTCCTTGAAAATTGCACCTTGGAGACAAAAGCAGCATCAGTATCCAGTAAATTTAAGGAAGGCATAACTTAACTTCCAGGAAAGTCTTTTCTTTTCTAC---TTCTTTAACAGGATCCGTAGGAAGAGCATCTATGCTGAAGGGATGCAATGGATATGACACT--CAAATATGCTCGAAATCTCCAAATTGACGTCAAGTGGCTGACATTCTTTAACAGATTACTTGTGTTCTTTCTTGTATGTCCTTGGTTCC-TAGTTCCCTACCTCAGAAACCAGTATTCCCGTAACCACATCTTCCCTATCCTCC
>PIAY-7
TTGCGAGGCAATTCTAGATGTTTTATCTCACTTTGAACTTTGAAGAAACCGACTTAGAAAAGAGAAACAGGAATTCCCCAGGCAAAATATCCTCTTATCAGTTTCTACATTCCTTGAAAATTGCACCTTGGAGACAAAAGCAGCATCAGTATCCAGTAAATTTAAGGAAGGCATAACTTAACTTCCAGGAAAGTCTTTTCTTTTCTAC---TTCTTTAACAGGATCCGTAGGAAGAGCATCTATGCTGAAGGGATGCAATGGATATGACACT--CAAATATGCTCGAAATCTCCAAATTGACGTCAAGTGGCTGACATTCTTTAACAGATTACTTGTGTTCTTTCTTGTATGTCCTTGGTTCC-TAGTTCCCTACCTCAGAAACCAGTATTCCCGTAACCACATCTTCCCTATCCTCC
>PIAY-18
TTGCGAGGCAATTCTAGATGTTTTATCTCACTTTGAACTTTGAAGAAACCGACTTAGAAAAGAGAAACAGGAATTCCCCAGGCAAAATATCCTCTTATCAGTTTCTACATTCCTTGAAAATTGCACCTTGGAGACAAAAGCAGCATCAGTATCCAGTAAATTTAAGGAAGACATAACTTAACTTCCAGGAAAGTCTTTTCTTTTCTAC---TTCTTTAACAGGATCCGTAGGAAGAGCATCTATGCTGAAGGGATGCAATGGATATGACACT--CAAATATGCTCGAAATCTCCAAATTGACGTCAAGTGGCTGACATTCTTTAACAGATTACTTGTGTTCTTTCTTGTATGTCCTTGGTTCC-TAGTTCCCTACCTCAGAAACCAGTATTCCCGTAACCACATCTTCCCTATCCTCC
>PIAY-9
TTGCGAGGCAATTCTAGATGTTTTATCTCACTTTGAACTTTGAAGAAACCGACTTAGAAAAGAGAAACAGGAATTCCCCAGGCAAAATATCCTCTTATCAGTTTCTACATTCCTTGAAAATTGCACCTTGGAGACAAAAGCAGCATCAGTATCCAGTAAATTTAAGGAAGGCATAACTTAACTTCCAGGAAAGTCTTTTCTTTTCTAC---TTCTTTAACAGGATCCGTAGGAAGAGCATCTATGCTGAAGGGATGCAATGGATATGACACT--CAAATATGCTCGAAATCTCCAAATTGACGTCAAGTGGCTGACATTCTTTAACAGATTACTTGTGTTCTTTCTTGTATGTCCTTGGTTCC-TAGTTCCCTACCTCAGAAACCAGTATTCCCGTAACCACATCTTCCCTATCCTCC
>PIAY-13
TTGCGAGGCAATTCTAGATGTTTTATCTCACTTTGAACTTTGAAGAAACCGACTTAGAAAAGAGAAACAGGAATTCCCCAGGCAAAATATCCTCTTATCAGTTTCTACATTCCTTGAAAATTGCACCTTGGAGACAAAAGCAGCATCAGTATCCAGTAAATTTAAGGAAGACATAACTTAACTTCCAGGAAAGTCTTTTCTTTTCTAC---TTCTTTAACAGGATCCGTAGGAAGAGCATCTATGCTGAAGGGATGCAATGGATATGACACT--CAAATATGCTCGAAATCTCCAAATTGACGTCAAGTGGCTGACATTCTTTAACAGATTACTTGTGTTCTTTCTTGTATGTCCTTGGTTCC-TAGTTCCCTACCTCAGAAACCAGTATTCCCGTAACCACATCTTCCCTATCCTCC
>PIAY-2
TTGCGAGGCAATTCTAGATGTTTTATCTCACTTTGAACTTTGAAGAAACCGACTTAGAAAAGAGAAACAGGAATTCCCCAGGCAAAATATCCTCTTAGCAGTTTCTACATTCCTTGAAAATTGCACCTTGGAGACAAAAGCAGCATCAGTATCCAGTAAATTTAAGGAAGGCATAACTTAACTTCCAGGAAAGTCTTTTCTTTTCTAC---TTCTTTAACAGGATCCGTAGGAAGAGCATCTATGCTGAAGGGATGCAATGGATATGACACT--CAAATATGCTCGAAATCTCCAAATTGACGTCAAGTGGCTGACATTCTTTAACAGATTACTTGTGTTCTTTCTTGTATGTCCTTGGTTCC-TAGTTCCCTACCTCAGAAACCAGTATTCCCGTAACCACATCTTCCCTATCCTCC
>PIAY-8
TTGCGAGGCAATTCTAGATGTTTTATCTCACTTTGAACTTTGAAGAAACCGACTTAGAAAAGAGAAACAGGAATTCCCCAGGCAAAATATCCTCTTATCAGTTTCTACATTCCTTGAAAATTGCACCTTGGAGACAAAAGCAGCATCAGTATCCAGTAAATTTAAGGAAGGCATAACTTAACTTCCAGGAAAGTCTTTTCTTTTCTAC---TTCTTTAACAGGATCCGTAGGAAGAGCATCTATGCTGAAGGGATGCAATGGATATGACACT--CAAATATGCTCGAAATCTCCAAATTGACGTCAAGTGGCTGACATTCTTTAACAGATTACTTGTGTTCTTTCTTGTATGTCCTTGGTTCC-TAGTTCCCTACCTCAGAAACCAGTATTCCCGTAACCACATCTTCCCTATCCTCC
>PIAY-15
TTGCGAGGCAATTCTAGATGTTTTATCTCACTTTGAACTTTGAAGAAACCGACTTAGAAAAGAGAAACAGGAATTCCCCAGGCAAAATATCCTCTTATCAGTTTCTACATTCCTTGAAAATTGCACCTTGGAGACAAAAGCAGCATCAGTATCCAGTAAATTTAAGGAAGGCATAACTTAACTTCCAGGAAAGTCTTTTCTTTTCTAC---TTCTTTAACAGGATCCGTAGGAAGAGCATCTATGCTGAAGGGATGCAATGGATATGACACT--CAAATATGCTCGAAATCTCCAAATTGACGTCAAGTGGCTGACATTCTTTAACAGATTACTTGTGTTCTTTCTTGTATGTCCTTGGTTCC-TAGTTCCCTACCTCAAAAACCAGTATTCCCGTAACCACATCTTCCCTATCCTCC
>PIAY-17
TTGCGAGGCAATTCTAGATGTTTTATCTCACTTTGAACTTTGAAGAAACCGACTTAGAAAAGAGAAACAGGAATTCCCCAGGCAAAATATCCTCTTATCAGTTTCTACATTCCTTGAAAATTGCACCTTGGAGACAAAAGCAGCATCAGTATCCAGTAAATTTAAGGAAGGCATAACTTAACTTCCAGGAAAGTCTTTTCTTTTCTAC---TTCTTTAACAGGATCCGTAGGAAGAGCATCTATGCTGAAGGGATGCAATGGATATGACACT--CAAATATGCTCGAAATCTCCAAATTGACGTCAAGTGGCTGACATTCTTTAACAGATTACTTGTGTTCTTTCTTGTATGTCCTTGGTTCC-TAGTTGCCTACCTCAGAAACCAGTATTCCCGTAACCACATCTTCCCTATCCTCC
>PIAY-5
TTGCGAGGCAATTCTAGATGTTTTATCTCACTTTGAACTTTGAAGAAACCGACTTAGAAAAGAGAAACAGGAATTCCCCAGGCAAAATATCCTCTTATCAGTTTCTACATTCCTTGAAAATTGCACCTTGGAGACAAAAGCAGCATCAGTATCCAGTAAATTTAAGGAAGGCATAACTTAACTTCCAGGAAAGTCTTTTCTTTTCTAC---TTCTTTAACAGGATCCGTAGGAAGAGCATCTATGCTGAAGGGATGCAATGGATATGACACT--CAAATATGCTCGAAATCTCCAAATTGACGTCAAGTGGCTGACATTCTTTAACAGATTACTTGTGTTCTTTCTTGTATGTCCTTGGTTCC-TAGTTCCCTACCTCAGAAACCAGTATTCCCGTAACCACATCTTCCCTATCCTCC
>PIAY-19
TTGCGAGGCAATTCTAGATGTTTTATCTCACTTTGAACTTTGAAGAAACCGACTTAGAAAAGAGAAACAGGAATTCCCCAGGCAAAATATCCTCTTATCAGTTTCTACATTCCTTGAAAATTGCACCTTGGAGACAAAAGCAGCATCAGTATCCAGTAAATTTAAGGAAGGCATAACTTAACTTCCAGGAAAGTCTTTTCTTTTCTAC---TTCTTTAACAGGATCCGTAGGAAGAGCATCTATGCTGAAGGGATGCAATGGATATGACACT--CAAATATGCTCGAAATCTCCAAATTGACGTCAAGTGGCTGACATTCTTTAACAGATTACTTGTGTTCTTTCTTGTATGTCCTTGGTTCC-TAGTTCCCTACCTCAGAAACCAGTATTCCCGTAACCACATCTTCCCTATCCTCC
>PIBU-1
TTGCGAGGCAATTCTAGATGTGTTATCTCACTTTGAACTTTGAAGAAACCGACTTAGCAAAGAGAAACAGGAATTCCCCGGGCAAAATATCCTCTTAGCAGTTTCTACATTCCTTGAAAATTGCACCTTGGAGACAAAAGCAGCATCAGTATCCAGTAAATTTAAGGAAGGCATAACTTAACTTCCAGGAAAGTCTTTTCTTTTCTACTTGTGCTTTAACAGGATCCGTAGGAAGAGCATCTATGCTGAAGGGATGCAATGGGTATGACACTGTGAAATATGCTCGAAATCTCCAAATTGACGTCAAGTGGCTGACATTCTTTAACAGATTACTTGTGTTCTTTCTTGTATGTCCTTGGTTCC-TAGTTCCCTACCTCGGAAACCAGTATTCCCGTAACCACATCTTCCCTATCCTCC
>PIFL-5
TTGCGAGGCAATTCTAGATGTTTTATCTCACTTTGAACTTTGAAGAAACCGACTTAGAAAAGAGAAACAGGAATTCCCCAGGCAAAATATCCTCTTAGCAGTTTCTACATTCCTTGAAAATTGCACCTTGGAGACAAAAGCAGCATCAGTATCCAGTAAATTTAAGGAAGGCATAACTTAACTTCCTGGAAAGTCTTTTCTTTTCTAC---TTCTTTAACAGGATCCGTAGGAAGAGCATCTATGCTGAAGGGATGCAATGGATATGACACT--CAAATATGCTCGAAATCTCCAAATTGACGTCAAGTGGCTGACATTCTTTAACAGATTACTTGTGTTCTTTCTTGTATGTCCTTGGTTCC-TAGTTCCCTACCTCAGAAACCAGTATTCCCGTAACCACATCTTCCCTATCCTCC
>PIFL-3
TTGCGAGGCAATTCTAGATGTTTTATCTCACTTTGAACTTTGAAGAAACCGACTTAGAAAAGAGAAACAGGAATTCCCCAGGCAAAATATCCTCTTATCAGTTTCTACATTCCTTGAAAATTGCACCTTGGAGACAAAAGCAGCATCAGTATCCAGTAAATTTAAGGAAGGCATAACTTAACTTCCAGGAAAGTCTTTTCTTTTCTAC---TTCTTTAACAGGATCCGTAGGAAGAGCATCTATGCTGAAGGGATGCAATGGATATGACACT--CAAATATGCTCGAAATCTCCAAATTGATGTCAAGTGGCTGACATTCTTTAACAGATTACTTGTGTTCTTTCTTGTATGTCCTTGGTTCC-TAGTTCCCTACCTCAGAAACCAGTATTCCCGTAACCACATCTTCCCTATCCTCC
>PIFL-4
TTGCGAGGCAATTCTAGATGTTTTATCTCACTTTGAACTTTGAAGAAACCGACTTAGAAAAGAGAAACAGGAATTCCCCAGGCAAAATATCCTCTTATCAGTTTCTACATTCCTTGAAAATTGCACCTTGGAGACAAAAGCAGCATCAGTATCCAGTAAATTTAAGGAAGGCATAACTTAACTTCCAGGAAAGTCTTTTCTTTTCTAC---TTCTTTAACAGGATCCGTAGGAAGAGCATCTATGCTGAAGGGATGCAATGGATATGACACT--CAAATATGCTCGAAATCTCCAAATTGACGTCAAGTGGCTGACATTCTTTAACAGATTACTTGTGTTCTTTCTTGTATGTCCTTGGTTCC-TAGTTCCCTACCTCAGAAACCAGTATTCCCGTAACCACATCTTCCCTATCCTCC
>PIFL-1
TTGCGAGGCAATTCTAGATGTTTTATCTCACTTTGAACTTTGAAGAAACCGACTTAGAAAAGAGAAACAGGAATTCCCCAGGCAAAATATCCTCTTATCAGTTTCTACATTCCTTGAAAATTGCACCTTGGAGACAAAAGCAGCATCAGTATCCAGTAAATTTAAGGAAGGCATAACTTAACTTCCAGGAAAGTCTTTTCTTTTCTAC---TTCTTTAACAGGATCCGTAGGAAGAGCATCTATGCTGAAGGGATGCAATGGATATGACACT--CAAATATGCTCGAAATCTCCAAATTGATGTCAAGTGGCTGACATTCTTTAACAGATTACTTGTGTTCTTTCTTGTATGTCCTTGGTTCC-TAGTTCCCTACCTCAGAAACCAGTATTCCCGTAACCACATCTTCCCTATCCTCC
>PIFL-2
TTGCGAGGCAATTCTAGATGTTTTATCTCACTTTGAACTTTGAAGAAACCGACTTAGCAAAGAGAAACAGGAATTCCCCAGGCAAAATATCCTCTTAGCAGTTTCTACATTCCTTGAAAATTGCACCTTGGAGACAAAAGCAGCATCAGTATCCAGTAAATTTAAGGAAGGCATAACTTAACTTCCAGGAAAGTCTTTTCTTTTCTAC---TTCTTTAACAGGATCCGTAGGAAGAGCATCTATGCTGAAGGGATGCAATGGGTATGACACT--CAAATATGCTCGAAATCCCCAAATTGACGTCAAGTGGCTGACATTCTTTAACAGATTACTTGTGTTCTTTCTTGTATGTCCTTGGTTCC-TAGTTCCCTACCTCAGAAACCAGTATTCCCGTAACCACATCTTCCCTATCCTCC
>PIFL-17
TTGCGAGGCAATTCTAGATGTTTTATCTCACTTTGAACTTTGAAGAAACCGACTTAGAAAAGAGAAACAGGAATTCCCCAGGCAAAATATCCTCTTAGCAGTTTCTACATTCCTTGAAAATTGCACCTTGGAGACAAAAGCAGCATCAGTATCCAGTAAATTTAAGGAAGGCATAACTTAACTTCCAGGAAAGTCTTTTCTTTTCTAC---TTCTTTAACAGGATCCGTAGGAAGAGCATCTATGCTGAAGGGATGCAATGGATATGACACT--CAAATATGCTCGAAATCTCCAAATTGACGTCAAGTGGCTGACATTCTTTAACAGATTACTTGTGTTCTTTCTTGTATGTCCTTGGTTCC-TAGTTCCCTACCTCAGAAACCAGTATTCCCGTAACCACATCTTCCCTATCCTCC
>PIFL-13
TTGCGAGGCAATTCTAGATGTTTTATCTCACTTTGAACTTTGAAGAAACCGACTTAGAAAAGAGAAACAGGAATTCCCCAGGCAAAATATCCTCTTATCAGTTTCTACATTCCTTGAAAATTGCACCTTGGAGACAAAAGCAGCATCAGTATCCAGTAAATTTAAGGAAGGCATAACTTAACTTCCAGGAAAGTCTTTTCTTTTCTAC---TTCTTTAACAGGATCCGTAGGAAGAGCATCTATGCTGAAGGGATGCAATGGATATGACACT--CAAATATGCTCGAAATCTCCAAATTGACGTCAAGTGGCTGACATTCTTTAACAGATTACTTGTGTTCTTTCTTGTATGTCCTTGGTTCC-TAGTTCCCTACCTCAGAAACCAGTATTCCCGTAACCACATCTTCCCTATCCTCC
>PIFL-16
TTGCGAGGCAATTCTAGATGTTTTATCTCACTTTGAACTTTGAAGAAACCGACTTAGAAAAGAGAAACAGGAATTCCCCAGGCAAAATATCCTCTTATCAGTTTCTACATTCCTTGAAAATTGCACCTTGGAGACAAAAGCAGCATCAGTATCCAGTAAATTTAAGGAAGGCATAACTTAACTTCCAGGAAAGTCTTTTCTTTTCTAC---TTCTTTAACAGGATCCGTAGGAAGAGCATCTATGCTGAAGGGATGCAATGGATATGACACT--CAAATATGCTCGAAATCTCCAAATTGACGTCAAGTGGCTGACATTCTTTAACAGATTACTTGTGTTCTTTCTTGTATGTCCTTGGTTCC-TAGTTCCCTACCTCAGAAACCAGTATTCCCGTAACCACATCTTCCCTATCCTCC
>PIFL-15
TTGCGAGGCAATTCTAGATGTTTTATCTCACTTTGAACTTTGAAGAAACCGACTTAGAAAAGAGAAACAGGAATTCCCCAGGCAAAATATCCTCTTATCAGTTTCTACATTCCTTGAAAATTGCACCTTGGAGACAAAAGCAGCATCAGTATCCAGTAAATTTAAGGAAGGCATAACTTAACTTCCAGGAAAGTCTTTTCTTTTCTAC---TTCTTTAACAGGATCCGTAGGAAGAGCATCTATGCTGAAGGGATGCAATGGATATGACACT--CAAATATGCTCGAAATCTCCAAATTGACGTCAAGTGGCTGACATTCTTTAACAGATTACTTGTGTTCTTTCTTGTATGTCCTTGGTTCC-TAGTTCCCTACCTCAGAAACCAGTATTCCCGTAACCACATCTTCCCTATCCTCC
>PIFL-14
TTGCGAGGCAATTCTAGATGTTTTATCTCACTTTGAACTTTGAAGAAACCGACTTAGAAAAGAGAAACAGGAATTCCCCAGGCAAAATATCCTCTTATCAGTTTCTACATTCCTTGAAAATTGCACCTTGGAGACAAAAGCAGCATCAGTATCCAGTAAATTTAAGGAAGGCATAACTTAACTTCCAGGAAAGTCTTTTCTTTTCTAC---TTCTTTAACAGGATCCGTAGGAAGAGCATCTATGCTGAAGGGATGCAATGGATATGACACT--CAAATATGCTCGAAATCTCCAAATTGATGTCAAGTGGCTGACATTCTTTAACAGATTACTTGTGTTCTTTCTTGTATGTCCTTGGTTCC-TAGTTCCCTACCTCAGAAACCAGTATTCCCGTAACCACATCTTCCCTATCCTCC
>PIFL-12
TTGCGAGGCAATTCTAGATGTTTTATCTCACTTTGAACTTTGAAGAAACCGACTTAGAAAAGAGAAACAGGAATTCCCCAGGCAAAATATCCTCTTATCAGTTTCTACATTCCTTGAAAATTGCACCTTGGAGACAAAAGCAGCATCAGTATCCAGTAAATTTAAGGAAGGCATAACTTAACTTCCAGGAAAGTCTTTTCTTTTCTAC---TTCTTTAACAGGATCCGTAGGAAGAGCATCTATGCTGAAGGGATGCAATGGATATGACACT--CAAATATGCTCGAAATCTCCAAATTGACGTCAAGTGGCTGACATTCTTTAACAGATTACTTGTGTTCTTTCTTGTATGTCCTTGGTTCC-TAGTTCCCTACCTCAGAAACCAGTATTCCCGTAACCACATCTTCCCTATCCTCC
>PIGE-2
TTGCGAGGCAATTCTAGATGTTTTATCTCACTTTGAACTTTGAAGAAACCGACTTAGCAAAGAGAAACAGGAATTCCCCAGGCAAAATATCCTCTTAGCAGTTTCTACACTCCTTGAAAATTGCACCTGGGAGACAAAAGCAGCATCAGTATCCAGTAAATTTAAGGAAGGCATAACTTAACTTCCAGGAAAGTCTTTTCTTTTCTACTTGTGCTTTAACAGGATCCGTAGGAAGAGCATCTATGCTGAAGGGATGCAATGGGTATGACACT--GAAATATGTTCGAAATCTCCAAATTGACGTCAAGTGGCTGACAATCTTT-------TACTTGTGTTCTTTCTTGTATGTCTTTGGTTCC-TAGTTCCCTACCTCAGAAACCAGTATTCCCGTAACCACATCTTCCCTATCCTCC
>PIGE-1
TTGCGAGGCAATTCTAGATGTTTTATCTCACTTTGAACTTTGAAGAAACCGACTTAGCAAAGAGAAACAGGAATTCCCCAGGCAAAATATCCTCTTAGCAGTTTCTACACTCCTTGAAAATTGCACCTGGGAGACAAAAGCAGCATCAGTATCCAGTAAATTTAAGGAAGGCATAACTTAACTTCCAGGAAAGTCTTTTCTTTTCTACTTGTGCTTTAACAGGATCCGTAGGAAGAGCATCTATGCTGAAGGGATGCAATGGGTATGACACT--GAAATATGTTCGAAATCTCCAAATTGACGTCAAGTGGCTGACAATCTTT-------TACTTGTGTTCTTTCTTGTATGTCTTTGGTTCC-TAGTTCCCTACCTCAGAAACCAGTATTCCCGTAACCACATCTTCCCTATCCTCC
>PIMN-14
TTGCGAGGCATTTCTAGATGTTTTATCTCACTTTGAACTTTGAAGAAACCGACTTAGAAAAGAGAAACAGGAATTCCCCAGGCAAAATATCCTCTTAGCAGTTTCTACATTCCTTGAAAATTGCACCTTGGAGACAAAAGCAGCATCAGTATCCAGTAAATTTAAGGAAGGCATAACTTAACTTCCAGGAAAGTCTTTTCTTTTCTAC---TTCTTTAACAGGATCCGTAGGAAGAGCATCTATGCTGAAGGGATGCAACGGATATGACACT--CAAATATGCTCGAAATCTCCAAATTGACGTCAAGTGGCTGACATTCTTTAACAGATTACTTGTGTTCTTTCTTGTATGTCCTTGGTTCC-TAGTTCCCTACCTCAGAAACCAGTATTCCCGTAACCACATCTTCCCTATCCTCC
>PIMN-9
TTGCGAGGCAATTCTAGATGTTTTATCTCACTTTGAACTTTGAAGAAACCGACTTAGAAAAGAGAAACAGGAATTCCCCAGGCAAAATATCCTCTTAGCAGTTTCTACATTCCTTGAAAATTGCACCTTGGAGACAAAAGCAGCATCAGTATCCAGTAAATTTAAGGAAGGCATAACTTAACTTCCAGGAAAGTCTTTTCTTTTCTAC---TTCTTTAACAGGATCCGTAGGAAGAGCATCTATGCTGAAGGGATGCAATGGATATGACACT--CAAATATGCTCGAAATCTCCAAATTGACGTCAAGTGGCTGACATTCTTTAACAGATTACTTGTGTTCTTTCTTGTATGTCCTTGGTTCC-TAGTTCCCTACCTCAGAAACCAGTATTCCCGTAACCACATCTTCCCTATCCTCC
>PIMN-13
TTGCGAGGCAATTCTAGATGTTTTATCTCACTTTGAACTTTGAAGAAACCGACTTAGAAAAGAGAAACAGGAATTCCCCAGGCAAAATATCCTCTTAGCAGTTTCTACATTCCTTGAAAATTGCACCTTGGAGACAAAAGCAGCATCAGTATCCAGTAAATTTAAGGAAGGCATAACTTAACTTCCAGGAAAGTCTTTTCTTTTCTAC---TTCTTTAACAGGATCCGTAGGAAGAGCATCTATGCTGAAGGGATGCAATGGATATGACACT--CAAATATGCTCGAAATCTCCAAATTGACGTCAAGTGGCTGACATTCTTTAACAGATTACTTGTGTTCTTTCTTGTATGTCTTTGGTTCC-TAGTTCCCTACCTCAGAAACCAGTATTCCCGTAACCACATCTTCCCTATCCTCC
>PIMN-2
TTGCGAGGCATTTCTAGATGTTTTATCTCACTTTGAACTTTGAAGAAACCGACTTAGAAAAGAGAAACAGGAATTCCCCAGGCAAAATATCCTCTTAGCAGTTTCTACATTCCTTGAAAATTGCACCTTGGAGACAAAAGCAGCATCAGTATCCAGTAAATTTAAGGAAGGCATAACTTAACTTCCAGGAAAGTCTTTTCTTTTCTAC---TTCTTTAACAGGATCCGTAGGAAGAGCATCTATGCTGAAGGGATGCAACGGATATGACACT--CAAATATGCTCGAAATCTCCAAATTGACGTCAAGTGGCTGACATTCTTTAACAGATTACTTGTGTTCTTTCTTGTATGTCCTTGGTTCC-TAGTTCCCTACCTCAGAAACCAGTATTCCCGTAACCACATCTTCCCTATCCTCC
>PIMN-7
TTGCGAGGCAATTCTAGATGTTTTATCTCACTTTGAACTTTGAAGAAACCGACTTAGAAAAGAGAAACAGGAATTCCCCAGGCAAAATATCCTCTTAGCAGTTTCTACATTCCTTGAAAATTGCACCTTGGAGACAAAAGCAGCATCAGTATCCAGTAAATTTAAGGAAGGCATAACTTAACTTCCAGGAAAGTCTTTTCTTTTCTAC---TTCTTTAACAGGATCCGTAGGAAGAGCATCTATGCTGAAGGGATGCAATGGATATGACACT--CAAATATGCTCGAAATCTCCAAATTGACGTCAAGTGGCTGACATTCTTTAACAGATTACTTGTGTTCTTTCTTGTATGTCCTTGGTTCC-TAGTTCCCTACCTCAGAAACCAGTATTCCCGTAACCACATCTTCCCTATCCTCC
>PIMN-18
TTGCGAGGCAATTCTAGATGTTTTATCTCACTTTGAACTTTGAAGAAACCGACTTAGAAAAGAGAAACAGGAATTCCCCAGGCAAAATATCCTCTTAGCAGTTTCTACATTCCTTGAAAATTGCACCTTGGAGACAAAAGCAGCATCAGTATCCAGTAAATTTAAGGAAGGCATAACTTAACTTCCAGGAAAGTCTTTTCTTTTCTAC---TTCTTTAACAGGATCCGTAGGAAGAGCATCTATGCTGAAGGGATGCAATGGATATGACACT--CAAATATGCTCGAAATCTCCAAATTGACGTCAAGTGGCTGACATTCTTTAACAGATTACTTGTGTTCTTTCTTGTATGTCTTTGGTTCC-TAGTTCCCTACCTCAGAAACCAGTATTCCCGTAACCACATCTTCCCTATCCTCC
>PIMN-12
TTGCGAGGCAATTCTAGATGTTTTATCTCACTTTGAACTTTGAAGAAACCGACTTAGAAAAGAGAAACAGGAATTCCCCAGGCAAAATATCCTCTTAGCAGTTTCTACATTCCTTGAAAATTGCACCTTGGAGACAAAAGCAGCATCAGTATCCAGTAAATTTAAGGAAGGCATAACTTAACTTCCAGGAAAGTCTTTTCTTTTCTAC---TTCTTTAACAGGATCCGTAGGAAGAGCATCTATGCTGAAGGGATGCAATGGATATGACACT--CAAATATGCTCGAAATCTCCAAATTGACGTCAAGTGGCTGACATTCTTTAACAGATTACTTGTGTTCTTTCTTGTATGTCTTTGGTTCC-TAGTTCCCTACCTCAGAAACCAGTATTCCCGTAACCACATCTTCCCTATCCTCC
>PIMN-5
TTGCGAGGCAATTCTAGATGTTTTATCTCACTTTGAACTTTGAAGAAACCGACTTAGAAAAGAGAAACAGGAATTCCCCAGGCAAAATATCCTCTTAGCAGTTTCTACATTCCTTGAAAATTGCACCTTGGAGACAAAAGCAGCATCAGTATCCAGTAAATTTAAGGAAGGCATAACTTAACTTCCAGGAAAGTCTTTTCTTTTCTAC---TTCTTTAACAGGATCCGTAGGAAGAGCATCTATGCTGAAGGGATGCAATGGATATGACACT--CAAATATGCTCGAAATCTCCAAATTGACGTCAAGTGGCTGACATTCTTTAACAGATTACTTGTGTTCTTTCTTGTATGTCCTTGGTTCC-TAGTTCCCTACCTCAGAAACCAGTATTCCCGTAACCACATCTTCCCTATCCTCC
>PIMN-4
TTGCGAGGCATTTCTAGATGTTTTATCTCACTTTGAACTTTGAAGAAACCGACTTAGAAAAGAGAAACAGGAATTCCCCAGGCAAAATATCCTCTTAGCAGTTTCTACATTCCTTGAAAATTGCACCTTGGAGACAAAAGCAGCATCAGTATCCAGTAAATTTAAGGAAGGCATAACTTAACTTCCAGGAAAGTCTTTTCTTTTCTAC---TTCTTTAACAGGATCCGTAGGAAGAGCATCTATGCTGAAGGGATGCAACGGATATGACACT--CAAATATGCTCGAAATCTCCAAATTGACGTCAAGTGGCTGACATTCTTTAACAGATTACTTGTGTTCTTTCTTGTATGTCCTTGGTTCC-TAGTTCCCTACCTCAGAAACCAGTATTCCCGTAACCACATCTTCCCTATCCTCC
>PIMN-3
TTGCGAGGCAATTCTAGATGTTTTATCTCACTTTGAACTTTGAAGAAACCGACTTAGAAAAGAGAAACAGGAATTCCCCAGGCAAAATATCCTCTTAGCAGTTTCTACATTCCTTGAAAATTGCACCTTGGAGACAAAAGCAGCATCAGTATCCAGTAAATTTAAGGAAGGCATAACTTAACTTCCAGGAAAGTCTTTTCTTTTCTAC---TTCTTTAACAGGATCCGTAGGAAGAGCATCTATGCTGAAGGGATGCAATGGATATGACACT--CAAATATGCTCGAAATCTCCAAATTGACGTCAAGTGGCTGACATTCTTTAACAGATTACTTGTGTTCTTTCTTGTATGTCCTTGGTTCC-TAGTTCCCTACCTCAGAAACCAGTATTCCCGTAACCACATCTTCCCTATCCTCC
>PIMN-6
TTGCGAGGCAATTCTAGATGTTTTATCTCACTTCGAACTTTGAAGAAACCGACTTAGAAAAGAGAAACAGGAATTCCCCAGGCAAAATATCCTCTTAGCAGTTTCTACATTCCTTGAAAATTGCATCTTGGAGACAAAAGCAGCATCAGTATCCAGTAAATTTAAGGAAGGCATAACTTAACTTCCAGGAAAGTCTTTTCTTTTCTAC---TTCTTTAACAGGATCCGTAGGAAGAGCATCTATGCTGAAGGGATGCAATGGATATGACACT--CAAATATGCTCGAAATCTCCAAATTGACGTCAAGTGGCTGACATTCTTTAACAGATTACTTGTGTTCTTTCTTGTATGTCCTTGGTTCC-TAGTTCCCTACCTCAGAAACCAGTATTCCCGTAACCACATCTTCCCTATCCTCC
>PIMN-17
TTGCGAGGCAATTCTAGATGTTTTATCTCACTTTGAACTTTGAAGAAACCGACTTAGAAAAGAGAAACAGGAATTCCCCAGGCAAAATATCCTCTTAGCAGTTTCTACATTCCTTGAAAATTGCACCTTGGAGACAAAAGCAGCATCAGTATCCAGTAAATTTAAGGAAGGCATAACTTAACTTCCAGGAAAGTCTTTTCTTTTCTAC---TTCTTTAACAGGATCCGTAGGAAGAGCATCTATGCTGAAGGGATGCAATGGATATGACACT--CAAATATGCTCGAAATCTCCAAATTGACGTCAAGTGGCTGACATTCTTTAACAGATTACTTGTGTTCTTTCTTGTATGTCCTTGGTTCC-TAGTTCCCTACCTCAGAAACCAGTATTCCCGTAACCACATCTTCCCTATCCTCC
>PIMN-16
TTGCGAGGCATTTCTAGATGTTTTATCTCACTTTGAACTTTGAAGAAACCGACTTAGAAAAGAGAAACAGGAATTCCCCAGGCAAAATATCCTCTTAGCAGTTTCTACATTCCTTGAAAATTGCACCTTGGAGACAAAAGCAGCATCAGTATCCAGTAAATTTAAGGAAGGCATAACTTAACTTCCAGGAAAGTCTTTTCTTTTCTAC---TTCTTTAACAGGATCCGTAGGAAGAGCATCTATGCTGAAGGGATGCAACGGATATGACACT--CAAATATGCTCGAAATCTCCAAATTGACGTCAAGTGGCTGACATTCTTTAACAGATTACTTGTGTTCTTTCTTGTATGTCCTTGGTTCC-TAGTTCCCTACCTCAGAAACCAGTAGTCCCGTAACCACATCTTCCCTATCCTCC
>PIMN-1
TTGCGAGGCATTTCTAGATGTTTTATCTCACTTTGAACTTTGAAGAAACCGACTTAGAAAAGAGAAACAGGAATTCCCCAGGCAAAATATCCTCTTAGCAGTTTCTACATTCCTTGAAAATTGCACCTTGGAGACAAAAGCAGCATCAGTATCCAGTAAATTTAAGGAAGGCATAACTTAACTTCCAGGAAAGTCTTTTCTTTTCTAC---TTCTTTAACAGGATCCGTAGGAAGAGCATCTATGCTGAAGGGATGCAACGGATATGACACT--CAAATATGCTCGAAATCTCCAAATTGACGTCAAGTGGCTGACATTCTTTAACAGATTACTTGTGTTCTTTCTTGTATGTCCTTGGTTCC-TAGTTCCCTACCTCAGAAACCAGTATTCCCGTAACCACATCTTCCCTATCCTCC
>PIMN-10
TTGCGAGGCATTTCTAGATGTTTTATCTCACTTTGAACTTTGAAGAAACCGACTTAGAAAAGAGAAACAGGAATTCCCCAGGCAAAATATCCTCTTAGCAGTTTCTACATTCCTTGAAAATTGCACCTTGGAGACAAAAGCAGCATCAGTATCCAGTAAATTTAAGGAAGGCATAACTTAACTTCCAGGAAAGTCTTTTCTTTTCTAC---TTCTTTAACAGGATCCGTAGGAAGAGCATCTATGCTGAAGGGATGCAACGGATATGACACT--CAAATATGCTCGAAATCTCCAAATTGACGTCAAGTGGCTGACATTCTTTAACAGATTACTTGTGTTCTTTCTTGTATGTCCTTGGTTCC-TAGTTCCCTACCTCAGAAACCAGTATTCCCGTAACCACATCTTCCCTATCCTCC
>PIMN-15
TTGCGAGGCAATTCTAGATGTTTTATCTCACTTTGAACTTTGAAGAAACCGACTTAGAAAAGAGAAACAGGAATTCCCCAGGCAAAATATCCTCTTAGCAGTTTCTACATTCCTTGAAAATTGCACCTTGGAGACAAAAGCAGCATCAGTATCCAGTAAATTTAAGGAAGGCATAACTTAACTTCCAGGAAAGTCTTTTCTTTTCTAC---TTCTTTAACAGGATCCGTAGGAAGAGCATCTATGCTGAAGGGATGCAATGGATATGACACT--CAAATATGCTCGAAATCTCCAAATTGACGTCAAGTGGCTGACATTCTTTAACAGATTACTTGTGTTCTTTCTTGTATGTCTTTGGTTCC-TAGTTCCCTACCTCAGAAACCAGTATTCCCGTAACCACATCTTCCCTATCCTCC
>PIMN-11
TTGCGAGGCAATTCTAGATGTTTTATCTCACTTTGAACTTTGAAGAAACCGACTTAGAAAAGAGAAACAGGAATTCCCCAGGCAAAATATCCTCTTAGCAGTTTCTACATTCCTTGAAAATTGCACCTTGGAGACAAAAGCAGCATCAGTATCCAGTAAATTTAAGGAAGGCATAACTTAACTTCCAGGAAAGTCTTTTCTTTTCTAC---TTCTTTAACAGGATCCGTAGGAAGAGCATCTATGCTGAAGGGATGCAATGGATATGACACT--CAAATATGCTCGAAATCTCCAAATTGACGTCAAGTGGCTGACATTCTTTAACAGATTACTTGTGTTCTTTCTTGTATGTCTTTGGTTCC-TAGTTCCCTACCTCAGAAACCAGTATTCCCGTAACCACATCTTCCCTATCCTCC
>PISB-15
TTGCGAGGCAATTCTAGATGTTTTATCTCACTTTGAACTTTGAAGAAACCGACTTAGAAAAGAGAAACAGGAATTCCCCAGGCAAAATATCCTCTTATCAGTTTCTACATTCCTTGAAAATTGCACCTTGGAGACAAAAGCAGCATCAGTATCCAGTAAATTTAAGGAAGGCATAACTTAACTTCCAGGAAAGTCTTTTCTTTTCTAC---TTCTTTAACAGGATCCGTAGGAAGAGCATCTATGCTGAAGGGATGCAATGGATATGACACT--CAAATATGCTCGAAATCTCCAAATTGACGTCAAGTGGCTGACATTCTTTAACAGATTACTTGTGTTCTTTCTTGTATGTCCTTGGTTCC-TAGTTCCCTACCTCAGAAACCAGTATTCCCGTAACCACATCTTCCCTATCCTCC
>PISB-12
TTGCGAGGCAATTCTAGATGTTTTATCTCACTTTGAACTTTGAAGAAACCGACTTAGAAAAGAGAAACAGGAATTCCCCAGGCAAAATATCCTCTTATCAGTTTCTACATTCCTTGAAAATTGCACCTTGGAGACAAAAGCAGCATCAGTATCCAGTAAATTTAAGGAAGGCATAACTTAACTTCCAGGAAAGTCTTTTCTTTTCTAC---TTCTTTAACAGGATCCGTAGGAAGAGCATCTATGCTGAAGGGATGCAATGGATATGACACT--CAAATATGCTCGAAATCTCCAAATTGACGTCAAGTGGCTGACATTCTTTAACAGATTACTTGTGTTCTTTCTTGTATGTCCTTGGTTCC-TAGTTCCCTACCTCAGAAACCAGTATTCCCGTAACCACATCTTCCCTATCCTCC
>PISB-13
TTGCGAGGCAATTCTAGATGTTTTATCTCACTTTGAACTTTGAAGAAACCGACTTAGAAAAGAGAAACAGGAATTCCCCAGGCAAAATATCCTCTTAGCAGTTTCTACATTCCTTGAAAATTGCACCTTGGAGACAAAAGCAGCATCAGTATCCAGTAAATTTAAGGAAGGCATAACTTAACTTCCAGGAAAGTCTTTTCTTTTCTAC---TTCTTTAACAGGATCCGTAGGAAGAGCATCTATGCTGAAGGGATGCAATGGATATGACACT--CAAATATGCTCGAAATCTCCAAATTGACGTCAAGTGGCTGACATTCTTTAACAGATTACTTGTGTTCTTTCTTGTATGTCCTTGGTTCC-TAGTTCCCTACCTCAGAAACCAGTATTCCCGTAACCACATCTTCCCTATCCTCC
>PISB-3
TTGCGAGGCAATTCTAGATGTTTTATCTCACTTTGAACTTTGAAGAAACCGACTTAGAAAAGAGAAACAGGAATTCCCCAGGCAAAATATCCTCTTAGCAGTTTCTACATTCCTTGAAAATTGCACCTTGGAGACAAAAGCAGCATCAGTATCCAGTAAATTTAAGGAAGGCATAACTTAACTTCCAGGAAAGTCTTTTCTTTTCTAC---TTCTTTAACAGGATCCGTAGGAAGAGCATCTATGCTGAAGGGATGCAATGGATATGACACT--CAAATATGCTCGAAATCTCCAAATTGACGTCAAGTGGCTGACATTCTTTAACAGATTACTTGTGTTCTTTCTTGTATGTCCTTGGTTCC-TAGTTCCCTACCTCAGAAACCAGTATTCCCGTAACCACATCTTCCCTATCCTCC
>PISB-2
TTGCGAGGCAATTCTAGATGTTTTATCTCACTTTGAACTTTGAAGAAACCGACTTAGAAAAGAGAAACAGGAATTCCCCAGGCAAAATATCCTTTTAGCAGTTTCTACATTCCTTGAAAATTGCACCTTGGAGACAAAAGCAGCATCAGTATCCAGTAAATTTAAGGAAGGCATAACTTAACTTCCAGGAAAGTCTTTTCTTTTCTAC---TTCTTTAACAGGATCCGTAAGAAGAGCATCTATGCTGAAGGGATGCAGTGGATATGACACT--CAAATATGCTCGAAATCTCCAAATTGACGTCAAGTGGCTGACATTCTTTAACAGATTACTTGTGTTCTTTCTTGTATGTCCTTGGTTCC-TAGTTCCCTACCTCAAAAACCAGTATTCCCGTAACCACATCTTCCCTATCCTCC
>PISB-7
TTGCGAGGCAATTCTAGATGTTTTATCTCACTTTGAACTTTGAAGAAACCGACTTAGAAAAGAGAAACAGGAATTCCCCAGGCAAAATATCCTCTTATCAGTTTCTACATTCCTTGAAAATTGCACCTTGGAGACAAAAGCAGCATCAGTATCCAGTAAATTTAAGGAAGGCATAACTTAACTTCCAGGAAAGTCTTTTCTTTTCTAC---TTCTTTAACAGGATCCGTAGGAAGAGCATCTATGCTGAAGGGATGCAATGGATATGACACT--CAAATATGCTCGAAATCTCCAAATTGACGTCAAGTGGCTGACATTCTTTAACAGATTACTTGTGTTCTTTCTTGTATGTCCTTGGTTCC-TAGTTCCCTACCTCAGAAACCAGTATTCCCGTAACCACATCTTCCCTATCCTCC
>PISB-14
TTGCGAGGCAATTCTAGATGTTTTATCTCACTTTGAACTTTGAAGAAACCGACTTAGAAAAGAGAAACAGGAATTCCCCAGGCAAAATATCCTCTTATCAGTTTCTACATTCCTTGAAAATTGCACCTTGGAGACAAAAGCAGCATCAGTATCCAGTAAATTTAAGGAAGGCATAACTTAACTTCCAGGAAAGTCTTTTCTTTTCTAC---TTCTTTAACAGGATCCGTAGGAAGAGCATCTATGCTGAAGGGATGCAATGGATATGACACT--CAAATATGCTCGAAATCTCCAAATTGACGTCAAGTGGCTGACATTCTTTAACAGATTACTTGTGTTCTTTCTTGTATGTCCTTGGTTCC-TAGTTCCCTACCTCAGAAACCAGTATTCCCGTAACCACATCTTCCCTATCCTCC
>PISB-10
TTGCGAGGCAATTCTAGATGTTTTATCTCACTTTGAACTTTGAAGAAACCGACTTAGAAAAGAGAAACAGGAATTCCCCAGGCAAAATATCCTCTTATCAGTTTCTACATTCCTTGAAAATTGCACCTTGGAGACAAAAGCAGCATCAGTATCCAGTAAATTTAAGGAAGGCATAACTTAACTTCCAGGAAAGTCTTTTCTTTTCTAC---TTCTTTAACAGGATCCGTAGGAAGAGCATCTATGCTGAAGGGATGCAATGGATATGACACT--CAAATATGCTCGAAATCTCCAAATTGACGTCAAGTGGCTGACATTCTTTAACAGATTACTTGTGTTCTTTCTTGTATGTCCTTGGTTCC-TAGTTCCCTACCTCAGAAACCAGTATTCCCGTAACCACATCTTCCCTATCCTCC
>PISB-16
TTGCGAGGCAATTCTAGATGTTTTATCTCACTTTGAACTTTGAAGAAACCGACTTAGAAAAGAGAAACAGGAATTCCCCAGGCAAAATATCCTCTTAGCAGTTTCTACATTCCTTGAAAATTGCACCTTGGAGACAAAAGCAGCATCAGTATCCAGTAAATTTAAGGAAGGCATAACTTAACTTCCAGGAAAGTCTTTTCTTTTCTAC---TTCTTTAACAGGATCCGTAGGAAGAGCATCTATGCTGAAGGGATGCAATGGATATGACACT--CAAATATGCTCGAAATCTCCAAATTGACGTCAAGTGGCTGACATTCTTTAACAGATTACTTGTGTTCTTTCTTGTATGTCCTTGGTTCC-TAGTTCCCTACCTCAGAAACCAGTATTCCCGTAACCACATCTTCCCTATCCTCC
>PISB-6
TTGCGAGGCAATTCTAGATGTTTTATCTCACTTTGAACTTTGAAGAAACCGACTTAGAAAAGAGAAACAGGAATTCCCCAGGCAAAATATCCTCTTATCAGTTTCTACATTCCTTGAAAATTGCACCTTGGAGACAAAAGCAGCATCAGTATCCAGTAAATTTAAGGAAGGCATAACTTAACTTCCAGGAAAGTCTTTTCTTTTCTAC---TTCTTTAACAGGATCCGTAGGAAGAGCATCTATGCTGAAGGGATGCAATGGATATGACACT--CAAATATGCTCGAAATCTCCAAATTGACGTCAAGTGGCTGACATTCTTTAACAGATTACTTGTGTTCTTTCTTGTATGTCCTTGGTTCC-TAGTTCCCTACCTCAGAAACCAGTATTCCCGTAACCACATCTTCCCTATCCTCC
>PISB-18
TTGCGAGGCAATTCTAGATGTTTTATCTCACTTTGAACTTTGAAGAAACCGACTTAGAAAAGAGAAACAGGAATTCCCCAGGCAAAATATCCTCTTATCAGTTTCTACATTCCTTGAAAATTGCACCTTGGAGACAAAAGCAGCATCAGTATCCAGTAAATTTAAGGAAGGCATAACTTAACTTCCAGGAAAGTCTTTTCTTTTCTAC---TTCTTTAACAGGATCCGTAGGAAGAGCATCTATGCTGAAGGGATGCAATGGATATGACACT--CAAATATGCTCGAAATCTCCAAATTGACGTCAAGTGGCTGACATTCTTTAACAGATTACTTGTGTTCTTTCTTGTATGTCCTTGGTTCC-TAGTTCCCTACCTCAGAAACCAGTATTCCCGTAACCACATCTTCCCTATCCTCC
>PISB-8
TTGCGAGGCAATTCTAGATGTTTTATCTCACTTTGAACTTTGAAGAAACCGACTTAGAAAAGAGAAACAGGAATTCCCCAGGCAAAATATCCTCTTATCAGTTTCTACATTCCTTGAAAATTGCACCTTGGAGACAAAAGCAGCATCAGTATCCAGTAAATTTAAGGAAGGCATAACTTAACTTCCAGGAAAGTCTTTTCTTTTCTAC---TTCTTTAACAGGATCCGTAGGAAGAGCATCTATGCTGAAGGGATGCAATGGATATGACACT--CAAATATGCTCGAAATCTCCAAATTGACGTCAAGTGGCTGACATTCTTTAACAGATTACTTGTGTTCTTTCTTGTATGTCCTTGGTTCC-TAGTTCCCTACCTCAGAAACCAGTATTCCCGTAACCACATCTTCCCTATCCTCC
>PISB-1
TTGCGAGGCAATTCTAGATGTTTTATCTCACTTTGAACTTTGAAGAAACCGACTTAGAAAAGAGAAACAGGAATTCCCCAGGCAAAATATCCTCTTATCAGTTTCTACATTCCTTGAAAATTGCACCTTGGAGACAAAAGCAGCATCAGTATCCAGTAAATTTAAGGAAGGCATAACTTAACTTCCAGGAAAGTCTTTTCTTTTCTAC---TTCTTTAACAGGATCCGTAGGAAGAGCATCTATGCTGAAGGGATGCAATGGATATGACACT--CAAATATGCTCGAAATCTCCAAATTGACGTCAAGTGGCTGACATTCTTTAACAGATTACTTGTGTTCTTTCTTGTATGTCCTTGGTTCC-TAGTTCCCTACCTCAGAAACCAGTATTCCCGTAACCACATCTTCCCTATCCTCC
>PISB-17
TTGCGAGGCAATTCTAGATGTTTTATCTCACTTTGAACTTTGAAGAAACCGACTTAGAAAAGAGAAACAGGAATTCCCCAGGCAAAATATCCTCTTATCAGTTTCTACATTCCTTGAAAATTGCACCTTGGAGACAAAAGCAGCATCAGTATCCAGTAAATTTAAGGAAGGCATAACTTAACTTCCAGGAAAGTCTTTTCTTTTCTAC---TTCTTTAACAGGATCCGTAGGAAGAGCATCTATGCTGAAGGGATGCAATGGATATGACACT--CAAATATGCTCGAAATCTCCAAATTGACGTCAAGTGGCTGACATTCTTTAACAGATTACTTGTGTTCTTTCTTGTATGTCCTTGGTTCC-TAGTTCCCTACCTCAGAAACCAGTATTCCCGTAACCACATCTTCCCTATCCTCC
>PISQ-2
TTGCGAGGCAATTCTAGATGTTTTATCTCACTTTGAACTTTGAAGAAACCGACTTAGCAAAGAGAAACAGGAATTCCCCAGGCAAAATATCCTCTTAGCAGTTTCTACACTCCTTGAAAATTGCACCTTGGAGACAAAAGCAGCATCAGTATCCAGTAAATTTAAGGAAGGCATAACTTAACTTCCAGGAAAGTCTTTTCTTTTCTACTTGTGCTTTAACAGGATCCGTAGGAAGAGCATCTATGCTGAAGGGCTGCAATGGGTATGACACT--GAAATATGTTCGAAATCTCCAAATTGACGTCAAGTGGCTGACATTCTTTAACAGATTACTTGTGTTCTTTCTTGTATGTCCTTGGTTCC-TAGTTCCCTACCTCAGAAACCAGTATTCCCGTAACCACATCTTCCCTATCCTCC
>PICH-X1
TTGCGAGGCAATTCTAGATGTTTTATCTCACTTTGAACTTTGAAGAAACCGACTTAGCAAAGAGAAACAGGAATTCCCCAGGCAAAATATCCTCTTAGCAGTTTCTACATTCCTTGAAAATTGCACCTTGGAGACAAAAGCAGCATCAGTATCCAGTAAATTTAAGGAAGGCATAACTTAACTTCCAGGAAAGTCTTTTCTTTTCTAC---TTCTTTAACAGGATCCGTAGGAAGAGCATCTATGCTGAAGGGATGCAATGGGTATGACACT--CAAATATGCTCGAAATCCCCAAATTGACGTCAAGTGGCTGACATTCTTTAACAGATTACTTGTGTTCTTTCTTGTATGTCCTTGGTTCC-TAGTTCCCTACCTCAGAAACCAGTATTCCCGTAACCACATCTTCCCTATCCTCC
>PIST-15
TTGCGAGGCAATTCTAGATGTTTTATCTCACTTTGAACTTTGAAGAAACCGACTTAGCAAAGAGAAACAGGAATTCCCCAGGCAAAATATCCTCTTAGCAGTTTCTACATTCCTTGAAAATTGCACCTTGGAGACAAAAGCAGCATCAGTATCCAGTAAATTTAAGGAAGGCATAACTTATCTTCCAGGAAAGTCTTTTCTTTTCTAC---TTCTTTAACAGGATCCGTAGGAAGAGCATCTATGCTGAAGGGATGCAATGGGTATGACACT--CAAATATGCTTGAAATCCCCAAATTGACGTCAAGTGGCTGACATTCTTTAACAGATTACTTGTGTTCTTTCTTGTATGTCCTTGGTTCC-TAGTTCCCTACCTCAGAAACCAGTATTCCCGTAACCACATCTTCCCTATCCTCC
>PIST-19
TTGCGAGGCAATTCTAGATGTTTTATCTCACTTTGAACTTTGAAGAAACCGACTTAGCAAAGAGAAACAGGAATTCCCCAGGCAAAATATCCTCTTAGCAGTTTCTACATTCCTTGAAAATTGCACCTTGGAGACAAAAGCAGCATCAGTATCCAGTAAATTTAAGGAAGGCATAACTTATCTTCCAGGAAAGTCTTTTCTTTTCTAC---TTCTTTAACAGGATCCGTAGGAAGAGCATCTATGCTGAAGGGATGCAATGGGTATGACACT--CAAATATGCTTGAAATCCCCAAATTGACGTCAAGTGGCTGACATTCTTTAACAGATTACTTGTGTTCTTTCTTGTATGTCCTTGGTTCC-TAGTTCCCTACCTCAGAAACCAGTATTCCCGTAACCACATCTTCCCTATCCTCC
>PIST-5
TTGCGAGGCAATTCTAGATGTTTTATCTCACTTTGAACTTTGAAGAAACCGACTTAGCAAAGAGAAACAGGAATTCCCCAGGCAAAATATCCTCTTAGCAGTTTCTACATTCCTTGAAAATTGCACCTTGGAGACAAAAGCAGCATCAGTATCCAGTAAATTTAAGGAAGGCATAACTTATCTTCCAGGAAAGTCTTTTCTTTTCTAC---TTCTTTAACAGGATCCGTAGGAAGAGCATCTATGCTGAAGGGATGCAATGGGTATGACACT--CAAATATGCTTGAAATCCCCAAATTGACGTCAAGTGGCTGACATTCTTTAACAGATTACTTGTGTTCTTTCTTGTATGTCCTTGGTTCC-TAGTTCCCTACCTCAGAAACCAGTATTCCCGTAACCACATCTTCCCTATCCTCC
>PIST-14
TTGCGAGGCAATTCTAGATGTTTTATCTCACTTTGAACTTTGAAGAAACCGACTTAGCAAAGAGAAACAGGAATTCCCCAGGCAAAATATCCTCTTAGCAGTTTCTACATTCCTTGAAAATTGCACCTTGGAGACAAAAGCAGCATCAGTATCCAGTAAATTTAAGGAAGGCATAACTTATCTTCCAGGAAAGTCTTTTCTTTTCTAC---TTCTTTAACAGGATCCGTAGGAAGAGCATCTATGCTGAAGGGATGCAATGGGTATGACACT--CAAATATGCTTGAAATCCCCAAATTGACGTCAAGTGGCTGACATTCTTTAACAGATTACTTGTGTTCTTTCTTGTATGTCCTTGGTTCC-TAGTTCCCTACCTCAGAAACCAGTATTCCCGTAACCACATCTTCCCTATCCTCC
>PIST-2
TTGCGAGGCAATTCTAGATGTTTTATCTCACTTTGAACTTTGAAGAAACCGACTTAGCAAAGAGAAACAGGAATTCCCCAGGCAAAATATCCTCTTAGCAGTTTCTACATTCCTTGAAAATTGCACCTTGGAGACAAAAGCAGCATCAGTATCCAGTAAATTTAAGGAAGGCATAACTTAACTTCCAGGAAAGTCTTTTCTTTTCTAC---TTCTTTAACAGGATCCGTAGGAAGAGCATCTATGCTGAAGGGATGCAATGGGTATGACACT--CAAATATGCTCGAAATCCCCAAATTGACGTCAAGTGGCTGACATTCTTTAACAGATTACTTGTGTTCTTTCTTGTATGTCCTTGGTTCC-TAGTTCCCTACCTCAGAAACCAGTATTCCCGTAACCACATCTTCCCTATCCTCC
>PIST-12
TTGCGAGGCAATTCTAGATGTTTTATCTCACTTTGAACTTTGAAGAAACCGACTTAGCAAAGAGAAACAGGAATTCCCCAGGCAAAATATCCTCTTAGCAGTTTCTACATTCCTTGAAAATTGCACCTTGGAGACAAAAGCAGCATCAGTATCCAGTAAATTTAAGGAAGGCATAACTTATCTTCCAGGAAAGTCTTTTCTTTTCTAC---TTCTTTAACAGGATCCGTAGGAAGAGCATCTATGCTGAAGGGATGCAATGGGTATGACACT--CAAATATGCTTGAAATCCCCAAATTGACGTCAAGTGGCTGACATTCTTTAACAGATTACTTGTGTTCTTTCTTGTATGTCCTTGGTTCC-TAGTTCCCTACCTCAGAAACCAGTATTCCCGTAACCACATCTTCCCTATCCTCC
>PIST-8
TTGCGAGGCAATTCTAGATGTTTTATCTCACTTTGAACTTTGAAGAAACCGACTTAGCAAAGAGAAACAGGAATTCCCCAGGCAAAATATCCTCTTAGCAGTTTCTACATTCCTTGAAAATTGCACCTTGGAGACAAAAGCAGCATCAGTATCCAGTAAATTTAAGGAAGGCATAACTTATCTTCCAGGAAAGTCTTTTCTTTTCTAC---TTCTTTAACAGGATCCGTAGGAAGAGCATCTATGCTGAAGGGATGCAATGGGTATGACACT--CAAATATGCTTGAAATCCCCAAATTGACGTCAAGTGGCTGACATTCTTTAACAGATTACTTGTGTTCTTTCTTGTATGTCCTTGGTTCC-TAGTTCCCTACCTCAGAAACCAGTATTCCCGTAACCACATCTTCCCTATCCTCC
>PICH-X2
TTGCGAGGCAATTCTAGATGTTTTATTTCACTTTGAACTTTGAAGAAACCGACTTAGCAAAGAGAAACAGGAATTCCCCAGGCAAAATATCCTTTTAGCAGTTTCTACATTCCTTGAAAATTGCACCTTGGAGACAAAAGCAGCATCAGTATCCAGTAAATTTAAGGAAGGCATAACTTAACTTCCAGGAAAGTCTTTTCTTTTCTAC---TTCTTTAACAGGATCCGTAGGAAGAGCATCTATGCTGAAGGGATGCAATGGGTATGACACT--CAAATATGCTCGAAATCCCCAAATTGACGTCAAGTGGCTGACATTCTTTAACAGATTACTTGTGTTCTTTCTTGTATGTCCTTGGTTCC-TACTTCCCTACCTCAAAAACCAGTATTCCCGTAACCACATCTTCCCTATCCTCC
>PICH-X3
TTGCGAGGCAATTCTAGATGTTTTATCTCACTTTGAACTTTGAAGAAACCGACTTAGCAAAGAGAAACAGGAATTCCCCAGGCAAAATATCCTCTTAGCAGTTTCTACATTCCTTGAAAATTGCACCTTGGAGACAAAAGCAGCATCAGTATCCAGTAAATTTAAGGAAGGCATAACTTAACTTCCAGGAAAGTCTTTTCTTTTCTAC---TTCTTTAACAGGATCCGTAGGAAGAGCATCTATGCTGAAGGGATGCAATGGGTATGACACT--CAAATATGCTCGAAATCCCCAAATTGACGTCAAGTGGCTGACATTCTTTAACAGATTACTTGTGTTCTTTCTTGTATGTCCTTGGTTCC-TAGTTCCCTACCTCAGAAACCAGTATTCCCGTAACCACATCTTCCCTATCCTCC
>PIST-6
TTGCGAGGCAATTCTAGATGTTTTATCTCACTTTGAACTTTGAAGAAACCGACTTAGCAAAGAGAAACAGGAATTCCCCAGGCAAAATATCCTCTTAGCAGTTTCTACATTCCTTGAAAATTGCACCTTGGAGACAAAAGCAGCATCAGTATCCAGTAAATTTAAGGAAGGCATAACTTATCTTCCAGGAAAGTCTTTTCTTTTCTAC---TTCTTTAACAGGATCCGTAGGAAGAGCATCTATGCTGAAGGGATGCAATGGGTATGACACT--CAAATATGCTTGAAATCCCCAAATTGACGTCAAGTGGCTGACATTCTTTAACAGATTACTTGTGTTCTTTCTTGTATGTCCTTGGTTCC-TAGTTCCCTACCTCAGAAACCAGTATTCCCGTAACCACATCTTCCCTATCCTCC
>PIST-10
TTGCGAGGCAATTCTAGATGTTTTATCTCACTTTGAACTTTGAAGAAACCGACTTAGCAAAGAGAAACAGGAATTCCCCAGGCAAAATATCCTCTTAGCAGTTTCTACATTCCTTGAAAATTGCACCTTGGAGACAAAAGCAGCATCAGTATCCAGTAAATTTAAGGAAGGCATAACTTATCTTCCAGGAAAGTCTTTTCTTTTCTAC---TTCTTTAACAGGATCCGTAGGAAGAGCATCTATGCTGAAGGGATGCAATGGGTATGACACT--CAAATATGCTTGAAATCCCCAAATTGACGTCAAGTGGCTGACATTCTTTAACAGATTACTTGTGTTCTTTCTTGTATGTCCTTGGTTCC-TAGTTCCCTACCTCAGAAACCAGTATTCCCGTAACCACATCTTCCCTATCCTCC
>PIST-4
TTGCGAGGCAATTCTAGATGTTTTATCTCACTTTGAACTTTGAAGAAACCGACTTAGCAAAGAGAAACAGGAATTCCCCAGGCAAAATATCCTCTTAGCAGTTTCTACATTCCTTGAAAATTGCACCTTGGAGACAAAAGCAGCATCAGTATCCAGTAAATTTAAGGAAGGCATAACTTATCTTCCAGGAAAGTCTTTTCTTTTCTAC---TTCTTTAACAGGATCCGTAGGAAGAGCATCTATGCTGAAGGGATGCAATGGGTATGACACT--CAAATATGCTTGAAATCCCCAAATTGACGTCAAGTGGCTGACATTCTTTAACAGATTACTTGTGTTCTTTCTTGTATGTCCTTGGTTCC-TAGTTCCCTACCTCAGAAACCAGTATTCCCGTAACCACATCTTCCCTATCCTCC
>PIST-3
TTGCGAGGCAATTCTAGATGTTTTATCTCACTTTGAACTTTGAAGAAACCGACTTAGCAAAGAGAAACAGGAATTCCCCAGGCAAAATATCCTCTTAGCAGTTTCTACATTCCTTGAAAATTGCACCTTGGAGACAAAAGCAGCATCAGTATCCAGTAAATTTAAGGAAGGCATAACTTATCTTCCAGGAAAGTCTTTTCTTTTCTAC---TTCTTTAACAGGATCCGTAGGAAGAGCATCTATGCTGAAGGGATGCAATGGGTATGACACT--CAAATATGCTTGAAATCCCCAAATTGACGTCAAGTGGCTGACATTCTTTAACAGATTACTTGTGTTCTTTCTTGTATGTCCTTGGTTCC-TAGTTCCCTACCTCAGAAACCAGTATTCCCGTAACCACATCTTCCCTATCCTCC
>PIST-11
TTGCGAGGCAATTCTAGATGTTTTATCTCACTTTGAACTTTGAAGAAACCGACTTAGCAAAGAGAAACAGGAATTCCCCAGGCAAAATATCCTCTTAGCAGTTTCTACATTCCTTGAAAATTGCACCTTGGAGACAAAAGCAGCATCAGTATCCAGTAAATTTAAGGAAGGCATAACTTATCTTCCAGGAAAGTCTTTTCTTTTCTAC---TTCTTTAACAGGATCCGTAGGAAGAGCATCTATGCTGAAGGGATGCAATGGGTATGACACT--CAAATATGCTTGAAATCCCCAAATTGACGTCAAGTGGCTGACATTCTTTAACAGATTACTTGTGTTCTTTCTTGTATGTCCTTGGTTCC-TAGTTCCCTACCTCAGAAACCAGTATTCCCGTAACCACATCTTCCCTATCCTCC
>PILA-23
TTGCGAGGCAATTCTAGATGTTTTATCTCACTTTGAACTTTGAAGAAACCGACTTAGAAAAGAGAAACAGGAATTCCCCAGGCAAAATATCCTCTTAGCAGTTTCTACATTCCTTGAAAATTGCACCTTGGAGACAAAAGCAGCATCAGTATCCAGTAAATTTAAGGAAGGCATAACTTAACTTCCAGGAAAGTCTTTTCTTTTCTAC---TTCTTTAACAGGATCCGTAGGAAGAGCATCTATGCTGAAGGGATGCAATGGATATGACACT--CAAATATGCTCGAAATCTCCAAATTGACGTCAAGTGGCTGACATTCTTTAACAGATTACTTGTGTTCTTTCTTGTATGTCCTTGGTTCC-TAGTTCCCTACCTCAGAAACCAGTATTCCCGTAACCACATCTTCCCTATCCTCC
>PILA-22
TTGCGAGGCAATTCTAGATGTTTTATCTCACTTTGAACTTTGAAGAAACCGACTTAGAAAAGAGAAACAGGAATTCCCCAGGCAAAATATCCTCTTAGCAGTTTCTACATTCCTTGAAAATTGCACCTTGGAGACAAAAGCAGCATCAGTATCCAGTAAATTTAAGGAAGGCATAACTTAACTTCCAGGAAAGTCTTTTCTTTTCTAC---TTCTTTAACAGGATCCGTAGGAAGAGCATCTATGCTGAAGGGATGCAATGGATATGACACT--CAAATATGCTCGAAATCTCCAAATTGACGTCAAGTGGCTGACATTCTTTAACAGATTACTTGTGTTCTTTCTTGTATGTCCTTGGTTCC-TAGTTCCCTACCTCAGAAACCAGTATTCCCGTAACCACATCTTCCCTATCCTCC
>PILA-18
TTGCGAGGCAATTCTAGATGTTTTATCTCACTTTGAACTTTGAAGAAACCGACTTAGCAAAGAGAAACAGGAATTCCCCAGGCAAAATATCCTCTTAGCAGTTTCTACATTCCTTGAAAATTGCACCTTGGAGACAAAAGCAGCATCAGTATCCAGTAAATTTAAGGAAGGCATAACTTAACTTCCAGGTAAGTCTTTTCTTTTCTAC---TTCTTTAACAGGATCCGTAGGAAGAGCATCTATGCTGAAGGGATGCAATGGGTATGACACT--CAAATATGCTCGAAATCCCCAAATTGACGTCAAGTGGCTGACATTCTTTAACAGATTACTTGTGTTCTTTCTTGTATGTCCTTGGTTCC-TAGTTCCCTACCTCAGAAACCAGTATTCCCGTAACCACATCTTCCCTATCCTCC
>PILA-26
TTGCGAGGCAATTCTAGATGTTTTATCTCACTTTGAACTTTGAAGAAACCGACTTAGCAAAGAGAAACAGGAATTCCCCAGGCAAAATATCCTCTTAGCAGTTTCTACATTCCTTGAAAATTGCACCTTGGAGACAAAAGCAGCATCAGTATCCAGTAAATTTAAGGAAGGCATAACTTAACTTCCAGGAAAGTCTTTTCTTTTCTAC---TTCTTTAACAGGATCCGTAGGAAGAGCATCTATGCTGAAGGGATGCAATGGGTATGACACT--CAAATATGCTCGAAATCCCCAAATTGATGTCAAGTGGCTGACATTCTTTAACAGATTACTTGTGTTCTTTCTTGTATGTCCTTGGTTCC-TAGTTCCCTACCTCAGAAACCAGTATTCCCGTAACCACATCTTCCGTATCCTCC
>PILA-20
TTGCGAGGCAATTCTAGATGTTTTATCTCACTTTGAACTTTGAAGAAACCGACTTAGCAAAGAGAAACAGGAATTCCCCAGGCAAAATATCCTCTTAGCAGTTTCTACATTCCTTGAAAATTGCACCTTGGAGACAAAAGCAGCATCAGTATCCAGTAAATTTAAGGAAGGCATAACTTAACTTCCAGGAAAGTCTTTTCTTTTCTAC---TTCTTTAACAGGACCCGTAGGAAGAGCATCTATGCTGAAGGGATGCAATGGGTATGACACT--CAAATATGCTCGAAATCTCCAAATTGACGTCAAGTCGCTGACATTCTTTAACAGATTACTTGTGTTCTTTCTTGTATGTCCTTGGTTCC-TAGTTCCCTACCTCAGAAACAAGTATTCCCGTAACCACATCTTCCCTATCCTCC
>PILA-24
TTGCGAGGCAATTCTAGATGTTTTATCTCACTTTGAACTTTGAAGAAACCGACTTAGAAAAGAGAAACAGGAATTCCCCAGGCAAAATATCCTCTTAGCAGTTTCTACATTCCTTGAAAATTGCACCTTGGAGACAAAAGCAGCATCAGTATCCAGTAAATTTAAGGAAGGCATAACTTAACTTCCAGGAAAGTCTTTTCTTTTCTAC---TTCTTTAACAGGATCCGTAGGAAGAGCATCTATGCTGAAGGGATGCAATGGATATGACACT--CAAATATGCTCGAAATCTCCAAATTGACGTCAAGTGGCTGACATTCTTTAACAGATTACTTGTGTTCTTTCTTGTATGTCCTTGGTTCC-TAGTTCCCTACCTCAGAAACCAGTATTCCCGTAACCACATCTTCCCTATCCTCC
>PILA-17
TTGCGAGGCAATTCTAGATGTTTTATCTCACTTTGAACTTTGAAGAAACCGACTTAGAAAAGAGAAACAGGAATTCCCCAGGCAAAATATCCTCTTAGCAGTTTCTACATTCCTTGAAAATTGCACCTTGGAGACAAAAGCAGCATCAGTATCCAGTAAATTTAAGGAAGGCATAACTTAACTTCCAGGAAAGTCTTTTCTTTTCTAC---TTCTTTAACAGGATCCGTAGGAAGAGCATCTATGCTGAAGGGATGCAATGGATATGACACT--CAAATATGCTCGAAATCTCCAAATTGACGTCAAGTGGCTGACATTCTTTAACAGATTACTTGTGTTCTTTCTTGTATGTCCTTGGTTCC-TAGTTCCCTACCTCAGAAACCAGTATTCCCGTAACCACATCTTCCCTATCCTCC
>PILA-19
TTGCGAGGCAATTCTAGATGTTTTATCTCACTTTGAACTTTGAAGAAACCGACTTAGCAAAGAGAAACAGGAATTCCCCAGGCAAAATATCCTCTTAGCAGTTTCTACATTCCTTGAAAATTGCACCTTGGAGACAAAAGCAGCATCAGTATCCAGTAAATTTAAGGAAGGCATAACTTAACTTCCAGGAAAGTCTTTTCTTTTCTAC---TTCTTTAACAGGATCCGTAGGAAGAGCATCTATGCTGAAGGGATGCAATGGGTATGACACT--CAAATATGCTCGAAATCTCCAAATTGACGTCAAGTGGCTGACATTCTTTAACAGATTACTTGTGTTCTTTCTTGTATGTCCTTGGTTCC-TAGTTCCCTACCTCAGAAACAAGTATTCCCGTAACCACATCTTCCCTACCCTCC
>PILA-21
TTGCGAGGCAATTCTAGATGTTTTATCTCACTTTGAACTTTGAAGAAACCAACTTAGCAAAGAGAAACAGGAATTCCCCAGGCAAAATATCCTCTTAGCAGTTTCTACATTCCTTGAAAATTGCACCTTGGAGACAAAAGCAGCATCAGTATCCAGTAAATTTAAGGAAGGCATAACTTAACTTCCAGGAAAGTCTTTTCTTTTCTAC---TTCTTTAACAGGATCCGTAGGAAGAGCATCTATGCTGAAGGGATGCAATGGGTATGACACT--CAAATATGCTCGAAATCTCCAAATTGACGTCAAGTGGCTGACATTCTTTAACAGATTACTTGTGTTCTTTCTTGTATGTCCTTGGTTCC-TAGTTCCCTACCTCAGAAACAAGTATTCCCGTAACCACATCTTCCCTATCCTCC
>PILA-28
TTGCGAGGCAATTCTAGATGTTTTATCTCACTTTGAACTTTGAAGAAACCGACTTAGAAAAGAGAAACAGGAATTCCCCAGGCAAAATATCCTCTTAGCAGTTTCTACATTCCTTGAAAATTGCACCTTGGAGACAAAAGCAGCATCAGTATCCAGTAAATTTAAGGAAGGCATAACTTAACTTCCAGGAAAGTCTTTTCTTTTCTAC---TTCTTTAACAGGATCCGTAGGAAGAGCATCTATGCTGAAGGGATGCAATGGATATGACACT--CAAATATGCTCGAAATCTCCAAATTGACGTCAAGTGGCTGACATTCTTTAACAGATTACTTGTGTTCTTTCTTGTATGTCCTTGGTTCC-TAGTTCCCTACCTCAGAAACCAGTATTCCCGTAACCACATCTTCCCTATCCTCC
>PILA-29
TTGCGAGGCAATTCTAGATGTTTTATCTCACTTTGAACTTTGAAGAAACCGACTTAGAAAAGAGAAACAGGAATTCCCCAGGCAAAATATCCTCTTAGCAGTTTCTACATTCCTTGAAAATTGCACCTTGGAGACAAAAGCAGCATCAGTATCCAGTAAATTTAAGGAAGGCATAACTTAACTTCCAGGAAAGTCTTTTCTTTTCTAC---TTCTTTAACAGGATCCGTAGGAAGAGCATCTATGCTGAAGGGATGCAATGGATATGACACT--CAAATATGCTCGAAATCTCCAAATTGACGTCAAGTGGCTGACATTCTTTAACAGATTACTTGTGTTCTTTCTTGTATGTCCTTGGTTCC-TAGTTCCCTACCTCAGAAACCAGTATTCCCGTAACCACATCTTCCCTATCCTCC
>PILA-27
TTGCGAGGCAATTCTAGATGTTTTATCTCACTTTGAACTTTGAAGAAACCGACTTAGAAAAGAGAAACAGGAATTCCCCAGGCAAAATATCCTCTTAGCAGTTTCTACATTCCTTGAAAATTGCACCTTGGAGACAAAAGCAGCATCAGTATCCAGTAAATTTAAGGAAGGCATAACTTAACTTCCAGGAAAGTCTTTTCTTTTCTAC---TTCTTTAACAGGATCCGTAGGAAGAGCATCTATGCTGAAGGGATGCAATGGATATGACACT--CAAATATGCTCGAAATCTCCAAATTGACGTCAAGTGGCTGACATTCTTTAACAGATTACTTGTGTTCTTTCTTGTATGTCCTTGGTTCC-TAGTTCCCTACCTCAGAAACCAGTATTCCCGTAACCACATCTTCCCTATCCTCC
