# Supplementary material for: An empirical evaluation of two-stage species tree inference strategies using a multilocus dataset from North American pines
Source: BMC Evol Biol. 2014 Mar 29;14:67. doi: 10.1186/1471-2148-14-67 (PMC4021425; doi:10.1186/1471-2148-14-67)
Supplement: Additional file 3 — Zip archive containing data filesDp,Dp,0,Ds,Ds,0, and a description of these files. [file 1471-2148-14-67-S3.zip › DeGiorgioEtAl_2014_AdditionalFile1/Dataset_Dp0/2_6052_01.fas]

>PIAL-13
AAAAGCCGATCATGGTAGACATCAATATAGCCAAATGCATCCGACCCTGGAGGGCACTCGAGCACAGCTTCCAGAACCCTGTGATGAATCCCATGAGAATCCACAGCATATCCACCTTTGTGGGCATGGCCCGCTAAGCAAGCCTTAACACAGTTGTATTTATGAATAACATGCATCACCTCATCGTAATCCCACAGTAATGATTCAGGAGATGCTGCAGCCGGATCCAAAGGGAGATGGCAACAAATGATGACTTTCTGTTTACAAGCAGTTGCGTCTTGGAGTATACTATCAAGCCATGCTAGCTGTTCCCTTCCAACTCCACCATTGAACATAACAAACCTCCTCTCATTTCCAGTTAGCCCCCCGGGACTATTTTTATCCTTATTTGGGTTCTTGGTTT
>PIAL-7
AAAAGCCGATCATGGTAGACATCAATATAGCCAAATGCATCCGACCCTGGAGGGCACTCGAGCACAGCTTCCAGAACCCTGTGATGAATTCCATGAGAATCCACAGCATATCCACCTTTGTGGGCATGGCCCGCTAAGCAAGCCTTAACACAGTTGTATTTATGAATAACATGCATCACCTCATCGTAATCCCACAGTAATGATTCAGGAGATGCTGCAGCCGGATCCAAAGGGAGATGGCAACAAATGATGACTTTCTGTTTACAAGCAGTTGCGTCTTGGAGTATACTATCAAGCCATGCTAGCTGTTCCCTTCCAACTCCACCATTGAACATAACAAATCTCCTCTCATTTCCAGTTAGCCCCCCGGGACTATTTTTATCCTTATTTGGGTTCTTGGTTT
>PIAL-9
AAAAGCCGATCATGGTAGACATCAATATAGCCAAATGCATCCGACCCTGGAGGGCACTCGAGCACAGCTTCCAGAACCCTGTGATGAATCCCATGAGAATCCACAGCATATCCACCTTTGTGGGCATGGCCCGCTAAGCAAGCCTTAACACAGTTGTATTTATGAATAACATGCATCACCTCATCGTAATCCCACAGTAATGATTCAGGAGATGCTGCAGCCGGATCCAAAGGGAGATGGCAACAAATGATGACTTTCTGTTTACAAGCAGTTGCGTCTTGGAGTATACTATCAAGCCATGCTAGCTGTTCCCTTCCAACTCCACCATTGAACATAACAAACCTCCTCTCATTTCCAGTTAGCCCCCCGGGACTATTTTTATCCTTATTTGGGTTCTTGGTTT
>PIAL-2
AAAAGCCGATCATGGTAGACATCAATATAGCCAAATGCATCCGACCCTGGAGGGCACTCGAGCACAGCTTCCAGAACCCTGTGATGAATCCCATGAGAATCCACAGCATATCCACCTTTGTGGGCATGGCCCGCTAAGCAAGCCTTAACACAGTTGTATTTATGAATAACATGCATCACCTCATCGTAATCCCACAGTAATGATTCAGGAGATGCTGCAGCCGGATCCAAAGGGAGATGGCAACAAATGATGACTTTCTGTTTACAAGCAGTTGCGTCTTGGAGTATACTATCAAGCCATGCTAGCTGTTCCCTTCCAACTCCACCATTGAACATAACAAACCTCCTCTCATTTCCAGTTAGCCCCCCGGGACTATTTTTATCCTTATTTGGGTTCTTGGTTT
>PIAL-15
AAAAGCCGATCATGGTAGACATCAATATAGCCAAATGCATCCGACCCTGGAGGGCACTCGAGCACAGCTTCCAGAACCCTGTGATGAATCCCATGAGAATCCACAGCATATCCACCTTTGTGGGCATGGCCCGCTAAGCAAGCCTTAACACAGTTGTATTTATGAATAACATGCATCACCTCATCGTAATCCCACAGTAATGATTCAGGAGATGCTGCAGCCGGATCCAAAGGGAGATGGCAACAAATGATGACTTTCTGTTTACAAGCAGTTGCGTCTTGGAGTATACTATCAAGCCATGCTAGCTGTTCCCTTCCAACTCCACCATTGAACATAACAAACCTCCTCTCATTTCCAGTTAGCCCCCCGGGACTATTTTTATCCTTATTTGGGTTCTTGGTTT
>PIAL-3
AAAAGCCGATCATGGTAGACATCAATATAGCCAAATGCATCCGACCCTGGAGGGCACTCGAGCACAGCTTCCAGAACCCTGTGATGAATCCCATGAGAATCCACAGCATATCCACCTTTGTGGGCATGGCCCGCTAAGCAAGCCTTAACACAGTTGTATTTATGAATAACATGCATCACCTCATCGTAATCCCACAGTAATGATTCAGGAGATGCTGCAGCCGGATCCAAAGGGAGATGGCAACAAATGATGACTTTCTGTTTACAAGCAGTTGCGTCTTGGAGTATACTATCAAGCCATGCTAGCTGTTCCCTTCCAACTCCACCATTGAACATAACAAACCTCCTCTCATTTCCAGTTAGCCCCCCGGGACTATTTTTATCCTTATTTGGGTTCTTGGTTT
>PIAL-16
AAAAGCCGATCATGGTAGACATCAATATAGCCAAATGCATCCGACCCTGGAGGGCACTCGAGCACAGCTTCCAGAACCCTGTGATGAATTCCATGAGAATCCACAGCATATCCACCTTTGTGGGCATGGCCCGCTAAGCAAGCCTTAACACAGTTGTATTTATGAATAACATGCATCACCTCATCGTAATCCCACAGTAATGATTCAGGAGATGCTGCAGCCGGATCCAAAGGGAGATGGCAACAAATGATGACTTTCTGTTTACAAGCAGTTGCGTCTTGGAGTATACTATCAAGCCATGCTAGCTGTTCCCTTCCAACTCCACCATTGAACATAACAAATCTCCTCTCATTTCCAGTTAGCCCCCCGGGACTATTTTTATCCTTATTTGGGTTCTTGGTTT
>PIAL-4
AAAAGCCGATCATGGTAGACATCAATATAGCCAAATGCATCCGACCCTGGAGGGCACTCGAGCACAGCTTCCAGAACCCTGTGATGAATCCCATGAGAATCCACAGCATATCCACCTTTGTGGGCATGGCCCGCTAAGCAAGCCTTAACACAGTTGTATTTATGAATAACATGCATCACCTCATCGTAATCCCACAGTAATGATTCAGGAGATGCTGCAGCCGGATCCAAAGGGAGATGGCAACAAATGATGACTTTCTGTTTACAAGCAGTTGCGTCTTGGAGTATACTATCAAGCCATGCTAGCTGTTCCCTTCCAACTCCACCATTGAACATAACAAACCTCCTCTCATTTCCAGTTAGCCCCCCGGGACTATTTTTATCCTTATTTGGGTTCTTGGTTT
>PIAL-12
AAAAGCCGATCATGGTAGACATCAATATAGCCAAATGCATCCGACCCTGGAGGGCACTCGAGCACAGCTTCCAGAACCCTGTGATGAATCCCATGAGAATCCACAGCATATCCACCTTTGTGGGCATGGCCCGCTAAGCAAGCCTTAACACAGTTGTATTTATGAATAACATGCATCACCTCATCGTAATCCCACAGTAATGATTCAGGAGATGCTGCAGCCGGATCCAAAGGGAGATGGCAACAAATGATGACTTTCTGTTTACAAGCAGTTGCGTCTTGGAGTATACTATCAAGCCATGCTAGCTGTTCCCTTCCAACTCCACCATTGAACATAACAAACCTCCTCTCATTTCCAGTTAGCCCCCCGGGACTATTTTTATCCTTATTTGGGTTCTTGGTTT
>PIAL-17
AAAAGCCGATCATGGTAGACATCAATATAGCCAAATGCATCCGACCCTGGAGGGCACTCGAGCACAGCTTCCAGAACCCTGTGATGAATCCCATGAGAATCCACAGCATATCCACCTTTGTGGGCATGGCCCGCTAAGCAAGCCTTAACACAGTTGTATTTATGAATAACATGCATCACCTCATCGTAATCCCACAGTAATGATTCAGGAGATGCTGCAGCCGGATCCAAAGGGAGATGGCAACAAATGATGACTTTCTGTTTACAAGCAGTTGCGTCTTGGAGTATACTATCAAGCCATGCTAGCTGTTCCCTTCCAACTCCACCATTGAACATAACAAACCTCCTCTCATTTCCAGTTAGCCCCCCGGGACTATTTTTATCCTTATTTGGGTTCTTGGTTT
>PIAL-5
AAAAGCCGATCATGGTAGACATCAATATAGCCAAATGCATCCGACCCTGGAGGGCACTCGAGCACAGCTTCCAGAACCCTGTGATGAATCCCATGAGAATCCACAGCATATCCACCTTTGTGGGCATGGCCCGCTAAGCAAGCCTTAACACAGTTGTATTTATGAATAACATGCATCACCTCATCGTAATCCCACAGTAATGATTCAGGAGATGCTGCAGCCGGATCCAAAGGGAGATGGCAACAAATGATGACTTTCTGTTTACAAGCAGTTGCGTCTTGGAGTATACTATCAAGCCATGCTAGCTGTTCCCTTCCAACTCCACCATTGAACATAACAAACCTCCTCTCATTTCCAGTTAGCCCCCCGGGACTATTTTTATCCTTATTTGGGTTCTTGGTTT
>PIAL-10
AAAAGCCGATCATGGTAGACATCAATATAGCCAAATGCATCCGACCCTGGAGGGCACTCGAGCACAGCTTCCAGAACCCTGTGATGAATTCCATGAGAATCCACAGCATATCCACCTTTGTGGGCATGGCCCGCTAAGCAAGCCTTAACACAGTTGTATTTATGAATAACATGCATCACCTCATCGTAATCCCACAGTAATGATTCAGGAGATGCTGCAGCCGGATCCAAAGGGAGATGGCAACAAATGATGACTTTCTGTTTACAAGCAGTTGCGTCTTGGAGTATACTATCAAGCCATGCTAGCTGTTCCCTTCCAACTCCACCATTGAACATAACAAACCTCCTCTCATTTCCAGTTAGCCCCCCGGGACTATTTTTATCCTTATTTGGGTTCTTGGTTT
>PIAL-8
AAAAGCCGATCATGGTAGACATCAATATAGCCAAATGCATCCGACCCTGGAGGGCACTCGAGCACAGCTTCCAGAACCCTGTGATGAATTCCATGAGAATCCACAGCATATCCACCTTTGTGGGCATGGCCCGCTAAGCAAGCCTTAACACAGTTGTATTTATGAATAACATGCATCACCTCATCGTAATCCCACAGTAATGATTCAGGAGATGCTGCAGCCGGATCCAAAGGGAGATGGCAACAAATGATGACTTTCTGTTTACAAGCAGTTGCGTCTTGGAGTATACTATCAAGCCATGCTAGCTGTTCCCTTCCAACTCCACCATTGAACATAACAAATCTCCTCTCATTTCCAGTTAGCCCCCCGGGACTATTTTTATCCTTATTTGGGTTCTTGGTTT
>PIAY-16
AAAAGCCGATCATGGTAGACATCAATATAGCCAAATGCATCCGACCCTGGAGGGCACTCGAGCACAGCTTCCAGAACCCTGTGATGAATCCCATGAGAATCCACAGCATATCCACCTTTGTGGGCATGGCCCGCTAAGCAAGCCTTAACACAGTTGTATTTATGAATAACATGCATCACCTCATCGTAATCCCACAGTAATGATTCAGGAGATGCTGCAGCCGGATCCAAAGGGAGATGGCAACAAATGATGACTTTCTGTTTACAAGCAGTTGCGTCTTGGAGTATACTATCAAGCCATGCTAGCTGTTCCCTTCCAACTCCACCATTGAACATAACAAACCTCCTCTCATTTCCAGTTAGCCCCCCGGGACTATTTTTATCCTTATTTGGGTTCTTGGTTT
>PIAY-8
AAAAGCCGATCATGGTAGACATCAATATAGCCAAATGCATCCGACCCTGGAGGGCACTCGAGCACAGCTTCCAGAACCCTGTGATGAATCCCATGAGAATCCACAGCATATCCACCTTTGTGGGCATGGCCCGCTAAGCAAGCCTTAACACAGTTGTATTTATGAATAACATGCATCACCTCATCGTAATCCCACAGTAATGATTCAGGAGATGCTGCAGCCGGATCCAAAGGGAGATGGCAACAAATGATGACTTTCTGTTTACAAGCAGTTGCGTCTTGGAGTATACTATCAAGCCATGCTAGCTGTTCCCTTCCAACTCCACCATTGAACATAACAAACCTCCTCTCATTTCCAGTTAGCCCCCCGGGACTATTTTTATCCTTATTTGGGTTCTTGGTTT
>PIAY-2
AAAAGCCGATCATGGTAGACATCAATATAGCCAAATGCATCCGACCCTGGAGGGCACTCGAGCACAGCTTCCAGAACCCTGTGATGAATCCCATGAGAATCCACAGCATATCCACCTTTGTGGGCATGGCCCGCTAAGCAAGCCTTAACACAGTTGTATTTATGAATAACATGCATCACCTCATCGTAATCCCACAGTAATGATTCAGGAGATGCTGCAGCCGGATCCAAAGGGAGATGGCAACAAATGATGACTTTCTGTTTACAAGCAGTTGCGTCTTGGAGTATACTATCAAGCCATGCTAGCTGTTCCCTTCCAACTCCACCATTGAACATAACAAACCTCCTCTCATTTCCAGTTAGCCCCCCGGGACTATTTTTATCCTTATTTGGGTTCTTGGTTT
>PIAY-13
AAAAGCCGATCATGGTAGACATCAATATAGCCAAATGCATCCGACCCTGGAGGGCACTCGAGCACAGCTTCCAGAACCCTGTGATGAATCCCATGAGAATCCACAGCATATCCACCTTTGTGGGCATGGCCCGCTAAGCAAGCCTTAACACAGTTGTATTTATGAATAACATGCATCACCTCATCGTAATCCCACAGTAATGATTCAGGAGATGCTGCAGCCGGATCCAAAGGGAGATGGCAACAAATGATGACTTTCTGTTTACAAGCAGTTGCGTCTTGGAGTATACTATCAAGCCATGCTAGCTGTTCCCTTCCAACTCCACCATTGAACATAACAAACCTCCTCTCATTTCCAGTTAGCCCCCCGGGACTATTTTTATCCTTATTTGGGTTCTTGGTTT
>PIAY-19
AAAAGCCGATCATGGTAGACATCAATATAGCCAAATGCATCCGACCCTGGAGGGCACTCGAGCACAGCTTCCAGAACCCTGTGATGAATCCCATGAGAATCCACAGCATATCCACCTTTGTGGGCATGGCCCGCTAAGCAAGCCTTAACACAGTTGTATTTATGAATAACATGCATCACCTCATCGTAATCCCACAGTAATGATTCAGGAGATGCTGCAGCCGGATCCAAAGGGAGATGGCAACAAATGATGACTTTCTGTTTACAAGCAGTTGCGTCTTGGAGTATACTATCAAGCCATGCTAGCTGTTCCCTTCCAACTCCACCATTGAACATAACAAACCTCCTCTCATTTCCAGTTAGCCCCCCGGGACTATTTTTATCCTTATTTGGGTTCTTGGTTT
>PIAY-4
AAAAGCCGATCATGGTAGACATCAATATAGCCAAATGCATCCGACCCTGGAGGGCACTCGAGCACAGCTTCCAGAACCCTGTGATGAATCCCATGAGAATCCACAGCATATCCACCTTTGTGGGCATGGCCCGCTAAGCAAGCCTTAACACAGTTGTATTTATGAATAACATGCATCACCTCATCGTAATCCCACAGTAATGATTCAGGAGATGCTGCAGCCGGATCCAAAGGGAGATGGCAACAAATGATGACTTTCTGTTTACAAGCAGTTGCGTCTTGGAGTATACTATCAAGCCATGCTAGCTGTTCCCTTCCAACTCCACCATTGAACATAACAAACCTCCTCTCATTTCCAGTTAGCCCCCCGGGACTATTTTTATCCTTATTTGGGTTCTTGGTTT
>PIAY-10
AAAAGCCGATCATGGTAGACATCAATATAGCCAAATGCATCCGACCCTGGAGGGCACTCGAGCACAGCTTCCAGAACCCTGTGATGAATCCCATGAGAATCCACAGCATATCCACCTTTGTGGGCATGGCCCGCTAAGCAAGCCTTAACACAGTTGTATTTATGAATAACATGCATCACCTCATCGTAATCCCACAGTAATGATTCAGGAGATGCTGCAGCCGGATCCAAAGGGAGATGGCAACAAATGATGACTTTCTGTTTACAAGCAGTTGCGTCTTGGAGTATACTATCAAGCCATGCTAGCTGTTCCCTTCCAACTCCACCATTGAACATAACAAACCTCCTCTCATTTCCAGTTAGCCCCCCGGGACTATTTTTATCCTTATTTGGGTTCTTGGTTT
>PIAY-17
AAAAGCCGATCATGGTAGACATCAATATAGCCAAATGCATCCGACCCTGGAGGGCACTCGAGCACAGCTTCCAGAACCCTGTGATGAATTCCATGAGAATCCACAGCATATCCACCTTTGTGGGCATGGCCCGCTAAGCAAGCCTTAACACAGTTGTATTTATGAATAACATGCATCACCTCATCGTAATCCCACAGTAATGATTCAGGAGATGCTGCAGCCGGATCCAAAGGGAGATGGCAACAAATGATGACTTTCTGTTTACAAGCAGTTGCGTCTTGGAGTATACTATCAAGCCATGCTAGCTGTTCCCTTCCAACTCCACCATTGAACATAACAAACCTCCTCTCATTTCCAGTTAGCCCCCCGGGACTATTTTTATCCTTATTTGGGTTCTTGGTTT
>PIAY-14
AAAAGCCGATCATGGTAGACATCAATATAGCCAAATGCATCCGACCCTGGAGGGCACTCGAGCACAGCTTCCAGAACCCTGTGATGAATCCCATGAGAATCCACAGCATATCCACCTTTGTGGGCATGGCCCGCTAAGCAAGCCTTAACACAGTTGTATTTATGAATAACATGCATCACCTCATCGTAATCCCACAGTAATGATTCAGGAGATGCTGCAGCCGGATCCAAAGGGAGATGGCAACAAATGATGACTTTCTGTTTACAAGCAGTTGCGTCTTGGAGTATACTATCAAGCCATGCTAGCTGTTCCCTTCCAACTCCACCATTGAACATAACAAACCTCCTCTCATTTCCAGTTAGCCCCCCGGGACTATTTTTATCCTTATTTGGGTTCTTGGTTT
>PIAY-3
AAAAGCCGATCATGGTAGACATCAATATAGCCAAATGCATCCGACCCTGGAGGGCACTCGAGCACAGCTTCCAGAACCCTGTGATGAATCCCATGAGAATCCACAGCATATCCACCTTTGTGGGCATGGCCCGCTAAGCAAGCCTTAACACAGTTGTATTTATGAATAACATGCATCACCTCATCGTAATCCCACAGTAATGATTCAGGAGATGCTGCAGCCGGATCCAAAGGGAGATGGCAACAAATGATGACTTTCTGTTTACAAGCAGTTGCGTCTTGGAGTATACTATCAAGCCATGCTAGCTGTTCCCTTCCAACTCCACCATTGAACATAACAAACCTCCTCTCATTTCCAGTTAGCCCCCCGGGACTATTTTTATCCTTATTTGGGTTCTTGGTTT
>PIAY-7
AAAAGCCGATCATGGTAGACATCAATATAGCCAAATGCATCCGACCCTGGAGGGCACTCGAGCACAGCTTCCAGAACCCTGTGATGAATTCCATGAGAATCCACAGCATATCCACCTTTGTGGGCATGGCCCGCTAAGCAAGCCTTAACACAGTTGTATTTATGAATAACATGCATCACCTCATCGTAATCCCACAGTAATGATTCAGGAGATGCTGCAGCCGGATCCAAAGGGAGATGGCAACAAATGATGACTTTCTGTTTACAAGCAGTTGCGTCTTGGAGTATACTATCAAGCCATGCTAGCTGTTCCCTTCCAACTCCACCATTGAACATAACAAACCTCCTCTCATTTCCAGTTAGCCCCCCGGGACTATTTTTATCCTTATTTGGGTTCTTGGTTT
>PIAY-15
AAAAGCCGATCATGGTAGACATCAATATAGCCAAATGCATCCGACCCTGGAGGGCACTCGAGCACAGCTTCCAGAACCCTGTGATGAATCCCATGAGAATCCACAGCATATCCACCTTTGTGGGCATGGCCCGCTAAGCAAGCCTTAACACAGTTGTATTTATGAATAACATGCATCACCTCATCGTAATCCCACAGTAATGATTCAGGAGATGCTGCAGCCGGATCCAAAGGGAGATGGCAACAAATGATGACTTTCTGTTTACAAGCAGTTGCGTCTTGGAGTATACTATCAAGCCATGCTAGCTGTTCCCTTCCAACTCCACCATTGAACATAACAAACCTCCTCTCATTTCCAGTTAGCCCCCCGGGACTATTTTTATCCTTATTTGGGTTCTTGGTTT
>PIAY-1
AAAAGCCGATCATGGTAGACATCAATATAGCCAAATGCATCCGACCCTGGAGGGCACTCGAGCACAGCTTCCAGAACCCTGTGATGAATTCCATGAGAATCCACAGCATATCCACCTTTGTGGGCATGGCCCGCTAAGCAAGCCTTAACACAGTTGTATTTATGAATAACATGCATCACCTCATCGTAATCCCACAGTAATGATTCAGGAGATGCTGCAGCCGGATCCAAAGGGAGATGGCAACAAATGATGACTTTCTGTTTACAAGCAGTTGCGTCTTGGAGTATACTATCAAGCCATGCTAGCTGTTCCCTTCCAACTCCACCATTGAACATAACAAACCTCCTCTCATTTCCAGTTAGCCCCCCGGGACTATTTTTATCCTTATTTGGGTTCTTGGTTT
>PIAY-5
AAAAGCCGATCATGGTAGACATCAATATAGCCAAATGCATCCGACCCTGGAGGGCACTCGAGCACAGCTTCCAGAACCCTGTGATGAATTCCATGAGAATCCACAGCATATCCACCTTTGTGGGCATGGCCCGCTAAGCAAGCCTTAACACAGTTGTATTTATGAATAACATGCATCACCTCATCGTAATCCCACAGTAATGATTCAGGAGATGCTGCAGCCGGATCCAAAGGGAGATGGCAACAAATGATGACTTTCTGTTTACAAGCAGTTGCGTCTTGGAGTATACTATCAAGCCATGCTAGCTGTTCCCTTCCAACTCCACCATTGAACATAACAAACCTCCTCTCATTTCCAGTTAGCCCCCCGGGACTATTTTTATCCTTATTTGGGTTCTTGGTTT
>PIAY-9
AAAAGCCGATCATGGTAGACATCAATATAGCCAAATGCATCCGACCCTGGAGGGCACTCGAGCACAGCTTCCAGAACCCTGTGATGAATCCCATGAGAATCCACAGCATATCCACCTTTGTGGGCATGGCCCGCTAAGCAAGCCTTAACACAGTTGTATTTATGAATAACATGCATCACCTCATCGTAATCCCACAGTAATGATTCAGGAGATGCTGCAGCCGGATCCAAAGGGAGATGGCAACAAATGATGACTTTCTGTTTACAAGCAGTTGCGTCTTGGAGTATACTATCAAGCCATGCTAGCTGTTCCCTTCCAACTCCACCATTGAACATAACAAACCTCCTCTCATTTCCAGTTAGCCCCCCGGGACTATTTTTATCCTTATTTGGGTTCTTGGTTT
>PIAY-6
AAAAGCCGATCATGGTAGACATCAATATAGCCAAATGCATCCGACCCTGGAGGGCACTCGAGCACAGCTTCCAGAACCCTGTGATGAATTCCATGAGAATCCACAGCATATCCACCTTTGTGGGCATGGCCCGCTAAGCAAGCCTTAACACAGTTGTATTTATGAATAACATGCATCACCTCATCGTAATCCCACAGTAATGATTCAGGAGATGCTGCAGCCGGATCCAAAGGGAGATGGCAACAAATGATGACTTTCTGTTTACAAGCAGTTGCGTCTTGGAGTATACTATCAAGCCATGCTAGCTGTTCCCTTCCAACTCCACCATTGAACATAACAAACCTCCTCTCATTTCCAGTTAGCCCCCCGGGACTATTTTTATCCTTATTTGGGTTCTTGGTTT
>PIBU-1
AAAAGCCGATCATGGTAGACATCAATATAGCCAAATGCATCCGACCCTGGAGGGCACTCGAGCACAGCTTCCAGAACCCTGTGATGAATTCCATGAGAATCCACAGCATATCCACCTTTGTGGGCATGGCCCGCTAAGCAAGCCTTAACACAGTCGTATTTATGAATAACATGCATCACCTCATCGTAATCCCACAGTAATGATTCAGGAGATGCTGCAGCCGGATCCAAAGGGAGATGGCAACAAATGATGACTTTCTGTTTACAAGCAGTTGCGTCTTGGAGTATACTATCAAGCCATGCTAGCTGTTCCCTTCCAACTCCACCATTGAACATAACAAACCTCCTCTCATTTCCAGTCAGCCCCCCGGGACTATTTTTATCCTTATTTGGGTTCTTGGTTT
>PIFL-5
AAAAGCCGATCATGGTAGACATCAATATAGCCAAATGCATCCGACCCTGGAGGGCACTCGAGCACAGCTTCCAGAACCCTGTGATGAATTCCATGAGAATCCACAGCATATCCACCTTTGTGGGCATGGCCCGCTAAGCAAGCCTTAACACAGTTGTATTTATGAATAACATGCATCACCTCATCGTAATCCCACAGTAATGATTCAGGAGATGCTGCAGCCGGATCCAAAGGGAGATGGCAACAAATGATGACTTTCTGTTTACAAGCAGTTGCGTCTTGGAGTATACTATCAAGCCATGCTAGCTGTTCCCTTCCAACTCCACCATTGAACATAACAAACCTCCTCTCATTTCCAGTTAGCCCCCCGGGACTATTTTTATCCTTATTTGGGTTCTTGGTTT
>PIFL-16
AAAAGCCGATCATGGTAGACATCAATATAGCCAAATGCATCCGACCCTGGAGGGCACTCGAGCACAGCTTCCAGAACCCTGTGATGAATCCCATGAGAATCCACAGCATATCCACCTTTGTGGGCATGGCCCGCTAAGCAAGCCTTAACACAGTTGTATTTATGAATAACATGCATCACCTCATCGTAATCCCACAGTAATGATTCAGGAGATGCTGCAGCCGGATCCAAAGGGAGATGGCAACAAATGATGACTTTCTGTTTACAAGCAGTTGCGTCTTGGAGTATACTATCAAGCCATGCTAGCTGTTCCCTTCCAACTCCACCATTGAACATAACAAACCTCCTCTCATTTCCAGTTAGCCCCCCGGGACTATTTTTATCCTTATTTGGGTTCTTGGTTT
>PIFL-14
AAAAGCCGATCATGGTAGACATCAATATAGCCAAATGCATCCGACCCTGGAGGGCACTCGAGCACAGCTTCCAGAACCCTGTGATGAATTCCATGAGAATCCACAGCATATCCACCTTTGTGGGCATGGCCCGCTAAGCAAGCCTTAACACAGTTGTATTTATGAATAACATGCATCACCTCATCGTAATCCCACAGTAATGATTCAGGAGATGCTGCAGCCGGATCCAAAGGGAGATGGCAACAAATGATGACTTTCTGTTTACAAGCAGTTGCGTCTTGGAGTATACTATCAAGCCATGCTAGCTGTTCCCTTCCAACTCCACCATTGAACATAACAAACCTCCTCTCATTTCCAGTTAGCCCCCCGGGACTATTTTTATCCTTATTTGGGTTCTTGGTTT
>PIFL-3
AAAAGCCGATCATGGTAGACATCAATATAGCCAAATGCATCCGACCCTGGAGGGCACTCGAGCACAGCTTCCAGAACCCTGTGATGAATTCCATGAGAATCCACAGCATATCCACCTTTGTGGGCATGGCCCGCTAAGCAAGCCTTAACACAGTTGTATTTATGAATAACATGCATCACCTCATCGTAATCCCACAGTAATGATTCAGGAGATGCTGCAGCCGGATCCAAAGGGAGATGGCAACAAATGATGACTTTCTGTTTACAAGCAGTTGCGTCTTGGAGTATACTATCAAGCCATGCTAGCTGTTCCCTTCCAACTCCACCATTGAACATAACAAACCTCCTCTCATTTCCAGTTAGCCCCCCGGGACTATTTTTATCCTTATTTGGGTTCTTGGTTT
>PIFL-11
AAAAGCCGATCATGGTAGACATCAATATAGCCAAATGCATCCGACCCTGGAGGGCACTCGAGCACAGCTTCCAGAACCCTGTGATGAATTCCATGAGAATCCACAGCATATCCACCTTTGTGGGCATGGCCCGCTAAGCAAGCCTTAACACAGTTGTATTTATGAATAACATGCATCACCTCATCGTAATCCCACAGTAATGATTCAGGAGATGCTGCAGCCGGATCCAAAGGGAGATGGCAACAAATGATGACTTTCTGTTTACAAGCAGTTGCGTCTTGGAGTATACTATCAAGCCATGCTAGCTGTTCCCTTCCAACTCCACCATTGAACATAACAAACCTCCTCTCATTTCCAGTTAGCCCCCCGGGACTATTTTTATCCTTATTTGGGTTCTTGGTTT
>PIFL-17
AAAAGCCGATCATGGTAGACATCAATATAGCCAAATGCATCCGACCCTGGAGGGCACTCGAGCACAGCTTCCAGAACCCTGTGATGAATTCCATGAGAATCCACAGCATATCCACCTTTGTGGGCATGGCCCGCTAAGCAAGCCTTAACACAGTTGTATTTATGAATAACATGCATCACCTCATCGTAATCCCACAGTAATGATTCAGGAGATGCTGCAGCCGGATCCAAAGGGAGATGGCAACAAATGATGACTTTCTGTTTACAAGCAGTTGCGTCTTGGAGTATACTATCAAGCCATGCTAGCTGTTCCCTTCCAACTCCACCATTGAACATAACAAACCTCCTCTCATTTCCAGTTAGCCCCCCGGGACTATTTTTATCCTTATTTGGGTTCTTGGTTT
>PIFL-15
AAAAGCCGATCATGGTAGACATCAATATAGCCTAATGCATCCGACCCTGGAGGGCACTCGAGCACAGCTTCCAGAACCCTGTGATGAATTCCATGAGAATCCACAGCATATCCTCCTTTGTGGGCATGGCCCGCTAAGCAAGCCTTAACACAGTTGTATTTATGAATAACATGCATCACCTCATGGTAATCCCACAGTAATGATTCAGGAGATGCTGCAACCGGATCCAAAGGGAGATGGCAACAAATGATGACTTTCTGTTTACAAGCAGTTGCGTCTTGGAGTATACTATCAAGCCATGCTAGCTGTTCCCTTCCAACTCCACCATTGAACATAACAAACCTCCTCTCATTTCCAGTTAGCCCCCCGGGACTATTTTTATCCTTATTTGGGTTCTTGGTTT
>PIFL-1
AAAAGCCGATCATGGTAGACATCAATATAGCCAAATGCATCCGACCCTGGAGGGCACTCGAGCACAGCTTCCAGAACCCTGTGATGAATCCCATGAGAATCCACAGCATATCCACCTTTGTGGGCATGGCCCGCTAAGCAAGCCTTAACACAGTTGTATTTATGAATAACATGCATCACCTCATTGTAATCCCACAGTAATGATTCAGGAGATGGTGCAGCCGGATCCAAAGGGAGATGGCAACAAATGATGACTTTTTGTTTACAAGCAGTTGCGTCTTGGAGTATACTATCAAGCCATGCTAGCTGTTCCCTTCCAACTCCACCATTGAACATAACAAACCTCCTCTCATTTCCAGTTAGCCCCCCGGGACTATTTTTATCCTTATTTGGGTTCTTGGTTT
>PIFL-13
AAAAGCCGATCATGGTAGACATCAATATAGCCAAATGCATCCGACCCTGGAGGGCACTCGAGCACAGCTTCCAGAACCCTGTGATGAATTCCATGAGAATCCACAGCATATCCACCTTTGTGGGCATGGCCCGCTAAGCAAGCCTTAACACAGTTGTATTTATGAATAACATGCATCACCTCATCGTAATCCCACAGTAATGATTCAGGAGATGCTGCAGCCGGATCCAAAGGGAGATGGCAACAAATGATGACTTTCTGTTTACAAGCAGTTGCGTCTTGGAGTATACTATCAAGCCATGCTAGCTGTTCCCTTCCAACTCCACCATTGAACATAACAAACCTCCTCTCATTTCCAGTTAGCCCCCCGGGACTATTTTTATCCTTATTTGGGTTCTTGGTTT
>PIFL-12
AAAAGCCGATCATGGTAGACATCAATATAGCCAAATGCATCCGACCCTGGAGGGCACTCGAGCACAGCTTCCAGAACCCTGTGATGAATTCCATGAGAATCCACAGCATATCCACCTTTGTGGGCATGGCCCGCTAAGCAAGCCTTAACACAGTTGTATTTATGAATAACATGCATCACCTCATCGTAATCCCACAGTAATGATTCAGGAGATGCTGCAGCCGGATCCAAAGGGAGATGGCAACAAATGATGACTTTCTGTTTACAAGCAGTTGCGTCTTGGAGTATACTATCAAGCCATGCTAGCTGTTCCCTTCCAACTCCACCATTGAACATAACAAACCTCCTCTCATTTCCAGTTAGCCCCCCGGGACTATTTTTATCCTTATTTGGGTTCTTGGTTT
>PIGE-2
AAAAGCCGATCATGGTAGACATCAATATAGCCAAATGCATCCGACCCTGGAGGGCACTCGAGCACAGCTTCCAGAACCCTGTGATGAATTCCATGAGAATCCACAGCATATCCACCTTTGTGGGCATGGCCCGCTAAGCAAGCCTTAACACAGTCGTATTTATGAATAACATGCATCACCTCATCGTAATCCCACAGTAATGATTCAGGAGATGCTGCAGCCGGATCCAAAGGGAGATGGCAACAAATGATGACTTTCTGTTTACAAGCAGTTGCGTCTTGGAGTATACTATCAAGCCATGCTAGCTGTTCGCTTCCAACTCCACCATTGAACATAACAAACCTCCTCTCATTTCCAGTTAGCCCCCCGGGACTATTTTTATCCTTATTTGGGTTCTTGGTTT
>PIGE-1
AAAAGCCGATCATGGTAGACATCAATATAGCCAAATGCATCCGACCCTGGAGGGCACTCGAGCACAGCTTCCAGAACCCTGTGATGAATTCCATGAGAATCCACAGCATATCCACCTTTGTGGGCATGGCCCGCTAAGCAAGCCTTAACACAGTCGTATTTATGAATAACATGCATCACCTCATCGTAATCCCACAGTAATGATTCAGGAGATGCTGCAGCCGGATCCAAAGGGAGATGGCAACAAATGATGACTTTCTGTTTACAAGCAGTTGCGTCTTGGAGTATACTATCAAGCCATGCTAGCTGTTCGCTTCCAACTCCACCATTGAACATAACAAACCTCCTCTCATTTCCAGTTAGCCCCCCGGGACTATTTATATCCTTATTTGGGTTCTTGGTNN
>PIMN-4
AAAAGCCGATCATGGTAGACATCAATATAGCCAAATGCATCCGACCCTGGAGGGCACTCGAGCACAGCTTCCAGAACCCTGTGATGAATCCCATGAGAATCCACAGCATATCCACCTTTGTGGGCATGGCCCGCTAAGCAAGCCTTAACACAGTTGTATTTATGAATAACATGCATCACCTCATCGTAATCCCACAGTAATGATTCAGGAGATGCTGCAGCCGGATCCAAAGGGAGATGGCAACAAATGATGACTTTCTGTTTACAAGCAGTTGCGTCTTGGAGTATACTATCAAGCCATGCTAGCTGTTCCCTTCCAACTCCACCATTGAACATAACAAACCTCCTCTCATTTCCAGTTAGCCCCCCGGGACTATTTTTATCCTTATTTGGGTTCTTGGTTT
>PIMN-2
AAAAGCCGATCATGGTAGACATCAATATAGCCAAATGCATCCGACCCTGGAGGGCACTCGAGCACAGCTTCCAGAACCCTGTGATGAATCCCATGAGAATCCACAGCATATCCACCTTTGTGGGCATGGCCCGCTAAGCAAGCCTTAACACAGTTGTATTTATGAATAACATGCATCACCTCATCGTAATCCCACAGTAATGATTCAGGAGATGCTGCAGCCGGATCCAAAGGGAGATGGCAACAAATGATGACTTTCTGTTTACAAGCAGTTGCGTCTTGGAGTATACTATCAAGCCATGCTAGCTGTTCCCTTCCAACTCCACCATTGAACATAACAAACCTCCTCTCATTTCCAGTTAGCCCCCCGGGACTATTTTTATCCTTATTTGGGTTCTTGGTTT
>PIMN-1
AAAAGCCGATCATGGTAGACATCAATATAGCCAAATGCATCCGACCCTGGAGGGCACTCGAGCACAGCTTCCAGAACCCTGTGATGAATCCCATGAGAATCCACAGCATATCCACCTTTGTGGGCATGGCCCGCTAAGCAAGCCTTAACACAGTTGTATTTATGAATAACATGCATCACCTCATCGTAATCCCACAGTAATGATTCAGGAGATGCTGCAGCCGGATCCAAAGGGAGATGGCAACAAATGATGACTTTCTGTTTACAAGCAGTTGCGTCTTGGAGTATACTATCAAGCCATGCTAGCTGTTCCCTTCCAACTCCACCATTGAACATAACAAACCTCCTCTCATTTCCAGTTAGCCCCCCGGGACTATTTTTATCCTTATTTGGGTTCTTGGTTT
>PIMN-8
AAAAGCCGATCATGGTAGACATCAATATAGCCAAATGCATCCGACCCTGGAGGGCACTCGAGCACAGCTTCCAGAACCCTGTGATGAATCCCATGAGAATCCACAGCATATCCACCTTTGTGGGCATGGCCCGCTAAGCAAGCCTTAACACAGTTGTATTTATGAATAACATGCATCACCTCATCGTAATCCCACAGTAATGATTCAGGAGATGCTGCAGCCGGATCCAAAGGGAGATGGCAACAAATGATGACTTTCTGTTTACAAGCAGTTGCGTCTTGGAGTATACTATCAAGCCATGCTAGCTGTTCCCTTCCAACTCCACCATTGAACATAACAAACCTCCTCTCATTTCCAGTTAGCCCCCCGGGACTATTTTTATCCTTATTTGGGTTCTTGGTTT
>PIMN-17
AAAAGCCGATCATGGTAGACATCAATATAGCCAAATGCATCCGACCCTGGAGGGCACTCGAGCACAGCTTCCAGAACCCTGTGATGAATCCCATGAGAATCCACAGCATATCCACCTTTGTGGGCATGGCCCGCTAAGCAAGCCTTAACACAGTTGTATTTATGAATAACATGCATCACCTCATCGTAATCCCACAGTAATGATTCAGGAGATGCTGCAGCCGGATCCAAAGGGAGATGGCAACAAATGATGACTTTCTGTTTACAAGCAGTTGCGTCTTGGAGTATACTATCAAGCCATGCTAGCTGTTCCCTTCCAACTCCACCATTGAACATAACAAACCTCCTCTCATTTCCAGTTAGCCCCCCGGGACTATTTTTATCCTTATTTGGGTTCTTGGTTT
>PIMN-12
AAAAGCCGATCATGGTAGACATCAATATAGCCAAATGCATCCGACCCTGGAGGGCACTCGAGCACAGCTTCCAGAACCCTGTGATGAATCCCATGAGAATCCACAGCATATCCACCTTTGTGGGCATGGCCCGCTAAGCAAGCCTTAACACAGTTGTATTTATGAATAACATGCATCACCTCATCGTAATCCCACAGTAATGATTCAGGAGATGCTGCAGCCGGATCCAAAGGGAGATGGCAACAAATGATGACTTTCTGTTTACAAGCAGTTGCGTCTTGGAGTATACTATCAAGCCATGCTAGCTGTTCCCTTCCAACTCCACCATTGAACATAACAAACCTCCTCTCATTTCCAGTTAGCCCCCCGGGACTATTTTTATCCTTATTTGGGTTCTTGGTTT
>PIMN-6
AAAAGCCGATCATGGTAGACATCAATATAGCCAAATGCATCCGACCCTGGAGGGCACTCGAGCACAGCTTCCAGAACCCTGTGATGAATTCCATGAGAATCCACAGCATATCCACCTTTGTGGGCATGGCCCGCTAAGCAAGCCTTAACACAGTTGTATTTATGAATAACATGCATCACCTCATCGTAATCCCACAGTAATGATTCAGGAGATGCTGCAGCCGGATCCAAAGGGAGATGGCAACAAATGATGACTTTCTGTTTACAAGCAGTTGCGTCTTGGAGTATACTATCAAGCCATGCTAGCTGTTCCCTTCCAACTCCACCATTGAACATAACAAACCTCCTCTCATTTCCAGTTAGCCCCCCGGGACTATTTTTATCCTTATTTGGGTTCTTGGTTT
>PIMN-10
AAAAGCCGATCATGGTAGACATCAATATAGCCAAATGCATCCGACCCTGGAGGGCACTCGAGCACAGCTTCCAGAACCCTGTGATGAATTCCATGAGAATCCACAGCATATCCACCTTTGTGGGCATGGCCCGCTAAGCAAGCCTTAACACAGTTGTATTTATGAATAACATGCATCACCTCATCGTAATCCCACAGTAATGATTCAGGAGATGCTGCAGCCGGATCCAAAGGGAGATGGCAACAAATGATGACTTTCTGTTTACAAGCAGTTGCGTCTTGGAGTATACTATCAAGCCATGCTAGCTGTTCCCTTCCAACTCCACCATTGAACATAACAAACCTCCTCTCATTTCCAGTTAGCCCCCCGGGACTATTTTTATCCTTATTTGGGTTCTTGGTTT
>PIMN-15
AAAAGCCGATCATGGTAGACATCAATATAGCCAAATGCATCCGACCCTGGAGGGCACTCGAGCACAGCTTCCAGAACCCTGTGATGAATCCCATGAGAATCCACAGCATATCCACCTTTGTGGGCATGGCCCGCTAAGCAAGCCTTAACACAGTTGTATTTATGAATAACATGCATCACCTCATCGTAATCCCACAGTAATGATTCAGGAGATGCTGCAGCCGGATCCAAAGGGAGATGGCAACAAATGATGACTTTCTGTTTACAAGCAGTTGCGTCTTGGAGTATACTATCAAGCCATGCTAGCTGTTCCCTTCCAACTCCACCATTGAACATAACAAACCTCCTCTCATTTCCAGTTAGCCCCCCGGGACTATTTTTATCCTTATTTGGGTTCTTGGTTT
>PIMN-9
AAAAGCCGATCATGGTAGACATCAATATAGCCAAATGCATCCGACCCTGGAGGGCACTCGAGCACAGCTTCCAGAACCCTGTGATGAATCCCATGAGAATCCACAGCATATCCACCTTTGTGGGCATGGCCCGCTAAGCAAGCCTTAACACAGTTGTATTTATGAATAACATGCATCACCTCATCGTAATCCCACAGTAATGATTCAGGAGATGCTGCAGCCGGATCCAAAGGGAGATGGCAACAAATGATGACTTTCTGTTTACAAGCAGTTGCGTCTTGGAGTATACTATCAAGCCATGCTAGCTGTTCCCTTCCAACTCCACCATTGAACATAACAAACCTCCTCTCATTTCCAGTTAGCCCCCCGGGACTATTTTTATCCTTATTTGGGTTCTTGGTTT
>PIMN-7
AAAAGCCGATCATGGTAGACATCAATATAGCCAAATGCATCCGACCCTGGAGGGCACTCGAGCACAGCTTCCAGAACCCTGTGATGAATCCCATGAGAATCCACAGCATATCCACCTTTGTGGGCATGGCCCGCTAAGCAAGCCTTAACACAGTTGTATTTATGAATAACATGCATCACCTCATCGTAATCCCACAGTAATGATTCAGGAGATGCTGCAGCCGGATCCAAAGGGAGATGGCAACAAATGATGACTTTCTGTTTACAAGCAGTTGCGTCTTGGAGTATACTATCAAGCCATGCTAGCTGTTCCCTTCCAACTCCACCATTGAACATAACAAACCTCCTCTCATTTCCAGTTAGCCCCCCGGGACTATTTTTATCCTTATTTGGGTTCTTGGTTT
>PIMN-16
AAAAGCCGATCATGGTAGACATCAATATAGCCAAATGCATCCGACCCTGGAGGGCACTCGAGCACAGCTTCCAGAACCCTGTGATGAATCCCATGAGAATCCACAGCATATCCACCTTTGTGGGCATGGCCCGCTAAGCAAGCCTTAACACAGTTGTATTTATGAATAACATGCATCACCTCATCGTAATCCCACAGTAATGATTCAGGAGATGCTGCAGCCGGATCCAAAGGGAGATGGCAACAAATGATGACTTTCTGTTTACAAGCAGTTGCGTCTTGGAGTATACTATCAAGCCATGCTAGCTGTTCCCTTCCAACTCCACCATTGAACATAACAAACCTCCTCTCATTTCCAGTTAGCCCCCCGGGACTATTTTTATCCTTATTTGGGTTCTTGGTTT
>PIMN-13
AAAAGCCGATCATGGTAGACATCAATATAGCCAAATGCATCCGACCCTGGAGGGCACTCGAGCACAGCTTCCAGAACCCTGTGATGAATCCCATGAGAATCCACAGCATATCCACCTTTGTGGGCATGGCCCGCTAAGCAAGCCTTAACACAGTTGTATTTATGAATAACATGCATCACCTCATCGTAATCCCACAGTAATGATTCAGGAGATGCTGCAGCCGGATCCAAAGGGAGATGGCAACAAATGATGACTTTCTGTTTACAAGCAGTTGCGTCTTGGAGTATACTATCAAGCCATGCTAGCTGTTCCCTTCCAACTCCACCATTGAACATAACAAACCTCCTCTCATTTCCAGTTAGCCCCCCGGGACTATTTTTATCCTTATTTGGGTTCTTGGTTT
>PIMN-14
AAAAGCCGATCATGGTAGACATCAATATAGCCAAATGCATCCGACCCTGGAGGGCACTCGAGCACAGCTTCCAGAACCCTGTGATGAATTCCATGAGAATCCACAGCATATCCACCTTTGTGGGCATGGCCCGCTAAGCAAGCCTTAACACAGTTGTATTTATGAATAACATGCATCACCTCATCGTAATCCCACAGTAATGATTCAGGAGATGCTGCAGCCGGATCCAAAGGGAGATGGCAACAAATGATGACTTTCTGTTTACAAGCAGTTGCGTCTTGGAGTATACTATCAAGCCATGCTAGCTGTTCCCTTCCAACTCCACCATTGAACATAACAAACCTCCTCTCATTTCCAGTTAGCCCCCCGGGACTATTTTTATCCTTATTTGGGTTCTTGGTTT
>PIMN-18
AAAAGCCGATCATGGTAGACATCAATATAGCCAAATGCATCCGACCCTGGAGGGCACTCGAGCACAGCTTCCAGAACCCTGTGATGAATCCCATGAGAATCCACAGCATATCCACCTTTGTGGGCATGGCCCGCTAAGCAAGCCTTAACACAGTTGTATTTATGAATAACATGCATCACCTCATCGTAATCCCACAGTAATGATTCAGGAGATGCTGCAGCCGGATCCAAAGGGAGATGGCAACAAATGATGACTTTCTGTTTACAAGCAGTTGCGTCTTGGAGTATACTATCAAGCCATGCTAGCTGTTCCCTTCCAACTCCACCATTGAACATAACAAACCTCCTCTCATTTCCAGTTAGCCCCCCGGGACTATTTTTATCCTTATTTGGGTTCTTGGTTT
>PIMN-11
AAAAGCCGATCATGGTAGACATCAATATAGCCAAATGCATCCGACCCTGGAGGGCACTCGAGCACAGCTTCCAGAACCCTGTGATGAATCCCATGAGAATCCACAGCATATCCACCTTTGTGGGCATGGCCCGCTAAGCAAGCCTTAACACAGTTGTATTTATGAATAACATGCATCACCTCATCGTAATCCCACAGTAATGATTCAGGAGATGCTGCAGCCGGATCCAAAGGGAGATGGCAACAAATGATGACTTTCTGTTTACAAGCAGTTGCGTCTTGGAGTATACTATCAAGCCATGCTAGCTGTTCCCTTCCAACTCCACCATTGAACATAACAAACCTCCTCTCATTTCCAGTTAGCCCCCCGGGACTATTTTTATCCTTATTTGGGTTCTTGGTTT
>PIMN-5
AAAAGCCGATCATGGTAGACATCAATATAGCCAAATGCATCCGACCCTGGAGGGCACTCGAGCACAGCTTCCAGAACCCTGTGATGAATCCCATGAGAATCCACAGCATATCCACCTTTGTGGGCATGGCCCGCTAAGCAAGCCTTAACACAGTTGTATTTATGAATAACATGCATCACCTCATCGTAATCCCACAGTAATGATTCAGGAGATGCTGCAGCCGGATCCAAAGGGAGATGGCAACAAATGATGACTTTCTGTTTACAAGCAGTTGCGTCTTGGAGTATACTATCAAGCCATGCTAGCTGTTCCCTTCCAACTCCACCATTGAACATAACAAACCTCCTCTCATTTCCAGTTAGCCCCCCGGGACTATTTTTATCCTTATTTGGGTTCTTGGTTT
>PIMN-3
AAAAGCCGATCATGGTAGACATCAATATAGCCAAATGCATCCGACCCTGGAGGGCACTCGAGCACAGCTTCCAGAACCCTGTGATGAATCCCATGAGAATCCACAGCATATCCACCTTTGTGGGCATGGCCCGCTAAGCAAGCCTTAACACAGTTGTATTTATGAATAACATGCATCACCTCATCGTAATCCCACAGTAATGATTCAGGAGATGCTGCAGCCGGATCCAAAGGGAGATGGCAACAAATGATGACTTTCTGTTTACAAGCAGTTGCGTCTTGGAGTATACTATCAAGCCATGCTAGCTGTTCCCTTCCAACTCCACCATTGAACATAACAAACCTCCTCTCATTTCCAGTTAGCCCCCCGGGACTATTTTTATCCTTATTTGGGTTCTTGGTTT
>PISB-6
AAAAGCCGATCATGGTAGACATCAATATAGCCAAATGCATCCGACCCTGGAGGGCACTCGAGCACAGCTTCCAGAACCCTGTGATGAATTCCATGAGAATCCACAGCATATCCACCTTTGTGGGCATGGCCCGCTAAGCAAGCCTTAACACAGTTGTATTTATGAATAACATGCATCACCTCATCGTAATCCCACAGTAATGATTCAGGAGATGCTGCAGCCGGATCCAAAGGGAGATGGCAACAAATGATGACTTTCTGTTTACAAGCAGTTGCGTCTTGGAGTATACTATCAAGCCATGCTAGCTGTTCCCTTCCAACTCCACCATTGAACATAACAAACCTCCTCTCATTTCCAGTTAGCCCCCCGGGACTATTTTTATCCTTATTTGGGTTCTTGGTTT
>PISB-10
AAAAGCCGATCATGGTAGACATCAATATAGCCAAATGCATCCGACCCTGGAGGGCACTCGAGCACAGCTTCCAGAACCCTGTGATGAATCCCATGAGAATCCACAGCATATCCACCTTTGTGGGCATGGCCCGCTAAGCAAGCCTTAAAACAGTTGTATTTATGAATAACATGCATCACCTCATCGTAATCCCACAGTAATGATTCAGGAGATGCTGCAGCCGGATCCAAAGGGAGATGGCAACAAATGATGACTTTCTGTTTACAAGCAGTTGCGTCTTGGAGTATACTATCAAGCCATGCTAGCTGTTCCCTTCCAACTCCACCATTGAACATAACAAACCTCCTCTCATTTCCAGTTAGCCCCCCGGGACTATTTTTATCCTTATTTGGGTTCTTGGTTT
>PISB-14
AAAAGCCGATCATGGTAGACATCAATATAGCCAAATGCATCCGACCCTGGAGGGCACTCGAGCACAGCTTCCAGAACCCTGTGATGAATTCCATGAGAATCCACAGCATATCCACCTTTGTGGGCATGGCCCGCTAAGCAAGCCTTAACACAGTTGTATTTATGAATAACATGCATCACCTCATCGTAATCCCACAGTAATGATTCAGGAGATGCTGCAGCCGGATCCAAAGGGAGATGGCAACAAATGATGACTTTCTGTTTACAAGCAGTTGCGTCTTGGAGTATACTATCAAGCCATGCTAGCTGTTCCCTTCCAACTCCACCATTGAACATAACAAACCTCCTCTCATTTCCAGTTAGCCCCCCGGGACTATTTTTATCCTTATTTGGGTTCTTGGTTT
>PISB-7
AAAAGCCGATCATGGTAGACATCAATATAGCCAAATGCATCCGACCCTGGAGGGCACTCGAGCACAGCTTCCAGAACCCTGTGATGAATTCCATGAGAATCCACAGCATATCCACCTTTGTGGGCATGGCCCGCTAAGCAAGCCTTAACACAGTTGTATTTATGAATAACATGCATCACCTCATCGTAATCCCACAGTAATGATTCAGGAGATGCTGCAGCCGGATCCAAAGGGAGATGGCAACAAATGATGACTTTCTGTTTACAAGCAGTTGCGTCTTGGAGTATACTATCAAGCCATGCTAGCTGTTCCCTTCCAACTCCACCATTGAACATAACAAACCTCCTCTCATTTCCAGTTAGCCCCCCGGGACTATTTTTATCCTTATTTGGGTTCTTGGTTT
>PISB-8
AAAAGCCGATCATGGTAGACATCAATATAGCCAAATGCATCCGACCCTGGAGGGCACTCGAGCACAGCTTCCAGAACCCTGTGATGAATTCCATGAGAATCCACAGCATATCCACCTTTGTGGGCATGGCCCGCTAAGCAAGCCTTAACACAGTTGTATTTATGAATAACATGCATCACCTCATCGTAATCCCACAGTAATGATTCAGGAGATGCTGCAGCCGGATCCAAAGGGAGATGGCAACAAATGATGACTTTCTGTTTACAAGCAGTTGCGTCTTGGAGTATACTATCAAGCCATGCTAGCTGTTCCCTTCCAACTCCACCATTGAACATAACAAACCTCCTCTCATTTCCAGTTAGCCCCCCGGGACTATTTTTATCCTTATTTGGGTTCTTGGTTT
>PISB-15
AAAAGCCGATCATGGTAGACATCAATATAGCCAAATGCATCCGACCCTGGAGGGCACTCGAGCACAGCTTCCAGAACCCTGTGATGAATTCCATGAGAATCCACAGCATATCCACCTTTGTGGGCATGGCCCGCTAAGCAAGCCTTAACACAGTTGTATTTATGAATAACATGCATCACCTCATCGTAATCCCACAGTAATGATTCAGGAGATGCTGCAGCCGGATCCAAAGGGAGATGGCAACAAATGATGACTTTCTGTTTACAAGCAGTTGCGTCTTGGAGTATACTATCAAGCCATGCTAGCTGTTCCCTTCCAACTCCACCATTGAACATAACAAACCTCCTCTCATTTCCAGTTAGCCCCCCGGGACTATTTTTATCCTTATTTGGGTTCTTGGTTT
>PISB-3
AAAAGCCGATCATGGTAGACATCAATATAGCCAAATGCATCCGACCCTGGAGGGCACTCGAGCACAGCTTCCAGAACCCTGTGATGAATTCCATGAGAATCCACAGCATATCCACCTTTGTGGGCATGGCCCGCTAAGCAAGCCTTAACACAGTTGTATTTATGAATAACATGCATCACCTCATCGTAATCCCACAGTAATGATTCAGGAGATGCTGCAGCCGGATCCAAAGGGAGATGGCAACAAATGATGACTTTCTGTTTACAAGCAGTTGCGTCTTGGAGTATACTATCAAGCCATGCTAGCTGTTCCCTTCCAACTCCACCATTGAACATAACAAACCTCCTCTCATTTCCAGTTAGCCCCCCGGGACTATTTTTATCCTTATTTGGGTTCTTGGTTT
>PISB-18
AAAAGCCGATCATGGTAGACATCAATATAGCCAAATGCATCCGACCCTGGAGGGCACTCGAGCACAGCTTCCAGAACCCTGTGATGAATTCCATGAGAATCCACAGCATATCCACCTTTGTGGGCATGGCCCGCTAAGCAAGCCTTAACACAGTTGTATTTATGAATAACATGCATCACCTCATCGTAATCCCACAGTAATGATTCAGGAGATGCTGCAGCCGGATCCAAAGGGAGATGGCAACAAATGATGACTTTCTGTTTACAAGCAGTTGCGTCTTGGAGTATACTATCAAGCCATGCTAGCTGTTCCCTTCCAACTCCACCATTGAACATAACAAACCTCCTCTCATTTCCAGTTAGCCCCCCGGGACTATTTTTATCCTTATTTGGGTTCTTGGTTT
>PISB-1
AAAAGCCGATCATGGTAGACATCAATATAGCCAAATGCATCCGACCCTGGAGGGCACTCGAGCACAGCTTCCAGAACCCTGTGATGAATTCCATGAGAATCCACAGCATATCCACCTTTGTGGGCATGGCCCGCTAAGCAAGCCTTAACACAGTTGTATTTATGAATAACATGCATCACCTCATCGTAATCCCACAGTAATGATTCAGGAGATGCTGCAGCCGGATCCAAAGGGAGATGGCAACAAATGATGACTTTCTGTTTACAAGCAGTTGCGTCTTGGAGTATACTATCAAGCCATGCTAGCTGTTCCCTTCCAACTCCACCATTGAACATAACAAACCTCCTCTCATTTCCAGTTAGCCCCCCGGGACTATTTTTATCCTTATTTGGGTTCTTGGTTT
>PISB-16
AAAAGCCGATCATGGTAGACATCAATATAGCCAAATGCATCCGACCCTGGAGGGCACTCGAGCACAGCTTCCAGAACCCTGTGATGAATTCCATGAGAATCCACAGCATATCCACCTTTGTGGGCATGGCCCGCTAAGCAAGCCTTAACACAGTTGTATTTATGAATAACATGCATCACCTCATCGTAATCCCACAGTAATGATTCAGGAGATGCTGCAGCCGGATCCAAAGGGAGATGGCAACAAATGATGACTTTCTGTTTACAAGCAGTTGCGTCTTGGAGTATACTATCAAGCCATGCTAGCTGTTCCCTTCCAACTCCACCATTGAACATAACAAACCTCCTCTCATTTCCAGTTAGCCCCCCGGGACTATTTTTATCCTTATTTGGGTTCTTGGTTT
>PISB-5
AAAAGCCGATCATGGTAGACATCAATATAGCCAAATGCATCCGACCCTGGAGGGCACTCGAGCACAGCTTCCAGAACCCTGTGATGAATCCCATGAGAATCCACAGCATATCCACCTTTGTGGGCATGGCCCGCTAAGCAAGCCTTAACACAGTTGTATTTATGAATAACATGCATCACCTCATCGTAATCCCACAGTAATGATTCAGGAGATGCTGCAGCCGGATCCAAAGGGAGATGGCAACAAATGATGACTTTCTGTTTACAAGCAGTTGCGTCTTGGAGTATACTATCAAGCCATGCTAGCTGTTCCCTTCCAACTCCACCATTGAACATAACAAACCTCCTCTCATTTCCAGTTAGCCCCCCGGGACTATTTTTATCCTTATTTGGGTTCTTGGTTT
>PISB-2
AAAAGCCGATCATGGTAGACATCAATATAGCCAAATGCATCCGACCCTGGAGGGCACTCGAGCACAGCTTCCAGAACCCTATGATGAATTCCATGAGAATCCACAGCATATCCACCTTTGTGGGCATGGCCCGCTAAACAAGCCTTAACACAGTTGTATTTATGAATAACATGCATCACCTCATCATAATCCCACAGTAATGATTCAGGAGATGCTGCAGCCGGATCCAAAGGGAGATGGCAACAAATGATGACTTTCTGTTTACAAGCAGTTGCGTCTTGGAGTATACTATCAAGCCATGTTAGCTGTTCCCTTCCAACTCCACCATTGAACATAACAAACCTCCTCTCATTTCCAGTTAGCCCCCCGGGACTATTTTTATCCTTATTTGGGTTCTTGGTTT
>PISB-13
AAAAGCCGATCATGGTAGACATCAATATAGCCAAATGCATCCGACCCTGGAGGGCACTCGAGCACAGCTTCCAGAACCCTGTGATGAATTCCATGAGAATCCACAGCATATCCACCTTTGTGGGCATGGCCCGCTAAGCAAGCCTTAACACAGTTGTATTTATGAATAACATGCATCACCTCATCGTAATCCCACAGTAATGATTCAGGAGATGCTGCAGCCGGATCCAAAGGGAGATGGCAACAAATGATGACTTTCTGTTTACAAGCAGTTGCGTCTTGGAGTATACTATCAAGCCATGCTAGCTGTTCCCTTCCAACTCCACCATTGAACATAACAAACCTCCTCTCATTTCCAGTTAGCCCCCCGGGACTATTTTTATCCTTATTTGGGTTCTTGGTTT
>PISB-11
AAAAGCCGATCATGGTAGACATCAATATAGCCAAATGCATCCGACCCTGGAGGGCACTCGAGCACAGCTTCCAGAACCCTGTGATGAATTCCATGAGAATCCACAGCATATCCACCTTTGTGGGCATGGCCCGCTAAGCAAGCCTTAACACAGTTGTATTTATGAATAACATGCATCACCTCATCGTAATCCCACAGTAATGATTCAGGAGATGCTGCAGCCGGATCCAAAGGGAGATGGCAACAAATGATGACTTTCTGTTTACAAGCAGTTGCGTCTTGGAGTATACTATCAAGCCATGCTAGCTGTTCCCTTCCAACTCCACCATTGAACATAACAAACCTCCTCTCATTTCCAGTTAGCCCCCCGGGACTATTTTTATCCTTATTTGGGTTCTTGGTTT
>PISB-17
AAAAGCCGATCATGGTAGACATCAATATAGCCAAATGCATCCGACCCTGGAGGGCACTCGAGCACAGCTTCCAGAACCCTGTGATGAATTCCATGAGAATCCACAGCATATCCACCTTTGTGGGCATGGCCCGCTAAGCAAGCCTTAACACAGTTGTATTTATGAATAACATGCATCACCTCATCGTAATCCCACAGTAATGATTCAGGAGATGCTGCAGCCGGATCCAAAGGGAGATGGCAACAAATGATGACTTTCTGTTTACAAGCAGTTGCGTCTTGGAGTATACTATCAAGCCATGCTAGCTGTTCCCTTCCAACTCCACCATTGAACATAACAAACCTCCTCTCATTTCCAGTTAGCCCCCCGGGACTATTTTTATCCTTATTTGGGTTCTTGGTTT
>PISB-12
AAAAGCCGATCATGGTAGACATCAATATAGCCAAATGCATCCGACCCTGGAGGGCACTCGAGCACAGCTTCCAGAACCCTGTGATGAATTCCATGAGAATCCACAGCATATCCACCTTTGTGGGCATGGCCCGCTAAGCAAGCCTTAACACAGTTGTATTTATGAATAACATGCATCACCTCATCGTAATCCCACAGTAATGATTCAGGAGATGCTGCAGCCGGATCCAAAGGGAGATGGCAACAAATGATGACTTTCTGTTTACAAGCAGTTGCGTCTTGGAGTATACTATCAAGCCATGCTAGCTGTTCCCTTCCAACTCCACCATTGAACATAACAAACCTCCTCTCATTTCCAGTTAGCCCCCCGGGACTATTTTTATCCTTATTTGGGTTCTTGGTTT
>PISQ-2
AAAAGCCGATCATGGTAGACATCAATATAGCCAAATGCATCCGACCCTGGAGGGCACTCGAGCACAGCTTCCAGAACCCTGTGATGAATTCCATGAGAATCCACAGCATATCCACCTTTGTGGGCATGGCCCGCTAAGCAAGCCTTAACACAGTTGTATTTATGAATAACATGCATCACCTCATCGTAATCCCACAGTAATGATTCAGGAGATGCTGCAGCCGGATCCAAAGGGAGATGGCAACAAATGATGACTTTCTGTTTACAAGCAGTTGCGTCTTGGAGTATACTATCAAGCCATGCTAGCTGTTCCCTTCCAACTCCACCATTGAACATAACAAACCTCCTCTCAATTCCAGTTAGCCCCCCGGGACTATTTTTATCCTTATTTGGGTTCTTGGTTT
>PISQ-1
AAAAGCCGATCATGGTAGACATCAATATAGCCAAATGCATCCGACCCTGGAGGGCACTCGAGCACAGCTTCCAGAACCCTGTGATGAATTCCATGAGAATCCACAGCATATCCACCTTTGTGGGCATGGCCCGCTAAGCAAGCCTTAACACAGTTGTATTTATGAATAACATGCATCACCTCATCGTAATCCCACAGTAATGATTCAGGAGATGCTGCAGCCGGATCCAAAGGGAGATGGCAACAAATGATGACTTTCTGTTTACAAGCAGTTGCGTCTTGGAGTATACTATCAAGCCATGCTAGCTGTTCCCTTCCAACTCCACCATTGAACATAACAAACCTCCTCTCAATTCCAGTTAGCCCCCCGGGACTATTTTTATCCTTATTTGGGTTCTTGGTTT
>PICH-X2
AAAAGCCGATCATGATAGACATCAATATAGCCAAATGCATCCGACCCTGGAGGGCACTCGAGCATAGCTTCCAGAACCCTGTGATGAATTCCATGAGAATCCACAGCATATCCACCTTTGTGGGCATGGCCCGCTACGCAGGCCTTAACACAGTTGTATTTATGAATAACATGCATCACCTCATCGTAATCCCACAGTAATGATTCAGGAGATGCTGCAGCCGGATCCAAAGGGAGATGGCAACAAATGATGACTTTCTGTTTACAAGCAGTTGCGTCTTGGAGTATACTATCAAGCCATGCTAGCTGTTCCCTTCCAACTCCACCATTAAACATAACAAACCTCCTCTCATTTCCAGTTAGCCCCCCGGGACTATTTTTATCCTTATTTGGGTTCTTGGTTT
>PIST-15
AAAAGCCGATCATGATAGACATCAATATAGCCAAATGCATCCGACCCTGGAGGGCACTCGAGCATAGCTTCCAGAACCCTGTGATGAATTCCATGAGAATCCACAGCATATCCACCTTTGTGGGCATGGCCCGCTACGCAGGCCTTAACACAGTTGTATTTATGAATAACATGCATCACCTCATCGTAATCCCACAGTAATGATTCAGGAGATGCTGCAGCCGGATCCAAAGGGAGATGGCAACAAATGATGACTTTCTGTTTACAAGCAGTTGCGTCTTGGAGTATACTATCAAGCCATGCTAGCTGTTCCCTTCCAACTCCACCATTAAACATAACAAACCTCCTCTCATTTCCAGTTAGCCCCCCGGGACTATTTTTATCCTTATTTGGGTTCTTGGTTT
>PIST-13
AAAAGCCGATCATGGTAGACATCAATATAGCCAAATGCATCCGACCCTGGAGGGCACTCGAGCACAGCTTCCAGAACCCTGTGATGAATTCCATGAGAATCCACAGCATATCCACCTTTGTGGGCATGGCCCGCTAAGCAAGCCTTAACACAGTTGTATTTATGAATAACATGCATCACCTCATCGTAATCCCACAGTAATGATTCAGGAGATGCTGCAGCCGGATCCAAAGGGAGATGGCAACAAATGATGACTTTCTGTTTACAAGCAGTTGCGTCTTGGAGTATACTATCAAGCCATGCTAGCTGTTCCCTTCCAACTCCACCATTGAACATAACAAACCTCCTCTCATTTCCAGTTAGCCCCCCGGGACTATTTTTATCCTTATTTGGGTTCTTGGTTT
>PIST-5
AAAAGCCGATCATGATAGACATCAATATAGCCAAATGCATCCGACCCTGGAGGGCACTCGAGCATAGCTTCCAGAACCCTGTGATGAATTCCATGAGAATCCACAGCATATCCACCTTTGTGGGCATGGCCCGCTACGCAGGCCTTAACACAGTTGTATTTATGAATAACATGCATCACCTCATCGTAATCCCACAGTAATGATTCAGGAGATGCTGCAGCCGGATCCAAAGGGAGATGGCAACAAATGATGACTTTCTGTTTACAAGCAGTTGCGTCTTGGAATATACTATCAAGCCATGCTAGCTGTTCCCTTCCAACTCCACCATTAAACATAACAAACCTCCTCTCATTTCCAGTTAGCCCCCCGGGACTATTTTTATCCTTATTTGGGTTCTTGGTTT
>PIST-12
AAAAGCCGATCATGGTAGACATCAATATAGCCAAATGCATCCGACCCTGGAGGGCACTCGAGCACAGCTTCCAGAACCCTGTGATGAATTCCATGAGAATCCACAGCATATCCACCTTTGTGGGCATGGCCCGCTAAGCAAGCCTTAACACAGTTGTATTTATGAATAACATGCATCACCTCATCGTAATCCCACAGTAATGATTCAGGAGATGCTGCAGCCGGATCCAAAGGGAGATGGCAACAAATGATGACTTTCTGTTTACAAGCAGTTGCGTCTTGGAGTATACTATCAAGCCATGCTAGCTGTTCCCTTCCAACTCCACCATTGAACATAACAAACCTCCTCTCATTTCCAGTTAGCCCCCCGGGACTATTTTTATCCTTATTTGGGTTCTTGGTTT
>PIST-3
AAAAGCCGATCATGGTAGACATCAATATAGCCAAATGCATCCGACCCTGGAGGGCACTCGAGCACAGCTTCCAGAACCCTGTGATGAATTCCATGAGAATCCACAGCATATCCACCTTTGTGGGCATGGCCCGCTAAGCAAGCCTTAACACAGTTGTATTTATGAATAACATGCATCACCTCATCGTAATCCCACAGTAATGATTCAGGAGATGCTGCAGCCGGATCCAAAGGGAGATGGCAACAAATGATGACTTTCTGTTTACAAGCAGTTGCGTCTTGGAGTATACTATCAAGCCATGCTAGCTGTTCCCTTCCAACTCCACCATTGAACATAACAAACCTCCTCTCATTTCCAGTTAGCCCCCCGGGACTATTTTTATCCTTATTTGGGTTCTTGGTTT
>PIST-1
AAAAGCCGATCATGGTAGACATCAATATAGCCAAATGCATCCGACCCTGGAGGGCACTCGAGCACAGCTTCCAGAACCCTGTGATGAATTCCATGAGAATCCACAGCATATCCACCTTTGTGGGCATGGCCCGCTAAGCAAGCCTTAACACAGTTGTATTTATGAATAACATGCATCACCTCATCGTAATCCCACAGTAATGATTCAGGAGATGCTGCAGCCGGATCCAAAGGGAGATGGCAACAAATGATGACTTTCTGTTTACAAGCAGTTGCGTCTTGGAGTATACTATCAAGCCATGCTAGCTGTTCCCTTCCAACTCCACCATTGAACATAACAAACCTCCTCTCATTTCCAGTTAGCCCCCCGGGACTATTTTTATCCTTATTTGGGTTCTTGGTTT
>PIST-9
AAAAGCCGATCATGGTAGACATCAATATAGCCAAATGCATCCGACCCTGGAGGGCACTCGAGCACAGCTTCCAGAACCCTGTGATGAATTCCATGAGAATCCACAGCATATCCACCTTTGTGGGCATGGCCCGCTAAGCAAGCCTTAACACAGTTGTATTTATGAATAACATGCATCACCTCATCGTAATCCCACAGTAATGATTCAGGAGATGCTGCAGCCGGATCCAAAGGGAGATGGCAACAAATGATGACTTTCTGTTTACAAGCAGTTGCGTCTTGGAGTATACTATCAAGCCATGCTAGCTGTTCCCTTCCAACTCCACCATTGAACATAACAAACCTCCTCTCATTTCCAGTTAGCCCCCCGGGACTATTTTTATCCTTATTTGGGTTCTTGGTTT
>PIST-11
AAAAGCCGATCATGGTAGACATCAATATAGCCAAATGCATCCGACCCTGGAGGGCACTCGAGCACAGCTTCCAGAACCCTGTGATGAATTCCATGAGAATCCACAGCATATCCACCTTTGTGGGCATGGCCCGCTAAGCAAGCCTTAACACAGTTGTATTTATGAATAACATGCATCACCTCATCGTAATCCCACAGTAATGATTCAGGAGATGCTGCAGCCGGATCCAAAGGGAGATGGCAACAAATGATGACTTTCTGTTTACAAGCAGTTGCGTCTTGGAGTATACTATCAAGCCATGCTAGCTGTTCCCTTCCAACTCCACCATTGAACATAACAAACCTCCTCTCATTTCCAGTTAGCCCCCCGGGACTATTTTTATCCTTATTTGGGTTCTTGGTTT
>PIST-19
AAAAGCCGATCATGATAGACATCAATATAGCCAAATGCATCCGACCCTGGAGGGCACTCGAGCATAGCTTCCAGAACCCTGTGATGAATTCCATGAGAATCCACAGCATATCCACCTTTGTGGGCATGGCCCGCTACGCAGGCCTTAACACAGTTGTATTTATGAATAACATGCATCACCTCATCGTAATCCCACAGTAATGATTCAGGAGATGCTGCAGCCGGATCCAAAGGGAGATGGCAACAAATGATGACTTTCTGTTTACAAGCAGTTGCGTCTTGGAGTATACTATCAAGCCATGCTAGCTGTTCCCTTCCAACTCCACCATTAAACATAACAAACCTCCTCTCATTTCCAGTTAGCCCCCCGGGACTATTTTTATCCTTATTTGGGTTCTTGGTTT
>PIST-2
AAAAGCCGATCATGGTAGACATCAATATAGCCAAATGCATCCGACCCTGGAGGGCACTCGAGCACAGCTTCCAGAACCCTGTGATGAATTCCATGAGAATCCACAGCATATCCACCTTTGTGGGCATGGCCCGCTAAGCAAGCCTTAACACAGTTGTATTTATGAATAACATGCATCACCTCATCGTAATCCCACAGTAATGATTCAGGAGATGCTGCAGCCGGATCCAAAGGGAGATGGCAACAAATGATGACTTTCTGTTTACAAGCAGTTGCGTCTTGGAGTATACTATCAAGCCATGCTAGCTGTTCCCTTCCAACTCCACCATTGAACATAACAAACCTCCTCTCATTTCCAGTTAGCCCCCCGGGACTATTTTTATCCTTATTTGGGTTCTTGGTTT
>PIST-7
AAAAGCCGATCATGGTAGACATCAATATAGCCAAATGCATCCGACCCTGGAGGGCACTCGAGCACAGCTTCCAGAACCCTGTGATGAATTCCATGAGAATCCACAGCATATCCACCTTTGTGGGCATGGCCCGCTAAGCAAGCCTTAACACAGTTGTATTTATGAATAACATGCATCACCTCATCGTAATCCCACAGTAATGATTCAGGAGATGCTGCAGCCGGATCCAAAGGGAGATGGCAACAAATGATGACTTTCTGTTTACAAGCAGTTGCGTCTTGGAGTATACTATCAAGCCATGCTAGCTGTTCCCTTCCAACTCCACCATTGAACATAACAAACCTCCTCTCATTTCCAGTTAGCCCCCCGGGACTATTTTTATCCTTATTTGGGTTCTTGGTTT
>PIST-4
AAAAGCCGATCATGATAGACATCAATATAGCCAAATGCATCCGACCCTGGAGGGCACTCGAGCATAGCTTCCAGAACCCTGTGATGAATTCCATGAGAATCCACAGCATATCCACCTTTGTGGGCATGGCCCGCTACGCAGGCCTTAACACAGTTGTATTTATGAATAACATGCATCACCTCATCGTAATCCCACAGTAATGATTCAGGAGATGCTGCAGCCGGATCCAAAGGGAGATGGCAACAAATTATGACTTTCTGTTTACAAGCAGTTGCGTCTTGGAGTATACTATCAAGCCATGCTAGCTGTTCCCTTCCAACTCCACCATTAAACATAACAAACCTCCTCTCATTTCCAGTTAGCCCCCCGGGACTATTTTTATCCTTATTTGGGTTCTTGGTTT
>PIST-6
AAAAGCCGATCATGATAGACATCAATATAGCCAAATGCATCCGACCCTGGAGGGCACTCGAGCATAGCTTCCAGAACCCTGTGATGAATTCCATGAGAATCCACAGCATATCCACCTTTGTGGGCATGGCCCGCTACGCAGGCCTTAACACAGTTGTATTTATGAATAACATGCATCACCTCATCGTAATCCCACAGTAATGATTCAGGAGATGCTGCAGCCGGATCCAAAGGGAGATGGCAACAAATGATGACTTTCTGTTTACAAGCAGTTGCGTCTTGGAGTATACTATCAAGCCATGCTAGCTGTTCCCTTCCAACTCCACCATTAAACATAACAAACCTCCTCTCATTTCCAGTTAGCCCCCCGGGACTATTTTTATCCTTATTTGGGTTCTTGGTTT
>PIST-10
AAAAGCCGATCATGATAGACATCAATATAGCCAAATGCATCCGACCCTGGAGGGCACTCGAGCATAGCTTCCAGAACCCTGTGATGAATTCCATGAGAATCCACAGCATATCCACCTTTGTGGGCATGGCCCGCTACGCAGGCCTTAACACAGTTGTATTTATGAATAACATGCATCACCTCATCGTAATCCCACAGTAATGATTCAGGAGATGCTGCAGCCGGATCCAAAGGGAGATGGCAACAAATGATGACTTTCTGTTTACAAGCAGTTGCGTCTTGGAGTATACTATCAAGCCATGCTAGCTGTTCCCTTCCAACTCCACCATTAAACATAACAAACCTCCTCTCATTTCCAGTTAGCCCCCCGGGACTATTTTTATCCTTATTTGGGTTCTTGGTTT
>PIST-14
AAAAGCCGATCATGATAGACATCAATATAGCCAAATGCATCCGACCCTGGAGGGCACTCGAGCATAGCTTCCAGAACCCTGTGATGAATTCCATGAGAATCCACAGCATATCCACCTTTGTGGGCATGGCCCGCTACGCAGGCCTTAACACAGTTGTATTTATGAATAACATGCATCACCTCATCGTAATCCCACAGTAATGATTCAGGAGATGCTGCAGCCGGATCCAAAGGGAGATGGCAACAAATGATGACTTTCTGTTTACAAGCAGTTGCGTCTTGGAGTATACTATCAAGCCATGCTAGCTGTTCCCTTCCAACTCCACCATTAAACATAACAAACCTCCTCTCATTTCCAGTTAGCCCCCCGGGACTATTTTTATCCTTATTTGGGTTCTTGGTTT
>PIST-8
AAAAGCCGATCATGATAGACATCAATATAGCCAAATGCATCCGACCCTGGAGGGCACTCGAGCATAGCTTCCAGAACCCTGTGATGAATTCCATGAGAATCCACAGCATATCCACCTTTGTGGGCATGGCCCGCTACGCAGGCCTTAACACAGTTGTATTTATGAATAACATGCATCACCTCATCGTAATCCCACAGTAATGATTCAGGAGATGCTGCAGCCGGATCCAAAGGGAGATGGCAACAAATGATGACTTTCTGTTTACAAGCAGTTGCGTCTTGGAGTATACTATCAAGCCATGCTAGCTGTTCCCTTCCAACTCCACCATTAAACATAACAAACCTCCTCTCATTTCCAGTTAGCCCCCCGGGACTATTTTTATCCTTATTTGGGTTCTTGGTTT
>PILA-22
AAAAGCCGATCATGGTAGACATCAATATAGCCAAATGCATCCGACCCTGGAGGGCACTCGAGCACAGCTTCCAGAACCCTGTGATGAATTCCATGAGAATCCACAGCATATCCACCTTTGTGGGCATGGCCCGCTAAGCAAGCCTTAACACAGTTGTATTTATGAATAACATGCATCACCTCATCGTAATCCCACAGTAATGATTCAGGAGATGCTGCAGCCGGATCCAAAGGGAGATGGCAACAAATGATGACTTTCTGTTTACAAGCAGTTGCGTCTTGGAGTATACTATCAAGCCATGCTAGCTGTTCCCTTCCAACTCCACCATTGAACATAACAAACCTCCTCTCATTTCCAGTTAGCCCCCCGGGACTATTTTTATCCTTATTTGGGTTCTTGGTTT
>PILA-19
AAAAGCCGATCATGGTAGACATCAATATAGCCAAATGCATCCGACCCTGGAGGGCACTCGAGCACAGCTTCCAGAACCCTGTGATGAATTCCATGAGAATCCACAGCATATCCACCTTTGTGGGCATGGCCCGCTAAGCAAGCCTTAACACAGTTGTATTTATGAATAACATGCATCACCTCATCGTAATCCCACAGTAATGATTCAGGAGATGCTGCAGCCGGATCCAAAGGGAGATGGCAACAAATGATGACTTTCTGTTTACAAGCAGTTGCGTCTTGGAGTATACTATCAAGCCATGCTAGCTGTTCCCTTCCAACTCCACCATTGAACATAACAAACCTCCTCTCATTTCCAGTTAGCCCCCCGGGACTATTTTTATCCTTATTTGGGTTCTTGGTTT
>PILA-26
AAAAGCCGATCATGGTAGACATCAATATAGCCAAATGCATCCGACCCTGGAGGGCACTCGAGCACAGCTTCCAGAACCCTGTGATGAATTCCATGAGAATCCACAGCATATCCACCTTTGTGGGCATGGCCCGCTAAGCAAGCCTTAACACAGTTGTATTTATGAATAACATGCATCACCTCATCGTAATCCCACAGTAATGATTCAGGAGATGCTGCAGCCGGATCCAAAGGGAGATGGCAACAAATGATGACTTTCTGTTTACAAGCAGTTGCGTCTTGGAGTATACTATCAAGCCATGCTAGCTGTTCCCTTCCAACTCCACCATTGAACATAACAAACCTCCTCTCATTTCCAGTTAGCCCCCCGGGACTATTTTTATCCTTATTTGGGTTCTTGGTTT
>PILA-28
AAAAGCCGATCATGGTAGACATCAATATAGCCAAATGCATCCGACCCTGGAGGGCACTCGAGCACAGCTTCCAGAACCCTGTGATGAATTCCATGAGAATCCACAGCATATCCACCTTTGTGGGCATGGCCCGCTAAGCAAGCCTTAACACAGTTGTATTTATGAATAACATGCATCACCTCATCGTAATCCCACAGTAATGATTCAGGAGATGCTGCAGCCGGATCCAAAGGGAGATGGCAACAAATGATGACTTTCTGTTTACAAGCAGTTGCGTCTTGGAGTATACTATCAAGCCATGCTAGCTGTTCCCTTCCAACTCCACCATTGAACATAACAAACCTCCTCTCATTTCCAGTTAGCCCCCCGGGACTATTTTTATCCTTATTTGGGTTCTTGGTTT
>PILA-23
AAAAGCCGATCATGGTAGACATCAATATAGCCAAATGCATCCGACCCTGGAGGGCACTCGAGCACAGCTTCCAGAACCCTGTGATGAATTCCATGAGAATCCACAGCATATCCACCTTTGTGGGCATGGCCCGCTAAGCAAGCCTTAACACAGTTGTATTTATGAATAACATGCATCACCTCATCGTAATCCCACAGTAATGATTCAGGAGATGCTGCAGCCGGATCCAAAGGGAGATGGCAACAAATGATGACTTTCTGTTTACAAGCAGTTGCGTCTTGGAGTATACTATCAAGCCATGCTAGCTGTTCCCTTCCAACTCCACCATTGAACATAACAAACCTCCTCTCATTTCCAGTTAGCCCCCCGGGACTATTTTTATCCTTATTTGGGTTCTTGGTTT
>PILA-21
AAAAGCCGATCATGGTAGACATCAATATAGCCAAATGCATCCGACCCTGGAGGGCACTCGAGCACAGCTTCCAGAACCCTGTGATGAATTCCATGAGAATCCACAGCATATCCACCTTTGTGGGCATGGCCCGCTAAGCAAGCCTTAACACAGTTGTATTTATGAATAACATGCATCACCTCATCGTAATCCCACAGTAATGATTCAGGAGATGCTGCAGCCGGATCCAAAGGGAGATGGCAACAAATGATGACTTTCTGTTTACAAGCAGTTGCGTCTTGGAGTATACTATCAAGCCATGCTAGCTGTTCCCTTCCAACTCCACCATTGAACATAACAAACCTCCTCTCATTTCCAGTTAGCCCCCCGGGACTATTTTTATCCTTATTTGGGTTCTTGGTTT
>PILA-18
AAAAGCCGATCATGGTAGACATCAATATAGCCAAATGCATCCGACCCTGGAGGGCACTCGAGCACAGCTTCCAGAACCCTGTGATGAATTCCATGAGAATCCACAGCATATCCACCTTTGTGGGCATGGCCCGCTAAGCAAGCCTTAACACAGTTGTATTTATGAATAACATGCATCACCTCATCGTAATCCCACAGTAATGATTCAGGAGATGCTGCAGCCGGATCCAAAGGGAGATGGCAACAAATGATGACTTTCTGTTTACAAGCAGTTGCGTCTTGGAGTATACTATCAAGCCATGCTAGCTGTTCCCTTCCAACTCCACCATTGAACATAACAAACCTCCTCTCATTTCCAGTTAGCCCCCCGGGACTATTTTTATCCTTATTTGGGTTCTTGGTTT
>PILA-20
AAAAGCCGATCATGGTAGACATCAATATAGCCAAATGCATCCGACCCTGGAGGGCACTCGAGCACAGCTTCCAGAACCCTGTGATGAATCCCATGAGAATCCACAGCATATCCACCTTTGTGGGCATGGCCCGCTAAGCAAGCCTTAACACAGTTGTATTTATGAATAACATGCATCACCTCATCGTAATCCCACAGTAATGATTCAGGAGATGCTGCAGCCGGATCCAAAGGGAGATGGCAACAAATGATGACTTTCTGTTTACAAGCAGTTGCGTCTTGGAGTATACTATCAAGCCATGCTAGCTGTTCCCTTCCAACTCCACCATTGAACATAACAAACCTCCTCTCATTTCCAGTTAGCCCCCCGGGACTATTTTTATCCTTATTTGGGTTCTTGGTTT
>PILA-27
AAAAGCCGATCATGGTAGACATCAATATAGCCAAATGCATCCGACCCTGGAGGGCACTCGAGCACAGCTTCCAGAACCCTGTGATGAATTCCATGAGAATCCACAGCATATCCACCTTTGTGGGCATGGCCCGCTAAGCAAGCCTTAACACAGTTGTATTTATGAATAACATGCATCACCTCATCGTAATCCCACAGTAATGATTCAGGAGATGCTGCAGCCGGATCCAAAGGGAGATGGCAACAAATGATGACTTTCTGTTTACAAGCAGTTGCGTCTTGGAGTATACTATCAAGCCATGCTAGCTGTTCCCTTCCAACTCCACCATTGAACATAACAAACCTCCTCTCATTTCCAGTTAGCCCCCCGGGACTATTTTTATCCTTATTTGGGTTCTTGGTTT
>PILA-24
AAAAGCCGATCATGGTAGACATCAATATAGCCAAATGCATCCGACCCTGGAGGGCACTCGAGCACAGCTTCCAGAACCCTGTGATGAATTCCATGAGAATCCACAGCATATCCACCTTTGTGGGCATGGCCCGCTAAGCAAGCCTTAACACAGTTGTATTTATGAATAACATGCATCACCTCATCGTAATCCCACAGTAATGATTCAGGAGATGCTGCAGCCGGATCCAAAGGGAGATGGCAACAAATGATGACTTTCTGTTTACAAGCAGTTGCGTCTTGGAGTATACTATCAAGCCATGCTAGCTGTTCCCTTCCAACTCCACCATTGAACATAACAAACCTCCTCTCATTTCCAGTTAGCCCCCCGGGACTATTTTTATCCTTATTTGGGTTCTTGGTTT
>PILA-29
AAAAGCCGATCATGGTAGACATCAATATAGCCAAATGCATCCGACCCTGGAGGGCACTCGAGCACAGCTTCCAGAACCCTGTGATGAATCCCATGAGAATCCACAGCATATCCACCTTTGTGGGCATGGCCCGCTAAGCAAGCCTTAACACAGTTGTATTTATGAATAACATGCATCACCTCATCGTAATCCCACAGTAATGATTCAGGAGATGCTGCAGCCGGATCCAAAGGGAGATGGCAACAAATGATGACTTTCTGTTTACAAGCAGTTGCGTCTTGGAGTATACTATCAAGCCATGCTAGCTGTTCCCTTCCAACTCCACCATTGAACATAACAAACCTCCTCTCATTTCCAGTTAGCCCCCCGGGACTATTTTTATCCTTATTTGGGTTCTTGGTTT
>PILA-17
AAAAGCCGATCATGGTAGACATCAATATAGCCAAATGCATCCGACCCTGGAGGGCACTCGAGCACAGCTTCCAGAACCCTGTGATGAATTCCATGAGAATCCACAGCATATCCACCTTTGTGGGCATGGCCCGCTAAGCAAGCCTTAACACAGTTGTATTTATGAATAACATGCATCACCTCATCGTAATCCCACAGTAATGATTCAGGAGATGCTGCAGCCGGATCCAAAGGGAGATGGCAACAAATGATGACTTTCTGTTTACAAGCAGTTGCGTCTTGGAGTATACTATCAAGCCATGCTAGCTGTTCCCTTCCAACTCCACCATTGAACATAACAAACCTCCTCTCATTTCCAGTTAGCCCCCCGGGACTATTTTTATCCTTATTTGGGTTCTTGGTTT
