# Supplementary material for: An empirical evaluation of two-stage species tree inference strategies using a multilocus dataset from North American pines
Source: BMC Evol Biol. 2014 Mar 29;14:67. doi: 10.1186/1471-2148-14-67 (PMC4021425; doi:10.1186/1471-2148-14-67)
Supplement: Additional file 3 — Zip archive containing data filesDp,Dp,0,Ds,Ds,0, and a description of these files. [file 1471-2148-14-67-S3.zip › DeGiorgioEtAl_2014_AdditionalFile1/Dataset_Dp0/2_6313_01.fas]

>PIAL-4
NNNNNNNNNNNNNNNNNNNNNNNNNNNNNNNNNNNNNNNNNNNNNNNNNCCTAAATAGCTCAGCTTTAGGTAACATGCCAGGCTCAGAACCTTTTTTTTCATTCAAAGTTTTGAGCCTCGGAGCTGCATTAATTGTCCATGTCTTTGGATCTATGTCTTCAACAATTTGTGCATCTAAAACTATACCCGGTAGAGCTTCCCTCGGAACTGATACCCCTCTGTAAAAAAGTGTAGATGGGTTGACACTGATTCGAGGGCACTCCAAATTAAGGCAATCACTTGAATCCCTGTCAATTGAAGGCTGAAGAACCAAAATACACAAGAAATATAATCAGAAATCATTACCTTCAGCCCAATCAACAGAATGAATTT--GTATAAATGTCCGTTAAAGATGATTTCTAGGCATTGATGTACGTAGAGCACGAACATATACTTAGTTTAGTTAAGCTCTTTAGGTATT----GTAATTCAAATATTTGATAGATAAAAATAAAAGTAGTTTACCCATATTAACCAGCGAAGTGCCCGAGCACCAGTAGTAATGTCCTTGCTATCCAGCT
>PIAL-15
TTTTTGCTCTTTTAGGTGCAAGGCGTTCATCTCTCTCAACAAAAGCAAGCCTAAATAGCTCAGCTTTAGGTAACATGCCAGGCTCAGAACCTTTTTTTTCATTCAAAGTTTTGAGCCTCGGAGCTGCATTAATTGTCCATGTCTTTGGATCTATGTCTTCAACAATTTGTGCATCTAAAACTATACCCGGTAGAGCTTCCCTCGGAACTGATACCCCTCTGTAAAAAAGTGTAGATGGGTTGACACTGATTCGAGGGCACTCCAAATTAAGGCAATCACTTGAATCCCTGTCAATTGAAGGCTGAAGAACCAAAATACACAAGAAATATAATCAGAAATCATTACCTTCAGCCCAATCAACAGAATGAATTT--GTATAAATGTCCGTTAAAGATGATTTCTAGGCATTGATGTACGTAGAGCACAAACATATACTTAGTTTAGTTAAGCTCTTTAGGTATT----GTAATTCAAATATTTGATAGATAAAAATAAAAGTAGTTTATCCATATTAACCAGCGAAGTGCCCGAGCACCAGTAGTAATGTCCTTGCTATCCAGCT
>PIAL-9
TTTTTGCTCTTTTAGGTGCAAGGCGTTCATCTCTCTCAACAAAAGCAAGCCTAAATAGCTCAGCTTTAGGTAACATGCCAGGCTCAGAACCTTTTTTTTCATTCAAAGTTTTGAGCCTCGGAGCTGCATTAATTGTCCATGTCTTTGGATCTATGTCTTCAACAATTTGTGCATCTAAAACTATACCCGGTAGAGCTTCCCTCGGAACTGATACCCCTCTGTAAAAAAGTGTAGATGGGTTGACACTGATTCGAGGGCACTCCAAATTAAGGCAATCACTTGAATCCCTGTCAATTGAAGGCTGAAGAACCAAAATACACAAGAAATATAATCAGAAATCATTACCTTCAGCCCAATCAACAGAATGAATTT--GTATAAATGTCCGTTAAAGATGATTTCTAGGCATTGATGTACGTAGAGCACGAACATATACTTAGTTTAGTTAAGCTCTTTAGGTACT----GTAATTCAAATATTTGATAGATAAAAATAAAAGTAGTTTATCCATATTAACCAGCGAAGTGCCCGAGCACCAGTAGTAATGTCCTTGCTATCCAGCT
>PIAL-12
NNNNNNNNNNNNNNNNNNNNNNNNNNNNNNNNNNNNNNNNNNNNNNNNNNNNNNNNAGCTCAGCTTTAGGTAACATGCCAGGCTCAGAACCTTTTTTTTCATTCAAAGTTTTGAGCCTCGGAGCTGCATTAATTGTCCATGTCTTTGGATCTATGTCTTCAACAATTTGTGCATCTAAAACTATACCCGGTAGAGCTTCCCTCGGAACTGATACCCCTCTGTAAAAAAGTGTAGATGGGTTGACACTGATTCGAGGGCACTCCAAATTAAGGCAATCACTTGAATCCCTGTCAATTGAAGGCTGAAGAACCAAAATACACAAGAAATATAATCAGAAATCATTACCTTCAGCCCAATCAACAGAATGAATTT--GTATAAATGTCCGTTAAAGATGATTTCTAGGCATTGATGTACGTAGAGCACGAACATATACTTAGTTTAGTTAAGCTCTTTAGGTATT----GTAATTCAAATATTTGATAGATAAAAATAAAAGTAGTTTACCCATATTAACCAGCGAAGTGCCCGAGCACCAGTAGTAATGTCCTTGCTATCCAGCT
>PIAL-8
TTTTTGCTCTTTTAGGTGCAAGGCGTTCATCTCTCTCAACAAAAGCAAGCCTAAATAGCTCAGCTTTAGGTAACATGCCAGGCTCAGAACCTTTTTTTTCATTCAAAGTTTTGAGCCTCGGAGCTGCATTAATTGTCCATGTCTTTGGATCTATGTCTTCAACAATTTGTGCATCTAAAACTATACCCGGTAGAGCTTCCCTCGGAACTGATACCCCTCTGTAAAAAAGTGTAGATGGGTTGACACTGATTCGAGGGCACTCCAAATTAAGGCAATCACTTGAATCCCTGTCAATTGAAGGCTGAAGAACCAAAATACACAAGAAATATAATCAGAAATCATTACCTTCAGCCCAATCAACAGAATGAACTT--GTATAAATGTCCATTAAAGATGATTTCTAGGCATTGATGTACGTAGAGCACGAACATATACTTAGTTTAGTTAAGCTCTTTAGGTATT----GTAATTCAAATATTTGATAGATAAAAATAAAAGTAGTTTACCCATATTAACCAGCGAAGTGCCCGAGCACCAGTAGTAATGTCCTTGCTATCCAGCT
>PIAL-5
TTTTTGCTCTTTTAGGTGCAAGGCGTTCATCTCTCTCAACAAAAGCAAGCCTAAATAGCTCAGCTTTAGGTAACATGCCAGGCTCAGAACCTTTTTTTTCATTCAAAGTTTTGAGCCTCGGAGCTGCATTAATTGTCCATGTCTTTGGATCTATGTCTTCAACAATTTGTGCATCTAAAACTATACCCGGTAGAGCTTCCCTCGGAACTGATACCCCTCTGTAAAAAAGTGTAGATGGGTTGACACTGATTCGAGGGCACTCCAAATTAAGGCAATCACTTGAATCCCTGTCAATTGAAGGCTGAAGAACCAAAATACACAAGAAATATAATCAGAAATCATTACCTTCAGCCCAATCAACAGAATGAATTT--GTATAAATGTCCGTTAAAGATGATTTCTAGGCATTGATGTACGTAGAGCACGAACATATACTTAGTTTAGTTAAGCTCTTTAGGTATT----GTAATTCAAATATTTGATAGATAAAAATAAAAGTAGTTTACCCATATTAACCAGCGAAGTGCCCGAGCACCAGTAGTAATGTCCTTGCTATCCAGCT
>PIAL-3
TTTTTGCTCTTTTAGGTGCAAGGCGTTCATCTCTCTCAACAAAAGCAAGCCTAAATAGCTCAGCTTTAGGTAACATGCCAGGCTCAGAACCTTTTTTTTCATTCAAAGTTTTGAGCCTCGGAGCTGCATTAATTGTCCATGTCTTTGGATCTATGTCTTCAACAATTTGTGCATCTAAAACTATACCCGGTAGAGCTTCCCTCGGAACTGATACCCCTCTGTAAAAAAGTGTAGATGGGTTGACACTGATTCGAGGGCACTCCAAATTAAGGCAATCACTTGAATCCCTGTCAATTGAAGGCTGAAGAACCAAAATACACAAGAAATATAATCAGAAATCATTACCTTCAGCCCAATCAACAGAATGAATTT--GTATAAATGTCCGTTAAAGATGATTTCTAGGCATTGATGTACGTAGAGCACGAACATATACTTAGTTTAGTTAAGCTCTTTAGGTATT----GTAATTCAAATATTTGATAGATAAAAATAAAAGTAGTTTACCCATATTAACCAGCGAAGTGCCCGAGCACCAGTAGTAATGTCCTTGCTATCCAGCT
>PIAL-6
TTTTTGCTCTTTTAGGTGCAAGGCGTTCATCTCTCTCAACAAAAGCAAGCCTAAATAGCTCAGCTTTAGGTAACATGCCAGGCTCAGAACCTTTTTTTTCATTCAAAGTTTTGAGCCTCGGAGCTGCATTAATTGTCCATGTCTTTGGATCTATGTCTTCAACAATTTGTGCATCTAAAACTATACCCGGTAGAGCTTCCCTCGGAACTGATACCCCTCTGTAAAAAAGTGTAGATGGGTTGACACTGATTCGAGGGCACTCCAAATTAAGGCAATCACTTGAATCCCTGTCAATTGAAGGCTGAAGAACCAAAATACACAAGAAATATAATCAGAAATCATTACCTTCAGCCCAATCAACAGAATGAATTT--GTATAAATGTCCGTTAAAGATGATTTCTAGGCATTGATGTACGTAGAGCACGAACATATACTTAGTTTAGTTAAGCTCTTTAGGTATT----GTAATTCAAATATTTGATAGATAAAAATAAAAGTAGTTTACCCATATTAACCAGCGAAGTGCCCGAGCACCAGTAGTAATGTCCTTGCTATCCAGCT
>PIAL-7
TTTTTGCTCTTTTAGGTGCAAGGCGTTCATCTCTCTCAACAAAAGCAAGCCTAAATAGCTCAGCTTTAGGTAACATGCCAGGCTCAGAACCTTTTTTTTCATTCAAAGTTTTGAGCCTCGGAGCTGCATTAATTGTCCATGTCTTTGGATCTATGTCTTCAACAATTTGTGCATCTAAAACTATACCCGGTAGAGCTTCCCTCGGAACTGATACCCCTCTGTAAAAAAGTGTAGATGGGTTGACACTGATTCGAGGGCACTCCAAATTAAGGCAATCACTTGAATCCCTGTCAATTGAAGGCTGAAGAACCAAAATACACAAGAAATATAATCAGAAATCATTACCTTCAGCCCAATCAACAGAATGAATTT--GTATAAATGTCCGTTAAAGATGATTTCTAGGCATTGATGTACGTAGAGCACGAACATATACTTAGTTTAGTTAAGCTCTTTAGGTATT----GTAATTCAAATATTTGATAGATAAAAATAAAAGTAGTTTACCCATATTAACCAGCGAAGTGCCCGAGCACCAGTAGTAATGTCCTTGCTATCCAGCT
>PIAL-2
NTTTTGCTCTTTTAGGTGCAAGGCGTTCATCTCTCTCAACAAAAGCAAGCCTAAATAGCTCAGCTTTAGGTAACATGCCAGGCTCAGAACCTTTTTTTTCATTCAAAGTTTTGAGCCTCGGAGCTGCATTAATTGTCCATGTCTTTGGATCTATGTCTTCAACAATTTGTGCATCTAAAACTATACCCGGTAGAGCTTCCCTCGGAACTGATACCCCTCTGTAAAAAAGTGTAGATGGGTTGACACTGATTCGAGGGCACTCCAAATTAAGGCAATCACTTGAATCCCTGTCAATTGAAGGCTGAAGAACCAAAATACACAAGAAATATAATCAGAAATCATTACCTTCAGCCCAATCAACAGAATGAATTT--GTATAAATGTCCGTTAAAGATGATTTCTAGGCATTGATGTACGTAGAGCACGAACATATACTTAGTTTAGTTAAGCTCTTTAGGTATT----GTAATTCAAATATTTGATAGATAAAAATAAAAGTAGTTTACCCATATTAACCAGCGAAGTGCCCGAGCACCAGTAGTAATGTCCTTGCTATCCAGCT
>PIAL-17
TTTTTGCTCTTTTAGGTGCAAGGCGTTCATCTCTCTCAACAAAAGCAAGCCTAAATAGCTCAGCTTTAGGTAACATGCCAGGCTCAGAACCTTTTTTTTCATTCAAAGTTTTGAGCCTCGGAGCTGCATTAATTGTCCATGTCTTTGGATCTATGTCTTCAACAATTTGTGCATCTAAAACTATACCCGGTAGAGCTTCCCTCGGAACTGATACCCCTCTGTAAAAAAGTGTAGATGGGTTGACACTGATTCGAGGGCACTCCAAATTAAGGCAATCACTTGAATCCCTGTCAATTGAAGGCTGAAGAACCAAAATACACAAGAAATATAATCAGAAATCATTACCTTCAGCCCAATCAACAGAATGAATTT--GTATAAATGTCCGTTAAAGATGATTTCTAGGCATTGATGTACGTAGAGCACAAACATATACTTAGTTTAGTTAAGCTCTTTAGGTATT----GTAATTCAAATATTTGATAGATAAAAATAAAAGTAGTTTACCCATATTAACCAGCGAAGTGCCCGAGCACCAGTAGTAATGTCCTTGCTATCCAGCT
>PIAL-16
TTTTTGCTCTTTTAGGTGCAAGGCGTTCATCTCTCTCAACAAAAGCAAGCCTAAATAGCTCAGCTTTAGGTAACATGCCAGGCTCAGAACCTTTTTTTTCATTCAAAGTTTTGAGCCTCGGAGCTGCATTAATTGTCCATGTCTTTGGATCTATGTCTTCAACAATTTGTGCATCTAAAACTATACCCGGTAGAGCTTCCCTCGGAACTGATACCCCTCTGTAAAAAAGTGTAGATGGGTTGACACTGATTCGAGGGCACTCCAAATTAAGGCAATCACTTGAATCCCTGTCAATTGAAGGCTGAAGAACCAAAATACACAAGAAATATAATCAGAAATCATTACCTTCAGCCCAATCAACAGAATGAATTT--GTATAAATGTCCGTTAAAGATGATTTCTAGGCATTGATGTACGTAGAGCACAAACATATACTTAGTTTAGTTAAGCTCTTTAGGTATT----GTAATTCAAATATTTGATAGATAAAAATAAAAGTAGTTTACCCATATTAACCAGCGAAGTGCCCGAGCACCAGTAGTAATGTCCTTGCTATCCAGCT
>PIAY-18
TTTTTGCTCTTTTAGGTGCAAGGCGTTCATCTCTCTCAACAAAAGCAAGCCTAAATAGCTCAGCTTTAGGTAACATGCCAGGCTCAGAACCTTTTTTTTCATTCAAAGTTTTGAGCCTCGGAGCTGCATTAATTGTCCATGTCTTTGGATCTATGTCTTCAACAATTTGCGCATCTAAAACTATACCCGGTAGAGCTTCCCTCGGAACTGATACCCCTCTGTAAAAAAGTGTAGATGGGTTGACACTGATTCGAGGGCACTCCAAATTAAGGCAATCACTTGAATCCCTGTCAATTGAAGGCTGAAGAACCAAAATACACAAGAAATATAATCAGAAATCATTACCTTCAGCCCAATCAACAGAATGAATTT--GTATAAATGTCCGTTAAAGATGATTTCTAGGCATTGATGTACGTAGAGCACGAACATATACTTAGTTTAGTTAAGCTCTTTAGGTATT----GTAATTCAAATATTTGATAGATAAAAATAAAAGTAGTTTACCCATATTAACCAGCGAAGTGCCCGAGCACCAGTAGTAATGTCCTTGCTATCCAGCT
>PIAY-2
NNNNNNNNNNNNNNNNNNNNNNNNNNNNNNNNNNNNNNNNNNNNNNNNNNNNNNNNNNNNNNNNTTTAGGTAACATGCCAGGCTCAGAACCTTTTTTTTCATTCAAAGTTTTGAGCCTCGGAGCTGCATTAATTGTCCATGTCTTTGGATCTATGTCTTCAACAATTTGTGCATCTAAAACTATACCCGGTAGAGCTTCCCTCGGAACTGATACCCCTCTGTAAAAAAGTGTAGATGGGTTGACACTGATTCGAGGGCACTCCAAATTAAGGCAATCACTTGAATCCCTGTCAATTGAAGGCTGAAGAACCAAAATACACAAGAAATATAATCAGAAATCATTACCTTCAGCCCAATCAACAGAATGAATTT--GTATAAATGTCCGTTAAAGATGATTTCTAGGCATTGATGTACGTAGAGCACGAACATATACTTAGTTTAGTTAAGCTCTTTAGGTATT----GTAATTCAAATATTTGATAGATAAAAATAAAAGTAGTTTACCCATATTAACCAGCGAAGTGCCCGAGCACCAGTAGTAATGTCCTTGCTATCCAGCT
>PIAY-1
TTTTTGCTCTTTTAGGTGCAAGGCGTTCATCTCTCTCAACAAAAGCAAGCCTAAATAGCTCAGCTTTAGGTAACATGCCAGGCTCAGAACCTTTTTTTTCATTCAAAGTTTTGAGCCTCGGAGCTGCATTAATTGTCCATGTCTTTGGATCTATGTCTTCAACAATTTGTGCATCTAAAACTATACCCGGTAGAGCTTCCCTCGGAACTGATACCCCTCTGTAAAAAAGTGTAGATGGGTTGACACTGATTCGAGGGCACTCCAAATTAAGGCAATCACTTGAATCCCTGTCAATTGAAGGCTGAAGAACCAAAATACACAAGAAATATAATCAGAAATCATTACCTTCAGCCCAATCAACAGAATGAATTT--GTATAAATGTCCGTTAAAGATGATTTCTAGGCATTGATGTACGTAGAGCACGAACATATACTTAGTTTAGTTAAGCTCTTTAGGTATT----GTAATTCAAATATTTGATAGATAAAAATAAAAGTAGTTTACCCATATTAACCAGCGAAGTGCCCGAGCACCAGTAGTAATGTCCTTGCTATCCAGCT
>PIAY-4
TTTTTGCTCTTTTAGGTGCAAGGCGTTCATCTCTCTCAACAAAAGCAAGCCTAAATAGCTCAGCTTTAGGTAACATGCCAGGCTCAGAACCTTTTTTTTCATTCAAAGTTTTGAGCCTCGGAGCTGCATTAATTGTCCATGTCTTTGGATCTATGTCTTCAACAATTTGTGCATCTAAAACTATACCCGGTAGAGCTTCCCTCGGAACTGATACCCCTCTGTAAAAAAGTGTAGATGGGTTGACACTGATTCGAGGGCACTCCAAATTAAGGCAATCACTTGAATCCCTGTCAATTGAAGGCTGAAGAACCAAAATACACAAGAAATATAATCAGAAATCATTACCTTCAGCCCAATCAACAGAATGAATTT--GTATAAATGTCCGTTAAAGATGATTTCTAGGCATTGATGTACGTAGAGCACGAACATATACTTAGTTTAGTTAAGCTCTTTAGGTATT----GTAATTCAAATATTTGATAGATAAAAATAAAAGTAGTTTACCCATATTAACCAGCGAAGTGCCCGAGCACCAGTAGTAATGTCCTTGCTATCCAGCT
>PIAY-17
TTTTTGCTCTTTTAGGTGCAAGGCGTTCATCTCTCTCAACAAAAGCAAGCCTAAATAGCTCAGCTTTAGGTAACATGCCAGGCTCAGAACCTTTTTTTTCATTCAAAGTTTTGAGCCTCGGAGCTGCATTAATTGTCCATGTCTTTGGATCTATGTCTTCAACAATTTGTGCATCTAAAACTATACCCGGTAGAGCTTCCCTCGGAACTGATACCCCTCTGTAAAAAAGTGTAGATGGGTTGACACTGATTCGAGGGCACTCCAAATTAAGGCAATCACTTGAATCCCTGTCAATTGAAGGCTGAAGAACCAAAATACACAAGAAATATAATCAGAAATCATTACCTTCAGCCCAATCAACAGAATGAATTT--GTATAAATGTCCGTTAAAGATGATTTCTAGGCATTGATGTACGTAGAGCACGAACATATACTTAGTTTAGTTAAGCTCTTTAGGTATT----GTAATTCAAATATTTGATAGATAAAAATAAAAGTAGTTTACCCATATTAACCAGCGAAGTGCCCGAGCACCAGTAGTAATGTCCTTGCTATCCAGCT
>PIAY-7
NNNNNNNNNNNNNNNNNNNNNNNNNNNNNNNNNNNNNNNNNNNNNNNNNNNNNNNTAGCTCAGCTTTAGGTAACATGCCAGGCTCAGAACCTTTTTTTTCATTCAAAGTTTTGAGCCTCGGAGCTGCATTAATTGTCCATGTCTTTGGATCTATGTCTTCAACAATTTGTGCATCTAAAACTATACCCGGTAGAGCTTCCCTCGGAACTGATACCCCTCTGTAAAAAAGTGTAGATGGGTTGACACTGATTCGAGGGCACTCCAAATTAAGGCAATCACTTGAATCCCTGTCAATTGAAGGCTGAAGAACCAAAATACACAAGAAATATAATCAGAAATCATTACCTTCAGCCCAATCAACAGAATGAATTT--GTATAAATGTCCGTTAAAGATGATTTCTAGGCATTGATGTACGTAGAGCACGAACATATACTTAGTTTAGTTAAGCTCTTTAGGTATT----GTAATTCAAATATTTGATAGATAAAAATAAAAGTAGTTTACCCATATTAACCAGCGAAGTGCCCGAGCACCAGTAGTAATGTCCTTGCTATCCAGCT
>PIAY-8
TTTTTGCTCTTTTAGGTGCAAGGCGTTCATCTCTCTCAACAAAAGCAAGCCTAAATAGCTCAGCTTTAGGTAACATGCCAGGCTCAGAACCTTTTTTTTCATTCAAAGTTTTGAGCCTCGGAGCTGCATTAATTGTCCATGTCTTTGGATCTATGTCTTCAACAATTTGTGCATCTAAAACTATACCCGGTAGAGCTTCCCTCGGAACTGATACCCCTCTGTAAAAAAGTGTAGATGGGTTGACACTGATTCGAGGGCACTCCAAATTAAGGCAATCACTTGAATCCCTGTCAATTGAAGGCTGAAGAACCAAAATACACAAGAAATATAATCAGAAATCATTACCTTCACCCCAATCAACAGAATGAATTT--GTATAAATGTCCGTTAAAGATGATTTCTAGGCATTGATGTACGTAGAGCACGAACATATACTTAGTTTAGTTAAGCTCTTTAGGTATT----GTAATTCAAATATTTGATAGATAAAAATAAAAGTAGTTTACCCATATTAACCAGCGAAGTGCCCGAGCACCAGTAGTAATGTCCTTGCTATCCAGCT
>PIAY-15
TTTTTGCTCTTTTAGGTGCAAGGCGTTCATCTCTCTCAACAAAAGCAAGCCTAAATAGCTCAGCTTTAGGTAACATGCCAGGCTCAGAACCTTTTTTTTCATTCAAAGTTTTGAGCCTCGGAGCTGCATTAATTGTCCATGTCTTTGGATCTATGTCTTCAACAATTTGTGCATCTAAAACTATACCCGGTAGAGCTTCCCTCGGAACTGATACCCCTCTGTAAAAAAGTGTAGATGGGTTGACACTGATTCGAGGGCACTCCAAATTAAGGCAATCACTTGAATCCCTGTCAATTGAAGGCTGAAGAACCAAAATACACAAGAAATATAATCAGAAATCATTACCTTCAGCCCAATCAACAGAATGAATTT--GTATAAATGTCCGTTAAAGATGATTTCTAGGCATTGATGTACGTAGAGCACGAACATATACTTAGTTTAGTTAAGCTCTTTAGGTATT----GTAATTCAAATATTTGATAGATAAAAATAAAAGTAGTTTACCCATATTAACCAGCGAAGTGCCCGAGCACCAGTAGTAATGTCCTTGCTATCCAGCT
>PIAY-14
TTTTTGCTCTTTTAGGTGCAAGGCGTTCATCTCTCTCAACAAAAGCAAGCCTAAATAGCTCAGCTTTAGGTAACATGCCAGGCTCAGAACCTTTTTTTTCATTCAAAGTTTTGAGCCTCGGAGCTGCATTAATTGTCCATGTCTTTGGATCTATGTCTTCAACAATTTGTGCATCTAAAACTATACCCGGTAGAGCTTCCCTCGGAACTGATACCCCTCTGTAAAAAAGTGTAGATGGGTTGACACTGATTCGAGGGCACTCCAAATTAAGGCAATCACTTGAATCCCTGTCAATTGAAGGCTGAAGAACCAAAATACACAAGAAATATAATCAGAAATCATTACCTTCAGCCCAATCAACAGAATGAATTT--GTATAAATGTCCGTTAAAGATGATTTCTAGGCATTGATGTACGTAGAGCACGAACATATACTTAGTTTAGTTAAGCTCTTTAGGTATT----GTAATTCAAATATTTGATAGATAAAAATAAAAGTAGTTTACCCATATTAACCAGCGAAGTGCCCGAGCACCAGTAGTAATGTCCTTGCTATCCAGCT
>PIAY-10
TTTTTGCTCTTTTAGGTGCAAGGCGTTCATCTCTCTCAACAAAAGCAAGCCTAAATAGCTCAGCTTTAGGTAACATGCCAGGCTCAGAACCTTTTTTTTCATTCAAAGTTTTGAGCCTCGGAGCTGCATTAATTGTCCATGTCTTTGGATCTATGTCTTCAACAATTTGTGCATCTAAAACTATACCCGGTAGAGCTTCCCTCGGAACTGATACCCCTCTGTAAAAAAGTGTAGATGGGTTGACACTGATTCGAGGGCACTCCAAATTAAGGCAATCACTTGAATCCCTGTCAATTGAAGGCTGAAGAACCAAAATACACAAGAAATATAATCAGAAATCATTACCTTCAGCCCAATCAACAGAATGAATTT--GTATAAATGTCCGTTAAAGATGATTTCTAGGCATTGATGTACGTAGAGCACGAACATATACTTAGTTTAGTTAAGCTCTTTAGGTATT----GTAATTCAAATATTTGATAGATAAAAATAAAAGTAGTTTACCCATATTAACCAGCGAAGTGCCCGAGCACCAGTAGTAATGTCCTTGCTATCCAGCT
>PIAY-13
TTTTTGCTCTTTTAGGTGCAAGGCGTTCATCTCTCTCAACAAAAGCAAGCCTAAATAGCTCAGCTTTAGGTAACATGCCAGGCTCAGAACCTTTTTTTTCATTCAAAGTTTTGAGCCTCGGAGCTGCATTAATTGTCCATGTCTTTGGATCTATGTCTTCAACAATTTGTGCATCTAAAACTATACCCGGTAGAGCTTCCCTCGGAACTGATACCCCTCTGTAAAAAAGTGTAGATGGGTTGACACTGATTCGAGGGCACTCCAAATTAAGGCAATCACTTGAATCCCTGTCAATTGAAGGCTGAAGAACCAAAATACACAAGAAATATAATCAGAAATCATTACCTTCAGCCCAATCAACAGAATGAATTT--GTATAAATGTCCGTTAAAGATGATTTCTAGGCATTGATGTACGTAGAGCACGAACATATACTTAGTTTAGTTAAGCTCTTTAGGTATT----GTAATTCAAATATTTGATAGATAAAAATAAAAGTAGTTTACCCATATTAACCAGCGAAGTGCCCGAGCACCAGTAGTAATGTCCTTGCTATCCAGCT
>PIAY-5
NNNNNNNNNNNNNNNNNNNNNNNNNNNNNNNNNNNNNNNNNNNNNNNNNNNNNNNNNNNNNNNNNNNNNNNNNNNNNNNNNNNNNNNNNNNNNNNNNNNNNNTCAAAGTTTTGAGCCTCGGAGCTGCATTAATTGTCCATGTCTTTGGATCTATGTCTTCAACAATTTGTGCATCTAAAACTATACCCGGTAGAGCTTCCCTCGGAACTGATACCCCTCTGTAAAAAAGTGTAGATGGGTTGACACTGATTCGAGGGCACTCCAAATTAAGGCAATCACTTGAATCCCTGTCAATTGAAGGCTGAAGAACCAAAATACACAAGAAATATAATCAGAAATCATTACCTTCAGCCCAATCAACAGAATGAATTT--GTATAAATGTCCGTTAAAGATGATTTCTAGGCATTGATGTACGTAGAGCACGAACATATACTTAGTTTAGTTAAGCTCTTTAGGTATT----GTAATTCAAATATTTGATAGATAAAAATAAAAGTAGTTTACCCATATTAACCAGCGAAGTGCCCGAGCACCAGTAGTAATGTCCTTGCTATCCAGCT
>PIAY-16
TTTTTGCTCTTTTAGGTGCAAGGCGTTCATCTCTCTCAACAAAAGCAAGCCTAAATAGCTCAGCTTTAGGTAACATGCCAGGCTCAGAACCTTTTTTTTCATTCAAAGTTTTGAGCCTCGGAGCTGCATTAATTGTCCATGTCTTTGGATCTATGTCTTCAACAATTTGTGCATCTAAAACTATACCCGGTAGAGCTTCCCTCGGAACTGATACCCCTCTGTAAAAAAGTGTAGATGGGTTGACACTGATTCGAGGGCACTCCAAATTAAGGCAATCACTTGAATCCCTGTCAATTGAAGGCTGAAGAACCAAAATACACAAGAAATATAATCAGAAATCATTACCTTCAGCCCAATCAACAGAATGAATTT--GTATAAATGTCCGTTAAAGATGATTTCTAGGCATTGATGTACGTAGAGCACGAACATATACTTAGTTTAGTTAAGCTCTTTAGGTATT----GTAATTCAAATATTTGATAGATAAAAATAAAAGTAGTTTACCCATATTAACCAGCGAAGTGCCCGAGCACCAGTAGTAATGTCCTTGCTATCCAGCT
>PIAY-6
NNNNNNNNNNNNNNNNNNNNNNGCGTTCATCTCTCTCAACAAAAGCAAGCCTAAATAGCTCAGCTTTAGGTAACATGCCAGGCTCAGAACCTTTTTTTTCATTCAAAGTTTTGAGCCTCGGAGCTGCATTAATTGTCCATGTCTTTGGATCTATGTCTTCAACAATTTGTGCATCTAAAACTATACCCGGTAGAGCTTCCCTCGGAACTGATACCCCTCTGTAAAAAAGTGTAGATGGGTTGACACTGATTCGAGGGCACTCCAAATTAAGGCAATCACTTGAATCCCTGTCAATTGAAGGCTGAAGAACCAAAATACACAAGAAATATAATCAGAAATCATTACCTTCAGCCCAATCAACAGAATGAATTT--GTATAAATGTCCGTTAAAGATGATTTCTAGGCATTGATGTACGTAGAGCACGAACATATACTTAGTTTAGTTAAGCTCTTTAGGTATT----GTAATTCAAATATTTGATAGATAAAAATAAAAGTAGTTTACCCATATTAACCAGCGAAGTGCCCGAGCACCAGTAGTAATGTCCTTGCTATCCAGCT
>PIAY-3
NNNNNNNNNNNNNNNNNNNNNNNNNNNNNNNNNNNNNNNNNNNNNNNNNNNTAAATAGCTCAGCTTTAGGTAACATGCCAGGCTCAGAACCTTTTTTTTCATTCAAAGTTTTGAGCCTCGGAGCTGCATTAATTGTCCATGTCTTTGGATCTATGTCTTCAACAATTTGTGCATCTAAAACTATACCCGGTAGAGCTTCCCTCGGAACTGATACCCCTCTGTAAAAAAGTGTAGATGGGTTGACACTGATTCGAGGGCACTCCAAATTAAGGCAATCACTTGAATCCCTGTCAATTGAAGGCTGAAGAACCAAAATACACAAGAAATATAATCAGAAATCATTACCTTCAGCCCAATCAACAGAATGAATTT--GTATAAATGTCCGTTAAAGATGATTTCTAGGCATTGATGTACGTAGAGCACGAACATATACTTAGTTTAGTTAAGCTCTTTAGGTATT----GTAATTCAAATATTTGATAGATAAAAATAAAAGTAGTTTACCCATATTAACCAGCGAAGTGCCCGAGCACCAGTAGTAATGTCCTTGCTATCCAGCT
>PIAY-19
TTTTTGCTCTTTTAGGTGCAAGGCGTTCATCTCTCTCAACAAAAGCAAGCCTAAATAGCTCAGCTTTAGGTAACATGCCAGGCTCAGAACCTTTTTTTTCATTCAAAGTTTTGAGCCTCGGAGCTGCATTAATTGTCCATGTCTTTGGATCTATGTCTTCAACAATTTGTGCATCTAAAACTATACCCGGTAGAGCTTCCCTCGGAACTGATACCCCTCTGTAAAAAAGTGTAGATGGGTTGACACTGATTCGAGGGCACTCCAAATTAAGGCAATCACTTGAATCCCTGTCAATTGAAGGCTGAAGAACCAAAATACACAAGAAATATAATCAGAAATCATTACCTTCAGCCCAATCAACAGAATGAATTT--GTATAAATGTCCGTTAAAGATGATTTCTAGGCATTGATGTACGTAGAGCACGAACATATACTTAGTTTAGTTAAGCTCTTTAGGTATT----GTAATTCAAATATTTGATAGATAAAAATAAAAGTAGTTTACCCATATTAACCAGCGAAGTGCCCGAGCACCAGTAGTAATGTCCTTGCTATCCAGCT
>PIAY-9
NNNNNNNNNNNNNNNNNNNNNNNNNNNNNNNNNNNNNNNNNNNNGCAAGCCTAAATAGCTCAGCTTTAGGTAACATGCCAGGCTCAGAACCTTTTTTTTCATTCAAAGTTTTGAGCCTCGGAGCTGCATTAATTGTCCATGTCTTTGGATCTATGTCTTCAACAATTTGTGCATCTAAAACTATACCCGGTAGAGCTTCCCTCGGAACTGATACCCCTCTGTAAAAAAGTGTAGATGGGTTGACACTGATTCGAGGGCACTCCAAATTAAGGCAATCACTTGAATCCCTGTCAATTGAAGGCTGAAGAACCAAAATACACAAGAAATATAATCAGAAATCATTACCTTCAGCCCAATCAACAGAATGAATTT--GTATAAATGTCCGTTAAAGATGATTTCTAGGCATTGATGTACGTAGAGCACGAACATATACTTAGTTTAGTTAAGCTCTTTAGGTATT----GTAATTCAAATATTTGATAGATAAAAATAAAAGTAGTTTACCCATATTAACCAGCGAAGTGCCCGAGCACCAGTAGTAATGTCCTTGCTATCCAGCT
>PIBU-1
TTTTTGCTCTTTTAGGTGCAAGGCGTTCATCTCTCTCAACAAAAGCAAGCCTAAATAGCTCAGCTTTAGGTAACATGCCAGGCTCAGAACCTTTTTTTTCATTCAAAGTTTTGAGCCTCGGAGCTGCATTAATTGTCCATGTCATTGGATCTATGTCTTCAACAATTTGTGCATCTAAAACTATACCCAGTAGAGCTTCCCTCGGAACTGATACCCCTCTGTAACAAAGTGTAGATGGGTTGACACTGATTCGAGGGCACTCCAAATTAAGGCAATCACTTGAATCCCTGTCAATTGAAGGCTGAAGAACCAAAATACACAAGAAATATAATGAGAAATCATTACCTTCAGCCCAATCAACAGAATGAATTT--GTATAAATGTCCGTTAAAGATGATTTCTAGGCATTGATGTATGTACAGCACGAACATATACTTAGTTTAGTTAAGCTCTTTAGGTATT----GTAAT-CAAATATTTGATAGATAAAAATAAAAGTATATTACCCATATTAACCAACGAAGTGCCCGAGCACCAGTAGTAATGTCCTTGCTATCCAGCT
>PIFL-10
TTTTTGCTCTTTTAGGTGCAAGGCGTTCATCTCTCTCAACAAAAGCAAGCCTAAATAGCTCAGCTTTAGGTAACATGCCAGGCTCAGAACCTTTTTTTTCATTCAAAGTTTTGAGCCTCGGAGCTGCATTAATTGTCCATGTCTTTGGATCTATGTCTTCAACAATTTGTGCATCTAAAACTATACCCGGTAGAGCTTCCCTCGGAACTGATACCCCTCTGTAAAAAAGTGTAGATGGGTTGACACTGATTCGAGGGCACTCCAAATTAAGGCAATCACTTGAATCCCTGTCAATTGAAGGCTGAAGAACCAAAATACACAAGAAATATAATCAGAAATCATTACCTTCAGCCCAATCAACAGAATGAATTT--GTATAAATGTCCGTTAAAGATGATTTCTAGGCATTGATGTACGTAGAGCACGAACATATACTTAGTTTAGTTAAGCTCTTTAGGTATT----GTAATTCAAATATTTGATAGATAAAAATAAAAGTAGTTTACCCATATTAACCAGCGAAGTGCCCGAGCACCAGTAGTAATGTCCTTGCTATCCAGCT
>PIFL-3
TTTTTGCTCTTTTAGGTGCAAGGCGTTCATCTCTCTCAACAAAAGCAAGCCTAAATAGCTCAGCTTTAGGTAACATGCCAGGCTCAGAACCTTTTTTTTCATTCAAAGTTTTGAGCCTCGGAGCTGCATTAATTGTCCATGTCTTTGGATCTATGTCTTCAACAATTTGTGCATCTAAAACTATACCCGGTAGAGCTTCCCTCGGAACTGATACCCCTCTGTAAAAAAGTGTAGATGGGTTGACACTGATTCGAGGGCACTCCAAATTAAGGCAATCACTTGAATCCCTGTCAATTGAAGGCTGAAGAACCAAAATACACAAGAAATATAATCAGAAATCATTACCTTCAGCCCAATCAACAGAATGAATTT--GTATAAATGTCCGTTAAAGATGATTTCTAGGCATTGATGTACGTAGAGCACGAACATATACTTAGTTTAGTTAAGCTCTTTAGGTATT----GTAATTCAAATATTTGATAGATAAAAATAAAAGTAGTTTACCCATATTAACCAGCGAAGTGCCCGAGCACCAGTAGTAATGTCCTTGCTATCCAGCT
>PIFL-15
TTTTTGCTCTTTTAGGTGCAAGGCGTTCATCTCTCTCAACAAAAGCAAGCCTAAATAGCTCAGCTTTAGGTAACATGCCAGGCTCAGAACCTTTTTTTTCATTCAAAGTTTTGAGCCTCGGAGCTGCATTAATTGTCCATGTCTTTGGATCTATGTCTTCAACAATTTGTGCATCTAAAACTATACCCGGTAGAGCTTCCCTCGGAACTGATACCCCTCTGTAAAAAAGTGTAGATGGGTTGACACTGATTCGAGGGCACTCCAAATTAAGGCAATCACTTGAATCCCTGTCAATTGAAGGCTGAAGAACCAAAATACACAAGAAATATAATCAGAAATCATTACCTTCAGCCCAATCAACAGAATGAATTT--GTATAAATGTCCGTTAAAGATGATTTCTAGGCATTGATGTACGTAGAGCACGAACATATACTTAGTTTAGTTAAGCTCTTTAGGTATT----GTAATTCAAATATTTGATAGATAAAAATAA---TAGTTTACCCATATTAACCAGCGAAGTGCCCGAGCACCAGTAGTAATGTCCTTGCTATCCAGCT
>PIFL-2
TTTTTGCTCTTTTAGGTGCAAGGCGTTCATCTCTCTCAACAAAAGCAAGCCTAAATAGCTCAGCTTTAGGTAACATGCCAGGCTCAGAACCTTTTTTTTCATTCAAAGTTTTGAGCCTCGGAGCTGCATTAATTGTCCATGTCTTTGGATCTATGTCTTCAACAATTTGTGCATCTAAAACTATACCCGGTAGAGCTTCCCTCGGAACTGATACCCCTCTGTAAAAAAGTGTAGATGGGTTGACACTGATTCGAGGGCACTCCAAATTAAGGCAATCACTTGAATCCCTGTCAATTGAAGGCTGAAGAACCAAAATACACAAGAAATATAATCAGAAATCATTACCTTCAGCCCAATCAACAGAATGAATTT--GTATAAATGTCCGTTAAAGATGATTTCTAGGCATTGATGTACGTAGAGCACGAACATATACTTAGTTTAGTTAAGCTCTTTAGGTATT----GTAATTCAAATATTTGATAGATAAAAATAAAAGTAGTTTACCCATATTAACCAGCGAAGTGCCCGAGCACCAGTAGTAATGTCCTTGCTATCCAGCT
>PIFL-12
TTTTTGCTCTTTTAGGTGCAAGGCGTTCATCTCTCTCAACAAAAGCAAGCCTAAATAGCTCAGCTTTAGGTAACATGCCAGGCTCAGAACCTTTTTTTTCATTCAAAGTTTTGAGCCTCGGAGCTGCATTAATTGTCCATGTCTTTGGATCTATGTCTTCAACAATTTGTGCATCTAAAACTATACCCGGTAGAGCTTCCCTCGGAACTGATACCCCTCTGTAAAAAAGTGTAGATGGGTTGACACTGATTCGAGGGCACTCCAAATTAAGGCAATCACTTGAATCCCTGTCAATTGAAGGCTGAAGAACCAAAATACACAAGAAATATAATCAGAAATCATTACCTTCAGCCCAATCAACAGAATGAATTT--GTATAAATGTCCGTTAAAGATGATTTCTAGGCATTGATGTACGTAGAGCACGAACATATACTTAGTTTAGTTAAGCTCTTTAGGTATT----GTAATTCAAATATTTGATAGATAAAAATAAAAGTAGTTTACCCATATTAACCAGCGAAGTGCCCGAGCACCAGTAGTAATGTCCTTGCTATCCAGCT
>PIFL-13
TTTTTGCTCTTTTAGGTGCAAGGCGTTCATCTCTCTCAACAAAAGCAAGCCTAAATAGCTCAGCTTTAGGTAACATGCCAGGCTCAGAACCTTTTTTTTCATTCAAAGTTTTGAGCCTCGGAGCTGCATTAATTGTCCATGTCTTTGGATCTATGTCTTCAACAATTTGTGCATCTAAAACTATACCCGGTAGAGCTTCCCTCGGAACTGATACCCCTCTGTAAAAAAGTGTAGATGGGTTGACACTGATTCGAGGGCACTCCAAATTAAGGCAATCACTTGAATCCCTGTCAATTGAAGGCTGAAGAACCAAAATACACAAGAAATATAATCAGAAATCATTACCTTCAGCCCAATCAACAGAATGAATTT--GTATAAATGTCCGTTAAAGATGATTTCTAGGCATTGATGTACGTAGAGCACGAACATATACTTAGTTTAGTTAAGCTCTTTAGGTATT----GTAATTCAAATATTTGATAGATAAAAATAAAAGTAGTTTACCCATATTAACCAGCGAAGTGCCCGAGCACCAGTAGTAATGTCCTTGCTATCCAGCT
>PIFL-9
TTTTTGCTCTTTTAGGTGCAAGGCGTTCATCTCTCTCAACAAAAGCAAGCCTAAATAGCTCAGCTTTAGGTAACATGCCAGGCTCAGAACCTTTTTTTTCATTCAAAGTTTTGAGCCTCGGAGCTGCATTAATTGTCCATGTCTTTGGATCTATGTCTTCAACAATTTGTGCATCTAAAACTATACCCGGTAGAGCTTCCCTTGGAACTGATACCCCTCTGTAAAAAAGTGTAGATGGGTTGACACTGATTTGAGGGCACTCCAAATTAAGGCAATCACTTGAATCCCTGTCAATTGAAGGGTGAAGAACCAAAATACACAAGAAATATAATCAGAAATCATTTCCTTCAGCCCAATCAACAGAATGAATTT--GTATAAATGTCCGTTAAAGATGATTTTTAGGCATTGATGTACGTAGAGCACGAACATATACTTAGTTTAGTTAAGCTTTTTAGGTATT----GTAATTCAAATATTTGATAGATAAAAATAAAAGTAGTTTACCNNNNNNNNNNNNNNNNNNNNNNNNNNNNNNNNNNNNNNNNNNNNNNNNNNNNNNN
>PIFL-17
TTTTTGCTCTTTTAGGTGCAAGGCGTTCATCTCTCTCAACAAAAGCAAGCCTAAATAGCTCAGCTTTAGGTAACATGCCAGGCTCAGAACCTTTTTTTTCATTCAAAGTTTTGAGCCTCGGAGCTGCATTAATTGTCCATGTCTTTGGATCTATGTCTTCAACAATTTGTGCATCTAAAACTATACCCGGTAGAGCTTCCCTCGGAACTGATACCCCTCTGTAAAAAAGTGTAGATGGGTTGACACTGATTCGAGGGCACTCCAAATTAAGGCAATCACTTGAATCCCTGTCAATTGAAGGCTGAAGAACCAAAATACACAAGAAATATAATCAGAAATCATTACCTTCAGCCCAATCAACAGAATGAATTT--GTATAAATGTCCGTTAAAGATGATTTCTAGGCATTGATGTACGTAGAGCACGAACATATACTTAGTTTAGTTAAGCTCTTTAGGTATT----GTAATTCAAATATTTGATAGATAAAAATAAAAGTAGTTTACCCATATTAACCAGCGAAGTGCCCGAGCACCAGTAGTAATGTCCTTGCTATCCAGCT
>PIFL-16
TTTTTGCTCTTTTAGGTGCAAGGCGTTCATCTCTCTCAACAAAAGCAAGCCTAAATAGCTCAGCTTTAGGTAACATGCCAGGCTCAGAACCTTTTTTTTCATTCAAAGTTTTGAGCCTCGGAGCTGCATTAATTGTCCATGTCTTTGGATCTATGTCTTCAACAATTTGTGCATCTAAAACTATACCCGGTAGAGCTTCCCTCGGAACTGATACCCCTCTGTAAAAAAGTGTAGATGGGTTGACACTGATTCGAGGGCACTCCAAATTAAGGCAATCACTTGAATCCCTGTCAATTGAAGGCTGAAGAACCAAAATACACAAGAAATATAATCAGAAATCATTACCTTCAGCCCAATCAACAGAATGAATTT--GTATAAATGTCCGTTAAAGATGATTTCTAGGCATTGATGTACGTAGAGCACGAACATATACTTAGTTTAGTTAAGCTCTTTAGGTATT----GTAATTCAAATATTTGATAGATAAAAATAAAAGTAGTTTACCCATATTAACCAGCGAAGTGCCCGAGCACCAGTAGTAATGTCCTTGCTATCCAGCT
>PIFL-5
TTTTTGCTCTTTTAGGTGCAAGGCGTTCATCTCTCTCAACAAAAGCAAGCCTAAATAGCTCAGCTTTAGGTAACATGCCAGGCTCAGAACCTTTTTTTTCATTCAAAGTTTTGAGCCTCGGAGCTGCATTAATTGTCCATGTCTTTGGATCTATGTCTTCAACAATTTGTGCATCTAAAACTATACCCGGTAGAGCTTCCCTCGGAACTGATACCCCTCTGTAAAAAAGTGTAGATGGGTTGACACTGATTCGAGGGCACTCCAAATTAAGGCAATCACTTGAATCCCTGTCAATTGAAGGCTGAAGAACCAAAATACACAAGAAATATAATCAGAAATCATTACCTTCAGCCCAATCAACAGAATGAATTT--GTATAAATGTCCGTTAAAGATGATTTCTAGGCATTGATGTACGTAGAGCACGAACATATACTTAGTTTAGTTAAGCTCTTTAGGTATT----GTAATTCAAATATTTGATAGATAAAAATAAAAGTAGTTTACCCATATTAACCAGCGAAGTGCCCGAGCACCAGTAGTAATGTCCTTGCTATCCAGCT
>PIFL-14
TTTTTGCTCTTTTAGGTGCAAGGCGTTCATCTCTCTCAACAAAAGCAAGCCTAAATAGCTCAGCTTTAGGTAACATGCCAGGCTCAGAACCTTTTTTTTCATTCAAAGTTTTGAGCCTCGGAGCTGCATTAATTGTCCATGTCTTTGGATCTATGTCTTCAACAATTTGTGCATCTAAAACTATACCCGGTAGAGCTTCCCTCGGAACTGATACCCCTCTGTAAAAAAGTGTAGATGGGTTGACACTGATTCGAGGGCACTCCAAATTAAGGCAATCACTTGAATCCCTGTCAATTGAAGGCTGAAGAACCAAAATACACAAGAAATATAATCAGAAATCATTACCTTCAGCCCAATCAACAGAATGAATTT--GTATAAATGTCCGTTAAAGATGATTTCTAGGCATTGATGTACGTAGAGCACGAACATATACTTAGTTTAGTTAAGCTCTTTAGGTATT----GTAATTCAAATATTTGATAGATAAAAATAAAAGTAGTTTACCCATATTAACCAGCGAAGTGCCCGAGCACCAGTAGTAATGTCCTTGCTATCCAGCT
>PIFL-4
TTTTTGCTCTTTTAGGTGCAAGGCGTTCATCTCTCTCAACAAAAGCAAGCCTAAATAGCTCAGCTTTAGGTAACATGCCAGGCTCAGAACCTTTTTTTTCATTCAAAGTTTTGAGCCTCGGAGCTGCATTAATTGTCCATGTCTTTGGATCTATGTCTTCAACAATTTGTGCATCTAAAACTATACCCGGTAGAGCTTCCCTCGGAACTGATACCCCTCTGTAAAAAAGTGTAGATGGGTTGACACTGATTCGAGGGCACTCCAAATTAAGGCAATCACTTGAATCCCTGTCAATTGAAGGCTGAAGAACCAAAATACACAAGAAATATAATCAGAAATCATTACCTTCAGCCCAATCAACAGAATGAATTT--GTATAAATGTCCGTTAAAGATGATTTCTAGGCATTGATGTACGTAGAGCACGAACATATACTTAGTTTAGTTAAGCTCTTTAGGTATT----GTAATTCAAATATTTGATAGATAAAAATAAAAGTAGTTTACCCATATTAACCAGCGAAGTGCCCGAGCACCAGTAGTAATGTCCTTGCTATCCAGCT
>PIGE-2
TTTTTGCTCTTTTAGGTGCAAGGCGTTCATCTCTCTCAACAAAAGCAAGCCTAAATAGCTCAGCTTTAGGTAACATGCCAGGCTCAGAACCTTTTTTTTCATTCAAAGTTTTGAGCCTCGGAGCTGCATTAATTGTCCATGTCTTTGGATCTATGTCTTCAACAATTTCTGCATCTAAAACTATACCCGGTAGAGCTTCCCTCGGAACTGATACCCCTCTGTAACAAAGTGTAGATGGGTTGACACTGATTCGAGGGCACTCCAAATTAAGGCAATCACTTGAATCCCTGTCAATTGAAGGCTGAAGAACCAAAATACACAAGAAATATAATGAGAAATCATTACCTTCAGCCCAATAAACAGAATGAATTT--GTATAAATGTCCATTAAAGATGATTTCTAGGCATTGATGTACGTACAGCACGAACATATACTTAGTTTAGTTAAGCTCTTTAGGTATT----GTAAT-CAAATATTTGATAGATAAAAATAAAAGTATATTACCCATATTAACCAACGAAGTGCCCGAGCACCAGTAGTAATGTCCTTGCTATCCNNNN
>PIGE-1
TTTTTGCTCTTTTAGGTGCAAGGCGTTCATCTCTCTCAACAAAAGCAAGCCTAAATAGCTCAGCTTTAGGTAACATGCCAGGCTCAGAACCTTTTTTTTCATTCAAAGTTTTGAGCCTCGGAGCTGCATTAATTGTCCATGTCTTTGGATCTATGTCTTCAACAATTTCTGCATCTAAAACTATACCCGGTAGAGCTTCCCTCGGAACTGATACCCCTCTGTAACAAAGTGTAGATGGGTTGACACTGATTCGAGGGCACTCCAAATTAAGGCAATCACTTGAATCCCTGTCAATTGAAGGCTGAAGAACCAAAATACACAAGAAATATAATGAGAAATCATTACCTTCAGCCCAATAAACAGAATGAATTT--GTATAAATGTCCATTAAAGATGATTTCTAGGCATTGATGTACGTACAGCACGAACATATACTTAGTTTAGTTAAGCTCTTTAGGTATT----GTAAT-CAAATATTTGATAGATAAAAATAAAAGTATATTACCCATATTAACCAACGAAGTGCCCGAGCACCAGTAGTAATGTCCTTGCTATCCAGCT
>PIMN-15
TTTTTGCTCTTTTAGGTGCAAGGCGTTCATCTCTCTCAACAAAAGCAAGCCTAAATAGCTCAGCTTTAGGTAACATGCCAGGCTCAGAACCTTTTTTTTCATTCAAAGTTTTGAGCCTCGGAGCTGCATTAATTGTCCATGTCTTTGGATCTATGTCTTCAACAATTTGTGCATCTAAAACTATACCCGGTAGAGCTTCCCTCGGAACTGATACCCCTCTGTAAAAAAGTGTAGATGGGTTGACACTGATTCGAGGGCACTCCAAATTAAGGCAATCACTTGAATCCCTGTCAATTGAAGGCTGAAGAACCAAAATACACAAGAAATATAATCAGAAATCATTACCTTCAGCCCAATCAACAGAATGAATTT--GTATAAATGTCCGTTAAAGATGATTTCTAGGCATTGATGTACGTAGAGCACGAACATATACTTAGTTTAGTTAAGCTCTTTAGGTATT----GTAATTCAAATATTTGATAGATAAAAATAAAAGTAGTTTACCCATATTAACCAGCGAAGTGCCCGAGCACCAGTAGTAATGTCCTTGCTATCCAGCT
>PIMN-9
TTTTTGCTCTTTTAGGTGCAAGGCGTTCATCTCTCTCAACAAAAGCAAGCCTAAATAGCTCAGCTTTAGGTAACATGCCAGGCTCAGAACCTTTTTTTTCATTCAAAGTTTTGAGCCTCGGAGCTGCATTAATTGTCCATGTCTTTGGATCTATGTCTTCAACAATTTGTGCATCTAAAACTATACCCGGTAGAGCTTCCCTCGGAACTGATACCCCTCTGTAAAAAAGTGTAGATGGGTTGACACTGATTCGAGGGCACTCCAAATTAAGGCAATCACTTGAATCCCTGTCAATTGAAGGCTGAAGAACCAAAATACACAAGAAATATAACCAGAAATCATTACCTTCAGCCCAATCAACAGAATGAATTT--GTATAAATGTCCGTTAAAGATGATTTCTAGGCATTGATGTACGTAGAGCACGAACATATACTTAGTTTAGTTAAGCTCTTTAGGTATT----GTAATTCAAATATTTGATAGATAAAAATAAAAGTAGTTTACCCATATTAACCAGCGAAGTGCCCGAGCACCAGTAGTAATGTCCTTGCTATCCAGCT
>PIMN-12
TTTTTGCTCTTTTAGGTGCAAGGCGTTCATCTCTCTCAACAAAAGCAAGCCTAAATAGCTCAGCTTTAGGTAACATGCCAGGCTCAGAACCTTTTTTTTCATTCAAAGTTTTGAGCCTCGGAGCTGCATTAATTGTCCATGTCTTTGGATCTATGTCTTCAACAATTTGTGCATCTAAAACTATACCCGGTAGAGCTTCCCTCGGAACTGATACCCCTCTGTAAAAAAGTGTAGATGGGTTGACACTGATTCGAGGGCACTCCAAATTAAGGCAATCACTTGAATCCCTGTCAATTGAAGGCTGAAGAACCAAAATACACAAGAAATATAACCAGAAATCATTACCTTCAGCCCAATCAACAGAATGAATTT--GTATAAATGTCCGTTAAAGATGATTTCTAGGCATTGATGTACGTAGAGCACGAACATATACTTAGTTTAGTTAAGCTCTTTAGGTATT----GTAATTCAAATATTTGATAGATAAAAATAAAAGTAGTTTACCCATATTAACCAGCGAAGTGCCCGAGCACCAGTAGTAATGTCCTTGCTATCCAGCT
>PIMN-1
TTTTTGCTCTTTTAGGTGCAAGGCGTTCATCTCTCTCAACAAAAGCAAGCCTAAATAGCTCAGCTTTAGGTAACATGCCAGGCTCAGAACCTTTTTTTTCATTCAAAGTTTTGAGCCTCGGAGCTGCATTAATTGTCCATGTCTTTGGATCTATGTCTTCAACAATTTGTGCATCTAAAACTATACCCGGTAGAGCTTCCCTCGGAACTGATACCCCTCTGTAAAAAAGTGTAGATGGGTTGACACTGATTCGAGGGCACTCCAAATTAAGGCAATCACTTGAATCCCTGTCAATTGAAGGCTGAAGAACCAAAATACACAAGAAATATAATCAGAAATCATTACCTTCAGCCCAATCAACAGAATGAATTT--GTATAAATGTCCGTTAAAGATGATTTCTAGGCATTGATGTACGTAGAGCACGAACATATACTTAGTTTAGTTAAGCTCTTTAGGTATT----GTAATTCAAATATTTGATAGATAAAAATAAAAGTAGTTTACCCATATTAACCAGCGAAGTGCCCGAGCACCAGTAGTAATGTCCTTGCTATCCAGCT
>PIMN-11
TTTTTGCTCTTTTAGGTGCAAGGCGTTCATCTCTCTCAACAAAAGCAAGCCTAAATAGCTCAGCTTTAGGTAACATGCCAGGCTCAGAACCTTTTTTTTCATTCAAAGTTTTGAGCCTCGGAGCTGCATTAATTGTCCATGTCTTTGGATCTATGTCTTCAACAATTTGTGCATCTAAAACTATACCCGGTAGAGCTTCCCTCGGAACTGATACCCCTCTGTAAAAAAGTGTAGATGGGTTGACACTGATTCGAGGGCACTCCAAATTAAGGCAATCACTTGAATCCCTGTCAATTGAAGGCTGAAGAACCAAAATACACAAGAAATATAATCAGAAATCATTACCTTCAGCCCAATCAACAGAATGAATTT--GTATAAATGTCCGTTAAAGATGATTTCTAGGCATTGATGTACGTAGAGCACGAACATATACTTAGTTTAGTTAAGCTCTTTAGGTATT----GTAATTCAAATATTTGATAGATAAAAATAAAAGTAGTTTACCCATATTAACCAGCGAAGTGCCCGAGCACCAGTAGTAATGTCCTTGCTATCCAGCT
>PIMN-8
TTTTTGCTCTTTTAGGTGCAAGGCGTTCATCTCTCTCAACAAAAGCAAGCCTAAATAGCTCAGCTTTAGGTAACATGCCAGGCTCAGAACCTTTTTTTTCATTCAAAGTTTTGAGCCTCGGAGCTGCATTAATTGTCCATGTCTTTGGATCTATGTCTTCAACAATTTGTGCATCTAAAACTATACCCGGTAGAGCTTCCCTCGGAACTGATACCCCTCTGTAAAAAAGTGTAGATGGGTTGACACTGATTCGAGGGCACTCCAAATTAAGGCAATCACTTGAATCCCTGTCAATTGAAGGCTGAAGAACCAAAATACACAAGAAATATAACCAGAAATCATTACCTTCAGCCCAATCAACAGAATGAATTT--GTATAAATGTCCGTTAAAGATGATTTCTAGGCATTGATGTACGTAGAGCACGAACATATACTTAGTTTAGTTAAGCTCTTTAGGTATT----GTAATTCAAATATTTGATAGATAAAAATAAAAGTAGTTTACCCATATTAACCAGCGAAGTGCCCGAGCACCAGTAGTAATGTCCTTGCTATCCAGCT
>PIMN-18
TTTTTGCTCTTTTAGGTGCAAGGCGTTCATCTCTCTCAACAAAAGCAAGCCTAAATAGCTCAGCTTTAGGTAACATGCCAGGCTCAGAACCTTTTTTTTCATTCAAAGTTTTGAGCCTCGGAGCTGCATTAATTGTCCATGTCTTTGGATCTATGTCTTCAACAATTTGTGCATCTAAAACTATACCCGGTAGAGCTTCCCTCGGAACTGATACCCCTCTGTAAAAAAGTGTAGATGGGTTGACACTGATTCGAGGGCACTCCAAATTAAGGCAATCACTTGAATCCCTGTCAATTGAAGGCTGAAGAACCAAAATACACAAGAAATATAATCAGAAATCATTACCTTCAGCCCAATCAACAGAATGAATTT--GTATAAATGTCCGTTAAAGATGATTTCTAGGCATTGATGTACGTAGAGCACGAACATATACTTAGTTTAGTTAAGCTCTTTAGGTATT----GTAATTCAAATATTTGATAGATAAAAATAAAAGTAGTTTACCCATATTAACCAGCGAAGTGCCCGAGCACCAGTAGTAATGTCCTTGCTATCCAGCT
>PIMN-7
TTTTTGCTCTTTTAGGTGCAAGGCGTTCATCTCTCTCAACAAAAGCAAGCCTAAATAGCTCAGCTTTAGGTAACATGCCAGGCTCAGAACCTTTTTTTTCATTCAAAGTTTTGAGCCTCGGAGCTGCATTAATTGTCCATGTCTTTGGATCTATGTCTTCAACAATTTGTGCATCTAAAACTATACCCGGTAGAGCTTCCCTCGGAACTGATACCCCTCTGTAAAAAAGTGTAGATGGGTTGACACTGATTCGAGGGCACTCCAAATTAAGGCAATCACTTGAATCCCTGTCAATTGAAGGCTGAAGAACCAAAATACACAAGAAATATAATCAGAAATCATTACCTTCAGCCCAATCAACAGAATGAATTT--GTATAAATGTCCGTTAAAGATGATTTCTAGGCATTGATGTACGTAGAGCACGAACATATACTTAGTTTAGTTAAGCTCTTTAGGTATT----GCAATTCAAATATTTGATAGAGAAAAATAAAAGTAGTTTACCCATATTAACCAGCGAAGTGCCCGAGCACCAGTAGTAATGTCCTTGCTATCCAGCT
>PIMN-13
TTTTTGCTCTTTTAGGTGCAAGGCGTTCATCTCTCTCAACAAAAGCAAGCCTAAATAGCTCAGCTTTAGGTAACATGCCAGGCTCAGAACCTTTTTTTTCATTCAAAGTTTTGAGCCTCGGAGCTGCATTAATTGTCCATGTCTTTGGATCTATGTCTTCAACAATTTGTGCATCTAAAACTATACCCGGTAGAGCTTCCCTCGGAACTGATACCCCTCTGTAAAAAAGTGTAGATGGGTTGACACTGATTCGAGGGCACTCCAAATTAAGGCAATCACTTGAATCCCTGTCAATTGAAGGCTGAAGAACCAAAATACACAAGAAATATAATCAGAAATCATTACCTTCAGCCCAATCAACAGAATGAATTT--GTATAAATGTCCGTTAAAGATGATTTCTAGGCATTGATGTACGTAGAGCACGAACATATACTTAGTTTAGTTAAGCTCTTTAGGTATT----GTAATTCAAATATTTGATAGATAAAAATAAAAGTAGTTTACCCATATTAACCAGCGAAGTGCCCGAGCACCAGTAGTAATGTCCTTGCTATCCAGCT
>PIMN-10
TTTTTGCTCTTTTAGGTGCAAGGCGTTCATCTCTCTCAACAAAAGCAAGCCTAAATAGCTCAGCTTTAGGTAACATGCCAGGCTCAGAACCTTTTTTTTCATTCAAAGTTTTGAGCCTCGGAGCTGCATTAATTGTCCATGTCTTTGGATCTATGTCTTCAACAATTTGTGCATCTAAAACTATACCCGGTAGAGCTTCCCTCGGAACTGATACCCCTCTGTAAAAAAGTGTAGATGGGTTGACACTGATTCGAGGGCACTCCAAATTAAGGCAATCACTTGAATCCCTGTCAATTGAAGGCTGAAGAACCAAAATACACAAGAAATATAATCAGAAATCATTACCTTCAGCCCAATCAACAGAATGAATTT--GTATAAATGTCCGTTAAAGATGATTTCTAGGCATTGATGTACGTAGAACACGAACATATACTTAGTTTAGTTAAGCTCTTTAGGTATT----GTAATTCAAATATTTGATAGATAAAAATAA---TAGTTTACCCATATTAACCAGCGAAGTGCCCGAGCACCAGTAGTAATGTCCTTGCTATCCAGCT
>PIMN-17
TTTTTGCTCTTTTAGGTGCAAGGCGTTCATCTCTCTCAACAAAAGCAAGCCTAAATAGCTCAGCTTTAGGTAACATGCCAGGCTCAGAACCTTTTTTTTCATTCAAAGTTTTGAGCCTCGGAGCTGCATTAATTGTCCATGTCTTTGGATCTATGTCTTCAACAATTTGTGCATCTAAAACTATACCCGGTAGAGCTTCCCTCGGAACTGATACCCCTCTGTAAAAAAGTGTAGATGGGTTGACACTGATTCGAGGGCACTCCAAATTAAGGCAATCACTTGAATCCCTGTCAATTGAAGGCTGAAGAACCAAAATACACAAGAAATATAATCAGAAATCATTACCTTCAGCCCAATCAACAGAATGAATTT--GTATAAATGTCCGTTAAAGATGATTTCTAGGCATTGATGTACGTAGAGCACGAACATATACTTAGTTTAGTTAAGCTCTTTAGGTATT----GTAATTCAAATATTTGATAGATAAAAATAAAAGTAGTTTACCCATATTAACCAGCGAAGTGCCCGAGCACCAGTAGTAATGTCCTTGCTATCCAGCT
>PIMN-4
TTTTTGCTCTTTTAGGTGCAAGGCGTTCATCTCTCTCAACAAAAGCAAGCCTAAATAGCTCAGCTTTAGGTAACATGCCAGGCTCAGAACCTTTTTTTTCATTCAAAGTTTTGAGCCTCGGAGCTGCATTAATTGTCCATGTCTTTGGATCTATGTCTTCAACAATTTGTGCATCTAAAACTATACCCGGTAGAGCTTCCCTCGGAACTGATACCCCTCTGTAAAAAAGTGTAGATGGGTTGACACTGATTCGAGGGCACTCCAAATTAAGGCAATCACTTGAATCCCTGTCAATTGAAGGCTGAAGAACCAAAATACACAAGAAATATAACCAGAAATCATTACCTTCAGCCCAATCAACAGAATGAATTT--GTATAAATGTCCGTTAAAGATGATTTCTAGGCATTGATGTACGTAGAGCACGAACATATACTTAGTTTAGTTAAGCTCTTTAGGTATT----GTAATTCAAATATTTGATAGATAAAAATAAAAGTAGTTTACCCATATTAACCAGCGAAGTGCCCGAGCACCAGTAGTAATGTCCTTGCTATCCAGCT
>PIMN-6
TTTTTGCTCTTTTAGGTGCAAGGCGTTCATCTCTCTCAACAAAAGCAAGCCTAAATAGCTCAGCTTTAGGTAACATGCCAGGCTCAGAACCTTTTTTTTCATTCAAAGTTTTGAGCCTCGGAGCTGCATTAATTGTCCATGTCTTTGGATCTATGTCTTCAACAATTTGTGCATCTAAAACTATACCCGGTAGAGCTTCCCTCGGAACTGATACCCCTCTGTAAAAAAGTGTAGATGGGTTGACACTGATTCGAGGGCACTCCAAATTAAGGCAATCACTTGAATCCCTGTCAATTGAAGGCTGAAGAACCAAAATACACAAGAAATATAATCAGAAATCATTACCTTCAGCCCAATCAACAGAATGAATTT--GTATAAATGTCCGTTAAAGATGATTTCTAGGCATTGATGTACGTAGAGCACGAACATATACTTAGTTTAGTTAAGCTCTTTAGGTATT----GTAATTCAAATATTTGATAGATAAAAATAAAAGTAGTTTACCCATATTAACCAGCGAAGTGCCCGAGCACCAGTAGTAATGTCCTTGCTATCCAGCT
>PIMN-16
TTTTTGCTCTTTTAGGTGCAAGGCGTTCATCTCTCTCAACAAAAGCAAGCCTAAATAGCTCAGCTTTAGGTAACATGCCAGGCTCAGAACCTTTTTTTTCATTCAAAGTTTTGAGCCTCGGAGCTGCATTAATTGTCCATGTCTTTGGATCTATGTCTTCAACAATTTGTGCATCTAAAACTATACCCGGTAGAGCTTCCCTCGGAACTGATACCCCTCTGTAAAAAAGTGTAGATGGGTTGACACTGATTCGAGGGCACTCCAAATTAAGGCAATCACTTGAATCCCTGTCAATTGAAGGCTGAAGAACCAAAATACACAAGAAATATAACCAGAAATCATTACCTTCAGCCCAATCAACAGAATGAATTT--GTATAAATGTCCGTTAAAGATGATTTCTAGGCATTGATGTACGTAGAGCACGAACATATACTTAGTTTAGTTAAGCTCTTTAGGTATT----GTAATTCAAATATTTGATAGATAAAAATAAAAGTAGTTTACCCATATTAACCAGCGAAGTGCCCGAGCACCAGTAGTAATGTCCTTGCTATCCAGCT
>PIMN-5
TTTTTGCTCTTTTAGGTGCAAGGCGTTCATCTCTCTCAACAAAAGCAAGCCTAAATAGCTCAGCTTTAGGTAACATGCCAGGCTCAGAACCTTTTTTTTCATTCAAAGTTTTGAGCCTCGGAGCTGCATTAATTGTCCATGTCTTTGGATCTATGTCTTCAACAATTTGTGCATCTAAAACTATACCCGGTAGAGCTTCCCTCGGAACTGATACCCCTCTGTAAAAAAGTGTAGATGGGTTGACACTGATTCGAGGGCACTCCAAATTAAGGCAATCACTTGAATCCCTGTCAATTGAAGGCTGAAGAACCAAAATACACAAGAAATATAATCAGAAATCATTACCTTCAGCCCAATCAACAGAATGAATTT--GTATAAATGTCCGTTAAAGATGATTTCTAGGCATTGATGTACGTAGAGCACGAACATATACTTAGTTTAGTTAAGCTCTTTAGGTATT----GTAATTCAAATATTTGATAGATAAAAATAAAAGTAGTTTACCCATATTAACCAGCGAAGTGCCCGAGCACCAGTAGTAATGTCCTTGCTATCCAGCT
>PIMN-2
TTTTTGCTCTTTTAGGTGCAAGGCGTTCATCTCTCTCAACAAAAGCAAGCCTAAATAGCTCAGCTTTAGGTAACATGCCAGGCTCAGAACCTTTTTTTTCATTCAAAGTTTTGAGCCTCGGAGCTGCATTAATTGTCCATGTCTTTGGATCTATGTCTTCAACAATTTGTGCATCTAAAACTATACCCGGTAGAGCTTCCCTCGGAACTGATACCCCTCTGTAAAAAAGTGTAGATGGGTTGACACTGATTCGAGGGCACTCCAAATTAAGGCAATCACTTGAATCCCTGTCAATTGAAGGCTGAAGAACCAAAATACACAAGAAATATAATCAGAAATCATTACCTTCAGCCCAATCAACAGAATGAATTT--GTATAAATGTCCGTTAAAGATGATTTCTAGGCATTGATGTACGTAGAGCACGAACATATACTTAGTTTAGTTAAGCTCTTTAGGTATT----GTAATTCAAATATTTGATAGATAAAAATAAAAGTAGTTTACCCATATTAACCAGCGAAGTGCCCGAGCACCAGTAGTAATGTCCTTGCTATCCAGCT
>PIMN-14
TTTTTGCTCTTTTAGGTGCAAGGCGTTCATCTCTCTCAACAAAAGCAAGCCTAAATAGCTCAGCTTTAGGTAACATGCCAGGCTCAGAACCTTTTTTTTCATTCAAAGTTTTGAGCCTCGGAGCTGCATTAATTGTCCATGTCTTTGGATCTATGTCTTCAACAATTTGTGCATCTAAAACTATACCCGGTAGAGCTTCCCTCGGAACTGATACCCCTCTGTAAAAAAGTGTAGATGGGTTGACACTGATTCGAGGGCACTCCAAATTAAGGCAATCACTTGAATCCCTGTCAATTGAAGGCTGAAGAACCAAAATACACAAGAAATATAATCAGAAATCATTACCTTCAGCCCAATCAACAGAATGAATTT--GTATAAATGTCCGTTAAAGATGATTTCTAGGCATTGATGTACGTAGAGCACGAACATATACTTAGTTTAGTTAAGCTCTTTAGGTATT----GCAATTCAAATATTTGATAGAGAAAAATAAAAGTAGTTTACCCATATTAACCAGCGAAGTGCCCGAGCACCAGTAGTAATGTCCTTGCTATCCAGCT
>PISB-12
TTTTTGCTCTTTTAGGTGCAAGGCGTTCATCTCTCTCAACAAAAGCAAGCCTAAATAGCTCAGCTTTAGGTAACATGCCAGGCTCAGAACCTTTTTTTTCATTCAAAGTTTTGAGCCTCGGAGCTGCATTAATTGTCCATGTCTTTGGATCTATGTCTTCAACAATTTGTGCATCTAAAACTATACCCGGTAGAGCTTCCCTCGGAACTGATACCCCTCTGTAAAAAAGTGTAGATGGGTTGACACTGATTCGAGGGCACTCCAAATTAAGGCAATCACTTGAATCCCTGTCAATTGAAGGCTGAAGAACCAAAATACACAAGAAATATAATCAGAAATCATTACCTTCAGCCCAATCAACAGAATGAATTT--GTATAAATGTCCGTTAAAGATGATTTCTAGGCATTGATGTACGTAGAGCACGAACATATACTTAGTTTAGTTAAGCTCTTTAGGTATT----GTAATTCAAATATTTGATAGATAAAAATAAAAGTAGTTTACCCATATTAACCAGCGAAGTGCCCGAGCACCAGTAGTAATGTCCTTGCTATCCAGCT
>PISB-18
TTTTTGCTCTTTTAGGTGCAAGGCGTTCATCTCTCTCAACAAAAGCAAGCCTAAATAGCTCAGCTTTAGGTAACATGCCAGGCTCAGAACCTTTTTTTTCATTCAAAGTTTTGAGCCTCGGAGCTGCATTAATTGTCCATGTCTTTGGATCTATGTCTTCAACAATTTGTGCATCTAAAACTATACCCGGTAGAGCTTCCCTCGGAACTGATACCCCTCTGTAAAAAAGTGTAGATGGGTTGACACTGATTCGAGGGCACTCCAAATTAAGGCAATCACTTGAATCCCTGTCAATTGAAGGCTGAAGAACCAAAATACACAAGAAATATAATCAGAAATCATTACCTTCAGCCCAATCAACAGAATGAATTT--GTATAAATGTCCGTTAAAGATGATTTCTAGGCATTGATGTACGTAGAGCACGAACATATACTTAGTTTAGTTAAGCTCTTTAGGTATT----GTAATTCAAATATTTGATAGATAAAAATAAAAGTAGTTTACCCATATTAACCAGCGAAGTGCCCGAGCACCAGTAGTAATGTCCTTGCTATCCAGCT
>PISB-7
NNNNNNNNNNNNNNNNNNNNNNNNNNNNNNNNNNNNNNNNNNNNNNNNNNNNNNNTAGCTCAGCTTTAGGTAACATGCCAGGCTCAGAACCTTTTTTTTCATTCAAAGTTTTGAGCCTCGGAGCTGCATTAATTGTCCATGTCTTTGGATCTATGTCTTCAACAATTTGTGCATCTAAAACTATACCCGGTAGAGCTTCCCTCGGAACTGATACCCCTCTGTAAAAAAGTGTAGATGGGTTGACACTGATTCGAGGGCACTCCAAATTAAGGCAATCACTTGAATCCCTGTCAATTGAAGGCTGAAGAACCAAAATACACAAGAAATATAATCAGAAATCATTACCTTCAGCCCAATCAACAGAATGAATTT--GTATAAATGTCCGTTAAAGATGATTTCTAGGCATTGATGTACGTAGAGCACGAACATATACTTAGTTTAGTTAAGCTCTTTAGGTATT----GTAATTCAAATATTTGATAGATAAAAATAA---TAGTTTACCCATATTAACCAGCGAAGTGCCCGAGCACCAGTAGTAATGTCCTTGCTATCCAGCT
>PISB-17
TTTTTGCTCTTTTAGGTGCAAGGCGTTCATCTCTCTCAACAAAAGCAAGCCTAAATAGCTCAGCTTTAGGTAACATGCCAAGCTCAGAACCTTTTTTTTCATTCAAAGTTTTGAGCCTCGGAGCTGCATTAATTGTCCATGTCTTTGGATCTATGTCTTCAACAATTTGCGCATCTAAAACTATACCCGGTAGAGCTTCCCTCGGAACTGATACCCCTCTGTAAAAAAGTGTAGATGGGTTGACACTGATTCGAGGGCACTCCAAATTAAGGCAATCACTTGAATCCCTGTCAATTGAAGGCTGAAGAACCAAAATACACAAGAAATATAATCAGAAATCATTACCTTCAGCCCAATCAACAGAATGAATTT--GTATAAATGTCCGTTAAAGATGATTTCTAGGCATT-ATGTACGTAGAGCACGAACATATACTTAGTTTAGTTAAGCTCTTTAGGTATT----GTAATTCAAATATTTGATAGATAAAAATAAAAGTAGTTTACCCATATTAACCAGCGAAGTGCCCGAGCACCAGTAGTAATGTCCTTGCTATCCAGCT
>PISB-16
TTTTTGCTCTTTTAGGTGCAAGGCGTTCATCTCTCTCAACAAAAGCAAGCCTAAATAGCTCAGCTTTAGGTAACATGCCAGGCTCAGAACCTTTTTTTTCATTCAAAGTTTTGAGCCTCGGAGCTGCATTAATTGTCCATGTCTTTGGATCTATGTCTTCAACAATTTGTGCATCTAAAACTATACCCGGTAGAGCTTCCCTCGGAACTGATACCCCTCTGTAAAAAAGTGTAGATGGGTTGACACTGATTCGAGGGCACTCCAAATTAAGGCAATCACTTGAATCCCTGTCAATTGAAGGCTGAAGAACCAAAATACACAAGAAATATAATCAGAAATCATTACCTTCAGCCCAATCAACAGAATGAATTT--GTATAAATGTCCGTTAAAGATGATTTCTAGGCATTGATGTACGTAGAGCACGAACATATACTTAGTTTAGTTAAGCTCTTTAGGTATT----GTAATTCAAATATTTGATAGATAAAAATAAAAGTAGTTTACCCATATTAACCAGCGAAGTGCCCGAGCACCAGTAGTAATGTCCTTGCTATCCAGCT
>PISB-5
NNNNNNNNNNNNNNNNNNNNNNNNNNNNNNNNNNNNNNNNNAAAGCAAGCCTAAATAGCTCAGCTTTAGGTAACATGCCAGGCTCAGAACCTTTTTTTTCATTCAAAGTTTTGAGCCTCGGAGCTGCATTAATTGTCCATGTCTTTGGATCTATGTCTTCAACAATTTGTGCATCTAAAACTATACCCGGTAGAGCTTCCCTCGGAACTGATACCCCTCTGTAAAAAAGTGTAGATGGGTTGACACTGATTCGAGGGCACTCCAAATTAAGGCAATCACTTGAATCCCTGTCAATTGAAGGCTGAAGAACCAAAATACACAAGAAATATAATCAGAAATCATTACCTTCAGCCCAATCAACAGAATGAATTT--GTATAAATGTCCGTTAAAGATGATTTCTAGGCATTGATGTACGTAGAGCACGAACATATACTTAGTTTAGTTAAGCTCTTTAGGTATT----GTAATTCAAATATTTGATAGATAAAAATAAAAGTAGTTTACCCATATTAACCAGCGAAGTGCCCGAGCACCAGTAGTAATGTCCTTNNNNNNNNNNN
>PISB-4
NNNNNNNNNNNNNNNNNNNNNNNNNNNNNNNNNNNNNNNNNNNNNNNNNCCTAAATAGCTCAGCTTTAGGTAACATGCCAGGCTCAGAACCTTTTTTTTCATTCAAAGTTTTGAGCCTCGGAGCTGCATTAATTGTCCATGTCTTTGGATCTATGTCTTCAACAATTTGTGCATCTAAAACTATACCCGGTAGAGCTTCCCTCGGAACTGATACCCCTCTGTAAAAAAGTGTAGATGGGTTGACACTGATTCGAGGGCACTCCAAATTAAGGCAATCACTTGAATCCCTGTCAATTGAAGGCTGAAGAACCAAAATACACAAGAAATATAATCAGAAATCATTACCTTCAGCCCAATCAACAGAATGAATTT--GTATAAATGTCCGTTAAAGATGATTTCTAGGCATTGATGTACGTAGAGCACGAACATATACTTAGTTTAGTTAAGCTCTTTAGGTATT----GTAATTCAAATATTTGATAGATAAAAATAAAAGTAGTTTACCCATATTAACCAGCGAAGTGCCCGAGCACCAGTAGTAATGTCCTTGCTATCCAGCT
>PISB-6
NNNNNNNNCTTTTAGGTGCAAGGCGTTCATCTCTCTCAACAAAAGCAAGCCTAAATAGCTCAGCTTTAGGTAACATGCCAGGCTCAGAACCTTTTTTTTCATTCAAAGTTTTGAGCCTCGGAGCTGCATTAATTGTCCATGTCTTTGGATCTATGTCTTCAACAATTTGTGCATCTAAAACTATACCCGGTAGAGCTTCCCTCGGAACTGATACCCCTCTGTAAAAAAGTGTAGATGGGTTGACACTGATTCGAGGGCACTCCAAATTAAGGCAATCACTTGAATCCCTGTCAATTGAAGGCTGAAGAACCAAAATACACAAGAAATATAATCAGAAATCATTACCTTCAGCCCAATCAACAGAATGAATTT--GTATAAATGTCCGTTAAAGATGATTTCTAGGCATTGATGTACGTAGAGCACGAACATATACTTAGTTTAGTTAAGCTCTTTAGGTATT----GTAATTCAAATATTTGATAGATAAAAATAAAAGTAGTTTACCCATATTAACCAGCGAAGTGCCCGAGCACCAGTAGTAATGTCCTTGCTATCCAGCT
>PISB-14
TTTTTGCTCTTTTAGGTGCAAGGCGTTCATCTCTCTCAACAAAAGCAAGCCTAAATAGCTCAGCTTTAGGTAACATGCCAGGCTCAGAACCTTTTTTTTCATTCAAAGTTTTGAGCCTCGGAGCTGCATTAATTGTCCATGTCTTTGGATCTATGTCTTCAACAATTTGCGCATCTAAAACTATACCCGGTAGAGCTTCCCTCGGAACTGATACCCCTCTGTAAAAAAGTGTAGATGGGTTGACACTGATTCGAGGGCACTCCAAATTAAGGCAATCACTTGAATCCCTGTCAATTGAAGGCTGAAGAACCAAAATACACAAGAAATATAATCAGAAATCATTACCTTCAGCCCAATCAACAGAATGAATTT--GTATAAATGTCCGTTAAAGATGATTTCTAGGCATTGATGTACGTAGAGCACGAACATATACTTAGTTTAGTTAAGCTCTTTAGGTATT----GTAATTCAAATATTTGATAGATAAAAATAAAAGTAGTTTACCCATATTAACCAGCGAAGTGCCCGAGCACCAGTAGTAATGTCCTTGCTATCCAGCT
>PISB-10
TTTTTGCTCTTTTAGGTGCAAGGCGTTCATCTCTCTCAACAAAAGCAAGCCTAAATAGCTCAGCTTTAGGTAACATGCCAGGCTCAGAACCTTTTTTTTCATTCAAAGTTTTGAGCCTCGGAGCTGCATTAATTGTCCATGTCTTTGGATCTATGTCTTCAACAATTTGTGCATCTAAAACTATACCCGGTAGAGCTTCCCTCGGAACTGATACCCCTCTGTAAAAAAGTGTAGATGGGTTGACACTGATTCGAGGGCACTCCAAATTAAGGCAATCACTTGAATCCCTGTCAATTGAAGGCTGAAGAACCAAAATACACAAGAAATATAATCAGAAATCATTACCTTCAGCCCAATCAACAGAATGAATTT--GTATAAATGTCCGTTAAAGATGATTTCTAGGCATTGATGTACGTAGAGCACGAACATATACTTAGTTTAGTTAAGCTCTTTAGGTATT----GTAATTCAAATATTTGATAGATAAAAATAA---TAGTTTACCCATATTAACCAGCGAAGTGCCCGAGCACCAGTAGTAATGTCCTTGCTATCCAGCT
>PISB-15
NNNNNNNNNNNNNNNNNNNNAGGCGTTCATCTCTCTCAACAAAAGCAAGCCTAAATAGCTCAGCTTTAGGTAACATGCCAAGCTCAGAACCTTTTTTTTCATTCAAAGTTTTGAGCCTCGGAGCTGCATTAATTGTCCATGTCTTTGGATCTATGTCTTCAACAATTTGCGCATCTAAAACTATACCCGGTAGAGCTTCCCTCGGAACTGATACCCCTCTGTAAAAAAGTGTAGATGGGTTGACACTGATTCGAGGGCACTCCAAATTAAGGCAATCACTTGAATCCCTGTCAATTGAAGGCTGAAGAACCAAAATACACAAGAAATATAATCAGAAATCATTACCTTCAGCCCAATCAACAGAATGAATTT--GTATAAATGTCCGTTAAAGATGATTTCTAGGCATT-ATGTACGTAGAGCACGAACATATACTTAGTTTAGTTAAGCTCTTTAGGTATT----GTAATTCAAATATTTGATAGATAAAAATAAAAGTAGTTTACCCATATTAACCAGCGAAGTGCCCGAGCACCAGTAGTAATGTCCTTGCTATCCAGCT
>PISB-3
TTTTTGCTCTTTTAGGTGCAAGGCGTTCATCTCTCTCAACAAAAGCAAGCCTAAATAGCTCAGCTTTAGGTAACATGCCAGGCTCAGAACCTTTTTTTTCATTCAAAGTTTTGAGCCTCGGAGCTGCATTAATTGTCCATGTCTTTGGATCTATGTCTTCAACAATTTGTGCATCTAAAACTATACCCGGTAGAGCTTCCCTCGGAACTGATACCCCTCTGTAAAAAAGTGTAGATGGGTTGACACTGATTCGAGGGCACTCCAAATTAAGGCAATCACTTGAATCCCTGTCAATTGAAGGCTGAAGAACCAAAATACACAAGAAATATAATCAGAAATCATTACCTTCAGCCCAATCAACAGAATGAATTT--GTATAAATGTCCGTTAAAGATGATTTCTAGGCATTGATGTACGTAGAGCACGAACATATACTTAGTTTAGTTAAGCTCTTTAGGTATT----GTAATTCAAATATTTGATAGATAAAAATAAAAGTAGTTTACCCATATTAACCAGCGAAGTGCCCGAGCACCAGTAGTAATGTCCTTGCTATCCAGCT
>PISB-13
TTTTTGCTCTTTTAGGTGCAAGGCGTTCATCTCTCTCAACAAAAGCAAGCCTAAATAGCTCAGCTTTAGGTAACATGCCAGGCTCAGAACCTTTTTTTTCATTCAAAGTTTTGAGCCTCGGAGCTGCATTAATTGTCCATGTCTTTGGATCTATGTCTTCAACAATTTGTGCATCTAAAACTATACCCGGTAGAGCTTCCCTCGGAACTGATACCCCTCTGTAAAAAAGTGTAGATGGGTTGACACTGATTCGAGGGCACTCCAAATTAAGGCAATCACTTGAATCCCTGTCAATTGAAGGCTGAAGAACCAAAATACACAAGAAATATAATCAGAAATCATTACCTTCAGCCCAATCAACAGAATGAATTT--GTATAAATGTCCGTTAAAGATGATTTCTAGGCATTGATGTACGTAGAGCACGAACATATACTTAGTTTAGTTAAGCTCTTTAGGTATT----GTAATTCAAATATTTGATAGATAAAAATAAAAGTAGTTTACCCATATTAACCAGCGAAGTGCCCGAGCACCAGTAGTAATGTCCTTGCTATCCAGCT
>PISQ-2
TTTTTGCTCTTTTAGGTGCAAGGCGTTCATCTCTCTCAACAAAAGCAAGCCTAAATAGCTCAGCTTTAGGTAACATGCCAGGCTCAGAACCTTTTTTTTCATTCAAAGTTTTAAGCCTCAGAGCTGCATTAATTGTCCATGTCTTTGGATCTATGTCTTCAACAATTTGTGCATCTAAAACTATACCCGGTAGAGCTTCCCTCGGAACTGATACCCCTCTGTCACAAAGTGTAGATGGGTTGACACTGATTCGAGGGCACTCCAAATTAAGGCAATCACTTGAATCCCTGTCAATTGAAGGCTGAAGAACCAAAATACACAAGAAATATAATGAGAAATCATTACCTTCAGCCCAATCAACAGAATGAATTT--GTATAAATGTCCGTTAAAGATGATTTCTAGGCATTGATGTATGTACAGCACGAACATATACTTAGTTTAGTTAAGCTCTTTAGGTATT----GTAAT-CAAATATTTGATAGATAAAAATAAAAGTATATTACCCATATTAACCAACGAAGTGCCCGAGCACCAGTAGTAATGTCCTTGCTATCCAGCT
>PISQ-1
TTTTTGCTCTTTTAGGTGCAAGGCGTTCATCTCTCTCAACAAAAGCAAGCCTAAATAGCTCAGCTTTAGGTAACATGCCAGGCTCAGAACCTTTTTTTTCATTCAAAGTTTTAAGCCTCAGAGCTGCATTAATTGTCCATGTCTTTGGATCTATGTCTTCAACAATTTGTGCATCTAAAACTATACCCGGTAGAGCTTCCCTCGGAACTGATACCCCTCTGTCACAAAGTGTAGATGGGTTGACACTGATTCGAGGGCACTCCAAATTAAGGCAATCACTTGAATCCCTGTCAATTGAAGGCTGAAGAACCAAAATACACAAGAAATATAATGAGAAATCATTACCTTCAGCCCAATCAACAGAATGAATTT--GTATAAATGTCCGTTAAAGATGATTTCTAGGCATTGATGTATGTACAGCACGAACATATACTTAGTTTAGTTAAGCTCTTTAGGTATT----GTAAT-CAAATATTTGATAGATAAAAATAAAAGTATATTACCCATATTAACCAACGAAGTGCCCGAGCACCAGTAGTAATGTCCTTGCTATCCANNN
>PIST-3
NNNNNNNNNNNTTAGGTGCAAGGCGTTCATCTCTCTCAACAAAAGCAAGCCTAAATAGCTCAGCTTTAGGTAACATGCCAGGCTCAGAACCTTTTTTTTCATTCAAAGTTTTGAGCCTCGGAGCTGCATTAATTGTCCATGTCTTTGGATCTATGTCTTCAACAATTTGTGCATCTAAAACTATACCCGGTAGAGCTTCCCTCGGAACTGATACCCCTCTGTAAAAAAGTGTAGATGGGTTGACACTGATTCGAGGGCACTCCAAATTAAGGCAATCACTTGAATCCCTGTCAATTGAAGGCTGAAGAACCAAAATACACAAGAAATATAATCAGAAATCATTACCTTCAGCCCAATCAACAGAATGAATTT--GTATAAATGTCCGTTAAAGATGATTTCTAGGCATTGATGTACGTAGAGCACGAACATATACTTAGTTTAGTTAAGCTCTTTAGGTATT----GTAATTCAAATATTTGATAGATAAAAATAAAAGTAGTTTACCCATATTAACCAGCGAAGTGCCCGAGCACCAGTAGTAATGTCCTTGCTATCCAGCT
>PIST-8
NNNNNNNNNNNNNNNNNNNNNNNNNNNNNNNNNNNNNNNNNNNNNNNNNNNNAAATAGCTCAGCTTTAGGTAACATGCAAGGCTCAGAACCTTTTTTTTCATTCAAAGTTTTGAGCCTCGGAGCTGCATTAATTGTCCATGTCTTTGGATCTATGTCTTCAACAATTTGTGCATCTAAAACTATACCCGGTAGAGCTTCCCTCGGAACTGATACCCCTCTGTAAAAAAGTGTAGATGGGTTGACACTGATTCGAGGGCACTCCAAATTAAGGCAATCACTTGAATCCCTGTCAATTGAAGGCTGAAGAACCAAAATACACAAGAAATATAATCAGAAATCATTACCTTCAGCCCAATCAACAGAATGAATTTACGTATAAATGTCCGTTAAAGATGATTTCTAGGCATTGATGTACGTAGAGCACGAACATATACTTAGTTTAGTTAAGCTCTTTAGGTATTACTAGTAATTCAAATATTTGATAGATAAAAATAAAAGTAGTTTACCCATATTAACCAGCGAAGTGCCCGAGCACCAGTAGTAATGTCCTTGCTATCCAGCT
>PIST-19
TTTTTGCTCTTTTAGGTGCAAGGCGTTCATCTCTCTCAACAAAAGCAAGCCTAAATAGCTCAGCTTTAGGTAACATGCCAGGCTCAGAACCTTTTTTTTCATTCAAAGTTTTGAGCCTCGGAGCTGCATTAATTGTCCATGTCTTTGGATCTATGTCTTCAACAATTTGTGCATCTAAAACTATACCCGGTAGAGCTTCCCTCGGAACTGATACCCCTCTGTAAAAAAGTGTAGATGGGTTGACACTGATTCGAGGGCACTCCAAATTAAGGCAATCACTTGAATCCCTGTCAATTGAAGGCTGAAGAACCAAAATACACAAGAAATATAATCAGAAATCATTACCTTCAGCCCAATCAACAGAATGAATTT--GTATAAATGTCCGTTAAAGATGATTTCTAGGCATTGATGTACGTAGAGCACGAACATATACTTAGTTTAGTTAAGCTCTTTAGGTATT----GTAATTCAAATATTTGATAGATAAAAATAAAAGTAGTTTACCCATATTAACCAGCGAAGTGCCCGAGCACCAGTAGTAATGTCCTTGCTATCCAGCT
>PICH-X2
TTTTTGCTCTTTTAGGTGCAAGGCGTTCATCTCTCTCAACAAAAGCAAGCCTAAATAGCTCAGCTTTAGGTAACATGCCAGGCTCAGAACCTTTTTTTTCATTCAAAGTTTTGAGCCTCGGAGCTGCATTAATTGTCCATGTCTTTGGATCTATGTCTTCAACAATTTGTGCATCTAAAACTATACCCGGTAGAGCTTCCCTCGGAACTGATACCCCTCTGTAAAAAAGTGTAGATGGGTTGACACTGATTCGAGGGCACTCCAAATTAAGGCAATCACTTGAATCCCTGTCAATTGAAGGCTGAAGAACCAAAATACACAAGAAATATAATCAGAAATCATTACCTTCAGCCCAATCAACAGAATGAATTT--GTATAAATGTCCGTTAAAGATGATTTCTAGGCATTGATGTACGTAGAGCACGAACATATACTTAGTTTAGTTAAGCTCTTTAGGTATT----GTAATTCAAATATTTGATAGATAAAAATAAAAGTAGTTTACCCATATTAACCAGCGAAGTGCCCGAGCACCAGTAGTAATGTCCTTGCTATCCAGCT
>PIST-9
TTTTTGCTCTTTTAGGTGCAAGGCGTTCATCTCTCTCAACAAAAGCAAGCCTAAATAGCTCAGCTTTAGGTAACATGCCAGGCTCAGAACCTTTTTTTTCATTCAAAGTTTTGAGCCTCGGAGCTGCATTAATTGTCCATGTCTTTGGATCTATGTCTTCAACAATTTGTGCATCTAAAACTATACCCGGTAGAGCTTCCCTCGGAACTGATACCCCTCTGTAAAAAAGTGTAGATGGGTTGACACTGATTCGAGGGCACTCCAAATTAAGGCAATCACTTGAATCCCTGTCAATTGAAGGCTGAAGAACCAAAATACACAAGAAATATAATCAGAAATCATTACCTTCAGCCCAATCAACAGAATGAATTT--GTATAAATGTCCGTTAAAGATGATTTCTAGGCATTGATGTACGTAGAGCACGAACATATACTTAGTTTAGTTAAGCTCTTTAGGTATT----GTAATTCAAATATTTGATAGATAAAAATAAAAGTAGTTTACCCATATTAACCAGCGAAGTGCCCGAGCACCAGTAGTAATGTCCTTGCTATCCAGCT
>PICH-X1
TTTTTGCTCTTTTAGGTGCAAGGCGTTCATCTCTCTCAACAAAAGCAAGCCTAAATAGCTCAGCTTTAGGTAACATGCCAGGCTCAGAACCTTTTTTTTCATTCAAATTTTTTAGCCTCGGAGCTGCATTAATTGTCCATGTCTTTGGATCTATGTCTTCAACAATTTGTGCATCTAAAACTATACCCGGTAGAGCTTCCCTCGGAACTGATACCCCTCTGTAAAAAAGTGTAGATGGGTTGACACTGATTCGAGGGCACTCCAAATTAAGGCAATCACTTGAATCCCTGTCAATTGAAGGCTGAAGAACCAAAATACACAAGAAATATAATCAGAAATCATTACCTTCAGCCCAATCAACAGAATGAATTT--GTATAAATGTCCGTTAAAGATGATTTCTAGGCATTGATGTACGTAGAGCACGAACATATACTTAGTTTAGTTAAGCTCTTTAGGTATT----GTAATTCAAATATTTGATAGATAAAAATAAAAGTAGTTTACCCATATTAACCAGCGAAGTGCCCGAGCACCAGTAGTAATGTCCTTGCTATCCAGCT
>PIST-6
NNNNNNNNNNNNNNNNNNNNNNNNNNNNNNNNNNNNNNNNNNNNNNNNNNNNNNNNNNNNNNNNNNNNNNNNNNATGCCAGGCTCAGAACCTTTTTTTTCATTCAAAGTTTTGAGCCTCGGAGCTGCATTAATTGTCCATGTCTTTGGATCTATGTCTTCAACAATTTGTGCATCTAAAACTATACCCGGTAGAGCTTCCCTCGGAACTGATACCCCTCTGTAAAAAAGTGTAGATGGGTTGACACTGATTCGAGGGCACTCCAAATTAAGGCAATCACTTGAATCCCTGTCAATTGAAGGCTGAAGAACCAAAATACACAAGAAATATAATCAGAAATCATTACCTTCAGCCCAATCAACAGAATGAATTT--GTATAAATGTCCGTTAAAGATGATTTCTAGGCATTGATGTACGTAGAGCACGAACATATACTTAGTTTAGTTAAGCTCTTTAGGTATT----GTAATTCAAATATTTGATAGATAAAAATAAAAGTAGTTTACCCATATTAACCAGCGAAGTGCCCGAGCACCAGTAGTAATGTCCTTGCTATCCAGCT
>PIST-15
NNNNNNNNNNNNNNNGTGCAAGGCGTTCATCTCTCTCAACAAAAGCAAGCCTAAATAGCTCAGCTTTAGGTAACATGCCAGGCTCAGAACCTTTTTTTTCATTCAAAGTTTTGAGCCTCGGAGCTGCATTAATTGTCCATGTCTTTGGATCTATGTCTTCAACAATTTGTGCATCTAAAACTATACCCGGTAGAGCTTCCCTCGGAACTGATACCCCTCTGTAAAAAAGTGTAGATGGGTTGACACTGATTCGAGGGCACTCCAAATTAAGGCAATCACTTGAATCCCTGTCAATTGAAGGCTGAAGAACCAAAATACACAAGAAATATAATCAGAAATCATTACCTTCAGCCCAATCAACAGAATGAATTT--GTATAAATGTCCGTTAAAGATGATTTCTAGGCATTGATGTACGTAGAGCACGAACATATACTTAGTTTAGTTAAGCTCTTTAGGTATT----GTAATTCAAATATTTGATAGATAAAAATAAAAGTAGTTTACCCATATTAACCAGCGAAGTGCCCGAGCACCAGTAGTAATGTCCTTGCTATCCAGCT
>PICH-X3
TTTTTGCTCTTTTAGGTGCAAGGCGTTCATCTCTCTCAACAAAAGCAAGCCTAAATAGCTCAGCTTTAGGTAACATGCCAGGCTCAGAACCTTTTTTTTCATTCAAAGTTTTGAGCCTCGGAGCTGCATTAATTGTCCATGTCTTTGGATCTATGTCTTCAACAATTTGTGCATCTAAAACTATACCCGGTAGAGCTTCCCTCGGAACTGATACCCCTCTGTAAAAAAGTGTAGATGGGTTGACACTGATTCGAGGGCACTCCAAATTAAGGCAATCACTTGAATCCCTGTCAATTGAAGGCTGAAGAACCAAAATACACAAGAAATATAATCAGAAATCATTACCTTCAGCCCAATCAACAGAATGAATTT--GTATAAATGTCCGTTAAAGATGATTTCTAGGCATTGATGTACGTAGAGCACGAACATATACTTAGTTTAGTTAAGCTCTTTAGGTATT----GTAATTCAAATATTTGATAGATAAAAATAAAAGTAGTTTACCCATATTAACCAGCGAAGTGCCCGAGCACCAGTAGTAATGTCCTTGCTATCCAGCT
>PIST-11
TTTTTGCTCTTTTAGGTGCAAGGCGTTCATCTCTCTCAACAAAAGCAAGCCTAAATAGCTCAGCTTTAGGTAACATGCCAGGCTCAGAACCTTTTTTTTCATTCAAAGTTTTGAGCCTCGGAGCTGCATTAATTGTCCATGTCTTTGGATCTATGTCTTCAACAATTTGTGCATCTAAAACTATACCCGGTAGAGCTTCCCTCGGAACTGATACCCCTCTGTAAAAAAGTGTAGATGGGTTGACACTGATTCGAGGGCACTCCAAATTAAGGCAATCACTTGAATCCCTGTCAATTGAAGGCTGAAGAACCAAAATACACAAGAAATATAATCAGAAATCATTACCTTCAGCCCAATCAACAGAATGAATTT--GTATAAATGTCCGTTAAAGATGATTTCTAGGCATTGATGTACGTAGAGCACGAACATATACTTAGTTTAGTTAAGCTCTTTAGGTATT----GTAATTCAAATATTTGATAGATAAAAATAAAAGTAGTTTACCCATATTAACCAGCGAAGTGCCCGAGCACCAGTAGTAATGTCCTTGCTATCCAGCT
>PIST-2
TTTTTGCTCTTTTAGGTGCAAGGCGTTCATCTCTCTCAACAAAAGCAAGCCTAAATAGCTCAGCTTTAGGTAACATGCCAGGCTCAGAACCTTTTTTTTCATTCAAAGTTTTGAGCCTCGGAGCTGCATTAATTGTCCATGTCTTTGGATCTATGTCTTCAACAATTTGTGCATCTAAAACTATACCCGGTAGAGCTTCCCTCGGAACTGATACCCCTCTGTAAAAAAGTGTAGATGGGTTGACACTGATTCGAGGGCACTCCAAATTAAGGCAATCACTTGAATCCCTGTCAATTGAAGGCTGAAGAACCAAAATACACAAGAAATATAATCAGAAATCATTACCTTCAGCCCAATCAACAGAATGAATTTACGTATAAATGTCCGTTAAAGATGATTTCTAGGCATTGATGTACGTAGAGCACGAACATATACTTAGTTTAGTTAAGCTCTTTAGGTATTACTAGTAATTCAAATATTTGATAGATAAAAATAAAAGTAGTTTACCCATATTAACCAGCGAAGTGCCCGAGCACCAGTAGTAATGTCCTTGCTATCCAGCT
>PIST-4
TTTTTGCTCTTTTAGGTGCAAGGCGTTCATCTCTCTCAACAAAAGCAAGCCTAAATAGCTCAGCTTTAGGTAACATGCCAGGCTCAGAACCTTTTTTTTCATTCAAAGTTTTGAGCCTCGGAGCTGCATTAATTGTCCATGTCTTTGGATCTATGTCTTCAACAATTTGTGCATCTAAAACTATACCCGGTAGAGCTTCCCTCGGAACTGATACCCCTCTGTAAAAAAGTGTAGATGGGTTGACACTGATTCGAGGGCACTCCAAATTAAGGCAATCACTTGAATCCCTGTCAATTGAAGGCTGAAGAACCAAAATACACAAGAAATATAATCAGAAATCATTACCTTCAGCCCAATCAACAGAATGAATTT--GTATAAATGTCCGTTAAAGATGATTTCTAGGCATTGATGTACGTAGAGCACGAACATATACTTAGTTTAGTTAAGCTCTTTAGGTATT----GTAATTCAAATATTTGATAGATAAAAATAAAAGTAGTTTACCCATATTAACCAGCGAAGTGCCCGAGCACCAGTAGTAATGTCCTTGCTATCCAGCT
>PIST-14
TTTTTGCTCTTTTAGGTGCAAGGCGTTCATCTCTCTCAACAAAAGCAAGCCTAAATAGCTCAGCTTTAGGTAACATGCCAGGCTCAGAACCTTTTTTTTCATTCAAAGTTTTGAGCCTCGGAGCTGCATTAATTGTCCATGTCTTTGGATCTATGTCTTCAACAATTTGTGCATCTAAAACTATACCCGGTAGAGCTTCCCTCGGAACTGATACCCCTCTGTAAAAAAGTGTAGATGGGTTGACACTGATTCGAGGGCACTCCAAATTAAGGCAATCACTTGAATCCCTGTCAATTGAAGGCTGAAGAACCAAAATACACAAGAAATATAATCAGAAATCATTACCTTCAGCCCAATCAACAGAATGAATTT--GTATAAATGTCCGTTAAAGATGATTTCTAGGCATTGATGTACGTAGAGCACGAACATATACTTAGTTTAGTTAAGCTCTTTAGGTATT----GTAATTCAAATATTTGATAGATAAAAATAAAAGTAGTTTACCCATATTAACCAGCGAAGTGCCCGAGCACCAGTAGTAATGTCCTTGCTATCCAGCT
>PIST-1
TTTTTGCTCTTTTAGGTGCAAGGCGTTCATCTCTCTCAACAAAAGCAAGCCTAAATAGCTCAGCTTTAGGTAACATGCCAGGCTCAGAACCTTTTTTTTCATTCAAAGTTTTGAGCCTCGGAGCTGCATTAATTGTCCATGTCTTTGGATCTATGTCTTCAACAATTTGTGCATCTAAAACTATACCCGGTAGAGCTTCCCTCGGAACTGATACCCCTCTGTAAAAAAGTGTAGATGGGTTGACACTGATTCGAGGGCACTCCAAATTAAGGCAATCACTTGAATCCCTGTCAATTGAAGGCTGAAGAACCAAAATACACAAGAAATATAATCAGAAATCATTACCTTCAGCCCAATCAACAGAATGAATTTACGTATAAATGTCCGTTAAAGATGATTTCTAGGCATTGATGTACGTAGAGCACGAACATATACTTAGTTTAGTTAAGCTCTTTAGGTATTACTAGTAATTCAAATATTTGATAGATAAAAATAAAAGTAGTTTACCCATATTAACCAGCGAAGTGCCCGAGCACCAGTAGTAATGTCCTTGCTATCCAGCT
>PIST-13
TTTTTGCTCTTTTAGGTGCAAGGCGTTCATCTCTCTCAACAAAAGCAAGCCTAAATAGCTCAGCTTTAGGTAACATGCCAGGCTCAGAACCTTTTTTTTCATTCAAAGTTTTGAGCCTCGGAGCTGCATTAATTGTCCATGTCTTTGGATCTATGTCTTCAACAATTTGTGCATCTAAAACTATACCCGGTAGAGCTTCCCTCGGAACTGATACCCCTCTGTAAAAAAGTGTAGATGGGTTGACACTGATTCGAGGGCACTCCAAATTAAGGCAATCACTTGAATCCCTGTCAATTGAAGGCTGAAGAACCAAAATACACAAGAAATATAATCAGAAATCATTACCTTCAGCCCAATCAACAGAATGAATTTACGTATAAATGTCCGTTAAAGATGATTTCTAGGCATTGATGTACGTAGAGCACGAACATATACTTAGTTTAGTTAAGCTCTTTAGGTATTACTAGTAATTCAAATATTTGATAGATAAAAATAAAAGTAGTTTACCCATATTAACCAGCGAAGTGCCCGAGCACCAGTAGTAATGTCCTTGCTATCCAGCT
>PIST-10
TTTTTGCTCTTTTAGGTGCAAGGCGTTCATCTCTCTCAACAAAAGCAAGCCTAAATAGCTCAGCTTTAGGTAACATGCCAGGCTCAGAACCTTTTTTTTCATTCAAAGTTTTGAGCCTCGGAGCTGCATTAATTGTCCATGTCTTTGGATCTATGTCTTCAACAATTTGTGCATCTAAAACTATACCCGGTAGAGCTTCCCTCGGAACTGATACCCCTCTGTAAAAAAGTGTAGATGGGTTGACACTGATTCGAGGGCACTCCAAATTAAGGCAATCACTTGAATCCCTGTCAATTGAAGGCTGAAGAACCAAAATACACAAGAAATATAATCAGAAATCATTACCTTCAGCCCAATCAACAGAATGAATTT--GTATAAATGTCCGTTAAAGATGATTTCTAGGCATTGATGTACGTAGAGCACGAACATATACTTAGTTTAGTTAAGCTCTTTAGGTATT----GTAATTCAAATATTTGATAGATAAAAATAAAAGTAGTTTACCCATATTAACCAGCGAAGTGCCCGAGCACCAGTAGTAATGTCCTTGCTATCCAGCT
>PIST-7
TTTTTGCTCTTTTAGGTGCAAGGCGTTCATCTCTCTCAACAAAAGCAAGCCTAAATAGCTCAGCTTTAGGTAACATGCCAGGCTCAGAACCTTTTTTTTCATTCAAAGTTTTGAGCCTCGGAGCTGCATTAATTGTCCATGTCTTTGGATCTATGTCTTCAACAATTTGTGCATCTAAAACTATACCCGGTAGAGCTTCCCTCGGAACTGATACCCCTCTGTAAAAAAGTGTAGATGGGTTGACACTGATTCGAGGGCACTCCAAATTAAGGCAATCACTTGAATCCCTGTCAATTGAAGGCTGAAGAACCAAAATACACAAGAAATATAATCAGAAATCATTACCTTCAGCCCAATCAACAGAATGAATTT--GTATAAATGTCCGTTAAAGATGATTTCTAGGCATTGATGTACGTAGAGCACGAACATATACTTAGTTTAGTTAAGCTCTTTAGGTATT----GTAATTCAAATATTTGATAGATAAAAATAAAAGTAGTTTACCCATATTAACCAGCGAAGTGCCCGAGCACCAGTAGTAATGTCCTTGCTATCCAGCT
>PIST-5
NNNNNNNNNNTTTAGGTGCAAGGCGTTCATCTCTCTCAACAAAAGCAAGCCTAAATAGCTCAGCTTTAGGTAACATGCCAGGCTCAGAACCTTTTTTTTCATTCAAAGTTTTGAGCCTCGGAGCTGCATTAATTGTCCATGTCTTTGGATCTATGTCTTCAACAATTTGTGCATCTAAAACTATACCCGGTAGAGCTTCCCTCGGAACTGATACCCCTCTGTAAAAAAGTGTAGATGGGTTGACACTGATTCGAGGGCACTCCAAATTAAGGCAATCACTTGAATCCCTGTCAATTGAAGGCTGAAGAACCAAAATACACAAGAAATATAATCAGAAATCATTACCTTCAGCCCAATCAACAGAATGAATTT--GTATAAATGTCCGTTAAAGATGATTTCTAGGCATTGATGTACGTAGAGCACGAACATATACTTAGTTTAGTTAAGCTCTTTAGGTATT----GTAATTCAAATATTTGATAGATAAAAATAAAAGTAGTTTACCCATATTAACCAGCGAAGTGCCCGAGCACCAGTAGTAATGTCCTTGCTATCCAGCT
>PILA-20
TTTTTGCTCTTTTAGGTGCAAGGCGTTCATCTCTCTCAACAAAAGCAAGCCTAAATAGCTCAGCTTTAGGTAACATGCCAGGCTCAGAACCTTTTTTTTCATTCAAAGTTTTGAGCCTCGGAGCTGCATTAATTGTCCATGTCTTTGGATCTATGTCTTCAACAATTTGTGCATCTAAAACTATACCCGGTAGAGCTTCCCTCGGAACTGATACCCCTCTGTAAAAAAGTGTAGATGGGTTGACACTGATTCGAGGGCACTCCAAATTAAGGCAATCACTTGAATCCCTGTCAATTGAAGGCTGAAGAACCAAAATACACAAGAAATATAATCAGAAATCATTACCTTCAGCCCAATCAACAGAATGAACTT--GTATAAATGTCCGTTAAAGATGATTTCTAGGCATTGATGTACGTAGAGCACGAACATATACTTAGTTTAGTTAAGCTCGTTAGGTATT----GTAATTCAAATATTTGATAGATAAAAATAAAAGTAGTTTACCCATATTAACCAGCGAAGTGCCCGAGCACCAGTAGTAATGTCCTTGCTATCCAGCT
>PILA-29
TTTTTGCTCTTTTAGGTGCAAGGCGTTCATCTCTCTCAACAAAAGCAAGCCTAAATAGCTCAGCTTTAGGTAACATGCCAGGCTCAGAACCTTTTTTTTCATTCAAAGTTTTGAGCCTCGGAGCTGCATTAATTGTCCATGTCTTTGGATCTATGTCTTCAACAATTTGTGCATCTAAAACTATACCCGGTAGAGCTTCCCTCGGAACTGATACCCCTCTGTAAAAAAGTGTAGATGGGTTGACACTGATTCGAGGGCACTCCAAATTAAGGCAATCACTTGAATCCCTGTCAATTGAAGGCTGAAGAACCAAAATACACAAGAAATATAATCAGAAATCATTACCTTCAGCCCAATCAACAGAATGAACTT--GTATAAATGTCCGTTAAAGATGATTTCTAGGCATTGATGTACGTAGAGCACGAACATATACTTAGTTTAGTTAAGCTCGTTAGGTATT----GTAATTCAAATATTTGATAGATAAAAATAAAAGTAGTTTACCCATATTAACCAGCGAAGTGCCCGAGCACCAGTAGTAATGTCCTTGCTATCCAGCT
>PILA-18
TTTTTGCTCTTTTAGGTGCAAGGCGTTCATCTCTCTCAACAAAAGCAAGCCTAAATAGCTCAGCTTTAGGTAACATGCCAGGCTCAGAACCTTTTTTTTCATTCAAAGTTTTGAGCCTCGGAGCTGCATTAATTGTCCATGTCTTTGGATCTATGTCTTCAACAATTTGTGCATCTAAAACTATACCCGGTAGAGCTTCCCTCGGAACTGATACCCCTCTGTAAAAAAGTGTAGATGGGTTGACACTGATTCGAGGGCACTCCAAATTAAGGCAATCACTTGAATCCCTGTCAATTGAAGGCTGAAGAACCAAAATACACAAGAAATATAATCAGAAATCATTACCTTCAGCCCAATCAACAGAATGAACTT--GTATAAATGTCCGTTAAAGATGATTTCTAGGCATTGATGTACGTAGAGCACGAACATATACTTAGTTTAGTTAAGCTCGTTAGGTATT----GTAATTCAAATATTTGATAGATAAAAATAAAAGTAGTTTACCCATATTAACCAGCGAAGTGCCCGAGCACCAGTAGTAATGTCCTTGCTATCCAGCT
>PILA-26
TTTTTGCTCTTTTAGGTGCAAGGCGTTCATCTCTCTCAACAAAAGCAAGCCTAAATAGCTCAGCTTTAGGTAACATGCCAGGCTCAGAACCTTTTTTTTCATTCAAAGTTTTGAGCCTCGGAGCTGCATTAATTGTCCATGTCTTTGGATCTATGTCTTCAACAATTTGTGCATCTAAAACTATACCCGGTAGAGCTTCCCTCGGAACTGATACCCCTCTGTAAAAAAGTGTAGATGGGTTGACACTGATTCGAGGGCACTCCAAATTAAGGCAATCACTTGAATCCCTGTCAATTGAAGGCTGAAGAACCAAAATACACAAGAAATATAATCAGAAATCATTACCTTCAGCCCAATCAACAGAATGAACTT--GTATAAATGTCCATTAAAGATGATTTCTAGGCATTGATGTACGTAGAGCACGAACATATACTTAGTTTAGTTAAGCTCGTTAGGTATT----GTAATTCAAATATTTGATAGATAAAAATAAAAGTAGTTTACCCATATTAACCAGCGAAGTGCCCGAGCACCAGTAGTAATGTCCTTGCTATCCAGCT
>PILA-22
TTTTTGCTCTTTTAGGTGCAAGGCGTTCATCTCTCTCAACAAAAGCAAGCCTAAATAGCTCAGCTTTAGGTAACATGCCAGGCTCAGAACCTTTTTTTTCATTCAAAGTTTTGAGCCTCGGAGCTGCATTAATTGTCCATGTCTTTGGATCTATGTCTTCAACAATTTGTGCATCTAAAACTATACCCGGTAGAGCTTCCCTCGGAACTGATACCCCTCTGTAAAAAAGTGTAGATGGGTTGACACTGATTCGAGGGCACTCCAAATTAAGGCAATCACTTGAATCCCTGTCAATTGAAGGCTGAAGAACCAAAATACACAAGAAATATAATCAGAAATCATTACCTTCAGCCCAATCAACAGAATGAACTT--GTATAAATGTCCGTTAAAGATGATTTCTAGGCATTGATGTACGTAGAGCACGAACATATACTTAGTTTAGTTAAGCTCGTTAGGTATT----GTAATTCAAATATTTGATAGATAAAAATAAAAGTAGTTTACCCATATTAACCAGCGAAGTGCCCGAGCACCAGTAGTAATGTCCTTGCTATCCAGCT
>PILA-23
TTTTTGCTCTTTTAGGTGCAAGGCGTTCATCTCTCTCAACAAAAGCAAGCCTAAATAGCTCAGCTTTAGGTAACATGCCAGGCTCAGAACCTTTTTTTTCATTCAAAGTTTTGAGCCTCGGAGCTGCATTAATTGTCCATGTCTTTGGATCTATGTCTTCAACAATTTGTGCATCTAAAACTATACCCGGTAGAGCTTCCCTCGGAACTGATACCCCTCTGTAAAAAAGTGTAGATGGGTTGACACTGATTCGAGGGCACTCCAAATTAAGGCAATCACTTGAATCCCTGTCAATTGAAGGCTGAAGAACCAAAATACACAAGAAATATAATCAGAAATCATTACCTTCAGCCCAATCAACAGAATGAACTT--GTATAAATGTCCGTTAAAGATGATTTCTAGGCATTGATGTACGTAGAGCACGAACATATACTTAGTTTAGTTAAGCTCGTTAGGTATT----GTAATTCAAATATTTGATAGATAAAAATAAAAGTAGTTTACCCATATTAACCAGCGAAGTGCCCGAGCACCAGTAGTAATGTCCTTGCTATCCAGCT
>PILA-27
TTTTTGCTCTTTTAGGTGCAAGGCGTTCATCTCTCTCAACAAAAGCAAGCCTAAATAGCTCAGCTTTAGGTAACATGCCAGGCTCAGAACCTTTTTTTTCATTCAAAGTTTTGAGCCTCGGAGCTGCATTAATTGTCCATGTCTTTGGATCTATGTCTTCAACAATTTGTGCATCTAAAACTATACCCGGTAGAGCTTCCCTCGGAACTGATACCCCTCTGTAAAAAAGTGTAGATGGGTTGACACTGATTCGAGGGCACTCCAAATTAAGGCAATCACTTGAATCCCTGTCAATTGAAGGCTGAAGAACCAAAATACACAAGAAATATAATCAGAAATCATTACCTTCAGCCCAATCAACAGAATGAACTT--GTATAAATGTCCGTTAAAGATGATTTCTAGGCATTGATGTACGTAGAGCACGAACATATACTTAGTTTAGTTAAGCTCGTTAGGTATT----GTAATTCAAATATTTGATAGATAAAAATAAAAGTAGTTTACCCATATTAACCAGCGAAGTGCCCGAGCACCAGTAGTAATGTCCTTGCTATCCAGCT
>PILA-28
TTTTTGCTCTTTTAGGTGCAAGGCGTTCATCTCTCTCAACAAAAGCAAGCCTAAATAGCTCAGCTTTAGGTAACATGCCAGGCTCAGAACCTTTTTTTTCATTCAAAGTTTTGAGCCTCGGAGCTGCATTAATTGTCCATGTCTTTGGATCTATGTCTTCAACAATTTGTGCATCTAAAACTATACCCGGTAGAGCTTCCCTCGGAACTGATACCCCTCTGTAAAAAAGTGTAGATGGGTTGACACTGATTCGAGGGCACTCCAAATTAAGGCAATCACTTGAATCCCTGTCAATTGAAGGCTGAAGAACCAAAATACACAAGAAATATAATCAGAAATCATTACCTTCAGCCCAATCAACAGAATGAACTT--GTATAAATGTCCGTTAAAGATGATTTCTAGGCATTGATGTACGTAGAGCACGAACATATACTTAGTTTAGTTAAGCTCGTTAGGTATT----GTAATTCAAATATTTGATAGATAAAAATAAAAGTAGTTTACCCATATTAACCAGCGAAGTGCCCGAGCACCAGTAGTAATGTCCTTGCTATCCAGCT
>PILA-19
TTTTTGCTCTTTTAGGTGCAAGGCGTTCATCTCTCTCAACAAAAGCAAGCCTAAATAGCTCAGCTTTAGGTAACATGCCAGGCTCAGAACCTTTTTTTTCATTCAAAGTTTTGAGCCTCGGAGCTGCATTAATTGTCCATGTCTTTGGATCTATGTCTTCAACAATTTGTGCATCTAAAACTATACCCGGTAGAGCTTCCCTCGGAACTGATACCCCTCTGTAAAAAAGTGTAGATGGGTTGACACTGATTCGAGGGCACTCCAAATTAAGGCAATCACTTGAATCCCTGTCAATTGAAGGCTGAAGAACCAAAATACACAAGAAATATAATCAGAAATCATTACCTTCAGCCCAATCAACAGAATGAACTT--GTATAAATGTCCGTTAAAGATGATTTCTAGGCATTGATGTACGTAGAGCACGAACATATACTTAGTTTAGTTAAGCTCGTTAGGTATT----GTAATTCAAATATTTGATAGATAAAAATAAAAGTAGTTTACCCATATTAACCAGCGAAGTGCCCGAGCACCAGTAGTAATGTCCTTGCTATCCAGCT
>PILA-17
TTTTTGCTCTTTTAGGTGCAAGGCGTTCATCTCTCTCAACAAAAGCAAGCCTAAATAGCTCAGCTTTAGGTAACATGCCAGGCTCAGAACCTTTTTTTTCATTCAAAGTTTTGAGCCTCGGAGCTGCATTAATTGTCCATGTCTTTGGATCTATGTCTTCAACAATTTGTGCATCTAAAACTATACCCGGTAGAGCTTCCCTCGGAACTGATACCCCTCTGTAAAAAAGTGTAGATGGGTTGACACTGATTCGAGGGCACTCCAAATTAAGGCAATCACTTGAATCCCTGTCAATTGAAGGCTGAAGAACCAAAATACACAAGAAATATAATCAGAAATCATTACCTTCAGCCCAATCAACAGAATGAACTT--GTATAAATGTCCGTTAAAGATGATTTCTAGGCATTGATGTACGTAGAGCACGAACATATACTTAGTTTAGTTAAGCTCGTTAGGTATT----GTAATTCAAATATTTGATAGATAAAAATAAAAGTAGTTTACCCATATTAACCAGCGAAGTGCCCGAGCACCAGTAGTAATGTCCTTGCTATCCAGCT
>PILA-24
TTTTTGCTCTTTTAGGTGCAAGGCGTTCATCTCTCTCAACAAAAGCAAGCCTAAATAGCTCAGCTTTAGGTAACATGCCAGGCTCAGAACCTTTTTTTTCATTCAAAGTTTTGAGCCTCGGAGCTGCATTAATTGTCCATGTCTTTGGATCTATGTCTTCAACAATTTGTGCATCTAAAACTATACCCGGTAGAGCTTCCCTCGGAACTGATACCCCTCTGTAAAAAAGTGTAGATGGGTTGACACTGATTCGAGGGCACTCCAAATTAAGGCAATCACTTGAATCCCTGTCAATTGAAGGCTGAAGAACCAAAATACACAAGAAATATAATCAGAAATCATTACCTTCAGCCCAATCAACAGAATGAACTT--GTATAAATGTCCGTTAAAGATGATTTCTAGGCATTGATGTACGTAGAGCACGAACATATACTTAGTTTAGTTAAGCTCGTTAGGTATT----GTAATTCAAATATTTGATAGATAAAAATAAAAGTAGTTTACCCATATTAACCAGCGAAGTGCCCGAGCACCAGTAGTAATGTCCTTGCTATCCAGCT
>PILA-21
TTTTTGCTCTTTTAGGTGCAAGGCGTTCATCTCTCTCAACAAAAGCAAGCCTAAATAGCTCAGCTTTAGGTAACATGCCAGGCTCAGAACCTTTTTTTTCATTCAAAGTTTTGAGCCTCGGAGCTGCATTAATTGTCCATGTCTTTGGATCTATGTCTTCAACAATTTGTGCATCTAAAACTATACCCGGTAGAGCTTCCCTCGGAACTGATACCCCTCTGTAAAAAAGTGTAGATGGGTTGACACTGATTCGAGGGCACTCCAAATTAAGGCAATCACTTGAATCCCTGTCAATTGAAGGCTGAAGAACCAAAATACACAAGAAATATAATCAGAAATCATTACCTTCAGCCCAATCAACAGAATGAACTT--GTATAAATGTCCGTTAAAGATGATTTCTAGGCATTGATGTACGTAGAGCACGAACATATACTTAGTTTAGTTAAGCTCGTTAGGTATT----GTAATTCAAATATTTGATAGATAAAAATAAAAGTAGTTTACCCATATTAACCAGCGAAGTGCCCGAGCACCAGTAGTAATGTCCTTGCTATCCAGCT
