# Supplementary material for: An empirical evaluation of two-stage species tree inference strategies using a multilocus dataset from North American pines
Source: BMC Evol Biol. 2014 Mar 29;14:67. doi: 10.1186/1471-2148-14-67 (PMC4021425; doi:10.1186/1471-2148-14-67)
Supplement: Additional file 3 — Zip archive containing data filesDp,Dp,0,Ds,Ds,0, and a description of these files. [file 1471-2148-14-67-S3.zip › DeGiorgioEtAl_2014_AdditionalFile1/Dataset_Dp0/2_6457_01.fas]

>PIAL-15
GGACAGCTGTTGTTGTTTCCGGTTATGTGAATGCTTGAAAACGCGTAATGGACTAGCGAATGCCCAGCTCCACCCTTTGTTCCGACCGCCGCCGCGAAGATTAACGTCCTCCGTGTTATTCGAACCCTTGACCTCCTCCTCTGGCACCGATTGCTGCTCCTTTAATCTAGAGGGTGTGCAATAAACATTGTTGTTTCCAGATTTATTGTCCCAAAGGTAACCATACCCAGAAAAACTCCTCCTTCCCATGCCAACCGATCTCGACTTCTGCAGCCTCTCTATGCTCGCGCGATTCGAAATCTCGCCGCCATTAACAGAAGGCCCTGTTGCAGCAGGTTCCTGTTTCGATTCCTTTAAAGAAT------------CACTATGATTGCTTTTCCTCTTCTTGAAAAAAACAAAGGACCAGATCGTGGACCGCTTCTTTGGGGGGGTT
>PIAL-4
GGACAGCTGTTGTTGTTTCCGGTTATGTGAATGCTTGAAAACGCGTAATGGACTAGCGAATGCCCAGCTCCACCCTTTGTTCCGACCGCCGCCGCGAAGATTAACGTCCTCCGTGTTATTCGAACCCTTGACCTCCTCCTCTGGCACCGATTGCTGCTCCTTTAATCTAGAGGGTGTGCAATAAACATTGTTGTTTCCAGATTTATTGTCCCAAAGGTAACCATACCCAGAAAAACTCCTCCTTCCCATGCCAACCGATCTCGACTTCTGCAGCCTCTCTATGCTCGCGCGATTCGAAATCTCGGCGCCATTAACAGAAGGCCCTGTTGCAGCAGGTTCCTGTTTCGATTCCTTTAAAGAAT------------CACTATTATTGCTTTTCCTCTTCTTGAAAAAAACAAAGGACCAGATCGTGGACCGCTTCTTTGGGGGGGTT
>PIAL-7
NNNNNGCTGTTGTTGTTTCCGGTTATGTGAATGCTTGAAAACGCGTAATGGACTAGCGAATGCCCAGCTCCACCCTTTGTTCCGACCGCCGCCGCGAAGATTAACGTCCTCCGTGTTATTCGAACCCTTGACCTCCTCCTCTGGCACCGATTGCTGCTCCTTTAATCTAGAGGGTGTGCAATAAACATTGTTGTTTCCAGATTTATTGTCCCAAAGGTAACCATACCCAGAAAAACTCCTCCTTCCCATGCCAACCGATCTCGACTTCTGCAGCCTCTCTATGCTCGCGCGATTCGAAATCTCGCCGCCATTAACAGAAGGCCCTGTTGCAGCAGGTTCCTGTTTCGATTCCTTTAAAGAAT------------CACTATGATTGCTTTTCCTCTTCTTGAAAAAAACAAAGGACCAGATCGTGGACCGCTTCTTTGGGGGGGTT
>PIAL-8
NNNNNGCTGTTGTTGTTTCCGGTTATGTGAATGCTTGAAAACGCGTAATGGACTAGCGAATGCCCAGCTCCACCCTTTGTTCCGACCGCCGCCGCGAAGATTAACGTCCTCCGTGTTATTCGAACCCTTGACCTCCTCCTCTGGCACCGATTGCTGCTCCTTTAATCTAGAGGGTGTGCAATAAACATTGTTGTTTCCAGATTTATTGTCCCAAAGGTAACCATACCCAGAAAAACTCCTCCTTCCCATGCCAACCGATCTCGACTTCTGCAGCCTCTCTATGCTCGCGCGATTCGAAATCTCGCCGCCATTAACAGAAGGCCCTGTTGCAGCAGGTTCCTGTTTCGATTCCTTTAAAGAAT------------CACTATGATTGCTTTTCCTCTTCTTGAAAAAAACAAAGGACCAGATCGTGGACCGCTTCTTTGGGGGGGTT
>PIAL-12
GGACAGCTGTTGTTGTTTCCGGTTATGTGAATGCTTGAAAACGCGTAATGGACTAGCGAATGCCCAGCTCCACCCTTTGTTCCGACCGCCGCCGCGAAGATTAACGTCCTCCGTGTTATTCGAACCCTTGACCTCCTCCTCTGGCACCGATTGCTGCTCCTTTAATCTAGAGGGTGTGCAATAAACATTGTTGTTTCCAGATTTATTGTCCCAAAGGTAACCATACCCAGAAAAACTCCTCCTTCCCATGCCAACCGATCTCGACTTCTGCAGCCTCTCTATGCTCGCGCGATTCGAAATCTCGGCGCCATTAACAGAAGGCCCTGTTGCAGCAGGTTCCTGTTTCGATTCCTTTAAATAAT------------CACTATGATTGCTTTTCCTCTTCTTGAAAAAAACAAAGGACCAGATCGTGGACCGCTTCTTTGGGGGGGTT
>PIAL-16
GGACAGCTGTTGTTGTTTCCGGTTATGTGAATGCTTGAAAACGCGTAATGGACTAGCGAATGCCCAGCTCCACCCTTTGTTCCGACCGCCGCCGCGAAGATTAACGTCCTCCGTGTTATTCGAACCCTTGACCTCCTCCTCTGGCACCGATTGCTGCTCCTTTAATCTAGAGGGTGTGCAATAAACATTGTTGTTTCCAGATTTATTGTCCCAAAGGTAACCATACCCAGAAAAACTCCTCCTTCCCATGCCAACCGATCTCGACTTCTGCAGCCTCTCTATGCTCGCGCGATTCGAAATCTCGGCGCCATTAACAGAAGGCCCTGTTGCAGCAGGTTCCTGTTTCGATTCCTTTAAATAAT------------CACTATGATTGCTTTTCCTCTTCTTGAAAAAAACAAAGGACCAGATCGTGGACCGCTTCTTTGGGGGGGTT
>PIAL-13
GGACAGCTGTTGTTGTTTCCGGTTATGTGAATGCTTGAAAACGCGTAATGGACTAGCGAATGCCCAGCTCCACCCTTTGTTCCGACCGCCGCCGCGAAGATTAACGTCCTCCGTGTTATTCGAACCCTTGACCTCCTCCTCTGGCACCGATTGCTGCTCCTTTAATCTAGAGGGTGTGCAATAAACATTGTTGTTTCCAGATTTATTGTCCCAAAGGTAACCATACCCAGAAAAACTCCTCCTTCCCATGCCAACCGATCTCGACTTCTGCAGCCTCTCTATGCTCGCGCGATTCGAAATCTCGCCGCCATTAACAGAAGGCCCTGTTGCAGCAGGTTCCTGTTTCGATTCCTTTAAAGAAT------------CACTATGATTGCTTTTCCTCTTCTTGAAAAAAACAAAGGACCAGATCGTGGACCGCTTCTTTGGGGGGGTT
>PIAL-6
GGACAGCTGTTGTTGTTTCCGGTTATGTGAATGCTTGAAAACGCGTAATGGACTAGCGAATGCCCAGCTCCACCCTTTGTTCCGACCGCCGCCGCGAAGATTAACGTCCTCCGTGTTATTCGAACCCTTGACCTCCTCCTCTGGCACCGATTGCTGCTCCTTTAATCTAGAGGGTGTGCAATAAACATTGTTGTTTCCAGATTTATTGTCCCAAAGGTAACCATACCCAGAAAAACTCCTCCTTCCCATGCCAACCGATCTCGACTTCTGCAGCCTCTCTATGCTCGCGCGATTCGAAATCTCGCCGCCATTAACAGAAGGCCCTGTTGCAGCAGGTTCCTGTTTCGATTCCTTTAAAGAAT------------CACTATGATTGCTTTTCCTCTTCTTGAAAAAAACAAAGGACCAGATCGTGGACCGCTTCTTTGGGGGGGTT
>PIAL-5
GGACAGCTGTTGTTGTTTCCGGTTATGTGAATGCTTGAAAACGCGTAATGGACTAGCGAATGCCCAGCTCCACCCTTTGTTCCGACCGCCGCCGCGAAGATTAACGTCCTCCGTGTTATTCGAACCCTTGACCTCCTCCTCTGGCACCGATTGCTGCTCCTTTAATCTAGAGGGTGTGCAATAAACATTGTTGTTTCCAGATTTATTGTCCCAAAGGTAACCATACCCAGAAAAACTCCTCCTTCCCATGCCAACCGATCTCGACTTCTGCAGCCTCTCTATGCTCGCGCGATTCGAAATCTCGCCGCCATTAACAGAAGGCCCTGTTGCAGCAGGTTCCTGTTTCGATTCCTTTAAAGAAT------------CACTATGATTGCTTTTCCTCTTCTTGAAAAAAACAAAGGACCAGATCGTGGACCGCTTCTTTGGGGGGGTT
>PIAL-3
NNNNNGCTGTTGTTGTTTCCGGTTATGTGAATGCTTGAAAACGCGTAATGGACTAGCGAATGCCCAGCTCCACCCTTTGTTCCGACCGCCGCCGCGAAGATTAACGTCCTCCGTGTTATTCGAACCCTTGACCTCCTCCTCTGGCACCGATTGCTGCTCCTTTAATCTAGAGGGTGTGCAATAAACATTGTTGTTTCCAGATTTATTGTCCCAAAGGTAACCATACCCAGAAAAACTCCTCCTTCCCATGCCAACCGATCTCGACTTCTGCAGCCTCTCTATGCTCGCGCGATTCGAAATCTCGCCGCCATTAACAGAAGGCCCTGTTGCAGCAGGTTCCTGTTTCGATTCCTTTAAAGAAT------------CACTATGATTGCTTTTCCTCTTCTTGAAAAAAACAAAGGACCAGATCGTGGACCGCTTCTTTGGGGGGGTT
>PIAL-17
GGACAGCTGTTGTTGTTTCCGGTTATGTGAATGCTTGAAAACGCGTAATGGACTAGCGAATGCCCAGCTCCACCCTTTGTTCCGACCGCCGCCGCGAAGATTAACGTCCTCCGTGTTATTCGAACCCTTGACCTCCTCCTCTGGCACCGATTGCTGCTCCTTTAATCTAGAGGGTGTGCAATAAACATTGTTGTTTCCAGATTTATTGTCCCAAAGGTAACCATACCCAGAAAAACTCCTCCTTCCCATGCCAACCGATCTCGACTTCTGCAGCCTCTCTATGCTCGCGCGATTCGAAATCTCGGCGCCATTAACAGAAGGCCCTGTTGCAGCAGGTTCCTGTTTCGATTCCTTTAAAGAAT------------CACTATGATTGCTTTTCCTCTTCTTGAAAAAAACAAAGGACCAGATCGTGGACCGCTTCTTTGGGGGGGTT
>PIAL-10
NNNNNGCTGTTGTTGTTTCCGGTTATGTGAATGCTTGAAAACGCGTAATGGACTAGCGAATGCCCAGCTCCACCCTTTGTTCCGACCGCCGCCGCGAAGATTAACGTCCTCCGTGTTATTCGAACCCTTGACCTCCTCCTCTGGCACCGATTGCTGCTCCTTTAATCTAGAGGGTGTGCAATAAACATTGTTGTTTCCAGATTTATTGTCCCAAAGGTAACCATACCCAGAAAAACTCCTCCTTCCCATGCCAACCGATCTCGACTTCTGCAGCCTCTCTATGCTCGCGCGATTCGAAATCTCGGCGCCATTAACAGAAGGCCCTGTTGCAGCAGGTTCCTGTTTCGATTCCTTTAAAGAAT------------CACTATGATTGCTTTTCCTCTTCTTGAAAAAAACAAAGGACCAGATCGTGGACCGCTTCTTTGGGGGGGTT
>PIAL-9
GGACAGCTGTTGTTGTTTCCGGTTATGTGAATGCTTGAAAACGCGTAATGGACTAGCGAATGCCCAGCTCCACCCTTTGTTCCGACCGCCGCCGCGAAGATTAACGTCCTCCGTGTTATTCGAACCCTTGACCTCCTCCTCTGGCACCGATTGCTGCTCCTTTAATCTAGAGGGTGTGCAATAAACATTGTTGTTTCCAGATTTATTGTCCCAAAGGTAACCATACCCAGAAAAACTCCTCCTTCCCATGCCAACCGATCTCGACTTCTGCAGCCTCTCTATGCTCGCGCGATTCGAAATCTCGGCGCCATTAACAGAAGGCCCTGTTGCAGCAGGTTCCTGTTTCGATTCCTTTAAAGAAT------------CACTATGATTGCTTTTCCTCTTCTTGAAAAAAACAAAGGACCAGATCGTGGACCGCTTCTTTGGGGGGGTT
>PIAY-18
GGACAGCTGTTGTTGTTTCCGGTTATGTGAATGCTTGAAAACGCGTAATGGACTAGCGAATGCCCAGCTCCACCCTTTGTTCCGACCGCCGCCGCGAAGATTAACGTCCTCCGTGTTATTCGAACCCTTGACCTCCTCCTCTGGCACCGATTGCTGCTCCTTTAATCTAGAGGGTGTGCAATAAACATTGTTGTTTCCAGATTTATTGTCCCAAAGGTAACCATACCCAGAAAAACTCCTCCTTCCCATGCCAACCGATCTCGACTTCTGCAGCCTCTCTATGCTCGCGCGATTCGAAATCTCGCCGCTATTAACAGAAGGCCCTGTTGCAGCAGGTTCCTGTTTCGATTCCTTTAAAGAAT------------CACTATGATTGCTTTTCCTCTTCTTGAAAAAAACAAAGGACCAGATCGTGGACCGCTTCTTTGGGGGGGTT
>PIAY-10
GGACAGCTGTTGTTGTTTCCGGTTATGTGAATGCTTGAAAACGCGTAATGGACTAGCGAATGCCCAGCTCCACCCTTTGTTCCGACCGCCGCCGCGAAGATTAACGTCCTCCGTGTTATTCGAACCCTTGACCTCCTCCTCTGGCACCGATTGCTGCTCCTTTAATCTAGAGGGTGTGCAATAAACATTGTTGTTTCCAGATTTATTGTCCCAAAGGTAACCATACCCAGAAAAACTCCTCCTTCCCATGCCAACCGATCTCGACTTCTGCAGCCTCTCTATGCTCGCGCGATTCTAAATCTCGCCGCTATTAACAGAAGGCCCTGTTGCAGCAGGTTCCTGTTTCGATTCCTTTAAAGAAT------------CACTATGATTGCTTTTCCTCTTCTTGAAAAAAACAAAGGACCAGATCGTGGACCGCTTCTTTGGGGGGGTT
>PIAY-4
GGACAGCTGTTGTTGTTTCCGGTTATGTGAATGCTTGAAAACACGTAATGGACTAGCGAATGCCCAGCTCCACCCTTTGTTCCGACCGCCGCCGCGAAGATTAACGTCCTCCGTGTTATTCGAACCCTTGACCTCCTCCTCTGGCACCGATTGCTGCTCCTTTAATCTAGAGGGTGTGCAATAAACATTGTTGTTTCCAGATTTATTGTCCCAAAGGTAACCATACCCAGAAAAACTCCTCCTTCCCATGCCAACCGATCTCGACTTCTGCAGCCTCTCTATGCTCGCGCGATTCGAAATCTCGCCGCTATTAACAGAAGGCCCTGTTGCAGCAGGTTCCTGTTTCGATTCCTTTAAAGAAT------------CACTATGATTGCTTTTCCTCTTCTTGAAAAAAACAAAGGACCAGATCGTGGACCGCTTCTTTGGGGGGGTT
>PIAY-9
GGACAGCTGTTGTTGTTTCCGGTTATGTGAATGCTTGAAAACGCGTAATGGACTAGCGAATGCCCAGCTCCACCCTTTGTTCCGACCGCCGCCGCGAAGATTAACGTCCTCCGTGTTATTCGAACCCTTGACCTCCTCCTCTGGCACCGATTGCTGCTCCTTTAATCTAGAGGGTGTGCAATAAACATTGTTGTTTCCAGATTTATTGTCCCAAAGGTAACCATACCCAGAAAAACTCCTCCTTCCCATGCCAACCGATCTCGACTTCTGCAGCCTCTCTATGCTCGCGCGATTCGAAATCTCGCCGCTATTAACAGAAGGCCCTGTTGCAGCAGGTTCCTGTTTCGATTCCTTTAAAGAAT------------CACTATGATTGCTTTTCCTCTTCTTGAAAAAAACAAAGGACCAGATCGTGGACCGCTTCTTTGGGGGGGTT
>PIAY-1
GGACAGCTGTTGTTGTTTCCGGTTATGTGAATGCTTGAAAACGCGTAATGGACTAGCGAATGCCCAGCTCCACCCTTTGTTCCGACCGCCGCCGCGAAGATTAACGTCCTCCGTGTTATTCGAACCCTTGACCTCCTCCTCTGGCACCGATTGCTGCTCCTTTAATCTAGAGGGTGTGCAATAAACATTGTTGTTTCCAGATTTATTGTCCCAAAGGTAACCATACCCAGAAAAACTCCTCCTTCCCATGCCAACCGATCTCGACTTCTGCAGCCTCTCTATGCTCGCGCGATTCGAAATCTCGCCGCTATTAACAGAAGGCCCTGTTGCAGCAGGTTCCTGTTTCGATTCCTTTAAAGAAT------------CACTATGATTGCTTTTCCTCTTCTTGAAAAAAACAAAGGACCAGATCGTGGACCGCTTCTTTGGGGGGGTT
>PIAY-5
GGACAGCTGTTGTTGTTTCCGGTTATGTGAATGCTTGAAAACGCGTAATGGACTAGCGAATGCCCAGCTCCACCCTTTGTTCCGACCGCCGCCGCGAAGATTAACGTCCTCCGTGTTATTCGAACCCTTGACCTCCTCCTCTGGCACCGATTGCTGCTCCTTTAATCTAGAGGGTGTGCAATAAACATTGTTGTTTCCAGATTTATTGTCCCAAAGGTAACCATACCCAGAAAAACTCCTCCTTCCCATGCCAACCGATCTCGACTTCTGCAGCCTCTCTATGCTCGCGCGATTCGAAATCTCGCCGCTATTAACAGAAGGCCCTGTTGCAGCAGGTTCCTGTTTCGATTCCTTTAAAGAAT------------CACTATGATTGCTTTTCCTCTTCTTGAAAAAAACAAAGGACCAGATCGTGGACCGCTTCTTTGGGGGGGTT
>PIAY-19
GGACAGCTGTTGTTGTTTCCGGTTATGTGAATGCTTGAAAACGCGTAATGGACTAGCGAATGCCCAGCTCCACCCTTTGTTCCGACCGCCGCCGCGAAGATTAACGTCCTCCGTGTTATTCGAACCCTTGACCTCCTCCTCTGGCACCGATTGCTGCTCCTTTAATCTAGAGGGTGTGCAATAAACATTGTTGTTTCCAGATTTATTGTCCCAAAGGTAACCATACCCAGAAAAACTCCTCCTTCCCATGCCAACCGATCTCGACTTCTGCAGCCTCTCTATGCTCGCGCGATTCGAAATCTCGCCGCTATTAACAGAAGGCCCTGTTGCAGCAGGTTCCTGTTTCGATTCCTTTAAAGAAT------------CACTATGATTGCTTTTCCTCTTCTTGAAAAAAACAAAGGACCAGATCGTGGACCGCTTCTTTGGGGGGGTT
>PIAY-2
NNNNNGCTGTTGTTGTTTCCGGTTATGTGAATGCTTGAAAACGCGTAATGGACTAGCGAATGCCCAGCTCCACCCTTTGTTCCGACCGCCGCCGCGAAGATTAACGTCCTCCGTGTTATTCGAACCCTTGACCTCCTCCTCTGGCACCGATTGCTGCTCCTTTAATCTAGAGGGTGTGCAATAAACATTGTTGTTTCCAGATTTATTGTCCCAAAGGTAACCATACCCAGAAAAACTCCTCCTTCCCATGCCAACCGATCTCGACTTCTGCAGCCTCTCTATGCTCGCGCGATTCGAAATCTCGCCGCTATTAACAGAAGGCCCTGTTGCAGCAGGTTCCTGTTTCGATTCCTTTAAAGAAT------------CACTATGATTGCTTTTCCTCTTCTTGAAAAAAACAAAGGACCAGATCGTGGACCGCTTCTTTGGGGGGGTT
>PIAY-8
GGACAGCTGTTGTTGTTTCCGGTTATGTGAATGCTTGAAAACGCGTAATGGACTATCGAATGCCCAGCTCCACACTTTGTTCCGACCGCCGCCGCGAAGATTAACGTCCTCCGTGTTATTCGAACCCTTGACCTCCTCCTCTGGCACCGATTGCTGCTCCTTTAATCTAGAGGGTGTGCAATAAACATTGTTGTTTCCAGATTTATTGTCCCAAAGGTAACCATACCCAGAAAAACTCCTCCTTCCCATGCCAACCGATCTCGACTTCTGCAGCCTCTCTATGCTCGCGCGATTCGAAATCTCGCCGCTATTAACAGAAGGCCCTGTTGCAGCAGGTTCCTGTTTCGATTCCTTTAAAGAAT------------CACTATGATTGCTTTTCCTCTTCTTGAAAAAAACAAAGGACCAGATCGTGGACCGCTTCTTTGGGGGGGTT
>PIAY-3
GGACAGCTGTTGTTGTTTCCGGTTATGTGAATGCTTGAAAACGCGTAATGGACTAGCGAATGCCCAGCTCCACCCTTTGTTCCGACCGCCGCCGCGAAGATTAACGTCCTCCGTGTTATTCGAACCCTTGACCTCCTCCTCTGGCACCGATTGCTGCTCCTTTAATCTAGAGGGTGTGCAATAAACATTGTTGTTTCCAGATTTATTGTCCCAAAGGTAACCATACCCAGAAAAACTCCTCCTTCCCATGCCAACCGATCTCGACTTCTGCAGCCTCTCTATGCTCGCGCGATTCGAAATCTCGCCGCTATTAACAGAAGGCCCTGTTGCAGCAGGTTCCTGTTTCGATTCCTTTAAAGAAT------------CACTATGATTGCTTTTCCTCTTCTTGAAAAAAACAAAGGACCAGATCGTGGACCGCTTCTTTGGGGGGGTT
>PIAY-16
GGACAGCTGTTGTTGTTTCCGGTTATGTGAATGCTTGAAAACGCGTAATGGACTAGCGAATGCCCAGCTCCACCCTTTGTTCCGACCGCCGCCGCGAAGATTAACGTCCTCCGTGTTATTCGAACCCTTGACCTCCTCCTCTGGCACCGATTGCTGCTCCTTTAATCTAGAGGGTGTGCAATAAACATTGTTGTTTCCAGATTTATTGTCCCAAAGGTAACCATACCCAGAAAAACTCCTCCTTCCCATGCCAACCGATCTCGACTTCTGCAGCCTCTCTATGCTCGCGCGATTCGAAATCTCGCCGCTATTAACAGAAGGCCCTGTTGCAGCAGGTTCCTGTTTCGATTCCTTTAAAGAAT------------CACTATGATTGCTTTTCCTCTTCTTGAAAAAAACAAAGGACCAGATCGTGGACCGCTTCTTTGGGGGGGTT
>PIAY-15
GGACAGCTGTTGTTGTTTCCGGTTATGTGAATGCTTGAAAACGCGTAATGGACTAGCGAATGCCCAGCTCCACCCTTTGTTCCGACCGCCGCCGCGAAGATTAACGTCCTCCGTGTTATTCGAACCCTTGACCTCCTCCTCTGGCACCGATTGCTGCTCCTTTAATCTAGAGGGTGTGCAATAAACATTGTTGTTTCCAGATTTATTGTCCCAAAGGTAACCATACCCAGAAAAACTCCTCCTTCCCATGCCAACCGATCTCGACTTCTGCAGCCTCTCTATGCTCGCGCGATTCGAAATCTCGCCGCTATTAACAGAAGGCCCTGTTGCAGCAGGTTCCTGTTTCGATTCCTTTAAAGAAT------------CACTATGATTGCTTTTCCTCTTCTTGAAAAAAACAAAGGACCAGATCGTGGACCGCTTCTTTGGGGGGGTT
>PIAY-14
GGACAGCTGTTGTTGTTTCCGGTTATGTGAATGCTTGAAAACGCGTAATGGACTAGCGAATGCCCAGCTCCACCCTTTGTTCCGACCGCCGCCGCGAAGATTAACGTCCTCCGTGTTATTCGAACCCTTGACCTCCTCCTCTGGCACCGATTGCTGCTCCTTTAATCTAGAGGGTGTGCAATAAACATTGTTGTTTCCAGATTTATTGTCCCAAAGGTAACCATACCCAGAAAAACTCCTCCTTCCCATGCCAACCGATCTCGACTTCTGCAGCCTCTCTATGCTCGCGCGATTCGAAATCTCGCCGCTATTAACAGAAGGCCCTGTTGCAGCAGGTTCCTGTTTCGATTCCTTTAAAGAAT------------CACTATGATTGCTTTTCCTCTTCTTGAAAAAAACAAAGGACCAGATCGTGGACCGCTTCTTTGGGGGGGTT
>PIAY-7
GGACAGCTGTTGTTGTTTCCGGTTATGTGAATGCTTGAAAACGCGTAATGGACTAGCGAATGCCCAGCTCCACCCTTTGTTCCGACCGCCGCCGCGAAGATTAACGTCCTCCGTGTTATTCGAACCCTTGACCTCCTCCTCTGGCACCGATTGCTGCTCCTTTAATCTAGAGGGTGTGCAATAAACATTGTTGTTTCCAGATTTATTGTCCCAAAGGTAACCATACCCAGAAAAACTCCTCCTTCCCATGCCAACCGATCTCGACTTCTGCAGCCTCTCTATGCTCGCGCGATTCGAAATCTCGCCGCTATTAACAGAAGGCCCTGTTGCAGCAGGTTCCTGTTTCGATTCCTTTAAAGAAT------------CACTATGATTGCTTTTCCTCTTCTTGAAAAAAACAAAGGACCAGATCGTGGACCGCTTCTTTGGGGGGGTT
>PIAY-13
GGACAGCTGTTGTTGTTTCCGGTTATGTGAATGCTTGAAAACGCGTAATGGACTAGCGAATGCCCAGCTCCACCCTTTGTTCCGACCGCCGCCGCGAAGATTAACGTCCTCCGTGTTATTCGAACCCTTGACCTCCTCCTCTGGCACCGATTGCTGCTCCTTTAATCTAGAGGGTGTGCAATAAACATTGTTGTTTCCAGATTTATTGTCCCAAAGGTAACCATACCCAGAAAAACTCCTCCTTCCCATGCCAACCGATCTCGACTTCTGCAGCCTCTCTATGCTCGCGCGATTCGAAATCTCGCCGCTATTAACAGAAGGCCCTGTTGCAGCAGGTTCCTGTTTCGATTCCTTTAAAGAAT------------CACTATGATTGCTTTTCCTCTTCTTGAAAAAAACAAAGGACCAGATCGTGGACCGCTTCTTTGGGGGGGTT
>PIAY-17
GGACAGCTGTTGTTGTTTCCGGTTATGTGAATGCTTGAAAACGCGTAATGGACTAGCGAATGCCCAGCTCCACCCTTTGTTCCGACCGCCGCCGCGAAGATTAACGTCCTCCGTGTTATTCGAACCCTTGACCTCCTCCTCTGGCACCGATTGCTGCTCCTTTAATCTAGAGGGTGTGCAATAAACATTGTTGTTTCCAGATTTATTGTCCCAAAGGTAACCATACCCAGAAAAACTCCTCCTTCCCATGCCAACCGATCTCGACTTCTGCAGCCTCTCTATGCTCGCGCGATTCGAAATCTCGCCGCTATTAACAGAAGGCCCTGTTGCAGCAGGTTCCTGTTTCGATTCCTTTAAAGAAT------------CACTATGATTGCTTTTCCTCTTCTTGAAAAAAACAAAGGACCAGATCGTGGACCGCTTCTTTGGGGGGGTT
>PIAY-6
NNNNNNNNNTTGTTGTTTCCGGTTATGTGAATGCTTGAAAACGCGTAATGGACTAGCGAATGCCCAGCTCCACCCTTTGTTCCGACCGCCGCCGCGAAGATTAACGTCCTCCGTGTTATTCGAACCCTTGACCTCCTCCTCTGGCACCGATTGCTGCTCCTTTAATCTAGAGGGTGTGCAATAAACATTGTTGTTTCCAGATTTATTGTCCCAAAGGTAACCATACCCAGAAAAACTCCTCCTTCCCATGCCAACCGATCTCGACTTCTGCAGTCTCTCTATGCTCGCGCGATTCGAAATCTCGCCGCTATTAACAGAAGGCCCTGTTGCAGCAGGTTCCTGTTTCGATTCCTTTAAAGAAT------------CACTATGATTGCTTTTCCTCTTCTTGAAAAAAACAAAGGACCAGATCGTGGACCGCTTCTTTGGGGGGGTT
>PIBU-1
GGACAGCTGTTGTTGTTTCCGGTTATGTGAATGCTTGAAAACGCGTAATGGACTAGCGAATGCCCAGCTCCACCCTTTGTTCCGACCGCCGCCGCGAAGATTAACGTCCTCCGTGTTATTCGAACCCTTGACCTCCTCCTCTGGCAGCGATTGCTGCTCCCTTAATCTAGAGGGTGTGCAATAAACATTGTTGTTTCCAGATTTATTGTCCCAAAGGTAACCATACCCAGAAAAACTCCTCCTTCCCACGCCAACCGATCTCGACTTCTGCAGCCTCTCTATGCTCGCGCGATTCGAAATCTCGGCGCCATTAACAGAAGGCCCTGTTGCAGCAGGTTCCTGTTTCGATTCCTTTAAAGAAT------------CACTATGATTGCTTTTCCTCTTCTTGAAAAAAACAAAGGACCAGATCGTGGACCGCTTCTTTGGGGGGGTT
>PIFL-3
GGACAGCTGTTGTTGTTTCCGGTTATGTGAATGCTTGAAAACGCGTAATGGACTAGCGAATGCCCAGCTCCACCCTTTGTTCCGACCGCCGCCGCGAAGATTAACGTCCTCCGTGTTATTCGAACCCTTGACCTCCTCCTCTGGCACCGATTGCTGCTCCTTTAATCTAGAGGGTGTGCAATAAACATTGTTGTTTCCAGATTTATTGTCCCAAAGGTAACCATACCCAGAAAAACTCCTCCTTCCCATGCCAACCGATCTCGACTTCTGCAGCCTCTCTATGCTCGCGCGATTCGAAATCTCGCCGCCATTAACAGAAGGCCCTGTTGCAGCAGGTTCCTGTTTCGATTCCTTTAAAGAAT------------CACTATGATTGCTTTTCCTCTTCTTGAAAAAAACAAAGGACCAGATCGTGGACCGCTTCTTTGGGGGGGTT
>PIFL-13
GGACAGCTGTTGTTGTTTCCGGTTATGTGAATGCTTGAAAACGCGTAATGGACTAGCGAATGCCCAGCTCCACCCTTTGTTCCGACCGCCGCCGCGAAGATTAACGTCCTCCGTGTTATTCGAACCCTTGACCTCCTCCTCTGGCACCGATTGCTGCTCCTTTAATCTAGAGGGTGTGCAATAAACATTGTTGTTTCCAGATTTATTGTCCCAAAGGTAACCATACCCAGAAAAACTCCTCCTTCCCATGCCAACCGATCTCGACTTCTGCAGCCTCTCTATGCTCGCGCGATTCGAAATCTCGGCGCCATTAACAGAAGGCCCTGTTGCAGCAGGTTCCTGTTTCGATTCCTTTAAAGAAT------------CACTATGATTGCTTTTCCTCTTCTTGAAAAAAACAAAGGACCAGATCGTGGACCGCTTCTTTGGGGGGGTT
>PIFL-5
GGACAGCTGTTGTTGTTTCCGGTTATGTGAATGCTTGAAAACGCGTAATGGACTAGCGAATGCCCAGCTCCACCCTTTGTTCCGACCGCCGCCGCGAAGATTAACGTCCTCCGTGTTATTCGAACCCTTGACCTCCTCCTCTGGCACCGATTGCTGCTCCTTTAATCTAGAGGGTGTGCAATAAACATTGTTGTTTCCAGATTTATTGTCCCAAAGGTAACCATACCCAGAAAAACTCCTCCTTCCCATGCCAACCGATCTCGACTTCTGCAGCCTCTCTATGCTCGCGCGATTCGAAATCTCGCCGCTATTAACAGAAGGCCCTGTTGCAGCAGGTTCCTGTTTCGATTCCTTTAAAGAAT------------CACTATGATTGCTTTTCCTCTTCTTGAAAAAAACAAAGGACCAGATCGTGGACCGCTTCTTTGGGGGGGTT
>PIFL-10
GGACAGCTGTTGTTGTTTCCGGTTATGTGAATGCTTGAAAACGCGTAATGGACTAGCGAATGCCCAGCTCCACCCTTTGTTCCGACCGCCGCCGCGAAGATTAACGTCTTCCGTGTTATTCGAACCCTTGACCTCCTCCTCTGGCACCGATTGCTGCTCCTTTAATCTAGAGGGTGTGCAATAAACATTGTTGTTTCCAGATTTATTGTCCCAGAGGTAACCATACCCAGAAAAACTCCTCCTTCCCATGCCAACCGATCTCGACTTCTGCAGCCTCTCTATGCTCGCGCGATTCGAAATCTCGGCGCCATTAACAGAAGGCCCTGTTGCAGCAGGTTCCTGTTTCGATTCCTTTAAAGAAT------------CACTATGATTGCTTTTCCTCTTCTTGAAAAAGACAAAGGACCAGATCGTGGACCGCTTCTTTGGGGGGGTT
>PIFL-15
GGACAGCTGTTGTTGTTTCCGGTTATGTGAATGCTTGAAAACGCGTAATGGACTAGCGAATGCCCAGCTCCACCCTTTGTTCCGACCGCCGCCGCGAAGATTAACGTCCTCCGTGTTATTCGAACCCTTGACCTCCTCCTCTGGCACCGATTGCTGCTCCTTTAATCTAGAGGGTGTGCAATAAACATTGTTGTTTCCAGATTTATTGTCCCAAAGGTAACCATACCCAGAAAAACTCCTCCTTCCCATGCCAACCGATCTCGACTTCTGCAGCCTCTCTATGCTCGCGCGATTCGAAATCTCGGCGCCATTAACAGAAGGCCCTGTTGCAGCAGGTTCCTGTTTCGATTCCTTTAAAGAAT------------CACTATGATTGCTTTTCCTCTTCTTGAAAAAAACAAAGGACCAGATCGTGGACCGCTTCTTTGGGGGGGTT
>PIFL-14
GGACAGCTGTTGTTGTTTCCGGTTATGTGAATGCTTGAAAACGCGTAATGGACTAGCGAATGCCCAGCTCCACCCTTTGTTCCGACCGCCGCCGCGAAGATTAACGTCCTCCGTGTTATTCGAACCCTTGACCTCCTCCTCTGGCACCGATTGCTGCTCCTTTAATCTAGAGGGTGTGCAATAAACATTGTTGTTTCCAGATTTATTGTCCCAAAGGTAACCATACCCAGAAAAACTCCTCCTTCCCATGCCAACCGATCTCGACTTCTGCAGCCTCTCTATGCTCGCGCGATTCGAAATCTCGGCGCCATTAACAGAAGGCCCTGTTGCAGCAGGTTCCTGTTTCGATTCCTTTAAAGAAT------------CACTATGATTGCTTTTCCTCTTCTTGAAAAAAACAAAGGACCAGATCGTGGACCGCTTCTTTGGGGGGGTT
>PIFL-12
GGACAGCTGTTGTTGTTTCCGGTTATGTGAATGCTTGAAAACGCGTAATGGACTAGCGAATGCCCAGCTCCACCCTTTGTTCCGACCGCCGCCGCGAAGATTAACGTCCTCCGTGTTATTCGAACCCTTGACCTCCTCCTCTGGCACCGATTGCTGCTCCTTTAATCTAGAGGGTGTGCAATAAACATTGTTGTTTCCAGATTTATTGTCCCAAAGGTAACCATACCCAGAAAAACTCCTCCTTCCCATGCCAACCGATCTCGACTTCTGCAGCCTCTCTATGCTCGCGCGATTCGAAATCTCGCCGCTATTAACAGAAGGCCCTGTTGCAGCAGGTTCCTGTTTCGATTCCTTTAAAGAAT------------CACTATGATTGCTTTTCCTCTTCTTGAAAAAAACAAAGGACCAGATCGTGGACCGCTTCTTTGGGGGGGTT
>PIFL-16
GGACAGCTGTTGTTGTTTCCGGTTATGTGAATGCTTGAAAACGCGTAATGGACTAGCGAATGCCCAGCTCCACCCTTTGTTCCGACCGCCGCCGCGAAGATTAACGTCCTCCGTGTTATTCGAACCCTTGACCTCCTCCTCTGGCACCGATTGCTGCTCCTTTAATCTAGAGGGTGTGCAATAAACATTGTTGTTTCCAGATTTATTGTCCCAAAGGTAACCATACCCAGAAAAACTCCTCCTTCCCATGCCAACCGATCTCGACTTCTGCAGCCTCTCTATGCTCGCGCGATTCGAAATCTCGCCGCCATTAACAGAAGGTCCTGTTGCAGCAGGTTCCTGTTTCGATTCCTTTAAAGAAT------------CACTATGATTGCTTTTCCTCTTCTTGAAAAAAACAAAGGACCAGATCGTGGACCGCTTCTTTGGGGGGGTT
>PIFL-9
GGACAGCTGTTGTTGTTTCCGGTTATGTGAATGCTTGAAAACGCGTAATGGACTAGCGAATGCCCAGCTCCACCCTTTGTTCCGACCGCCGCCGCGAAGATTAACGTCCTCCGTGTTATTCGAACCCTTGACCTCCTCCTCTGGCACCGATTGCTGCTCCTTTAATCTAGAGGGTGTGCAATAAACATTGTTGTTTCCAGATTTATTGTCCCAAAGGTAACCATACCCAGAAAAACTCCTCCTTCCCATGCCAACCGATCTCGACTTCTGCAGCCTCTCTATGCTCGCGCGATTCGAAATCTCGCCGCTATTAACAGAAGGCCCTGTTGCAGCAGGTTCCTGTTTCGATTCCTTTAAAGAAT------------CACTATGATTGCTTTTCCTCTTCTTGAAAAAAACAAAGGACCAGATCGTGGACCGCTTCTTTGGGGGGGTT
>PIFL-17
GGACAGCTGTTGTTGTTTCCGGTTATGTGAATGCTTGAAAACGCGTAATGGACTAGCGAATGCCCAGCTCCACCCTTTGTTCCGACCGCCGCCGCGAAGATTAACGTCCTCCGTGTTATTCGAACCCTTGACCTCCTCCTCTGGCACCGATTGCTGCTCCTTTAATCTAGAGGGTGTGCAATAAACATTGTTGTTTCCAGATTTATTGTCCCAAAGGTAACCATACCCAGAAAAACTCCTCCTTCCCATGCCAACCGATCTCGACTTCTGCAGCCTCTCTATGCTCGCGCGATTCGAAATCTCGCCGCCATTAACAGAAGGCCCTGTTGCAGCAGGTTCCTGTTTCGATTCCTTTAAAGAAT------------CACTATGATTGCTTTTCCTCTTCTTGAAAAAAACAAAGGACCAGATCGTGGACCGCTTCTTTGGGGGGGTT
>PIFL-2
GGACAGCTGTTGTTGTTTCCGGTTATGTGAATGCTTGAAAACGCGTAATGGACTAGCGAATGCCCAGCTCCACCCTTTGTTCCGACCGCCGCCGCGAAGATTAACGTCCTCCGTGTTATTCGAACCCTTGACCTCCTCCTCTGGCACCGATTGCTGCTCCTTTAATCTAGAGGGTGTGCAATAAACATTGTTGTTTCCAGATTTATTGTCCCAAAGGTAACCATACCCAGAAAAACTCCTCCTTCCCATGCCAACCGATCTCGACTTCTGCAGCCTCTCTATGCTCGCGCGATTCGAAATCTCGGCGCCATTAACAGAAGGCCCTGTTGCAGCAGGTTCCTGTTTCGATTCCTTTAAAGAAT------------CACTATGATTGCTTTTCCTCTTCTTGAAAAAAACAAAGGACCAGATCGTGGACCGCTTCTTTGGGGGGGTT
>PIGE-1
GGACAGCTGTTGTTGTTTCCGGTTATGTGAATGCTTGAAAACGCGTAATGGACTAGCGAATGCCCAGCTCCACCCTTTGTTCCGACCGCCGCCGCGAAGATTAACGTCCTCCGTGTTATTCGAACCCTTGACCTCCTCCTCTGGCAGCGATTGCTGCTCCTTTAATCTAGAGGGTGTGCAATAAACATTGTTGTTTCCAGATTTATTGTCCCAAAGGTAACCATACCCAGAAAAACTCCTCCTTCCCACGCCAACCGATCTCGACTTCTGCAGCCTCTCTATGCTCGCGCGATTCGAAATCTCGGCGCCATTAACAGAAGGCCCTGTTGCAGCAGGTTCCTGTTTCGATTCCTTTAAAGAAT------------CACTATGATTGCTTTTCCTCTTCTTGAAAAAAACAAAGGACCAGATCGTGGACCGCTTCTTTGGGGGGGTT
>PIGE-2
GGACAGCTGTTGTTGTTTCCGGTTATGTGAATGCTTGAAAACGCGTAATGGACTAGCGAATGCCCAGCTCCACCCTTTGTTCCGACCGCCGCCGCGAAGATTAACGTCCTCCGTGTTATTCGAACCCTTGACCTCCTCCTCTGGCAGCGATTGCTGCTCCTTTAATCTAGAGGGTGTGCAATAAACATTGTTGTTTCCAGATTTATTGTCCCAAAGGTAACCATACCCAGAAAAACTCCTCCTTCCCACGCCAACCGATCTCGACTTCTGCAGCCTCTCTATGCTCGCGCGATTCGAAATCTCGGCGCCATTAACAGAAGGCCCTGTTGCAGCAGGTTCCTGTTTCGATTCCTTTAAAGAAT------------CACTATGATTGCTTTTCCTCTTCTTGAAAAAAACAAAGGACCAGATCGTGGACCGCTTCTTTGGGGGGGTT
>PIMN-9
GGACAGCTGTTGTTGTTTCCGGTTATGTGAATGCTTGAAAACGCGTAATGGACTAGCGAATGCCCAGCTCCAGCCTTTGTTCCGACCGCCGCCGCGAAGATTAACGTCCTCCGTGTTATTCGAACCCTTGACCTCCTCCTCTGGCACCGATTGCTGCTCCTTTAATCTAGAGGGTGTGCAATAAACATTGTTGTTTCCAGATTTATTGTCCCAAAGGTAACCATACCCAGAAAAACTCCTCCTTCCCATGCCAACCGATCTCGACTTCTGCAGCCTCTCTATGCTCGCGCGATTCGAAATCTCGGCGCCATTAACAGAAGGCCCTGTTGCAGCAGGTTCCTGTTTCGATTCCTTTAAAGAAT------------CACTATGATTGCTTTTCCTCTTCTTGAAAAAAACAAAGGACCAGATCGTGGACCGCTTCTTTGGGGGGGTT
>PIMN-12
GGACAGCTGTTGTTGTTTCCGGTTATGTGAATGCTTGAAAACGCGTAATGGACTAGCGAATGCCCAGCTCCAGCCTTTGTTCCGACCGCCGCCGCGAAGATTAACGTCCTCCGTGTTATTCGAACCCTTTACCTCCTCCTCTGGCACCGATTGCTGCTCCTTTAATATAGAGGGTGTGCAATAAACATTGTCGTTTCCAGATTTATTGTCCCAAAGGTAACCATACCCAGAAAAACTCCTCCTTCCCATGCCAACCGATCTCGACTTCTGCAGCCTCTCTATGCTCGCGCGATTCGAAATCTCGGCGCCATTAACAGAAGGCCCTGTTGCAGCAGGTTCCTGTTTCGATTCCTTTAAAGAAT------------CACTATGATTGCTTTTCCTCTTCTTGAAAAAAACAAAGGACCAGATCGTGGACCGCTTCTTTGGGGGGGTT
>PIMN-16
GGACAGCTGTTGTTGTTTCCGGTTATGTGAATGCTTGAAAACGCGTAATGGACTAGCGAATGCCCAGCTCCACCCTTTGTTCCGACCGCCGCCGCGAAGATTAACGTCCTCCGTGTTATTCGAACCCTTGACCTCCTCCTCTGGCACCGATTGCTGCTCCTTTAATCTAGAGGGTGTGCAATAAACATTGTTGTTTCCAGATTTATTGTCCCAAAGGTAACCATACCCAGAAAAACTCCTCCTTCCCATGCCAACCGATCTCGACTTCTGCAGCCTCTCTATGCTCGCGCGATTCGAAATCTCGGCGCCATTAACAGAAGGCCCTGTTGCAGCAGGTTCCTGTTTCGATTCCTTTAAAGAAT------------CACTATGATTGCTTTTCCTCTTCTTGAAAAAAACAAAGGACCAGATCGTGGACCGCTTCTTTGGGGGGGTT
>PIMN-10
GGACAGCTGTTGTTGTTTCCGGTTATGTGAATGCTTGAAAACGCGTAATGGACTAGCGAATGCCCAGCTCCACCCTTTGTTCCGACCGCCGCCGCGAAGATTAACGTCCTCCGTGTTATTCGAACCCTTGACCTCCTCCTCTGGCACCGATTGCTGCTCCTTTAATCTAGAGGGTGTGCAATAAACATTGTTGTTTCCAGATTTATTGTCCCAAAGGTAACCATACCCAGAAAAACTCCTCCTTCCCATGCCAACCGATCTCGACTTCTGCAGCCTCTCTATGCTCGCGCGATTCGAAATCTCGCCGCTATTAACAGAAGGCCCTGTTGCAGCAGGTTCCTGTTTCGATTCCTTTAAAGAAT------------CACTATGATTGCTTTTCCTCTTCTTGAAAAAAACAAAGGACCAGATCGTGGACCGCTTCTTTGGGGGGGTT
>PIMN-18
GGACAGCTGTTGTTGTTTCCGGTTATGTGAATGCTTGAAAACGCGTAATGGACTAGCGAATGCCCAGCTCCACCCTTTGTTCCGACCGCCGCCGCGAAGATTAACGTCCTCCGTGTTATTCGAACCCTTGACCTCCTCCTCTGGCACCGATTGCTGCTCCTTTAATCTAGAGGGTGTGCAATAAACATTGTTGTTTCCAGATTTATTGTCCCAAAGGTAACCATACCCAGAAAAACTCCTCCTTCCCATGCCAACCGATCTCGACTTCTGCAGCCTCTCTATGCTCGCGCGATTCGAAATCTCGGCGCCATTAACAGAAGGCCCTGTTGCAGCAGGTTCCTGTTTCGATTCCTTTAAAGAAT------------CACTATGATTGCTTTTCCTCTTCTTGAAAAAAACAAAGGACCAGATCGTGGACCGCTTCTTTGGGGGGGTT
>PIMN-17
GGACAGCTGTTGTTGTTTCCGGTTATGTGAATGCTTGAAAACGCGTAATGGACTAGCGAATGCCCAGCTCCAGCCTTTGTTCCGACCGCCGCCGCGAAGATTAACGTCCTCCGTGTTATTCGAACCCTTGACCTCCTCCTCTGGCACCGATTGCTGCTCCTTTAATCTAGAGGGTGTGCAATAAACATTGTTGTTTCCAGATTTATTGTCCCAAAGGTAACCATACCCAGAAAAACTCCTCCTTCCCATGCCAACCGATCTCGACTTCTGCAGCCTCTCTATGCTCGCGCGATTCGAAATCTCGGCGCCATTAACAGAAGGCCCTGTTGCAGCAGGTTCCTGTTTCGATTCCTTTAAAGAAT------------CACTATGATTGCTTTTCCTCTTCTTGAAAAAAACAAAGGACCAGATCGTGGACCGCTTCTTTGGGGGGGTT
>PIMN-1
GGACAGCTGTTGTTGTTTCCGGTTATGTGAATGCTTGAAAACGCGTAATGGACTAGCGAATGCCCAGCTCCACCCTTTGTTCCGACCGCCGCCGCGAAGATTAACGTCCTCCGTGTTATTCGAACCCTTGACCTCCTCCTCTGGCACCGATTGCTGCTCCTTTAATCTAGAGGGTGTGCAATAAACATTGTTGTTTCCAGATTTATTGTCCCAAAGGTAACCATACCCAGAAAAACTCCTCCTTCCCATGCCAACCGATCTCGACTTCTGCAGCCTCTCTATGCTCGCGCGATTCGAAATCTCGCCGCCATTAACAGAAGGCCCTGTTGCAGCAGGTTCCTGTTTCGATTCCTTTAAAGAAT------------CACTATGATTGCTTTTCCTCTTCTTGAAAAAAACAAAGGACCAGATCGTGGACCGCTTCTTTGGGGGGGTT
>PIMN-14
GGACAGCTGTTGTTGTTTCCGGTTATGTGAATGCTTGAAAACGCGTAATGGACTAGCGAATGCCCAGCTCCAGCCTTTGTTCCGACCGCCGCCGCGAAGATTAACGTCCTCCGTGTTATTCGAACCCTTGACCTCCTCCTCTGGCACCGATTGCTGCTCCTTTAATCTAGAGGGTGTGCAATAAACATTGTTGTTTCCAGATTTATTGTCCCAAAGGTAACCATACCCAGAAAAACTCCTCCTTCCCATGCCAACCGATCTCGACTTCTGCAGCCTCTCTATGCTCGCGCGATTCGAAATCTCGGCGCCATTAACAGAAGGCCCTGTTGCAGCAGGTTCCTGTTTCGATTCCTTTAAAGAAT------------CACTATGATTGCTTTTCCTCTTCTTGAAAAAAACAAAGGACCAGATCGTGGACCGCTTCTTTGGGGGGGTT
>PIMN-8
GGACAGCTGTTGTTGTTTCCGGTTATGTGAATGCTTGAAAACGCGTAATGGACTAGCGAATGCCCAGCTCCACCCTTTGTTCCGACCGCCGCCGCGAAGATTAACGTCCTCCGTGTTATTCGAACCCTTGACCTCCTCCTCTGGCACCGATTGCTGCTCCTTTAATCTAGAGGGTGTGCAATAAACATTGTTGTTTCCAGATTTATTGTCCCAAAGGTAACCATACCCAGAAAAACTCCTCCTTCCCATGCCAACCGATCTCGACTTCTGCAGCCTCTCTATGCTCGCGCGATTCGAAATCTCGCCGCTATTAACAGAAGGCCCTGTTGCAGCAGGTTCCTGTTTCGATTCCTTTAAAGAAT------------CACTATGATTGCTTTTCCTCTTCTTGAAAAAAACAAAGGACCAGATCGTGGACCGCTTCTTTGGGGGGGTT
>PIMN-13
GGACAGCTGTTGTTGTTTCCGGTTATGTGAATGCTTGAAAACGCGTAATGGACTAGCGAATGCCCAGCTCCACCCTTTGTTCCGACCGCCGCCGCGAAGATTAACGTCCTCCGTGTTATTCGAACCCTTGACCTCCTCCTCTGGCACCGATTGCTGCTCCTTTAATCTAGAGGGTGTGCAATAAACATTGTTGTTTCCAGATTTATTGTCCCAAAGGTAACCATACCCAGAAAAACTCCTCCTTCCCATGCCAACCGATCTCGACTTCTGCAGCCTCTCTATGCTCGCGCGATTCGAAATCTCGGCGCCATTAACAGAAGGCCCTGTTGCAGCAGGTTCCTGTTTCGATTCCTTTAAAGAAT------------CACTATGATTGCTTTTCCTCTTCTTGAAAAAAACAAAGGACCAGATCGTGGACCGCTTCTTTGGGGGGGTT
>PIMN-6
GGACAGCTGTTGTTGTTTCCGGTTATGTGAATGCTTGAAAACGCGTAATGGACTAGCGAATGCCCAGCTCCACCCTTTGTTCCGACCGCCGCCGCGAAGATTAACGTCCTCCGTGTTATTCGAACCCTTGACCTCCTCCTCTGGCACCGATTGCTGCTCCTTTAATCTAGAGGGTGTGCAATAAACATTGTTGTTTCCAGATTTATTGTCCCAAAGGTAACCATACCCAGAAAAACTCCTCCTTCCCATGCCAACCGATCTCGACTTCTGCAGCCTCTCTATGCTCGCGCGATTCGAAATCTCGGCGCCATTAACAGAAGGCCCTGTTGCAGCAGGTTCCTGTTTCGATTCCTTTAAAGAAT------------CACTATGATTGCTTTTCCTCTTCTTGAAAAAAACAAAGGACCAGATCGTGGACCGCTTCTTTGGGGGGGTT
>PIMN-4
GGACAGCTGTTGTTGTTTCCGGTTATGTGAATGCTTGAAAACGCGTAATGGACTAGCGAATGCCCAGCTCCACCCTTTGTTCCGACCGCCGCCGCGAAGATTAACGTCCTCCGTGTTATTCGAACCCTTGACCTCCTCCTCTGGCACCGATTGCTGCTCCTTTAATCTAGAGGGTGTGCAATAAACATTGTTGTTTCCAGATTTATTGTCCCAAAGGTAACCATACCCAGAAAAACTCCTCCTTCCCATGCCAACCGATCTCGACTTCTGCAGCCTCTCTATGCTCGCGCGATTCGAAATCTCGCCGCCATTAACAGAAGGCCCTGTTGCAGCAGGTTCCTGTTTCGATTCCTTTAAAGAAT------------CACTATGATTGCTTTTCCTCTTCTTGAAAAAAACAAAGGACCAGATCGTGGACCGCTTCTTTGGGGGGGTT
>PIMN-3
GGACAGCTGTTGTTGTTTCCGGTTATGTGAATGCTTGAAAACGCGTAATGGACTAGCGAATGCCCAGCTCCACCCTTTGTTCCGACCGCCGCCGCGAAGATTAACGTCCTCCGTGTTATTCGAACCCTTGACCTCCTCCTCTGGCACCGATTGCTGCTCCTTTAATCTAGAGGGTGTGCAATAAACATTGTTGTTTCCAGATTTATTGTCCCAAAGGTAACCATACCCAGAAAAACTCCTCCTTCCCATGCCAACCGATCTCGACTTCTGCAGCCTCTCTATGCTCGCGCGATTCGAAATCTCGCCGCCATTAACAGAAGGCCCTGTTGCAGCAGGTTCCTGTTTCGATTCCTTTAAAGAAT------------CACTATGATTGCTTTTCCTCTTCTTGAAAAAAACAAAGGACCAGATCGTGGACCGCTTCTTTGGGGGGGTT
>PIMN-11
GGACAGCTGTTGTTGTTTCCGGTTATGTGAATGCTTGAAAACGCGTAATGGACTAGCGAATGCCCAGCTCCAGCCTTTGTTCCGACCGCCGCCGCGAAGATTAACGTCCTCCGTGTTATTCGAACCCTTGACCTCCTCCTCTGGCACCGATTGCTGCTCCTTTAATCTAGAGGGTGTGCAATAAACATTGTTGTTTCCAGATTTATTGTCCCAAAGGTAACCATACCCAGAAAAACTCCTCCTTCCCATGCCAACCGATCTCGACTTCTGCAGCCTCTCTATGCTCGCGCGATTCGAAATCTCGGCGCCATTAACAGAAGGCCCTGTTGCAGCAGGTTCCTGTTTCGATTCCTTTAAAGAAT------------CACTATGATTGCTTTTCCTCTTCTTGAAAAAAACAAAGGACCAGATCGTGGACCGCTTCTTTGGGGGGGTT
>PIMN-15
GGACAGCTGTTGTTGTTTCCGGTTATGTGAATGCTTGAAAACGCGTAATGGACTAGCGAATGCCCAGCTCCACCCTTTGTTCCGACCGCCGCCGCGAAGATTAACGTCCTCCGTGTTATTCGAACCCTTGACCTCCTCCTCTGGCACCGATTGCTGCTCCTTTAATCTAGAGGGTGTGCAATAAACATTGTTGTTTCCAGATTTATTGTCCCAAAGGTAACCATACCCAGAAAAACTCCTCCTTCCCATGCCAACCGATCTCGACTTCTGCAGCCTCTCTATGCTCGCGCGATTCGAAATCTCGGCGCCATTAACAGAAGGCCCTGTTGCAGCAGGTTCCTGTTTCGATTCCTTTAAAGAAT------------CACTATGATTGCTTTTCCTCTTCTTGAAAAAAACAAAGGACCAGATCGTGGACCGCTTCTTTGGGGGGGTT
>PIMN-2
GGACAGCTGTTGTTGTTTCCGGTTATGTGAATGCTTGAAAACGCGCAATGGACTAGCGAATGCCCAGCTCCACCCTTTGTTCCGACCGCCGCCGCGAAGATTAACGTCCTCCGTGTTATTCGAACCCTTGACCTCCTCCTCTGGCACCGATTGCTGCTCCTTTAATCTAGAGGGTGTGCAATAAACATTGTTGTTTCCAGATTTATTGTCCCAAAGGTAACCATACCCAGAAAAACTCCTCCTTCCCATGCCAACCGATCTCGACTTCTGCAGCCTCTCTATGCTCGCGCGATTCGAAATCTCGCCGCTATTAACAGAAGGCCCTGTTGCAGCAGGTTCCTGTTTCGATTCCTTTAAAGAAT------------CACTATGATTGCTTTTCCTCTTCTTGAAAAAAACAAAGGACCAGATCGTGGACCGCTTCTTTGGGGGGGTT
>PIMN-7
GGACAGCTGTTGTTGTTTCCGGTTATGTGAATGCTTGAAAACGCGTAATGGACTAGCGAATGCCCAGCTCCAGCCTTTGTTCCGACCGCCGCCGCGAAGATTAACGTCCTCCGTGTTATTCGAACCCTTGACCTCCTCCTCTGGCACCGATTGCTGCTCCTTTAATCTAGAGGGTGTGCAATAAACATTGTTGTTTCCAGATTTATTGTCCCAAAGGTAACCATACCCAGAAAAACTCCTCCTTCCCATGCCAACCGATCTCGACTTCTGCAGCCTCTCTATGCTCGCGCGATTCGAAATCTCGGCGCCATTAACAGAAGGCCCTGTTGCAGCAGGTTCCTGTTTCGATTCCTTTAAAGAAT------------CACTATGATTGCTTTTCCTCTTCTTGAAAAAAACAAAGGACCAGATCGTGGACCGCTTCTTTGGGGGGGTT
>PISB-3
GGACAGCTGTTGTTGTTTCCGGTTATGTGAATGCTTGAAAACGCGTAATGGACTAGCGAATGCCCAGCTCCACCCTTTGTTCCGACCGCCGCCGCGAAGATTAACGTCCTCCGTGTTATTCGAACCCTTGACCTCCTCCTCTGGCACCGATTGCTGCTCCTTTAATCTAGAGGGTGTGCAATAAACATTGTTGTTTCCAGATTTATTGTCCCAAAGGTAACCATACCCAGAAAAACTCCTCCTTCCCATGCCAACCGATCTCGACTTCTGCAGCCTCTCTATGCTCGCGCGATTCGAAATCTCGCCGCCATTAACAGAAGGTCCTGTTGCAGCAGGTTCCTGTTTCGATTCCTTTAAAGAAT------------CACTATGATTGCTTTTCCTCTTCTTGAAAAAAACAAAGGACCAGATCGTGGACCGCTTCTTTGGGGGGGTT
>PISB-10
GGACAGCTGTTGTTGTTTCCGGTTATGTGAATGCTTGAAAACGCGTAATGGACTAGCGAATGCCCAGCTCCACCCTTTGTTCCGACCGCCGCCGCGAAGATTAACGTCCTCCGTGTTATTCGAACCCTTGACCTCCTCCTCTGGCACCGATTGCTGCTCCTTTAATTTAGAGGGTGTGCAATAAACATTGTTGTTTCCAGATTTATTGTCCCAAAGGTAACCATACCCAGAAAAACTCCTCCTTCCCATGCCAACCGATCTCGACTTCTGCAGCCTCTCTATGCTCGCGCGATTCGAAATCTCGGCGCCATTAACAGAAGGCCCTGTTGCAGCAGGTTCCTGTTTCGATTCCTTTAAAGAAT------------CACTATGATTGCTTTTCCTCTTCTTGAAAAAAACAAAGGACCAGATCGTGGACCGCTTCTTTGGGGGGGTT
>PISB-1
NNNNNNNNNNNGTTGTTTCCGGTTATGTGAATGCTTGAAAACGCGTAATGGACTACCGAATGCCCAGCTCCACCCTTTGTTCCGACCGCCGCCGCGAAGATTAACGTCCTCCGTGTTATTCGAACCCTTGACCTCCTCCTCTGGCACCGATTGCTGCTCCTTTAATCTAGAGGGTGTGCAATAAACATTGTTGTTTCCAGATTTATTGTCCCAAAGGTAACCATACCCAGAAAAACTCCTCCTTCCCATGCCAACCGATCTCGACTTCTGCAGCCTCTCTATGCTCGCGCGATTCGAAATCTCGCCGCCATTAACAGAAGGTCCTGTTGCAGCAGGTTCCTGTTTCGATTCCTTTAAAGAAT------------CACTATGATTGCTTTTCCTCTTCTTGAAAAAAACAAAGGACCAGATCGTGGACCGCTTCTTTGGGGGGGTT
>PISB-8
GGACAGCTGTTGTTGTTTCCGGTTATGTGAATGCTTGAAAACGCGTAATGGACTAGCGAATGCCCAGCTCCACCCTTTGTTCCGACCGCCGCCGCGAAGATTAACGTCCTCCGTGTTATTCGAACCCTTGACCTCCTCCTCTGGCACCGATTGCTGCTCCTTTAATCTAGAGGGTGTGCAATAAACATTGTTGTTTCCAGATTTATTGTCCCAAAGGTAACCATACCCAGAAAAACTCCTCCTTCCCATGCCAACCGATCTCGACTTCTGCAGCCTCTCTATGCTCGCGCGATTCGAAATCTCGCCGCTATTAACAGAAGGCCCTGTTGCAGCAGGTTCCTGTTTCGATTCCTTTAAAGAAT------------CACTATGATTGCTTTTCCTCTTCTTGAAAAAAACAAAGGACCAGATCGTGGACCGCTTCTTTGGGGGGGTT
>PISB-14
GGACAGCTGTTGTTGTTTCCGGTTATGTGAATGCTTGAAAACGCGTAATGGACTAGCGAATGCCCAGCTCCACCCTTTGTTCCGACCGCCGCCGCGAAGATTAACGTCCTCCGTGTTATTCGAACCCTTGACCTCCTCCTCTGGCACCGATTGCTGCTCCTTTAATTTAGAGGGTGTGCAATAAACATTGTTGTTTCCAGATTTATTGTCCCAAAGGTAACCATACCCAGAAAAACTCCTCCTTCCCATGCCAACCGATCTCGACTTCTGCAGCCTCTCTATGCTCGCGCGATTCGAAATCTCGGCGCCATTAACAGAAGGCCCTGTTGCAGCAGGTTCCTGTTTCGATTCCTTTAAAGAAT------------CACTATGATTGCTTTTCCTCTTCTTGAAAAAAACAAAGGACCAGATCGTGGACCGCTTCTTTGGGGGGGTT
>PISB-13
GGACAGCTGTTGTTGTTTCCGGTTATGTGAATGCTTGAAAACGCGTAATGGACTAGCGAATGCCCAGCTCCACCCTTTGTTCCGACCGCCGCCGCGAAGATTAACGTCCTCCGTGTTATTCGAACCCTTGACCTCCTCCTCTGGCACCGATTGCTGCTCCTTTAATCTACAGGGTGTGCAATAAACATTGTTGTTTCCAGATTTATTGTCCCAAAGGTAACCATACCCAGAAAAACTCCTCCTTCCCATGCCAACCGATCTCGACTTCTGCAGCCTCTCTATGCTCGCGCGATTCGAAATCTCGCCGCTATTAACAGAAGGCCCTGTTGCAGCAGGTTCCTGTTTCGATTCCTTTAAAGAAT------------CACTATGATTGCTTTTCCTCTTCTTGAAAAAAACAAAGGACCAGATCGTGGACCGCTTCTTTGGGGGGGTT
>PISB-7
GGACAGCTGTTGTTGTTTCCGGTTATGTGAATGCTTGAAAACGCGTAATGGACTAGCGAATGCCCAGCTCCACCCTTTGTTCCGACCGCCGCCGCGAAGATTAACGTCCTCCGTGTTATTCGAACCCTTGACCTCCTCCTCTGGCACCGATTGCTGCTCCTTTAATTTAGAGGGTGTGCAATAAACATTGTTGTTTCCAGATTTATTGTCCCAAAGGTAACCATACCCAGAAAAACTCCTCCTTCCCATGCCAACCGATCTCGACTTCTGCAGCCTCTCTATGCTCGCGCGATTCGAAATCTCGGCGCCATTAACAGAAGGCCCTGTTGCAGCAGGTTCCTGTTTCGATTCCTTTAAAGAAT------------CACTATGATTGCTTTTCCTCTTCTTGAAAAAAACAAAGGACCAGATCGTGGACCGCTTCTTTGGGGGGGTT
>PISB-12
GGACAGCTGTTGTTGTTTCCGGTTATGTGAATGCTTGAAAACGCGTAATGGACTAGCGAATGCCCAGCTCCACCCTTTGTTCCGACCGCCGCCGCGAAGATTAACGTCCTCCGTGTTATTCGAACCCTTGACCTCCTCCTCTGGCACCGATTGCTGCTCCTTTAATTTAGAGGGTGTGCAATAAACATTGTTGTTTCCAGATTTATTGTCCCAAAGGTAACCATACCCAGAAAAACTCCTCCTTCCCATGCCAACCGATCTCGACTTCTGCAGCCTCTCTATGCTCGCGCGATTCGAAATCTCGGCGCCATTAACAGAAGGCCCTGTTGCAGCAGGTTCCTGTTTCGATTCCTTTAAAGAAT------------CACTATGATTGCTTTTCCTCTTCTTGAAAAAAACAAAGGACCAGATCGTGGACCGCTTCTTTGGGGGGGTT
>PISB-18
GGACAGCTGTTGTTGTTTCCGGTTATGTGAATGCTTGAAAACGCGTAATGGACTAGCGAATGCCCAGCTCCACCCTTTGTTCCGACCGCCGCCGCGAAGATTAACGTCCTCCGTGTTATTCGAACCCTTGACCTCCTCCTCTGGCACCGATTGCTGCTCCTTTAATTTAGAGGGTGTGCAATAAACATTGTTGTTTCCAGATTTATTGTCCCAAAGGTAACCATACCCAGAAAAACTCCTCCTTCCCATGCCAACCGATCTCGACTTCTGCAGCCTCTCTATGCTCGCGCGATTCGAAATCTCGGCGCCATTAACAGAAGGCCCTGTTGCAGCAGGTTCCTGTTTCGATTCCTTTAAAGAAT------------CACTATGATTGCTTTTCCTCTTCTTGAAAAAAACAAAGGACCAGATCGTGGACCGCTTCTTTGGGGGGGTT
>PISB-6
GGACAGCTGTTGTTGTTTCCGGTTATGTGAATGCTTGAAAACGCGTAATGGACTAGCGAATGCCCAGCTCCACCCTTTGTTCCGACCGCCGCCGCGAAGATTAACGTCCTCCGTGTTATTCGAACCCTTGACCTCCTCCTCTGGCACCGATTGCTGCTCCTTTAATCTAGAGGGTGTGCAATAAACATTGTTGTTTCCAGATTTATTGTCCCAAAGGTAACCATACCCAGAAAAACTCCTCCTTCCCATGCCAACCGATCTCGACTTCTGCAGCCTCTCTATGCTCGCGCGATTCGAAATCTCGCCGCTATTAACAGAAGGCCCTGTTGCAGCAGGTTCCTGTTTCGATTCCTTTAAAGAAT------------CACTATGATTGCTTTTCCTCTTCTTGAAAAAAACAAAGGACCAGATCGTGGACCGCTTCTTTGGGGGGGTT
>PISB-2
GGACAGCTGTTGTTGTTTCCGGTTATGTGAATGCTTGAAAACGCGTAATGGACTAGCGAATGCCCAGCTCCACCCTTTGTTCCGACCGCCGCCGCGAAGATTAACGTCCTCCGTGTTATTCGAACCCTTGACCTCCTCCTCTGGCACCGATTGCTGCTCCTTTAATCTAGAGGGTGTGCAATAAACATTGTTGTTTCCAGATTTATTGTCCCAAAGGTAACCATACCCAGAAAAACTCCTCCTTCCCATGCCAACCGATCTCGACTTCTGCAGCCTCTCTATGCTCGCGCGATTCGAAATCTCGCCGCTATTAACAGAAGGCCCTGTTGCAGCAGGTTCCTGTTTCGATTCCTTTAAAGAAT------------CACTATGATTGCTTTTCCTCTTCTTGAAAAAAACAAAGGACCAGATCGTGGACCGCTTCTTTGGGGGGGTT
>PISB-17
GGACAGCTGTTGTTGTTTCCGGTTATGTGAATGCTTGAAAACGCGTAATGGACTAGCGAATGCCCAGCTCCACCCTTTGTTCCGACCGCCGCCGCGAAGATTAACGTCCTCCGTGTTATTCGAACCCTTGACCTCCTCCTCTGGCACCGATTGCTGCTCCTTTAATCTAGAGGGTGTGCAATAAACATTGTTGTTTCCAGATTTATTGTCCCAAAGGTAACCATACCCAGAAAAACTCCTCCTTCCCATGCCAACCGATCTCGACTTCTGCAGCCTCTCTATGCTCGCGCGATTCGAAATCTCGCCGCTATTAACAGAAGGCCCTGTTGCAGCAGGTTCCTGTTTCGATTCCTTTAAAGAAT------------CACTATGATTGCTTTTCCTCTTCTTGAAAAAAACAAAGGACCAGATCGTGGACCGCTTCTTTGGGGGGGTT
>PISB-16
GGACAGCTGTTGTTGTTTCCGGTTATGTGAATGCTTGAAAACGCGTAATGGACTAGCGAATGCCCAGCTCCACCCTTTGTTCCGACCGCCGCCGCGAAGATTAACGTCCTCCGTGTTATTCGAACCCTTGACCTCCTCCTCTGGCACCGATTGCTGCTCCTTTAATCTAGAGGGTGTGCAATAAACATTGTTGTTTCCAGATTTATTGTCCCAAAGGTAACCATACCCAGAAAAACTCCTCCTTCCCATGCCAACCGATCTCGACTTCTGCAGCCTCTCTATGCTCGCGCGATTCGAAATCTCGCCGCTATTAACAGAAGGCCCTGTTGCAGCAGGTTCCTGTTTCGATTCCTTTAAAGAAT------------CACTATGATTGCTTTTCCTCTTCTTGAAAAAAACAAAGGACCAGATCGTGGACCGCTTCTTTGGGGGGGTT
>PISB-15
GGACAGCTGTTGTTGTTTCCGGTTATGTGAATGCTTGAAAACGCGTAATGGACTAGCGAATGCCCAGCTCCACCCTTTGTTCCGACCGCCGCCGCGAAGATTAACGTCCTCCGTGTTATTCGAACCCTTGACCTCCTCCTCTGGCACCGATTGCTGCTCCTTTAATCTAGAGGGTGTGCAATAAACATTGTTGTTTCCAGATTTATTGTCCCAAAGGTAACCATACCCAGAAAAACTCCTCCTTCCCATGCCAACCGATCTCGACTTCTGCAGCCTCTCTATGCTCGCGCGATTCGAAATCTCGCCGCTATTAACAGAAGGCCCTGTTGCAGCAGGTTCCTGTTTCGATTCCTTTAAAGAAT------------CACTATGATTGCTTTTCCTCTTCTTGAAAAAAACAAAGGACCAGATCGTGGACCGCTTCTTTGGGGGGGTT
>PISB-11
GGACAGCTGTTGTTGTTTCCGGTTATGTGAATGCTTGAAAACGCGTAATGGACTAGCGAATGCCCAGCTCCACCCTTTGTTCCGACCGCCGCCGCGAAGATTAACGTCCTCCGTGTTATTCGAACCCTTGACCTCCTCCTCTGGCACCGATTGCTGCTCCTTTAATCTAGAGGGTGTGCAATAAACATTGTTGTTTCCAGATTTATTGTCCCAAAGGTAACCATACCCAGAAAAACTCCTCCTTCCCATGCCAACCGATCTCGACTTCTGCAGCCTCTCTATGCTCGCGCGATTCGAAATCTCGCCGCTATTAACAGAAGGCCCTGTTGCAGCAGGTTCCTGTTTCGATTCCTTTAAAGAAT------------CACTATGATTGCTTTTCCTCTTCTTGAAAAAAACAAAGGACCAGATCGTGGACCGCTTCTTTGGGGGGGTT
>PISQ-1
GGACAGCTGTTGTTGTTTCCGGTTATGTGAATGCTTGAAAACGCGTAATGGACTAGCGAATGCCCAGCTCCACCCTTTGTTCCGACCGCCGCCGCGAAGATTAACGTCCTCCGTGTTATTCGAACCCTTGACCTCCTCCTCTGGCACCGATTGCTGCTCCTTTAATCTAGATGGTGTGCAATAAACATTGTTGTTTCCAGATTTATTGTCCCAAAGGTAACCATACCCAGAAAAACTCCTCCTTCCCATGCCAACCGATCTCGACTTCTGCAGCCTCTCTATGCTCGCGCGATTCGAAATCTCGGCGCCATTAACAGAAGGCCCTGTTGTAGCAGGTTCCTGTTTCGATTCCTTTGAAGAAT------------CACTATGATTGCTTTTCCTCTTCTTGAAAAAAACGAAGGACCAGATCGTGGACCGCTTCTTTGGGGGGGTT
>PISQ-2
GGACAGCTGTTGTTGTTTCCGGTTATGTGAATGCTTGAAAACGCGTAATGGACTAGCGAATGCCCAGCTCCACCCTTTGTTCCGACCGCCGCCGCGAAGATTAACGTCCTCCGTGTTATTCGAACCCTTGACCTCCTCCTCTGGCACCGATTGCTGCTCCTTTAATCTAGATGGTGTGCAATAAACATTGTTGTTTCCAGATTTATTGTCCCAAAGGTAACCATACCCAGAAAAACTCCTCCTTCCCATGCCAACCGATCTCGACTTCTGCAGCCTCTCTATGCTCGCGCGATTCGAAATCTCGGCGCCATTAACAGAAGGCCCTGTTGTAGCAGGTTCCTGTTTCGATTCCTTTGAAGAAT------------CACTATGATTGCTTTTCCTCTTCTTGAAAAAAACGAAGGACCAGATCGTGGACCGCTTCTTTGGGGGGGTT
>PIST-12
GGACAGCTGTTGTTGTTTCCGGTTATGTGAATGCTTGAAAACGCGTAATGGACTAGCGAATGCCCAGCTCCACCCTTTGTTCCGACCGCCGCCGCGAAGATTAACGTCCTCCGTGTTATTCGAACCCTTGACCTCCTCCTCTGGCACCGATTGCTGCTCCTTTAATCTAGAGGGTGTGCAATAAACATTGTTGTTTCCAGATTTATTGTCCCAAAGGTAACCATACCCAGAAAAACTCCTCCTTCCCATGCCAACCGATCTCGACTTCTGCAGCCTCTCTATGCTCGCGCGATTCGAAATCTCGCCGCTATTAACAGAAGGCCCTGTTGCAGCAGGTTCCTGTTTCGATTCCTTTAAAGAAT------------CACTATGATTGCTTTTCCTCTTCTTGAAAAAAACAAAGGACCAGATCGTGGACCGCTTCTTTGGGGGGGTT
>PIST-3
GGACAGCTGTTGTTGTTTCCGGTTATGTGAATGCTTGAAAACGCGTAATGGACTAGCGAATGCCCAGCTCCACCCTTTGTTCCGACCGCCGCCGCGAAGATTAACGTCCTCCGTGTTATTCGAACCCTTGACCTCCTCCTCTGGCACCGATTGCTGCTCCTTTAATCTAGAGGGTGTGCAATAAACATTGTTGTTTCCAGATTTATTGTCCCAAAGGTAACCATACCCAGAAAAACTCCTCCTTCCCATGCCAACCGATCTCGACTTCTGCAGCCTCTCTATGCTCGCGCGATTCGAAATCTCGCCGCTATTAACAGAAGGCCCTGTTGCAGCAGGTTCCTGTTTCGATTCCTTTAAAGAAT------------CACTATGATTGCTTTTCCTCTTCTTGAAAAAAACAAAGGACCAGATCGTGGACCGCTTCTTTGGGGGGGTT
>PICH-X1
GGACAGCTGTTGTTGTTTCCGGTTATGTGAATGCTTGAAAACGCGTAATGGACTAGCGAATGCCCAGCTCCACCCTTTGTTCCGACCGCCGCCGCGAAGATTAACGTCCTCCGTGTTATTCGAACCCTTGACCTCCTCCTCTGGCACCGATTGCTGCTCCTTTAATCTAGAGGGTGTGCAATAAACATTGTTGTTTCCAGATTTATTGTCCCAAAGGTAACCATACCCAGAAAAACTCCTCCTTCCCATGCCAACCGATCTCGACTTCTGCAGCCTCTCTATGCTCGCGCGATTCGAAATCTCGCCGCCATTAACAGAAGGCCCTGTTGCAGCAGGTTCCTGTTTCGATTCCTTTAAAGAAA------------CACTATGATTGCTTTTCCTCTTCTTGAAAAAAACAAAGGACCAGATCGTGGACCGCTTCTTTGGGGGGGTT
>PIST-2
GGACAGCTGTTGTTGTTTCCGGTTATGTGAATGCTTGAAAACGCGTAATGGACTAGCGAATGCCCAGCTCCACCCTTTGTTCCGACCGCCGCCGCGAAGATTAACGTCCTCCGTGTTATTCGAACCCTTGACCTCCTCCTCTGGCACCGATTGCTGCTCCTTTAATCTAGAGGGTGTGCAATAAACATTGTTGTTTCCAGATTTATTGTCCCAAAGGTAACCATACCCAGAAAAACTCCTCCTTCCCATGCCAACCGATCTCGACTTCTGCAGCCTCTCTATGCTCGCGCGATTCGAAATCTCGCCGCTATTAACAGAAGGCCCTGTTGCAGCAGGTTCCTGTTTCGATTCCTTTAAAGAAT------------CACTATGATTGCTTTTCCTCTTCTTGAAAAAAACAAAGGACCAGATCGTGGACCGCTTCTTTGGGGGGGTT
>PICH-X3
GGACAGCTGTTGTTGTTTCCGGTTATGTGAATGCTTGAAAACGCGTAATGGACTAGCGAATGCCCAGCTCCACCCTTTGTTCCGACCGCCGCCGCGAAGATTAACGTCCTCCGTGTTATTCGAACCCTTGACCTCCTCCTCTGGCACCGATTGCTGCTCCTTTAATCTAGAGGGTGTGCAATAAACATTGTTGTTTCCAGATTTATTGTCCCAAAGGTAACCATACCCAGAAAAACTCCTCCTTCCCATGCCAACCGATCTCGACTTCTGCAGCCTCTCTATGCTCGCGCGATTCGAAATCTCGCCGCTATTAACAGAAGGCCCTGTTGCAGCAGGTTCCTGTTTCGATTCCTTTAAAGAAT------------CACTATGATTGCTTTTCCTCTTCTTGAAAAAAACAAAGGACCAGATCGTGGACCGCTTCTTTGGGGGGGTT
>PIST-14
GGACAGCTGTTGTTGTTTCCGGTTATGTGAATGCTTGAAAACGCGTAATGGACTAGCGAATGCCCAGCTCCACCCTTTGTTCCGACCGCCGCCGCGAAGATTAACGTCCTCCGTGTTATTCGAACCCTTGACCTCCTCCTCTGGCACCGATTGCTGCTCCTTTAATCTAGAGGGTGTGCAATAAACATTGTTGTTTCCAGATTTATTGTCCCAAAGGTAACCATACCCAGAAAAACTCCTCCTTCCCATGCCAACCGATCTCGACTTCTGCAGCCTCTCTATGCTCGCGCGATTCGAAATCTCGCCGCTATTAACAGAAGGCCCTGTTGCAGCAGGTTCCTGTTTCGATTCCTTTAAAGAAT------------CACTATGATTGCTTTTCCTCTTCTTGAAAAAAACAAAGGACCAGATCGTGGACCGCTTCTTTGGGGGGGTT
>PIST-9
GGACAGCTGTTGTTGTTTCCGGTTATGTGAATGCTTGAAAACGCGTAATGGACTAGCGAATGCCCAGCTCCACCCTTTGTTCCGACCGCCGCCGCGAAGATTAACGTCCTCCGTGTTATTCGAACCCTTGACCTCCTCCTCTGGCACCGATTGCTGCTCCTTTAATCTAGAGGGTGTGCAATAAACATTGTTGTTTCCAGATTTATTGTCCCAAAGGTAACCATACCCAGAAAAACTCCTCCTTCCCATGCCAACCGATCTCGACTTCTGCAGCCTCTCTATGCTCGCGCGATTCGAAATCTCGCCGCTATTAACAGAAGGCCCTGTTGCAGCAGGTTCCTGTTTCGATTCCTTTAAAGAAT------------CACTATGATTGCTTTTCCTCTTCTTGAAAAAAACAAAGGACCAGATCGTGGACCGCTTCTTTGGGGGGGTT
>PIST-11
GGACAGCTGTTGTTGTTTCCGGTTATGTGAATGCTTGAAAACGCGTAATGGACTAGCGAATGCCCAGCTCCACCCTTTGTTCCGACCGCCGCCGCGAAGATTAACGTCCTCCGTGTTATTCGAACCCTTGACCTCCTCCTCTGGCACCGATTGCTGCTCCTTTAATCTAGAGGGTGTGCAATAAACATTGTTGTTTCCAGATTTATTGTCCCAAAGGTAACCATACCCAGAAAAACTCCTCCTTCCCATGCCAACCGATCTCGACTTCTGCAGCCTCTCTATGCTCGCGCGATTCGAAATCTCGCCGCTATTAACAGAAGGCCCTGTTGCAGCAGGTTCCTGTTTCGATTCCTTTAAAGAAT------------CACTATGATTGCTTTTCCTCTTCTTGAAAAAAACAAAGGACCAGATCGTGGACCGCTTCTTTGGGGGGGTT
>PIST-19
GGACAGCTGTTGTTGTTTCCGGTTATGTGAATGCTTGAAAACGCGTAATGGACTAGCGAATGCCCAGCTCCACCCTTTGTTCCGACCGCCGCCGCGAAGATTAACGTCCTCCGTGTTATTCGAACCCTTGACCTCCTCCTCTGGCACCGATTGCTGCTCCTTTAATCTAGAGGGTGTGCAATAAACATTGTTGTTTCCAGATTTATTGTCCCAAAGGTAACCATACCCAGAAAAACTCCTCCTTCCCATGCCAACCGATCTCGACTTCTGCAGCCTCTCTATGCTCGCGCGATTCGAAATCTCGCCGCTATTAACAGAAGGCCCTGTTGCAGCAGGTTCCTGTTTCGATTCCTTTAAAGAAT------------CACTATGATTGCTTTTCCTCTTCTTGAAAAAAACAAAGGACCAGATCGTGGACCGCTTCTTTGGGGGGGTT
>PIST-6
GGACAGCTGTTGTTGTTTCCGGTTATGTGAATGCTTGAAAACGCGTAATGGACTAGCGAATGCCCAGCTCCACCCTTTGTTCCGACCGCCGCCGCGAAGATTAACGTCCTCCGTGTTATTCGAACCCTTGACCTCCTCCTCTGGCACCGATTGCTGCTCCTTTAATCTAGAGGGTGTGCAATAAACATTGTTGTTTCCAGATTTATTGTCCCAAAGGTAACCATACCCAGAAAAACTCCTCCTTCCCATGCCAACCGATCTCGACTTCTGCAGCCTCTCTATGCTCGCGCGATTCGAAATCTCGCCGCTATTAACAGAAGGCCCTGTTGCAGCAGGTTCCTGTTTCGATTCCTTTAAAGAAT------------CACTATGATTGCTTTTCCTCTTCTTGAAAAAAACAAAGGACCAGATCGTGGACCGCTTCTTTGGGGGGGTT
>PIST-7
GGACAGCTGTTGTTGTTTCCGGTTATGTGAATGCTTGAAAACGCGTAATGGACTAGCGAATGCCCAGCTCCACCCTTTGTTCCGACCGCCGCCGCGAAGATTAACGTCCTCCGTGTTATTCGAACCCTTGACCTCCTCCTCTGGCACCGATTGCTGCTCCTTTAATCTAGAGGGTGTGCAATAAACATTGTTGTTTCCAGATTTATTGTCCCAAAGGTAACCATACCCAGAAAAACTCCTCCTTCCCATGCCAACCGATCTCGACTTCTGCAGCCTCTCTATGCTCGCGCGATTCGAAATCTCGCCGCTATTAACAGAAGGCCCTGTTGCAGCAGGTTCCTGTTTCGATTCCTTTAAAGAAT------------CACTATGATTGCTTTTCCTCTTCTTGAAAAAAACAAAGGACCAGATCGTGGACCGCTTCTTTGGGGGGGTT
>PIST-13
GGACAGCTGTTGTTGTTTCCGGTTATGTGAATGCTTGAAAACGCGTAATGGACTAGCGAATGCCCAGCTCCACCCTTTGTTCCGACCGCCGCCGCGAAGATTAACGTCCTCCGTGTTATTCGAACCCTTGACCTCCTCCTCTGGCACCGATTGCTGCTCCTTTAATCTAGAGGGTGTGCAATAAACATTGTTGTTTCCAGATTTATTGTCCCAAAGGTAACCATACCCAGAAAAACTCCTCCTTCCCATGCCAACCGATCTCGACTTCTGCAGCCTCTCTATGCTCGCGCGATTCGAAATCTCGCCGCTATTAACAGAAGGCCCTGTTGCAGCAGGTTCCTGTTTCGATTCCTTTAAAGAAT------------CACTATGATTGCTTTTCCTCTTCTTGAAAAAAACAAAGGACCAGATCGTGGACCGCTTCTTTGGGGGGGTT
>PIST-15
GGACAGCTGTTGTTGTTTCCGGTTATGTGAATGCTTGAAAACGCGTAATGGACTAGCGAATGCCCAGCTCCACCCTTTGTTCCGACCGCCGCCGCGAAGATTAACGTCCTCCGTGTTATTCGAACCCTTGACCTCCTCCTCTGGCACCGATTGCTGCTCCTTTAATCTAGAGGGTGTGCAATAAACATTGTTGTTTCCAGATTTATTGTCCCAAAGGTAACCATACCCAGAAAAACTCCTCCTTCCCATGCCAACCGATCTCGACTTCTGCAGCCTCTCTATGCTCGCGCGATTCGAAATCTCGCCGCTATTAACAGAAGGCCCTGTTGCAGCAGGTTCCTGTTTCGATTCCTTTAAAGAAT------------CACTATGATTGCTTTTCCTCTTCTTGAAAAAAACAAAGGACCAGATCGTGGACCGCTTCTTTGGGGGGGTT
>PICH-X2
GGACAGCTGTTGTTGTTTCCGGTTATGTGAATGCTTGAAAACGCGTAATGGACTAGCGAATGCCCAGCTCCACCCTTTGTTCCGACCGCCGCCGCGAAGATTAACGTCCTCCGTGTTATTCGAACCCTTGACCTCCTCCTCTGGCACCGATTGCTGCTCCTTTAATCTAGAGGGTGTGCAATAAACATTGTTGTTTCCAGATTTATTGTCCCAAAGGTAACCATACCCAGAAAAACTCCTCCTTCCCATGCCAACCGATCTCGACTTCTGCAGCCTCTCTATGCTCGCGCGATTCGAAATCTCGCCGCCATTAACAGAAGGCCCTGTTGCAGCAGGTTCCTGTTTCGATTCCTTTAAAGAAA------------CACTATGATTGCTTTTCCTCTTCTTGAAAAAAACAAAGGACCAGATCGTGGACCGCTTCTTTGGGGGGGTT
>PIST-8
GGACAGCTGTTGTTGTTTCCGGTTATGTGAATGCTTGAAAACGCGTAATGGACTAGCGAATGCCCAGCTCCACCCTTTGTTCCGACCGCCGCCGCGAAGATTAACGTCCTCCGTGTTATTCGAACCCTTGACCTCCTCCTCTGGCACCGATTGCTGCTCCTTTAATCTAGAGGGTGTGCAATAAACATTGTTGTTTCCAGATTTATTGTCCCAAAGGTAACCATACCCAGAAAAACTCCTCCTTCCCATGCCAACCGATCTCGACTTCTGCAGCCTCTCTATGCTCGCGCGATTCGAAATCTCGCCGCTATTAACAGAAGGCCCTGTTGCAGCAGGTTCCTGTTTCGATTCCTTTAAAGAAT------------CACTATGATTGCTTTTCCTCTTCTTGAAAAAAACAAAGGACCAGATCGTGGACCGCTTCTTTGGGGGGGTT
>PIST-4
GGACAGCTGTTGTTGTTTCCGGTTATGTGAATGCTTGAAAACGCGTAATGGACTAGCGAATGCCCAGCTCCACCCTTTGTTCCGACCGCCGCCGCGAAGATTAACGTCCTCCGTGTTATTCGAACCCTTGACCTCCTCCTCTGGCACCGATTGCTGCTCCTTTAATCTAGAGGGTGTGCAATAAACATTGTTGTTTCCAGATTTATTGTCCCAAAGGTAACCATACCCAGAAAAACTCCTCCTTCCCATGCCAACCGATCTCGACTTCTGCAGCCTCTCTATGCTCGCGCGATTCGAAATCTCGCCGCTATTAACAGAAGGCCCTGTTGCAGCAGGTTCCTGTTTCGATTCCTTTAAAGAAT------------CACTATGATTGCTTTTCCTCTTCTTGAAAAAAACAAAGGACCAGATCGTGGACCGCTTCTTTGGGGGGGTT
>PIST-5
GGACAGCTGTTGTTGTTTCCGGTTATGTGAATGCTTGAAAACGCGTAATGGACTAGCGAATGCCCAGCTCCACCCTTTGTTCCGACCGCCGCCGCGAAGATTAACGTCCTCCGTGTTATTCGAACCCTTGACCTCCTCCTCTGGCACCGATTGCTGCTCCTTTAATCTAGAGGGTGTGCAATAAACATTGTTGTTTCCAGATTTATTGTCCCAAAGGTAACCATACCCAGAAAAACTCCTCCTTCCCATGCCAACCGATCTCGACTTCTGCAGCCTCTCTATGCTCGCGCGATTCGAAATCTCGCCGCTATTAACAGAAGGCCCTGTTGCAGCAGGTTCCTGTTTCGATTCCTTTAAAGAAT------------CACTATGATTGCTTTTCCTCTTCTTGAAAAAAACAAAGGACCAGATCGTGGACCGCTTCTTTGGGGGGGTT
>PIST-10
GGACAGCTGTTGTTGTTTCCGGTTATGTGAATGCTTGAAAACGCGTAATGGACTAGCGAATGCCCAGCTCCACCCTTTGTTCCGACCGCCGCCGCGAAGATTAACGTCCTCCGTGTTATTCGAACCCTTGACCTCCTCCTCTGGCACCGATTGCTGCTCCTTTAATCTAGAGGGTGTGCAATAAACATTGTTGTTTCCAGATTTATTGTCCCAAAGGTAACCATACCCAGAAAAACTCCTCCTTCCCATGCCAACCGATCTCGACTTCTGCAGCCTCTCTATGCTCGCGCGATTCGAAATCTCGCCGCTATTAACAGAAGGCCCTGTTGCAGCAGGTTCCTGTTTCGATTCCTTTAAAGAAT------------CACTATGATTGCTTTTCCTCTTCTTGAAAAAAACAAAGGACCAGATCGTGGACCGCTTCTTTGGGGGGGTT
>PIST-1
GGACAGCTGTTGTTGTTTCCGGTTATGTGAATGCTTGAAAACGCGTAATGGACTAGCGAATGCCCAGCTCCACCCTTTGTTCCGACCGCCGCCGCGAAGATTAACGTCCTCCGTGTTATTCGAACCCTTGACCTCCTCCTCTGGCACCGATTGCTGCTCCTTTAATCTAGAGGGTGTGCAATAAACATTGTTGTTTCCAGATTTATTGTCCCAAAGGTAACCATACCCAGAAAAACTCCTCCTTCCCATGCCAACCGATCTCGACTTCTGCAGCCTCTCTATGCTCGCGCGATTCGAAATCTCGCCGCTATTAACAGAAGGCCCTGTTGCAGCAGGTTCCTGTTTCGATTCCTTTAAAGAAT------------CACTATGATTGCTTTTCCTCTTCTTGAAAAAAACAAAGGACCAGATCGTGGACCGCTTCTTTGGGGGGGTT
>PILA-20
GGACAGCTGTTGTTGTTTCCGGTTATGTGAATGCTTGAAAACGCGTAATGGACTAGCGAATGCCCAGCTCCACCCTTTGTTCCGACCGCCGCCGCGAAGATTAACGTCCTCCGTGTTATTCGAACCCTTGACCTCCTCCTCTGGCACCGATTGCTGCTCCTTTAATCTAGAGGGTGTGCAATAAACATTGTTGTTTCCAGATTTATTGTCCCAAAGGTAACCATACCCAGAAAAACTCCTCCTTCCCATGCCAACCGATCTCGACTTCTGCAGCCTCTCTATGCTCGCGCGATTCGAAATCTCGCCGCCATTAACAGAAGGCCCTGTTGCAGCAGGTTCCTGTTTCGATTCCTTTAAAGAAT------------CACTATGATTGCTTTTCCTCTTCTTGAAAAAAACAAAGGACCAGATCGTGGACCGCTTCTTTGGGGGGGTT
>PILA-24
GGACAGCTGTTGTTGTTTCCGGTTATGTGAATGCTTGAAAACGCGTAATGGACTAGCGAATGCCCAGCTCCACCCTTTGTTCCGACCGCCGCCGCGAAGATTAACGTCCTCCGTGTTATTCGAACCCTTGACCTCCTCCTCTGGCACCGATTGCTGCTCCTTTAATCTAGAGGGTGTGCAATAAACATTGTTGTTTCCAGATTTATTGTCCCAAAGGTAACCATACCCAGAAAAACTCCTCCTTCCCATGCCAACCGATCTCGACTTCTGCAGCCTCTCTATGCTCGCGCGATTCGAAATCTCGCCGCCATTAACAGAAGGCCCTGTTGCAGCAGGTTCCTGTTTCGATTCCTTTAAAGAAT------------CACTATGATTGCTTTTCCTCTTCTTGAAAAAAACAAAGGACCAGATCGTGGACCGCTTCTTTGGGGGGGTT
>PILA-21
GGACAGCTGTTGTTGTTTCCGGTTATGTGAATGCTTGAAAACGCGTAATGGACTAGCGAATGCCCAGCTCCAGCCTTTGTTCCGACCGCCGCCGCGAAGATTAACGTCCTCCGTGTTATTCGAACCCTTGACCTCCTCCTCTGGCACCGATTGCTGCTCCTTTAATCTAGAGGGTGTGCAATAAACATTGTTGTTTCCAGATTTATTGTCCCAAAGGTAACCATACCCAGAAAAACTCCTCCTTCCCATGCCAACCGATCTCGACTTCTGCAGCCTCTCTATGCTCGCGCGATTCGAAATCTCGGCGCCATTAACAGAAGGCCCTGTTGCAGCAGGTTCCTGTTTCGATTCCTTTAAAGAAT------------CACTATGATTGCTTTTCCTCTTCTTGAAAAAAACAAAGGACCAGATCGTGGACCGCTTCTTTGGGGGGGTT
>PILA-23
GGACAGCTGTTGTTGTTTCCGGTTATGTGAATGCTTGAAAACGCGTAATGGACTAGCGAATGCCCAGCTCCACCCTTTGTTCCGACCGCCGCCGCGAAGATTAACGTCTTCCGTGTTATTCGAACCCTTGACCTCCTCCTCTGGCACCGATTGCTGCTCCTTTAATCTAGAGGGTGTGCAATAAACATTGTTGTTTCCAGATTTATTGTCCCAGAGGTAACCATACCCAGAAAAACTCCTCCTTCCCATGCCAACCGATCTCGACTTCTGCAGCCTCTCTATGCTCGCGCGATTCGAAATCTCGGCGCCATTAACAGAAGGCCCTGTTGCAGCAGGTTCCTGTTTCGATTCCTTTAAAGAAT------------CACTATGATTGCTTTTCCTCTTCTTGAAAAAAACAAAGGACCAGATCGTGGACCGCTTCTTTGGGGGGGTT
>PILA-26
GGACAGCTGTTGTTGTTTCCGGTTATGTGAATGCTTGAAAACGCGTAATGGACTAGCGAATGCCCAGCTCCACCCTTTGTTCCGACCGCCGCCGCGAAGATTAACGTCTTCCGTGTTATTCGAACCCTTGACCTCCTCCTCTGGCACCGATTGCTGCTCCTTTAATCTAGAGGGTGTGCAATAAACATTGTTGTTTCCAGATTTATTGTCCCAGAGGTAACCATACCCAGAAAAACTCCTCCTTCCCATGCCAACCGATCTCGACTTCTGCAGCCTCTCTATGCTCGCGCGATTCGAAATCTCGGCGCCATTAACAGAAGGCCCTGTTGCAGCAGGTTCCTGTTTCGATTCCTTTAAAGAAT------------CACTATGATTGCTTTTCCTCTTCTTGAAAAAAACAAAGGACCAGATCGTGGACCGCTTCTTTGGGGGGGTT
>PILA-22
GGACAGCTGTTGTTGTTTCCGGTTATGTGAATGCTTGAAAACGCGTAATGGACTAGCGAATGCCCAGCTCCACCCTTTGTTCCGACCGCCGCCGCGAAGATTAACGTCCTCCGTGTTATTCGAACCCTTGACCTCCTCCTCTGGCACCGATTGCTGCTCCTTTAATCTAGAGGGTGTGCAATAAACATTGTTGTTTCCAGATTTATTGTCCCAAAGGTAACCATACCCAGAAAAACTCCTCCTTCCCATGCCAACCGATCTCGACTTCTGCAGCCTCTCTATGCTCGCGCGATTCGAAATCTCGGCGCCATTAACAGAAGGCCCTGTTGCAGCAGGTTCCTGTTTCGATTCCTTTAAAGAAT------------CACTATGATTGCTTTTCCTCTTCTTGAAAAAAACAAAGGACCAGATCGTGGACCGCTTCTTTGGGGGGGTT
>PILA-29
GGACAGCTGTTGTTGTTTCCGGTTATGTGAATGCTTGAAAACGCGTAATGGACTAGCGAATGCCCAGCTCCAGCCTTTGTTCCGACCGCCGCCGCGAAGATTAACGTCCTCCGTGTTATTCGAACCCTTGACCTCCTCCTCTGGCACCGATTGCTGCTCCTTTAATCTAGAGGGTGTGCAATAAACATTGTTGTTTCCAGATTTATTGTCCCAAAGGTAACCATACCCAGAAAAACTCCTCCTTCCCATGCCAACCGATCTCGACTTCTGCAGCCTCTCTATGCTCGCGCGATTCGAAATCTCGGCGCCATTAACAGAAGGCCCTGTTGCAGCAGGTTCCTGTTTCGATTCCTTTAAAGAAT------------CACTATGATTGCTTTTCCTCTTCTTGAAAAAAATAAAGGACCAGATCGTGGACCGCTTCTTTGGGGGGGTT
>PILA-28
GGACAGCTGTTGTTGTTTCCGGTTATGTGAATGCTTGAAAACGCGTAATGGACTAGCGAATGCCCAGCTCCAGCCTTTGTTCCGACCGCCGCCGCGAAGATTAACGTCCTCCGTGTTATTCGAACCCTTGACCTCCTCCTCTGGCACCGATTGCTGCTCCTTTAATCTAGAGGGTGTGCAATAAACATTGTTGTTTCCAGATTTATTGTCCCAAAGGTAACCATACCCAGAAAAACTCCTCCTTCCCATGCCAACCGATCTCGACTTCTGCAGCCTCTCTATGCTCGCGCGATTCGAAATCTCGGCGCCATTAACAGAAGGCCCTGTTGCAGCAGGTTCCTGTTTCGATTCCTTTAAAGAAT------------CACTATGATTGCTTTTCCTCTTCTTGAAAAAAACAAAGGACCAGATCGTGGACCGCTTCTTTGGGGGGGTT
>PILA-17
GGACAGCTGTTGTTGTTTCCGGTTATGTGAATGCTTGAAAACGCGTAATGGACTAGCGAATGCCCAGCTCCACCCTTTGTTCCGACCGCCGCCGCGAAGATTAACGTCCTCCGTGTTATTCGAACCCTTGACCTCCTCCTCTGGCACCGATTGCTGCTCCTTTAATCTAGAGGGTGTGCAATAAACATTGTTGTTTCCAGATTTATTGTCCCAAAGGTAACCATACCCAGAAAAACTCCTCCTTCCCATGCCAACCGATCTCGACTTCTGCAGCCTCTCTATGCTCGCGCGATTCGAAATCTCGCCGCCATTAACAGAAGGTCCTGTTGCAGCAGGTTCCTGTTTCGATTCCTTTAAAGAAT------------CACTATGATTGCTTTTCCTCTTCTTGAAAAAAACAAAGGACCAGATCGTGGACCGCTTCTTTGGGGGGGTT
>PILA-27
GGACAGCTGTTGTTGTTTCCGGTTATGTGAATGCTTGAAAACGCGTAATGGACTAGCGAATGCCCAGCTCCACCCTTTGTTCCGACCGCCGCCGCGAAGATTAACGTCCTCCGTGTTATTCGAACCCTTGACCTCCTCCTCTGGCACCGATTGCTGCTCCTTTAATCTAGAGGGTGTGCAATAAACATTGTTGTTTCCAGATTTATTGTCCCAAAGGTAACCATACCCAGAAAAACTCCTCCTTCCCATGCCAACCGATCTCGACTTCTGCAGCCTCTCTATGCTCGCGCGATTCGAAATCTCGCCGCCATTAACAGAAGGCCCTGTTGCAGCAGGTTCCTGTTTCGATTCCTTTAAAGAAT------------CACTATGATTGCTTTTCCTCTTCTTGAAAAAAACAAAGGACCAGATCGTGGACCGCTTCTTTGGGGGGGTT
>PILA-18
GGACAGCTGTTGTTGTTTCCGGTTATGTGAATGCTTGAAAACGCGTAATGGACTAGCGAATGCCCAGCTCCAGCCTTTGTTCCGACCGCCGCCGCGAAGATTAACGTCCTCCGTGTTATTCGAACCCTTGACCTCCTCCTCTGGCACCGATTGCTGCTCCTTTAATCTAGAGGGTGTGCAATAAACATTGTTGTTTCCAGATTTATTGTCCCAAAGGTAACCATACCCAGAAAAACTCCTCCTTCCCATGCCAACCGATCTCGACTTCTGCAGCCTCTCTATGCTCGCGCGATTCGAAATCTCGGCGCCATTAACAGAAGGCCCTGTTGCAGCAGGTTCCTGTTTCGATTCCTTTAAAGAAT------------CACTATGATTGCTTTTCCTCTTCTTGAAAAAAACAAAGGACCAGATCGTGGACCGCTTCTTTGGGGGGGTT
>PILA-19
GGACAGCTGTTGTTGTTTCCGGTTATGTGAATGCTTGAAAACGCGTAATGGACTAGCGAATGCCCAGCTCCACCCTTTGTTCCGACCGCCGCCGCGAAGATTAACGTCCTCCGTGTTATTCGAACCCTTGACCTCCTCCTCTGGCACCGATTGCTGCTCCTTTAATCTAGAGGGTGTGCAATAAACATTGTTGTTTCCAGATTTATTGTCCCAAAGGTAACCATACCCAGAAAAACTCCTCCTTCCCATGCCAACCGATCTCGACTTCTGCAGCCTCTCTATGCTCGCGCGATTCGAAATCTCGGCGCCATTAACAGAAGGCCCTGTTGCAGCAGGTTCCTGTTTCGATTCCTTTAAAGAAT------------CACTATGATTGCTTTTCCTCTTCTTGAAAAAAACAAAGGACCAGATCGTGGACCGCTTCTTTGGGGGGGTT
