# Supplementary material for: An empirical evaluation of two-stage species tree inference strategies using a multilocus dataset from North American pines
Source: BMC Evol Biol. 2014 Mar 29;14:67. doi: 10.1186/1471-2148-14-67 (PMC4021425; doi:10.1186/1471-2148-14-67)
Supplement: Additional file 3 — Zip archive containing data filesDp,Dp,0,Ds,Ds,0, and a description of these files. [file 1471-2148-14-67-S3.zip › DeGiorgioEtAl_2014_AdditionalFile1/Dataset_Dp0/2_6491_01.fas]

>PIAL-8
GCTGCAGTCAATGCTTCTTGGTTTCGTTTGTGATCATGGACAGTAACGTTGACAGATTCACTTGAAGTTTCAGTTTTAGTCCCAATGTTCGCAGTGATT---------------------------------------------------------------------------------GCTCTCTTTTCAGTTGGTAAACCACTATCAGGTTGCATGGTAGAGATCATTGCAGGTGATCTGGGTTCTTGTACATTGTCCTTTTGCTGTAACAGACTGGATTTGTCAATATCATCCTCACTTATTTTTTGTTTGACATGAGCTCTAGGTTCCTCCATTATGCTCCTTGTAGACTCAGGTGACTTTTCCAAGTGAAGTTCTGAAGGCCGAGCCTTTCTTTCTGATTCAACATGCTGCGAAGAAGGCGTAACTGTCACTTCTGTTTTATCAGAATTTGCCCCAAATGCAACATTCTTTTTGAGAAGGTTACG
>PIAL-3
GCTGCAGTCAATGCTTCTTGGTTTCGTTTGTGATCATGGACAGTAACGTTGACAGACTCACTTGAAGTTTCAGTTTTAGTCCCAATGTTCGCAGTGATT---------------------------------------------------------------------------------GCTCTCTTTTCAGTTGGTAGACCACTATCAGGTTGCATGGTAGAGATCATTGCAGGTGATCTGGGTTCTTGTACATTGTCCTTTTGCTGTAACAGACTGGATTTGTCAATATCATCCTCACTTATATTTTGTTTGACATGAGCTCTAGGTTCCTCCATTATGCTCCTTGTAGACTCAGGTGACTTTTCCAAGTGAAGTTCTGAAGGCCGAGCCTTTCTTTCTGATTCAACATGCTGCGAAGAAGGCGTAACTGTAACTTCTGTCTTATCAGAATTTGCCCCAAATGCAACATTCTTTTTGAGAAGGTTACG
>PIAL-13
GCTGCAGTCAATGCTTCTTGGTTTCGTTTGTGATCATGGACAGTAACGTTGACAGACTCACTTGAAGTTTCAGTTTTAGTCCCAATGTTCGCAGTGATT---------------------------------------------------------------------------------GCTCTCTTTTCAGTTGGTAGACCACTATCAGGTTGCATGGTAGAGATCATTGCAGGTGATCTGGGTTCTTGTACATTGTCCTTTTGCTGTAACAGACTGGATTTGTCAATATCATCCTCACTTATTTTTTGTTTGACATGAGCTCTAGGTTCCTCCATTATGCTCCTTGTAGACTCAGGTGACTTTTCCAAGTGAAGTTCTGAAGGCCGAGCCTTTCTTTCTGATTCAACATGCTGCGAAGAAGGCGTAACTGTAACTTCTGTCTTATCAGAATTTGCCCCAAATGCAACATTCTTTTTGAGAAGGTTACG
>PIAL-12
GCTGCAGTCAATGCTTCTTGGTTTCGTTTGTGATCATGGACAGTAACGTTGACAGACTCACTTGAAGTTTCAGTTTTAGTCCCAATGTTCGCAGTGATT---------------------------------------------------------------------------------GCTCTCTTTTCAGTTGGTAAACCACTATCAGGTTGCATGGTAGAGATCATTGCAGGTGATCTGGGTTCTTGTACATTGTCCTTTTGCTGTAATAGACTGGATTTGTCAATATCATCCTCACTTATTTTTTGTTTGACATGAGCTCTAGGTTCCTCCATTATGCTCCTTGTAGACTCAGGTGACTTTTCCAAGTGAAGTTCTGAAGGCCGAGCCTTTCTTTCTGATTCAAAATGCTGCGAAGAAGGCGTAACTGTAACTTCTGTTTTATCAGAATTTGCCCCAAATGCAACATTCTTTTTGAGAAGGTTACG
>PIAL-4
GCTGCAGTCAATGCTTCTTGGTTTCGTTTGTGATCATGGACAGTAACGTTGACAGACTCACTTGAAGTTTCAGTTTTAGTCCCAATGTTCGCAGTGATT---------------------------------------------------------------------------------GCTCTCTTTTCAGTTGGTAAACCACTATCAGGTTGCATGGTAGAGATCATTGCAGGTGATCTGGGTTCTTGTACATTGTCCTTTTGCTGTAACAGACTGGATTTGTCAATATCATCCTCACTTATTTTTTGTTTGACATGAGCTCTAGGTTCCTCCATTATGCTCCTTGTAGACTCAGGTGACTTTTCCAAGTGAAGTTCTGAAGGCCGAGCCTTTCTTTCTGATTCAACATGCTGCGAAGAAGGCGTAACTGTAACTTCTGTTTTATCAGAATTTGCCCCAAATGCAACATTCTTTTTGAGAAGGTTACG
>PIAL-7
GCTGCAGTCAATGCTTCTTGGTTTCGTTTGTGATCATGGACAGTAACGTTGACAGACTCACTTGAAGTTTCAGTTTTAGTCCCAATGTTCGCAGTGATT---------------------------------------------------------------------------------GCTCTCTTTTCAGTTGGTAGACCACTATCAGGTTGCATGGTAGAGATCATTGCAGGTGATCTGGGTTCTTGTACATTGTCCTTTTGCTGTAACAGACTGGATTTGTCAATATCATCCTCACTTATTTTTTGTTTGACATGAGCTCTAGGTTCCTCCATTATGCTCCTTGTAGACTCAGGTGACTTTTCCAAGTGAAGTTCTGAAGGCCGAGCCTTTCTTTCTGATTCAACATGCTGCGAAGAAGGCGTAACTGTAACTTCTGTCTTATCAGAATTTGCCCCAAATGCAACATTCTTTTTGAGAAGGTTACG
>PIAL-17
GCTGCAGTCAATGCTTCTTGGTTTCGTTTGTGATCATGGACAGTAACGTTGACAGACTCACTTGAAGTTTCAGTTTTAGTCCCAATGTTCGCAGTGATT---------------------------------------------------------------------------------GCTCTCTTTTCAGTTGGTAAACCACTATCAGGTTGCATGGTAGAGATCATTGCAGGTGATCTGGGTTCTTGTACATTGTCCTTTTGCTGTAACAGACTGGATTTGTCAATATCATCCTCACTTATTTTTTGTTTGACATGAGCTCTAGGTTCCTCCATTATGCTCCTTGTAGACTCAGGTGACTTTTCCAAGTGAAGTTCTGAAGGCCGAGCCTTTCTTTCTGATTCAACATGCTGCGAAGAAGGCGTAACTGTAACTTCTGTTTTATCAGAATTTGCCCCAAATGCAACATTCTTTTTGAGAAGGTTACG
>PIAL-6
GCTGCAGTCAATGCTTCTTGGTTTCGTTTGTGATCATGGACAGTAACGTTGACAGACTCACTTGAAGTTTCAGTTTTAGTCCCAATGTTCGCAGTGATT---------------------------------------------------------------------------------GCTCTCTTTTCAGTTGGTAAACCACTATCAGGTTGCATGGTAGAGATCATTGCCGGT--------------------------------------------TTTGTCAATATCATCCTCACTTATTTTTTGTTTGACATGAGCTCTACGTTCCTCCATTATGCTCCTTGTAGACTCAAGTGACTTTTCCAAGTGAAGTTCTGAAGGCCGAGCCTTTCTTTCTGATTCAACATGCTGCGAAGAAGGCGTAACTGTAACTTCTGTTTTATCAGAATTTGCCCCAAATGCAACATTCTTTTNNNNNNNNNNNNN
>PIAL-2
GCTGCAGTCAATGCTTCTTGGTTTCGTTTGTGATCATGGACAGTAACGTTGACAGACTCACTTGAAGTTTCAGTTTTAGTCCCAATGTTCGCAGTGATT---------------------------------------------------------------------------------GCTCTCTTTTCAGTTGGTAGACCACTATCAGGTTGCATGGTAGAGATCATTGCAGGTGATCTGGGTTCTTGTACATTGTCCTTTTGCTGTAACAGACTGGATTTGTCAATATCATCCTCACTTATATTTTGTTTGACATGAGCTCTAGGTTCCTCCATTATGCTCCTTGTAGACTCAGGTGACTTTTCCAAGTGAAGTTCTGAAGGCCGAGCCTTTCTTTCTGATTCAACATGCTGCGAAGAAGGCGTAACTGTAACTTCTGTCTTATCAGAATTTGCCCCAAATGCAACATTCTTTTTGAGAAGGTTACG
>PIAL-10
GCTGCAGTCAATGCTTCTTGGTTTCGTTTGTGATCATGGACAGTAACGTTGACAGACTCACTTGAAGTTTCAGTTTTAGTCCCAATGTTCGCAGTGATT---------------------------------------------------------------------------------GCTCTCTTTTCAGTTGGTAAACCACTATCAGGTTGCATGGTAGAGATCATTGCAGGTGATCTGGGTTCTTGTACATTGTCCTTTTGCTGTAATAGACTGGATTTGTCAATATCATCCTCACTTATTTTTTGTTTGACATGAGCTCTAGGTTCCTCCATTATGCTCCTTGTAGACTCAGGTGACTTTTCCAAGTGAAGTTCTGAAGGCCGAGCCTTTCTTTCTGATTCAAAATGCTGCGAAGAAGGCGTAACTGTAACTTCTGTTTTATCAGAATTTGCCCCAAATGCAACATTCTTTTTGAGAAGGTTACG
>PIAY-10
GCTGCAGTCAATGCTTCTTGGTTTCGTTTGTGATCATGGACAGTAACGTTGACAGACTCACTTGAAGTTTCAGTTTTAGTCCCAATGTTCGCAGTGATT---------------------------------------------------------------------------------GCTCTCTTTTCAGTTGGTAAACCACTATCAGGTTGCATGGTAGAGATCATTGCAGGTGATCTGGGTTCTTGTACATTGTCCTTTTGCTGTAACAGACTGGATTTGTCAATATCATCCTCACTTATTTTTTGTTTGACATGAGCTCTAGGTTCCTCCATTATGCTCCTTGTAGACTCAGGTGACTTTTCCAAGTGAAGTTCTGAAGGCCGAGCCTTTCTTTCTGATTCAACCTGCTGCGAAGAAGGCGTAACTGTAACTTCTGTTTGATCATAATTTGCCCCAAATGCAACATTCTTTTTGAGAAGGTTACG
>PIAY-14
GCTGCAGTCAATGCTTCTTGGTTTCGTTTGTGATCATGGACAGTAACGTTGACAGACTCACTTGAAGTTTCAGTTTTAGTCCCAATGTTCGCAGTGATT---------------------------------------------------------------------------------GCTCTCTTTTCAGTTGGTAAACCACTATCAGGTTGCATGGTAGAGATCATTGCAGGTGATCTGGGTTCTTGTACATTGTCCTTTTGCTGTAACAGACTGGATTTGTCAATATCATCCTCACTTATTTTTTGTTTGACATGAGCTCTAGGTTCCTCCATTATGCTCCTTGTAGACTCAGGTGACTTTTCCAAGTGAAGTTCTGAAGGCCGAGCCTTTCTTTCTGATTCAACCTGCTGCGAAGAAGGCGTAACTGTAACTTCTGTTTGATCAGAATTTGCCCCAAATGCAACATTCTTTTTGAGAAGGTTACG
>PIAY-18
GCTGCAGTCAATGCTTCTTGGTTTCGTTTGTGATCATGGACAGTAACGTTGACAGACTCACTTGAAGTTTCAGTTTTAGTCCCAATGTTCGCAGTGATT---------------------------------------------------------------------------------GCTCTCTTTTCAGTTGGTAAACCACTATCAGGTTGCATGGTAGAGATCATTGCAGGTGATCTGGGTTCTTGTACATTGTCCTTTTGCTGTAACAGACTGGATTTGTCAATATCATCCTCACTTATTTTTTGTTTGACATGAGCTCTAGGTTCCTCCATTATGCTCCTTGTAGACTCAGGTGACTTTTCCAAGTGAAGTTCTGAAGGCCGAGCCTTTCTTTCTGATTCAACCTGCTGCGAAGAAGGCGTAACTGTAACTTCTGTTTGATCAGAATTTGCCCCAAATGCAACATTCTTTTTGAGAAGGTTACG
>PIAY-4
GCTGCAGTCAATGCTTCTTGGTTTCGTTTGTGATCATGGACAGTAACGTTGACAGACTCACTTGAAGTTTCAGTTTTAGTCCCAATGTTCGCAGTGATT---------------------------------------------------------------------------------GCTCTCTTTTCAGTTGGTAAACCACTATCAGGTTGCATGGTAGAGATCATTGCAGGTGATCTGGGTTCTTGTACATTGTCCTTTTGCTGTAACAGACTGGATTTGTCAATATCATCCTCACTTATTTTTTGTTTGACATGAGCTCTAGGTTCCTCCATTATGCTCCTTGTAGACTCAGGTGACTTTTCCAAGTGAAGTTCTGAAGGCCGAGCCTTTCTTTCTGATTCAACCTGCTGCGAAGAAGGCGTAACTGTAACTTCTGTTTGATCAGAATTTGCCCCAAATGCAACATTCTTTTTGAGAAGGTTACG
>PIAY-13
GCTGCAGTCAATGCTTCTTGGTTTCGTTTGTGATCATGGACAGTAACGTTGACAGACTCACTTGAAGTTTCAGTTTTAGTCCCAATGTTCGCAGTGATT---------------------------------------------------------------------------------GCTCTCTTTTCAGTTGGTAAACCACTATCAGGTTGCATGGTAGAGATCATTGCAGGTGATCTGGGTTCTTGTACATTGTCCTTTTGCTGTAACAGACTGGATTTGTCAATATCATCCTCACTTATTTTTTGTTTGACATGAGCTCTAGGTTCCTCCATTATGCTCCTTGTAGACTCAGGTGACTTTTCCAAGTGAAGTTCTGAAGGCCGAGCCTTTCTTTCTGATTCAACCTGCTGCGAAGAAGGCGTAACTGTAACTTCTGTTTGATCAGAATTTGCCCCAAATGCAACATTCTTTTTGAGAAGGTTACG
>PIAY-16
GCTGCAGTCAATGCTTCTTGGTTTCGTTTGTGATCATGGACAGTAACGTTGACAGACTCACTTGAAGTTTCAGTTTTAGTCCCAATGTTCGCAGTGATT---------------------------------------------------------------------------------GCTCTCTTTTCAGTTGGTAAACCACTATCAGGTTGCATGGTAGAGATCATTGCAGGTGATCTGGGTTCTTGTACATTGTCCTTTTGCTGTAACAGACTGGATTTGTCAATATCATCCTCACTTATTTTTTGTTTGACATGAGCTCTAGGTTCCTCCATTATGCTCCTTGTAGACTCAGGTGACTTTTCCAAGTGAAGTTCTGAAGGCCGAGCCTTTCTTTCTGATTCAACCTGCTGCGAAGAAGGCGTAACTGTAACTTCTGTTTGATCAGAATTTGCCCCAAATGCAACATTCTTTTTGAGAAGGTTACG
>PIAY-17
GCTGCAGTCAATGCTTCTTGGTTTCGTTTGTGATCATGGACAGTAACGTTGACAGACTCACTTGAAGTTTCAGTTTTAGTCCCAATGTTCGCAGTGATT---------------------------------------------------------------------------------GCTCTCTTTTCAGTTGGTAAACCACTATCAGGTTGCATGGTAGAGATCATTGCAGGTGATCTGGGTTCTTGTACATTGTCCTTTTGCTGTAACAGACTGGATTTGTCAATATCATCCTCACTTATTTTTTGTTTGACATGAGCTCTAGGTTCCTCCATTATGCTCCTTGTAGACTCAGGTGACTTTTCCAAGTGAAGTTCTGAAGGCCGAGCCTTTCTTTCTGATTCAACCTGCTGCGAAGAAGGCGTAACTGTAACTTCTGTTTGATCAGAATTTGCCCCAAATGCAACATTCTTTTTGAGAAGGTTACG
>PIAY-1
GCTGCAGTCAATGCTTCTTGGTTTCGTTTGTGATCATGGACAGTAACGTTGACAGACTCACTTGAAGTTTCAGTTTTAGTCCCAATGTTCGCAGTGATT---------------------------------------------------------------------------------GCTCTCTTTTCAGTTGGTAAACCACTATCAGGTTGCATGGTAGAGATCATTGCAGGTGATCTGGGTTCTTGTACATTGTCCTTTTGCTGTAACAGACTGGATTTGTCAATATCATCCTCACTTATTTTTTGTTTGACATGAGCTCTAGGTTCCTCCATTATGCTCCTTGTAGACTCAGGTGACTTTTCCAAGTGAAGTTCTGAAGGCCGAGCCTTTCTTTCTGATTCAACCTGCTGCGAAGAAGGCGTAACTGTAACTTCTGTTTGATCAGAATTTGCCCCAAATGCAACATTCTTTTTGAGAAGGTTACG
>PIAY-9
GCTGCAGTCAATGCTTCTTGGTTTCGTTTGTGATCATGGACAGTAACGTTGACAGACTCACTTGAAGTTTCAGTTTTAGTCCCAATGTTCGCAGTGATT---------------------------------------------------------------------------------GCTCTCTTTTCAGTTGGTAAACCACTATCAGGTTGCATGGTAGAGATCATTGCAGGTGATCTGGGTTCTTGTACATTGTCCTTTTGCTGTAACAGACTGGATTTGTCAATATCATCCTCACTTATTTTTTGTTTGACATGAGCTCTAGGTTCCTCCATTATGCTCCTTGTAGACTCAGGTGACTTTTCCAAGTGAAGTTCTGAAGGCCGAGCCTTTCTTTCTGATTCAACCTGCTGCGAAGAAGGCGTAACTGTAACTTCTGTTTGATCAGAATTTGCCCCAAATGCAACATTCTTTTTGAGAAGGTTACG
>PIAY-19
GCTGCAGTCAATGCTTCTTGGTTTCGTTTGTGATCATGGACAGTAACGTTGACAGACTCACTTGAAGTTTCAGTTTTAGTCCCAATGTTCGCAGTGATT---------------------------------------------------------------------------------GCTCTCTTTTCAGTTGGTAAACCACTATCAGGTTGCATGGTAGAGATCATTGCAGGTGATCTGGGTTCTTGTACATTGTCCTTTTGCTGTAACAGACTGGATTTGTCAATATCATCCTCACTTATTTTTTGTTTGACATGAGCTCTAGGTTCCTCCATTATGCTCCTTGTAGACTCAGGTGACTTTTCCAAGTGAAGTTCTGAAGGCCGAGCCTTTCTTTCTGATTCAACCTGCTGCGAAGAAGGCGTAACTGTAACTTCTGTTTGATCAGAATTTGCCCCAAATGCAACATTCTTTTTGAGAAGGTTACG
>PIAY-3
GCTGCAGTCAATGCTTCTTGGTTTCGTTTGTGATCATGGACAGTAACGTTGACAGACTCACTTGAAGTTTCAGTTTTAGTCCCAATGTTCGCAGTGATT---------------------------------------------------------------------------------GCTCTCTTTTCAGTTGGTAAACCACTATCAGGTTGCATGGTAGAGATCATTGCAGGTGATCTGGGTTCTTGTACATTGTCCTTTTGCTGTAACAGACTGGATTTGTCAATATCATCCTCACTTATTTTTTGTTTGACATGAGCTCTAGGTTCCTCCATTATGCTCCTTGTAGACTCAGGTGACTTTTCCAAGTGAAGTTCTGAAGGCCGAGCCTTTCTTTCTGATTCAACCTGCTGCGAAGAAGGCGTAACTGTAACTTCTGTTTGATCAGAATTTGCCCCAAATGCAACATTCTTTTTGAGAAGGTTACG
>PIBU-1
GCTGCAGTCAATGCTTCTTGGCTTCGTTTGTGATCATGGACAGTAACGTTGACAGACTCACTTGAAGTTTCAGTTTTAGTCCCAATGTTCGCAGTGATT---------------------------------------------------------------------------------GCTCTCTTTTCAGTTGGTAAACCACTATCAGGTTGCATGGTAGAGATCATTGCAGGTGATCTGGGTTCTTGTACATTGTCCTTTTGCTGTAACAGACTGGATTTGTCAATATCATCCTCACTTATTTTTTGTTTGACATGAGCTCTAGGTTCCTCCATTATGCTCCTTGTAGACTCAGGTGACTTTTCCAAGTGAAGTTCTGAAGGCTGAGCCTTTCTTTCTGATTCAACATGCTGCGAAGGTGGTGTAACTGTAACTTCTGTTTTATCAGAATTTGCCCCAAATGCAACATTCTTTTTTAGAAGGTTACG
>PIFL-15
GCTGCAGTCAATGCTTCTTGGTTTCGTTTGTGATCATGGACAGTAACGTTGACAGACTCACTTGAAGTTTCAGTTTTAGTCCCAATGTTCGCAGTGATT---------------------------------------------------------------------------------GCTCTCTTTTCAGTTGGTAAACCACTATCAGGTTGCATGGTAGAGATCATTGCAGGTGATCTGGGTTCTTGTACATTGTCCTTTTGCTGTAACAGACTGGATTTGTCAATATCATCCTCACTTATTTTTTGTTTGACATGAGCTCTAGGTTCCTCCATTATGCTCCTTGTAGACTCAGGTGACTTTTCCAAGTGAAGTTCTGAAGGCCGAGCCTTTCTTTCTGATTCAACATGCTGCGAAGAAGGCATAACTGTAACTTCTGTTTTATCAGAATTTGCCCCAAATGCAACATTCTTTTTGAGAAGGTTACG
>PIFL-13
GCTGCAGTCAATGCTTCTTGGTTTCGTTTGTGATCATGGACAGTAACGTTGACAGACTCACTTGAAGTTTCAGTTTTAGTCCCAATGTTCGCAGTGATT---------------------------------------------------------------------------------GCTCTCTTTTCAGTTGGTAAACCACTATCAGGTTGCATGGTAGAGATCATTGCAGGTGATCTGGGTTCTTGTACATTGTCCTTTTGCTGTAACAGACTGGATTTGTCAATATCATCCTCACTTATTTTTTGTTTGACATGAGCTCTAGGTTCCTCCATTATGCTCCTTGTAGACTCAGGTGACTTTTCCAAGTGAAGTTCTGAAGGCCGAGCCTTTCTTTCTGATTCAACCTGCTGCGAAGAAGGCGTAACTGTAACTTCTGTTTGATCAGAATTTGCCCCAAATGCAACATTCTTTTTGAGAAGGTTACG
>PIFL-1
GCTGCAGTCAATGCTTCTTGGTTTCGTTTGTGATCATGGACAGTAACGTTGACAGACTCACTTGAAGTTTCAGTTTTAGTCCCAATGTTCGCAGTGATT---------------------------------------------------------------------------------GCTCTCTTTTCAGTTGGTAAACCACTATCAGGTTGCATGGTAGAGATCATTGCAGGTGATCTGGGTTCTTGTACATTGTCCTTTTGCTGTAACAGACTGGATTTGTCAATATCATCCTCACTTATTTTTTGTTTGACATGAGCTCTAGGTTCCTCCATTATGCTCCTTGTAGACTCAGGTGACTTTTCCAAGTGAAGTTCTGAAGGCCGAGCCTTTCTTTCTGATTCAACCTGCTGCGAAGAAGGCGTAACTGTAACTTCTGTTTGATCAGAATTTGCCCCAAATGCAACATTCTTTTTGAGAAGGTTACG
>PIFL-12
GCTGCAGTCAATGCTTCTTGGTTTCGTTTGTGATCATGGACAGTAACGTTGACAGACTCACTTGAAGTTTCAGTTTTAGTCCCAATGTTCGCAGTGATT---------------------------------------------------------------------------------GCTCTCTTTTCAGTTGGTAAACCACTATCAGGTTGCATGGTAGAGATCATTGCAGGTGATCTGGGTTCTTGTACATTGTCCTTTTGCTGTAACAGACTGGATTTGTCAATATCATCCTCACTTATTTTTTGTTTGACATGAGCTCTAGGTTCCTCCATTATGCTCCTTGTAGACTCAGGTGACTTTTCCAAGTGAAGTTCTGAAGGCCGAGCCTTTCTTTCTGATTCAACCTGCTGCGAAGAAGGCGTAACTGTAACTTCTGTTTGATCAGAATTTGCCCCAAATGCAACATTCTTTTTGAGAAGGTTACG
>PIFL-3
GCTGCAGTCAATGCTTCTTGGTTTCGTTTGTGATCATGGACAGTAACGTTGACAGACTCACTTGAAGTTTCAGTTTTAGTCCCAATGTTCGCAGTGATT---------------------------------------------------------------------------------GCTCTCTTTTCAGTTGGTAAACCACTATCAGGTTGCATGGTAGAGATCATTGCAGGTGATCTGGGTTCTTGTACATTGTCCTTTTGCTGTAACAGACTGGATTTGTCAATATCATCCTCACTTATTTTTTGTTTGACATGAGCTCTAGGTTCCTCCATTATGCTCCTTGTAGACTCAGGTGACTTTTCCAAGTGAAGTTCTGAAGGCCGAGCCTTTCTTTCTGATTCAACCTGCTGCGAAGAAGGCGTAACTGTAACTTCTGTTTGATCAGAATTTGCCCCAAATGCAACATTCTTTTTGAGAAGGTTACG
>PIFL-14
GCTGCAGTCAATGCTTCTTGGTTTCGTTTGTGATCATGGACAGTAACGTTGACAGACTCACTTGAAGTTTCAGTTTTAGTCCCAATGTTCGCAGTGATT---------------------------------------------------------------------------------GCTCTCTTTTCAGTTGGTAAACCACTATCAGGTTGCATGGTAGAGATCATTGCAGGTGATCTGGGTTCTTGTACATTGTCCTTTTGCTGTAACAGACTGGATTTGTCAATATCATCCTCACTTATTTTTTGTTTGACATGAGCTCTAGGTTCCTCCATTATGCTCCTTGTAGACTCAGGTGACTTTTCCAAGTGAAGTTCTGAAGGCCGAGCCTTTCTTTCTGATTCAACATGCTGCGAAGAAGGCATAACTGTAACTTCTGTTTTATCAGAATTTGCCCCAAATGCAACATTCTTTTTGAGAAGGTTACG
>PIGE-2
GCTGCAGTCAATGCTTCTTGGCTTCGTTTGTGATCATGGACAGTAACGTTGACAGACTCACTTGAAGTTTCAGTTTTAGTCCCAATGTTCGCAGTGATT---------------------------------------------------------------------------------GCTCTCTTTTCAGTTGGTAAACCACTATCAGGTTGCATGGTAGAGATCATTGCAGGTGATCTGGGTTCTTGTACATTGTCCTTTTGCTGTAACAGACTGGATTTGTCAATATCATCCTCACTTATTTTTTGTTTGACATGAGCTCTAGGTTCCTCCATTATGCTCCTTGTAGACTCAGGTGACTTTTCCAAGTGAAGTTCTGAAGGCCGAGCCTTTCTTTCTGATTCAACATGCTGCGAAGAAGGCATAACTGTAACTTCTGTTTTATCAGAATTTGCCCCAAATGCAACATTCTTTTTGAGAAGGTTACG
>PIMN-1
GCTGCAGTCAATGCTTCTTGGTTTCGTTTGTGATCATGGACAGTAACGTTGACAGACTCACTTGAAGTTTCAGTTTTAGTCCCAATGTTCGCAGTGATT---------------------------------------------------------------------------------GCTCTCTTTTCAGTTGGTAAACCACTATCAGGTTGCATGGTAGAGATCATTGCAGGTGATCTGGGTTCTTGTACATTGTCCTTTTGCTGTAACAGACTGGATTTGTCAATATCATCCTCACTTATTTTTTGTTTGACATGAGCTCTAGGTTCCTCCATTATGCTCCTTGTAGACTCAGGTGACTTTTCCAAGTGAAGTTCTGAAGGCCGAGCCTTTCTTTCTGATTCAACATGCTGCGAAGAAGGTGTAACTGTAACTTTTGTTTTATCAGAATTTGCCCCAAATGCAACATTCTTTTTGAGAAGGTTACG
>PIMN-15
GCTGCAGTCAATGCTTCTTGGTTTCGTTTGTGATCATGGACAGTAACGTTGACAGACTCACTTGAAGTTTCAGTTTTAGTCCCAATGTTCACAGTGATT---------------------------------------------------------------------------------GCTCTCTTTTCAGTTGGTAAACCACTATCAGGTTGCATGGTAGAGATCATTGCAGGTGATCTGGGTTCTTGTACATTGTCCTTTTGCTGTAACAGACTGGATTTGTCAATATCATCCTCACTTATTTTTTGTTTGACATGAGCTCTAGGTTCCTCCATTATGCTCCTTGTAGACTCAGGTGACTTTTCCAAGTGAAGTTCTGAAGGCCGAGCCTTTCTTTCTGATTCAACATGCTGCGAAGAAGGCGTAACTGTAACTTCTGTTTTATCAGAATTTGCCCCAAATGCAACATTCTTTTTGAGAAGGTTACG
>PIMN-16
GCTGCAGTCAATGCTTCTTGGTTTCGTTTGTGATCATGGACAGTAACGTTGACAGACTCACTTGAAGTTTCAGTTTTAGTCCCAATGTTCGCAGTGATT---------------------------------------------------------------------------------GCTCTCTTTTCAGTTGGTAAACCACTATCAGGTTGCATGGTAGAGATCATTGCAGGTGATCTGGGTTCTTGTACATTGTCCTTTTGCTGTAACAGACTGGATTTGTCAATATCATCCTCACTTATTTTTTGTTTGACATGAGCTCTAGGTTCCTCCATTATGCTCCTTGTAGACTCAGGTGAGTTTTCCAAGTGAAGTTCTGAAGGCCGAGCCTTTCTTTCTGATTCAACATGCTGCGAAGAAGGCGTAACTGTAACTTCTGTTTTATCAGAATTTGCCCCAAATGCAACATTCTTTTTGAGAAGGTTACG
>PIMN-13
GCTGCAGTCAATGCTTCTTGGTTTCGTTTGTGATCATGGACAGTAACGTTGACAGACTCACTTGAAGTTTCAGTTTTAGTCCCAATGTTCGCAGTGATT---------------------------------------------------------------------------------GCTCTCTTTTCAGTTGGTAAACCACTATCAGGTTGCATGGTAGAGATCATTGCAGGTGATCTGGGTTCTTGTACATTGTCCTTTTGCTGTAACAGACTGGATTTGTCAATATCATCCTCACTTATTTTTTGTTTGACATGAGCTCTAGGTTCCTCCATTATGCTCCTTGTAGACTCAGGTGAGTTTTCCAAGTGAAGTTCTGAAGGCCGAGCCTTTCTTTCTGATTCAACATGCTGCGAAGAAGGCGTAACTGTAACTTCTGTTTTATCAGAATTTGCCCCAAATGCAACATTCTTTTTGAGAAGGTTACG
>PIMN-2
GCTGCAGTCAATGCTTCTTGGTTTCGTTTGTGATCATGGACAGTAACGTTGACAGACTCACTTGAAGTTTCAGTTTTAGTCCCAATGTTCGCAGTGATT---------------------------------------------------------------------------------GCTCTCTTTTCAGTTGGTAAACCACTATCAGGTTGCATGGTAGAGATCATTGCAGGTGATCTGGGTTCTTGTACATTGTCCTTTTGCTGTAACAGACTGGATTTGTCAATATCATCCTCACTTATTTTTTGTTTGACATGAGCTCTAGGTTCCTCCATTATGCTCCTTGTAGACTCAGGTGAGTTTTCCAAGTGAAGTTCTGAAGGCCGAGCCTTTCTTTCTGATTCAACATGCTGCGAAGAAGGCGTAACTGTAACTTCTGTTTTATCAGAATTTGCCCCAAATGCAACATTCTTTTTGAGAAGGTTACG
>PIMN-4
GCTGCAGTCAATGCTTCTTGGTTTCGTTTGTGATCATGGACAGTAACGTTGACAGACTCACTTGAAGTTTCAGTTTTAGTCCCAATGTTCGCAGTGATT---------------------------------------------------------------------------------GCTCTCTTTTCAGTTGGTAAACCACTATCAGGTTGCATGGTAGAGATCATTGCAGGTGATCTGGGTTCTTGTACATTGTCCTTTTGCTGTAACAGACTGGATTTGTCAATATCATCCTCACTTATTTTTTGTTTGACATGAGCTCTAGGTTCCTCCATTATGCTCCTTGTAGACTCAGGTGACTTTTCCAAGTGAAGTTCTGAAGGCCGAGCCTTTCTTTCTGATTCAACATGCTGCGAAGAAGGTGTAACTGTAACTTCTGTTTTATCAGAATTTGCCCCAAATGCAACATTCTTTTTGAGAAGGTTACG
>PIMN-3
GCTGCAGTCAATGCTTCTTGGTTTCGTTTGTGATCATGGACAGTAACGTTGACAGACTCACTTGAAGTTTCAGTTTTAGTCCCAATGTTCGCAGTGATT---------------------------------------------------------------------------------GCTCTCTTTTCAGTTGGTAAACCACTATCAGGTTGCATGGTAGAGATCATTGCAGGTGATCTGGGTTCTTGTACATTGTCCTTTTGCTGTAACAGACTGGATTTGTCAATATCATCCTCACTTATTTTTTGTTTGACATGAGCTCTAGGTTCCTCCATTATGCTCCTTGTAGACTCAGGTGACTTTTCCAAGTGAAGTTCTGAAGGCCGAGCCTTTCTTTCTGATTCAACATGCTGCGAAGAAGGTGTAACTGTAACTTTTGTTTTATCAGAATTTGCCCCAAATGCAACATTCTTTTTGAGAAGGTTACG
>PIMN-14
GCTGCAGTCAATGCTTCTTGGTTTCGTTTGTGATCATGGACAGTAACGTTGACAGACTCACTTGAAGTTTCAGTTTTAGTCCCAATGTTCACAGTGATT---------------------------------------------------------------------------------GCTCTCTTTTCAGTTGGTAAACCACTATCAGGTTGCATGGTAGAGATCATTGCAGGTGATCTGGGTTCTTGTACATTGTCCTTTTGCTGTAACAGACTGGATTTGTCAATATCATCCTCACTTATTTTTTGTTTGACATGAGCTCTAGGTTCCTCCATTATGCTCCTTGTAGACTCAGGTGACTTTTCCAAGTGAAGTTCTGAAGGCCGAGCCTTTCTTTCTGATTCAACATGCTGCGAAGAAGGCGTAACTGTAACTTCTGTTTTATCAGAATTTGCCCCAAATGCAACATTCTTTTTGAGAAGGTTACG
>PIMN-6
GCTGCAGTCAATGCTTCTTGGTTTCGTTTGTGATCATGGACAGTAACGTTGACAGACTCACTTGAAGTTTCAGTTTTAGTCCCAATGTTCGCAGTGATT---------------------------------------------------------------------------------GCTCTCTTTTCAGTTGGTAAACCACTATCAGGTTGCATGGTAGAGATCATTGCAGGTGATCTGGGTTCTTGTACATTGTCCTTTTGCTGTAACAGACTGGATTTGTCAATATCATCCTCACTTATTTTTTGTTTGACATGAGCTCTAGGTTCCTCCATTATGCTCCTTGTAGACTCAGGTGACTTTTCCAAGTGAAGTTCTGAAGGCCGAGCCTTTCTTTCTGATTCAACATGCTGCGAAGAAGGTGTAACTGTAACTTTTGTTTTATCAGAATTTGCCCCAAATGCAACATTCTTTTTGAGAAGGTTACG
>PIMN-7
GCTGCAGTCAATGCTTCTTGGTTTCGTTTGTGATCATGGACAGTAACGTTGACAGACTCACTTGAAGTTTCAGTTTTAGTCCCAATGTTCACAGTGATT---------------------------------------------------------------------------------GCTCTCTTTTCAGTTGGTAAACCACTATCAGGTTGCATGGTAGAGATCATTGCAGGTGATCTGGGTTCTTGTACATTGTCCTTTTGCTGTAACAGACTGGATTTGTCAATATCATCCTCACTTATTTTTTGTTTGACATGAGCTCTAGGTTCCTCCATTATGCTCCTTGTAGACTCAGGTGACTTTTCCAAGTGAAGTTCTGAAGGCCGAGCCTTTCTTTCTGATTCAACATGCTGCGAAGAAGGCGTAACTGTAACTTCTGTTTTATCAGAATTTGCCCCAAATGCAACATTCTTTTTGAGAAGGTTACG
>PIMN-12
GCTGCAGTCAATGCTTCTTGGTTTCGTTTGTGATCATGGACAGTAACGTTGACAGACTCACTTGAAGTTTCAGTTTTAGTCCCAATGTTCGCAGTGATT---------------------------------------------------------------------------------GCTCTCTTTTCAGTTGGTAAACCACTATCAGGTTGCATGGTAGAGATCATTGCAGGTGATCTGGGTTCTTGTACATTGTCCTTTTGCTGTAACAGACTGGATTTGTCAATATCATCCTCACTTACTTTTTGTTTGACATGAGCTCTAGGTTCCTCCATTATGCTCCTTGTAGACTCAGGTGACTTTTCCAAGTGAAGTTCTGAAGGCCAAGCCTTTCTTTCTGATTCAACATGCTGCGAAGAAGGCGTAACTGTAACTTCTGTTTTATCAGAATTTGCCCCAAATGCAACATTCTTTTTGAGAAGGTTACG
>PIMN-8
GCTGCAGTCAATGCTTCTTGGCTTCGTTTGTGATCATGGACAGTAACGTTGACAGACTCACTTGAAGTTTCAGTTTTAGTCCCAATGTTCGCAGTGATT---------------------------------------------------------------------------------GCTCTCTTTTCAGTTGGTAAACCACTATCAGGTTGCATGGTAGAGATCATTGCAGGTGATCTGGGTTCTTGTACATTGTCCTTTTGCTGTAACAGACTGGATTTGTCAATATCATCCTCACTTATTTTTTGTTTGACATGAGCTCTAGGTTCCTCCATTATGCTCCTTGTAGACTCAGGTGACTTTTCCAAGTGAAGTTCTGAAGGCCGAGCCTTTCTTTCTGATTCAACATGCTGCGAAGAAGGCATAACTGTAACTTCTGTTTTATCAGAATTTGCCCCAAATGCAACATTCTTTTTGAGAAGGTTACG
>PIMN-9
GCTGCAGTCAATGCTTCTTGGTTTCGTTTGTGATCATGGACAGTAACGTTGACAGACTCACTTGAAGTTTCAGTTTTAGTCCCAATGTTCGCAGTGATT---------------------------------------------------------------------------------GCTCTCTTTTCAGTTGGTAAACCACTATCAGGTTGCATGGTAGAGATCATTGCAGGTGATCTGGGTTCTTGTACATTGTCCTTTTGCTGTAACAGACTGGATTTGTCAATATCATCCTCACTTATTTTTTGTTTGACATGAGCTCTAGGTTCCTCCATTATGCTCCTTGTAGACTCAGGTGACTTTTCCAAGTGAAGTTCTGAAGGCCGAGCCTTTCTTTCTGATTCAACATGCTGCGAAGAAGGTGTAACTGTAACTTCTGTTTTATCAGAATTTGCCCCAAATGCAACATTCTTTTTGAGAAGGTTACG
>PIMN-17
GCTGCAGTCAATGCTTCTTGGTTTCGTTTGTGATCATGGACAGTAACGTTGACAGACTCACTTGAAGTTTCAGTTTTAGTCCCAATGTTCACAGTGATT---------------------------------------------------------------------------------GCTCTCTTTTCAGTTGGTAAACCACTATCAGGTTGCATGGTAGAGATCATTGCAGGTGATCTGGGTTCTTGTACATTGTCCTTTTGCTGTAACAGACTGGATTTGTCAATATCATCCTCACTTATTTTTTGTTTGACATGAGCTCTAGGTTCCTCCATTATGCTCCTTGTAGACTCAGGTGACTTTTCCAAGTGAAGTTCTGAAGGCCGAGCCTTTCTTTCTGATTCAACATGCTGCGAAGAAGGCGTAACTGTAACTTCTGTTTTATCAGAATTTGCCCCAAATGCAACATTCTTTTTGAGAAGGTTACG
>PIMN-5
GCTGCAGTCAATGCTTCTTGGCTTCGTTTGTGATCATGGACAGTAACGTTGACAGACTCACTTGAAGTTTCAGTTTTAGTCCCAATGTTCGCAGTGATT---------------------------------------------------------------------------------GCTCTCTTTTCAGTTGGTAAACCACTATCAGGTTGCATGGTAGAGATCATTGCAGGTGATCTGGGTTCTTGTACATTGTCCTTTTGCTGTAACAGACTGGATTTGTCAATATCATCCTCACTTATTTTTTGTTTGACATGAGCTCTAGGTTCCTCCATTATGCTCCTTGTAGACTCAGGTGACTTTTCCAAGTGAAGTTCTGAAGGCCGAGCCTTTCTTTCTGATTCAACATGCTGCGAAGAAGGCATAACTGTAACTTCTGTTTTATCAGAATTTGCCCCAAATGCAACATTCTTTTTGAGAAGGTTACG
>PISB-14
GCTGCAGTCAATGCTTCTTGGTTTCGTTTGTGATCATGGACAGTAACGTTGACAGACTCACTTGAAGTTTCAGTTTTAGTCCCAATGTTCGCAGTGATT---------------------------------------------------------------------------------GCTCTCTTTTCAGTTGGTAAACCACTATCAGGTTGCATGGTAGAGATCATTGCAGGTGATCTGGGTTCTTGTACATTGTCCTTTTGCTGTAACAGACTGGATTTGTCAATATCATCCTCACTTATTTTTTGTTTGACATGAGCTCTAGGTTCCTCCATTATGCTCCTTGTAGACTCAGGTGACTTTTCCAAGTGAAGTTCTGAAGGCCGAGCCTTTCTTTCTGATTCAACCTGCTGCGAAGAAGGCGTAACTGTAACTTCTGTTTGATCATAATTTGCCCCAAATGCAACATTCTTTTTGAGAAGGTTACG
>PISB-1
GCTGCAGTCAATGCTTCTTGGTTTCGTTTGTGATCATGGACAGTAACGTTGACAGACTCACTTGAAGTTTCAGTTTTAGTCCCAATGTTCGCAGTGATT---------------------------------------------------------------------------------GCTCTCTTTTCAGTTGGTAAACCACTATCAGGTTGCATGGTAGAGATCATTGCAGGTGATCTGGGTTCTTGTACATTGTCCTTTTGCTGTAACAGACTGGATTTGTCAATATCATCCTCACTTATTTTTTGTTTGACATGAGCTCTAGGTTCCTCCATTATGCTCCTTGTAGACTCAGGTGACTTTTCCAAGTGAAGTTCTGAAGGCCGAGCCTTTCTTTCTGATTCAACCTGCTGCGAAGAAGGCGTAACTGTAACTTCTGTTTGATCAGAATTTGCCCCAAATGCAACATTCTTTTTGAGAAGGTTACG
>PISB-16
GCTGCAGTCAATGCTTCTTGGTTTCGTTTGTGATCATGGACAGTAACGTTGACAGACTCACTTGAAGTTTCAGTTTTAGTCCCAATGTTCGCAGTGATT---------------------------------------------------------------------------------GCTCTCTTTTCAGTTGGTAAACCACTATCAGGTTGCATGGTAGAGATCATTGCAGGTGATCTGGGTTCTTGTACATTGTCCTTTTGCTGTAACAGACTGGATTTGTCAATATCATCCTCACTTATTTTTTGTTTGACATGAGCTCTAGGTTCCTCCATTATGCTCCTTGTAGACTCAGGTGACTTTTCCAAGTGAAGTTCTGAAGGCCGAGCCTTTCTTTCTGATTCAACCTGCTGCGAAGAAGGCGTAACTGTAACTTCTGTTTGATCAGAATTTGCCCCAAATGCAACATTCTTTTTGAGAAGGTTACG
>PISB-11
GCTGCAGTCAATGCTTCTTGGTTTCGTTTGTGATCATGGACAGTAACGTTGACAGACTCACTTGAAGTTTCAGTTTTAGTCCCAATGTTCGCAGTGATT---------------------------------------------------------------------------------GCTCTCTTTTCAGTTGGTAAACCACTATCAGGTTGCATGGTAGAGATCATTGCAGGTGATCTGGGTTCTTGTACATTGTCCTTTTGCTGTAACAGACTGGATTTGTCAATATCATCCTCACTTATTTTTTGTTTGACATGAGCTCTAGGTTCCTCCATTATGCTCTTTGTAGACTCAGGTGACTTTTCCAAGTGAAGTTCTGAAGGCCGAGCCTTTCTTTCTGATTCAACATGCTGCGAAGAAGGCATAACTGTAACTTCTGTTTTATCAGAATTTGCCCCAAATGCAACATTCTTTTTGAGAAGGTTACG
>PISB-17
GCTGCAGTCAATGCTTCTTGGTTTCGTTTGTGATCATGGACAGTAACGTTGACAGACTCACTTGAAGTTTCAGTTTTAGTCCCAATGTTCGCAGTGATT---------------------------------------------------------------------------------GCTCTCTTTTCAGTTGGTAAACCACTATCAGGTTGCATGGTAGAGATCATTGCAGGTGATCTGGGTTCTTGTACATTGTCCTTTTGCTGTAACAGACTGGATTTGTCAATATCATCCTCACTTATTTTTTGTTTGACATGAGCTCTAGGTTCCTCCATTATGCTCCTTGTAGACTCAGGTGACTTTTCCAAGTGAAGTTCTGAAGGCCGAGCCTTTCTTTCTGATTCAACCTGCTGCGAAGAAGGCGTAACTGTAACTTCTGTTTGATCAGAATTTGCCCCAAATGCAACATTCTTTTTGAGAAGGTTACG
>PISB-3
GCTGCAGTCAATGCTTCTTGGTTTCGTTTGTGATCATGGACAGTAACGTTGACAGACTCACTTGAAGTTTCAGTTTTAGTCCCAATGTTCGCAGTGATT---------------------------------------------------------------------------------GCTCTCTTTTCAGTTGGTAAACCACTATCAGGTTGCATGGTAGAGATCATTGCAGGTGATCTGGGTTCTTGTACATTGTCCTTTTGCTGTAACAGACTGGATTTGTCAATATCATCCTCACTTATTTTTTGTTTGACATGAGCTCTAGGTTCCTCCATTATGCTCCTTGTAGACTCAGGTGACTTTTCCAAGTGAAGTTCTGAAGGCCGAGCCTTTCTTTCTGATTCAACCTGCTGCGAAGAAGGCGTAACTGTAACTTCTGTTTGATCAGAATTTGCCCCAAATGCAACATTCTTTTTGAGAAGGTTACG
>PISB-4
GCTGCAGTCAATGCTTCTTGGTTTCGTTTGTGATCATGGACAGTAACGTTGACAGACTCACTTGAAGTTTCAGTTTTAGTCCCAATGTTCGCAGTGATT---------------------------------------------------------------------------------GCTCTCTTTTCAGTTGGTAAACCACTATCAGGTTGCATGGTAGAGATCATTGCAGGTGATCTGGGTTCTTGTACATTGTCCTTTTGCTGTAACAGACTGGATTTGTCAATATCATCCTCACTTATTTTTTGTTTGACATGAGCTCTAGGTTCCTCCATTATGCTCCTTGTAGACTCAGGTGACTTTTCCAAGTGAAGTTCTGAAGGCCGAGCCTTTCTTTCTGATTCAACATGCTGCGAAGAAGGCGTAACTGTAACTTCTGTTTTATCAGAATTTGCCCCAAATGCAACATTCTTTTTGAAAAGGTTACG
>PISB-18
GCTGCAGTCAATGCTTCTTGGTTTCGTTTGTGATCATGGACAGTAACGTTGACAGACTCACTTGAAGTTTCAGTTTTAGTCCCAATGTTCGCAGTGATT---------------------------------------------------------------------------------GCTCTCTTTTCAGTTGGTAAACCACTATCAGGTTGCATGGTAGAGATCATTGCAGGTGATCTGGGTTCTTGTACATTGTCCTTTTGCTGTAACAGACTGGATTTGTCAATATCATCCTCACTTATTTTTTGTTTGACATGAGCTCTAGGTTCCTCCATTATGCTCCTTGTAGACTCAGGTGACTTTTCCAAGTGAAGTTCTGAAGGCCGAGCCTTTCTTTCTGATTCAACCTGCTGCGAAGAAGGCGTAACTGTAACTTCTGTTTGATCAGAATTTGCCCCAAATGCAACATTCTTTTTGAGAAGGTTACG
>PISB-7
GCTGCAGTCAATGCTTCTTGGTTTCGTTTGTGATCATGGACAGTAACGTTGACAGACTCACTTGAAGTTTCAGTTTTAGTCCCAATGTTCGCAGTGATT---------------------------------------------------------------------------------GCTCTCTTTTCAGTTGGTAAACCACTATCAGGTTGCATGGTAGAGATCATTGCAGGTGATCTGGGTTCTTGTACATTGTCCTTTTGCTGGAACAGACTGGATTTGTCAATATCATCCTCACTTATTTTTTGTTTGACATGAGCTCTAGGTTCCTCCATTATGCTCCTTGTAGACTCAGGTGACTTTTCCAAGTGAAGTTCTGAAGGCCGAGCCTTTCTTTCTGATTCAACCTGCTGCGAAGAAGGCGTAACTGTAACTTCTGTTTGATCAGAATTTGCCCCAAATGCAACATTCTTTTTGAGAAGGTTACG
>PISB-12
GCTGCAGTCAATGCTTCTTGGTTTCGTTTGTGATCATGGACAGTAACGTTGACAGACTCACTTGAAGTTTCAGTTTTAGTCCCAATGTTCGCAGTGATT---------------------------------------------------------------------------------GCTCTCTTTTCAGTTGGTAAACCACTATCAGGTTGCATGGTAGAGATCATTGCAGGTGATCTGGGTTCTTGTACATTGTCCTTTTGCTGTAACAGACTGGATTTGTCAATATCATCCTCACTTATTTTTTGTTTGACATGAGCTCTAGGTTCCTCCATTATGCTCCTTGTAGACTCAGGTGACTTTTCCAAGTGAAGTTCTGAAGGCCGAGCCTTTCTTTCTGATTCAACCTGCTGCGAAGAAGGCGTAACTGTAACTTCTGTTTGATCAGAATTTGCCCCAAATGCAACATTCTTTTTGAGAAGGTTACG
>PISB-8
GCTGCAGTCAATGCTTCTTGGTTTCGTTTGTGATCATGGACAGTAACGTTGACAGACTCACTTGAAGTTTCAGTTTTAGTCCCAATGTTCGCAGTGATT---------------------------------------------------------------------------------GCTCTCTTTTCAGTTGGTAAACCACTATCAGGTTGCATGGTAGAGATCATTGCAGGTGATCTGGGTTCTTGTACATTGTCCTTTTGCTGTAACAGACTGGATTTGTCAATATCATCCTCACTTATTTTTTGTTTGACATGAGCTCTAGGTTCCTCCATTATGCTCCTTGTAGACTCAGGTGACTTTTCCAAGTGAAGTTCTGAAGGCCGAGCCTTTCTTTCTGATTCAACCTGCTGCGAAGAAGGCGTAACTGTAACTTCTGTTTGATCAGAATTTGCCCCAAATGCAACATTCTTTTTGAGAAGGTTACG
>PISB-13
GCTGCAGTCAATGCTTCTTGGTTTCGTTTGTGATCATGGACAGTAACGTTGACAGACTCACTTGAAGTTTCAGTTTTAGTCCCAATGTTCGCAGTGATT---------------------------------------------------------------------------------GCTCTCTTTTCAGTTGGTAAACCACTATCAGGTTGCATGGTAGAGATCATTGCAGGTGATCTGGGTTCTTGTACATTGTCCTTTTGCTGTAACAGACTGGATTTGTCAATATCATCCTCACTTATTTTTTGTTTGACATGAGCTCTAGGTTCCTCCATTATGCTCCTTGTAGACTCAGGTGACTTTTCCAAGTGAAGTTCTGAAGGCCGAGCCTTTCTTTCTGATTCAACCTGCTGCGAAGAAGGCGTAACTGTAACTTCTGTTTGATCAGAATTTGCCCCAAATGCAACATTCTTTTTGAGAAGGTTACG
>PISB-10
GCTGCAGTCAATGCTTCTTGGTTTCGTTTGTGATCATGGACAGTAACGTTGACAGACTCACTTGAAGTTTCAGTTTTAGTCCCAATGTTCGCAGTGATT---------------------------------------------------------------------------------GCTCTCTTTTCAGTTGGTAAACCACTATCAGGTTGCATGGTAGAGATCATTGCAGGTGATCTGGGTTCTTGTACATTGTCCTTTTGCTGTAACAGACTGGATTTGTCAATATCATCCTCACTTATTTTTTGTTTGACATGAGCTCTAGGTTCCTCCATTATGCTCCTTGTAGACTCAGGTGACTTTTCCAAGTGAAGTTCTGAAGGCCGAGCCTTTCTTTCTGATTCAACCTGCTGCGAAGAAGGCGTAACTGTAACTTCTGTTTGATCAGAATTTGCCCCAAATGCAACATTCTTTTTGAGAAGGTTACG
>PISB-15
GCTGCAGTCAATGCTTCTTGGTTTCGTTTGTGATCATGGACAGTAACGTTGACAGACTCACTTGAAGTTTCAGTTTTAGTCCCAATGTTCGCAGTGATT---------------------------------------------------------------------------------GCTCTCTTTTCAGTTGGTAAACCACTATCAGGTTGCATGGTAGAGATCATTGCAGGTGATCTGGGTTCTTGTACATTGTCCTTTTGCTGTAACAGACTGGATTTGTCAATATCATCCTCACTTATTTTTTGTTTGACATGAGCTCTAGGTTCCTCCATTATGCTCCTTGTAGACTCAGGTGACTTTTCCAAGTGAAGTTCTGAAGGCCGAGCCTTTCTTTCTGATTCAACCTGCTGCGAAGAAGGCGTAACTGTAACTTCTGTTTGATCATAATTTGCCCCAAATGCAACATTCTTTTTGAGAAGGTTACG
>PISB-6
GCTGCAGTCAATGCTTCTTGGTTTCGTTTGTGATCATGGACAGTAACGTTGACAGACTCACTTGAAGTTTCAGTTTTAGTCCCAATGTTCGCAGTGATT---------------------------------------------------------------------------------GCTCTCTTTTCAGTTGGTAAACCACTATCAGGTTGCATGGTAGAGATCATTGCAGGTGATCTGGGTTCTTGTACATTGTCCTTTTGCTGTAACAGACTGGATTTGTCAATATCATCCTCACTTATTTTTTGTTTGACATGAGCTCTAGGTTCCTCCATTATGCTCCTTGTAGACTCAGGTGACTTTTCCAAGTGAAGTTCTGAAGGCCGAGCCTTTCTTTCTGATTCAACATGCTGCGAAGAAGGCATAACTGTAACTTCTGTTTTATCAGAATTTGCCCCAAATGCAACATTCTTTTTGAGAAGGTTACG
>PISQ-2
GCTGCAGTCAATGCTTCTTGGCTTCGTTTGTGATCATGGACAGTAACGTTGACAGACTCACTTGAAGTTTCAGTTTTAGTCCCAATGTTCGCAGTGATT---------------------------------------------------------------------------------GCTCTCTTTTCAGTTGGTAAACCACTATCAGGTTGCATGGTAGAGATCATTGCAGGTGATCTGGGTTCTTGTACATTGTCCTTTTGCTGTAACAGACTGGATTTGTCAATATCATCCTCACTTATTTTTTGTTTGACATGAGCTCTAGGTTCCTCCATTATGCTCCTTGTAGACTCAGGTGACTTTTCCAAGTGAAGTTCTGAAGGCCGAGCCTTTCTTTCTGATTCAACATGCTGCGAAGAAGGCGTAACTGTAACTTCTGTTTTATCAGAATTTGCCCCAAATGCAACATTCTTTTTGAGAAGGTTACG
>PISQ-1
GCTGCAGTCAATGCTTCTTGGCTTCGTTTGTGATCATGGACAGTAACGTTGACAGACTCACTTGAAGTTTCAGTTTTAGTCCCAATGTTCGCAGTGATT---------------------------------------------------------------------------------GCTCTCTTTTCAGTTGGTAAACCACTATCAGGTTGCATGGTAGAGATCATTGCAGGTGATCTGGGTTCTTGTACATTGTCCTTTTGCTGTAACAGACTGGATTTGTCAATATCATCCTCACTTATTTTTTGTTTGACATGAGCTCTAGGTTCCTCCATTATGCTCCTTGTAGACTCAGGTGACTTTTCCAAGTGAAGTTCTGAAGGCCGAGCCTTTCTTTCTGATTCAACATGCTGCGAAGAAGGCGTAACTGTAACTTCTGTTTTATCAGAATTTGCCCCAAATGCAACATTCTTTTTGAGAAGGTTACG
>PIST-2
GCTGCAGTCAATGCTTCTTGGTTTCGTTTGTGATCATGGACAGTAACGTTGACAGACTCACTTGAAGTTTCAGTTTTAGTCCCAATGTTCGCAGTGATT---------------------------------------------------------------------------------GCTCTCTTTTCAGTTGGTAAACCACTATCAGGTTGCATGGTAGAGATCATTGCAGGTGATCTGGGTTCTTGTACATTGTCCTTTTGCTGTAACAGACTGGATTTGTCAATATCATCCTCACTTATTTTTTGTTTGACATGAGCTCTAGGTTCCTCCATTATGCTCCTTGTAGACTCAGGTGACTTTTCCAAGTGAAGTTCTGAAGGCCGAGCCTTTCTTTCTGATTCAACATGCTGCGAAGAAGGCGTAACTTTAACTTCTGTTTTATCAGAATTTGCCCCAAATGCAACATTCTTTTTTAGAAGGTTACG
>PICH-X3
GCTGCAGTCAATGCTTCTTGGTTTCGTTTGTGATCATGGACAGTAACGTTGACAAACTCACTTGAAGTTTCAGTTTTAGTCCCAATGTTCGCAGTGATT---------------------------------------------------------------------------------GCTCTCTTTTCAGTTGGTAAACCACTATCAGGTTGCATGGTAGAGATCATTGCAGGTGATCTGGGTTCTTGTACATTGTCCTTTTGCTGTAGCAGACTGGATTTGTCAATATCATCCTCACTTATTTTTTGTTTGACATGAGCTCTAGGTTCCTCCATTATGCTCCTTGTAGACTCAGGTGACTTTTCCAAGTGAAGTTCTGAAGGCCGAGCCTTTCTTTCTGATTCAACATGCTGCGAAGAAGGCGTAACTGTAACTTCTGTTTTATCAGAATTTGCCCCAAATGCAACATTCTTTTTGAGAAGGTTACG
>PIST-3
GCTGCAGTCAATGCTTCTTGGTTTCGTTTGTGATCATGGACAGTAACGTTGACAGGCTCACTTGAAGTTTCAGTTTTAGTCCCAATGTTCGCAGTGATT---------------------------------------------------------------------------------GCTCTCTTTTCAGTTGGTAAACCACTATCAGGTTGCATGGTAGAGATCATTGCAGGTGATCTGGGTTCTTGTACATTGTCCTTTTGCTGTAACAGACTGGATTTGTCAATATCATCCTCACTTATTTTTTGTTTGACATGAGCTCTAGGTTCCTCCATTATGCTCCTTGTAGACTCAGGTGACTTTTCCAGGTGAAGTTCTGAAGGCCGAGCCTTTCTTTCTGATTCAACATGCTGCGAAGGCGGCGTAACTGTAACTTCCGTTTTATCAGAATTTGCCCCAAATGCAACATTCTTTTTGAGAAGGTTACG
>PIST-4
GCTGCAGTCAATGCTTCTTGGTTTCGTTTGTGATCATGGACAGTAACGTTGACAGACTCACTTGAAGTTTCAGTTTTAGTCCCAATGTTCGCAGTGATT---------------------------------------------------------------------------------GCTCTCTTTTCAGTTGGTAAACCACTATCAGGTTGCATGGTAGAGATCATTGCAGGTGATGTGGGTTCTTGTACATTGTCCTTTTGCTGTAACAGACTGGATTTGTCAATATCATCCTCACTTATTTTTTGTTTGACATGAGCTCTAGGTTCCTCCATTATGCTCCTTGTAGACTCAGGTGACTTTTCCAGGTGAAGTTCTGAAGGCCGAGCCTTTCTTTCTGATTCAACATGCTGCGAAGGCGGCGTAACTGTAACTTCCGTTTTATCAGAATTTGCCCCAAATGCAACATTCTTTTTGAGAAGGTTACG
>PIST-7
GCTGCAGTCAATGCTTCTTGGTTTCGTTTGTGATCATGGACAGTAACGTTGACAGACTCACTTGAAGTTTCAGTTTTAGTCCCAATGTTCGCAGTGATT---------------------------------------------------------------------------------GCTCTCTTTTCAGTTGGTAAACCACTATCAGGTTGCATGGTAGAGATCATTGCAGGTGATCTGGGTTCTTGTACATTGTCCTTTTGCTGTAACAGACTGGATTTGTCAATATCATCCTCACTTATTTTTTGTTTGACATGAGCTCTAGGTTCCTCCATTATGCTCCTTGTAGACTCAGGTGACTTTTCCAAGTGAAGTTCTGAAGGCCGAGCCTTTCTTTCTGATTCAACATGCTGCGAAGAAGGCGTAACTTTAACTTCTGTTTTATCAGAATTTGCCCCAAATGCAACATTCTTTTTGAGAAGGTTACG
>PIST-19
GCTGCAGTCAATGCTTCTTGGTTTCGTTTGTGATCATGGACAGTAACGTTGACAGACTCACTTGAAGTTTCAGTTTTAGTCCCAATGTTCGCAGTGATT---------------------------------------------------------------------------------GCTCTCTTTTCAGTTGGTAAACCACTATCAGGTTGCATGGTAGAGATCATTGCAGGTGATCTGGGTTCTTGTACATTGTCCTTTTGCTGTAACAGACTGGATTTGTCAATATCATCCTCACTTATTTTTTGTTTGACATGAGCTCTAGGTTCCTCCATTATGCTCCTTGTAGACTCAGGTGACTTTTCCAAGTGAAGTTCTGAAGGCCGAGCCTTTCTTTCTGATTCAACATGCTGCGAAGAAGGCGTAACTTTAACTTCTGTTTTATCAGAATTTGCCCCAAATGCAACATTCTTTTTTAGAAGGTTACG
>PICH-X2
GCTGCAGTCAATGCTTCTTGGTTTCGTTTGTGATCATGGACAGTAACGTTGACAAACTCACTTGAAGTTTCAGTTTTAGTCCCAATGTTCGCAGTGATT---------------------------------------------------------------------------------GCTCTCTTTTCAGTTGGTAAACCACTATCAGGTTGCATGGTAGAGATCATTGCAGGTGATCTGGGTTCTTGTACATTGTCCTTTTGCTGTAGCAGACTGGATTTGTCAATATCATCCTCACTTATTTTTTGTTTGACATGAGCTCTAGGTTCCTCCATTATGCTCCTTGTAGACTCAGGTGACTTTTCCAAGTGAAGTTCTGAAGGCCGAGCCTTTCTTTCTGATTCAACATGCTGCGAAGAAGGCGTAACTGTAACTTCTGTTTTATCAGAATTTGCCCCAAATGCAACATTCTTTTTGAGAAGGTTACG
>PIST-14
GCTGCAGTCAATGCTTCTTGGTTTCGTTTGTGATCATGGACAGTAACGTTGACAGGCTCACTTGAAGTTTCAGTTTTAGTCCCAATGTTCGCAGTGATT---------------------------------------------------------------------------------GCTCTCTTTTCAGTTGGTAAACCACTATCAGGTTGCATGGTAGAGATCATTGCAGGTGATCTGGGTTCTTGTACATTGTCCTTTTGCTGTAACAGACTGGATTTGTCAATATCATCCTCACTTATTTTTTGTTTGACATGAGCTCTAGGTTCCTCCATTATGCTCCTTGTAGACTCAGGTGACTTTTCCAGGTGAAGTTCTGAAGGCCGAGCCTTTCTTTCTGATTCAACATGCTGCGAAGGCGGCGTAACTGTAACTTCCGTTTTATCAGAATTTGCCCCAAATGCAACATTCTTTTTGAGAAGGTTACG
>PIST-10
GCTGCAGTCAATGTTTTTTGGTTTTGTTTGTGATCATGGACAGTAACGTTGACAGACTCACTTGAAGTTTCAGTTTTAGTCCCAATGTTCGCAGTGATT---------------------------------------------------------------------------------GCTCTCTTTTCAGTTGGTAAACCACTATCAGGTTGCATGGTAGAGATCATTGCAGGTGATCTGGGTTCTTGTACATTGTCCTTTTGCTGTAACAGACTGGATTTGTCAATATCATCCTCACTTATTTTTTGTTTGACATGAGCTCTAGGTTCCTCCATTATGCTCCTTGTAGACTCAGGTGACTTTTCCAAGTGAAGTTCTGAAGGCCGAGCCTTTCTTTCTGATTCAACATGCTGCGAAAAAGGCGTAACTTTAACTTCTGTTTTATCAAAATTTGCCCCAAATGCAACATTCTTTTTGAGAAGGTTACG
>PIST-1
GCTGCAGTCAATGCTTCTTGGTTTCGTTTGTGATCATGGACAGTAACGTTGACAGGCTCACTTGAAGTTTCAGTTTTAGTCCCAATGTTCGCAGTGATT---------------------------------------------------------------------------------GCTCTCTTTTCAGTTGGTAAACCACTATCAGGTTGCATGGTAGAGATCATTGCAGGTGATCTGGGTTCTTGTACATTGTCCTTTTGCTGTAACAGACTGGATTTGTCAATATCATCCTCACTTATTTTTTGTTTGACATGAGCTCTAGGTTCCTCCATTATGCTCCTTGTAGACTCAGGTGACTTTTCCAGGTGAAGTTCTGAAGGCCGAGCCTTTCTTTCTGATTCAACATGCTGCGAAGGCGGCGTAACTGTAACTTCCGTTTTATCAGAATTTGCCCCAAATGCAACATTCTTTTTGAGAAGGTTACG
>PIST-11
GCTGCAGTCAATGCTTCTTGGTTTCGTTTGTGATCATGGACAGTAACGTTGACAGACTCACTTGAAGTTTCAGTTTTAGTCCCAATGTTCGCAGTGATT---------------------------------------------------------------------------------GCTCTCTTTTCAGTTGGTAAACCACTATCAGGTTGCATGGTAGAGATCATTGCAGGTGATCTGGGTTCTTGTACATTGTCCTTTTGCTGTAACAGACTGGATTTGTCAATATCATCCTCACTTATTTTTTGTTTGACATGAGCTCTAGGTTCCTCCATTATGCTCCTTGTAGACTCAGGTGACTTTTCCAAGTGAAGTTCTGAAGGCCGAGCCTTTCTTTCTGATTCAACATGCTGCGAAGAAGGCGTAACTTTAACTTCTGTTTTATCAGAATTTGCCCCAAATGCAACATTCTTTTTGAGAAGGTTACG
>PIST-6
GCTGCAGTCAATGCTTCTTGGTTTCGTTTGTGATCATGGACAGTAACGTTGACAGACTCACTTGAAGTTTCAGTTTTAGTCCCAATGTTCGCAGTGATT---------------------------------------------------------------------------------GCTCTCTTTTCAGTTGGTAAACCACTATCAGGTTGCATGGTAGAGATCATTGCAGGTGATCTGGGTTCTTGTACATTGTCCTTTTGCTGTAACAGACTGGATTTGTCAATATCATCCTCACTTATTTTTTGTTTGACATGAGCTCTAGGTTCCTCCATTATGCTCCTTGTAGACTCAGGTGACTTTTCCAAGTGAAGTTCTGAAGGCCGAGCCTTTCTTTCTGATTCAACATGCTGCGAAGAAGGCGTAACTTTAACTTCTGTTTTATCAGAATTTGCCCCAAATGCAACATTCTTTTTTAGAAGGTTACG
>PIST-15
GCTGCAGTCAATGCTTCTTGGTTTCGTTTGTGATCATGGACAGTAACGTTGACAGACTCACTTGAAGTTTCAGTTTTAGTCCCAATGTTCGCAGTGATT---------------------------------------------------------------------------------GCTCTCTTTTCAGTTGGTAAACCACTATCAGGTTGCATGGTAGAGATCATTGCAGGTGATCTGGGTTCTTGTACATTGTCCTTTTGCTGTAACAGACTGGATTTGTCAATATCATCCTCACTTATTTTTTGTTTGACATGAGCTCTAGGTTCCTCCATTATGCTCCTTGTAGACTCAGGTGACTTTTCCAAGTGAAGTTCTGAAGGCCGAGCCTTTCTTTCTGATTCAACATGCTGCGAAGAAGGCGTAACTTTAACTTCTGTTTTATCAGAATTTGCCCCAAATGCAACATTCTTTTTGAGAAGGTTACG
>PICH-X1
GCTGCAGTCAATGCTTCTTGGTTTCGTTTGTGATCATGGACAGTAACGTTGACAAACTCACTTGAAGTTTCAGTTTTAGTCCCAATGTTCGCAGTGATT---------------------------------------------------------------------------------GCTCTCTTTTCAGTTGGTAAACCACTATCAGGTTGCATGGTAGAGATCATTGCAGGTGATCTGGGTTCTTGTACATTGTCCTTTTGCTGTAGCAGACTGGATTTGTCAATATCATCCTCACTTATTTTTTGTTTGACATGAGCTCTAGGTTCCTCCATTATGCTCCTTGTAGACTCAGGTGACTTTTCCAAGTGAAGTTCTGAAGGCCGAGCCTTTCTTTCTGATTCAACATGCTGCGAAGAAGGCGTAACTGTAACTTCTGTTTTATCAGAATTTGCCCCAAATGCAACATTCTTTTTGAGAAGGTTACG
>PILA-19
GCTGCAGTCAATGCTTCTTGGTTTCGTTTGTGATCATGGACAGTAACGTTGACAGGCTCACTTGAAGTTTCAGTTTTAGTCCCAATGTTCGCAGTGATT---------------------------------------------------------------------------------GCTCTCTTTTCAGTTGGTAAACCACTATCAGGTTGCATGGTAGAGATCATTGCAGGTGATCTGGGTTCTTGTACATTGTCCTTTTGCTGTAACAGACTGGATTTGTCAATATCATCCTCACTTATTTTTTGTTTGACATGAGCTCTAGGTTCCTCCATTATGCTCCTTGTAGACTCAGGTGACTTTTCCAGGTGAAGTTCTGAAGGCCGAGCCTTTCTTTCTGATTCAACATGCTGCGAAGAAGGCGTAACTGTAACTTCCGTTTTATCAGAATTTGCCCCAAATGCAACATTCTTTTTGAGAAGGTTACG
>PILA-23
GCTGCAGTCAATGCTTCTTGGTTTCGTTTGTGATCATGGACAGTAACGTTGACAGGCTCACTTGAAGTTTCAGTTTTAGTCCCAATGTTCGCAGTGATT---------------------------------------------------------------------------------GCTCTCTTTTCAGTTGGTAAACCACTATCAGGTTGCATGGTAGAGATCATTGCAGGTGATCTGGGTTCTTGTACATTGTCCTTTTGCTGTAACAGACTGGATTTGTCAATATCATCCTCACTTATTTTTTGTTTGACATGAGCTCTAGGTTCCTCCATTATGCTCCTTGTAGACTCAGGTGACTTTTCCAGGTGAAGTTCTGAAGGCCGAGCCTTTCTTTCTGATTCAACATGCTGCGAAGAAGGCGTAACTGTAACTTCCGTTTTATCAGAATTTGCCCCAAATGCAACATTCTTTTTGAGAAGGTTACG
>PILA-20
GCTGCAGTCAATGCTTCTTGGTTTCGTTTGTGATCATGGACAGTAACGTTGACAGGCTCACTTGAAGTTTCAGTTTTAGTCCCAATGTTCGCAGTGATT---------------------------------------------------------------------------------GCTCTCTTTTCAGTTGGTAAACCACTATCAGGTTGCATGGTAGAGATCATTGCAGGTGATCTGGGTTCTTGTACATTGTCCTTTTGCTGTAACAGACTGGATTTGTCAATATCATCCTCACTTATTTTTTGTTTGACATGAGCTCTAGGTTCCTCCATTATGCTCCTTGTAGACTCAGGTGACTTTTCCAGGTGAAGTTCTGAAGGCCGAGCCTTTCTTTCTGATTCAACATGCTGCGAAGAAGGCGTAACTGTAACTTCCGTTTTATCAGAATTTGCCNNNNNNNNNNNNNNNNNNNNNNNNNNNNNNNN
>PILA-18
GCTGCAGTCAATGCTTCTTGGTTTCGTTTGTGATCATGGACAGTAACGTTGACAGGCTCACTTGAAGTTTCAGTTTTAGTCCCAATGTTCGCAGTGATT---------------------------------------------------------------------------------GCTCTCTTTTCAGTTGGTAAACCACTATCAGGTTGCATGGTAGAGATCATTGCAGGTGATCTGGGTTCTTGTACATTGTCCTTTTGCTGTAACAGACTGGATTTGTCAATATCATCCTCACTTATTTTTTGTTTGACATGAGCTCTAGGTTCCTCCATTATGCTCCTTGTAGACTCAGGTGACTTTTCCAGGTGAAGTTCTGAAGGCCGAGCCTTTCTTTCTGATTCAACATGCTGCGAAGAAGGCGTAACTGTAACTTCCGTTTTATCAGAATTTGCCCCAAATGCAACATTCTTTTTGAGAAGGTTACG
>PILA-21
GCTGCAGTCAATGCTTCTTGGTTTCGTTTGTGATCATGGACAGTAACGTTGACAGGCTCACTTGAAGTTTCAGTTTTAGTCCCAATGTTCGCAGTGATT---------------------------------------------------------------------------------GCTCTCTTTTCAGTTGGTAAACCACTATCAGGTTGCATGGTAGAGATCATTGCAGGTGATCTGGGTTCTTGTACATTGTCCTTTTGCTGTAACAGACTGGATTTGTCAATATCATCCTCACTTATTTTTTGTTTGACATGAGCTCTAGGTTCCTCCATTATGCTCCTTGTAGACTCAGGTGACTTTTCCAGGTGAAGTTCTGAAGGCCGAGCCTTTCTTTCTGATTCAACATGCTGCGAAGAAGGCGTAACTGTAACTTCCGTTTTATCAGAATTTGCCCCAAATGCAACATTCTTTTTGAGAAGGTTACG
>PILA-22
GCTGCAGTCAATGCTTCTTGGTTTCGTTTGTGATCATGGACAGTAACGTTGACAGGCTCACTTGAAGTTTCAGTTTTAGTCCCAATGTTCGCAGTGATT---------------------------------------------------------------------------------TCTCTCTTTTCAGTTGGTAAACCACTATCAGGTTGCATGGTAGAGATCATTGCAGGTGATCTGGGTTCTTGTACATTGTCCTTTTGCTGTAACAGACTGGATTTGTCAATATCATCCTCACTTATTTTTTGTTTGACATGAGCTCTAGGTTCCTCCATTATGCTCCTTGTAGACTCAGGTGACTTTTCCAAGTGAAGTTCTGAAGGCCGAGTCTTTCTTTCTGATTCAACATGCTGCGAAGAAGGCGTAACTGTAACTTCTGTTTTATCAGAATTTGCCCCAAATGCAACATTCTTTTTGAGAAGGTTACG
>PILA-27
GCTGCAGTCAATGCTTCTTGGTTTCGTTTGTGATCATGGACAGTAACGTTGACAGGCTCACTTGAAGTTTCAGTTTTAGTCCCAATGTTCGCAGTGATT---------------------------------------------------------------------------------GCTCTCTTTTCAGTTGGTAAACCACTATCAGGTTGCATGGTAGAGATCATTGCAGGTGATCTGGGTTCTTGTACATTGTCCTTTTGCTGTAACAGACTGGATTTGTCAATATCATCCTCACTTATTTTTTGTTTGACATGAGCTCTAGGTTCCTCCATTATGCTCCTTGTAGACTCAGGTGACTTTTCCAGGTGAAGTTCTGAAGGCCGAGCCTTTCTTTCTGATTCAACATGCTGCGAAGAAGGCGTAACTGTAACTTCCGTTTTATCAGAATTTGCCCCAAATGCAACATTCTTTTTGAGAAGGTTACG
>PILA-24
GCTGCAGTCAATGCTTCTTGGTTTCGTTTGTGATCATGGACAGTAACGTTGACAGGCTCACTTGAAGTTTCAGTTTTAGTCCCAATGTTCGCAGTGATT---------------------------------------------------------------------------------GCTCTCTTTTCAGTTGGTAAACCACTATCAGGTTGCATGGTAGAGATCATTGCAGGTGATCTGGGTTCTTGTACATTGTCCTTTTGCTGTAACAGACTGGATTTGTCAATATCATCCTCACTTATTTTTTGTTTGACATGAGCTCTAGGTTCCTCCATTATGCTCCTTGTAGACTCAGGTGACTTTTCCAAGTGAAGTTCTGAAGGCCGAGCCTTTCTTTCTGATTCAACATGCTGCGAAGAAGGCGTAACTGTAACTTCTGTTTTATCAGAATTTGCCCCAAATGCAACATTCTTTTTGAGAAGGTTACG
>PILA-28
GCTGCAGTCAATGCTTCTTGGTTTCGTTTGTGATCATGGACAGTAACGTTGACAGGCTCACTTGAAGTTTCAGTTTTAGTCCCAATGTTCGCAGTGATT---------------------------------------------------------------------------------GCTCTCTTTTCAGTTGGTAAACCACTATCAGGTTGCATGGTAGAGATCATTGCAGGTGATCTGGGTTCTTGTACATTGTCCTTTTGCTGTAACAGACTGGATTTGTCAATATCATCCTCACTTATTTTTTGTTTGACATGAGCTCTAGGTTCCTCCATTATGCTCCTTGTAGACTCAGGTGACTTTTCCAGGTGAAGTTCTGAAGGCCGAGCCTTTCTTTCTGATTCAACATGCTGCGAAGAAGGCGTAACTGTAACTTCCGTTTTATCAGAATTTGCCCCAAATGCAACATTCTTTTTGAGAAGGTTACG
>PILA-17
GCTGCAGTCAATGCTTCTTGGTTTCGTTTGTGATCATGGACAGTAACGTTGACAGGCTCACTTGAAGTTTCAGTTTTAGTCCCAATGTTCGCAGTGATT---------------------------------------------------------------------------------GCTCTCTTTTCAGTTGGTAAACCACTATCAGGTTGCATGGTAGAGATCATTGCAGGTGATCTGGGTTCTTGTACATTGTCCTTTTGCTGTAACAGACTGGATTTGTCAATATCATCCTCACTTATTTTTTGTTTGACATGAGCTCTAGGTTCCTCCATTATGCTCCTTGTAGACTCAGGTGACTTTTCCAGGTGAAGTTCTGAAGGCCGAGCCTTTCTTTCTGATTCAACATGCTGCGAAGAAGGCGTAACTGTAACTTCCGTTTTATCAGAATTTGCCCCAAATGCAACATTCTTTTTGAGAAGGTTACG
>PILA-29
GCTGCAGTCAATGCTTCTTGGTTTCGTTTGTGATCATGGACAGTAACGTTGACAGGCTCACTTGAAGTTTCAGTTTTAGTCCCAATGTTCGCAGTGATT---------------------------------------------------------------------------------GCTCTCTTTTCAGTTGGTAAACCACTATCAGGTTGCATGGTAGAGATCATTGCAGGTGATCTGGGTTCTTGTACATTGTCCTTTTGCTGTAACAGACTGGATTTGTCAATATCATCCTCACTTATTTTTTGTTTGACATGAGCTCTAGGTTCCTCCATTATGCTTCTTGTAGACTCAGGTGACTTTTCCAAGTGAAGTTCTGAAGGCCGAGCCTTTCTTTCTGATTCAACATGCTGCGAAGAAGGCGTAACTGTAACTTCTGTTTTATCAGAATTTGCCCCAAATGCAACATTCTTTTTGAGAAGGTTACG
>PILA-26
GCTGCAGTCAATGCTTCTTGGTTTCGTTTGTGATCATGGACAGTAACGTTGACAGGCTCACTTGAAGTTTCAGTTTTAGTCCCAATGTTCGCAGTGATT---------------------------------------------------------------------------------GCTCTCTTTTCAGTTGGTAAACCACTATCAGGTTGCATGGTAGAGATCATTGCAGGTGATCTGGGTTCTTGTACATTGTCCTTTTGCTGTAACAGACTGGATTTGTCAATATCATCCTCACTTATTTTTTGTTTGACATGAGCTCTAGGTTCCTCCATTATGCTCCTTGTAGACTCAGGTGACTTTTCCAAGTGAAGTTCTGAAGGCCGAGCCTTTCTTTCTGATTCAACATGCTGCGAAGAAGGCGTAACTGTAACTTCTGTTTTATCAGAATTTGCCCCAAATGCAACATTCTTTTTGAGAAGGTTACG
