# Supplementary material for: An empirical evaluation of two-stage species tree inference strategies using a multilocus dataset from North American pines
Source: BMC Evol Biol. 2014 Mar 29;14:67. doi: 10.1186/1471-2148-14-67 (PMC4021425; doi:10.1186/1471-2148-14-67)
Supplement: Additional file 3 — Zip archive containing data filesDp,Dp,0,Ds,Ds,0, and a description of these files. [file 1471-2148-14-67-S3.zip › DeGiorgioEtAl_2014_AdditionalFile1/Dataset_Dp0/2_6731_01.fas]

>PIAL-3
AAAAGGATCAAATTGTGGGTTTTATCGGACATCAAATATCAATATGTATGATGGGGTTGATTTGGAGTCCATCTAATTGGATAAGCTAGGATTGGGATTTTCAAATATCGGATGTTTGGAAGCTTTCAGAGGGGTAGCAGACAAATTCCCCAGAGGGACACTGTTTATTTTCTCGTAACAATGGATAGAAAAAAGTGATAGAGAAAGATGGAACTCATCTTTACCCCAACATTGTGTTTTTGCAGGTTTCCTAGAGGGGCCTTGTGATGAAATGGGTGGCAAAAGGGCTTGTGAATTGAATGCTGATGAGGACGAG------GACGAGGATGAAGGATTGAGCAGAGGCCAAATGCAAATGGCATACAGTCTCCTGAACCCACCCAGTGCTAAAACAACAGATCTCAGTTGATGATGACCACAGC
>PIAL-5
AAAAGGATCAAATTGTGGGTTTTATCGGACATCAAATATCAATATGTATGATGGGGTTGATTTGGAGTCCATCTAATTGGATAAGCTAGGATTGGGATTTTCAAATATCGGATGTTTGGAAGCTTTCAGAGGGGTAGCAGACAAATTCCCCAGAGGGACACTGTTTATTTTCTCGTAACAATGGATAGAAAAAAGTGATAGAGAAAGATGGAACTCATCTTTACCCCAACATTGTGTTTTTGCAGGTTTCCTAGAGGGGCCTTGTGATGAAATGGGTGGCAAAAGGGCTTGTGAATTGAATGCTGATGAGGACGAG------GACGAGGATGAAGGATTGAGCAGAGGCCAAATGCAAATGGCATAAAGTCTCCTGAACCCACCCAGTGCTAAAACAACAGATCTCAGTTGATGATGACCACAGC
>PIAL-16
AAAAGGATCAAATTGTGGGTTTTATCGGACATCAAATATCAATATGTATGATGGGGTTGATTTGGAGTCCATCTAATTGGATAAGCTAGGATTGGGATTTTCAAATATCGGATGTTTGGAAGCTTTCAGAGGGGTAGCAGACAAATTCCCCAGAGGGACACTGTTTATTTTCTCGTAACAATGGATAGAAAAAAGTGATAGAGAAAGATGGAACTCATCTTTACCCCAACATTGTGTTTTTGCAGGTTTCCTAGAGGGGCCTTGTGATGAAATGGGTGGCAAAAGGGCTTGTGAATTGAATGCTGATGAGGACGAG------GACGAGGATGAAGGATTGAGCAGAGGCCAAATGCAAATGGCATACAGTCTCCTGAACCCACCCAGTGCTAAAACAACAGATCTCAGTTGATGATGACCACAGC
>PIAL-9
AAAAGGATCAAATTGTGGGTTTTATCGGACATCAAATATCAATATGTATGATGGGGTTGATTTGGAGTCCATCTAATTGGATAAGCTAGGATTGGGATTTTCAAATATCGGATGTTTGGAAGCTTTCAGAGGGGTAGCAGACAAATTCCCCAGAGGGACACTGTTTATTTTCTCGTAACAATGGATAGAAAAAAGTGATAGAGAAAGATGGAACTCATCTTTACCCCAACATTGTGTTTTTGCAGGTTTCCTAGAGGGGCCTTGTGATGAAATGGGTGGCAAAAGGGCTTGTGAATTGAATGCTGATGAGGACGAG------GACGAGGATGAAGGATTGAGCAGAGGCCAAATGCAAATGGCATAAAGTCTCCTGAACCCACCCAGTGCTAAAACAACAGATCTCAGTTGATGATGACCACAGC
>PIAL-10
AAAAGGATCAAATTGTGGGTTTTATCGGACATCAAATATCAATATGTATGATGGGGTTGATTTGGAGTCCATCTAATTGGATAAGCTAGGATTGGGATTTTCAAATATCGGATGTTTGGAAGCTTTCAGAGGGGTAGCAGACAAATTCCCCAGAGGGACACTGTTTATTTTCTCGTAACAATGGATAGAAAAAAGTGATAGAGAAAGATGGAACTCATCTTTACCCCAACATTGTGTTTTTGCAGGTTTCCTAGAGGGGCCTTGTGATGAAATGGGTGGCAAAAGGGCTTGTGAATTGAATGCTGATGAGGACGAG------GACGAGGATGAAGGATTGAGCAGAGGCCAAATGCAAATGGCATAAAGTCTCCTGAACCCACCCAGTGCTAAAACAACAGATCTCAGTTGATGATGACCACAGC
>PIAL-12
AAAAGGATCAAATTGTGGGTTTTATCGGACATCAAATATCAATATGTATGATGGGGTTGATTTGGAGTCCATCTAATTGGATAAGCTAGGATTGGGATTTTCAAATATCGGATGTTTGGAAGCTTTCAGAGGGGTAGCAGACAAATTCCCCAGAGGGACACTGTTTATTTTCTCGTAACAATGGATAGAAAAAAGTGATAGAGAAAGATGGAACTCATCTTTACCCCAACATTGTGTTTTTGCAGGTTTCCTAGAGGGGCCTTGTGATGAAATGGGTGGCAAAAGGGCTTGTGAATTGAATGCTGATGAGGACGAG------GACGAGGATGAAGGATTGAGCAGAGGCCAAATGCAAATGGCATAAAGTCTCCTGAACCCACCCAGTGCTAAAACAACAGATCTCAGTTGATGATGACCACAGC
>PIAL-8
AAAAGGATCAAATTGTGGGTTTTATCGGACATCAAATATCAATATGTATGATGGGGTTGATTTGGAGTCCATCTAATTGGATAAGCTAGGATTGGGATTTTCAAATATCGGATGTTTGGAAGCTTTCAGAGGGGTAGCAGACAAATTCCCCAGAGGGACACTGTTTATTTTCTCGTAACAATGGATAGAAAAAAGTGATAGAGAAAGATGGAACTCATCTTTACCCCAACATTGTGTTTTTGCAGGTTTCCTAGAGGGGCCTTGTGATGAAATGGGTGGCAAAAGGGCTTGTGAATTGAATGCTGATGAGGACGAG------GACGAGGATGAAGGATTGAGCAGAGGCCAAATGCAAATGGCATAAAGTCTCCTGAACCCACCCAGTGCTAAAACAACAGATCTCAGTTGATGATGACCACAGC
>PIAL-4
AAAAGGATCAAATTGTGGGTTTTATCGGACATCAAATATCAATATGTATGATGGGGTTGATTTGGAGTCCATCTAATTGGATAAGCTAGGATTGGGATTTTCAAATATCGGATGTTTGGAAGCTTTCAGAGGGGTAGCAGACAAATTCCCCAGAGGGACACTGTTTATTTTCTCGTAACAATGGATAGAAAAAAGTGATAGAGAAAGATGGAACTCATCTTTACCCCAACATTGTGTTTTTGCAGGTTTCCTAGAGGGGCCTTGTGATGAAATGGGTGGCAAAAGGGCTTGTGAATTGAATGCTGATGAGGACGAG------GACGAGGATGAAGGATTGAGCAGAGGCCAAATGCAAATGGCATAAAGTCTCCTGAACCCACCCAGTGCTAAAACAACAGATCTCAGTTGATGATGACCACAGC
>PIAL-13
AAAAGGATCAAATTGTGGGTTTTATCGGACATCAAATATCAATATGTATGATGGGGTTGATTTGGAGTCCATCTAATTGGATAAGCTAGGATTGGGATTTTCAAATATCGGATGTTTGGAAGCTTTCAGAGGGGTAGCAGACAAATTCCCCAGAGGGACACTGTTTATTTTCTCGTAACAATGGATAGAAAAAAGTGATAGAGAAAGATGGAACTCATCTTTACCCCAACATTGTGTTTTTGCAGGTTTCCTAGAGGGGCCTTGTGATGAAATGGGTGGCAAAAGGGCTTGTGAATTGAATGCTGATGAGGACGAG------GACGAGGATGAAGGATTGAGCAGAGGCCAAATGCAAATGGCATAAAGTCTCCTGAACCCACCCAGTGCTAAAACAACAGATCTCAGTTGATGATGACCACAGC
>PIAL-17
AAAAGGATCAAATTGTGGGTTTTATCGGACATCAAATATCAATATGTATGATGGGGTTGATTTGGAGTCCATCTAATTGGATAAGCTAGGATTGGGATTTTCAAATATCGGATGTTTGGAAGCTTTCAGAGGGGTAGCAGACAAATTCCCCAGAGGGACACTGTTTATTTTCTCGTAACAATGGATAGAAAAAAGTGATAGAGAAAGATGGAACTCATCTTTACCCCAACATTGTGTTTTTGCAGGTTTCCTAGAGGGGCCTTGTGATGAAATGGGTGGCAAAAGGGCTTGTGAATTGAATGCTGATGAGGACGAG------GACGAGGATGAAGGATTGAGCAGAGGCCAAATGCAAATGGCATACAGTCTCCTGAACCCACCCAGTGCTAAAACAACAGATCTCAGTTGATGATGACCACAGC
>PIAL-6
AAAAGGATCAAATTGTGGGTTTTATCGGACATCAAATATCAATATGTATGATGGGGTTGATTTGGAGTCCATCTAATTGGATAAGCTAGGATTGGGATTTTCAAATATCGGATGTTTGGAAGCTTTCAGAGGGGTAGCAGACAAATTCCCCAGAGGGACACTGTTTATTTTCTCGTAACAATGGATAGAAAAAAGTGATAGAGAAAGATGGAACTCATCTTTACCCCAACATTGTGTTTTTGCAGGTTTCCTAGAGGGGCCTTGTGATGAAATGGGTGGCAAAAGGGCTTGTGAATTGAATGCTGATGAGGACGAG------GACGAGGATGAAGGATTGAGCAGAGGCCAAATGCAAATGGCATAAAGTCTCCTGAACCCACCCAGTGCTAAAACAACAGATCTCAGTTGATGATGACCACAGC
>PIAL-2
AAAAGGATCAAATTGTGGGTTTTATCGGACATCAAATATCAATATGTATGATGGGGTTGATTTGGAGTCCATCTAATTGGATAAGCTAGGATTGGGATTTTCAAATATCGGATGTTTGGAAGCTTTCAGAGGGGTAGCAGACAAATTCCCCAGAGGGACACTGTTTATTTTCTCGTAACAATGGATAGAAAAAAGTGATAGAGAAAGATGGAACTCATCTTTACCCCAACATTGTGTTTTTGCAGGTTTCCTAGAGGGGCCTTGTGATGAAATGGGTGGCAAAAGGGCTTGTGAATTGAATGCTGATGAGGACGAG------GACGAGGATGAAGGATTGAGCAGAGGCCAAATGCAAATGGCATAAAGTCTCCTGAACCCACCCAGTGCTAAAACAACAGATCTCAGTTGATGATGACCACAGC
>PIAL-15
AAAAGGATCAAATTGTGGGTTTTATCGGACATCAAATATCAATATGTATGATGGGGTTGATTTGGAGTCCATCTAATTGGATAAGCTAGGATTGGGATTTTCAAATATCGGATGTTTGGAAGCTTTCAGAGGGGTAGCAGACAAATTCCCCAGAGGGACACTGTTTATTTTCTCGTAACAATGGATAGAAAAAAGTGATAGAGAAAGATGGAACTCATCTTTACCCCAACATTGTGTTTTTGCAGGTTTCCTAGAGGGGCCTTGTGATGAAATGGGTGGCAAAAGGGCTTGTGAATTGAATGCTGATGAGGACGAG------GACGAGGATGAAGGATTGAGCAGAGGCCAAATGCAAATGGCATACAGTCTCCTGAACCCACCCAGTGCTAAAACAACAGATCTCAGTTGATGATGACCACAGC
>PIAY-19
AAAAGGATCAAATTGTGGGTTTTATCGGACATCAAATATCAATATGTATGATGGGGTTGATTTGGAGTCCATCTAATTGGATAAGCTAGGATTGGGATTTTCAAATATCGGATGTTTGGAAGCTTTCAGAGGGGTAGCAGACAAATTCCCCAGAGGGACACTGTTTATTTTCTCATAACAATGGATAGAAAAAAGTGATAGAGAAAGATGGAACTCATCTTTACCCCAACATTGTGTTTTTGCAGGTTTCCTAGAGGGGCCTTGTGATGAAATGGGTGGCAAAAGGGCTTGTGAATTGAATGCTGATGAGGACGAG------GACGAGGATGAAGGATTGAGCAGAGGCCAAATGCAAATGGCATACAGTCTCCTGAACCCACCCAGTGCTAAAACAACAGATCTCAGTTGATGATGACCACAGC
>PIAY-4
AAAAGGATCAAATTGTGGGTTTTATCGGACATCAAATATCAATATGTATGATGGGGTTGATTTGGAGTCCATCTAATTGGATAAGCTAGGATTGGGATTTTCAAATATCGGATGTTTGGAAGCTTTCAGAGGGGTAGCAGACAAATTCCCCAGAGGGACACTGTTTATTTTCTCATAACAATGGATAGAAAAAAGTGATAGAGAAAGATGGAACTCATCTTTACCCCAACATTGTGTTTTTGCAGGTTTCCTAGAGGGGCCTTGTGATGAAATGGGTGGCAAAAGGGCTTGTGAATTGAATGCTGATGAGGACGAG------GACGAGGATGAAGGATTGAGCAGAGGCCATATGCAAATGGCATACAGTCTCCTGAACCCACCCAGTGCTAAAACAACAGATCTTAGTTGATGATGACCACAGC
>PIAY-16
AAAAGGATCAAATTGTGGGTTTTATCGGACATCAAATATCAATATGTATGATGGGGTTGATTTGGAGTCCATCTAATTGGATAAGCTAGGATTGGGATTTTCAAATATCGGATGTTTGGAAGCTTTCAGAGGGGTAGCAGACAAATTCCCCAGAGGGACACTGTTTATTTTCTCATAACAATGGATAGAAAAAAGTGATAGAGAAAGATGGAACTCATCTTTACCCCAACATTGTGTTTTTGCAGGTTTCCTAGAGGGGCCTTGTGATGAAATGGGTGGCAAAAGGGCTTGTGAATTGAATGCTGATGAGGACGAG------GACGAGGATGAAGGATTGAGCAGAGGCCATATGCAAATGGCATACAGTCTCCTGAACCCACCCAGTGCTAAAACAACAGATCTTAGTTGATGATGACCACAGC
>PIAY-8
AAAAGGATCAAATTGTGGGTTTTATCGGACATCAAATATCAATATGTATGATGGGGTTGATTTGGAGTCCATCTAATTGGATAAGCTAGGATTGGGATTTTCAAATATCGGATGTTTGGAAGCTTTCAGAGGGGTAGCAGACAAATTCCCCAGAGGGACACTGTTTATTTTCTCATAACAATGGATAGAAAAAAGTGATAGAGAAAGATGGAACTCATCTTTACCCCAACATTGTGTTTTTGCAGGTTTCCTAGAGGGGCCTTGTGATGAAATGGGTGGCAAAAGGGCTTGTGAATTGAATGCTGATGAGGACGAG------GACGAGGATGAAGGATTGAGCAGAGGCCATATGCAAATGGCATACAGTCTTCTGAACCCACCCAGTGCTAAAACAACAGATCTTAGTTGATGATGACCACAGC
>PIAY-7
AAAAGGATCAAATTGTGGGTTTTATCGGACATCAAATATCAATATGTATGATGGGGTTGATTTGGAGTCCATCTAATTGGATAAGCTAGGATTGGGATTTTCAAATATCGGATGTTTGGAAGCTTTCAGAGGGGTAGCAGACAAATTCCCCAGAGGGACACTGTTTATTTTCTCATAACAATGGATAGAAAAAAGTGATAGAGAAAGATGGAACTCATCTTTACCCCAACATTGTGTTTTTGCAGGTTTCCTAGAGGGGCCTTGTGATGAAATGGGTGGCAAAAGGGCTTGTGAATTGAATGCTGATGAGGACGAG------GACGAGGATGAAGGATTGAGCAGAGGCCAAATGCAAATGGCATACAGTCTCCTGAACCCACCCAGTGCTAAAACAACAGATCTCAGTTGATGATGACCACAGC
>PIAY-18
AAAAGGATCAAATTGTGGGTTTTATCGGACATCAAATATCAATATGTATGATGGGGTTGATTTGGAGTCCATCTAATTGGATAAGCTAGGATTGGGATTTTCAAATATCGGATGTTTGGAAGCTTTCAGAGGGGTAGCAGACAAATTCCCCAGAGGGACACTGTTTATTTTCTCATAACAATGGATAGAAAAAAGTGATAGAGAAAGATGGAACTCATCTTTACCCCAACATTGTGTTTTTGCAGGTTTCCTAGAGGGGCCTTGTGATGAAATGGGTGGCAAAAGGGCTTGTGAATTGAATGCTGATGAGGACGAG------GACGAGGATGAAGGATTGAGCAGAGGCCATATGCAAATGGCATACAGTCTTCTGAACCCACCCAGTGCTAAAACAACAGATCTTAGTTGATGATGACCACAGC
>PIAY-1
AAAAGGATCAAATTGTGGGTTTTATCGGACATCAAATATCAATATGTATGATGGGGTTGATTTGGAGTCCATCTAATTGGATAAGCTAGGATTGGGATTTTCAAATATCGGATGTTTGGAAGCTTTCAGAGGGGTAGCAGACAAATTCCCCAGAGGGACACTGTTTATTTTCTCATAACAATGGATAGAAAAAAGTGATAGAGAAAGATGGAACTCATCTTTACCCCAACATTGTGTTTTTGCAGGTTTCCTAGAGGGGCCTTGTGATGAAATGGGTGGCAAAAGGGCTTGTGAATTGAATGCTGATGAGGACGAG------GACGAGGATGAAGGATTGAGCAGAGGCCAAATGCAAATGGCATACAGTCTCCTGAACCCACCCAGTGCTAAAACAACAGATCTCAGTTGATGATGACCACAGC
>PIAY-5
AAAAGGATCAAATTGTGGGTTTTATCGGACATCAAATATCAATATGTATGATGGGGTTGATTTGGAGTCCATCTAATTGGATAAGCTAGGATTGGGATTTTCAAATATCGGATGTTTGGAAGCTTTCAGAGGGGTAGCAGACAAATTCCCCAGAGGGACACTGTTTATTTTCTCATAACAATGGATAGAAAAAAGTGATAGAGAAAGATGGAACTCATCTTTACCCCAACATTGTGTTTTTGCAGGTTTCCTAGAGGGGCCTTGTGATGAAATGGGTGGCAAAAGGGCTTGTGAATTGAATGCTGATGAGGACGAG------GACGAGGATGAAGGATTGAGCAGAGGCCATATGCAAATGGCATACAGTCTTCTGAACCCACCCAGTGCTAAAACAACAGATCTTAGTTGATGATGACCACAGC
>PIAY-15
AAAAGGATCAAATTGTGGGTTTTATCGGACATCAAATATCAATATGTATGATGGGGTTGATTTGGAGTCCATCTAATTGGATAAGCTAGGATTGGGATTTTCAAATATCGGATGTTTGGAAGCTTTCAGAGGGGTAGCAGACAAATTCCCCAGAGGGACACTGTTTATTTTCTCATAACAATGGATAGAAAAAAGTGATAGAGAAAGATGGAACTCATCTTTACCCCAACATTGTGTTTTTGCAGGTTTCCTAGAGGGGCCTTGTGATGAAATGGGTGGCAAAAGGGCTTGTGAATTGAATGCTGATGAGGACGAG------GACGAGGATGAAGGATTGAGCAGAGGCCATATGCAAATGGCATACAGTCTCCTGAACCCACCCAGTGCTAAAACAACAGATCTTAGTTGATGATGACCACAGC
>PIAY-3
AAAAGGATCAAATTGTGGGTTTTATCGGACATCAAATATCAATATGTATGATGGGGTTGATTTGGAGTCCATCTAATTGGATAAGCTAGGATTGGGATTTTCAAATATCGGATGTTTGGAAGCTTTCAGAGGGGTAGCAGACAAATTCCCCAGAGGGACACTGTTTATTTTCTCATAACAATGGATAGAAAAAAGTGATAGAGAAAGATGGAACTCATCTTTACCCCAACATTGTGTTTTTGCAGGTTTCCTAGAGGGGCCTTGTGATGAAATGGGTGGCAAAAGGGCTTGTGAATTGAATGCTGATGAGGACGAG------GACGAGGATGAAGGATTGAGCAGAGGCCATATGCAAATGGCATACAGTCTTCTGAACCCACCCAGTGCTAAAACAACAGATCTTAGTTGATGATGACCACAGC
>PIAY-14
AAAAGGATCAAATTGTGGGTTTTATCGGACATCAAATATCAATATGTATGATGGGGTTGATTTGGAGTCCATCTAATTGGATAAGCTAGGATTGGGATTTTCAAATATCGGATGTTTGGAAGCTTTCAGAGGGGTAGCAGACAAATTCCCCAGAGGGACACTGTTTATTTTCTCATAACAATGGATAGAAAAAAGTGATAGAGAAAGATGGAACTCATCTTTACCCCAACATTGTGTTTTTGCAGGTTTCCTAGAGGGGCCTTGTGATGAAATGGGTGGCAAAAGGGCTTGTGAATTGAATGCTGATGAGGACGAG------GACGAGGATGAAGGATTGAGCAGAGGCCATATGCAAATGGCATACAGTCTTCTGAACCCACCCAGTGCTAAAACAACAGATCTTAGTTGATGATGACCACAGC
>PIAY-13
AAAAGGATCAAATTGTGGGTTTTATCGGACATCAAATATCAATATGTATGATGGGGTTGATTTGGAGTCCATCTAATTGGATAAGCTAGGATTGGGATTTTCAAATATCGGATGTTTGGAAGCTTTCAGAGGGGTAGCAGACAAATTCCCCAGAGGGACACTGTTTATTTTCTCATAACAATGGATAGAAAAAAGTGATAGAGAAAGATGGAACTCATCTTTACCCCAACATTGTGTTTTTGCAGGTTTCCTAGAGGGGCCTTGTGATGAAATGGGTGGCAAAAGGGCTTGTGAATTGAATGCTGATGAGGACGAG------GACGAGGATGAAGGATTGAGCAGAGGCCATATGCAAATGGCATACAGTCTTCTGAACCCACCCAGTGCTAAAACAACAGATCTTAGTTGATGATGACCACAGC
>PIAY-17
AAAAGGATCAAATTGTGGGTTTTATCGGACATCAAATATCAATATGTATGATGGGGTTGATTTGGAGTCCATCTAATTGGATAAGCTAGGATTGGGATTTTCAAATATCGGATGTTTGGAAGCTTTCAGAGGGGTAGCAGACAAATTCCCCAGAGGGACACTGTTTATTTTCTCATAACAATGGATAGAAAAAAGTGATAGAGAAAGATGGAACTCATCTTTACCCCAACATTGTGTTTTTGCAGGTTTCCTAGAGGGGCCTTGTGATGAAATGGGTGGCAAAAGGGCTTGTGAATTGAATGCTGATGAGGACGAG------GACGAGGATGAAGGATTGAGCAGAGGCCATATGCAAATGGCATACAGTCTTCTGAACCCACCCAGTGCTAAAACAACAGATCTTAGTTGATGATGACCACAGC
>PIAY-9
AAAAGGATCAAATTGTGGGTTTTATCGGACATCAAATATCAATATGTATGATGGGGTTGATTTGGAGTCCATCTAATTGGATAAGCTAGGATTGGGATTTTCAAATATCGGATGTTTGGAAGCTTTCAGAGGGGTAGCAGACAAATTCCCCAGAGGGACACTGTTTATTTTCTCATAACAATGGATAGAAAAAAGTGATAGAGAAAGATGGAACTCATCTTTACCCCAACATTGTGTTTTTGCAGGTTTCCTAGAGGGGCCTTGTGATGAAATGGGTGGCAAAAGGGCTTGTGAATTGAATGCTGATGAGGACGAG------GACGAGGATGAAGGATTGAGCAGAGGCCATATGCAAATGGCATACAGTCTTCTGAACCCACCCAGTGCTAAAACAACAGATCTTAGTTGATGATGACCACAGC
>PIAY-2
AAAAGGATCAAATTGTGGGTTTTATCGGACATCAAATATCAATATGTATGATGGGGTTGATTTGGAGTCCATCTAATTGGATAAGCTAGGATTGGGATTTTCAAATATCGGATGTTTGGAAGCTTTCAGAGGGGTAGCAGACAAATTCCCCAGAGGGACACTGTTTATTTTCTCATAACAATGGATAGAAAAAAGTGATAGAGAAAGATGGAACTCATCTTTACCCCAACATTGTGTTTTTGCAGGTTTCCTAGAGGGGCCTTGTGATGAAATGGGTGGCAAAAGGGCTTGTGAATTGAATGCTGATGAGGACGAG------GACGAGGATGAAGGATTGAGCAGAGGCCAAATGCAAATGGCATACAGTCTCCTGAACCCACCCAGTGCTAAAACAACAGATCTCAGTTGATGATGACCACAGC
>PIAY-6
AAAAGGATCAAATTGTGGGTTTTATCGGACATCAAATATCAATATGTATGATGGGGTTGATTTGGAGTCCATCTAATTGGATAAGCTAGGATTGGGATTTTCAAATATCGGATGTTTGGAAGCTTTCAGAGGGGTAGCAGACAAATTCCCCAGAGGGACACTGTTTATTTTCTCATAACAATGGATAGAAAAAAGTGATAGAGAAAGATGGAACTCATCTTTACCCCAACATTGTGTTTTTGCAGGTTTCCTAGAGGGGCCTTGTGATGAAATGGGTGGCAAAAGGGCTTGTGAATTGAATGCTGATGAGGACGAG------GACGAGGATGAAGGATTGAGCAGAGGCCATATGCAAATGGCATATAGTCTTCTGAACCCACCCAGTGCTAAAACAACAGATCTTAGTTGATGATGACCACAGC
>PIAY-10
AAAAGGATCAAATTGTGGGTTTTATCGGACATCAAATATCAATATGTATGATGGGGTTGATTTGGAGTCCATCTAATTGGATAAGCTAGGATTGGGATTTTCAAATATCGGATGTTTGGAAGCTTTCAGAGGGGTAGCAGACAAATTCCCCAGAGGGACACTGTTTATTTTCTCATAACAATGGATAGAAAAAAGTGATAGAGAAAGATGGAACTCATCTTTACCCCAACATTGTGTTTTTGCAGGTTTCCTAGAGGGGCCTTGTGATGAAATGGGTGGCAAAAGGGCTTGTGAATTGAATGCTGATGAGGACGAG------GACGAGGATGAAGGATTGAGCAGAGGCCATATGCAAATGGCATACAGTCTTCTGAACCCACCCAGTGCTAAAACAACAGATCTTAGTTGATGATGACCACAGC
>PIBU-1
AAAAGGATCAAATTGTGGGTTTTGTCGGGCATCAAATATCAATATGTATGATGGGGTTGATTTGGAGTCCATCTAATTGGATAAACTAGGATTGGGATTTTCAAATATCGGATGTTTGGAAGCTTTCAGAGGGGTAGCAGACAAATTCCCCAGAGGGACACTGTTTATTTTCTCATAACAATGGATAGAAAAAAGTGATAGAGAAAGATGGAACTCATCTTTACCCCAACATTGTGTTTTTGCAGGTTTCCTAGAGGGTCCTTGTGATGAAATGGGTGGCAAAAGGGCTTGTGAATTTAAGGATGATGAGGAGGAG------GACGAGGATGAAGGATTGAGCAGAGGCCAAATGCAAATGGCATACAGTCTCCTGAACCCACCCAGTGCTAAAACAACAGATCTTAGTTGATGATGACCACAGC
>PIFL-15
AAAAGGATCAAATTGTGGGTTTTATCGGACATCAAATATCAATATGTGTGATGGGGTTGATTTGGAGTCCATCTAATTGGATAAGCTAGGATTGGGATTTTCAAATATCGGATGTTTGGAAGCTTTCAGAGGGGTAGCAGACAAATTCCCCAGAGGGACACTGTTTATTTTCTCATAACAATGGATAGAAAAAAGTGATAGAGAAAGATGGAACTCATCTTTACCCCAACATTGTGTTTTTGCAGGTTTCCTAGAGGGGCCTTGTGATGAAATGGGTGGCAAAAGGGCTTGTGAATTGAATGCTGATGAGGACGAG------GACGAGGATGAAGGATTGAGCAGAGGCCATATGCAAATGGCATACAGTCTCCTGAACCCACCCAGTGCTAAAACAACAGATCTTAGTTGATGATGACCACAGC
>PIFL-4
AAAAGGATCAAATTGTGGGTTTTATCGGACATCAAATATCAATATGTGTGATGGGGTTGATTTGGAGTCCATCTAATTGGATAAGCTAGGATTGGGATTTTCAAATATCGGATGTTTGGAAGCTTTCAGAGGGGTAGCAGACAAATTCCCCAGAGGGACACTGTTTATTTTCTCATAACAATGGATAGAAAAAAGTGATAGAGAAAGATGGAACTCATCTTTACCCCAACATTGTGTTTTTGCAGGTTTCCTAGAGGGGCCTTGTGATGAAATGGGTGGCAAAAGGGCTTGTGAATTGAATGCTGATGAGGACGAG------GACGAGGATGAAGGATTGAGCAGAGGCCATATGCAAATGGCATACAGTCTCCTGAACCCACCCAGTGCTAAAACAACAGATCTTAGTTGATGATGACCACAGC
>PIFL-12
AAAAGGATCAAATTGTGGGTTTTATCGGACATCAAATATCAATATGTATGATGGGGTTGATTTGGAGTCCATCTAATTGGATAAGCTAGGATTGGGATTTTCAAATATCGGATGTTTGGAAGCTTTCAGAGGGGTAGCAGACAAATTCCCCAGAGGGACACTGTTTATTTTCTCATAACAATGGATAGAAAAAAGTGATAGAGAAAGATGGAACTCATCTTTACCCCAACATTGTGTTTTTGCAGGTTTCCTAGAGGGGCCTTGTGATGAAATGGGTGGCAAAAGGGCTTGTGAATTGAATGCTGATGAGGACGAG------GACGAGGATGAAGGATTGAGCAGAGGCCATATGCAAATGGCATACAGTCTTCTGAACCCACCCAGTGCTAAAACAACAGATCTTAGTTGATGATGACCACAGC
>PIFL-13
AAAAGGATCAAATTGTGGGTTTTATCGGACATCAAATATCAATATGTGTGATGGGGTTGATTTGGAGTCCATCTAATTGGATAAGCTAGGATTGGGATTTTCAAATATCGGATGTTTGGAAGCTTTCAGAGGGGTAGCAGACAAATTCCCCAGAGGGACACTGTTTATTTTCTCATAACAATGGATAGAAAAAAGTGATAGAGAAAGATGGAACTCATCTTTACCCCAACATTGTGTTTTTGCAGGTTTCCTAGAGGGGCCTTGTGATGAAATGGGTGGCAAAAGGGCTTGTGAATTGAATGCTGATGAGGACGAG------GACGAGGATGAAGGATTGAGCAGAGGCCATATGCAAATGGCATACAGTCTCCTGAACCCACCCAGTGCTAAAACAACAGATCTTAGTTGATGATGACCACAGC
>PIFL-3
AAAAGGATCAAATTGTGGGTTTTATCGGACATCAAATATCAATATGTGTGATGGGGTTGATTTGGAGTCCATCTAATTGGATAAGCTAGGATTGGGATTTTCAAATATCGGATGTTTGGAAGCTTTCAGAGGGGTAGCAGACAAATTCCCCAGAGGGACACTGTTTATTTTCTCATAACAATGGATAGAAAAAAGTGATAGAGAAAGATGGAACTCATCTTTACCCCAACATTGTGTTTTTGCAGGTTTCCTAGAGGGGCCTTGTGATGAAATGGGTGGCAAAAGGGCTTGTGAATTGAATGCTGATGAGGACGAG------GACGAGGATGAAGGATTGAGCAGAGGCCATATGCAAATGGCATACAGTCTCCTGAACCCACCCAGTGCTAAAACAACAGATCTTAGTTGATGATGACCACAGC
>PIFL-17
AAAAGGATCAAATTGTGGGTTTTATCGGACATCAAATATCAATATGTGTGATGGGGTTGATTTGGAGTCCATCTAATTGGATAAGCTAGGATTGGGATTTTCAAATATCGGATGTTTGGAAGCTTTCAGAGGGGTAGCAGACAAATTCCCCAGAGGGACACTGTTTATTTTCTCATAACAATGGATAGAAAAAAGTGATAGAGAAAGATGGAACTCATCTTTACCCCAACATTGTGTTTTTGCAGGTTTCCTAGAGGGGCCTTGTGATGAAATGGGTGGCAAAAGGGCTTGTGAATTGAATGCTGATGAGGACGAG------GACGAGGATGAAGGATTGAGCAGAGGCCATATGCAAATGGCATACAGTCTCCTGAACCCACCCAGTGCTAAAACAACAGATCTTAGTTGATGATGACCACAGC
>PIFL-9
AAAAGGATCAAATTGTGGGTTTTATCGGACATCAAATATCAATATGTGTGATGGGGTTGATTTGGAGTCCATCTAATTGGATAAGCTAGGATTGGGATTTTCAAATATCGGATGTTTGGAAGCTTTCAGAGGGGTAGCAGACAAATTCCCCAGAGGGACACTGTTTATTTTCTCATAACAATGGATAGAAAAAAGTGATAGAGAAAGATGGAACTCATCTTTACCCCAACATTGTGTTTTTGCAGGTTTCCTAGAGGGGCCTTGTGATGAAATGGGTGGCAAAAGGGCTTGTGAATTGAATGCTGATGAGGACGAG------GACGAGGATGAAGGATTGAGCAGAGGCCATATGCAAATGGCATACAGTCTCCTGAACCCACCCAGTGCTAAAACAACAGATCTTAGTTGATGATGACCACAGC
>PIFL-2
AAAAGGATCAAATTGTGGGTTTTATCGGACATCAAATATCAATATGTGTGATGGGGTTGATTTGGAGTCCATCTAATTGGATAAGCTAGGATTGGGATTTTCAAATATCGGATGTTTGGAAGCTTTCAGAGGGGTAGCAGACAAATTCCCCAGAGGGACACTGTTTATTTTCTCATAACAATGGATAGAAAAAAGTGATAGAGAAAGATGGAACTCATCTTTACCCCAACATTGTGTTTTTGCAGGTTTCCTAGAGGGGCCTTGTGATGAAATGGGTGGCAAAAGGGCTTGTGAATTGAATGCTGATGAGGACGAG------GACGAGGATGAAGGATTGAGCAGAGGCCATATGCAAATGGCATACAGTCTCCTGAACCCACCCAGTGCTAAAACAACAGATCTTAGTTGATGATGACCACAGC
>PIFL-11
AAAAGGATCAAATTGTGGGTTTTATCGGACATCAAATATCAATATGTATGATGGGGTTGATTTGGAGTCCATCTAATTGGATAAGCTAGGATTGGGATTTTCAAATATCGGATGTTTGGAAGCTTTCAGAGGGGTAGCAGACAAATTCCCCAGAGGGACACTGTTTATTTTCTCATAACAATGGATAGAAAAAAGTGATAGAGAAAGATGGAACTCATCTTTACCCCAACATTGTGTTTTTGCAGGTTTCCTAGAGGGGCCTTGTGATGAAATGGGTGGCAAAAGGGCTTGTGAATTGAATGCTGATGAGGACGAG------GACGAGGATGAAGGATTGAGCAGAGGCCAAATGCAAATGGCATACAGTCTCCTGAACCCACCCAGTGCTAAAACAACAGATCTCAGTTGATGATGACCACAGC
>PIFL-5
AAAAGGATCAAATTGTGGGTTTTATCGGACATCAAATATCAATATGTATGATGGGGTTGATTTGGAGTCCATCTAATTGGATAAGCTAGGATTGGGATTTTCAAATATCGGATGTTTGGAAGCTTTCAGAGGGGTAGCAGACAAATTCCCCAGAGGGACACTGTTTATTTTCTCATAACAATGGATAGAAAAAAGTGATAGAGAAAGATGGAACTCATCTTTACCCCAACATTGTGTTTTTGCAGGTTTCCTAGAGGGGCCTTGTGATGAAATGGGTGGCAAAAGGGCTTGTGAATTGAATGCTGATGAGGACGAG------GACGAGGATGAAGGATTGAGCAGAGGCCAAATGCAAATGGCATACAGTCTCCTGAACCCACCCAGTGCTAAAACAACAGATCTCAGTTGATGATGACCACAGC
>PIFL-14
AAAAGGATCAAATTGTGGGTTTTATCGGACATCAAATATCAATATGTGTGATGGGGTTGATTTGGAGTCCATCTAATTGGATAAGCTAGGATTGGGATTTTCAAATATCGGATGTTTGGAAGCTTTCAGAGGGGTAGCAGACAAATTCCCCAGAGGGACACTGTTTATTTTCTCATAACAATGGATAGAAAAAAGTGATAGAGAAAGATGGAACTCATCTTTACCCCAACATTGTGTTTTTGCAGGTTTCCTAGAGGGGCCTTGTGATGAAATGGGTGGCAAAAGGGCTTGTGAATTGAATGCTGATGAGGACGAG------GACGAGGATGAAGGATTGAGTAGAGGCCATATGCAAATGGCATACAGTCTCCTGAACCCACCCAGTGCTAAAACAACAGATCTTAGTTGATGATGACCACAGC
>PIFL-1
AAAAGGATCAAATTGTGGGTTTTATCGGACATCAAATATCAATATGTGTGATGGGGTTGATTTGGAGTCCATCTAATTGGATAAGCTAGGATTGGGATTTTCAAATATCGGATGTTTGGAAGCTTTCAGAGGGGTAGCAGACAAATTCCCCAGAGGGACACTGTTTATTTTCTCATAACAATGGATAGAAAAAAGTGATAGAGAAAGATGGAACTCATCTTTACCCCAACATTGTGTTTTTGCAGGTTTCCTAGAGGGGCCTTGTGATGAAATGGGTGGCAAAAGGGCTTGTGAATTGAATGCTGATGAGGACGAG------GACGAGGATGAAGGATTGAGTAGAGGCCATATGCAAATGGCATACAGTCTCCTGAACCCACCCAGTGCTAAAACAACAGATCTTAGTTGATGATGACCACAGC
>PIGE-2
AAAAGGATCAAATTGTGGGTTTTGTCGGACATCAAATATCAATATGTATGATGGGGTTGATTTGGAGTCCATCTAATTGGATAAGCTAGGATTGGGATTTTCAAATATCGGATGTTTGGAAGCTTTCAGAGGGGTAGCAGACAAATTCCCCAGAGGGACACTGTTTATTTTCTCATAACAATGGATAGAAAAAAGTGATAGAGAAAGATGGAACTCATCTTTACCCCAACATTGTGTTTTTGCAGGTTTCCTAGAGGGGCCTTGTGATGAAATGGGTGGCAAAAGGGCTTGTGAATTTAAGGATGATGAGGAGGAG------GACGAGGATGAAGGATTGAGCAGAGGCCAAATGCAAATGGCATACAGTCTCCTGAACCCACCCAGTGCTAAAACAACAGATCTCAGTTGATGATGACCACAGC
>PIGE-1
AAAAGGATCAAATTGTGGGTTTTGTCGGACATCAAATATCAATATGTATGATGGGGTTGATTTGGAGTCCATCTAATTGGATAAGCTAGGATTGGGATTTTCAAATATCGGATGTTTGGAAGCTTTCAGAGGGGTAGCAGACAAATTCCCCAGAGGGACACTGTTTATTTTCTCATAACAATGGATAGAAAAAAGTGATAGAGAAAGATGGAACTCATCTTTACCCCAACATTGTGTTTTTGCAGGTTTCCTAGAGGGGCCTTGTGATGAAATGGGTGGCAAAAGGGCTTGTGAATTTAAGGATGATGAGGAGGAG------GACGAGGATGAAGGATTGAGCAGAGGCCAAATGCAAATGGCATACAGTCTCCTGAACCCACCCAGTGCTAAAACAACAGATCTCAGTTGATGATGACCACAGC
>PIMN-2
AAAAGGATCAAATTGTGGGTTTTATCGGACATCAAATATCAATATGTATGATGGGGTTGATTTGGAGTCCATCTAATTGGATAAGCTAGGATTGGGATTTTCAAATATCGGATGTTTGGAAGCTTTCAGAGGGGTAGCAGACAAATTCCCCAGAGGGACACTGTTTATTTTCTCATAACAATGGATAGAAAAAAGTGATAGAGAAAGATGGAACTCATCTTTACCCCAACATTGTGTTTTTGCAGGTTTCCTAGAGGGGCCTTGTGATGAAATGGGTGGCAAAAGGGCTTGTGAATTGAATGCTGATGAGGACGAG------GACGAGGATGAAGGATTGAGCAGAGGCCAAATGCAAATGGCATACAGTCTCCTGAACCCACCCAGTGCTAAAACAACAGATCTCAGTTGATGATGACCACAGC
>PIMN-1
AAAAGGATCAAATTGTGGGTTTTATCGGACATCAAATATCAATATGTATGATGGGGTTGATTTGGAGTCCATCTAATTGGATAAGCTAGGATTGGGATTTTCAAATATCGGATGTTTGGAAGCTTTCAGAGGGGTAGCAGACAAATTCCCCAGAGGGACACTGTTTATTTTCTCATAACAATGGATAGAAAAAAGTGATAGAGAAAGATGGAACTCATCTTTACCCCAACATTGTGTTTTTGCAGGTTTCCTAGAGGGGCCTTGTGATGAAATGGGTGGCAAAAGGGCTTGTGAATTGAATGCTGATGAGGACGAG------GACGAGGATGAAGGATTGAGCAGAGGCCAAATGCAAATGGCATACAGTCTCCTGAACCCACCCAGTGCTAAAACAACAGATCTCAGTTGATGATGACCACAGC
>PIMN-6
AAAAGGATCAAATTGTGGGTTTTATCGGACATCAAATATCAATATGTATGATGGGGTTGATTTGGAGTCCATCTAATTGGATAAGCTAGGATTGGGATTTTCAAATATCGGATGTTTGGAAGCTTTCAGAGGGGTAGCAGACAAATTCCCCAGAGGGACACTGTTTATTTTCTCATAACAATGGATAGAAAAAAGTGATAGAGAAAGATGGAACTCATCTTTACCCCAACATTGTGTTTTTGCAGGTTTCCTAGAGGGGCCTTGTGATGAAATGGGTGGCAAAAGGGCTTGTGAATTGAATGCTGATGAGGACGAG------GACGAGGATGAAGGATTGAGCAGAGGCCAAATGCAAATGGCATACAGTCTCCTGAACCCACCCAGTGCTAAAACAACAGATCTCAGTTGATGATGACCACAGC
>PIMN-15
AAAAGGATCAAATTGTGGGTTTTATCGGACATCAAATATCAATATGTATGATGGGGTTGATTTGGAGTCCATCTAATTGGATAAGCTAGGATTGGGATTTTCAAATATCGGATGTTTGGAAGCTTTCAGAGGGGTAGCAGACAAATTCCCCAGAGGGACACTGTTTATTTTCTCATAACAATGGATAGAAAAAAGTGATAGAGAAAGATGGAACTCATCTTTACCCCAACATTGTGTTTTTGCAGGTTTCCTAGAGGGGCCTTGTGATGAAATGGGTGGCAAAAGGGCTTGTGAATTGAATGCTGATGAGGACGAG------GACGAGGATGAAGGATTGAGCAGAGGCCAAATGCAAATGGCATACAGTCTCCTGAACCCACCCAGTGCTAAAACAACAGATCTCAGTTGATGATGACCACAGC
>PIMN-13
AAAAGGATCAAATTGTGGGTTTTATCGGACATCAAATATCAATATGTATGATGGGGTTGATTTGGAGTCCATCTAATTGGATAAGCTAGGATTGGGATTTTCAAATATCGGATGTTTGGAAGCTTTCAGAGGGGTAGCAGACAAATTCCCTAGAGGGACACTGTTTATTTTCTCATAACAATGGATAGAAAAAAGTGATAGAGAAAGATGGAACTCATCTTTACCCCAACATTGTGTTTTTGCAGGTTTCCTAGAGGGGCCTTGTGATGAAATGGGTGGCAAAAGGGCTTGTGAATTGAATGCTGATGAGGACGAG------GACGAGGATGAAGGATTGAGCAGAGGCCAAATGCAAATGGCATACAGTCTCCTGAACCCACCCAGTGCTAAAACAACAGATCTCAGTTGATGATGACCACAGC
>PIMN-17
AAAAGGATCAAATTGTGGGTTTTATCGGACATCAAATATCAATATGTATGATGGGGTTGATTTGGAGTCCATCTAATTGGATAAGCTAGGATTGGGATTTTCAAATATCGGATGTTTGGAAGCTTTCAGAGGGGTAGCAGACAAATTCCCCAGAGGGACACTGTTTATTTTCTCATAACAATGGATAGAAAAAAGTGATAGAGAAAGATGGAACTCATCTTTACCCCAACATTGTGTTTTTGCAGGTTTCCTAGAGGGGCCTTGTGATGAAATGGGTGGCAAAAGGGCTTGTGAATTGAATGCTGATGAGGACGAG------GACGAGGATGAAGGATTGAGCAGAGGCCAAATGCAAATGGCATACAGTCTCCTGAACCCACCCAGTGCTAAAACAACAGATCTCAGTTGATGATGACCACAGC
>PIMN-12
AAAAGGATCAAATTGTGGGTTTTATCGGACATCAAATATCAATATGTATGATGGGGTTGATTTGGAGTCCATCTAATTGGATAAGCTAGGATTGGGATTTTCAAATATCGGATGTTTGGAAGCTTTCAGAGGGGTAGCAGACAAATTCCCCAGAGGGACACTGTTTATTTTCTCATAACAATGGATAGAAAAAAGTGATAGAGAAAGATGGAACTCATCTTTACCCCAACATTGTGTTTTTGCAGGTTTCCTAGAGGGGCCTTGTGATGAAATGGGTGGCAAAAGGGCTTGTGAATTGAATGCTGATGAGGACGAG------GACGAGGATGAAGGATTGAGCAGAGGCCAAATGCAAATGGCATACAGTCTCCTGAACCCACCCAGTGCTAAAACAACAGATCTCAGTTGATGATGACCACAGC
>PIMN-7
AAAAGGATCAAATTGTGGGTTTTATCGGACATCAAATATCAATATGTATGATGGGGTTGATTTGGAGTCCATCTAATTGGATAAGCTAGGATTGGGATTTTCAAATATCGGATGTTTGGAAGCTTTCAGAGGGGTAGCAGACAAATTCCCCAGAGGGACACTGTTTATTTTCTCATAACAATGGATAGAAAAAAGTGATAGAGAAAGATGGAACTCATCTTTACCCCAACATTGTGTTTTTGCAGGTTTCCTAGAGGGGCCTTGTGATGAAATGGGTGGCAAAAGGGCTTGTGAATTGAATGCTGATGAGGACGAG------GACGAGGATGAAGGATTGAGCAGAGGCCAAATGCAAATGGCATACAGTCTCCTGAACCCACCCAGTGCTAAAACAACAGATCTCAGTTGATGATGACCACAGC
>PIMN-9
AAAAGGATCAAATTGTGGGTTTTATCGGACATCAAATATCAATATGTATGATGGGGTTGATTTGGAGTCCATCTAATTGGATAAGCTAGGATTGGGATTTTCAAATATCGGATGTTTGGAAGCTTTCAGAGGGGTAGCAGACAAATTCCCCAGAGGGACACTGTTTATTTTCTCATAACAATGGATAGAAAAAAGTGATAGAGAAAGATGGAACTCATCTTTACCCCAACATTGTGTTTTTGCAGGTTTCCTAGAGGGGCCTTGTGATGAAATGGGTGGCAAAAGGGCTTGTGAATTGAATGCTGATGAGGACGAG------GACGAGGATGAAGGATTGAGCAGAGGCCAAATGCAAATGGCATACAGTCTCCTGAACCCACCCAGTGCTAAAACAACAGATCTCAGTTGATGATGACCACAGC
>PIMN-10
AAAAGGATCAAATTGTGGGTTTTATCGGACATCAAATATCAATATGTATGATGGGGTTGATTTGGAGTCCATCTAATTGGATAAGCTAGGATTGGGATTTTCAAATATCGGATGTTTGGAAGCTTTCAGAGGGGTAGCAGACAAATTCCCCAGAGGGACACTGTTTATTTTCTCATAACAATGGATAGAAAAAAGTGATAGAGAAAGATGGAACTCATCTTTACCCCAACATTGTGTTTTTGCAGGTTTCCTAGAGGGGCCTTGTGATGAAATGGGTGGCAAAAGGGCTTGTGAATTGAATGCTGATGAGGACGAG------GACGAGGATGAAGGATTGAGCAGAGGCCAAATGCAAATGGCATACAGTCTCCTGAACCCACCCAGTGCTAAAACAACAGATCTCAGTTGATGATGACCACAGC
>PIMN-18
AAAAGGATCAAATTGTGGGTTTTATCGGACATCAAATATCAATATGTATGATGGGGTTGATTTGGAGTCCATCTAATTGGATAAGCTAGGATTGGGATTTTCAAATATCGGATGTTTGGAAGCTTTCAGAGGGGTAGCAGACAAATTCCCCAGAGGGACACTGTTTATTTTCTCATAACAATGGATAGAAAAAAGTGATAGAGAAAGATGGAACTCATCTTTACCCCAACATTGTGTTTTTGCAGGTTTCCTAGAGGGGCCTTGTGATGAAATGGGTGGCAAAAGGGCTTGTGAATTGAATGCTGATGAGGACGAG------GACGAGGATGAAGGATTGAGCAGAGGCCAAATGCAAATGGCATACAGTCTCCTGAACCCACCCAGTGCTAAAACAACAGATCTCAGTTGATGATGACCACAGC
>PIMN-8
AAAAGGATCAAATTGTGGGTTTTATCGGACATCAAATATCAATATGTATGATGGGGTTGATTTGGAGTCCATCTAATTGGATAAGCTAGGATTGGGATTTTCAAATATCGGATGTTTGGAAGCTTTCAGAGGGGTAGCAGACAAATTCCCCAGAGGGACACTGTTTATTTTCTCATAACAATGGATAGAAAAAAGTGATAGAGAAAGATGGAACTCATCTTTACCCCAACATTGTGTTTTTGCAGGTTTCCTAGAGGGGCCTTGTGATGAAATGGGTGGCAAAAGGGCTTGTGAATTGAATGCTGATGAGGACGAG------GACGAGGATGAAGGATTGAGCAGAGGCCAAATGCAAATGGCATACAGTCTCCTGAACCCACCCAGTGCTAAAACAACAGATCTCAGTTGATGATGACCACAGC
>PIMN-11
AAAAGGATCAAATTGTGGGTTTTATCGGACATCAAATATCAATATGTATGATGGGGTTGATTTGGAGTCCATCTAATTGGATAAGCTAGGATTGGGATTTTCAAATATCGGATGTTTGGAAGCTTTCAGAGGGGTAGCAGACAAATTCCCCAGAGGGACACTGTTTATTTTCTCATAACAATGGATAGAAAAAAGTGATAGAGAAAGATGGAACTCATCTTTACCCCAACATTGTGTTTTTGCAGGTTTCCTAGAGGGGCCTTGTGATGAAATGGGTGGCAAAAGGGCTTGTGAATTGAATGCTGATGAGGACGAG------GACGAGGATGAAGGATTGAGCAGAGGCCAAATGCAAATGGCATACAGTCTCCTGAACCCACCCAGTGCTAAAACAACAGATCTCAGTTGATGATGACCACAGC
>PIMN-4
AAAAGGATCAAATTGTGGGTTTTATCGGACATCAAATATCATTATGTATGATGGGGTTGATTTGGAGTCCATCTAATTGGATAAGCTAGGATTGGGATTTTCAAATATCGGATGTTTGGAAGCTTTCAGAGGGGTAGCAGACAAATTCCCCAGAGGGACACTGTTTATTTTCTCATAACAATGGATAGAAAAAAGTGATAGAGAAAGATGGAACTCATCTTTACCCCAACATTGTGTTTTTGCAGGTTTCCTAGAGGGGCCTTGTGATGAAATGGGTGGCAAAAGGGCTTGTGAATTGAATGCTGATGAGGACGAG------GACGAGGATGAAGGATTGAGCAGAGGCCAAATGCAAATGGCATACAGTCTCCTGAACCCACCCAGTGCTAAAACAACAGATCTCAGTTGATGATGACCACAGC
>PIMN-3
AAAAGGATCAAATTGTGGGTTTTATCGGACATCAAATATCAATATGTATGATGGGGTTGATTTGGAGTCCATCTAATTGGATAAGCTAGGATTGGGATTTTCAAATATCGGATGTTTGGAAGCTTTCAGAGGGGTAGCAGACAAATTCCCCAGAGGGACACTGTTTATTTTCTCATAACAATGGATAGAAAAAAGTGATAGAGAAAGATGGAACTCATCTTTACCCCAACATTGTGTTTTTGCAGGTTTCCTAGAGGGGCCTTGTGATGAAATGGGTGGCAAAAGGGCTTGTGAATTGAATGCTGATGAGGACGAG------GACGAGGATGAAGGATTGAGCAGAGGCCAAATGCAAATGGCATACAGTCTCCTGAACCCACCCAGTGCTAAAACAACAGATCTCAGTTGATGATGACCACAGC
>PIMN-14
AAAAGGATCAAATTGTGGGTTTTATCGGACATCAAATATCAATATGTATGATGGGGTTGATTTGGAGTCCATCTAATTGGATAAGCTAGGATTGGGATTTTCAAATATCGGATGTTTGGAAGCTTTCAGAGGGGTAGCAGACAAATTCCCCAGAGGGACACTGTTTATTTTCTCATAACAATGGATAGAAAAAAGTGATAGAGAAAGATGGAACTCATCTTTACCCCAACATTGTGTTTTTGCAGGTTTCCTAGAGGGGCCTTGTGATGAAATGGGTGGCAAAAGGGCTTGTGAATTGAATGCTGATGAGGACGAG------GACGAGGATGAAGGATTGAGCAGAGGCCAAATGCAAATGGCATACAGTCTCCTGAACCCACCCAGTGCTAAAACAACAGATCTCAGTTGATGATGACCACAGC
>PIMN-16
AAAAGGATCAAATTGTGGGTTTTATCGGACATCAAATATCAATATGTATGATGGGGTTGATTTGGAGTCCATCTAATTGGATAAGCTAGGATTGGGATTTTCAAATATCGGATGTTTGGAAGCTTTCAGAGGGGTAGCAGACAAATTCCCCAGAGGGACACTGTTTATTTTCTCATAACAATGGATAGAAAAAAGTGATAGAGAAAGATGGAACTCATCTTTACCCCAACATTGTGTTTTTGCAGGTTTCCTAGAGGGGCCTTGTGATGAAATGGGTGGCAAAAGGGCTTGTGAATTGAATGCTGATGAGGACGAG------GACGAGGATGAAGGATTGAGCAGAGGCCAAATGCAAATGGCATACAGTCTCCTGAACCCACCCAGTGCTAAAACAACAGATCTCAGTTGATGATGACCACAGC
>PISB-11
AAAAGGATCAAATTGTGGGTTTTATCGGACATCAAATATCAATATGTATGATGGGGTTGATTTGGAGTCCATCTAATTGGATAAGCTAGGATTGGGATTTTCAAATATCGGATGTTTGGAAGCTTTCAGAGGGGTAGCAGACAAATTCCCCAGAGGGACACTGTTTATTTTCTCATAACAATGGATAGAAAAAAGTGATAGAGAAAGATGGAACTCATCTTTACCCCAACATTGTGTTTTTGCAGGTTTCCTAGAGGGGCCTTGTGATGAAATGGGTGGCAAAAGGGCTTGTGAATTGAATGCTGATGAGGACGAG------GACGAGGATGAAGGATTGAGCAGAGGCCAAATGCAAATGGCATACAGTCTCCTGAACCCACCCAGTGCTAAAACAACAGATCTCAGTTGATGATGACCACAGC
>PISB-6
AAAAGGATCAAATTGTGGGTTTTATCGGACATCAAATATCAATATGTATGATGGGGTTGATTTGGAGTCCATCTAATTGGATAAGCTAGGATTGGGATTTTCAAATATCGGATGTTTGGAAGCTTTCAGAGGGGTAGCAGACAAATTCCCCAGAGGGACACTGTTTATTTTCTCATAACAATGGATAGAAAAAAGTGATAGAGAAAGATGGAACTCATCTTTACCCCAACATTGTGTTTTTGCAGGTTTCCTAGAGGGGCCTTGTGATGAAATGGGTGGCAAAAGGGCTTGTGAATTGAATGCTGATGAGGACGAG------GACGAGGATGAAGGATTGAGCAGAGGCCAAATGCAAATGGCATACAGTCTCCTGAACCCACCCAGTGCTAAAACAACAGATCTCAGTTGATGATGACCACAGC
>PISB-17
AAAAGGATCAAATTGTGGGTTTTATCGGACATCAAATATCAATATGTATGATGGGGTTGATTTGGAGTCCATCTAATTGGATAAGCTAGGATTGGGATTTTCAAATATCGGATGTTTGGAAGCTTTCAGAGGGGTAGCAGACAAATTCCCCAGAGGGACACTGTTTATTTTCTCATAACAATGGATAGAAAAAAGTGATAGAGAAAGATGGAACTCATCTTTACCCCAACATTGTGTTTTTGCAGGTTTCCTAGAGGGGCCTTGTGATGAAATGGGTGGCAAAAGGGCTTGTGAATTGAATGCTGATGAGGACGAG------GACGAGGATGAAGGATTGAGCAGAGGCCAAATGCAAATGGCATACAGTCTCCTGAACCCACCCAGTGCTAAAACAACAGATCTCAGTTGATGATGACCACAGC
>PISB-18
AAAAGGATCAAATTGTGGGTTTTATCGGACATCAAATATCAATATGTATGATGGGGTTGATTTGGAGTCCATCTAATTGGATAAGCTAGGATTGGGATTTTCAAATATCGGATGTTTGGAAGCTTTCAGAGGGGTAGCAGACAAATTCCCCAGAGGGACACTGTTTATTTTCTCATAACAATGGATAGAAAAAAGTGATAGAGAAAGATGGAACTCATCTTTACCCCAACATTGTGTTTTTGCAGGTTTCCTAGAGGGGCCTTGTGATGAAATGGGTGGCAAAAGGGCTTGTGAATTGAATGCTGATGAGGACGAG------GACGAGGATGAAGGATTGAGCAGAGGCCAAATGCAAATGGCATACAGTCTCCTGAACCCACCCAGTGCTAAAACAACAGATCTCAGCTGATGATGACCACAGC
>PISB-7
AAAAGGATCAAATTGTGGGTTTTATCGGACATCAAATATCAATATGTATGATGGGGTTGATTTGGAGTCCATCTAATTGGATAAGCTAGGATTGGGATTTTCAAATATCGGATGTTTGGAAGCTTTCAGAGGGGTAGCAGACAAATTCCCCAGAGGGACACTGTTTATTTTCTCATAACAATGGATAGAAAAAAGTGATAGAGAAAGATGGAACTCATCTTTACCCCAACATTGTGTTTTTGCAGGTTTCCTAGAGGGGCCTTGTGATGAAATGGGTGGCAAAAGGGCTTGTGAATTGAATGCTGATGAGGACGAG------GACGAGGATGAAGGATTGAGCAGAGGCCATATGCAAATGGCATACAGTCTTCTGAACCCACCCAGTGCTAAAACAACAGATCTTAGTTGATGATGACCACAGC
>PISB-3
AAAAGGATCAAATTGTGGGTTTTATCGGACATCAAATATCAATATGTATGATGGGGTTGATTTGGAGTCCATCTAATTGGATAAGCTAGGATTGGGATTTTCAAATATCGGATGTTTGGAAGCTTTCAGAGGGGTAGCAGACAAATTCCCCAGAGGGACACTGTTTATTTTCTCATAACAATGGATAGAAAAAAGTGATAGAGAAAGATGGAACTCATCTTTACCCCAACATTGTGTTTTTGCAGGTTTCCTAGAGGGGCCTTGTGATGAAATGGGTGGCAAAAGGGCTTGTGAATTGAATGCTGATGAGGACGAG------GACGAGGATGAAGGATTGAGCAGAGGCCATATGCAAATGGCATACAGTCTTCTGAACCCACCCAGTGCTAAAACAACAGATCTTAGTTGATGATGACCACAGC
>PISB-2
AAAAGGATCAAATTGTGGGTTTTATCGGACATCAAATATCAATATGTATGATGGGGTTGATTTGGAGTCCATCTAATTGGATAAGCTAGGATTGGGATTTTCAAATATCGGATGTTTGGAAGCTTTCAGAGGGGTAGCAGACAAATTCCCCAGAGGGACACTGTTTATTTTCTCATAACAATGGATAGAAAAAAGTGATAGAGAAAGATGGAACTCATCTTTACCCCAACATTGTGTTTTTGCAGGTTTCCTAGAGGGGCCTTGTGATGAAATGGGTGGCAAAAGGGCTTGTGAATTGAATGCTGATGAGGACGAG------GACGAGGATGAAGGATTGAGCAGAGGCCATATGCAAATGGCATACAGTCTTCTGAACCCACCCAGTGCTAAAACAACAGATCTTAGTTGATGATGACCACAGC
>PISB-5
AAAAGGATCAAATTGTGGGTTTTATCGGACATCAAATATCAATATGTATGATGGGGTTGATTTGGAGTCCATCTAATTGGATAAGCTAGGATTGGGATTTTCAAATATCGGATGTTTGGAAGCTTTCAGAGGGGTAGCAGACAAATTCCCCAGAGGGACACTGTTTATTTTCTCATAACAATGGATAGAAAAAAGTGATAGAGAAAGATGGAACTCATCTTTACCCCAACATTGTGTTTTTGCAGGTTTCCTAGAGGGGCCTTGTGATGAAATGGGTGGCAAAAGGGCTTGTGAATTGAATGCTGATGAGGACGAG------GACGAGGATGAAGGATTGAGCAGAGGCCATATGCAAATGGCATACAGTCTTCTGAACCCACCCAGTGCTAAAACAACAGATCTTAGTTGATGATGACCACAGC
>PISB-1
AAAAGGATCAAATTGTGGGTTTTATCGGACATCAAATATCAATATGTATGATGGGGTTGATTTGGAGTCCATCTAATTGGATAAGCTAGGATTGGGATTTTCAAATATCGGATGTTTGGAAGCTTTCAGAGGGGTAGCAGACAAATTCCCCAGAGGGACACTGTTTATTTTCTCATAACAATGGATAGAAAAAAGTGATAGAGAAAGATGGAACTCATCTTTACCCCAACATTGTGTTTTTGCAGGTTTCCTAGAGGGGCCTTGTGATGAAATGGGTGGCAAAAGGGCTTGTGAATTGAATGCTGATGAGGACGAG------GACGAGGATGAAGGATTGAGCAGAGGCCATATGCAAATGGCATACAGTCTTCTGAACCCACCCAGTGCTAAAACAACAGATCTTAGTTGATGATGACCACAGC
>PISB-4
AAAAGGATCAAATTGTGGGTTTTATCGGACATCAAATATCAATATGTATGATGGGGTTGATTTGGAGTCCATCTAATTGGATAAGCTAGGATTGGGATTTTCAAATATCGGATGTTTGGAAGCTTTCAGAGGGGTAGCAGACAAATTCCCCAGAGGGACACTGTTTATTTTCTCGTAACAATGGATAGAAAAAAGTGATAGAGAAAGATGGAACTCATCTTTACCCCAACATTGTGTTTTTGCAGGTTTCCTAGAGGGGCCTTGTGATGAAATGGGTGGCAAAAGGGCTTGTGAATTGAATGCTGATGAGGACGAG------GACGAGGATGAAGGATTGAGCAGAGGCCAAATGCAAATGGCATAAAGTCTCCTGAACCCACCCAGTGCTAAAACAACAGATCTCAGTTGATGATGACCACAGC
>PISB-14
AAAAGGATCAAATTGTGGGTTTTTTCGGACATCAAATATCAATATGTATGAGGGGGTTGATTTGGAGTCCATCTAATTGGATAAGCTAGGATTGGGATTTTCAAATATCGGATGTTTGGAAGCTTTCAGAGGGGTAGCAGACAAATTCCCCAGAGGGACACTGTTTATTTTCTCATAACAATGGATAGAAAAAAGTGATAGAGAAAGATGGAACTCATCTTTACCCCAACATTGTGTTTTTGCAGGTTTCCTAGAGGGGCCTTGTGATGAAATGGGTGGCAAAAGGGCTTGTGAATTGAATGCTGATGAGGACGAG------GACGAGGATGAAGGATTGAGCAGAGGCCAAATGCAAATGGCATAAAGTCTCCTGAACCCACCCAGTGCTAAAACAACAGATCTCAGTTGATGATGACCACAGC
>PISB-12
AAAAGGATCAAATTGTGGGTTTTATCGGACATCAAATATCAATATGTATGATGGGGTTGATTTGGAGTCCATCTAATTGGATAAGCTAGGATTGGGATTTTCAAATATCGGATGTTTGGAAGCTTTCAGAGGGGTAGCAGACAAATTCCCCAGAGGGACACTGTTTATTTTCTCATAACAATGGATAGAAAAAAGTGATAGAGAAAGATGGAACTCATCTTTACCCCAACATTGTGTTTTTGCAGGTTTCCTAGAGGGGCCTTGTGATGAAATGGGTGGCAAAAGGGCTTGTGAATTGAATGCTGATGAGGACGAG------GACGAGGATGAAGGATTGAGCAGAGGCCATATGCAAATGGCATACAGTCTTCTGAACCCACCCAGTGCTAAAACAACAGATCTTAGTTGATGATGACCACAGC
>PISB-16
AAAAGGATCAAATTGTGGGTTTTATCGGACATCAAATATCAATATGTATGATGGGGTTGATTTGGAGTCCATCTAATTGGATAAGCTAGGATTGGGATTTTCAAATATCGGATGTTTGGAAGCTTTCAGAGGGGTAGCAGACAAATTCCCCAGAGGGACACTGTTTATTTTCTCATAACAATGGATAGAAAAAAGTGATAGAGAAAGATGGAACTCATCTTTACCCCAACATTGTGTTTTTGCAGGTTTCCTAGAGGGGCCTTGTGATGAAATGGGTGGCAAAAGGGCTTGTGAATTGAATGCTGATGAGGACGAG------GACGAGGATGAAGGATTGAGCAGAGGCCATATGCAAATGGCATACAGTCTTCTGAACCCACCCAGTGCTAAAACAACAGATCTTAGTTGATGATGACCACAGC
>PISB-13
AAAAGGATCAAATTGTGGGTTTTATCGGACATCAAATATCAATATGTATGATGGGGTTGATTTGGAGTCCATCTAATTGGATAAGCTAGGATTGGGATTTTCAAATATCGGATGTTTGGAAGCTTTCAGAGGGGTAGCAGACAAATTCCCCAGAGGGACACTGTTTATTTTCTCATAACAATGGATAGAAAAAAGTGATAGAGAAAGATGGAACTCATCTTTACCCCAACATTGTGTTTTTGCAGGTTTCCTAGAGGGGCCTTGTGATGAAATGGGTGGCAAAAGGGCTTGTGAATTGAATGCTGATGAGGACGAG------GACGAGGATGAAGGATTGAGCAGAGGCCATATGCAAATGGCATACAGTCTTCTGAACCCACCCAGTGCTAAAACAACAGATCTTAGTTGATGATGACCACAGC
>PISB-10
AAAAGGATCAAATTGTGGGTTTTATCGGACATCAAATATCAATATGTATGATGGGGTTGATTTGGAGTCCATCTAATTGGATAAGCTAGGATTGGGATTTTCAAATATCGGATGTTTGGAAGCTTTCAGAGGGGTAGCAGACAAATTCCCCAGAGGGACACTGTTTATTTTCTCATAACAATGGATAGAAAAAAGTGATAGAGAAAGATGGAACTCATCTTTACCCCAACATTGTGTTTTTGCAGGTTTCCTAGAGGGGCCTTGTGATGAAATGGGTGGCAAAAGGGCTTGTGAATTGAATGCTGATGAGGACGAG------GACGAGGATGAAGGATTGAGCAGAGGCCAAATGCAAATGGCATACAGTCTCCTGAACCCACCCAGTGCTAAAACAACAGATCTCAGTTGATGATGACCACAGC
>PISQ-2
AAAAGGATCAAATTGTGGGTTTTGTCGGACATCAAATATCAATATGTATGATGGGGTTGATTTGGAGTCCATCTAATTGGATAAGCTAGGATTGGGATTTTCAAATATCGGATGTTTGGAAGCTTTCAGAGGGGTAGCAGACAAATTCCCCAGAGGGACACTGTTTATTTTCTCATAACAATGGATAGAAAAAAGTGATAGAGAAAGATGGAACTCATCTTTACCCCAACATTGTGTTTTTGCAGGTTTCCTAGAGGGGCCTTGTGATGAAATGGGTGGCAAAAGGGCTTGTGAATTTAAGGATGATGAGGAGGAG------GACGAGGATGAAGGATTGAGCAGAGGCCAAATGCAAATGGCATACAGTCTCCTGAACCCACCCAGTGCTAAAACAACAGATCTCAGTTGATGATGACCACAGC
>PISQ-1
AAAAGGATCAAATTGTGGGTTTTGTCGGACATCAAATATCAATATGTATGATGGGGTTGATTTGGAGTCCATCTAATTGGATAAGCTAGGATTGGGATTTTCAAATATCGGATGTTTGGAAGCTTTCAGAGGGGTAGCAGACAAATTCCCCAGAGGGACACTGTTTATTTTCTCATAACAATGGATAGAAAAAAGTGATAGAGAAAGATGGAACTCATCTTTACCCCAACATTGTGTTTTTGCAGGTTTCCTAGAGGGGCCTTGTGATGAAATGGGTGGCAAAAGGGCTTGTGAATTTAAGGATGATGAGGAGGAG------GACGAGGATGAAGGATTGAGCAGAGGCCAAATGCAAATGGCATACAGTCTCCTGAACCCACCCAGTGCTAAAACAACAGATCTCAGTTGATGATGACCACAGC
>PIST-1
AAAAGGATCAAATTGTGGGTTTTATCGGACATCAAATATCAATATGTATGATGGGGTTGATTTGGAGTCCATCTAATTGGATAAGGTAGGATTGGGATTTTCAAATATCGGATGTTTGGAAGCTTTCAGAGGGGTAGCAGACAAATTCCCCAGAGGGACACTGTTTATTTTCTCATAACAATGGATAGAAAAAAGTGATAGAGAAAGATGGAACTCATCTTTACCCCAACATTGTGTTTTTGCAGGTTTCCTAGAGGGGCCTTGTGATGAAATGGGTGGCAAAAGGGCTTGTGAATTGAATGCTGATGAGGACGAG------GACGAGGATGAAGGATTGAGCAGAGGCCAAATGCAAATGGCATACAGTCTCCTGAACCCACCCAGTGCTAAAACAACAGATCTCAGTTGATGATGACCACAGC
>PIST-7
AAAAGGATCAAATTGTGGGTTTTATCGGACATCAAATATCAATATGTATGATGGGGTTGATTTGGAGTCCATCTAATTGGATAAGCTAGGATTGGGATTTTCAAATATCGGATGTTTGGAAGCTTTCAGAGGGGTAGCAGACAAATTCCCCAGAGGGACACTGTTTATTTTCTCATAACAATGGATAGAAAAAAGTGATAGAGAAAGATGGAACTCATCTTTACCCCAACATTGTGTTTTTGCAGGTTTCCTAGAGGGGCCTTGTGATGAAATGGGTGGCAAAAGGGCTTGTGAATTGAATGCTGATGAGGACGAG------GACGAGGATGAAGGATTGAGCAGAGGCCAAATGCAAATGGCATACAGTCTCCTGAACCCACCCAGTGCTAAAACAACAGATCTCAGTTGATGATGACCACAGC
>PIST-2
AAAAGGATCAAATTGTGGGTTTTATCGGACATCAAATATCAATATGTATGATGGGGTTGATTTGGAGTCCATCTAATTGGATAAGCTAGGATTGGGATTTTCAAATATCGGATGTTTGGAAGCTTTCAGAGGGGTAGCAGACAAATTCCCCAGAGGGACACTGTTTATTTTCTCATAACAATGGATAGAAAAAAGTGATAGAGAAAGATGGAACTCATCTTTACCCCAACATTGTGTTTTTGCAGGTTTCCTAGAGGGGCCTTGTGATGAAATGGGTGGCAAAAGGGCTTGTGAATTGAATGCTGATGAGGACGAG------GACGAGGATGCAGGATTGAGCAGAGGCCAAATGCAAATGGCATACAGTCTCCTGAACCCACCCAGTGCTAAAACAACAGATCTCAGTTGATGATGACCACAGC
>PIST-10
AAAAGGATCAAATTGTGGGTTTTATCGGACATCAAATATCAATATGTATGATGGGGTTGATTTGGAGTCCATCTAATTGGATAAGCTAGGATTGGGATTTTCAAATATCGGATGTTTGGAAGCTTTCAGAGGGGTAGCAGACAAATTCCCCAGAGGGACACTGTTTATTTTCTCATAACAATGGATAGAAAAAAGTGATAGAGAAAGATGGAACTCATCTTTACCCCAACATTGTGTTTTTGCAGGTTTCCTAGAGGGGCCTTGTGATGAAATGGGTGGCAAAAGGGCTTGTGAATTGAATGCTGATGAGGACGAG------GACGAGGATGAAGGATTGAGCAGAGGCCAAATGCAAATGGCATACAGTCTCCTGAACCCACCCAGTGCTAAAACAACAGATCTCAGTTGATGATGACCACAGC
>PIST-12
AAAAGGATCAAATTGTGGGTTTTATCGGACATCAAATATCAATATGTATGATGGGGTTGATTTGGAGTCCATCTAATTGGATAAGCTAGGATTGGGATTTTCAAATATCGGATGTTTGGAAGCTTTCAGAGGGGTAGCAGACAAATTCCCCAGAGGGACACTGTTTATTTTCTCATAACAATGGATAGAAAAAAGTGATAGAGAAAGATGGAACTCATCTTTACCCCAACATTGTGTTTTTGCAGGTTTCCTAGAGGGGCCTTGTGATGAAATGGGTGGCAAAAGGGCTTGTGAATTGAATGCTGATGAGGACGAG------GACGAGGATGAAGGATTGAGCAGAGGCCAAATGCAAATGGCATACAGTCTCCTGAACCCACCCAGTGCTAAAACAACAGATCTCAGTTGATGATGACCACAGC
>PIST-4
AAAAGGATCAAATTGTGGGTTTTATCGGACATCAAATATCAATATGTATGATGGGGTTGATTTGGAGTCCATCTAATTGGATAAGCTAGGATTGGGATTTTCAAATATCGGATGTTTGGAAGCTTTCAGAGGGGTAGCAGACAAATTCCCCAGAGGGACACTGTTTATTTTCTCATAACAATGGATAGAAAAAAGTGATAGAGAAAGATGGAACTCATCTTTACCCCAACATTGTGTTTTTGCAGGTTTCCTAGAGGGGCCTTGTGATGAAATGGGTGGCAAAAGGGCTTGTGAATTGAATGCTGATGAGGACGAG------GACGAGGATGAAGGATTGAGCAGAGGCCAAATGCAAATGGCATACAGTCTCCTGAACCCACCCAGTGCTAAAACAACAGATCTCAGTTGATGATGACCACAGC
>PIST-6
AAAAGGATCAAATTGTGGGTTTTATCGGACATCAAATATCAATATGTGTGATGGGGTTGATTTGGAGTCCATCTAATTGGATAAGCTAGGATTGGGATTTTCAAATATCGGATGTTTGGAAGCTTTCAGAGGGGTAGCAGACAAATTCCCCAGAGGGACACTGTTTATTTTCTCATAACAATGGATAGAAAAAAGTGATAGAGAAAGATGGAACTCATCTTTACCCCAACATTGTGTTTTTGCAGGTTTCCTAGAGGGGCCTTGTGATGAAATGGGTGGCAAAAGGGCTTGTGAATTGAATGCTGATGAGGACGAG------GACGAGGATGAAGGATTGAGCAGAGGCCATATGCAAATGGCATACAGTCTCCTGAACCCACCCAGTGCTAAAACAACAGATCTTAGTTGATGATGACCACAGC
>PICH-X3
AAAAGGATCAAATTGTGGGTTTTATCGGACATCAAATATCAATATGTATGATGGGGTTGATTTGGAGTCCATCTAATTGGATAAGCTAGGATTGGGATTTTCAAATATCGGATGTTTGGAAGCTTTCAGAGGGGTAGCAGACAAATTCCCCAGAGGGACACTGTTTATTTTCTCATAACAATGGATAGAAAAAAGTGATAGAGAAAGATGGAACTCATCTTTACCCCAACATTGTGTTTTTGCAGGTTTCCTAGAGGGGCCTTGTGATGAAATGGGTGGCAAAAGGGCTTGTGAATTGAATGCTGATGAGGACGAG------GACGAGGATGAAGGATTGAGCAGAGGCCAAATGCAAATGGCATACAGTCTCCTGAACCCACCCAGTGCTAAAACAACAGATCTCAGTTGATGATGACCACAGC
>PIST-5
AAAAGGATCAAATTGTGGGTTTTATCGGACATCAAATATCAATATGTATGATGGGGTTGATTTGGAGTCCATCTAATTGGATAAGCTAGGATTGGGATTTTCAAATATCGGATGTTTGGAAGCTTTCAGAGGGGTAGCAGACAAATTCCCCAGAGGGACACTGTTTATTTTCTCATAACAATGGATAGAAAAAAGTGATAGAGAAAGATGGAACTCATCTTTACCCCAACATTGTGTTTTTGCAGGTTTCCTAGAGGGGCCTTGTGATGAAATGGGTGGCAAAAGGGCTTGTGAATTGAATGCTGATGAGGACGAG------GACGAGGATGAAGGATTGAGCAGAGGCCAAATGCAAATGGCATACAGTCTCCTGAACCCACCCAGTGCTAAAACAACAGATCTCAGTTGATGATGACCACAGC
>PIST-15
AAAAGGATCAAATTGTGGGTTTTATCGGACATCAAATATCAATATGTATGATGGGGTTGATTTGGAGTCCATCTAATTGGATAAGCTAGGATTGGGATTTTCAAATATCGGATGTTTGGAAGCTTTCAGAGGGGTAGCAGACAAATTCCCCAGAGGGACACTGTTTATTTTCTCATAACAATGGATAGAAAAAAGTGATAGAGAAAGATGGAACTCATCTTTACCCCAACATTGTGTTTTTGCAGGTTTCCTAGAGGGGCCTTGTGATGAAATGGGTGGCAAAAGGGCTTGTGAATTGAATGCTGATGAGGACGAG------GACGAGGATGAAGGATTGAGCAGAGGCCAAATGCAAATGGCATACAGTCTCCTGAACCCACCCAGTGCTAAAACAACAGATCTCAGTTGATGATGACCACAGC
>PIST-9
AAAAGGATCAAATTGTGGGTTTTATCGGACATCAAATATCAATATGTATGATGGGGTTGATTTGGAGTCCATCTAATTGGATAAGCTAGGATTGGGATTTTCAAATATCGGATGTTTGGAAGCTTTCAGAGGGGTAGCAGACAAATTCCCCAGAGGGACACTGTTTATTTTCTCATAACAATGGATAGAAAAAAGTGATAGAGAAAGATGGAACTCATCTTTACCCCAACATTGTGTTTTTGCAGGTTTCCTAGAGGGGCCTTGTGATGAAATGGGTGGCAAAAGGGCTTGTGAATTGAATGCTGATGAGGACGAG------GACGAGGATGAAGGATTGAGCAGAGGCCAAATGCAAATGGCATACAGTCTCCTGAACCCACCCAGTGCTAAAACAACAGATCTCAGTTGATGATGACCACAGC
>PICH-X1
AAAAGGATCAAATTGTGGGTTTTATCGGACATCAAATATCAATATGTATGATGGGGTTGATTTGGAGTCCATCTAATTGGATAAGCTAGGATTGGGATTTTCAAATATCGGATGTTTGGAAGCTTTCAGAGGGGTAGCAGACAAATTCCCCAGAGGGACACTGTTTATTTTCTCATAACAATGGATAGAAAAAAGTGATAGAGAAAGATGGAACTCATCTTTACCCCAACATTGTGTTTTTGCAGGTTTCCTAGAGGGGCCTTGTGATGAAATGGGTGGCAAAAGGGCTTGTGAATTGAATGCTGATGAGGACGAG------GACGAGGATGAAGGATTGAGCAGAGGCCAAATGCAAATGGCATACAGTCTCCTGAACCCACCCAGTGCTAAAACAACAGATCTCAGTTGATGATGACCACAGC
>PIST-3
AAAAGGATCAAATTGTGGGTTTTATCGGACATCAAATATCAATATGTATGATGGGGTTGATTTGGAGTCCATCTAATTGGATAAGCTAGGATTGGGATTTTCAAATATCGGATGTTTGGAAGCTTTCAGAGGGGTAGCAGACAAATTCCCCAGAGGGACACTGTTTATTTTCTCATAACAATGGATAGAAAAAAGTGATAGAGAAAGATGGAACTCATCTTTACCCCAACATTGTGTTTTTGCAGGTTTCCTAGAGGGGCCTTGTGATGAAATGGGTGGCAAAAGGGCTTGTGAATTGAATGCTGATGAGGACGAG------GACGAGGATGAAGGATTGAGCAGAGGCCAAATGCAAATGGCATACAGTCTCCTGAACCCACCCAGTGCTAAAACAACAGATCTCAGTTGATGATGACCACAGC
>PIST-13
AAAAGGATCAAATTGTGGGTTTTATCGGACATCAAATATCAATATGTATGATGGGGTTGATTTGGAGTCCATCTAATTGGATAAGCTAGGATTGGGATTTTCAAATATCGGATGTTTGGAAGCTTTCAGAGGGGTAGCAGACAAATTCCCCAGAGGGACACTGTTTATTTTCTCATAACAATGGATAGAAAAAAGTGATAGAGAAAGATGGAACTCATCTTTACCCCAACATTGTGTTTTTGCAGGTTTCCTAGAGGGGCCTTGTGATGAAATGGGTGGCAAAAGGGCTTGTGAATTGAATGCTGATGAGGACGAG------GACGAGGATGAAGGATTGAGCAGAGGCCAAATGCAAATGGCATACAGTCTCCTGAACCCACCCAGTGCTAAAACAACAGATCTCAGTTGATGATGACCACAGC
>PIST-14
AAAAGGATCAAATTGTGGGTTTTATCGGACATCAAATATCAATATGTATGATGGGGTTGATTTGGAGTCCATCTAATTGGATAAGCTAGGATTGGGATTTTCAAATATCGGATGTTTGGAAGCTTTCAGAGAGGTAGCAGACAAATTCCCCAGAGGGACACTGTTTATTTTCTCATAACAATGGATAGAAAAAAGTGATAGAGAAAGATGGAACTCATCTTTACCCCAACATTGTGTTTTTGCAGGTTTCCTAGAGGGGCCTTGTGATGAAATGGGTGGCAAAAGGGCTTGTGAATTGAATGCTGATGAGGACGAG------GACGAGGATGAAGGATTGAGCAGAGGCCAAATGCAAATGGCATACAGTCTCCTGAACCCACCCAGTGCTAAAACAACAGATCTCAGTTGATGATGACCACAGC
>PIST-19
AAAAGGATCAAATTGTGGGTTTTATCGGACATCAAATATCAATATGTATGATGGGGTTGATTTGGAGTCCATCTAATTGGATAAGCTAGGATTGGGATTTTCAAATATCGGATGTTTGGAAGCTTTCAGAGGGGTAGCAGACAAATTCCCCAGAGGGACACTGTTTATTTTCTCATAACAATGGATAGAAAAAAGTGATAGAGAAAGATGGAACTCATCTTTACCCCAACATTGTGTTTTTGCAGGTTTCCTAGAGGGGCCTTGTGATGAAATGGGTGGCAAAAGGGCTTGTGAATTGAATGCTGATGAGGACGAG------GACGAGGATGAAGGATTGAGCAGAGGCCAAATGCAAATGGCATACAGTCTCCTGAACCCACCCAGTGCTAAAACAACAGATCTCAGTTGATGATGACCACAGC
>PILA-19
AAAAGGATCAAATTGTGGGTTTTATCGGACATCAAATATCAATATGTATGATGGGGTTGATTTGGAGTCCATCTAATTGGATAAGCTAGGATTGGGATTTTCAAATATCGGATGTTTGGAAGCTTTCAGAGGGGTAGCAGACAAATTCCCCAGAGGGACACTGTTTATTTTCTCATAACAATGGATAGAAAAAAGTGATAGAGAAAGATGGAACTCATCTTTACCCCAACATTGTGTTTTTGCAGGTTTCCTAGAGGGGCCTTGTGATGAAATGGGTGGCAAAAGGGCTTGGGAATTGAATGCTGATGAGGACGAG------GACGAGGATGAAGGATTGAGCAGAGGCCAAATGCAAATGGCATACAGTCTCCTGAACCCACCCAGTGCTAAAACAACAGATCTCAGTTGATGATGACCACAGC
>PILA-17
AAAAGGATCAAATTGTGGGTTTTATCGGACATCAAATATCAATATGTATGATGGGGTTGATTTGGAGTCCATCTAATTGGATAAGCTAGGGTTGGGATTTTCAAATATCGGATGTTTGGAAGCTTTCAGAGGGGTAGCAGACAAATTCCCCAGAGGGACACTGTTTATTTTCTCATAACAATGGATAGAAAAAAGTGATAGAGAAAGATGGAACTCATCTTTACCCCAACATTGTGTTTTTGCAGGTTTCCTAGAGGGGCCTTGTGATGAAATGGGTGGCAAAAGGGCTTGTGAATTGAATGCTGATGAGGACGAG------GACGAGGATGAAGGATTGAGCAGAGGCCAAATGCAAATGGCATACAGTCTCCTGAACCCACCCAGTGCTAAAACAACAGATCTCAGTTGATGATGACCACAGC
>PILA-26
AAAAGGATCAAATTGTGGGTTTTATCGGACATCAAATATCAATATGTATGATGGGGTTGATTTGGAGTCCATCTAATTGGATAAGCTAGGATTGGGATTTTCAAATATCGGATGTTTGGAAGCTTTCAGAGGGGTAGCAGACAAATTCCCCAGAGGGACACTGTTTATTTTCTCATAACAATGGATAGAAAAAAGTGATAGAGAAAGATGGAACTCATCTTTACCCCAACATTGTGTTTTTGCAGGTTTCCTAGAGGGGCCTTGTGATGAAATGGGTGGCAAAAGGGCTTGTGAATTGAATGCTGATGAGGACGAG------GACGAGGATGAAGGATTGAGCAGAGGCCAAATGCAAATGGCATACAGTCTCCTGAACCCACCCAGTGCTAAAACAACAGATCTCAGTTGATGATGACCACAGC
>PILA-21
AAAAGGATCAAATTGTGGGTTTTATCGGACATCAAATATCAATATGTATGATGGGGTTGATTTGGAGTCCATCTAATTGGATAAGCTAGGATTGGGATTTTCAAATATCGGATGTTTGGAAGCTTTCAGAGGGGTAGCAGACAAATTCCCCAGAGGGACACTGTTTATTTTCTCATAACAATGGATAGAAAAAAGTGATAGAGAAAGATGGAACTCATCTTTACCCCAACATTGTGTTTTTGCAGGTTTCCTAGAGGGGCCTTGTGATGAAATGGGTGGCAAAAGGGCTTGGGAATTGAATGCTGATGAGGACGAG------GACGAGGATGAAGGATTGAGCAGAGGCCAAATGCAAATGGCATACAGTCTCCTGAACCCACCCAGTGCTAAAACAACAGATCTCAGTTGATGATGACCACAGC
>PILA-18
AAAAGGATCAAATTGTGGGTTTTATCGGACATCAAATATCAATATGTATGATGGGGTTGATTTGGAGTCCATCTAATTGGATAAGCTAGGATTGGGATTTTCAAATATCGGATGTTTGGAAGCTTTCAGAGGGGTAGCAGACAAATTCCCCAGAGGGACACTGTTTATTTTCTCATAACAATGGATAGAAAAAAGTGATAGAGAAAGATGGAACTCATCTTTACCCCAACATTGTGTTTTTGCAGGTTTCCTAGAGGGGCCTTGTGATGAAATGGGTGGCAAAAGGGCTTGGGAATTGAATGCTGATGAGGACGAG------GACGAGGATGAAGGATTGAGCAGAGGCCAAATGCAAATGGCATACAGTCTCCTGAACCCACCCAGTGCTAAAACAACAGATCTCAGTTGATGATGACCACAGC
>PILA-27
AAAAGGATCAAATTGTGGGTTTTATCGGACATCAAATATCAATATGTATGATGGGGTTGATTTGGAGTCCATCTAATTGGATAAGCTAGGGTTGGGATTTTCAAATATCGGATGTTTGGAAGCTTTCAGAGGGGTAGCAGACAAATTCCCCAGAGGGACACTGTTTATTTTCTCATAACAATGGATAGAAAAAAGTGATAGAGAAAGATGGAACTCATCTTTACCCCAACATTGTGTTTTTGCAGGTTTCCTAGAGGGGCCTTGTGATGAAATGGGTGGCAAAAGGGCTTGTGAATTGAATGCTGATGAGGACGAG------GACGAGGATGAAGGATTGAGCAGAGGCCAAATGCAAATGGCATACAGTCTCCTGAACCCACCCAGTGCTAAAACAACAGATCTCAGTTGATGATGACCACAGC
>PILA-20
AAAAGGATCAAATTGTGGGTTTTATCGGACATCAAATATCAATATGTATGATGGGGTTGATTTGGAGTCCATCTAATTGGATAAGCTAGGATTGGGATTTTCAAATATCGGATGTTTGGAAGCTTTCAGAGGGGTAGCAGACAAATTCCCCAGAGGGACACTGTTTATTTTCTCATAACAATGGATAGAAAAAAGTGATAGAGAAAGATGGAACTCATCTTTACCCCAACATTGTGTTTTTGCAGGTTTCCTAGAGGGGCCTTGTGATGAAATGGGTGGCAAAAGGGCTTGGGAATTGAATGCTGATGAGGACGAG------GACGAGGATGAAGGATTGAGCAGAGGCCAAATGCAAATGGCATACAGTCTCCTGAACCCACCCAGTGCTAAAACAACAGATCTCAGTTGATGATGACCACAGC
>PILA-23
AAAAGGATCAAATTGTGGGTTTTATCGGACATCAAATATCAATATGTATGATGGGGTTGATTTGGAGTCCATCTAATTGGATAAGCTAGGATTGGGATTTTCAAATATCGGATGTTTGGAAGCTTTCAGAGGGGTAGCAGACAAATTCCCCAGAGGGACACTGTTTATTTTCTCATAACAATGGATAGAAAAAAGTGATAGAGAAAGATGGAACTCATCTTTACCCCAACATTGTGTTTTTGCAGGTTTCCTAGAGGGGCCTTGTGATGAAATGGGTGGCAAAAGGGCTTGGGAATTGAATGCTGATGAGGACGAG------GACGAGGATGAAGGATTGAGCAGAGGCCAAATGCAAATGGCATACAGTCTCCTGAACCCACCCAGTGCTAAAACAACAGATCTCAGTTGATGATGACCACAGC
>PILA-24
AAAAGGATCAAATTGTGGGTTTTATCGGACATCAAATATCAATATGTATGATGGGGTTGATTTGGAGTCCATCTAATTGGATAAGCTAGGATTGGGATTTTCAAATATCGGATGTTTGGAAGCTTTCAGAGGGGTAGCAGACAAATTCCCCAGAGGGACACTGTTTATTTTCTCATAACAATGGATAGAAAAAAGTGATAGAGAAAGATGGAACTCATCTTTACCCCAACATTGTGTTTTTGCAGGTTTCCTAGAGGGGCCTTGTGATGAAATGGGTGGCAAAAGGGCTTGGGAATTGAATGCTGATGAGGACGAG------GACGAGGATGAAGGATTGAGCAGAGGCCAAATGCAAATGGCATACAGTCTCCTGAACCCACCCAGTGCTAAAACAACAGATCTCAGTTGATGATGACCACAGC
>PILA-28
AAAAGGATCAAATTGTGGGTTTTATCGGACATCAAATATCAATATGTATGATGGGGTTGATTTGGAGTCCATCTAATTGGATAAGCTAGGATTGGGATTTTCAAATATCGGATGTTTGGAAGCTTTCAGAGGGGTAGCAGACAAATTCCCCAGAGGGACACTGTTTATTTTCTCATAACAATGGATAGAAAAAAGTGATAGAGAAAGATGGAACTCATCTTTACCCCAACATTGTGTTTTTGCAGGTTTCCTAGAGGGGCCTTGTGATGAAATGGGTGGCAAAAGGGCTTGGGAATTGAATGCTGATGAGGACGAG------GACGAGGATGAAGGATTGAGCAGAGGCCAAATGCAAATGGCATACAGTCTCCTGAACCCACCCAGTGCTAAAACAACAGATCTCAGTTGATGATGACCACAGC
>PILA-22
AAAAGGATCAAATTGTGGGTTTTATCGGACATCAAATATCAATATGTATGATGGGGTTGATTTGGAGTCCATCTAATTGGATAAGCTAGGATTGGGATTTTCAAATATCGGATGTTTGGAAGCTTTCAGAGGGGTAGCAGACAAATTCCCCAGAGGGACACTGTTTATTTTCTCATAACAATGGATAGAAAAAAGTGATAGAGAAAGATGGAACTCATCTTTACCCCAACATTGTGTTTTTGCAGGTTTCCTAGAGGGGCCTTGTGATGAAATGGGTGGCAAAAGGGCTTGTGAATTGAATGCTGATGAGGACGGG------GACGAGGATGAAGGATTGAGCAGAGGCCAAATGCAAATGGCATACAGTCTCCTGAACCCACCCAGTGCTAAAACAACAGATCTCAGTTGATGATGACCACAGC
>PILA-29
AAAAGGATCAAATTGTGGGTTTTATCGGACATCAAATATCAATATGTATGATGGGGTTGATTTGGAGTCCATCTAATTGGATAAGCTAGGATTGGGATTTTCAAATATCGGATGTTTGGAAGCTTTCAGAGGGGTAGCAGACAAATTCCCCAGAGGGACACTGTTTATTTTCTCATAACAATGGATAGAAAAAAGTGATAGAGAAAGATGGAACTCATCTTTACCCCAACATTGTGTTTTTGCAGGTTTCCTAGAGGGGCCTTGTGATGAAATGGGTGGCAAAAGGGCTTGGGAATTGAATGCTGATGAGGACGAG------GACGAGGATGAAGGATTGAGCAGAGGCCAAATGCAAATGGCATACAGTCTCCTGAACCCACCCAGTGCTAAAACAACAGATCTCAGTTGATGATGACCACAGC
