# Supplementary material for: An empirical evaluation of two-stage species tree inference strategies using a multilocus dataset from North American pines
Source: BMC Evol Biol. 2014 Mar 29;14:67. doi: 10.1186/1471-2148-14-67 (PMC4021425; doi:10.1186/1471-2148-14-67)
Supplement: Additional file 3 — Zip archive containing data filesDp,Dp,0,Ds,Ds,0, and a description of these files. [file 1471-2148-14-67-S3.zip › DeGiorgioEtAl_2014_AdditionalFile1/Dataset_Dp0/2_6906_01.fas]

>PIAL-2
GAATCATTGGACCTATTGATTTGTGGTACTGTACAAAAATGAATGTAGGTGTCTCCC--ATTTTACATAAAACAATGGAAGACTCATGTTTCTCGCTACTTAATGATCATATAGGGTGT--AGGATCAACGCCAACACCCAGTCTAGGTCAGATGGTTGTTAGTGAAGGACTCTTTCGACGACATCCCTCCCTCAGCACATCCAG--TCTAATCCTC---CTTGCAAAAACGTCTGAGTTGTACTATCATCACACTGACATCATCTTGAGATTTTCTGGTTACAGCAAGCTCTACAAGCTTTTTGCAAGCATCTATAGGGCCAGCTCCTACTGGTTTCAAATTAGACTGCCTCTCGACGCAGAAAGGCCTGGCAATTTCCACTGCTTCTTGATT
>PIAL-16
GAATCATTGGACCTATTGATTTGTGGTACTGTACAAAAATGAATGTAGGTGTCTCCC--ATTTTACATAAAACAATGGAAGACTCATGTTTCTCGCTACTTAATGATCATATAGGGTGT--AGGATCAACGCCAACACCCAGTCTAGGTCAGATGGTTGTTAGTGAAGGACTCTTTCGACGACATCCCTCCCTCAGCACATCCAG--TCTAATCCTC---CTTGCAAAAACGTCTGAGTTGTACTATCATCACACTGACATCATCTTGAGATTTTCTGGTTACAGCAAGCTCTACAAGCTTTTTACAAGCATCTATAGGGCCAGCTCCTACTGGTTTCAAATTAGACTGCCTCTCGACGCAGAAAGGCCTGGCAATTTCCACTGCTTCTTGATT
>PIAL-5
GAATCATTGGACCTATTGATTTGTGGTACTGTACAAAAATGAATGTAGGTGTCTCCC--ATTTTACATAAAACAATGGAAGACTCATGTTTCTCGCTACTTAATGATCATATAGGGTGT--AGGATCAACGCCAACACCCAGTCTAGGTCAGATGGTTGTTAGTGAAGGACTCTTTCGACGACATCCCTCCCTCAGCACATCCAG--TCTAATCCTC---CTTGCAAAAACGTCTGAGTTGTACTATCATCACACTGACATCATCTTGAGATTTTCTGGTTACAGCAAGCTCTACAAGCTTTTTGCAAGCATCTATAGGGCCAGCTCCTACTGGTTTCAAATTAGACTGCCTCTCGACGCAGAAAGGCCTGGCAATTTCCACTGCTTCTTGATT
>PIAL-17
GAATCATTGGACCTATTGATTTGTGGTACTGTACAAAAATGAATGTAGGTGTCTCCC--ATTTTACATAAAACAATGGAAGACTCATGTTTCTCGCTACTTAATGATCATATAGGGTGT--AGGATCAACGCCAACACCCAGTCTAGGTCAGATGGTTGTTAGTGAAGGACTCTTTCGACGACATCCCTCCCTCAGCACATCCAG--TCTAATCCTC---CTTGCAAAAACGTCTGAGTTGTACTATCATCACACTGACATCATCTTGAGATTTTCTGGTTACAGCAAGCTCTACAAGCTTTTTGCAAGCATCTATAGGGCCAGCTCCTACTGGTTTCAAATTAGACTGCCTCTCGACGCAGAAAGGCCTGGCAATTTCCACTGCTTCTTGATT
>PIAL-12
GAATCATTGGACCTATTGATTTGTGGTACTGTACAAAAATGAATGTAGGTGTCTCCC--ATTTTACATAAAACAATGGAAGACTCATGTTTCTCGCTACTTAATGATCATATAGGGTGT--AGGATCAACGCCAACACCCAGTCTAGGTCAGATGGTTGTTAGTGAAGGACTCTTTCGACGACATCCCTCCCTCAGCACATCCAG--TCTAATCCTC---CTTGCAAAAACGTCTGAGTTGTACTATCATCACACTGACATCATCTTGAGATTTTCTGGTTACAGCAAGCTCTACAAGCTTTTTGCAAGCATCTATAGGGCCAGCTCCTACTGGTTTCAAATTAGACTGCCTCTCGACGCAGAAAGGCCTGGCAATTTCCACTGCTTCTTGATT
>PIAL-10
GAATCATTGGACCTATTGATTTGTGGTACTGTACAAAAATGAATGTAGGTGTCTCCC--ATTTTACATAAAACAATGGAAGACTCATGTTTCTCGCTACTTAATGATCATATAGGGTGT--AGGATCAACGCCAACACCCAGTCTAGGTCAGATGGTTGTTAGTGAAGGACTCTTTCGACGACATCCCTCCCTCAGCACATCCAG--TCTAATCCTC---CTTGCAAAAACGTCTGAGTTGTACTATCATCACACTGACATCATCTTGAGATTTTCTGGTTACAGCAAGCTCTACAAGCTTTTTGCAAGCATCTATAGGGCCAGCTCCTACTGGTTTCAAATTAGACTGCCTCTCGACGCAGAAAGGCCTGGCAATTTCCACTGCTTCTTGATT
>PIAL-8
GAATCATTGGACCTATTGATTTGTGGTACTGTACAAAAATGAATGTAGGTGTCTCCC--ATTTTACATAAAACAATGGAAGACTCATGTTTCTCGCTACTTAATGATCATATAGGGTGT--AGGATCAACGCCAACACCCAGTCTAGGTCAGATGGTTGTTAGTGAAGGACTCTTTCGACGACATCCCTCCCTCAGCACATCCAG--TCTAATCCTC---CTTGCAAAAACGTCTGAGTTGTACTATCATCACACTGACATCATCTTGAGATTTTCTGGTTACAGCAAGCTCTACAAGCTTTTTGCAAGCATCTATAGGGCCAGCTCCTACTGGTTTCAAATTAGACTGCCTCTCGACGCAGAAAGGCCTGGCAATTTCCACTGCTTCTTGATT
>PIAL-3
GAATCATTGGACCTATTGATTTGTGGTACTGTACAAAAATGAATGTAGGTGTCTCCC--ATTTTACATAAAACAATGGAAGACTCATGTTTCTCGCTACTTAATGATCATATAGGGTGT--AGGATCAACGCCAACACCCAGTCTAGGTCAGATGGTTGTTAGTGAAGGACTCTTTCGACGACATCCCTCCCTCAGCACATCCAG--TCTAATCCTC---CTTGCAAAAACGTCTGAGTTGTACTATCATCACACTGACATCATCTTGAGATTTTCTGGTTACAGCAAGCTCTACAAGCTTTTTGCAAGCATCTATAGGGCCAGCTCCTACTGGTTTCAAATTAGACTGCCTCTCGACGCAGAAAGGCCTGGCAATTTCCACTGCTTCTTGATT
>PIAL-15
GAATCATTGGACCTATTGATTTGTGGTACTGTACAAAAATGAATGTAGGTGTCTCCC--ATTTTACATAAAACAATGGAAGACTCATGTTTCTCGCTACTTAATGATCATATAGGGTGT--AGGATCAACGCCAACACCCAGTCTAGGTCAGATGGTTGTTAGTGAAGGACTCTTTCGACGACATCCCTCCCTCAGCACATCCAG--TCTAATCCTC---CTTGCAAAAACGTCTGAGTTGTACTATCATCACACTGACATCATCTTGAGATTTTCTGGTTACAGCAAGCTCTACAAGCTTTTTGCAAGCATCTATAGGGCCAGCTCCTACTGGTTTCAAATTAGACTGCCTCTCGACGCAGAAAGGCCTGGCAATTTCCACTGCTTCTTGATT
>PIAL-4
GAATCATTGGACCTATTGATTTGTGGTACTGTACAAAAATGAATGTAGGTGTCTCCC--ATTTTACATAAAACAATGGAAGACTCATGTTTCTCGCTACTTAATGATCATATAGGGTGT--AGGATCAACGCCAACACCCAGTCTAGGTCAGATGGTTGTTAGTGAAGGACTCTTTCGACGACATCCCTCCCTCAGCACATCCAG--TCTAATCCTC---CTTGCAAAAACGTCTGAGTTGTACTATCATCACACTGACATCATCTTGAGATTTTCTGGTTACAGCAAGCTCTACAAGCTTTTTGCAAGCATCTATAGGGCCAGCTCCTACTGGTTTCAAATTAGACTGCCTCTCGACGCAGAAAGGCCTGGCAATTTCCACTGCTTCTTGATT
>PIAL-13
GAATCATTGGACCTATTGATTTGTGGTACTGTACAAAAATGAATGTAGGTGTCTCCC--ATTTTACATAAAACAATGGAAGACTCATGTTTCTCGCTACTTAATGATCATATAGGGTGT--AGGATCAACGCCAACACCCAGTCTAGGTCAGATGGTTGTTAGTGAAGGACTCTTTCGACGACATCCCTCCCTCAGCACATCCAG--TCTAATCCTC---CTTGCAAAAACGTCTGAGTTGTACTATCATCACACTGACATCATCTTGAGATTTTCTGGTTACAGCAAGCTCTACAAGCTTTTTGCAAGCATCTATAGGGCCAGCTCCTACTGGTTTCAAATTAGACTGCCTCTCGACGCAGAAAGGCCTGGCAATTTCCACTGCTTCTTGATT
>PIAL-9
GAATCATTGGACCTATTGATTTGTGGTACTGTACAAAAATGAATGTAGGTGTCTCCC--ATTTTACATAAAACAATGGAAGACTCATGTTTCTCGCTACTTAATGATCATATAGGGTGT--AGGATCAACGCCAACACCCAGTCTAGGTCAGATGGTTGTTAGTGAAGGACTCTTTCGACGACATCCCTCCCTCAGCACATCCAG--TCTAATCCTC---CTTGCAAAAACGTCTGAGTTGTACTATCATCACACTGACATCATCTTGAGATTTTCTGGTTACAGCAAGCTCTACAAGCTTTTTGCAAGCATCTATAGGGCCAGCTCCTACTGGTTTCAAATTAGACTGCCTCTCGACGCAGAAAGGCCTGGCAATTTCCACTGCTTCTTGATT
>PIAY-15
GAATCATTGGACCTATTGATTTGTGGTACTGTACAAAAATGAATGTAGGTGTCTCCC--ATTTTACATAAAACAATGGAAGACTCATGTTTCTCGCTACTTAATGATCATATAGGGTGT--AGGATCAACGCCAACACCCAGTCTAGGTCAGATGGTTGTTAGTGAAGGACTCTTTCGACGACATCCCTCCCTCAGCACATCCAG--TCTAATCCTC---CTTGCAAAAACGTCTGAGTTGTACTATCATCACACTGACATCATCTTGAGATTTTCTGGTTACAGCAAGCTCTACAAGCTTTTTACAAGCATCTATAGGGCCAGCTCCTACTGGTTTCAAATTAGACTGCCTCTCGACGCAGAAAGGCCTGGCAATTTCCACTGCTTCTTGATT
>PIAY-5
GAATCATTGGACCTATTGATTTGTGGTACTGTACAAAAATGAATGTAGGTGTCTCCC--ATTTTACATAAAACAATGGAAGACTCATGTTTCTCGCTACTTAATGATCATATAGGGTGT--AGGATCAACGCCAACACCCAGTCTAGGTCAGATGGTTGTTAGTGAAGGACTCTTTCGACGACATCCCTCCCTCAGCACATCCAG--TCTAATCCTC---CTTGCAAAAACGTCTGAGTTGTACTATCATCACACTGACATCATCTTGAGATTTTCTGGTTACAGCAAGCTCTACAAGCTTTTTACAAGCATCTATAGGGCCAGCTCCTACTGGTTTCAAATTAGACTGCCTCTCGACGCAGAAAGGCCTGGCAATTTCCACTGCTTCTTGATT
>PIAY-16
GAATCATTGGACCTATTGATTTGTGGTACTGTACAAAAATGAATGTAGGTGTCTCCC--ATTTTACATAAAACAATGGAAGACTCATGTTTCTCGCTACTTAATGATCATATAGGGTGT--AGGATCAACGCCAACACCCAGTCTAGGTCAGATGGTTGTTAGTGAAGGACTCTTTCGACGACATCCCTCCCTCAGCACATCCAG--TCTAATCCTC---CTTGCAAAAACGTCTGAGTTGTACTATCATCACACTGACATCATCTTGAGATTTTCTGGTTACAGCAAGCTCTACAAGCTTTTTACAAGCATCTATAGGGCCAGCTCCTACTGGTTTCAAATTAGACTGCCTCTCGACGCAGAAAGGCCTGGCAATTTCCACTGCTTCTTGATT
>PIAY-19
GAATCATTGGACCTATTGATTTGTGGTACTGTACAAAAATGAATGTAGGTGTCTCCC--ATTTTACATAAAACAATGGAAGACTCATGTTTCTCGCTACTTAATGATCATATAGGGTGT--AGGATCAACGCCAACACCCAGTCTAGGTCAGATGGTTGTTAGTGAAGGACTCTTTCGACGACATCCCTCCCTCAGCACATCCAG--TCTAATCCTC---CTTGCAAAAACGTCTGAGTTGTACTATCATCACACTGACATCATCTTGAGATTTTCTGGTTACAGCAAGCTCTACAAGCTTTTTACAAGCATCTATAGGGCCAGCTCCTACTGGTTTCAAATTAGACTGCCTCTCGACGCAGAAAGGCCTGGCAATTTCCACTGCTTCTTGATT
>PIAY-7
GAATCATTGGACCTATTGATTTGTGGTACTGTACAAAAATGAATGTAGGTGTCTCCC--ATTTTACATAAAACAATGGAAGACTCATGTTTCTCGCTACTTAATGATCATATAGGGTGT--AGGATCAACGCCAACACCCAGTCTAGGTCAGATGGTTGTTAGTGAAGGACTCTTTCGACGACATCCCTCCCTCAGCACATCCAG--TCTAATCCTC---CTTGCAAAAACGTCTGAGTTGTACTATCATCACACTGACATCATCTTGAGATTTTCTGGTTACAGCAAGCTCTACAAGCTTTTTACAAGCATCTATAGGGCCAGCTCCTACTGGTTTCAAATTAGACTGCCTCTCGACGCAGAAAGGCCTGGCAATTTCCACTGCTTCTTGATT
>PIAY-13
GAATCATTGGACCTATTGATTTGTGGTACTGTACAAAAATGAATGTAGGTGTCTCCC--ATTTTACATAAAACAATGGAAGACTCATGTTTCTCGCTACTTAATGATCATATAGGGTGT--AGGATCAACGCCAACACCCAGTCTAGGTCAGATGGTTGTTAGTGAAGGACTCTTTCGACGACATCCCTCCCTCAGCACATCCAG--TCTAATCCTC---CTTGCAAAAACGTCTGAGTTGTACTATCATCACACTGACATCATCTTGAGATTTTCTGGTTACAGCAAGCTCTACAAGCTTTTTACAAGCATCTATAGGGCCAGCTCCTACTGGTTTCAAATTAGACTGCCTCTCGACGCAGAAAGGCCTGGCAATTTCCACTGCTTCTTGATT
>PIAY-2
GAATCATTGGACCTATTGATTTGTGGTACTGTACAAAAATGAATGTAGGTGTCTCCC--ATTTTACATAAAACAATGGAAGACTCATGTTTCTCGCTACTTAATGATCATATAGGGTGT--AGGATCAACGCCAACACCCAGTCTAGGTCAGATGGTTGTTAGTGAAGGACTCTTTCGACGACATCCCTCCCTCAGCACATCCAG--TCTAATCCTC---CTTGCAAAAACGTCTGAGTTGTACTATCATCACACTGACATCATCTTGAGATTTTCTGGTTACAGCAAGCTCTACAAGCTTTTTACAAGCATCTATAGGGCCAGCTCCTACTGGTTTCAAATTAGACTGCCTCTCGACGCAGAAAGGCCTGGCAATTTCCACTGCTTCTTGATT
>PIAY-4
GAATCATTGGACCTATTGATTTGTGGTACTGTACAAAAATGAATGTAGGTGTCTCCC--ATTTTACATAAAACAATGGAAGACTCATGTTTCTCGCTACTTAATGATCATATAGGGTGT--AGGATCAACGCCAACACCCAGTCTAGGTCAGATGGTTGTTAGTGAAGGACTCTTTCGACGACATCCCTCCCTCAGCACATCCAG--TCTAATCCTC---CTTGCAAAAACGTCTGAGTTGTACTATCATCACACTGACATCATCTTGAGATTTTCTGGTTACAGCAAGCTCTACAAGCTTTTTACAAGCATCTATAGGGCCAGCTCCTACTGGTTTCAAATTAGACTGCCTCTCGACGCAGAAAGGCCTGGCAATTTCCACTGCTTCTTGATT
>PIAY-1
GAATCATTGGACCTATTGATTTGTGGTACTGTACAAAAATGAATGTAGGTGTCTCCC--ATTTTACATAAAACAATGGAAGACTCATGTTTCTCGCTACTTAATGATCATATAGGGTGT--AGGATCAACGCCAACACCCAGTCTAGGTCAGATGGTTGTTAGTGAAGGACTCTTTCGACGACATCCCTCCCTCAGCACATCCAG--TCTAATCCTC---CTTGCAAAAACGTCTGAGTTGTACTATCATCACACTGACATCATCTTGAGATTTTCTGGTTACAGCAAGCTCTACAAGCTTTTTACAAGCATCTATAGGGCCAGCTCCTACTGGTTTCAAATTAGACTGCCTCTCGACGCAGAAAGGCCTGGCAATTTCCACTGCTTCTTGATT
>PIAY-14
GAATCATTGGACCTATTGATTTGTGGTACTGTACAAAAATGAATGTAGGTGTCTCCC--ATTTTACATAAAACAATGGAAGACTCATGTTTCTCGCTACTTAATGATCATATAGGGTGT--AGGATCAACGCCAACACCCAGTCTAGGTCAGATGGTTGTTAGTGAAGGACTCTTTCGACGACATCCCTCCCTCAGCACATCCAG--TCTAATCCTC---CTTGCAAAAACGTCTGAGTTGTACTATCATCACACTGACATCATCTTGAGATTTTCTGGTTACAGCAAGCTCTACAAGCTTTTTACAAGCATCTATAGGGCCAGCTCCTACTGGTTTCAAATTAGACTGCCTCTCGACGCAGAAAGGCCTGGCAATTTCCACTGCTTCTTGATT
>PIAY-17
GAATCATTGGACCTATTGATTTGTGGTACTGTACAAAAATGAATGTAGGTGTCTCCC--ATTTTACATAAAACAATGGAAGACTCATGTTTCTCGCTACTTAATGATCATATAGGGTGT--AGGATCAACGCCAACACCCAGTCTAGGTCAGATGGTTGTTAGTGAAGGACTCTTTCGACGACATCCCTCCCTCAGCACATCCAG--TCTAATCCTC---CTTGCAAAAACGTCTGAGTTGTACTATCATCACACTGACATCATCTTGAGATTTTCTGGTTACAGCAAGCTCTACAAGCTTTTTACAAGCATCTATAGGGCCAGCTCCTACTGGTTTCAAATTAGACTGCCTCTCGACGCAGAAAGGCCTGGCAATTTCCACTGCTTCTTGATT
>PIAY-6
GAATCATTGGACCTATTGATTTGTGGTACTGTACAAAAATGAATGTAGGTGTCTCCC--ATTTTACATAAAACAATGGAAGACTCATGTTTCTCGCTACTTAATGATCATATAGGGTGT--AGGATCAACGCCAACACCCAGTCTAGGTCAGATGGTTGTTAGTGAAGGACTCTTTCGACGACATCCCTCCCTCAGCACATCCAG--TCTAATCCTC---CTTGCAAAAACGTCTGAGTTGTACTATCATCACACTGACATCATCTTGAGATTTTCTGGTTACAGCAAGCTCTACAAGCTTTTTACAAGCATCTATAGGGCCAGCTCCTACTGGTTTCAAATTAGACTGCCTCTCGACGCAGAAAGGCCTGGCAATTTCCACTGCTTCTTGATT
>PIAY-9
GAATCATTGGACCTATTGATTTGTGGTACTGTACAAAAATGAATGTAGGTGTCTCCC--ATTTTACATAAAACAATGGAAGACTCATGTTTCTCGCTACTTAATGATCATATAGGGTGT--AGGATCAACGCCAACACCCAGTCTAGGTCAGATGGTTGTTAGTGAAGGACTCTTTCGACGACATCCCTCCCTCAGCACATCCAG--TCTAATCCTC---CTTGCAAAAACGTCTGAGTTGTACTATCATCACACTGACATCATCTTGAGATTTTCTGGTTACAGCAAGCTCTACAAGCTTTTTACAAGCATCTATAGGGCCAGCTCCTACTGGTTTCAAATTAGACTGCCTCTCGACGCAGAAAGGCCTGGCAATTTCCACTGCTTCTTGATT
>PIAY-10
GAATCATTGGACCTATTGATTTGTGGTACTGTACAAAAATGAATGTAGGTGTCTCCC--ATTTTACATAAAACAATGGAAGACTCATGTTTCTCGCTACTTAATGATCATATAGGGTGT--AGGATCAACGCCAACACCCAGTCTAGGTCAGATGGTTGTTAGTGAAGGACTCTTTCGACGACATCCCTCCCTCAGCACATCCAG--TCTAATCCTC---CTTGCAAAAACGTCTGAGTTGTACTATCATCACACTGACATCATCTTGAGATTTTCTGGTTACAGCAAGCTCTACAAGCTTTTTACAAGCATCTATAGGGCCAGCTCCTACTGGTTTCAAATTAGACTGCCTCTCGACGCAAAAAGGCCTGGCAATTTCCACTGCTTCTTGATT
>PIAY-3
GAATCATTGGACCTATTGATTTGTGGTACTGTACAAAAATGAATGTAGGTGTCTCCC--ATTTTACATAAAACAATGGAAGACTCATGTTTCTCGCTACTTAATGATCATATAGGGTGT--AGGATCAACGCCAACACCCAGTCTAGGTCAGATGGTTGTTAGTGAAGGACTCTTTCGACGACATCCCTCCCTCAGCACATCCAG--TCTAATCCTC---CTTGCAAAAACGTCTGAGTTGTACTATCATCACACTGACATCATCTTGAGATTTTCTGGTTACAGCAAGCTCTACAAGCTTTTTACAAGCATCTATAGGGCCAGCTCCTACTGGTTTCAAATTAGACTGCCTCTCGACGCAGAAAGGCCTGGCAATTTCCACTGCTTCTTGATT
>PIAY-18
GAATCATTGGACCTATTGATTTGTGGTACTGTACAAAAATGAATGTAGGTGTCTCCC--ATTTTACATAAAACAATGGAAGACTCATGTTTCTCGCTACTTAATGATCATATAGGGTGT--AGGATCAACGCCAACACCCAGTCTAGGTCAGATGGTTGTTAGTGAAGGACTCTTTCGACGACATCCCTCCCTCAGCACATCCAG--TCTAATCCTC---CTTGCAAAAACGTCTGAGTTGTACTATCATCACACTGACATCATCTTGAGATTTTCTGGTTACAGCAAGCTCTACAAGCTTTTTACAAGCATCTATAGGGCCAGCTCCTACTGGTTTCAAATTAGACTGCCTCTCGACGCAGAAAGGCCTGGCAATTTCCACTGCTTCTTGATT
>PIAY-8
GAATCATTGGACCTATTGATTTGTGGTACTGTACAAAAATGAATGTAGGTGTCTCCC--ATTTTACATAAAACAATGGAAGACTCATGTTTCTCGCTACTTAATGACCATATAGGGTGT--AGGATCAACGCCAACACCCAGTCTAGGTCAGATGGTTGTTAGTGAAGGACTCTTTCGACGACATCCCTCCCTCAGCACATCCAG--TCTAATCCTC---CTTGCAAAAACGTCTGAGTTGTACTATCATCACACTGACATCATCTTGAGATTTTCTGGTTACAGCAAGCTCTACAAGCTTTTTACAAGCATCTATAGGGCCAGCTCCTACTGGTTTCAAATTAGACTGCCTCTCGACGCAGAAAGGCCTGGCAATTTCCACTGCTTCTTGATT
>PIBU-1
GAATCATTGGACCTATTGATTTGTGGTACTGTACAAAAATGAATGTAGGTGTCTCCC--ATTTTACATAAAACAATGGAAGACTCATGTTTCTCGCTACTTAATGATCATATAGGGTGT--AGGATCAACCCCAACACCCAGTCTAGGTCAGATGGTTGTTAGTGAAGGACTCTTTCGACGACATCCCTCCCTCAGCACATCCAG--TCTAATCCTC---CTTGCAAAAATGTCTGAGTTGTACTATCATCACACTGACATCATCTTGAGATTTTCTGGTTACAGCAAGCTCTACAAGCTTTTTGCAAGCATCTATAGGGCCAGCCCCTACTGGTTTCAAATTAGACTGCCTCTCGACGCAGAAAGGCCTGGCAATTTCCACTGCTTCTTGATT
>PIFL-16
GAATCATTGGACCTATTGATTTGTGGTACTGTACAAAAATGAATGTAGGTGTCTCCC--ATTTTACATAAAACAATGGAAGACTCATGTTTCTCGCTACTTAATGATCATATAGGGTGT--AGGATCAACGCCAACACCCAGTCTAAGTCAGATGGTTGTTAGTGAAGGACTCTTTCGACGACATCCCTCCCTCAGCACATCCAG--TCTAATCCTC---CTTGCAAAAACGTCTGAGTTGTACTATCATCACACTGACATCATCTTGAGATTTTCTGGTTACAGCAAGCTCTACAAGCTTTTTGCAAGCATCTATAGGGCCAGCTCCTACTGGTTTCAAATTAGACTGCCTCTCGACGCAGAAAGGCCTGGCAATTTCCACTGCTTCTTGATT
>PIFL-4
GAATCATTGGACCTATTGATTTGTGGTACTGTACAAAAATGAATGTAGGTGTCTCCC--ATTTTACATAAAACAATGGAAGACTCATGTTTCTCGCTACTTAATGATCATATAGGGTGT--AGGATCAACGCCAACACCCAGTCTAGGTCAGATGGTTGTTAGTGAAGGACTCTTTCGACGACATCCCTCCCTCAGCACATCCAG--TCTAATCCTC---CTTGCAAAAACGTCTGAGTTGTACTATCATCACACTGACATCATCTTGAGATTTTCTGGTTACAGCAAGCTCTACAAGCTTTTTGCAAGCATCTATAGGGCCAGCTCCTACTGGTTTCAAATTAGACTGCCTCTCGACGCAGAAAGGCCTGGCAATTTCCACTGCTTCTTGATT
>PIFL-12
GAATCATTGGACCTATTGATTTGTGGTACTGTACAAAAATGAATGTAGGTGTCTCCC--ATTTTACATAAAACAATGGAAGACTCATGTTTCTCGCTACTTAATGATCATATAGGGTGT--AGGATCAACGCCAACACCCAGTCTAGGTCAGATGGTTGTTAGTGAAGGACTCTTTCGACGACATCCCTCCCTCAGCACATCCAG--TCTAATCCTC---CTTGCAAAAACGTCTGAGTTGTACTATCATCACACTGACATCATCTTGAGATTTTCTGGTTACAGCAAGCTCTACAAGCTTTTTGCAAGCATCTATAGGGCCAGCTCCTACTGGTTTCAAATTAGACTGCCTCTCGACGCAGAAAGGCCTGGCAATTTCCACTGCTTCTTGATT
>PIFL-17
GAATCATTGGACCTATTGATTTGTGGTACTGTACAAAAATGAATGTAGGTGTCTCCC--ATTTTACATAAAACAATGGAAGACTCATGTTTCTCGCTACTTAATGATCATATAGGGTGT--AGGATCAACGCCAACACCCAGTCTAGGTCAGATGGTTGTTAGTGAAGGACTCTTTCGACGACATCCCTCCCTCAGCACATCCAG--TCTAATCCTC---CTTGCAAAAACGTCTGAGTTGTACTATCATCACACTGACATCATCTTGAGATTTTCTGGTTACAGCAAGCTCTACAAGCTTTTTACAAGCATCTATAGGGCCAGCTCCTACTGGTTTCAAATTAGACTGCCTCTCGACGCAGAAAGGCCTGGCAATTTCCACTGCTTCTTGATT
>PIFL-13
GAATCATTGGACCTATTGATTTGTGGTACTGTACAAAAATGAATGTAGGTGTCTCCC--ATTTTACATAAAACAATGGAAGACTCATGTTTCTCGCTACTTAATGATCATATAGGGTGT--AGGATCAACGCCAACACCCAGTCTAAGTCAGATGGTTGTTAGTGAAGGACTCTTTCGACGACATCCCTCCC----------------CTAATCCTC---CTTGCAAAAACGTCTGAGTTGTACTATCATCACACTGACATCATCTTGAGATTTTCTGGTTACAGCAAGCTCTACAAGCTTTTTGCAAGCATCTATAGGGCCAGCTCCTACTGGTTTCAAATTAGACTGCCTCTCGACGCAAAAAGGCCTGGCAATTTCCACTGCTTCTTGATT
>PIFL-5
GAATCATTGGACCTATTGATTTGTGGTACTGTACAAAAATGAATGTAGGTGTCTCCC--ATTTTACATAAAACAATGGAAGACTCATGTTTCTCGCTACTTAATGATCATATAGGGTGT--AGGATCAACGCCAACACCCAGTCTAAGTCAGATGGTTGTTAGTGAAGGACTCTTTCGACGACATCCCTCCCTCAGCGCATCCAG--TCTAATCCTC---CTTGCAAAAACGTCTGAGTTGTACTATCATCACACTGACATCATCTTGAGATTTTCTGGTTACAGCAAGCTCTACAAGCTTTTTGCAAGCATCTATAGGGCCAGCTCCTACTGGTTTCAAATTAGACTGCCTCTCGACGCAGAAAGGCCTGGCAATTTCCACTGCTTCTTGATT
>PIFL-14
GAATCATTGGACCTATTGATTTGTGGTACTGTACAAAAATGAATGTAGGTGTCTCCC--ATTTTACATAAAACAATGGAAGACTCATGTTTCTCGCTACTTAATGATCATATAGGGTGT--AGGATCAACGCCAACACCCAGTCTAGGTCAGATGGTTGTTAGTGAAGGACTCTTTCGACGACATCCCTCCCTCAGCACATCCAG--TCTAATCCTC---CTTGCAAAAACGTCTGAGTTGTACTATCATCACACTGACATCATCTTGAGATTTTCTGGTTACAGCAAGCTCTACAAGCTTTTTGCAAGCATCTATAGGGCCAGCTCCTACTGGTTTCAAATTAGACTGCCTCTCGACGCAGAAAGGCCTGGCAATTTCCACTGCTTCTTGATT
>PIFL-15
GAATCATTGGACCTATTGATTTGTGGTACTGTACAAAAATGAATGTAGGTGTCTCCC--ATTTTACATAAAACAATGGAAGACTCATGTTTCTCGCTACTTAATGATCATATAGGGTGT--AGGATCAACGCCAACACCCAGTCTAGGTCAGATGGTTGTTAGTGAAGGACTCTTTCGACGACATCCCTCCCTCAGCACATCCAG--TCTAATCCTC---CTTGCAAAAACGTCTGAGTTGTACTATCATCACACTGACATCATCTTGAGATTTTCTGGTTACAGCAAGCTCTACAAGCTTTTTACAAGCATCTATAGGGCCAGCTCCTACTGGTTTCAAATTAGACTGCCTCTCGACGCAGAAAGGCCTGGCAATTTCCACTGCTTCTTGATT
>PIGE-1
GAATCATTGGACCTATTGATTTGTGGTACTGTACAAAAATGAATGTAGGTGTCTCCC--ATTTTACATAAAACAATGGAAGACTCATGTTTCTCGCTACTTAATGATCATATAGGGTGT--AGGATCAACCCCAACACCCAGTCTAGGTCAGATGGTTGTTAGTGAAGGACTCTTTCGACGACATCCCTCCCTCAGCACATCCAG--TCTAATCCTCCTCCTTGCAAAAATGTCTGAGTTGTACTATCATCACACTGACATCATCTTGAGATTTTCTGGTTACAGCAAGCTCTACAAGCTTTTTGCAAGCATCTATAGGGCCAGCTCCTACTGGTTTCAAATTAGACAGCCTCTCGACGCAGAAAGGCCTGGCAATTTCCACTGCTTCTTGATT
>PIMN-12
GAATCATTGGACCTATTGATTTGTGGTACTGTACAAAAATGAATGTAGGTGTCTCCC--ATTTTACATAAAACAATGGAAGACTCATGTTTCTCGCTACTTAATGATCATATAGGGTGTGTAGGATCAACGCCAACACCCAGTCTAGGTCAGATGGTTGTTAGTGAAGGACTCTTTCGACGACATCCCTCCCTCAGCACATCCAG--TCTAATCCTC---CTTGCAAAAACGTCTGAGTTGTACTATCATCACACTGACATCATCTTGAGATTTTCTGGTTACAGCAAGCTCTACAAGCTTTTTGCAAGCATCTATAGGGCCAGCTCCTACTGGTTTCAAATTAGACTGCCTCTCGACGCAGAAAGGCCTGGCAATTTCCACTGCTTCTTGATT
>PIMN-13
GAATCATTGGACCTATTGATTTGTGGTACTGTACAAAAATGAATGTAGGTGTCTCCC--ATTTTACATAAAACAATGGAAGACTCATGTTTCTCGCTACTTAATGATCATATAGGGTGTGTAGGATCAACGCCAACACCCAGTCTAGGTCAGATGGTTGTTAGTGAAGGACTCTTTCGACGACATCCCTCCCTCAGCACATCCAG--TCTAATCCTC---CTTGCAAAAACGTCTGAGTTGTACTATCATCACACTGACATCATCTTGAGATTTTCTGGTTACAGCAAGCTCTACAAGCTTTTTGCAAGCATCTATAGGGCCAGCTCCTACTGGTTTCAAATTAGACTGCCTCTCGACGCAGAAAGGCCTGGCAATTTCCACTGCTTCTTGATT
>PIMN-11
GAATCATTGGACCTATTGATTTGTGGTACTGTACAAAAATGAATGTAGGTGTCTCCC--ATTTTACATAAAACAATGGAAGACTCATGTTTCTCGCTACTTAATGATCATATAGGGTGTGTAGGATCAACGCCAACACCCAGTCTAGGTCAGATGGTTGTTAGTGAAGGACTCTTTCGACGACATCCCTCCCTCAGCACATCCAG--TCTAATCCTC---CTTGCAAAAACGTCCGAGTTGTACTATCATCACACTGACATCATCTTGAGATTTTCTGGTTACAGCAAGCTCTACAAGCTTTTTGCAAGCATCTATAGGGCCAGCTCCTACTGGTTTCAAATTAGACTGCCTCTCGACGCAGAAAGGCCTGGCAATTTCCACTGCTTCTTGATT
>PIMN-2
GAATCATTGGACCTATTGATTTGTGGTACTGTACAAAAATGAATGTAGGTGTCTCCC--ATTTTACATAAAACAATGGAAGACTCATGTTTCTCGCTACTTAATGATCATATAGGGTGT--AGGATCAACGCCAACACCCAGTCTAGGTCAGATGGTTGTTAGTGAAGGACTCTTTCGACGACATCCCTCCCTCAGCACATCCAG--TCTAATCCTC---CTTGCAAAAACGTCTGAGTTGTACTATCATCACACTGACATCATCTTGAGATTTTCTGGTTACAGCAAGCTCTACAAGCTTTTTGCAAGCATCTATAGGGCCAGCTCCTACTGGTTTCAAATTAGACTGCCTCTCGACGCAGAAAGGCCTAGCAATTTCCACTGCTTCTTGATT
>PIMN-9
GAATCATTGGACCTATTGATTTGTGGTACTGTACAAAAATGAATGTAGGTGTCTCCC--ATTTTACATAAAACAATGGAAGACTCATGTTTCTCGCTACTTAATGATCATATAGGGTGT--AGGATCAACGCCAACACCCAGTCTAGGTCAGATGGTTGTTAGTGAAGGACTCTTTCGACGACATCCCTCCCTCAGCACATCCAG--TCTAATCCTC---CTTGCAAAAACGTCTGAGTTGTACTATCATCACACTGACATCATCTTGAGATTTTCTGGTTACAGCAAGCTCTACAAGCTTTTTACAAGCATCTATAGGGCCAGCTCCTACTGGTTTCAAATTAGACTGCCTCTCGACGCAGAAAGGCCTGGCAATTTCCACTGCTTCTTGATT
>PIMN-14
GAATCATTGGACCTATTGATTTGTGGTACTGTACAAAAATGAATGTAGGTGTCTCCC--ATTTTACATAAAACAATGGAAGACTCATGTTTCTCGCTACTTAATGATCATATAGGGTGTGTAGGATCAACGCCAACACCCAGTCTAGGTCAGATGGTTGTTAGTGAAGGACTCTTTCGACGACATCCCTCCCTCAGCACATCCAG--TCTAATCCTC---CTTGCAAAAACGTCTGAGTTGTACTATCATCACACTGACATCATCTTGAGATTTTCTGGTTACAGCAAGCTCTACAAGCTTTTTGCAAGCATCTATAGGGCCAGCTCCTACTGGTTTCAAATTAGACTGCCTCTCGACGCAGAAAGGCCTGGCAATTTCCACTGCTTCTTGATT
>PIMN-10
GAATCATTGGACCTATTGATTTGTGGTACTGTACAAAAATGAATGTAGGTGTCTCCC--ATTTTACATAAAACAATGGAAGACTCATGTTTCTCGCTACTTAATGATCATATAGGGTGT--AGGATCAACGCCAACACCCAGTCTAGGTCAGATGGTTGTTAGTGAAGGACTCTTTCGACGACATCCCTCCCTCAGCACATCCAG--TCTAATCCTC---CTTGCAAAAACGTCTGAGTTGTACTATCATCACACTGACATCATCTTGAGATTTTCTGGTTACAGCAAGCTCTACAAGCTTTTTGCAAGCATCTATAGGGCCAGCTCCTACTGGTTTCAAATTAGACTGCCTCTCGACGCAGAAAGGCCTAGCAATTTCCACTGCTTCTTGATT
>PIMN-16
GAATCATTGGACCTATTGATTTGTGGTACTGTACAAAAATGAATGTAGGTGTCTCCC--ATTTTACATAAAACAATGGAAGACTCATGTTTCTCGCTACTTAATGATCATATAGGGTGTGTAGGATCAACGCCAACACCCAGTCTAGGTCAGATGGTTGTTAGTGAAGGACTCTTTCGACGACATCCCTCCCTCAGCACATCCAG--TCTAATCCTC---CTTGCAAAAACGTCTGAGTTGTACTATCATCACACTGACATCATCTTGAGATTTTCTGGTTACAGCAAGCTCTACAAGCTTTTTGCAAGCATCTATAGGGCCAGCTCCTACTGGTTTCAAATTAGACTGCCTCTCGACGCAGAAAGGCCTGGCAATTTCCACTGCTTCTTGATT
>PIMN-3
GAATCATTGGACCTATTGATTTGTGGTACTGTACAAAAATGAATGTAGGTGTCTCCC--ATTTTACATAAAACAATGGAAGACTCATGTTTCTCGCTACTTAATGATCATATAGGGTGTGTAGGATCAACGCCAACACCCAGTCTAGGTCAGATGGTTGTTAGTGAAGGACTCTTTCGACGACATCCCTCCCTCAGCACATCCAG--TCTAATCCTC---CTTGCAAAAACGTCTGAGTTGTACTATCATCACACTGACATCATCTTGAGATTTTCTGGTTACAGCAAGCTCTACAAGCTTTTTGCAAGCATCTATAGGGCCAGCTCCTACTGGTTTCAAATTAGACTGCCTCTCGACGCAGAAAGGCCTGGCAATTTCCACTGCTTCTTGATT
>PIMN-17
GAATCATTGGACCTATTGATTTGTGGTACTGTACAAAAATGAATGTAGGTGTCTCCC--ATTTTACATAAAACAATGGAAGACTCATGTTTCTCGCTACTTAATGATCATATAGGGTGT--AGGATCAACGCCAACACCCAGTCTAGGTCAGATGGTTGTTAGTGAAGGACTCTTTCGACGACATCCCTCCCTCAGCACATCCAG--TCTAATCCTC---CTTGCAAAAACGTCTGAGTTGTACTATCATCACACTGACATCATCTTGAGATTTTCTGGTTACAGCAAGCTCTACAAGCTTTTTGCAAGCATCTATAGGGCCAGCTCCTACTGGTTTCAAATTAGACTGCCTCTCGACGCAGAAAGGCCTGGCAATTTCCACTGCTTCTTGATT
>PIMN-15
GAATCATTGGACCTATTGATTTGTGGTACTGTACAAAAATGAATGTAGGTGTCTCCC--ATTTTACATAAAACAATGGAAGACTCATGTTTCTCGCTACTTAATGATCATATAGGGTGTGTAGGATCAACGCCAACACCCAGTCTAGGTCAGATGGTTGTTAGTGAAGGACTCTTTCGACGACATCCCTCCCTCAGCACATCCAG--TCTAATCCTC---CTTGCAAAAACGTCTGAGTTGTACTATCATCACACTGACATCATCTTGAGATTTTCTGGTTACAGCAAGCTCTACAAGCTTTTTGCAAGCATCTATAGGGCCAGCTCCTACTGGTTTCAAATTAGACTGCCTCTCGACGCAGAAAGGCCTGGCAATTTCCACTGCTTCTTGATT
>PIMN-6
GAATCATTGGACCTATTGATTTGTGGTACTGTACAAAAATGAATGTAGGTGTCTCCC--ATTTTACATAAAACAATGGAAGACTCATGTTTCTCGCTACTTAATGATCATATAGGGTGTGTAGGATCAACGCCAACACCCAGTCTAGGTCAGATGGTTGTTAGTGAAGGACTCTTTCGACGACATCCCTCCCTCAGCACATCCAG--TCTAATCCTC---CTTGCAAAAACGTCTGAGTTGTACTATCATCACACTGACATCATCTTGAGATTTTCTGGTTACAGCAAGCTCTACAAGCTTTTTGCAAGCATCTATAGGGCCAGCTCCTACTGGTTTCAAATTAGACTGCCTCTCGACGCAGAAAGGCCTGGCAATTTCCACTGCTTCTTGATT
>PIMN-5
GAATCATTGGACCTATTGATTTGTGGTACTGTACAAAAATGAATGTAGGTGTCTCCC--ATTTTACATAAAACAATGGAAGACTCATGTTTCTCGCTACTTAATGATCATATAGGGTGT--AGGATCAACGCCAACACCCAGTCTAGGTCAGATGGTTGTTAGTGAAGGACTCTTTGGACGACATCCCTCCCTCAGCACATCCAG--TCTAATCCTC---CTTGCAAAAACGTCTGAGTTGTACTATCATCACACTGACATCATCTTGAGATTTTCTGGTTACAGCAAGCTCTACAAGCTTTTTGCAAGCATCTATAGGGCCAGCTCCTACTGGTTTCAAATTAGACTGCCTCTCGACGCAGAAAGGCCTGGCAATTTCCACTGCTTCTTGATT
>PIMN-18
GAATCATTGGACCTATTGATTTGTGGTACTGTACAAAAATGAATGTAGGTGTCTCCC--ATTTTACATAAAACAATGGAAGACTCATGTTTCTCGCTACTTAATGATCATATAGGGTGGGTAGGATCAACGCCAACACCCACTCTAGGTCAGATGGTTGTTAGTGAAGGAGTCTTTCGACGACATCCCTCCCTCAGCACATCCAG--TCTAATCCTC---CTTGCAAAAACGTCTGAGTTGTACTATCATCACACTGACATCATCTTGAGATTTTCTGGTTACAGCAAGCTCTACAAGCTTTTTGCAAGCATCTATAGGGCCAGCTCCTACTGGTTTCAAATTAGACTGCCTCTCGACGCAGAAAGGCCTGGCAATTTCCACTGCTTCTTGATT
>PIMN-1
GAATCATTGGACCTATTGATTTGTGGTACTGTACAAAAATGAATGTAGGTGTCTCCC--ATTTTACATAAAACAATGGAAGACTCATGTTTCTCGCTACTTAATGATCATATAGGGTGTGTAGGATCAACGCCAACACCCAGTCTAGGTCAGATGGTTGTTAGTGAAGGACTCTTTCGACGACATCCCTCCCTCAGCACATCCAG--TCTAATCCTC---CTTGCAAAAACGTCTGAGTTGTACTATCATCACACTGACATCATCTTGAGATTTTCTGGTTACAGCAAGCTCTACAAGCTTTTTGCAAGCATCTATAGGGCCAGCTCCTACTGGTTTCAAATTAGACTGCCTCTCGACGCAGAAAGGCCTGGCAATTTCCACTGCTTCTTGATT
>PIMN-7
GAATCATTGGACCTATTGATTTGTGGTACTGTACAAAAATGAATGTAGGTGTCTCCC--ATTTTACATAAAACAATGGAAGACTCATGTTTCTCGCTACTTAATGATCATATAGGGTGTGTAGGATCAACGCCAACACCCAGTCTAGGTCAGATGGTTGTTAGTGAAGGACTCTTTCGACGACATCCCTCCCTCAGCACATCCAG--TCTAATCCTC---CTTGCAAAAACGTCTGAGTTGTACTATCATCACACTGACATCATCTTGAGATTTTCTGGTTACAGCAAGCTCTACAAGCTTTTTGCAAGCATCTATAGGGCCAGCTCCTACTGGTTTCAAATTAGACTGCCTCTCGACGCAGAAAGGCCTGGCAATTTCCACTGCTTCTTGATT
>PIMN-4
GAATCATTGGACCTATTGATTTGTGGTACTGTACAAAAATGAATGTAGGTGTCTCCC--ATTTTACATAAAACAATGGAAGACTCATGTTTCTCGCTACTTAATGATCATATAGGGTGTGTAGGATCAACGCCAACACCCAGTCTAGGTCAGATGGTTGTTAGTGAAGGACTCTTTCGACGACATCCCTCCCTCAGCACATCCAG--TCTAATCCTC------GCAAAAACGTCTGAGTTGTACTATCATCACACTGACATCATCTTGAGATTTTCTGGTTACAGCAAGCTCTACAAGCTTTTTGCAAGCATCTATAGGGCCAGCTCCTACTGGTTTCAAATTAGACTGCCTCTCGACGCAGAAAGGCCTGGCAATTTCCACTGCTTCTTGATT
>PIMN-8
GAATCATTGGACCTATTGATTTGTGGTACTGTACAAAAATGAATGTAGGTGTCTCCC--ATTTTACATAAAACAATGGAAGACTCATGTTTCTCGCTACTTAATGATCATATAGGGTGT--AGGATCAACGCCAACACCCAGTCTAGGTCAGATGGTTGTTAGTGAAGGACTCTTTGGACGACATCCCTCCCTCAGCACATCCAG--TCTAATCCTC---CTTGCAAAAACGTCTGAGTTGTACTATCATCACACTGACATCATCTTGAGATTTTCTGGTTACAGCAAGCTCTACAAGCTTTTTGCAAGCATCTATAGGGCCAGCTCCTACTGGTTTCAAATTAGACTGCCTCTCGACGCAGAAAGGCCTGGCAATTTCCACTGCTTCTTGATT
>PISB-7
GAATCATTGGACCTATTGATTTGTGGTACTGTACAAAAATGAATGTAGGTGTCTCCC--ATTTTACATAAAACAATGGAAGACTCATGTTTCTCGCTACTTAATGATCATATAGGGTGT--AGGATCAACGCCAACACCCAGTCTAGGTCAGATGGTTGTTAGTGAAGGACTCTTTCGACGACATCCCTCCCTCAGCACATCCAG--TCTAATCCTC---CTTGCAAAAACGTCTGAGTTGTACTATCATCACACTGACATCATCTTGAGATTTTCTGGTTACAGCAAGCTCTACAAGCTTTTTGCAAGCATCTATAGGGCCAGCTCCTACTGGTTTCAAATTAGACTGCCTCTCGATGCAGAAAGGCCTGGCAATTTCCACTGCTTCTTGATT
>PISB-12
GAATCATTGGACCTATTGATTTGTGGTACTGTACAAAAATGAATGTAGGTGTCTCCC--ATTTTACATAAAACAATGGAAGACTCATGTTTCTCGCTACTTAATGATCATATAGGGTGT--AGGATCAACGCCAACACCCAGTCTAAGTCAGATGGTTGTTAGTGAAGGACTCTTTCGACGACATCCCTCCCTCAGCACATCCAG--TCTAATCCTC---CTTGCAAAAACGTCTGAGTTGTACTATCATCACACTGACATCATCTTGAGATTTTCTGGTTACAGCAAGCTCTACAAGCTTTTTGCAAGCATCTATAGGGCCAGCTCCTACTGGTTTCAAATTAGACTGCCTCTCGACGCAGAAAGGCCTGGCAATTTCCACTGCTTCTTGATT
>PISB-1
GAATCATTGGACCTATTGATTTGTGGTACTGTACAAAAATGAATGTAGGTGTCTCCC--ATTTTACATAAAACAATGGAAGACTCATGTTTCTCGCTACTTAATGATCATATAGGGTGT--AGGATCAACGCCAACACCCAGTCTAGGTCAGATGGTTGTTAGTGAAGGACTCTTTCGACGACATCCCTCCCTCAGCACATCCAG--TCTAATCCTC---CTTGCAAAAACGTCTGAGTTGTACTATCATCACACTGACATCATCTTGAGATTTTCTGGTTACAGCAAGCTCTACAAGCTTTTTACAAGCATCTATAGGGCCAGCTCCTACTGGTTTCAAATTAGACTGCCTCTCGACGCAGAAAGGCCTGGCAATTTCCACTGCTTCTTGATT
>PISB-11
GAATCATTGGACCTATTGATTTGTGGTACTGTACAAAAATGAATGTAGGTGTCTCCC--ATTTTACATAAAACAATGGAAGACTCATGTTTCTCGCTACTTAATGATCATATAGGGTGT--AGGATCAACGCCAACACCCAGTCTAGGTCAGATGGTTGTTAGTGAAGGACTCTTTCGACGACATCCCTCCCTCAGCACATCCAG--TCTAATCCTC---CTTGCAAAAACGTCTGAGTTGTACTATCATCACACTGACATCATCTTGAGATTTTCTGGTTACAGCAAGCTCTACAAGCTTTTTACAAGCATCTATAGGGCCAGCTCCTACTGGTTTCAAATTAGACTGCCTCTCGACGCAGAAAGGCCTGGCAATTTCCACTGCTTCTTGATT
>PISB-10
GAATCATTGGACCTATTGATTTGTGGTACTGTACAAAAATGAATGTAGGTGTCTCCC--ATTTTACATAAAACAATGGAAGACTCATGTTTCTCGCTACTTAATGATCATATAGGGTGT--AGGATCAACGCCAACACCCAGTCTAAGTCAGATGGTTGTTAGTGAAGGACTCTTTCGACGACATCCCTCCCTCAGCACATCCAG--TCTAATCCTC---CTTGCAAAAACGTCTGAGTTGTACTATCATCACACTGACATCATCTTGAGATTTTCTGGTTACAGCAAGCTCTACAAGCTTTTTGCAAGCATCTATAGGGCCAGCTCCTACTGGTTTCAAATTAGACTGCCTCTCGACGCAGAAAGGCCTGGCAATTTCCACTGCTTCTTGATT
>PISB-8
GAATCATTGGACCTATTGATTTGTGGTACTGTACAAAAATGAATGTAGGTGTCTCCC--ATTTTACATAAAACAATGGAAGACTCATGTTTCTCGCTACTTAATGATCATATAGGGTGT--AGGATCAACGCCAACACCCAGTCTAAGTCAGATGGTTGTTAGTGAAGGACTCTTTCGACGACATCCCTCCCTCAGCACATCCAG--TCTAATCCTC---CTTGCAAAAACGTCTGAGTTGTACTATCATCACACTGACATCATCTTGAGATTTTCTGGTTACAGCAAGCTCTACAAGCTTTTTGCAAGCATCTATAGGGCCAGCTCCTACTGGTTTCAAATTAGACTGCCTCTCGACGCAGAAAGGCCTGGCAATTTCCACTGCTTCTTGATT
>PISB-6
GAATCATTGGACCTATTGATTTGTGGTACTGTACAAAAATGAATGTAGGTGTCTCCC--ATTTTACATAAAACAATGGAAGACTCATGTTTCTCGCTACTTAATGATCATATAGGGTGT--AGGATCAACGCCAACACCCAGTCTAGGTCAGATGGTTGTTAGTGAAGGACTCTTTCGACGACATCCCTCCCTCAGCACATCCAG--TCTAATCCTC---CTTGCAAAAACGTCTGAGTTGTACTATCATCACACTGACATCATCTTGAGATTTTCTGGTTACAGCAAGCTCTACAAGCTTTTTGCAAGCATCTATAGGGCCAGCTCCTACTGGTTTCAAATTAGACTGCCTCTCGACGCAGAAAGGCCTGGCAATTTCCACTGCTTCTTGATT
>PISB-4
GAATCATTGGACCTATTGATTTGTGGTACTGTACAAAAATGAATGTAGGTGTCTCCC--ATTTTACATAAAACAATGGAAGACTCATGTTTCTCGCTACTTAATGATCATATAGGGTGT--AGGATCAACGCCAACACCCAGTCTAGGTCAGATGGTTGTTAGTGAAGGACTCTTTCGACGACATCCCTCCCTCAGCACATCCAG--TCTAATCCTC---CTTGCAAAAACGTCTGAGTTGTACTATCATCACACTGACATCATCTTGAGATTTTCTGGTTACAGCAAGCTCTACAAGCTTTTTACAAGCATCTATAGGGCCAGCTCCTACTGGTTTCAAATTAGACTGCCTCTCGACGCAGAAAGGCCTGGCAATTTCCACTGCTTCTTGATT
>PISB-16
GAATCATTGGACCTATTGATTTGTGGTACTGTACAAAAATGAATGTAGGTGTCTCCC--ATTTTACATAAAACAATGGAAGACTCATGTTTCTCGCTACTTAATGATCATATAGGGTGT--AGGATCAACGCCAACACCCAGTCTAGGTCAGATGGTTGTTAGTGAAGGACTCTTTCGACGACATCCCTCCCTCAGCACATCCAG--TCTAATCCTC---CTTGCAAAAACGTCTGAGTTGTACTATCATCACACTGACATCATCTTGAGATTTTCTGGTTACAGCAAGCTCTACAAGCTTTTTGCAAGCATCTATAGGGCCAGCTCCTACTGGTTTCAAATTAGACTGCCTCTCGACGCAGAAAGGCCTGGCAATTTCCACTGCTTCTTGATT
>PISB-3
GAATCATTGGACCTATTGATTTGTGGTACTGTACAAAAATGAATGTAGGTGTCTCCC--ATTTTACATAAAACAATGGAAGACTCATGTTTCTCGCTACTTAATGATCATATAGGGTGT--AGGATCAACGCCAACACCCAGTCTAGGTCAGATGGTTGTTAGTGAAGGACTCTTTCGACGACATCCCTCCCTCAGCACATCCAG--TCTAATCCTC---CTTGCAAAAACGTCTGAGTTGTACTATCATCACACTGACATCATCTTGAGATTTTCTGGTTACAGCAAGCTCTACAAGCTTTTTACAAGCATCTATAGGGCCAGCTCCTACTGGTTTCAAATTAGACTGCCTCTCGACGCAGAAAGGCCTGGCAATTTCCACTGCTTCTTGATT
>PISB-13
GAATCATTGGACCTATTGATTTGTGGTACTGTACAAAAATGAATGTAGGTGTCTCCC--ATTTTACATAAAACAATGGAAGACTCATGTTTCTCGCTACTTAATGATCATATAGGGTGT--AGGATCAACGCCAACACCCAGTCTAGGTCAGATGGTTGTTAGTGAAGGACTCTTTCGACGACATCCCTCCCTCAGCACATCCAG--TCTAATCCTC---CTTGCAAAAACGTCTGAGTTGTACTATCATCACACTGACATCATCTTGAGATTTTCTGGTTACAGCAAGCTCTACAAGCTTTTTACAAGCATCTATAGGGCCAGCTCCTACTGGTTTCAAATTAGACTGCCTCTCGACGCAGAAAGGCCTGGCAATTTCCACTGCTTCTTGATT
>PISB-18
GAATCATTGGACCTATTGATTTGTGGTACTGTACAAAAATGAATGTAGGTGTCTCCC--ATTTTACATAAAACAATGGAAGACTCATGTTTCTCGCTACTTAATGATCATATAGGGTGT--AGGATCAACGCCAACACCCAGTCTAGGTCAGATGGTTGTTAGTGAAGGACTCTTTCGACGACATCCCTCCCTCAGCACATCCAG--TCTAATCCTC---CTTGCAAAAACGTCTGAGTTGTACTATCATCACACTGACATCATCTTGAGATTTTCTGGTTACAGCAAGCTCTACAAGCTTTTTACAAGCATCTATAGGGCCAGCTCCTACTGGTTTCAAATTAGACTGCCTCTCGACGCAGAAAGGCCTGGCAATTTCCACTGCTTCTTGATT
>PISB-5
GAATCATTGGACCTATTGATTTGTGGTACTGTACAAAAATGAATGTAGGTGTCTCCC--ATTTTACATAAAACAATGGAAGACTCATGTTTCTCGCTACTTAATGATCATATAGGGTGT--AGGATCAACGCCAACACCCAATCTAGGTCAGATGGTTGTTAGTGAAGGACTCTTTCGACGACATCCCTCCCTCAGCACATCCAG--TCTAATCCTC---CTTGCAAAAACGTCTGAGTTGTACTATCATCACACTGACATCATCTTGAGATTTTCTGGTTACAGCAAGCTCTACAAGCTTTTTACAAGCATCTATAGGGCCAGCTCCTACTGGTTTCAAATTAGACTGCCTCTCGACGCAGAAAGGCCTGGCAATTTCCACTGCTTCTTGATT
>PISB-14
GAATCATTGGACCTATTGATTTGTGGTACTGTACAAAAATGAATGTAGGTGTCTCCC--ATTTTACATAAAACAATGGAAGACTCATGTTTCTCGCTACTTAATGATCATATAGGGTGT--AGGATCAACGCCAACACCCAGTCTAGGTCAGATGGTTGTTAGTGAAGGACTCTTTCGACGACATCCCTCCCTCAGCACATCCAG--TCTAATCCTC---CTTGCAAAAACGTCTGAGTTGTACTATCATCACACTGACATCATCTTGAGATTTTCTGGTTACAGCAAGCTCTACAAGCTTTTTGCAAGCATCTATAGGGCCAGCTCCTACTGGTTTCAAATTAGACTGCCTCTCGACGCAGAAAGGCCTGGCAATTTCCACTGCTTCTTGATT
>PISB-17
GAATCATTGGACCTATTGATTTGTGGTACTGTACAAAAATGAATGTAGGTGTCTCCC--ATTTTACATAAAACAATGGAAGACTCATGTTTCTCGCTACTTAATGATCATATAGGGTGT--AGGATCAACGCCAACACCCAATCTAGGTCAGATGGTTGTTAGTGAAGGACTCTTTCGACGACATCCCTCCCTCAGCACATCCAG--TCTAATCCTC---CTTGCAAAAACGTCTGAGTTGTACTATCATCACACTGACATCATCTTGAGATTTTCTGGTTACAGCAAGCTCTACAAGCTTTTTACAAGCATCTATAGGGCCAGCTCCTACTGGTTTCAAATTAGACTGCCTCTCGACGCAGAAAGGCCTGGCAATTTCCACTGCTTCTTGATT
>PISQ-1
GAATCATTGGACCTATTGATTTGTGGTACTGTACAAAAATGAATGTAGGTGTCTCCC--ATTTTACATAAAACAATGGAAGACTCATGTTTCTCGCTACTTAATGATCATATAGGGTGT--AGGATCAACCCCAACACCCAGTCTAGGTCAGATGGTTGTTAGTGAAGGACTCTTTCGACGACATCCCTCCCTCAGCACATCCAG--TCTAATCCTCCTCCTTGCAAAAATGTCTGAGTTGTACTATCATCACACTGACATCATCTTGAGATTTTCTGGTTACAGCAAGCTCTACAAGCTTTTTGCAAGCATCTATAGGGCCAGCTCCTACTGGTTTCAAATTAGACTGCCTCTCGACGCAGAAAGGCCTGGCAATTTCCACTGCTTCTTGATT
>PISQ-2
GAATCATTGGACCTATTGATTTGTGGTACTGTACAAAAATGAATGTAGGTGTCTCCC--ATTTTACATAAAACAATGGAAGACTCATGTTTCTCGCTACTTAATGATCATATAGGGTGT--AGGATCAACCCCAACACCCAGTCTAGGTCAGATGGTTGTTAGTGAAGGACTCTTTCGACGACATCCCTCCCTCAGCACATCCAG--TCTAATCCTCCTCCTTGCAAAAATGTCTGAGTTGTACTATCATCACACTGACATCATCTTGAGATTTTCTGGTTACAGCAAGCTCTACAAGCTTTTTGCAAGCATCTATAGGGCCAGCTCCTACTGGTTTCAAATTAGACTGCCTCTCGACGCAGAAAGGCCTGGCAATTTCCACTGCTTCTTGATT
>PIST-6
GAATCATTGGACCTATTGATTTGTGGTACTGTACAAAAATGAATGTAGGTGTCTCCC--ATTTTACATAAAACAATGGAAGACTCATGTTTCTCGCTACTTAATGATCATATAGGGTGT--AGGATCAACGCCAACACCCAGTCTAGGTCAGATGGTTGTTAGTGAAGGACTCTTTCGACGACATCCCTCCCTCAGCACATCCAG--TCTAATCCTCCTCCTTGCAAAAATGTCTGAGTTGTACTATCATCACACTGACATCATCTTGAGATTTTCTGGTTACAGCAAGCTCTACAAGCTTTTTGCAAGCATCTATAGGGCCAGCTCCTACTGGTTTCAAATTAGACTGCCTCTCGACGCAGAAAGGCCTGGCAATTTCCACTGCTTCTTGATT
>PICH-X1
GAATCATTGGACCTATTGATTTGTGGTACTGTACAAAAATGAATGTAGGTGTCTCCC--ATTTTACATAAAACAATGGAAGACTCATGTTTCTCGCTACTTAATGATCATATAGGGTGT--AGGATCAACGCCAACACCCAGTCTAAGTCAGATGGTTGTTAGTGAAGGACTCTTTCGACGACATCCCTCCCTCAGCACATCCAG--TCTAATCCTC---CTTGCAAAAACGTCTGAGTTGTACTATCATCACACTGACATCATCTTGAGATTTTCTGGTTACAGCAAGCTCTACAAGCTTTTTGCAAGCATCTATAGGGCCAGCTCCTACTGGTTTCAAATTAGACTGCCTCTCGACGCAGAAAGGCCTGGCAATTTCCACTGCTTCTTGATT
>PIST-2
GAATCATTGGACCTATTGATTTGTGGTACTGTACAAAAATGAATGTAGGTGTCTCCC--ATTTTACATAAAACAATGGAAGACTCATGTTTCTCGCTACTTAATGATCATATAGGGTGT--AGGATCAACGCCAACACCCAGTCTAGGTCAGATGGTTGTTAGTGAAGGACTCTTTCGACGACATCCCTCCCTCAGCACATCCAG--TCTAATCCTC---CTTGCAAAAACGTCTGAGTTGTACTATCATCACACTGACATCATCTTGAGATTTTCTGGTTACAGCAAGCTCTACAAGCTTTTTGCAAGCATCTATAGGGCCAGCTCCTACTGGTTTCAAATTAGACTGCCTCTCGACGCAGAAAGGCCTGGCAATTTCCACTGCTTCTTGATT
>PIST-13
GAATCATTGGACCTATTGATTTGTGGTACTGTACAAAAATGAATGTAGGTGTCTCCC--ATTTTACATAAAACAATGGAAGACTCATGTTTCTCGCTACTTAATGATCATATAGGGTGT--AGGATCAACGCCAACACCCAGTCTAGGTCAGATGGTTGTTAGTGAAGGACTCTTTCGACGACATCCCTCCCTCAGCACATCCAG--TCTAATCCTC---CTTGCAAAAACGTCTGAGTTGTACTATCATCACACTGACATCATCTTGAGATTTTCTGGTTACAGCAAGCTCTACAAGCTTTTTGCAAGCATCTATAGGGCCAGCTCCTACTGGTTTCAAATTAGACTGCCTCTCGACGCAGAAAGGCCTGGCAATTTCCACTGCTTCTTGATT
>PIST-14
GAATCATTGGACCTATTGATTTGTGGTACTGTACAAAAATGAATGTAGGTGTCTCCC--ATTTTACATAAAACAATGGAAGACTCATGTTTCTCGCTACTTAATGATCATATAGGGTGT--AGGATCAACGCCAACACCCAGTCTAGGTCAGATGGTTGTTAGTGAAGGACTCTTTCGACGACATCCCTCCCTCAGCACATCCAG--TCTAATCCTC---CTTGCAAAAACGTCTGAGTTGTACTATCATCACACTGACATCATCTTGAGATTTTCTGGTTACAGCAAGCTCTACAAGCTTTTTGCAAGCATCTATAGGGCCAGCTCCTACTGGTTTCAAATTAGACTGCCTCTCGACGCAGAAAGGCCTGGCAATTTCCACTGCTTCTTGATT
>PIST-10
GAATCATTGGACCTATTGATTTGTGGTACTGTACAAAAATGAATGTAGGTGTCTCCC--ATTTTACATAAAACAATGGAAGACTCATGTTTCTCGCTACTTAATGATCATATAGGGTGT--AGGATCAACGCCAACACCCAGTGTAGGTCAGATGGTTGTTAGTGAAGGACTCTTTCGACGACATCCCTCCCTCAGCACATCCAG--TCTAATCCTC---CTTGCAAAAACGTCTGAGTTGTACTATCATCACACTGACATCATCTTGAGATTTTCTGGTTACAGCAAGCTCTACAAGCTTTTTGCAAGCATCTATAGGGCCAGCTCCTACTGGTTTCAAATTAGACTGCCTCTCGACGCAGAAAGGCCTGGCAATTTCCACTGCTTCTTGATT
>PIST-4
GAATCATTGGACCTATTGATTTGTGGTACTGTACAAAAATGAATGTAGGTGTCTCCC--ATTTTACATAAAACAATGGAAGACTCATGTTTCTCGCTACTTAATGATCATATAGGGTGT--AGGATCAACGCCAACACCCAGTCTAGGTCAGATGGTTGTTAGTGAAGGACTCTTTCGACGACATCCCTCCCTCAGCACATCCAG--TCTAATCCTC---CTTGCAAAAACGTCTGAGTTGTACTATCATCACACTGACATCATCTTGAGATTTTCTGGTTACAGCAAGCTCTACAAGCTTTTTGCAAGCATCTATAGGGCCAGCTCCTACTGGTTTCAAATTAGACTGCCTCTCGACGCAGAAAGGCCTGGCAATTTCCACTGCTTCTTGATT
>PIST-7
GAATCATTGGACCTATTGATTTGTGGTACTGTACAAAAATGAATGTAGGTGTCTCCC--ATTTTACATAAAACAATGGAAGACTCATGTTTCTCGCTACTTAATGATCATATAGGGTGT--AGGATCAACGCCAACACCCAGTCTAGGTCAGATGGTTGTTAGTGAAGGACTCTTTCGACGACATCCCTCCCTCAGCACATCCAG--TCTAATCCTC---CTTGCAAAAACGTCTGAGTTGTACTATCATCACACTGACATCATCTTGAGATTTTCTGGTTACAGCAAGCTCTACAAGCTTTTTGCAAGCATCTATAGGGCCAGCTCCTACTGGTTTCAAATTAGACTGCCTCTCGACGCAGAAAGGCCTGGCAATTTCCACTGCTTCTTGATT
>PIST-1
GAATCATTGGACCTATTGATTTGTGGTACTGTACAAAAATGAATGTAGGTGTCTCCC--ATTTTACATAAAACAATGGAAGACTCATGTTTCTCGCTACTTAATGATCATATAGGGTGT--AGGATCAACGCCAACACCCAGTCTAGGTCAGATGGTTGTTAGTGAAGGACTCTTTCGACGACATCCCTCCCTCAGCACATCCAG--TCTAATCCTC---CTTGCAAAAACGTCTGAGTTGTACTATCATCACACTGACATCATCTTGAGATTTTCTGGTTACAGCAAGCTCTACAAGCTTTTTGCAAGCATCTATAGGGCCAGCTCCTACTGGTTTCAAATTAGACTGCCTCTCGACGCAGAAAGGCCTGGCAATTTCCACTGCTTCTTGATT
>PIST-15
GAATCATTGGACCTATTGATTTGTGGTACTGTACAAAAATGAATGTAGGTGTCTCCC--ATTTTACATAAAACAATGGAAGACTCATGTTTCTCGCTACTTAATGATCATATAGGGTGT--AGGATCAACGCCAACACCCAGTCTAGGTCAGATGGTTGTTAGTGAAGGACTCTTTCGACGACATCCCTCCCTCAGCACATCCAG--TCTAATCCTC---CTTGCAAAAACGTCTGAGTTGTACTATCATCACACTGACATCATCTTGAGATTTTCTGGTTACAGCAAGCTCTACAAGCTTTTTGCAAGCATCTATAGGGCCAGCTCCTACTGGTTTCAAATTAGACTGCCTCTCGACGCAGAAAGGCCTGGCAATTTCCACTGCTTCTTGATT
>PIST-8
GAATCATTGGACCTATTGATTTGTGGTACTGTACAAAAATGAATGTAGGTGTCTCCC--ATTTTACATAAAACAATGGAAGACTCATGTTTCTCGCTACTTAATGATCATATAGGGTGT--AGGATCAACGCCAACACCCAGTCTAGGTCAGATGGTTGTTAGTGAAGGACTCTTTCGACGACATCCCTCCCTCAGCACATCCAG--TCTAATCCTC---CTTGCAAAAACGTCTGAGTTGTACTATCATCACACTGACATCATCTTGAGATTTTCTGGTTACAGCAAGCTCTACAAGCTTTTTGCAAGCATCTATAGGGCCAGCTCCTACTGGTTTCAAATTAGACTGCCTCTCGACGCAGAAAGGCCTGGCAATTTCCACTGCTTCTTGATT
>PIST-19
GAATCATTGGACCTATTGATTTGTGGTACTGTACAAAAATGAATGTAGGTGTCTCCC--ATTTTACATAAAACAATGGAAGACTCATGTTTCTCGCTACTTAATGATCATATAGGGTGT--AGGATCAACGCCAACACCCAGTCTAGGTCAGATGGTTGTTAGTGAAGGACTCTTTCGACGACATCCCTCCCTCAGCACATCCAG--TCTAATCCTC---CTTGCAAAAACGTCTGAGTTGTACTATCATCACACTGACATCATCTTGAGATTTTCTGGTTACAGCAAGCTCTACAAGCTTTTTGCAAGCATCTATAGGGCCAGCTCCTACTGGTTTCAAATTAGACTGCCTCTCGACGCAGAAAGGCCTGGCAATTTCCACTGCTTCTTGATT
>PICH-X2
GAATCATTGGACCTATTGATTTGTGGTACTGTACAAAAATGAATGTAGGTGTCTCCC--ATTTTACATAAAACAATGGAAGACTCATGTTTCTCGCTACTTAATGATCATATAGGGTGT--AGGATCAACGCCAACACCCAGTCTAAGTCAGATGGTTGTTAGTGAAGGACTCTTTCGACGACATCCCTCCCTCAGCACATCCAG--TCTAATCCTC---CTTGCAAAAACGTCTGAGTTGTACTATCATCACACTGACATCATCTTGAGATTTTCTGGTTACAGCAAGCTCTACAAGCTTTTTGCAAGCATCTATAGGGCCAGCTCCTACTGGTTTCAAATTAGACTGCCTCTCGACGCAGAAAGGCCTGGCAATTTCCACTGCTTCTTGATT
>PIST-3
GAATCATTGGACCTATTGATTTGTGGTACTGTACAAAAATGAATGTAGGTGTCTCCC--ATTTTACATAAAACAATGGAAGACTCATGTTTCTCGCTACTTAATGATCATATAGGGTGT--AGGATCAACGCCAACACCCAGTCTAGGTCAGATGGTTGTTAGTGAAGGACTCTTTCGACGACATCCCTCCCTCAGCACATCCAG--TCTAATCCTC---CTTGCAAAAACGTCTGAGTTGTACTATCATCACACTGACATCATCTTGAGATTTTCTGGTTACAGCAAGCTCTACAAGCTTTTTGCAAGCATCTATAGGGCCAGCTCCTACTGGTTTCAAATTAGACTGCCTCTCGACGCAGAAAGGCCTGGCAATTTCCACTGCTTCTTGATT
>PIST-11
GAATCATTGGACCTATTGATTTGTGGTACTGTACAAAAATGAATGTAGGTGTCTCCC--ATTTTACATAAAACAATGGAAGACTCATGTTTCTCGCTACTTAATGATCATATAGGGTGT--AGGATCAACGCCAACACCCAGTCTAGGTCAGATGGTTGTTAGTGAAGGACTCTTTCGACGACATCCCTCCCTCAGCACATCCAG--TCTAATCCTC---CTTGCAAAAACGTCTGAGTTGTACTATCATCACACTGACATCATCTTGAGATTTTCTGGTTACAGCAAGCTCTACAAGCTTTTTGCAAGCATCTATAGGGCCAGCTCCTACTGGTTTCAAATTAGACTGCCTCTCGACGCAGAAAGGCCTGGCAATTTCCACTGCTTCTTGATT
>PIST-12
GAATCATTGGACCTATTGATTTGTGGTACTGTACAAAAATGAATGTAGGTGTCTCCC--ATTTTACATAAAACAATGGAAGACTCATGTTTCTCGCTACTTAATGATCATATAGGGTGT--AGGATCAACGCCAACACCCAGTCTAGGTCAGATGGTTGTTAGTGAAGGACTCTTTCGACGACATCCCTCCCTCAGCACATCCAG--TCTAATCCTC---CTTGCAAAAACGTCTGAGTTGTACTATCATCACACTGACATCATCTTGAGATTTTCTGGTTACAGCAAGCTCTACAAGCTTTTTGCAAGCATCTATAGGGCCAGCTCCTACTGGTTTCAAATTAGACTGCCTCTCGACGCAGAAAGGCCTGGCAATTTCCACTGCTTCTTGATT
>PIST-9
GAATCATTGGACCTATTGATTTGTGGTACTGTACAAAAATGAATGTAGGTGTCTCCC--ATTTTACATAAAACAATGGAAGACTCATGTTTCTCGCTACTTAATGATCATATAGGGTGT--AGGATCAACGCCAACACCCAGTCTAGGTCAGATGGTTGTTAGTGAAGGACTCTTTCGACGACATCCCTCCCTCAGCACATCCAG--TCTAATCCTC---CTTGCAAAAACGTCTGAGTTGTACTATCATCACACTGACATCATCTTGAGATTTTCTGGTTACAGCAAGCTCTACAAGCTTTTTGCAAGCATCTATAGGGCCAGCTCCTACTGGTTTCAAATTAGACTGCCTCTCGACGCAGAAAGGCCTGGCAATTTCCACTGCTTCTTGATT
>PILA-29
GAATCATTGGACCTATTGATTTGTGGTACTGTACAAAAATGAATGTAGGTGTCTCCC--ATTTTACATAAAACAATGGAAGACTCATGTTTCTCGCTACTTAATGATCATATAGGGTGT--AGGATCAACGCCAACACCCAGTCTAGGTCAGATGGTTGTTAGTGAAGGACTCTTTCGACGACATCCCTCCCTCAGCACATCCAG--TCTAATCCTC---CTTGCAAAAACGTCTGAGTTGTACTATCATCACACTGACATCATCTTGAGATTTTCTGGTTACAGCAAGCTCTACAAGCTTTTTACAAGCATCTATAGGGCCAGCTCCTACTGGTTTCAAATTAGACTGCCTCTCGACGCAGAAAGGCCTGGCAATTTCCACTGCTTCTTGATT
>PILA-19
GAATCATTGGACCTATTGATTTGTGGTACTGTACAAAAATGAATGTAGGTGTCTCCC--ATTTTACATAAAACAATGGAAGACTCATGTTTCTCGCTACTTAATGATCATATAGGGTGT--AGGATCAACGCCAACACCCAGTCTAAGTCAGATGGTTGTTAGTGAAGGACTCTTTCGACGACATCCCTCCCTCAGCACATCCAG--TCTAATCCTC---CTTGCAAAAACGTCTGAGTTGTACTATCATCACACTGACATCATCTTGAGATTTTCTGGTTACAGCAAGCTCTACAAGCTTTTTGCAAGCATCTATAGGGCCAGCTCCTACTGGTTTCAAATTAGACTGCCTCTCGACGCAGAAAGGCCTGGCAATTTCCACTGCTTCTTGATT
>PILA-28
GAATCATTGGACCTATTGATTTGTGGTACTGTACAAAAATGAATGTAGGTGTCTCCC--ATTTTACATAAAACAATGGAAGACTCATGTTTCTCGCTACTTAATGATCATATAGGGTGT--AGGATCAACGCCAACACCCAGTCTAGGTCAGATGGTTGTTAGTGAAGGACTCTTTCGACGACATCCCTCCCTCAGCACATCCAG--TCTAATCCTC---CTTGCAAAAACGTCTGAGTTGTACTATCATCACACTGACATCATCTTGAGATTTTCTGGTTACAGCAAGCTCTACAAGCTTTTTACAAGCATCTATAGGGCCAGCTCCTACTGGTTTCAAATTAGACTGCCTCTCGACGCAGAAAGGCCTGGCAATTTCCACTGCTTCTTGATT
>PILA-23
GAATCATTGGACCTATTGATTTGTGGTACTGTACAAAAATGAATGTAGGTGTCTCCC--ATTTTACATAAAACAATGGAAGACTCATGTTTCTCGCTACTTAATGATCATATAGGGTGT--AGGATCAACGCCAACACCCAGTCTAGGTCAGATGGTTGTTAGTGAAGGACTCTTTCGACGACATCCCTCCCTCAGCACATCCAG--TCTAATCCTC---CTTGCAAAAACGTCTGAGTTGTACTATCATCACACTGACATCATCTTGAGATTTTCTGGTTACAGCAAGCTCTACAAGCTTTTTACAAGCATCTATAGGGCCAGCTCCTACTGGTTTCAAATTAGACTGCCTCTCGACGCAGAAAGGCCTGGCAATTTCCACTGCTTCTTGATT
>PILA-21
GAATCATTGGACCTATTGATTTGTGGTACTGTACAAAAATGAATGTAGGTGTCTCCC--ATTTTACATAAAACAATGGAAGACTCATGTTTCTCGCTACTTAATGATCATATAGGGTGT--AGGATCAACGCCAACACCCAGTCTAGGTCAGATGGTTGTTAGTGAAGGACTCTTTCGACGACATCCCTCCCTCAGCACATCCAG--TCTAATCCTC---CTTGCAAAAACGTCTGAGTTGTACTATCATCACACTGACATCATCTTGAGATTTTCTGGTTACAGCAAGCTCTACAAGCTTTTTACAAGCATCTATAGGGCCAGCTCCTACTGGTTTCAAATTAGACTGCCTCTCGACGCAGAAAGGCCTGGCAATTTCCACTGCTTCTTGATT
>PILA-18
GAATCATTGGACCTATTGATTTGTGGTACTGTACAAAAATGAATGTAGGTGTCTCCC--ATTTTACATAAAACAATGGAAGACTCATGTTTCTCGCTACTTAATGATCATATAGGGTGT--AGGATCAACGCCAACACCCAGTCTAGGTCAGATGGTTGTTAGTGAAGGACTCTTTCGACGACATCCCTCCCTCAGCACATCCAG--TCTAATCCTC---CTTGCAAAAACGTCTGAGTTGTACTATCATCACACTGACATCATCTTGAGATTTTCTGGTTACAGCAAGCTCTACAAGCTTTTTACAAGCATCTATAGGGCCAGCTCCTACTGGTTTCAAATTAGACTGCCTCTCGACGCAGAAAGGCCTGGCAATTTCCACTGCTTCTTGATT
>PILA-22
GAATCATTGGACCTATTGATTTGTGGTACTGTACAAAAATGAATGTAGGTGTCTCCC--ATTTTACATAAAACAATGGAAGACTCATGTTTCTCGCTACTTAATGATCATATAGGGTGT--AGGATCAACGCCAACACCCAGTCTAGGTCAGATGGTTGTTAGTGAAGGACTCTTTCGACGACATCCCTCCCTCAGCACATCCAG--ACTAATCCTC---CTTGCAAAAACGTCTGAGTTGTACTATCATCACACTGACATCATCTTGAGATTTTCTGGTTACAGCAAGCTCTACAAGCTTTTTGCAAGCATCTATAGGGCCAGCTCCTACTGGTTTCAAATTAGACTGCCTCTCGACGCAGAAAGGCCTGGCAATTTCCACTGCTTCTTGATT
>PILA-24
GAATCATTGGACCTATTGATTTGTGGTACTGTACAAAAATGAATGTAGGTGTCTCCC--ATTTTACATAAAACAATGGAAGACTCATGTTTCTCGCTACTTAATGATCATATAGGGTGT--AGGATCAACGCCAACACCCAGTCTAGGTCAGATGGTTGTTAGTGAAGGACTCTTTCGACGACATCCCTCCCTCAGCACATCCAG--TCTAATCCTC---CTTGCAAAAACGTCTGAGTTGTACTATCATCACACTGACATCATCTTGAGATTTTCTGGTTACAGCAAGCTCTACAAGCTTTTTGCAAGCATCTATAGGGCCAGCTCCTACTGGTTTCAAATTAGACTGCCTCTCGACGCAGAAAGGCCTGGCAATTTCCACTGCTTCTTGATT
>PILA-27
GAATCATTGGACCTATTGATTTGTGGTACTGTACAAAAATGAATGTAGGTGTCTCCC--ATTTTACATAAAACAATGGAAGACTCATGTTTCTCGCTACTTAATGATCATATAGGGTGT--AGGATCAACGCCAACACCCAGTCTAGGTCAGATGGTTGTTAGTGAAGGACTCTTTCGACGACATCCCTCCCTCAGCACATCCAG--TCTAATCCTC---CTTGCAAAAACGTCTGAGTTGTACTATCATCACACTGACATCATCTTGAGATTTTCTGGTTACAGCAAGCTCTACAAGCTTTTTACAAGCATCTATAGGGCCAGCTCCTACTGGTTTCAAATTAGACTGCCTCTCGACGCAGAAAGGCCTGGCAATTTCCACTGCTTCTTGATT
>PILA-26
GAATCATTGGACCTATTGATTTGTGGTACTGTACAAAAATGAATGTAGGTGTCTCCC--ATTTTACATAAAACAATGGAAGACTCATGTTTCTCGCTACTTAATGATCATATAGGGTGT--AGGATCAACGCCAACACCCAGTCTAGGTCAGATGGTTGTTAGTGAAGGACTCTTTCGACGACATCCCTCCCTCAGCACATCCAG--TCTAATCCTC---CTTGCAAAAACGTCTGAGTTGTACTATCATCACACTGACATCATCTTGAGATTTTCTGGTTACAGCAAGCTCTACAAGCTTTTTGCAAGCATCTATAGGGCCAGCTCCTACTGGTTTCAAATTAGACTGCCTCTCGACGCAGAAAGGCCTGGCAATTTCCACTGCTTCTTGATT
>PILA-17
GAATCATTGGACCTATTGATTTGTGGTACTGTACAAAAATGAATGTAGGTGTCTCCC--ATTTTACATAAAACAATGGAAGACTCATGTTTCTCGCTACTTAATGATCATATAGGGTGT--AGGATCAACGCCAACACCCAGTCTAGGTCAGATGGTTGTTAGTGAAGGACTCTTTCGACGACATCCCTCCCTCAGCACATCCAG--TCTAATCCTC---CTTGCAAAAACGTCTGAGTTGTACTATCATCACACTGACATCATCTTGAGATTTTCTGGTTACAGCAAGCTCTACAAGCTTTTTACAAGCATCTATAGGGCCAGCTCCTACTGGTTTCAAATTAGACTGCCTCTCGACGCAGAAAGGCCTGGCAATTTCCACTGCTTCTTGATT
>PILA-20
GAATCATTGGACCTATTGATTTGTGGTACTGTACAAAAATGAATGTAGGTGTCTCCC--ATTTTACATAAAACAATGGAAGACTCATGTTTCTCGCTACTTAATGATCATATAGGGTGT--AGGATCAACGCCAACACCCAGTCTAGGTCAGATGGTTGTTAGTGAAGGACTCTTTGGACGACATCCCTCCCTCAGCACATCCAG--TCTAATCCTC---CTTGCAAAAACGTCTGAGTTGTACTATCATCACACTGACATCATCTTGAGATTTTCTGGTTACAGCAAGCTCTACAAGCTTTTTACAAGCATCTATAGGGCCAGCTCCTACTGGTTTCAAATTAGACTGCCTCTCGACGCAGAAAGGCCTGGCAATTTCCACTGCTTCTTGATT
