# Supplementary material for: An empirical evaluation of two-stage species tree inference strategies using a multilocus dataset from North American pines
Source: BMC Evol Biol. 2014 Mar 29;14:67. doi: 10.1186/1471-2148-14-67 (PMC4021425; doi:10.1186/1471-2148-14-67)
Supplement: Additional file 3 — Zip archive containing data filesDp,Dp,0,Ds,Ds,0, and a description of these files. [file 1471-2148-14-67-S3.zip › DeGiorgioEtAl_2014_AdditionalFile1/Dataset_Dp0/2_7182_01.fas]

>PIAL-5
GAATCAGCTGAGAGACTCCTCATCATCGGAAGAAGCCCAGAAAGAAGCCGTCTGCGAGCTCCGGCTGCTGGCCAAATGGGGCGACGAGCACCGCATTTCGATAGCTCAAGCGGGCGCAGTGCCCTATCTTCTTGACCATCTCTACTCCTCGGACGCTAAACTGCAAGAAAACGCTGTCACGGCCCTTCTGAATCTCTCAATCTACGCCCCGAATCGCGAGGTGATAATGTCAAGCCGCGGTGCTTTGGACGCCATCGTGCACTGCCTCACGGCCGGGAGGAGCCTGGAGGCCAAGCAGAACGCCGCCGCCGCCATTTTCAGCCTTCTCGTCGTCGAGAACTACAGGCCTATCGTAGGCGATCGCCCCGAGGTTATTAGGGCTCTTCTGGACCTTATTCGCCTGGGAAACCCTAAGTGCAAGAAGGATGCCCTAAAAGCCC
>PIAL-12
GAATCAGCTGAGAGACTCCTCATCATCGGAAGAAGCCCAGAAAGAAGCCGTCTGCGAGCTCCGGCTGCTGGCCAAATGGGGCGACGAGCACCGCATTTCGATAGCTCAAGCGGGCGCAGTGCCCTATCTTCTTGACCATCTCTACTCCTCGGACGCTAAACTGCAAGAAAACGCTGTCACGGCCCTTCTGAATCTCTCAATCTACGCCCCGAATCGCGAGGTGATAATGTCAAGCCGCGGTGCTTTGGACGCCATCGTGCACTGCCTCACGGCCGGGAGGAGCCTGGAGGCCAAGCAGAACGCCGCCGCCGCCATTTTCAGCCTTCTCGTCGTCGAGAACTACAGGCCTATCGTAGGCGATCGCCCCGAGGTTATTAGGGCTCTTCTGGACCTTATTCGCCTGGGAAACCCTAAGTGCAAGAAGGATGCCCTAAAAGCCC
>PIAL-13
GAATCAGCTGAGAGACTCCTCATCATCGGAAGAAGCCCAGAAAGAAGCCGTCTGCGAGCTCCGGCTGCTGGCCAAATGGGGCGACGAGCACCGCATTTCGATAGCTCAAGCGGGCGCAGTGCCCTATCTTCTTGACCATCTCTACTCCTCGGACGCTAAACTGCAAGAAAACGCTGTCACGGCCCTTCTGAATCTCTCAATCTACGCCCCGAATCGCGAGGTGATAATGTCAAGCCGCGGTGCTTTGGACGCCATCGTGCACTGCCTCACGGCCGGGAGGAGCCTGGAGGCCAAGCAGAACGCCGCCGCCGCCATTTTCAGCCTTCTCGTCGTCGAGAACTACAGGCCTATCGTAGGCGATCGCCCCGAGGTTATTAGGGCTCTTCTGGACCTTATTCGCCTGGGAAACCCTAAGTGCAAGAAGGATGCCCTAAAAGCCC
>PIAL-15
GAATCAGCTGAGAGACTCCTCATCATCGGAAGAAGCCCAGAAAGAAGCCGTCTGCGAGCTCCGGCTGCTGGCCAAATGGGGCGACGAGCACCGCATTTCGATAGCTCAAGCGGGCGCAGTGCCCTATCTTCTTGACCATCTCTACTCCTCGGACGCTAAACTGCAAGAAAACGCTGTCACGGCCCTTCTGAATCTCTCAATCTACGCCCCGAATCGCGAGGTGATAATGTCAAGCCGCGGTGCTTTGGACGCCATCGTGCACTGCCTCACGGCCGGGAGGAGCCTGGAGGCCAAGCAGAACGCCGCCGCCGCCATTTTCAGCCTTCTCGTCGTCGAGAACTACAGGCCTATCGTAGGCGATCGCCCCGAGGTTATTAGGGCTCTTCTGGACCTTATTCGCCTGGGAAACCCTAAGTGCAAGAAGGATGCCCTAAAAGCCC
>PIAL-6
GAATCAGCTGAGAGACTCCTCATCATCGGAAGAAGCCCAGAAAGAAGCCGTCTGCGAGCTCCGGCTGCTGGCCAAATGGGGCGACGAGCACCGCATTTCGATAGCTCAAGCGGGCGCAGTGCCCTATCTTCTTGACCATCTCTACTCCTCGGACGCTAAACTGCAAGAAAACGCTGTCACGGCCCTTCTGAATCTCTCAATCTACGCCCCGAATCGCGAGGTGATAATGTCAAGCCGCGGTGCTTTGGACGCCATCGTGCACTGCCTCACGGCCGGGAGGAGCCTGGAGGCCAAGCAGAACGCCGCCGCCGCCATTTTCAGCCTTCTCGTCGTCGAGAACTACAGGCCTATCGTAGGCGATCGCCCCGAGGTTATTAGGGCTCTTCTGGACCTTATTCGCCTGGGAAACCCTAAGTGCAAGAAGGATGCCCTAAAAGCCC
>PIAL-17
GAATCAGCTGAGAGACTCCTCATCATCGGAAGAAGCCCAGAAAGAAGCCGTCTGCGAGCTCCGGCTGCTGGCCAAATGGGGCGACGAGCACCGCATTTCGATAGCTCAAGCGGGCGCAGTGCCCTATCTTCTTGACCATCTCTACTCCTCGGACGCTAAACTGCAAGAAAACGCTGTCACGGCCCTTCTGAATCTCTCAATCTACGCCCCGAATCGCGAGGTGATAATGTCAAGCCGCGGTGCTTTGGACGCCATCGTGCACTGCCTCACGGCCGGGAGGAGCCTGGAGGCCAAGCAGAACGCCGCCGCCGCCATTTTCAGCCTTCTCGTCGTCGAGAACTACAGGCCTATCGTAGGCGATCGCCCCGAGGTTATTAGGGCTCTTCTGGACCTTATTCGCCTGGGAAACCCTAAGTGCAAGAAGGATGCCCTAAAAGCCC
>PIAL-9
GAATCAGCTGAGAGACTCCTCATCATCGGAAGAAGCCCAGAAAGAAGCCGTCTGCGAGCTCCGGCTGCTGGCCAAATGGGGCGACGAGCACCGCATTTCGATAGCTCAAGCGGGCGCAGTGCCCTATCTTCTTGACCATCTCTACTCCTCGGACGCTAAACTGCAAGAAAACGCTGTCACGGCCCTTCTGAATCTCTCAATCTACGCCCCGAATCGCGAGGTGATAATGTCAAGCCGCGGTGCTTTGGACGCCATCGTGCACTGCCTCACGGCCGGGAGGAGCCTGGAGGCCAAGCAGAACGCCGCCGCCGCCATTTTCAGCCTTCTCGTCGTCGAGAACTACAGGCCTATCGTAGGCGATCGCCCCGAGGTTATTAGGGCTCTTCTGGACCTTATTCGCCTGGGAAACCCTAAGTGCAAGAAGGATGCCCTAAAAGCCC
>PIAL-7
GAATCAGCTGAGAGACTCCTCATCATCGGAAGAAGCCCAGAAAGAAGCCGTCTGCGAGCTCCGGCTGCTGGCCAAATGGGGCGACGAGCACCGCATTTCGATAGCTCAAGCGGGCGCAGTGCCCTATCTTCTTGACCATCTCTACTCCTCGGACGCTAAACTGCAAGAAAACGCTGTCACGGCCCTTCTGAATCTCTCAATCTACGCCCCGAATCGCGAGGTGATAATGTCAAGCCGCGGTGCTTTGGACGCCATCGTGCACTGCCTCACGGCCGGGAGGAGCCTGGAGGCCAAGCAGAACGCCGCCGCCGCCATTTTCAGCCTTCTCGTCGTCGAGAACTACAGGCCTATCGTAGGCGATCGCCCCGAGGTTATTAGGGCTCTTCTGGACCTTATTCGCCTGGGAAACCCTAAGTGCAAGAAGGATGCCCTAAAAGCCC
>PIAL-2
GAATCAGCTGAGAGACTCCTCATCATCGGAAGAAGCCCAGAAAGAAGCCGTCTGCGAGCTCCGGCTGCTGGCCAAATGGGGCGACGAGCACCGCATTTCGATAGCTCAAGCGGGCGCAGTGCCCTATCTTCTTGACCATCTCTACTCCTCGGACGCTAAACTGCAAGAAAACGCTGTCACGGCCCTTCTGAATCTCTCAATCTACGCCCCGAATCGCGAGGTGATAATGTCAAGCCGCGGTGCTTTGGACGCCATCGTGCACTGCCTCACGGCCGGGAGGAGCCTGGAGGCCAAGCAGAACGCCGCCGCCGCCATTTTCAGCCTTCTCGTCGTCGAGAACTACAGGCCTATCGTAGGCGATCGCCCCGAGGTTATTAGGGCTCTTCTGGACCTTATTCGCCTGGGAAACCCTAAGTGCAAGAAGGATGCCCTAAAAGCCC
>PIAL-16
GAATCAGCTGAGAGACTCCTCATCATCGGAAGAAGCCCAGAAAGAAGCCGTCTGCGAGCTCCGGCTGCTGGCCAAATGGGGCGACGAGCACCGCATTTCGATAGCTCAAGCGGGCGCAGTGCCCTATCTTCTTGACCATCTCTACTCCTCGGACGCTAAACTGCAAGAAAACGCTGTCACGGCCCTTCTGAATCTCTCAATCTACGCCCCGAATCGCGAGGTGATAATGTCAAGCCGCGGTGCTTTGGACGCCATCGTGCACTGCCTCACGGCCGGGAGGAGCCTGGAGGCCAAGCAGAACGCCGCCGCCGCCATTTTCAGCCTTCTCGTCGTCGAGAACTACAGGCCTATCGTAGGCGATCGCCCCGAGGTTATTAGGGCTCTTCTGGACCTTATTCGCCTGGGAAACCCTAAGTGCAAGAAGGATGCCCTAAAAGCCC
>PIAY-10
GAATCAGCTGAGAGACTCCTCATCATCGGAAGAAGCCCAGAAAGAAGCCGTCTGCGAGCTCCGGCTGCTGGCCAAATGGGGCGACGAGCACCGCATTTCGATAGCTCAAGCGGGCGCAGTGCCCTATCTTCTTGACCATCTCTACTCCTCGGACGCTAAACTGCAAGAAAACGCTGTCACGGCCCTTCTGAATCTCTCAATCTACGCCCCGAATCGCGAGGTGATAATGTCAAGCCGCGGTGCTTTGGACGCCATCGTGCACTGCCTCACGGCCGGGAGGAGCCTGGAGGCCAAGCAGAACGCCGCCGCCGCCATTTTCAGCATTCTCGTCGTCGAGAACTACAGGCCTATCGTAGGCGACCGCCCCGAGGTTATTAGGGCTCTTCTGGACCTTATTCGCCTGGGAAACCCTAAGTGCAAGAAGGATGCCCTAAAAGCCC
>PIAY-5
GAATCAGCTGAGAGACTCCTCATCATCGGAAGAAGCCCAGAAAGAAGCCGTCTGCGAGCTCCGGCTGCTGGCCAAATGGGGCGACGAGCACCGCATTTCGATAGCTCAAGCGGGCGCAGTGCCCTATCTTCTTGACCATCTCTACTCCTCGGACGCTAAACTGCAAGAAAACGCTGTCACGGCCCTTCTGAATCTCTCAATCTACGCCCCGAATCGCGAGGTGATAATGTCAAGCCGCGGTGCTTTGGACGCCATCGTGCACTGCCTCACGGCCGGGAGGAGCCTGGAGGCCAAGCAGAACGCCGCCGCCGCCATTTTCAGCATTCTCGTCGTCGAGAACTACAGGCCTATCGTAGGCGACCGCCCCGAGGTTATTAGGGCTCTTCTGGACCTTATTCGCCTGGGAAACCCTAAGTGCAAGAAGGATGCCCTAAAAGCCC
>PIAY-16
GAATCAGCTGAGAGACTCCTCATCATCGGAAGAAGCCCAGAAAGAAGCCGTCTGCGAGCTCCGGCTGCTGGCCAAATGGGGCGACGAGCACCGCATTTCGATAGCTCAAGCGGGCGCAGTGCCCTATCTTCTTGACCATCTCTACTCCTCGGACGCTAAACTGCAAGAAAACGCTGTCACGGCCCTTCTGAATCTCTCAATCTACGCCCCGAATCGCGAGGTGATAATGTCAAGCCGCGGTGCTTTGGACGCCATCGTGCACTGCCTCACGGCCGGGAGGAGCCTGGAGGCCAAGCAGAACGCCGCCGCCGCCATTTTCAGCATTCTCGTCGTCGAGAACTACAGGCCTATCGTAGGCGACCGCCCCGAGGTTATTAGGGCTCTTCTGGACCTTATTCGCCTGGGAAACCCTAAGTGCAAGAAGGATGCCCTAAAAGCCC
>PIAY-15
GAATCAGCTGAGAGACTCCTCATCATCGGAAGAAGCCCAGAAAGAAGCCGTCTGCGAGCTCCGGCTGCTGGCCAAATGGGGCGACGAGCACCGCATTTCGATAGCTCAAGCGGGCGCAGTGCCCTATCTTCTTGACCATCTCTACTCCTCGGACGCTAAACTGCAAGAAAACGCTGTCACGGCCCTTCTGAATCTCTCAATCTACGCCCCGAATCGCGAGGTGATAATGTCAAGCCGCGGTGCTTTGGACGCCATCGTGCACTGCCTCACGGCCGGGAGGAGCCTGGAGGCCAAGCAGAACGCCGCCGCCGCCATTTTCAGCCTTCTCGTCGTCGAGAACTACAGGCCTATCGTAGGCGACCGCCCCGAGGTTATTAGGGCTCTTCTGGACCTTATTCGCCTGGGAAACCCTAAGTGCAAGAAGGATGCCCTAAAAGCCC
>PIAY-7
GAATCAGCTGAGAGACTCCTCATCATCGGAAGAAGCCCAGAAAGAAGCCGTCTGCGAGCTCCGGCTGCTGGCCAAATGGGGCGACGAGCACCGCATTTCGATAGCTCAAGCGGGCGCAGTGCCCTATCTTCTTGACCATCTCTACTCCTCGGACGCTAAACTGCAAGAAAACGCTGTCACGGCCCTTCTGAATCTCTCAATCTACGCCCCGAATCGCGAGGTGATAATGTCAAGCCGCGGTGCTTTGGACGCCATCGTGCACTGCCTCACGGCCGGGAGGAGCCTGGAGGCCAAGCAGAACGCCGCCGCCGCCATTTTCAGCCTTCTCGTCGTCGAGAACTACAGGCCTATCGTAGGCGACCGCCCCGAGGTTATTAGTGCTCTTCTGGACCTTATTCGCCTGGGAAACCCTAAGTGCAAGAAGGATGCCCTAAAAGCCC
>PIAY-19
GAATCAGCTGAGAGACTCCTCATCATCGGAAGAAGCCCAGAAAGAAGCCGTCTGCGAGCTCCGGCTGCTGGCCAAATGGGGCGACGAGCACCGCATTTCGATAGCTCAAGCGGGCGCAGTGCCCTATCTTCTTGACCATCTCTACTCCTCGGACGCTAAACTGCAAGAAAACGCTGTCACGGCCCTTCTGAATCTCTCAATCTACGCCCCGAATCGCGAGGTGATAATGTCAAGCCGCGGTGCTTTGGACGCCATCGTGCACTGCCTCACGGCCGGGAGGAGCCTGGAGGCCAAGCAGAACGCCGCCGCCGCCATTTTCAGCATTCTCGTCGTCGAGAACTACAGGCCTATCGTAGGCGACCGCCCCGAGGTTATTAGGGCTCTTCTGGACCTTATTCGCCTGGGAAACCCTAAGTGCAAGAAGGATGCCCTAAAAGCCC
>PIAY-17
GAATCAGCTGAGAGACTCCTCATCATCGGAAGAAGCCCAGAAAGAAGCCGTCTGCGAGCTCCGGCTGCTGGCCAAATGGGGCGACGAGCACCGCATTTCGATAGCTCAAGCGGGCGCAGTGCCCTATCTTCTTGACCATCTCTACTCCTCGGACGCTAAACTGCAAGAAAACGCTGTCACGGCCCTTCTGAATCTCTCAATCTACGCCCCGAATCGCGAGGTGATAATGTCAAGCCGCGGTGCTTTGGACGCCATCGTGCACTGCCTCACGGCCGGGAGGAGCCTGGAGGCCAAGCAGAACGCCGCCGCCGCCATTTTCAGCATTCTCGTCGTCGAGAACTACAGGCCTATCGTAGGCGACCGCCCCGAGGTTATTAGGGCTCTTCTGGACCTTATTCGCCTGGGAAACCCTAAGTGCAAGAAGGATGCCCTAAAAGCCC
>PIAY-3
GAATCAGCTGAGAGACTCCTCATCATCGGAAGAAGCCCAGAAAGAAGCCGTCTGCGAGCTCCGGCTGCTGGCCAAATGGGGCGACGAGCACCGCATTTCGATAGCTCAAGCGGGCGCAGTGCCCTATCTTCTTGACCATCTCTACTCCTCGGACGCTAAACTGCAAGAAAACGCTGTCACGGCCCTTCTGAATCTCTCAATCTACGCCCCGAATCGCGAGGTGATAATGTCAAGCCGCGGTGCTTTGGACGCCATCGTGCACTGCCTCACGGCCGGGAGGAGCCTGGAGGCCAAGCAGAACGCCGCCGCCGCCATTTTCAGCCTTCTCGTCGTCGAGAACTACAGGCCTATCGTAGGCGACCGCCCCGAGGTTATTAGGGCTCTTCTGGACCTTATTCGCCTGGGAAACCCTAAGTGCAAGAAGGATGCCCTAAAAGCCC
>PIAY-6
GAATCAGCTGAGAGACTCCTCATCATCGGAAGAAGCCCAGAAAGAAGCCGTCTGCGAGCTCCGGCTGCTGGCCAAATGGGGCGACGAGCACCGCATTTCGATAGCTCAAGCGGGCGCAGTGCCCTATCTTCTTGACCATCTCTACTCCTCGGACGCTAAACTGCAAGAAAACGCTGTCACGGCCCTTCTGAATCTCTCAATCTACGCCCCGAATCGCGAGGTGATAATGTCAAGCCGCGGTGCTTTGGACGCCATCGTGCACTGCCTCACGGCCGGGAGGAGCCTGGAGGCCAAGCAGAACGCCGCCGCCGCCATTTTCAGCATTCTCGTCGTCGAGAACTACAGGCCTATCGTAGGCGACCGCCCCGAGGTTATTAGGGCTCTTCTGGACCTTATTCGCCTGGGAAACCCTAAGTGCAAGAAGGATGCCCTAAAAGCCC
>PIAY-2
GAATCAGCTGAGAGACTCCTCATCATCGGAAGAAGCCCAGAAAGAAGCCGTCTGCGAGCTCCGGCTGCTGGCCAAATGGGGCGACGAGCACCGCATTTCGATAGCTCAAGCGGGCGCAGTGCCCTATCTTCTTGACCATCTCTACTCCTCGGACGCTAAACTGCAAGAAAACGCTGTCACGGCCCTTCTGAATCTCTCAATCTACGCCCCGAATCGCGAGGTGATAATGTCAAGCCGCGGTGCTTTGGACGCCATCGTGCACTGCCTCACGGCCGGGAGGAGCCTGGAGGCCAAGCAGAACGCCGCCGCCGCCATTTTCAGCCTTCTCGTCGTCGAGAACTACAGGCCTATCGTAGGCGACCGCCCCGAGGTTATTAGGGCTCTTCTGGACCTTATTCGCCTGGGAAACCCTAAGTGCAAGAAGGATGCCCTAAAAGCCC
>PIAY-8
GAATCAGCTGAGAGACTCCTCATCATCGGAAGAAGCCCAGAAAGAAGCCGTCTGCGAGCTCCGGCTGCTGGCCAAATGGGGCGACGAGCACCGCATTTCGATAGCTCAAGCGGGCGCAGTGCCCTATCTTCTTGACCATCTCTACTCCTCGGACGCTAAACTGCAAGAAAACGCTGTCACGGCCCTTCTGAATCTCTCAATCTACGCCCCGAATCGCGAGGTGATAATGTCAAGCCGCGGTGCTTTGGACGCCATCGTGCACTGCCTCACGGCCGGGAGGAGCCTGGAGGCCAAGCAGAACGCCGCCGCCGCCATTTTCAGCATTCTCGTCGTCGAGAACTACAGGCCTATCGTAGGCGACCGCCCCGAGGTTATTAGGGCTCTTCTGGACCTTATTCGCCTGGGAAACCCTAAGTGCAAGAAGGATGCCCTAAAAGCCC
>PIAY-9
GAATCAGCTGAGAGACTCCTCATCATCGGAAGAAGCCCAGAAAGAAGCCGTCTGCGAGCTCCGGCTGCTGGCCAAATGGGGCGACGAGCACCGCATTTCGATAGCTCAAGCGGGCGCAGTGCCCTATCTTCTTGACCATCTCTACTCCTCGGACGCTAAACTGCAAGAAAACGCTGTCACGGCCCTTCTGAATCTCTCAATCTACGCCCCGAATCGCGAGGTGATAATGTCAAGCCGCGGTGCTTTGGACGCCATCGTGCACTGCCTCACGGCCGGGAGGAGCCTGGAGGCCAAGCAGAACGCCGCCGCCGCCATTTTCAGCCTTCTCGTCGTCGAGAACTACAGGCCTATCGTAGGCGACCGCCCCGAGGTTATTAGGGCTCTTCTGGACCTTATTCGCCTGGGAAACCCTAAGTGCAAGAAGGATGCCCTAAAAGCCC
>PIAY-13
GAATCAGCTGAGAGACTCCTCATCATCGGAAGAAGCCCAGAAAGAAGCCGTCTGCGAGCTCCGGCTGCTGGCCAAATGGGGCGACGAGCACCGCATTTCGATAGCTCAAGCGGGCGCAGTGCCCTATCTTCTTGACCATCTCTACTCCTCGGACGCTAAACTGCAAGAAAACGCTGTCACGGCCCTTCTGAATCTCTCAATCTACGCCCCGAATCGCGAGGTGATAATGTCAAGCCGCGGTGCTTTGGACGCCATCGTGCACTGCCTCACGGCCGGGAGGAGCCTGGAGGCCAAGCAGAACGCCGCCGCCGCCATTTTCAGCATTCTCGTCGTCGAGAACTACAGGCCTATCGTAGGCGACCGCCCCGAGGTTATTAGGGCTCTTCTGGACCTTATTCGCCTGGGAAACCCTAAGTGCAAGAAGGATGCCCTAAAAGCCC
>PIAY-18
GAATCAGCTGAGAGACTCCTCATCATCGGAAGAAGCCCAGAAAGAAGCCGTCTGCGAGCTCCGGCTGCTGGCCAAATGGGGCGACGAGCACCGCATTTCGATAGCTCAAGCGGGCGCAGTGCCCTATCTTCTTGACCATCTCTACTCCTCGGACGCTAAACTGCAAGAAAACGCTGTCACGGCCCTTCTGAATCTCTCAATCTACGCCCCGAATCGCGAGGTGATAATGTCAAGCCGCGGTGCTTTGGACGCCATCGTGCACTGCCTCACGGCCGGGAGGAGCCTGGAGGCCAAGCAGAACGCCGCCGCCGCCATTTTCAGCATTCTCGTCGTCGAGAACTACAGGCCTATCGTAGGCGACCGCCCCGAGGTTATTAGGGCTCTTCTGGACCTTATTCGCCTGGGAAACCCTAAGTGCAAGAAGGATGCCCTAAAAGCCC
>PIAY-1
GAATCAGCTGAGAGACTCCTCATCATCGGAAGAAGCCCAGAAAGAAGCCGTCTGCGAGCTCCGGCTGCTGGCCAAATGGGGCGACGAGCACCGCATTTCGATAGCTCAAGCGGGCGCAGTGCCCTATCTTCTTGACCATGTCTACTCCTCGGACGCTAAACTGCAAGAAAACGCTGTCACGGCCCTTCTGAATCTCTCAATCTACGCCCCGAATCGCGAGGTGATAATGTCAAGCCGCGGTGCTTTGGACGCCATCGTGCACTGCCTCACGGCCGGGAGGAGCCTGGAGGCCAAGCAGAACGCCGCCGCCGCCATTTTCAGCCTTCTCGTCGTCGAGAACTACAGGCCTATCGTAGGCGACCGCCCCGAGGTTATTAGGGCTCTTCTGGACCTTATTCGCCTGGGAAACCCTAAGTGCAAGAAGGATGCCCTAAAAGCCC
>PIAY-4
GAATCAGCTGAGAGACTCCTCATCATCGGAAGAAGCCCAGAAAGAAGCCGTCTGCGAGCTCCGGCTGCTGGCCAAATGGGGCGACGAGCACCGCATTTCGATAGCTCAAGCGGGCGCAGTGCCCTATCTTCTTGACCATCTCTACTCCTCGGACGCTAAACTGCAAGAAAACGCTGTCACGGCCCTTCTGAATCTCTCAATCTACGCCCCGAATCGCGAGGTGATAATGTCAAGCCGCGGTGCTTTGGACGCCATCGTGCACTGCCTCACGGCCGGGAGGAGCCTGGAGGCCAAGCAGAACGCCGCCGCCGCCATTTTCAGCATTCTCGTCGTCGAGAACTACAGGCCTATCGTAGGCGACCGCCCCGAGGTTATTAGGGCTCTTCTGGACCTTATTCGCCTGGGAAACCCTAAGTGCAAGAAGGATGCCCTAAAAGCCC
>PIAY-14
GAATCAGCTGAGAGACTCCTCATCATCGGAAGAAGCCCAGAAAGAAGCCGTCTGCGAGCTCCGGCTGCTGGCCAAATGGGGCGACGAGCACCGCATTTCGATAGCTCAAGCGGGCGCAGTGCCCTATCTTCTTGACCATCTCTACTCCTCGGACGCTAAACTGCAAGAAAACGCTGTCACGGCCCTTCTGAATCTCTCAATCTACGCCCCGAATCGCGAGGTGATAATGTCAAGCCGCGGTGCTTTGGACGCCATCGTGCACTGCCTCACGGCCGGGAGGAGCCTGGAGGCCAAGCAGAACGCCGCCGCCGCCATTTTCAGCCTTCTCGTCGTCGAGAACTACAGGCCTATCGTAGGCGACCGCCCCGAGGTTATTAGGGCTCTTCTGGACCTTATTCGCCTGGGAAACCCTAAGTGCAAGAAGGATGCCCTAAAAGCCC
>PIBU-1
GAATCAGCTGAGATACTCCTCATCACCGGAAGAAGCCCAGAAAGAAGCCGTCTGCGAGCTCCGGCTGCTGGCCAAATGGGGCGACGAGCACCGCATTTCGATAGCCCAAGCGGGTGCAGTGCCCTATCTTCTTGACCATCTCTACTCCTCGGACGCTAAACTGCAAGAAAACGCTGTCACGGCCCTTCTGAATCTCTCAATCTACGCCCCTAATCGCGAGGTGATAATGTCAAGCCGCGGTGCTTTGGACGCCATCGTGCACTGCCTCACGGCCGGGAGGAGCCTGGAGGCCAAGCAGAACGCCGCCGCCGCCATTTTCAGCCTTCTCGTCGTCGAGAACTACAGGCCTATCGTAGGCGACCGCCCCGAGGTTATTAGGGCTCTTCTGGACCTTATTCGCCTGGGAAACCCTAAGTGCAAGAAGGATGCCCTAAAAGCCC
>PIFL-2
GAATCAGCTGAGAGACTCCTCATCATCGGAAGAAGCCCAGAAAGAAGCCGTCTGCGAGCTCCGGCTGCTGGCCAAATGGGGCGACGAGCACCGCATTTCGATAGCTCAAGCGGGCGCAGTGCCCTATCTTCTTGACCATCTCTACTCCTCGGACGCTAAACTGCAAGAAAACGCTGTCACGGCCCTTCTGAATCTCTCAATCTACGCCCCGAATCGCGAGGTGATAATGTCAAGCCGCGGTGCTTTGGACGCCATCGTGCACTGCCTCACGGCCGGGAGGAGCCTGGAGGCCAAGCAGAACGCCGCCGCCGCCATTTTCAGCCTTCTCGTCGTCGAGAACTACAGGCCTATCGTAGGCGATCGCCCCGAGGTTATTAGGGCTCTTCTGGACCTTATTCGCCTGGGAAACCCTAAGTGCAAGAAGGATGCCCTAAAAGCCC
>PIFL-5
GAATCAGCTGAGAGACTCCTCATCATCGGAAGAAGCCCAGAAAGAAGCCGTCTGCGAGCTCCGGCTGCTGGCCAAATGGGGCGACGAGCACCGCATTTCGATAGCTCAAGCGGGCGCAGTGCCCTATCTTCTTGACCATCTCTACTCCTCGGACGCTAAACTGCAAGAAAACGCTGTCACGGCCCTTCTGAATCTCTCAATCTACGCCCCGAATCGCGAGGTGATAATGTCAAGCCGCGGTGCTTTGGACGCCATCGTGCACTGCCTCACGGCCGGGAGGAGCCTGGAGGCCAAGCAGAACGCCGCCGCCGCCATTTTCAGCATTCTCGTCGTCGAGAACTACAGGCCTATCGTAGGCGACCGCCCCGAGGTTATTAGGGCTCTTCTGGACCTTATTCGCCTGGGAAACCCTAAGTGCAAGAAGGATGCCCTAAAAGCCC
>PIFL-8
GAATCAGCTGAGAGACTCCTCATCATCGGAAGAAGCCCAGAAAGAAGCCGTCTGCGAGCTCCGGCTGCTGGCCAAATGGGGCGACGAGCACCGCATTTCGATAGCTCAAGCGGGCGCAGTGCCCTATCTTCTTGACCATCTCTACTCCTCGGACGCTAAACTGCAAGAAAACGCTGTCACGGCCCTTCTGAATCTCTCAATCTACGCCCCGAATCGCGAGGTGATAATGTCAAGCCGCGGTGCTTTGGACGCCATCGTGCACTGCCTCACGGCCGGGAGGAGCCTGGAGGCCAAGCAGAACGCCGCCGCCGCCATTTTCAGCCTTCTCGTCGTCGAGAACTACAGGCCTATCGTAGGCGACCGCCCCGAGGTTATTAGGGCTCTTCTGGACCTTATTCGCCTGGGAAACCCTAAGTGCAAGAAGGATGCCCTAAAAGCCC
>PIFL-15
GAATCAGCTGAGAGACTCCTCATCATCGGAAGAAGCCCAGAAAGAAGCCGTCTGCGAGCTCCGGCTGCTGGCCAAATGGGGCGACGAGCACCGCATTTCGATAGCTCAAGCGGGCGCAGTGCCCTATCTTCTTGACCATCTCTACTCCTCGGACGCTAAACTGCAAGAAAACGCTGTCACGGCCCTTCTGAATCTCTCAATCTACGCCCCGAATCGCGAGGTGATAATGTCAAGCCGCGGTGCTTTGGACGCCATCGTGCACTGCCTCACGGCCGGGAGGAGCCTGGAGGCCAAGCAGAACGCCGCCGCCGCCATTTTCAGCCTTCTCGTCGTCGAGAACTACAGGCCTATCGTAGGCGACCGCCCCGAGGTTATTAGGGCTCTTCTGGACCTTATTCGCCTGGGAAACCCTAAGTGCAAGAAGGATGCCCTAAAAGCCC
>PIFL-14
GAATCAGCTGAGAGACTCCTCATCATCGGAAGAAGCCCAGAAAGAAGCCGTCTGCGAGCTCCGGCTGCTGGCCAAATGGGGCGACGAGCACCGCATTTCGATAGCTCAAGCGGGCGCAGTGCCCTATCTTCTTGACCATCTCTACTCCTCGGACGCTAAACTGCAAGAAAACGCTGTCACGGCCCTTCTGAATCTCTCAATCTACGCCCCGAATCGCGAGGTGATAATGTCAAGCCGCGGTGCTTTGGACGCCATCGTGCACTGCCTCACGGCCGGGAGGAGCCTGGAGGCCAAGCAGAACGCCGCCGCCGCCATTTTCAGCCTTCTCGTCGTCGAGAACTACAGGCCTATCGTAGGCGACCGCCCCGAGGTTATTAGGGCTCTTCTGGACCTTATTCGCCTGGGAAACCCTAAGTGCAAGAAGGATGCCCTAAAAGCCC
>PIFL-12
GAATCAGCTGAGAGACTCCTCATCATCGGAAGAAGCCCAGAAAGAAGCCGTCTGCGAGCTCCGGCTGCTGGCCAAATGGGGCGACGAGCACCGCATTTCGATAGCTCAAGCGGGCGCAGTGCCCTATCTTCTTGACCATCTCTACTCCTCGGACGCTAAACTGCAAGAAAACGCTGTCACGGCCCTTCTGAATCTCTCAATCTACGCCCCGAATCGCGAGGTGATAATGTCAAGCCGCGGTGCTTTGGACGCCATCGTGCACTGCCTCACGGCCGGGAGGAGCCTGGAGGCCAAGCAGAACGCCGCCGCCGCCATTTTCAGCCTTCTCGTCGTCGAGAACTACAGGCCTATCGTAGGCGACCGCCCCGAGGTTATTAGGGCTCTTCTGGACCTTATTCGCCTGGGAAACCCTAAGTGCAAGAAGGATGCCCTAAAAGCCC
>PIFL-1
GAATCAGCTGAGAGACTCCTCATCATCGGAAGAAGCCCAGAAAGAAGCCGTCTGCGAGCTCCGGCTGCTGGCCAAATGGGGCGACGAGCACCGCATTTCGATAGCTCAAGCGGGCGCAGTGCCCTATCTTCTTGACCATCTCTACTCCTCGGACGCTAAACTGCAAGAAAACGCTGTCACGGCCCTTCTGAATCTCTCAATCTACGCCCCGAATCGCGAGGTGATAATGTCAAGCCGCGGTGCTTTGGACGCCATCGTGCACTGCCTCACGGCCGGGAGGAGCCTGGAGGCCAAGCAGAACGCCGCCGCCGCCATTTTCAGCCTTCTCGTCGTCGAGAACTACAGGCCTATCGTAGGCGACCGCCCCGAGGTTATTAGGGCTCTTCTGGACCTTATTCGCCTGGGAAACCCTAAGTGCAAGAAGGATGCCCTAAAAGCCC
>PIFL-4
GAATCAGCTGAGAGACTCCTCATCATCGGAAGAAGCCCAGAAAGAAGCCGTCTGCGAGCTCCGGCTGCTGGCCAAATGGGGCGACGAGCACCGCATTTCGATAGCTCAAGCGGGCGCAGTGCCCTATCTTCTTGACCATCTCTACTCCTCGGACGCTAAACTGCAAGAAAACGCTGTCACGGCCCTTCTGAATCTCTCAATCTACGCCCCGAATCGCGAGGTGATAATGTCAAGCCGCGGTGCTTTGGACGCCATCGTGCACTGCCTCACGGCCGGGAGGAGCCTGGAGGCCAAGCAGAACGCCGCCGCCGCCATTTTCAGCCTTCTCGTCGTCGAGAACTACAGGCCTATCGTAGGCGACCGCCCCGAGGTTATTAGGGCTCTTCTGGACCTTATTCGCCTGGGAAACCCTAAGTGCAAGAAGGATGCCCTAAAAGCCC
>PIFL-17
GAATCAGCTGAGAGACTCCTCATCATCGGAAGAAGCCCAGAAAGAAGCCGTCTGCGAGCTCCGGCTGCTGGCCAAATGGGGCGACGAGCACCGCATTTCGATAGCTCAAGCGGGCGCAGTGCCCTATCTTCTTGACCATCTCTACTCCTCGGACGCTAAACTGCAAGAAAACGCTGTCACGGCCCTTCTGAATCTCTCAATCTACGCCCCGAATCGCGAGGTGATAATGTCAAGCCGCGGTGCTTTGGACGCCATCGTGCACTGCCTCACGGCCGGGAGGAGCCTGGAGGCCAAGCAGAACGCCGCCGCCGCCATTTTCAGCCTTCTCGTCGTCGAGAACTACAGGCCTATCGTAGGCGACCGCCCCGAGGTTATTAGGGCTCTTCTGGACCTTATTCGCCTGGGAAACCCTAAGTGCAAGAAGGATGCCCTAAAAGCCC
>PIFL-9
GAATCAGCTGAGAGACTCCTCATCATCGGAAGAAGCCCAGAAAGAAGCCGTCTGCGAGCTCCGGCTGCTGGCCAAATGGGGCGACGAGCACCGCATTTCGATAGCTCAAGCGGGCGCAGTGCCCTATCTTCTTGACCATCTCTACTCCTCGGACGCTAAACTGCAAGAAAACGCTGTCACGGCCCTTCTGAATCTCTCAATCTACGCCCCGAATCGCGAGGTGATAATGTCAAGCCGCGGTGCTTTGGACGCCATCGTGCACTGCCTCACGGCCGGGAGGAGCCTGGAGGCCAAGCAGAACGCCGCCGCCGCCATTTTCAGCCTTCTCGTCGTCGAGAACTACAGGCCTATCGTAGGCGACCGCCCCGAGGTTATTAGGGCTCTTCTGGACCTTATTCGCCTGGGAAACCCTAAGTGCAAGAAGGATGCCCTAAAAGCCC
>PIFL-3
GAATCAGCTGAGAGACTCCTCATCATCGGAAGAAGCCCAGAAAGAAGCCGTCTGCGAGCTCCGGCTGCTGGCCAAATGGGGCGACGAGCACCGCATTTCGATAGCTCAAGCGGGCGCAGTGCCCTATCTTCTTGACCATCTCTACTCCTCGGACGCTAAACTGCAAGAAAACGCTGTCACGGCCCTTCTGAATCTCTCAATCTACGCCCCGAATCGCGAGGTGATAATGTCAAGCCGCGGTGCTTTGGACGCCATCGTGCACTGCCTCACGGCCGGGAGGAGCCTGGAGGCCAAGCAGAACGCCGCCGCCGCCATTTTCAGCCTTCTCGTCGTCGAGAACTACAGGCCTATCGTAGGCGACCGCCCCGAGGTTATTAGGGCTCTTCTGGACCTTATTCGCCTGGGAAACCCTAAGTGCAAGAAGGATGCCCTAAAAGCCC
>PIFL-13
GAATCAGCTGAGAGACTCCTCATCATCGGAAGAAGCCCAGAAAGAAGCCGTCTGCGAGCTCCGGCTGCTGGCCAAATGGGGCGACGAGCACCGCATTTCGATAGCTCAAGCGGGCGCAGTGCCCTATCTTCTTGACCATCTCTACTCCTCGGACGCTAAACTGCAAGAAAACGCTGTCACGGCCCTTCTGAATCTCTCAATCTACGCCCCGAATCGCGAGGTGATAATGTCAAGCCGCGGTGCTTTGGACGCCATCGTGCACTGCCTCACGGCCGGGAGGAGCCTGGAGGCCAAGCAGAACGCCGCCGCCGCCATTTTCAGCCTTCTCGTCGTCGAGAACTACAGGCCTATCGTAGGCGACCGCCCCGAGGTTATTAGGGCTCTTCTGGACCTTATTCGCCTGGGAAACCCTAAGTGCAAGAAGGATGCCCTAAAAGCCC
>PIFL-16
GAATCAGCTGAGAGACTCCTCATCATCGGAAGAAGCCCAGAAAGAAGCCGTCTGCGAGCTCCGGCTGCTGGCCAAATGGGGCGACGAGCACCGCATTTCGATAGCTCAAGCGGGCGCAGTGCCCTATCTTCTTGACCATCTCTACTCCTCGGACGCTAAACTGCAAGAAAACGCTGTCACGGCCCTTCTGAATCTCTCAATCTACGCCCCGAATCGCGAGGTGATAATGTCAAGCCGCGGTGCTTTGGACGCCATCGTGCACTGCCTCACGGCCGGGAGGAGCCTGGAGGCCAAGCAGAACGCCGCCGCCGCCATTTTCAGCCTTCTCGTCGTCGAGAACTACAGGCCTATCGTAGGCGACCGCCCCGAGGTTATTAGGGCTCTTCTGGACCTTATTCGCCTGGGAAACCCTAAGTGCAAGAAGGATGCCCTAAAAGCCC
>PIGE-2
GAATCAGCTGAGATACTCCTCATCATCGGAAGAAGCCCAGAAAGAAGCCGTCTGCGAGCTCCGGCTGTTGGCCAAATGGGGCGACGAGCACCGCATTTCGATAGCTCAAGCGGGCGCAGTGCCCTATCTTCTTGACCATCTCTACTCCTCGGACGCTAAACTGCAAGAAAACGCTGTCACGGCCCTTCTGAATCTCTCAATCTACGCCCCTAATCGCGAGGTGATAATGTCAAGCCGCGGTGCTTTGGACGCCATCGTGCACTGCCTCACGGCCGGGAGGAGCCTGGAGGCCAAGCAGAACGCCGCCGCCGCCATTTTCAGCCTTCTCGTCGTCGAGAACTACAGGCCTATCGTAGGCGACCGCCCCGAGGTTATTAGGGCTCTTCTGGACCTTATTCGCCTGGGAAACCCTAAGTGCAAGAAGGATGCCCTAAAAGCCC
>PIGE-1
GAATCAGCTGAGATACTCCTCATCATCGGAAGAAGCCCAGAAAGAAGCCGTCTGCGAGCTCCGGCTGTTGGCCAAATGGGGCGACGAGCACCGCATTTCGATAGCTCAAGCGGGCGCAGTGCCCTATCTTCTTGACCATCTCTACTCCTCGGACGCTAAACTGCAAGAAAACGCTGTCACGGCCCTTCTGAATCTCTCAATCTACGCCCCTAATCGCGAGGTGATAATGTCAAGCCGCGGTGCTTTGGACGCCATCGTGCACTGCCTCACGGCCGGGAGGAGCCTGGAGGCCAAGCAGAACGCCGCCGCCGCCATTTTCAGCCTTCTCGTCGTCGAGAACTACAGGCCTATCGTAGGCGACCGCCCCGAGGTTATTAGGGCTCTTCTGGACCTTATTCGCCTGGGAAACCCTAAGTGCAAGAAGGATGCCCTAAAAGCCC
>PIMN-18
GAATCAGCTGAGAGACTCCTCATCATCGGAAGAAGCCCAGAAAGAAGCCGTCTGCGAGCTCCGGCTGCTGGCCAAATGGGGCGACGAGCACCGCATTTCGATAGCTCAAGCGGGCGCAGTGCCCTATCTTCTTGACCATCTCTACTCCTCGGACGCTAAACTGCAAGAAAACGCTGTCACGGCCCTTCTGAATCTCTCAATCTACGCCCCGAATCGCGAGGTGATAATGTCAAGCCGCGGTGCTTTGGACGCCATCGTGCACTGCCTCACGGCCGGGAGGAGCCTGGAGGCCAAGCAGAACGCCGCCGCCGCCATTTTCAGCCTTCTCGTCGTCGAGAACTACAGGCCTATCGTAGGCGACCGCCCCGAGGTTATTAGGGCTCTTCTGGACCTTATTCGCCTGGGAAACCCTAAGTGCAAGAAGGATGCCCTAAAAGCCC
>PIMN-3
GAATCAGCTGAGAGACTCCTCATCATCGGAAGAAGCCCAGAAAGAAGCCGTCTGCGAGCTCCGGCTGCTGGCCAAATGGGGCGACGAGCACCGCATTTCGATAGCTCAAGCGGGCGCAGTGCCCTATCTTCTTGACCATCTCTACTCCTCGGACGCTAAACTGCAAGAAAACGCTGTCACGGCCCTTCTGAATCTCTCAATCTACGCCCCGAATCGCGAGGTGATAATGTCAAGCCGCGGTGCTTTGGACGCCATCGTGCACTGCCTCACGGCCGGGAGGAGCCTGGAGGCCAAGCAGAACGCCGCCGCCGCCATTTTCAGCCTTCTCGTCGTCGAGAACTACAGGCCTATCGTAGGCGACCGCCCCGAGGTTATTAGGGCTCTTCTGGACCTTATTCGCCTGGGAAACCCTAAGTGCAAGAAGGATGCCCTAAAAGCCC
>PIMN-5
GAATCAGCTGAGAGACTCCTCATCATCGGAAGAAGCCCAGAAAGAAGCCGTCTGCGAGCTCCGGCTGCTGGCCAAATGGGGCGACGAGCACCGCATTTCGATAGCTCAAGCGGGCGCAGTGCCCTATCTTCTTGACCATCTCTACTCCTCGGACGCTAAACTGCAAGAAAACGCTGTCACGGCCCTTCTGAATCTCTCAATCTACGCCCCGAATCGCGAGGTGATAATGTCAAGCCGCGGTGCTTTGGACGCCATCGTGCACTGCCTCACGGCCGGGAGGAGCCTGGAGGCCAAGCAGAACGCCGCCGCCGCCATTTTCAGCATTCTCGTCGTCGAGAACTACAGGCCTATCGTAGGCGACCGCCCCGAGGTTATTAGGGCTCTTCTGGACCTTATTCGCCTGGGAAACCCTAAGTGCAAGAAGGATGCCCTAAAAGCCC
>PIMN-4
GAATCAGCTGAGAGACTCCTCATCATCGGAAGAAGCCCAGAAAGAAGCCGTCTGCGAGCTCCGGCTGCTGGCCAAATGGGGCGACGAGCACCGCATTTCGATAGCTCAAGCGGGCGCAGTGCCCTATCTTCTTGACCATCTCTACTCCTCGGACGCTAAACTGCAAGAAAACGCTGTCACGGCCCTTCTGAATCTCTCAATCTACGCCCCGAATCGCGAGGTGATAATGTCAAGCCGCGGTGCTTTGGACGCCATCGTGCACTGCCTCACGGCCGGGAGGAGCCTGGAGGCCAAGCAGAACGCCGCCGCCGCCATTTTCAGCCTTCTCGTCGTCGAGAACTACAGGCCTATCGTAGGCGACCGCCCCGAGGTTATTAGGGCTCTTCTGGACCTTATTCGCCTGGGAAACCCTAAGTGCAAGAAGGATGCCCTAAAAGCCC
>PIMN-7
GAATCAGCTGAGAGACTCCTCATCATCGGAAGAAGCCCAGAAAGAAGCCGTCTGCGAGCTCCGGCTGCTGGCCAAATGGGGCGACGAGCACCGCATTTCGATAGCTCAAGCGGGCGCAGTGCCCTATCTTCTTGACCATCTCTACTCCTCGGACGCTAAACTGCAAGAAAACGCTGTCACGGCCCTTCTGAATCTCTCAATCTACGCCCCGAATCGCGAGGTGATAATGTCAAGCCGCGGTGCTTTGGACGCCATCGTGCACTGCCTCACGGCCGGGAGGAGCCTGGAGGCCAAGCAGAACGCCGCCGCCGCCATTTTCAGCCTTCTCGTCGTCGAGAACTACAGGCCTATCGTAGGCGACCGCCCCGAGGTTATTAGGGCTCTTCTGGACCTTATTCGCCTGGGAAACCCTAAGTGCAAGAAGGATGCCCTAAAAGCCC
>PIMN-2
GAATCAGCTGAGAGACTCCTCATCATCGGAAGAAGCCCAGAAAGAAGCCGTCTGCGAGCTCCGGCTGCTGGCCAAATGGGGCGACGAGCACCGCATTTCGATAGCTCAAGCGGGCGCAGTGCCCTATCTTCTTGACCATCTCTACTCCTCGGACGCTAAACTGCAAGAAAACGCTGTCACGGCCCTTCTGAATCTCTCAATCTACGCCCCGAATCGCGAGGTGATAATGTCAAGCCGCGGTGCTTTGGACGCCATCGTGCACTGCCTCACGGCCGGGAGGAGCCTGGAGGCCAAGCAGAACGCCGCCGCCGCCATTTTCAGCCTTCTCGTCGTCGAGAACTACAGGCCTATCGTAGGCGACCGCCCCGAGGTTATTAGGGCTCTTCTGGACCTTATTCGCCTGGGAAACCCTAAGTGCAAGAAGGATGCCCTAAAAGCCC
>PIMN-11
GAATCAGCTGAGAGACTCCTCATCATCGGAAGAAGCCCAGAAAGAAGCCGTCTGCGAGCTCCGGCTGCTGGCCAAATGGGGCGACGAGCACCGCATTTCGATAGCTCAAGCGGGCGCAGTGCCCTATCTTCTTGACCATCTCTACTCCTCGGACGCTAAACTGCAAGAAAACGCTGTCACGGCCCTTCTGAATCTCTCAATCTACGCCCCGAATCGCGAGGTGATAATGTCAAGCCGCGGTGCTTTGGACGCCATCGTGCACTGCCTCACGGCCGGGAGGAGCCTGGAGGCCAAGCAGAACGCCGCCGCCGCCATTTTCAGCATTCTCGTCGTCGAGAACTACAGGCCTATCGTAGGCGACCGCCCCGAGGTTATTAGGGCTCTTCTGGACCTTATTCGCCTGGGAAACCCTAAGTGCAAGAAGGATGCCCTAAAAGCCC
>PIMN-13
GAATCAGCTGAGAGACTCCTCATCATCGGAAGAAGCCCAGAAAGAAGCCGTCTGCGAGCTCCGGCTGCTGGCCAAATGGGGCGACGAGCACCGCATTTCGATAGCTCAAGCGGGCGCAGTGCCCTATCTTCTTGACCATCTCTACTCCTCGGACGCTAAACTGCAAGAAAACGCTGTCACGGCCCTTCTGAATCTCTCAATCTACGCCCCGAATCGCGAGGTGATAATGTCAAGCCGCGGTGCTTTGGACGCCATCGTGCACTGCCTCACGGCCGGGAGGAGCCTGGAGGCCAAGCAGAACGCCGCCGCCGCCATTTTCAGCATTCTCGTCGTCGAGAACTACAGGCCTATCGTAGGCGACCGCCCCGAGGTTATTAGGGCTCTTCTGGACCTTATTCGCCTGGGAAACCCTAAGTGCAAGAAGGATGCCCTAAAAGCCC
>PIMN-12
GAATCAGCTGAGAGACTCCTCATCATCGGAAGAAGCCCAGAAAGAAGCCGTCTGCGAGCTCCGGCTGCTGGCCAAATGGGGCGACGAGCACCGCATTTCGATAGCTCAAGCGGGCGCAGTGCCCTATCTTCTTGACCATCTCTACTCCTCGGACGCTAAACTGCAAGAAAACGCTGTCACGGCCCTTCTGAATCTCTCAATCTACGCCCCGAATCGCGAGGTGATAATGTCAAGCCGCGGTGCTTTGGACGCCATCGTGCACTGCCTCACGGCCGGGAGGAGCCTGGAGGCCAAGCAGAACGCCGCCGCCGCCATTTTCAGCATTCTCGTCGTCGAGAACTACAGGCCTATCGTAGGCGACCGCCCCGAGGTTATTAGGGCTCTTCTGGACCTTATTCGCCTGGGAAACCCTAAGTGCAAGAAGGATGCCCTAAAAGCCC
>PIMN-10
GAATCAGCTGAGAGACTCCTCATCATCGGAAGAAGCCCAGAAAGAAGCCGTCTGCGAGCTCCGGCTGCTGGCCAAATGGGGCGACGAGCACCGCATTTCGATAGTTCAAGCGGGCGCAGTGCCCTATCTTCTTGACCATCTCTACTCCTCGGACGCTAAACTGCAAGAAAACGCTGTCACGGCCCTTCTGAATCTCTCAATCTACGCCCCGAATCGCGAGGTGATAATGTCAAGCCGCGGTGCTTTGGACGCCATCGTGCACTGCCTCACGGCCGGGAGGAGCCTGGAGGCCAAGCAGAACGCCGCCGCCGCCATTTTCAGCCTTCTCGTCGTCGAGAACTACAGGCCTATCGTAGGCGACCGCCCCGAGGTTATTAGGGCTCTTCTGGACCTTATTCGCCTGGGAAACCCTAAGTGCAAGAAGGATGCCCTAAAAGCCC
>PIMN-16
GAATCAGCTGAGAGACTCCTCATCATCGGAAGAAGCCCAGAAAGAAGCCGTCTGCGAGCTCCGGCTGCTGGCCAAATGGGGCGACGAGCACCGCATTTCGATAGCTCAAGCGGGCGCAGTGCCCTATCTTCTTGACCATCTCTACTCCTCGGACGCTAAACTGCAAGAAAACGCTGTCACGGCCCTTCTGAATCTCTCAATCTACGCCCCGAATCGCGAGGTGATAATGTCAAGCCGCGGTGCTTTGGACGCCATCGTGCACTGCCTCACGGCCGGGAGGAGCCTGGAGGCCAAGCAGAACGCCGCCGCCGCCATTTTCAGCCTTCTCGTCGTCGAGAACTACAGGCCTATCGTAGGCGACCGCCCCGAGGTTATTAGGGCTCTTCTGGACCTTATTCGCCTGGGAAACCCTAAGTGCAAGAAGGATGCCCTAAAAGCCC
>PIMN-1
GAATCAGCTGAGAGACTCCTCATCATCGGAAGAAGCCCAGAAAGAAGCCGTCTGCGAGCTCCGGCTGCTGGCCAAATGGGGCGACGAGCACCGCATTTCGATAGCTCAAGCGGGCGCAGTGCCCTATCTTCTTGACCATCTCTACTCCTCGGACGCTAAACTGCAAGAAAACGCTGTCACGGCCCTTCTGAATCTCTCAATCTACGCCCCGAATCGCGAGGTGATAATGTCAAGCCGCGGTGCTTTGGACGCCATCGTGCACTGCCTCACGGCCGGGAGGAGCCTGGAGGCCAAGCAGAACGCCGCCGCCGCCATTTTCAGCCTTCTCGTCGTCGAGAACTACAGGCCTATCGTAGGCGACCGCCCCGAGGTTATTAGGGCTCTTCTGGACCTTATTCGCCTGGGAAACCCTAAGTGCAAGAAGGATGCCCTAAAAGCCC
>PIMN-6
GAATCAGCTGAGAGACTCCTCATCATCGGAAGAAGCCCAGAAAGAAGCCGTCTGCGAGCTCCGGCTGCTGGCCAAATGGGGCGACGAGCACCGCATTTCGATAGCTCAAGCGGGCGCAGTGCCCTATCTTCTTGACCATCTCTACTCCTCGGACGCTAAACTGCAAGAAAACGCTGTCACGGCCCTTCTGAATCTCTCAATCTACGCCCCGAATCGCGAGGTGATAATGTCAAGCCGCGGTGCTTTGGACGCCATCGTGCACTGCCTCACGGCCGGGAGGAGCCTGGAGGCCAAGCAGAACGCCGCCGCCGCCATTTTCAGCCTTCTCGTCGTCGAGAACTACAGGCCTATCGTAGGCGACCGCCCCGAGGTTATTAGGGCTCTTCTGGACCTTATTCGCCTGGGAAAACCTAAGTGCAAGAAGGATGCCCTAAAAGCCC
>PIMN-15
GAATCAGCTGAGAGACTCCTCATCATCGGAAGAAGCCCAGAAAGAAGCCGTCTGCGAGCTCCGGCTGCTGGCCAAATGGGGCGACGAGCACCGCATTTCGATAGCTCAAGCGGGCGCAGTGCCCTATCTTCTTGACCATCTCTACTCCTCGGACGCTAAACTGCAAGAAAACGCTGTCACGGCCCTTCTGAATCTCTCAATCTACGCCCCGAATCGCGAGGTGATAATGTCAAGCCGCGGTGCTTTGGACGCCATCGTGCACTGCCTCACGGCCGGGAGGAGCCTGGAGGCCAAGCAGAACGCCGCCGCCGCCATTTTCAGCATTCTCGTCGTCGAGAACTACAGGCCTATCGTAGGCGACCGCCCCGAGGTTATTAGGGCTCTTCTGGACCTTATTCGCCTGGGAAACCCTAAGTGCAAGAAGGATGCCCTAAAAGCCC
>PIMN-9
GAATCAGCTGAGAGACTCCTCATCATCGGAAGAAGCCCAGAAAGAAGCCGTCTGCGAGCTCCGGCTGCTGGCCAAATGGGGCGACGAGCACCGCATTTCGATAGCTCAAGCGGGCGCAGTGCCCTATCTTCTTGACCATCTCTACTCCTCGGACGCTAAACTGCAAGAAAACGCTGTCACGGCCCTTCTGAATCTCTCAATCTACGCCCCGAATCGCGAGGTGATAATGTCAAGCCGCGGTGCTTTGGACGCCATCGTGCACTGCCTCACGGCCGGGAGGAGCCTGGAGGCCAAGCAGAACGCCGCCGCCGCCATTTTCAGCCTTCTCGTCGTCGAGAACTACAGGCCTATCGTAGGCGACCGCCCCGAGGTTATTAGGGCTCTTCTGGACCTTATTCGCCTGGGAAACCCTAAGTGCAAGAAGGATGCCCTAAAAGCCC
>PIMN-8
GAATCAGCTGAGAGACTCCTCATCATCGGAAGAAGCCCAGAAAGAAGCCGTCTGCGAGCTCCGGCTGCTGGCCAAATGGGGCGACGAGCACCGCATTTCGATAGCTCAAGCGGGCGCAGTGCCCTATCTTCTTGACCATCTCTACTCCTCGGACGCTAAACTGCAAGAAAACGCTGTCACGGCCCTTCTGAATCTCTCAATCTACGCCCCGAATCGCGAGGTGATAATGTCAAGCCGCGGTGCTTTGGACGCCATCGTGCACTGCCTCACGGCCGGGAGGAGCCTGGAGGCCAAGCAGAACGCCGCCGCCGCCATTTTCAGCCTTCTCGTCGTCGAGAACTACAGGCCTATCGTAGGCGACCGCCCCGAGGTTATTAGGGCTCTTCTGGACCTTATTCGCCTGGGAAACCCTAAGTGCAAGAAGGATGCCCTAAAAGCCC
>PIMN-17
GAATCAGCTGAGAGACTCCTCATCATCGGAAGAAGCCCAGAAAGAAGCCGTCTGCGAGCTCCGGCTGCTGGCCAAATGGGGCGACGAGCACCGCATTTCGATAGCTCAAGCGGGCGCAGTGCCCTATCTTCTTGACCATCTCTACTCCTCGGACGCTAAACTGCAAGAAAACGCTGTCACGGCCCTTCTGAATCTCTCAATCTACGCCCCGAATCGCGAGGTGATAATGTCAAGCCGCGGTGCTTTGGACGCCATCGTGCACTGCCTCACGGCCGGGAGGAGCCTGGAGGCCAAGCAGAACGCCGCCGCCGCCATTTTCAGCCTTCTCGTCGTCGAGAACTACAGGCCTATCGTAGGCGACCGCCCCGAGGTTATTAGGGCTCTTCTGGACCTTATTCGCCTGGGAAACCCTAAGTGCAAGAAGGATGCCCTAAAAGCCC
>PIMN-14
GAATCAGCTGAGAGACTCCTCATCATCGGAAGAAGCCCAGAAAGAAGCCGTCTGCGAGCTCCGGCTGCTGGCCAAATGGGGCGACGAGCACCGCATTTCGATAGCTCAAGCGGGCGCAGTGCCCTATCTTCTTGACCATCTCTACTCCTCGGACGCTAAACTGCAAGAAAACGCTGTCACGGCCCTTCTGAATCTCTCAATCTACGCCCCGAATCGCGAGGTGATAATGTCAAGCCGCGGTGCTTTGGACGCCATCGTGCACTGCCTCACGGCCGGGAGGAGCCTGGAGGCCAAGCAGAACGCCGCCGCCGCCATTTTCAGCATTCTCGTCGTCGAGAACTACAGGCCTATCGTAGGCGACCGCCCCGAGGTTATTAGGGCTCTTCTGGACCTTATTCGCCTGGGAAACCCTAAGTGCAAGAAGGATGCCCTAAAAGCCC
>PISB-17
GAATCAGCTGAGAGACTCCTCATCATCGGAAGAAGCCCAGAAAGAAGCCGTCTGCGAGCTCCGGCTGCTGGCCAAATGGGGCGACGAGCACCGCATTTCGATAGCTCAAGCGGGCGCAGTGCCCTATCTTCTTGACCATCTCTACTCCTCGGACGCTAAACTGCAAGAAAACGCTGTCACGGCCCTTCTGAATCTCTCAATCTACGCCCCGAATCGCGAGGTGATAATGTCAAGCCGCGGTGCTTTGGACGCCATCGTGCACTGCCTCACGGCCGGGAGGAGCCTGGAGGCCAAGCAGAACGCCGCCGCCGCCATTTTCAGCATTCTCGTCGTCGAGAACTACAGGCCTATCGTAGGCGACCGCCCCGAGGTTATTAGGGCTCTTCTGGACCTTATTCGCCTGGGAAACCCTAAGTGCAAGAAGGATGCCCTAAAAGCCC
>PISB-13
GAATCAGCTGAGAGACTCCTCATCATCGGAAGAAGCCCAGAAAGAAGCCGTCTGCGAGCTCCGGCTGCTGGCCAAATGGGGCGACGAGCACCGCATTTCGATAGCTCAAGCGGGCGCAGTGCCCTATCTTCTTGACCATCTCTACTCCTCGGACGCTAAACTGCAAGAAAACGCTGTCACGGCCCTTCTGAATCTCTCAATCTACGCCCCGAATCGCGAGGTGATAATGTCAAGCCGCGGTGCTTTGGACGCCATCGTGCACTGCCTCACGGCCGGGAGGAGCCTGGAGGCCAAGCAGAACGCCGCCGCCGCCATTTTCAGCATTCTCGTCGTCGAGAACTACAGGCCTATCGTAGGCGACCGCCCCGAGGTTATTAGGGCTCTTCTGGACCTTATTCGCCTGGGAAACCCTAAGTGCAAGAAGGATGCCCTAAAAGCCC
>PISB-2
GAATCAGCTGAGAGACTCCTCATCATCGGAAGAAGCCCAGAAAGAAGCCGTCTGCGAGCTCCGGCTGCTGGCCAAATGGGGCGACGAGCACCGCATTTCGATAGCTCAAGCGGGCGCAGTGCCCTATCTTCTTGACCATCTCTACTCCTCGGACGCTAAACTGCAAGAAAACGCTGTCACGGCCCTTCTGAATCTCTCAATCTACGCCCCGAATCGCGAGGTGATAATGTCAAGCCGCGGTGCTTTGGACGCCATCGTGCACTGCCTCACGGCCGGGAGGAGCCTGGAGGCCAAGCAGAACGCCGCCGCCGCCATTTTCAGCCTTCTCGTCGTCGAGAACTACAGGCCTATCGTAGGCGACCGCCCCGAGGTTATTAGGGCTCTTCTGGACCTTATTCGCCTGGGAAACCCTAAGTGCAAGAAGGATGCCCTAAAAGCCC
>PISB-14
GAATCAGCTGAGAGACTCCTCATCATCGGAAGAAGCCCAGAAAGAAGCCGTCTGCGAGCTCCGGCTGCTGGCCAAATGGGGCGACGAGCACCGCATTTCGATAGCTCAAGCGGGCGCAGTGCCCTATCTTCTTGACCATCTCTACTCCTCGGACGCTAAACTGCAAGAAAACGCTGTCACGGCCCTTCTGAATCTCTCAATCTACGCCCCGAATCGCGAGGTGATAATGTCAAGCCGCGGTGCTTTGGACGCCATCGTGCACTGCCTCACGGCCGGGAGGAGCCTGGAGGCCAAGCAGAACGCCGCCGCCGCCATTTTCAGCCTTCTCGTCGTCGAGAACTACAGGCCTATCGTAGGCGACCGCCCCGAGGTTATTAGGGCTCTTCTGGACCTTATTCGCCTGGGAAACCCTAAGTGCAAGAAGGATGCCCTAAAAGCCC
>PISB-18
GAATCAGCTGAGAGACTCCTCATCATCGGAAGAAGCCCAGAAAGAAGCCGTCTGCGAGCTCCGGCTGCTGGCCAAATGGGGCGACGAGCACCGCATTTCGATAGCTCAAGCGGGCGCAGTGCCCTATCTTCTTGACCATCTCTACTCCTCGGACGCTAAACTGCAAGAAAACGCTGTCACGGCCCTTCTGAATCTCTCAATCTACGCCCCGAATCGCGAGGTGATAATGTCAAGCCGCGGTGCTTTGGACGCCATCGTGCACTGCCTCACGGCCGGGAGGAGCCTGGAGGCCAAGCAGAACGCCGCCGCCGCCATTTTCAGCCTTCTCGTCGTCGAGAACTACAGGCCTATCGTAGGCGACCGCCCCGAGGTTATTAGGGCTCTTCTGGACCTTATTCGCCTGGGAAACCCTAAGTGCAAGAAGGATGCCCTAAAAGCCC
>PISB-11
GAATCAGCTGAGAGACTCCTCATCATCGGAAGAAGCCCAGAAAGAAGCCGTCTGCGAGCTCCGGCTGCTGGCCAAATGGGGCGACGAGCACCGCATTTCGATAGCTCAAGCGGGCGCAGTGCCCTATCTTCTTGACCATCTCTACTCCTCGGACGCTAAACTGCAAGAAAACGCTGTCACGGCCCTTCTGAATCTCTCAATCTACGCCCCGAATCGCGAGGTGATAATGTCAAGCCGCGGTGCTTTGGACGCCATCGTGCACTGCCTCACGGCCGGGAGGAGCCTGGAGGCCAAGCAGAACGCCGCCGCCGCCATTTTCAGCCTTCTCGTCGTCGAGAACTACAGGCCTATCGTAGGCGACCGCCCCGAGGTTATTAGGGCTCTTCTGGACCTTATTCGCCTGGGAAACCCTAAGTGCAAGAAGGATGCCCTAAAAGCCC
>PISB-15
GAATCAGCTGAGAGACTCCTCATCATCGGAAGAAGCCCAGAAAGAAGCCGTCTGCGAGCTCCGGCTGCTGGCCAAATGGGGCGACGAGCACCGCATTTCGATAGCTCAAGCGGGCGCAGTGCCCTATCTTCTTGACCATCTCTACTCCTCGGACGCTAAACTGCAAGAAAACGCTGTCACGGCCCTTCTGAATCTCTCAATCTACGCCCCGAATCGCGAGGTGATAATGTCAAGCCGCGGTGCTTTGGACGCCATCGTGCACTGCCTCACGGCCGGGAGGAGCCTGGAGGCCAAGCAGAACGCCGCCGCCGCCATTTTCAGCATTCTCGTCGTCGAGAACTACAGGCCTATCGTAGGCGACCGCCCCGAGGTTATTAGGGCTCTTCTGGACCTTATTCGCCTGGGAAACCCTAAGTGCAAGAAGGATGCCCTAAAAGCCC
>PISB-16
GAATCAGCTGAGAGACTCCTCATCATCGGAAGAAGCCCAGAAAGAAGCCGTCTGCGAGCTCCGGCTGCTGGCCAAATGGGGCGACGAGCACCGCATTTCGATAGCTCAAGCGGGCGCAGTGCCCTATCTTCTTGACCATCTCTACTCCTCGGACGCTAAACTGCAAGAAAACGCTGTCACGGCCCTTCTGAATCTCTCAATCTACGCCCCGAATCGCGAGGTGATAATGTCAAGCCGCGGTGCTTTGGACGCCATCGTGCACTGCCTCACGGCCGGGAGGAGCCTGGAGGCCAAGCAGAACGCCGCCGCCGCCATTTTCAGCCTTCTCGTCGTCGAGAACTACAGGCCTATCGTAGGCGACCGCCCCGAGGTTATTAGGGCTCTTCTGGACCTTATTCGCCTGGGAAACCCTAAGTGCAAGAAGGATGCCCTAAAAGCCC
>PISB-6
GAATCAGCTGAGAGACTCCTCATCATCGGAAGAAGCCCAGAAAGAAGCCGTCTGCGAGCTCCGGCTGCTGGCCAAATGGGGCGACGAGCACCGCATTTCGATAGCTCAAGCGGGCGCAGTGCCCTATCTTCTTGACCATCTCTACTCCTCGGACGCTAAACTGCAAGAAAACGCTGTCACGGCCCTTCTGAATCTCTCAATCTACGCCCCGAATCGCGAGGTGATAATGTCAAGCCGCGGTGCTTTGGACGCCATCGTGCACTGCCTCACGGCCGGGAGGAGCCTGGAGGCCAAGCAGAACGCCGCCGCCGCCATTTTCAGCCTTCTCGTCGTCGAGAACTACAGGCCTATCGTAGGCGACCGCCCCGAGGTTATTAGGGCTCTTCTGGACCTTATTCGCCTGGGAAACCCTAAGTGCAAGAAGGATGCCCTAAAAGCCC
>PISB-7
GAATCAGCTGAGAGACTCCTCATCATCGGAAGAAGCCCAGAAAGAAGCCGTCTGCGAGCTCCGGCTGCTGGCCAAATGGGGCGACGAGCACCGCATTTCGATAGCTCAAGCGGGCGCAGTGCCCTATCTTCTTGACCATCTCTACTCCTCGGACGCTAAACTGCAAGAAAACGCTGTCACGGCCCTTCTGAATCTCTCAATCTACGCCCCGAATCGCGAGGTGATAATGTCAAGCCGCGGTGCTTTGGACGCCATCGTGCACTGCCTCACGGCCGGGAGGAGCCTGGAGGCCAAGCAGAACGCCGCCGCCGCCATTTTCAGCATTCTCGTCGTCGAGAACTACAGGCCTATCGTAGGCGACCGCCCCGAGGTTATTAGGGCTCTTCTGGACCTTATTCGCCTGGGAAACCCTAAGTGCAAGAAGGATGCCCTAAAAGCCC
>PISB-1
GAATCAGCTGAGAGACTCCTCATCATCGGAAGAAGCCCAGAAAGAAGCCGTCTGCGAGCTCCGGCTGCTGGCCAAATGGGGCGACGAGCACCGCATTTCGATAGCTCAAGCGGGCGCAGTGCCCTATCTTCTTGACCATCTCTACTCCTCGGACGCTAAACTGCAAGAAAACGCTGTCACGGCCCTTCTGAATCTCTCAATCTACGCCCCGAATCGCGAGGTGATAATGTCAAGCCGCGGTGCTTTGGACGCCATCGTGCACTGCCTCACGGCCGGGAGGAGCCTGGAGGCCAAGCAGAACGCCGCCGCCGCCATTTTCAGCCTTCTCGTCGTCGAGAACTACAGGCCTATCGTAGGCGACCGCCCCGAGGTTATTAGGGCTCTTCTGGACCTTATTCGCCTGGGAAACCCTAAGTGCAAGAAGGATGCCCTAAAAGCCC
>PISB-12
GAATCAGCTGAGAGACTCCTCATCATCGGAAGAAGCCCAGAAAGAAGCCGTCTGCGAGCTCCGGCTGCTAGCCAAATGGGGCGACGAGCACCGCATTTCGATAGCTCAAGCGGGCGCAGTGCCCTATCTTCTTGACCATCTCTACTCCTCGGACGCTAAACTGCAAGAAAACGCTGTCACGGCCCTTCTGAATCTCTCAATCTACGCCCCGAATCGCGAGGTGATAATGTCAAGCCGCGGTGCTTTGGACGCCATCGTGCACTGCCTCACGGCCGGGAGGAGCCTGGAGGCCAAGCAGAACGCCGCCGCCGCCATTTTCAGCCTTCTCGTCGTCGAGAACTACAGGCCTATCGTAGGCGACCGCCCCGAGGTTATTAGGGCTCTTCTGGACCTTATTCGCCTGGGAAACCCTAAGTGCAAGAAGGATGCCCTAAAAGCCC
>PISB-3
GAATCAGCTGAGAGACTCCTCATCATCGGAAGAAGCCCAGAAAGAAGCCGTCTGCGAGCTCCGGCTGCTGGCCAAATGGGGCGACGAGCACCGCATTTCGATAGCTCAAGCGGGCGCAGTGCCCTATCTTCTTGACCATCTCTACTCCTCGGACGCTAAACTGCAAGAAAACGCTGTCACGGCCCTTCTGAATCTCTCAATCTACGCCCCGAATCGCGAGGTGATAATGTCAAGCCGCGGTGCTTTGGACGCCATCGTGCACTGCCTCACGGCCGGGAGGAGCCTGGAGGCCAAGCAGAACGCCGCCGCCGCCATTTTCAGCCTTCTCGTCGTCGAGAACTACAGGCCTATCGTAGGCGACCGCCCCGAGGTTATTAGGGCTCTTCTGGACCTTATTCGCCTGGGAAACCCTAAGTGCAAGAAGGATGCCCTAAAAGCCC
>PISB-4
GAATCAGCTGAGAGACTCCTCATCATCGGAAGAAGCCCAGAAAGAAGCCGTCTGCGAGCTCCGGCTGCTGGCCAAATGGGGCGACGAGCACCGCATTTCGATAGCTCAAGCGGGCGCAGTGCCCTATCTTCTTGACCATCTCTACTCCTCGGACGCTAAACTGCAAGAAAACGCTGTCACGGCCCTTCTGAATCTCTCAATCTACGCCCCGAATCGCGAGGTGATAATGTCAAGCCGCGGTGCTTTGGACGCCATCGTGCACTGCCTCACGGCCGGGAGGAGCCTGGAGGCCAAGCAGAACGCCGCCGCCGCCATTTTCAGCATTCTCGTCGTCGAGAACTACAGGCCTATCGTAGGCGACCGCCCCGAGGTTATTAGGGCTCTTCTGGACCTTATTCGCCTGGGAAACCCTAAGTGCAAGAAGGATGCCCTAAAAGCCC
>PISB-10
GAATCAGCTGAGAGACTCCTCATCATCGGAAGAAGCCCAGAAAGAAGCCGTCTGCGAGCTCCGGCTGCTGGCCAAATGGGGCGACGAGCACCGCATTTCGATAGCTCAAGCGGGCGCAGTGCCCTATCTTCTTGACCATCTCTACTCCTCGGACGCTAAACTGCAAGAAAACGCTGTCACGGCCCTTCTGAATCTCTCAATCTACGCCCCGAATCGCGAGGTGATAATGTCAAGCCGCGGTGCTTTGGACGCCATCGTGCACTGCCTCACGGCCGGGAGGAGCCTGGAGGCCAAGCAGAACGCCGCCGCCGCCATTTTCAGCCTTCTCGTCGTCGAGAACTACAGGCCTATCGTAGGCGACCGCCCCGAGGTTATTAGGGCTCTTCTGGACCTTATTCGCCTGGGAAACCCTAAGTGCAAGAAGGATGCCCTAAAAGCCC
>PISQ-1
GAATCAGCTGAGATACTCCTCATCATCGGAAGAAGCCCAGAAAGAAGCCGTCTGCGAGCTCCGGCTGCTGGCCAAATGGGGCGACGAGCACCGCATTTCGATAGTTCAAGCGGGTGCAGTGCCCTATCTTCTTGACCATCTCTACTCCTCGGACGCTAAACTGCAAGAAAACGCTGTCACGGCCCTTCTGAATCTCTCAATCTACGCCCCTAATCGCGAGGTGATAATGTCAAGCCGCGGTGCTTTGGACGCCATCGTGCACTGCCTCACGGCCGGGAGGAGCCTGGAGGCCAAGCAGAACGCCGCCGCCGCCATTTTCAGCCTTCTCGTCGTCGAGAACTACAGGCCTATCGTAGGCGACCGCCCCGAGGTTATTAGGGCTCTTCTGGACCTTATTCGCCTGGGAAACCCTAAGTGCAAGAAGGATGCCCTAAAAGCCC
>PISQ-2
GAATCAGCTGAGATACTCCTCATCATCGGAAGAAGCCCAGAAAGAAGCCGTCTGCGAGCTCCGGCTGCTGGCCAAATGGGGCGACGAGCACCGCATTTCGATAGTTCAAGCGGGTGCAGTGCCCTATCTTCTTGACCATCTCTACTCCTCGGACGCTAAACTGCAAGAAAACGCTGTCACGGCCCTTCTGAATCTCTCAATCTACGCCCCTAATCGCGAGGTGATAATGTCAAGCCGCGGTGCTTTGGACGCCATCGTGCACTGCCTCACGGCCGGGAGGAGCCTGGAGGCCAAGCAGAACGCCGCCGCCGCCATTTTCAGCCTTCTCGTCGTCGAGAACTACAGGCCTATCGTAGGCGACCGCCCCGAGGTTATTAGGGCTCTTCTGGACCTTATTCGCCTGGGAAACCCTAAGTGCAAGAAGGATGCCCTAAAAGCCC
>PIST-1
GAATCAGCTGAGAGACTCCTCATCATCGGAAGAAGCCCAGAAAGAAGCCGTCTGCGAGCTCCGGCTGCTGGCCAAATGGGGCGACGAGCACCGCATTTCGATAGCTCAAGCGGGCGCAGTGCCCTATCTTCTTGACCATCTCTACTCCTCGGACGCTAAACTGCAAGAAAACGCTGTCACGGCCCTTCTGAATCTCTCAATCTACGCCCCGAATCGCGAGGTGATAATGTCAAGCCGCGGTGCTTTGGACGCCATCGTGCACTGCCTCACGGCCGGGAGGAGCCTGGAGGCCAAGCAGAACGCCGCCGCCGCCATTTTCAGCCTTCTCGTCGTCGAGAACTACAGGCCTATCGTAGGCGACCGCCCCGAGGTTATTAGGGCTCTTCTGGACCTTATTCGCCTGGGAAACCCTAAGTGCAAGAAGGATGCCCTAAAAGCCC
>PIST-5
GAATCAGCTGAGAGACTCCTCATCATCGGAAGAAGCCCAGAAAGAAGCCGTCTGCGAGCTCCGGCTGCTGGCCAAATGGGGCGACGAGCACCGCATTTCGATAGCTCAAGCGGGCGCAGTGCCCTATCTTCTTGACCATCTCTACTCCTCGGACGCTAAACTGCAAGAAAACGCTGTCACGGCCCTTCTGAATCTCTCAATCTACGCCCCGAATCGCGAGGTGATAATGTCAAGCCGCGGTGCTTTGGACGCCATCGTGCACTGCCTCACGGCCGGGAGGAGCCTGGAGGCCAAGCAGAACGCCGCCGCCGCCATTTTCAGCCTTCTCGTCGTCGAGAACTACAGGCCTATCGTAGGCGACCGCCCCGAGGTTATTAGGGCTCTTCTGGACCTTATTCGCCTGGGAAACCCTAAGTGCAAGAAGGATGCCCTAAAAGCCC
>PICH-X2
GAATCAGCTGAGAGACTCCTCATCATCGGAAGAAGCCCAGAAAGAAGCCGTCTGCGAGCTCCGGCTGCTGGCCAAATGGGGCGACGAGCACCGCATTTCGATAGCTCAAGCGGGCGCAGTGCCCTATCTTCTTGACCATCTCTACTCCTCGGACGCTAAACTGCAAGAAAACGCTGTCACGGCCCTTCTGAATCTCTCAATCTACGCCCCGAATCGCGAGGTGATAATGTCAAGCCGCGGTGCTTTGGACGCCATCGTGCACTGCCTCACGGCCGGGAGGAGCCTGGAGGCCAAGCAGAACGCCGCCGCCGCCATTTTCAGCCTTCTCGTCGTCGAGAACTACAGGCCTATCGTAGGCGACCGCCCCGAGGTTATTAGGGCTCTTCTGGACCTTATTCGCCTGGGAAACCCTAAGTGCAAGAAGGATGCCCTAAAAGCCC
>PICH-X1
GAATCAGCTGAGAGACTCCTCATCATCGGAAGAAGCCCAGAAAGAAGCCGTCTGCGAGCTCCGGCTGCTGGCCAAATGGGGCGACGAGCACCGCATTTCGATAGCTCAAGCGGGCGCAGTGCCCTATCTTCTTGACCATCTCTACTCCTCGGACGCTAAACTGCAAGAAAACGCTGTCACGGCCCTTCTGAATCTCTCAATCTACGCCCCGAATCGCGAGGTGATAATGTCAAGCCGCGGTGCTTTGGACGCCATCGTGCACTGCCTCACGGCCGGGAGGAGCCTGGAGGCCAAGCAGAACGCCGCCGCCGCCATTTTCAGCCTTCTCGTCGTCGAGAACTACAGGCCTATCGTAGGCGACCGCCCCGAGGTTATTAGGGCTCTTCTGGACCTTATTCGCCTGGGAAACCCTAAGTGCAAGAAGGATGCCCTAAAAGCCC
>PIST-15
GAATCAGCTGAGAGACTCCTCATCATCGGAAGAAGCCCAGAAAGAAGCCGTCTGCGAGCTCCGGCTGCTGGCCAAATGGGGCGACGAGCACCGCATTTCGATAGCTCAAGCGGGCGCAGTGCCCTATCTTCTTGACCATCTCTACTCCTCGGACGCTAAACTGCAAGAAAACGCTGTCACGGCCCTTCTGAATCTCTCAATCTACGCCCCGAATCGCGAGGTGATAATGTCAAGCCGCGGTGCTTTGGACGCCATCGTGCACTGCCTCACGGCCGGGAGGAGCCTGGAGGCCAAGCAGAACGCCGCCGCCGCCATTTTCAGCCTTCTCGTCGTCGAGAACTACAGGCCTATCGTAGGCGACCGCCCCGAGGTTATTAGGGCTCTTCTGGACCTTATTCGCCTGGGAAACCCTAAGTGCAAGAAGGATGCCCTAAAAGCCC
>PIST-4
GAATCAGCTGAGAGACTCCTCATCATCGGAAGAAGCCCAGAAAGAAGCCGTCTGCGAGCTCCGGCTGCTGGCCAAATGGGGCGACGAGCACCGCATTTCGATAGCTCAAGCGGGCGCAGTGCCCTATCTTCTTGACCATCTCTACTCCTCGGACGCTAAACTGCAAGAAAACGCTGTCACGGCCCTTCTGAATCTCTCAATCTACGCCCCGAATCGCGAGGTGATAATGTCAAGCCGCGGTGCTTTGGACGCCATCGTGCACTGCCTCACGGCCGGGAGGAGCCTGGAGGCCAAGCAGAACGCCGCCGCCGCCATTTTCAGCCTTCTCGTCGTCGAGAACTACAGGCCTATCGTAGGCGACCGCCCCGAGGTTATTAGGGCTCTTCTGGACCTTATTCGCCTGGGAAACCCTAAGTGCAAGAAGGATGCCCTAAAAGCCC
>PICH-X3
GAATCAGCTGAGAGACTCCTCATCATCGGAAGAAGCCCAGAAAGAAGCCGTCTGCGAGCTCCGGCTGCTGGCCAAATGGGGCGACGAGCACCGCATTTCGATAGCTCAAGCGGGCGCAGTGCCCTATCTTCTTGACCATCTCTACTCCTCGGACGCTAAACTGCAAGAAAACGCTGTCACGGCCCTTCTGAATCTCTCAATCTACGCCCCGAATCGCGAGGTGATAATGTCAAGCCGCGGTGCTTTGGACGCCATCGTGCACTGCCTCACGGCCGGGAGGAGCCTGGAGGCCAAGCAGAACGCCGCCGCCGCCATTTTCAGCCTTCTCGTCGTCGAGAACTACAGGCCTATCGTAGGCGACCGCCCCGAGGTTATTAGGGCTCTTCTGGACCTTATTCGCCTGGGAAACCCTAAGTGCAAGAAGGATGCCCTAAAAGCCC
>PIST-14
GAATCAGCTGAGAGACTCCTCATCATCGGAAGAAGCCCAGAAAGAAGCCGTCTGCGAGCTCCGGCTGCTGGCCAAATGGGGCGACGAGCACCGCATTTCGATAGCTCAAGCGGGCGCAGTGCCCTATCTTCTTGACCATCTCTACTCCTCGGACGCTAAACTGCAAGAAAACGCTGTCACGGCCCTTCTGAATCTCTCAATCTACGCCCCGAATCGCGAGGTGATAATGTCAAGCCGCGGTGCTTTGGACGCCATCGTGCACTGCCTCACGGCCGGGAGGAGCCTGGAGGCCAAGCAGAACGCCGCCGCCGCCATTTTCAGCCTTCTCGTCGTCGAGAACTACAGGCCTATCGTAGGCGACCGCCCCGAGGTTATTAGGGCTCTTCTGGACCTTATTCGCCTGGGAAACCCTAAGTGCAAGAAGGATGCCCTAAAAGCCC
>PIST-6
GAATCAGCTGAGAGACTCCTCATCATCGGAAGAAGCCCAGAAAGAAGCCGTCTGCGAGCTCCGGCTGCTGGCCAAATGGGGCGACGAGCACCGCATTTCGATAGCTCAAGCGGGCGCAGTGCCCTATCTTCTTGACCATCTCTACTCCTCGGACGCTAAACTGCAAGAAAACGCTGTCACGGCCCTTCTGAATCTCTCAATCTACGCCCCGAATCGCGAGGTGATAATGTCAAGCCGCGGTGCTTTGGACGCCATCGTGCACTGCCTCACGGCCGGGAGGAGCCTGGAGGCCAAGCAGAACGCCGCCGCCGCCATTTTCAGCCTTCTCGTCGTCGAGAACTACAGGCCTATCGTAGGCGACCGCCCCGAGGTTATTAGGGCTCTTCTGGACCTTATTCGCCTGGGAAACCCTAAGTGCAAGAAGGATGCCCTAAAAGCCC
>PIST-7
GAATCAGCTGAGAGACTCCTCATCATCGGAAGAAGCCCAGAAAGAAGCCGTCTGCGAGCTCCGGCTGCTGGCCAAATGGGGCGACGAGCACCGCATTTCGATAGCTCAAGCGGGCGCAGTGCCCTATCTTCTTGACCATCTCTACTCCTCGGACGCTAAACTGCAAGAAAACGCTGTCACGGCCCTTCTGAATCTCTCAATCTACGCCCCGAATCGCGAGGTGATAATGTCAAGCCGCGGTGCTTTGGACGCCATCGTGCACCGCCTCACGGCCGGGAGGAGCCTGGAGGCCAAGCAGAACGCCGCCGCCGCCATTTTCAGCCTTCTCGTCGTCGAGAACTACAGGCCTATCGTAGGCGACCGCCCCGAGGTTATTAGGGCTCTTCTGGACCTTATTCGCCTGGGAAACCCTAAGTGCAAGAAGGATGCCCTAAAAGCCC
>PILA-26
GAATCAGCTGAGAGACTCCTCATCATCGGAAGAAGCCCAGAAAGAAGCCGTCTGCGAGCTCCGGCTGCTGGCCAAATGGGGCGATGAGCACCGCATTTCGATAGCTCAAGCGGGCGCAGTGCCCTATCTTCTTGACCATCTCTACTCCTCGGACGCTAAACTGCAAGAAAACGCTGTCACGGCCCTTCTGAATCTCTCAATCTACGCCCCGAATCGCGAGGTGATAATGTCAAGCCGCGGTGCTTTGGACGCCATCGTGCACTGCCTCACGGCCGGGAGGAGCCTGGAGGCCAAGCAGAACGCCGCCGCCGCCATTTTCAGCCTTCTCGTCGTCGAGAACTACAGGCCTATCGTAGGCGACCGCCCCGAGGTTATTAGGGCTCTTCTGGACCTTATTCGCCTGGGAAACCCTAAGTGCAAGAAGGATGCCCTAAAAGCCC
>PILA-19
GAATCAGCTGAGAGACTCCTCATCATCGGAAGAAGCCCAGAAAGAAGCCGTCTGCGAGCTCCGGCTGCTGGCCAAATGGGGCGACGAGCACCGCATTTCGATAGCTCAAGCGGGCGCAGTGCCCTATCTTCTTGACCATCTCTACTCCTCGGACGCTAAACTGCAAGAAAACGCTGTCACGGCCCTTCTGAATCTCTCAATCTACGCCCCGAATCGCGAGGTGATAATGTCAAGCCGCGGTGCTTTGGACGCCATCGTGCACTGCCTCACGGCCGGGAGGAGCCTGGAGGCCAAGCAGAACGCCGCCGCCGCCATTTTCAGCCTTCTCGTCGTCGAGAACTACAGGCCTATCGTAGGCGACCGCCCCGAGGTTATTAGGGCTCTTCTGGACCTTATTCGCCTGGGAAACCCTAAGTGCAAGAAGGATGCCCTAAAAGCCC
>PILA-20
GAATCAGCTGAGAGACTCCTCATCATCGGAAGAAGCCCAGAAAGAAGCCGTCTGCGAGCTCCGGCTGCTGGCCAAATGGGGCGACGAGCACCGCATTTCGATAGCTCAAGCGGGCGCAGTGCCCTATCTTCTTGACCATCTCTACTCCTCGGACGCTAAACTGCAAGAAAACGCTGTCACGGCCCTTCTGAATCTCTCAATCTACGCCCCGAATCGCGAGGTGATAATGTCAAGCCGCGGTGCTTTGGACGCCATCGTGCACTGCCTCACGGCCGGGAGGAGCCTGGAGGCCAAGCAGAACGCCGCCGCCGCCATTTTCAGCCTTCTCGTCGTCGAGAACTACAGGCCTATCGTAGGCGACCGCCCCGAGGTTATTAGGGCTCTTCTGGACCTTATTCGCCTGGGAAACCCTAAGTGCAAGAAGGATGCCCTAAAAGCCC
>PILA-21
GAATCAGCTGAGAGACTCCTCATCATCGGAAGAAGCCCAGAAAGAAGCCGTCTGCGAGCTCCGGCTGCTGGCCAAATGGGGCGACGAGCACCGCATTTCGATAGCTCAAGCGGGCGCAGTGCCCTATCTTCTTGACCATCTCTACTCCTCGGACGCTAAACTGCAAGAAAACGCTGTCACGGCCCTTCTGAATCTCTCAATCTACGCCCCGAATCGCGAGGTGATAATGTCAAGCCGCGGTGCTTTGGACGCCATCGTGCACTGCCTCACGGCCGGGAGGAGCCTGGAGGCCAAGCAGAACGCCGCCGCCGCCATTTTCAGCCTTCTCGTCGTCGAGAACTACAGGCCTATTGTAGGCGACCGCCCCGAGGTTATTAGGGCTCTTCTGGACCTTATTCGCCTGGGAAACCCTAAGTGCAAGAAGGATGCCCTAAAAGCCC
>PILA-17
GAATCAGCTGAGAGACTCCTCATCATCGGAAGAAGCCCAGAAAGAAGCCGTCTGCGAGCTCCGGCTGCTGGCCAAATGGGGCGACGAGCACCGCATTTCGATAGCTCAAGCGGGCGCAGTGCCCTATCTTCTTGACCATCTCTACTCCTCGGACGCTAAACTGCAAGAAAACGCTGTCACGGCCCTTCTGAATCTCTCAATCTACGCCCCGAATCGCGAGGTGATAATGTCAAGCCGCGGTGCTTTGGACGCCATCGTGCACTGCCTCACGGCCGGGAGGAGCCTGGAGGCCAAGCAGAACGCCGCCGCCGCCATTTTCAGCCTTCTCGTCGTCGAGAACTACAGGCCTATTGTAGGCGACCGCCCCGAGGTTATTAGGGCTCTTCTGGACCTTATTCGCCTGGGAAACCCTAAGTGCAAGAAGGATGCCCTAAAAGCCC
>PILA-23
GAATCAGCTGAGAGACTCCTCATCATCGGAAGAAGCCCAGAAAGAAGCCGTCTGCGAGCTCCGGCTGCTGGCCAAATGGGGCGACGAGCACCGCATTTCGATAGCTCAAGCGGGCGCAGTGCCCTATCTTCTTGACCATCTCTACTCCTCGGACGCTAAACTGCAAGAAAACGCTGTCACGGCCCTTCTGAATCTCTCAATCTACGCCCCGAATCGCGAGGTGATAATGTCAAGCCGCGGTGCTTTGGACGCCATCGTGCACTGCCTCACGGCCGGGAGGAGCCTGGAGGCCAAGCAGAACGCCGCCGCCGCCATTTTCAGCCTTCTCGTCGTCGAGAACTACAGGCCTATCGTAGGCGACCGCCCCGAGGTTATTAGGGCTCTTCTGGACCTTATTCGCCTGGGAAACCCTAAGTGCAAGAAGGATGCCCTAAAAGCCC
>PILA-27
GAATCAGCTGAGAGACTCCTCATCATCGGAAGAAGCCCAGAAAGAAGCCGTCTGCGAGCTCCGGCTGCTGGCCAAATGGGGCGACGAGCACCGCATTTCGATAGCTCAAGCGGGCGCAGTGCCCTATCTTCTTGACCATCTCTACTCCTCGGACGCTAAACTGCAAGAAAACGCTGTCACGGCCCTTCTGAATCTCTCAATCTACGCCCCGAATCGCGAGGTGATAATGTCAAGCCGCGGTGCTTTGGACGCCATCGTGCACTGCCTCACGGCCGGGAGGAGCCTGGAGGCCAAGCAGAACGCCGCCGCCGCCATTTTCAGCCTTCTCGTCGTCGAGAACTACAGGCCTATCGTAGGCGACCGCCCCGAGGTTATTAGGGCTCTTCTGGACCTTATTCGCCTGGGAAACCCTAAGTGCAAGAAGGATGCCCTAAAAGCCC
>PILA-28
GAATCAGCTGAGAGACTCCTCATCATCGGAAGAAGCCCAGAAAGAAGCCGTCTGCGAGCTCCGGCTGCTGGCCAAATGGGGCGACGAGCACCGCATTTCGATAGCTCAAGCGGGCGCAGTGCCCTATCTTCTTGACCATCTCTACTCCTCGGACGCTAAACTGCAAGAAAACGCTGTCACGGCCCTTCTGAATCTCTCAATCTACGCCCCGAATCGCGAGGTGATAATGTCAAGCCGCGGTGCTTTGGACGCCATCGTGCACTGCCTCACGGCCGGGAGGAGCCTGGAGGCCAAGCAGAACGCCGCCGCCGCCATTTTCAGCCTTCTCGTCGTCGAGAACTACAGGCCTATCGTAGGCGACCGCCCCGAGGTTATTAGGGCTCTTCTGGACCTTATTCGCCTGGGAAACCCTAAGTGCAAGAAGGATGCCCTAAAAGCCC
>PILA-24
GAATCAGCTGAGAGACTCCTCATCATCGGAAGAAGCCCAGAAAGAAGCCGTCTGCGAGCTCCGGCTGCTGGCCAAATGGGGCGATGAGCACCGCATTTCGATAGCTCAAGCGGGCGCAGTGCCCTATCTTCTTGACCATCTCTACTCCTCGGACGCTAAACTGCAAGAAAACGCTGTCACGGCCCTTCTGAATCTCTCAATCTACGCCCCGAATCGCGAGGTGATAATGTCAAGCCGCGGTGCTTTGGACGCCATCGTGCACTGCCTCACGGCCGGGAGGAGCCTGGAGGCCAAGCAGAACGCCGCCGCCGCCATTTTCAGCCTTCTCGTCGTCGAGAACTACAGGCCTATCGTAGGCGACCGCCCCGAGGTTATTAGGGCTCTTCTGGACCTTATTCGCCTGGGAAACCCTAAGTGCAAGAAGGATGCCCTAAAAGCCC
>PILA-22
GAATCAGCTGAGAGACTCCTCATCATCGGAAGAAGCCCAGAAAGAAGCCGTCTGCGAGCTCCGGCTGCTGGCCAAATGGGGCGACGAGCACCGCATTTCGATAGCTCAAGCGGGCGCAGTGCCCTATCTTCTTGACCATCTCTACTCCTCGGACGCTAAACTGCAAGAAAACGCTGTCACGGCCCTTCTGAATCTCTCAATCTACGCCCCGAATCGCGAGGTGATAATGTCAAGCCGCGGTGCTTTGGACGCCATCGTGCACTGCCTCACGGCCGGGAGGAGCCTGGAGGCCAAGCAGAACGCCGCCGCCGCCATTTTCAGCCTTCTCGTCGTCGAGAACTACAGGCCTATCGTAGGCGACCGCCCCGAGGTTATTAGGGCTCTTCTGGACCTTATTCGCCTGGGAAACCCTAAGTGCAAGAAGGATGCCCTAAAAGCCC
>PILA-18
GAATCAGCTGAGAGACTCCTCATCATCGGAAGAAGCCCAGAAAGAAGCCGTCTGCGAGCTCCGGCTGCTGGCCAAATGGGGCGACGAGCACCGCATTTCGATAGCTCAAGCGGGCGCAGTGCCCTATCTTCTTGACCATCTCTACTCCTCGGACGCTAAACTGCAAGAAAACGCTGTCACGGCCCTTCTGAATCTCTCAATCTACGCCCCGAATCGCGAGGTGATAATGTCAAGCCGCGGTGCTTTGGACGCCATCGTGCACTGCCTCACGGCCGGGAGGAGCCTGGAGGCCAAGCAGAACGCCGCCGCCGCCATTTTCAGCCTTCTCGTCGTCGAGAACTACAGGCCTATTGTAGGCGACCGCCCCGAGGTTATTAGGGCTCTTCTGGACCTTATTCGCCTGGGAAACCCTAAGTGCAAGAAGGATGCCCTAAAAGCCC
>PILA-29
GAATCAGCTGAGAGACTCCTCATCATCGGAAGAAGCCCAGAAAGAAGCCGTCTGCGAGCTCCGGCTGCTGGCCAAATGGGGCGACGAGCACCGCATTTCGATAGCTCAAGCGGGCGCAGTGCCCTATCTTCTTGACCATCTCTACTCCTCGGACGCTAAACTGCAAGAAAACGCTGTCACGGCCCTTCTGAATCTCTCAATCTACGCCCCGAATCGCGAGGTGATAATGTCAAGCCGCGGTGCTTTGGACGCCATCGTGCACTGCCTCACGGCCGGGAGGAGCCTGGAGGCCAAGCAGAACGCCGCCGCCGCCATTTTCAGCCTTCTCGTCGTCGAGAACTACAGGCCTATCGTAGGCGACCGCCCCGAGGTTATTAGGGCTCTTCTGGACCTTATTCGCCTGGGAAACCCTAAGTGCAAGAAGGATGCCCTAAAAGCCC
