# Supplementary material for: An empirical evaluation of two-stage species tree inference strategies using a multilocus dataset from North American pines
Source: BMC Evol Biol. 2014 Mar 29;14:67. doi: 10.1186/1471-2148-14-67 (PMC4021425; doi:10.1186/1471-2148-14-67)
Supplement: Additional file 3 — Zip archive containing data filesDp,Dp,0,Ds,Ds,0, and a description of these files. [file 1471-2148-14-67-S3.zip › DeGiorgioEtAl_2014_AdditionalFile1/Dataset_Dp0/2_7189_01.fas]

>PIAL-16
GTTTGTTTCTGCATCGGCGGGAAACAATGGCCCCGGGGATGTCACCGTCACTAACGTTGCTCCCTGGATAACCACGGTGGGTGCCGGCACTATGGATCGTAGCTTCCCCGCTGACATTGTGCTGGGCGACGGGAGTTTCATGCGGGGCGTGTCAATGTATAGCGGAAAGGGATTGGCCCAGGGACGACAGTTTCCTCTGGTTTATGCGGGTGATGCAGGTCGAGCCGAGAGCATGGATGCTTATTCCTCGTCTCTGTGCATGGAAGGTTCGTTGGATCCCGAGGTGATTAAGGGGAAAGTTGTGTTGTGTGAGCGCGGGAATAATCCGAGGGTGTTGAAGGGTTCTGTGGTCAAGCAAGCTGGAGGTGTGGGAATGATACTTTATAACACCGTCTCTGATGGTGAAGGGCTCATTGCAGATCCTCATCTTTTGCCTGCTGTTGCAGTGGGTAGCGCTGCAGGGGATTCGATCCGTCGATACATTTT
>PIAL-8
GTTTGTTTCTGCATCGGCGGGAAACAATGGCCCCGGGGATGTCACCGTCACTAACGTTGCTCCCTGGATAACCACGGTGGGTGCCGGCACTATGGATCGTAGCTTCCCCGCTGACATTGTGCTGGGCGACGGGAGTTTCATGCGGGGCGTGTCAATGTATAGCGGAAAGGGATTGGCCCAGGGACGACAGTTTCCTCTGGTTTATGCGGGTGATGCAGGTCGAGCCGAGAGCATGGATGCTTATTCCTCGTCTCTGTGCATGGAAGGTTCGTTGGATCCCGAGGTGATTAAGGGGAAAGTTGTGTTGTGTGAGCGCGGGAATAATCCGAGGGTGTTGAAGGGTTCTGTGGTCAAGCAAGCTGGAGGTGTGGGAATGATACTTTATAACACCGTCTCTGATGGTGAAGGGCTCATTGCAGATCCTCATCTTTTGCCTGCTGTTGCAGTGGGTAGCGCTGCAGGGGATTCGATCCGTCGATACATTTT
>PIAL-12
GTTTGTTTCTGCATCGGCGGGAAACAATGGCCCCGGGGATGTCACCGTCACTAACGTTGCTCCCTGGATAACCACGGTGGGTGCCGGCACTATGGATCGTAGCTTCCCCGCTGACATTGTGCTGGGCGACGGGAGTTTCATGCGGGGCGTGTCAATGTATAGCGGAAAGGGATTGGCCCAGGGACGACAGTTTCCTCTGGTTTATGCGGGTGATGCAGGTCGAGCCGAGAGCATGGATGCTTATTCCTCGTCTCTGTGCATGGAAGGTTCGTTGGATCCCGAGGTGATTAAGGGGAAAGTTGTGTTGTGTGAGCGCGGGAATAATCCGAGGGTGTTGAAGGGTTCTGTGGTCAAGCAAGCTGGAGGTGTGGGAATGATACTTTATAACACCGTCTCTGATGGTGAAGGGCTCATTGCAGATCCTCATCTTTTGCCTGCTGTTGCAGTGGGTAGCGCTGCAGGGGATTCGATCCGTCGATACATTTT
>PIAL-17
GTTTGTTTCTGCATCGGCGGGAAACAATGGCCCCGGGGATGTCACCGTCACTAACGTTGCTCCCTGGATAACCACGGTGGGTGCCGGCACTATGGATCGTAGCTTCCCCGCTGACATTGTGCTGGGCGACGGGAGTTTCATGCGGGGCGTGTCAATGTATAGCGGAAAGGGATTGGCCCAGGGACGACAGTTTCCTCTGGTTTATGCGGGTGATGCAGGTCGAGCCGAGAGCATGGATGCTTATTCCTCGTCTCTGTGCATGGAAGGTTCGTTGGATCCCGAGGTGATTAAGGGGAAAGTTGTGTTGTGTGAGCGCGGGAATAATCCGAGGGTGTTGAAGGGTTCTGTGGTCAAGCAAGCTGGAGGTGTGGGAATGATACTTTATAACACCGTCTCTGATGGTGAAGGGCTCATTGCAGATCCTCATCTTTTGCCTGCTGTTGCAGTGGGTAGCGCTGCAGGGGATTCGATCCGTCGATACATTTT
>PIAL-3
GTTTGTTTCTGCATCGGCGGGAAACAATGGCCCCGGGGATGTCACCGTCACTAACGTTGCTCCCTGGATAACCACGGTGGGTGCCGGCACTATGGATCGTAGCTTCCCCGCTGACATTGTGCTGGGCGACGGGAGTTTCATGCGGGGCGTGTCAATGTATAGCGGAAAGGGATTGGCCCAGGGACGACAGTTTCCTCTGGTTTATGCGGGTGATGCAGGTCGAGCCGAGAGCATGGATGCTTATTCCTCGTCTCTGTGCATGGAAGGTTCGTTGGATCCCGAGGTGATTAAGGGGAAGGTTGTGTTGTGTGAGCGCGGGAATAATCCGAGGGTGTTGAAGGGTTCTGTGGTCAAGCAAGCTGGAGGTGTGGGAATGATACTTTATAACACCGTCTCTGATGGTGAAGGGCTCATTGCAGATCCTCATCTTTTGCCTGCTGTTGCAGTGGGTAGCGCTGCAGGGGATTCGATCCGTCGATACATTTT
>PIAL-2
GTTTGTTTCTGCATCGGCGGGAAACAATGGCCCCGGGGATGTCACCGTCACTAACGTTGCTCCCTGGATAACCACGGTGGGTGCCGGCACTATGGATCGTAGCTTCCCCGCTGACATTGTGCTGGGCGACGGGAGTTTCATGCGGGGCGTGTCAATGTATAGCGGAAAGGGATTGGCCCAGGGACGACAGTTTCCTCTGGTTTATGCGGGTGATGCAGGTCGAGCCGAGAGCATGGATGCTTATTCCTCGTCTCTGTGCATGGAAGGTTCGTTGGATCCCGAGGTGATTAAGGGGAAAGTTGTGTTGTGTGAGCGCGGGAATAATCCGAGGGTGTTGAAGGGTTCTGTGGTCAAGCAAGCTGGAGGTGTGGGAATGATACTTTATAACACCGTCTCTGATGGTGAAGGGCTCATTGCAGATCCTCATCTTTTGCCTGCTGTTGCAGTGGGTAGCGCTGCAGGGGATTCGATCCGTCGATACATTTT
>PIAL-4
GTTTGTTTCTGCATCGGCGGGAAACAATGGCCCCGGGGATGTCACCGTCACTAACGTTGCTCCCTGGATAACCACGGTGGGTGCCGGCACTATGGATCGTAGCTTCCCCGCTGACATTGTGCTGGGCGACGGGAGTTTCATGCGGGGCGTGTCAATGTATAGCGGAAAGGGATTGGCCCAGGGACGACAGTTTCCTCTGGTTTATGCGGGTGATGCAGGTCGAGCCGAGAGCATGGATGCTTATTCCTCGTCTCTGTGCATGGAAGGTTCGTTGGATCCCGAGGTGATTAAGGGGAAAGTTGTGTTGTGTGAGCGCGGGAATAATCCGAGGGTGTTGAAGGGTTCTGTGGTCAAGCAAGCTGGAGGTGTGGGAATGATACTTTATAACACCGTCTCTGATGGTGAAGGGCTCATTGCAGATCCTCATCTTTTGCCTGCTGTTGCAGTGGGTAGCGCTGCAGGGGATTCGATCCGTCGATACATTTT
>PIAL-10
GTTTGTTTCTGCATCGGCGGGAAACAATGGCCCCGGGGATGTCACCGTCACTAACGTTGCTCCCTGGATAACCACGGTGGGTGCCGGCACTATGGATCGTAGCTTCCCCGCTGACATTGTGCTGGGCGACGGGAGTTTCATGCGGGGCGTGTCAATGTATAGCGGAAAGGGATTGGCCCAGGGACGACAGTTTCCTCTGGTTTATGCGGGTGATGCAGGTCGAGCCGAGAGCATGGATGCTTATTCCTCGTCTCTGTGCATGGAAGGTTCGTTGGATCCCGAGGTGATTAAGGGGAAAGTTGTGTTGTGTGAGCGCGGGAATAATCCGAGGGTGTTGAAGGGTTCTGTGGTCAAGCAAGCTGGAGGTGTGGGAATGATACTTTATAACACCGTCTCTGATGGTGAAGGGCTCATTGCAGATCCTCATCTTTTGCCTGCTGTTGCAGTGGGTAGCGCTGCAGGGGATTCGATCCGTCGATACATTTT
>PIAL-6
GTTTGTTTCTGCATCGGCGGGAAACAATGGCCCCGGGGATGTCACCGTCACTAACGTTGCTCCCTGGATAACCACGGTGGGTGCCGGCACTATGGATCGTAGCTTCCCCGCTGACATTGTGCTGGGCGACGGGAGTTTCATGCGGGGCGTGTCAATGTATAGCGGAAAGGGATTGGCCCAGGGACGACAGTTTCCTCTGGTTTATGCGGGTGATGCAGGTCGAGCCGAGAGCATGGATGCTTATTCCTCGTCTCTGTGCATGGAAGGTTCGTTGGATCCCGAGGTGATTAAGGGGAAAGTTGTGTTGTGTGAGCGCGGGAATAATCCGAGGGTGTTGAAGGGTTCTGTGGTCAAGCAAGCTGGAGGTGTGGGAATGATACTTTATAACACCGTCTCTGATGGTGAAGGGCTCATTGCAGATCCTCATCTTTTGCCTGCTGTTGCAGTGGGTAGCGCTGCAGGGGATTCGATCCGTCGATACATTTT
>PIAL-9
GTTTGTTTCTGCATCGGCGGGAAACAATGGCCCCGGGGATGTCACCGTCACTAACGTTGCTCCCTGGATAACCACGGTGGGTGCCGGCACTATGGATCGTAGCTTCCCCGCTGACATTGTGCTGGGCGACGGGAGTTTCATGCGGGGCGTGTCAATGTATAGCGGAAAGGGATTGGCCCAGGGACGACAGTTTCCTCTGGTTTATGCGGGTGATGCAGGTCGAGCCGAGAGCATGGATGCTTATTCCTCGTCTCTGTGCATGGAAGGTTCGTTGGATCCCGAGGTGATTAAGGGGAAGGTTGTGTTGTGTGAGCGCGGGAATAATCCGAGGGTGTTGAAGGGTTCTGTGGTCAAGCAAGCTGGAGGTGTGGGAATGATACTTTATAACACCGTCTCTGATGGTGAAGGGCTCATTGCAGATCCTCATCTTTTGCCTGCTGTTGCAGTGGGTAGCGCTGCAGGGGATTCGATCCGTCGATACATTTT
>PIAY-16
GTTTGTTTCTGCATCGGCGGGAAACAATGGCCCCGGGGATGTCACCGTCACTAACGTTGCTCCCTGGATAACCACGGTGGGTGCCGGCACTATGGATCGTAGCTTCCCCGCTGACATTGTGCTGGGCGACGGGAGTTTCATGCGGGGCGTGTCAATGTATAGCGGAAAGGGATTGGCCCAGGGACGACAGTTTCCTCTGGTTTATGCGGGTGATGCAGGTCGAGCCGAGAGCATGGATGCTTATTCCTCGTCTCTGTGCATGGAAGGTTCGTTGGATCCCGAGGTGATTAAGGGGAAAGTTGTGTTGTGTGAGCGCGGGAATAATCCGAGGGTGTTGAAGGGTTCTGTGGTCAAGCAAGCTGGAGGGGTGGGAATGATACTTTATAACACCGTCTCTGATGGCGAAGGGCTCATTGCAGATCCTCATCTTTTGCCTGCTGTTGCAGTGGGTAGCGCTGCAGGGGATTCGATCCGTCGATACATTTT
>PIAY-14
GTTTGTTTCTGCATCGGCGGGAAACAATGGCCCCGGGGATGTCACCGTCACTAACGTTGCTCCCTGGATAACCACGGTGGGTGCCGGCACTATGGATCGTAGCTTCCCCGCTGACATTGTGCTGGGCGACGGGAGTTTCATGCGGGGCGTGTCAATGTATAGCGGAAAGGGATTGGCCCAGGGACGACAGTTTCCTCTGGTTTATGCGGGTGATGCAGGTCGAGCCGAGAGCATGGATGCTTATTCCTCGTCTCTGTGCATGGAAGGTTCGTTGGATCCCGAGGTGATTAAGGGGAAAGTTGTGTTGTGTGAGCGCGGGAATAATCCGAGGGTGTTGAAGGGTTCTGTGGTCAAGCAAGCTGGAGGGGTGGGAATGATACTTTATAACACCGTCTCTGATGGCGAAGGGCTCATTGCAGATCCTCATCTTTTGCCTGCTGTTGCAGTGGGTAGCGCTGCAGGGGATTCGATCCGTCGATACATTTT
>PIAY-19
GTTTGTTTCTGCATCGGCGGGAAACAATGGCCCTGGGGATGTCACCGTCACTAACGTTGCTCCCTGGATAACCACGGTGGGTGCCGGCACTATGGATCGTAGCTTCCCCGCTGACATTGTGCTGGGCGACGGGAGTTTCATGCGGGGCGTGTCAATGTATAGCGGAAAGGGATTGGCCCAGGGACGACAGTTTCCTCTGGTTTATGCGGGTGATGCAGGTCGAGCCGAGAGCATGGATGCTTATTCCTCGTCTCTGTGCATGGAAGGTTCGTTGGATCCCGAGGTGATTAAGGGGAAAGTTGTGTTGTGTGAGCGCGGGAATAATCCGAGGGTGTTGAAGGGTTCTGTGGTCAAGCAAGCTGGAGGGGTGGGAATGATACTTTATAACACCGTCTCTGATGGCGAAGGGCTCATTGCAGATCCTCATCTTTTGCCTGCTGTTGCAGTGGGTAGCGCTGCAGGGGATTCGATCCGTCGATACATTTT
>PIAY-5
GTTTGTTTCTGCATCGGCGGGAAACAATGGCCCCGGGGATGTCACCGTCACTAACGTTGCTCCCTGGATAACCACGGTGGGTGCCGGCACTATGGATCGTAGCTTCCCCGCTGACATTGTGCTGGGCGACGGGAGTTTCATGCGGGGCGTGTCAATGTATAGCGGAAAGGGATTGGCCCAGGGACGACAGTTTCCTCTGGTTTATGCGGGTGATGCAGGTCGAGCCGAGAGCATGGATGCTTATTCCTCGTCTCTGTGCATGGAAGGTTCGTTGGATCCCGAGGTGATTAAGGGGAAAGTTGTGTTGTGTGAGCGCGGGAATAATCCGAGGGTGTTGAAGGGTTCTGTGGTCAAGCAAGCTGGAGGGGTGGGAATGATACTTTATAACACCGTCTCTGATGGCGAAGGGCTCATTGCAGATCCTCATCTTTTGCCTGCTGTTGCAGTGGGTAGCGCTGCAGGGGATTCGATCCGTCGATACATTTT
>PIAY-9
GTTTGTTTCTGCATCGGCGGGAAACAATGGCCCTGGGGATGTCACCGTCACTAACGTTGCTCCCTGGATAACCACGGTGGGTGCCGGCACTATGGATCGTAGCTTCCCCGCTGACATTGTGCTGGGCGACGGGAGTTTCATGCGGGGCGTGTCAATGTATAGCGGAAAGGGATTGGCCCAGGGACGACAGTTTCCTCTGGTTTATGCGGGTGATGCAGGTCGAGCCGAGAGCATGGATGCTTATTCCTCGTCTCTGTGCATGGAAGGTTCGTTGGATCCCGAGGTGATTAAGGGGAAAGTTGTGTTGTGTGAGCGCGGGAATAATCCGAGGGTGTTGAAGGGTTCTGTGGTCAAGCAAGCTGGAGGGGTGGGAATGATACTTTATAACACCGTCTCTGATGGCGAAGGGCTCATTGCAGATCCTCATCTTTTGCCTGCTGTTGCAGTGGGTAGCGCTGCAGGGGATTCGATCCGTCGATACATTTT
>PIAY-15
GTTTGTTTCTGCATCGGCGGGAAACAATGGCCCCGGGGATGTCACCGTCACTAACGTTGCTCCCTGGATAACCACGGTGGGTGCCGGCACTATGGATCGTAGCTTCCCCGCTGACATTGTGCTGGGCGACGGGAGTTTCATGCGGGGCGTGTCAATGTATAGCGGAAAGGGATTGGCCCAGGGACGACAGTTTCCTCTGGTTTATGCGGGTGATGCAGGTCGAGCCGAGAGCATGGATGCTTATTCCTCGTCTCTGTGCATGGAAGGTTCGTTGGATCCCGAGGTGATTAAGGGGAAAGTTGTGTTGTGTGAGCGCGGGAATAATCCGAGGGTGTTGAAGGGTTCTGTGGTCAAGCAAGCTGGAGGGGTGGGAATGATACTTTATAACACCGTCTCTGATGGCGAAGGGCTCATTGCAGATCCTCATCTTTTGCCTGCTGTTGCAGTGGGTAGCGCTGCAGGGGATTCGATCCGTCGATACATTTT
>PIAY-3
GTTTGTTTCTGCATCGGCGGGAAACAATGGCCCCGGGGATGTCACCGTCACTAACGTTGCTCCCTGGATAACCACGGTGGGTGCCGGCACTATGGATCGTAGCTTCCCCGCTGACATTGTGCTGGGCGACGGGAGTTTCATGCGGGGCGTGTCAATGTATAGCGGAAAGGGATTGGCCCAGGGACGACAGTTTCCTCTGGTTTATGCGGGTGATGCAGGTCGAGCCGAGAGCATGGATGCTTATTCCTCGTCTCTGTGCATGGAAGGTTCGTTGGATCCCGAGGTGATTAAGGGGAAAGTTGTGTTGTGTGAGCGCGGGAATAATCCGAGGGTGTTGAAGGGTTCTGTGGTCAAGCAAGCTGGAGGGGTGGGAATGATACTTTATAACACCGTCTCTGATGGCGAAGGGCTCATTGCAGATCCTCATCTTTTGCCTGCTGTTGCAGTGGGTAGCGCTGCAGGGGATTCGATCCGTCGATACATTTT
>PIAY-1
GTTTGTTTCTGCATCGGCGGGAAACAATGGCCCCGGGGATGTCACCGTCACTAACGTTGCTCCCTGGATAACCACGGTGGGTGCCGGCACTATGGATCGTAGCTTCCCCGCTGACATTGTGCTGGGCGACGGGAGTTTCATGCGGGGCGTGTCAATGTATAGCGGAAAGGGATTGGCCCAGGGACGACAGTTTCCTCTGGTTTATGCGGGTGATGCAGGTCGAGCCGAGAGCATGGATGCTTATTCCTCGTCTCTGTGCATGGAAGGTTCGTTGGATCCCGAGGTGATTAAGGGGAAAGTTGTGTTGTGTGAGCGCGGGAATAATCCGAGGGTGTTGAAGGGTTCTGTGGTCAAGCAAGCTGGAGGGGTGGGAATGATACTTTATAACACCGTCTCTGATGGCGAAGGGCTCATTGCAGATCCTCATCTTTTGCCTGCTGTTGCAGTGGGTAGCGCTGCAGGGGATTCGATCCGTCGATACATTTT
>PIAY-2
GTTTGTTTCTGCATCGGCGGGAAACAATGGCCCCGGGGATGTCACCGTCACTAACGTTGCTCCCTGGATAACCACGGTGGGTGCCGGCACTATGGATCGTAGCTTCCCCGCTGACATTGTGCTGGGCGACGGGAGTTTCATGCGGGGCGTGTCAATGTATAGCGGAAAGGGATTGGCCCAGGGACGACAGTTTCCTCTGGTTTATGCGGGTGATGCAGGTCGAGCCGAGAGCATGGATGCTTATTCCTCGTCTCTGTGCATGGAAGGTTCGTTGGATCCCGAGGTGATTAAGGGGAAAGTTGTGTTGTGTGAGCGCGGGAATAATCCGAGGGTGTTGAAGGGTTCTGTGGTCAAGCAAGCTGGAGGGGTGGGAATGATACTTTATAACACCGTCTCTGATGGCGAAGGGCTCATTGCAGATCCTCATCTTTTGCCTGCTGTTGCAGTGGGTAGCGCTGCAGGGGATTCGATCCGTCGATACATTTT
>PIAY-10
GTTTGTTTCTGCATCGGCGGGAAACAATGGCCCCGGGGATGTCACCGTCACTAACGTTGCTCCCTGGATAACCACGGTGGGTGCCGGCACTATGGATCGTAGCTTCCCCGCTGACATTGTGCTGGGCGACGGGAGTTTCATGCGGGGCGTGTCAATGTATAGCGGAAAGGGATTGGCCCAGGGACGACAGTTTCCTCTGGTTTATGCGGGTGATGCAGGTCGAGCCGAGAGCATGGATGCTTATTCCTCGTCTCTGTGCATGGAAGGTTCGTTGGATCCCGAGGTGATTAAGGGGAAAGTTGTGTTGTGTGAGCGCGGGAATAATCCGAGGGTGTTGAAGGGTTCTGTGGTCAAGCAAGCTGGAGGGGTGGGAATGATACTTTATAACACCGTCTCTGATGGCGAAGGGCTCATTGCAGATCCTCATCTTTTGCCTGCTGTTGCAGTGGGTAGCGCTGCAGGGGATTCGATCCGTCGATACATTTT
>PIAY-17
GTTTGTTTCTGCATCGGCGGGAAACAATGGCCCCGGGGATGTCACCGTCACTAACGTTGCTCCCTGGATAACCACGGTGGGTGCCGGCACTATGGATCGTAGCTTCCCCGCTGACATTGTGCTGGGCGACGGGAGTTTCATGCGGGGCGTGTCAATGTATAGCGGAAAGGGATTGGCCCAGGGACGACAGTTTCCTCTGGTTTATGCGGGTGATGCAGGTCGAGCCGAGAGCATGGATGCTTATTCCTCGTCTCTGTGCATGGAAGGTTCGTTGGATCCCGAGGTGATTAAGGGGAAAGTTGTGTTGTGTGAGCGCGGGAATAATCCGAGGGTGTTGAAGGGTTCTGTGGTCAAGCAAGCTGGAGGGGTGGGAATGATACTTTATAACACCGTCTCTGATGGCGAAGGGCTCATTGCAGATCCTCATCTTTTGCCTGCTGTTGCAGTGGGTAGCGCTGCAGGGGATTCGATCCGTCGATACATTTT
>PIAY-8
GTTTGTTTCTGCATCGGCGGGAAACAATGGCCCCGGGGATGTCACCGTCACTAACGTTGCTCCCTGGATAACCACGGTGGGTGCCGGCACTATGGATCGTAGCTTCCCCGCTGACATTGTGCTGGGCGACGGGAGTTTCATGCGGGGCGTGTCAATGTATAGCGGAAAGGGATTGGCCCAGGGACGACAGTTTCCTCTGGTTTATGCGGGTGATGCAGGTCGAGCCGAGAGCATGGATGCTTATTCCTCGTCTCTGTGCATGGAAGGTTCGTTGGATCCCGAGGTGATTAAGGGGAAAGTTGTGTTGTGTGAGCGCGGGAATAATCCGAGGGTGTTGAAGGGTTCTGTGGTCAAGCAAGCTGGAGGGGTGGGAATGATACTTTATAACACCGTCTCTGATGGCGAAGGGCTCATTGCAGATCCTCATCTTTTGCCTGCTGTTGCAGTGGGTAGCGCTGCAGGGGATTCGATCCGTCGATACATTTT
>PIAY-6
GTTTGTTTCTGCATCGGCGGGAAACAATGGCCCCGGGGATGTCACCGTCACTAACGTTGCTCCCTGGATAACCACGGTGGGTGCCGGCACTATGGATCGTAGCTTCCCCGCTGACATTGTGCTGGGCGACGGGAGTTTCATGCGGGGCGTGTCAATGTATAGCGGAAAGGGATTGGCCCAGGGACGACAGTTTCCTCTGGTTTATGCGGGTGATGCAGGTCGAGCCGAGAGCATGGATGCTTATTCCTCGTCTCTGTGCATGGAAGGTTCGTTGGATCCCGAGGTGATTAAGGGGAAAGTTGTGTTGTGTGAGCGCGGGAATAATCCGAGGGTGTTGAAGGGTTCTGTGGTCAAGCAAGCTGGAGGGGTGGGAATGATACTTTATAACACCGTCTCTGATGGCGAAGGGCTCATTGCAGATCCTCATCTTTTGCCTGCTGTTGCAGTGGGTAGCGCTGCAGGGGATTCGATCCGTCGATACATTTT
>PIAY-7
GTTTGTTTCTGCATCGGCGGGAAACAATGGCCCCGGGGATGTCACCGTCACTAACGTTGCTCCCTGGATAACCACGGTGGGTGCCGGCACTATGGATCGTAGCTTCCCCGCTGACATTGTGCTGGGCGACGGGAGTTTCATGCGGGGCGTGTCAATGTATAGCGGAAAGGGATTGGCCCAGGGACGACAGTTTCCTCTGGTTTATGCGGGTGATGCAGGTCGAGCCGAGAGCATGGATGCTTATTCCTCGTCTCTGTGCATGGAAGGTTCGTTGGATCCCGAGGTGATTAAGGGGAAAGTTGTGTTGTGTGAGCGCGGGAATAATCCGAGGGTGTTGAAGGGTTCTGTGGTCAAGCAAGCTGGAGGGGTGGGAATGATACTTTATAACACCGTCTCTGATGGCGAAGGGCTCATTGCAGATCCTCATCTTTTGCCTGCTGTTGCAGTGGGTAGCGCTGCAGGGGATTCGATCCGTCGATACATTTT
>PIAY-13
GTTTGTTTCTGCATCGGCGGGAAACAATGGCCCCGGGGATGTCACCGTCACTAACGTTGCTCCCTGGATAACCACGGTGGGTGCCGGCACTATGGATCGTAGCTTCCCCGCTGACATTGTGCTGGGCGACGGGAGTTTCATGCGGGGCGTGTCAATGTATAGCGGAAAGGGATTGGCCCAGGGACGACAGTTTCCTCTGGTTTATGCGGGTGATGCAGGTCGAGCCGAGAGCATGGATGCTTATTCCTCGTCTCTGTGCATGGAAGGTTCGTTGGATCCCGAGGTGATTAAGGGGAAAGTTGTGTTGTGTGAGCGCGGGAATAATCCGAGGGTGTTGAAGGGTTCTGTGGTCAAGCAAGCTGGAGGGGTGGGAATGATACTTTATAACACCGTCTCTGATGGCGAAGGGCTCATTGCAGATCCTCATCTTTTGCCTGCTGTTGCAGTGGGTAGCGCTGCAGGGGATTCGATCCGTCGATACATTTT
>PIAY-4
GTTTGTTTCTGCATCGGCGGGAAACAATGGCCCCGGGGATGTCACCGTCACTAACGTTGCTCCCTGGATAACCACGGTGGGTGCCGGCACTATGGATCGTAGCTTCCCCGCTGACATTGTGCTGGGCGACGGGAGTTTCATGCGGGGCGTGTCAATGTATAGCGGAAAGGGATTGGCCCAGGGACGACAGTTTCCTCTGGTTTATGCGGGTGATGCAGGTCGAGCCGAGAGCATGGATGCTTATTCCTCGTCTCTGTGCATGGAAGGTTCGTTGGATCCCGAGGTGATTAAGGGGAAAGTTGTGTTGTGTGAGCGCGGGAATAATCCGAGGGTGTTGAAGGGTTCTGTGGTCAAGCAAGCTGGAGGGGTGGGAATGATACTTTATAACACCGTCTCTGATGGCGAAGGGCTCATTGCAGATCCTCATCTTTTGCCTGCTGTTGCAGTGGGTAGCGCTGCAGGGGATTCGATCCGTCGATACATTTT
>PIAY-18
GTTTGTTTCTGCATCGGCGGGAAACAATGGCCCCGGGGATGTCACCGTCACTAACGTTGCTCCCTGGATAACCACGGTGGGTGCCGGCACTATGGATCGTAGCTTCCCCGCTGACATTGTGCTGGGCGACGGGAGTTTCATGCGGGGCGTGTCAATGTATAGCGGAAAGGGATTGGCCCAGGGACGACAGTTTCCTCTGGTTTATGCGGGTGATGCAGGTCGAGCCGAGAGCATGGATGCTTATTCCTCGTCTCTGTGCATGGAAGGTTCGTTGGATCCCGAGGTGATTAAGGGGAAAGTTGTGTTGTGTGAGCGCGGGAATAATCCGAGGGTGTTGAAGGGTTCTGTGGTCAAGCAAGCTGGAGGGGTGGGAATGATACTTTATAACACCGTCTCTGATGGCGAAGGGCTCATTGCAGATCCTCATCTTTTGCCTGCTGTTGCAGTGGGTAGCGCTGCAGGGGATTCGATCCGTCGATACATTTT
>PIBU-1
GTTTGTTTCTGCATCGGCGGGAAACAATGGCCCCGGGGATGTCACCGTCACTAACGTTGCTCCCTGGATAACCACGGTGGGTGCCGGCACTATGGATCGTAGCTTCCCCGCTGACATTGTGCTGGGCGACGGGACTGTCATGCGGGGCGTGTCAATGTATAGCGGAAAGGGATTGGCGCAGGGACGACAGTTTCCTCTGGTTTATGCAGGTGATGCAGGTCGAGCCGAGAGCATGGATGCTTATTCCTCGTCTCTGTGCATGGAAGGTTCGTTGGATCCCAAGGTGATTAAGGGGAAAGTTGTGTTGTGTGAGCGCGGGAATAATCTGAGGGTGTTGAAGGGTTCTGTGGTCAAGCAAGCTGGAGGTGTGGGAATGATACTTTATAACACCGTCTCTGATGGTGAAGGGCTCACTGCAGATCCTCATCTTTTGCCTGCTGTTGCAGTGGGTAGCGCTGCAGGGGATTCGATCCGTCGATACATTTT
>PIFL-15
GTTTGTTTCTGCATCGGCGGGAAACAATGGCCCCGGGGATGTCACCGTCACTAACGTTGCTCCCTGGATAACCACGGTGGGTGCCGGCACTATGGATCGTAGCTTCCCCGCTGACATTGTGCTGGGCGACGGGAGTTTCATGCGGGGCGTGTCAATGTATAGCGGAAAGGGATTGGCCCAGGGACGACAGTTTCCTCTGGTTTATGCGGGTGATGCAGGTCGAGCCGAGAGCATGGATGCTTATTCCTCGTCTCTGTGCATGGAAGGTTCGTTGGATCCCGAGGTGATTAAGGGGAAAGTTGTGTTGTGTGAGCGCGGGAATAATCCGAGGGTGTTGAAGGGTTCTGTGGTCAAGCAAGCTGGAGGGGTGGGAATGATACTTTATAACACCGTCTCTGATGGCGAAGGGCTCATTGCAGATCCTCATCTTTTGCCTGCTGTTGCAGTGGGTAGCGCTGCAGGGGATTCGATCCGTCGATACATTTT
>PIFL-14
GTTTGTTTCTGCATCGGCGGGAAACAATGGCCCCGGGGATGTCACCGTCACTAACGTTGCTCCCTGGATAACCACGGTGGGTGCCGGCACTATGGATCGTAGCTTCCCCGCTGACATTGTGCTGGGCGACGGGAGTTTCATGCGGGGCGTGTCAATGTATAGCGGAAAGGGATTGGCCCAGGGACGACAGTTTCCTCTGGTTTATGCGGGTGATGCAGGTCGAGCCGAGAGCATGGATGCTTATTCCTCGTCTCTGTGCATGGAAGGTTCGTTGGATCCCGAGGTGATTAAGGGGAAAGTTGTGTTGTGTGAGCGCGGGAATAATCCGAGGGTGTTGAAGGGTTCTGTGGTCAAGCAAGCTGGAGGGGTGGGAATGATACTTTATAACACCGTCTCTGATGGCGAAGGGCTCATTGCAGATCCTCATCTTTTGCCTGCTGTTGCAGTGGGTAGCGCTGCAGGGGATTCGATCCGTCGATACATTTT
>PIFL-2
GTTTGTTTCTGCATCGGCGGGAAACAATGGCCCCGGGGATGTCACCGTCACTAACGTTGCTCCCTGGATAACCACGGTGGGTGCCGGCACTATGGATCGTAGCTTCCCCGCTGACATTGTGCTGGGCGACGGGAGTTTCATGCGGGGCGTGTCAATGTATAGCGGAAAGGGATTGGCCCAGGGACGACAGTTTCCTCTGGTTTATGCGGGTGATGCAGGTCGAGCCGAGAGCATGGATGCTTATTCCTCGTCTCTGTGCATGGAAGGTTCGTTGGATCCCGAGGTGATTAAGGGGAAAGTTGTGTTGTGTGAGCGCGGGAATAATCCGAGGGTGTTGAAGGGTTCTGTGGTCAAGCAAGCTGGAGGGGTGGGAATGATACTTTATAACACCGTCTCTGATGGCGAAGGGCTCATTGCAGATCCTCATCTTTTGCCTGCTGTTGCAGTGGGTAGCGCTGCAGGGGATTCGATCCGTCGATACATTTT
>PIFL-16
GTTTGTTTCTGCATCGGCGGGAAACAATGGCCCCGGGGATGTCACCGTCACTAACGTTGCTCCCTGGATAACCACGGTGGGTGCCGGCACTATGGATCGTAGCTTCCCCGCTGACATTGTGCTGGGCGACGGGAGTTTCATGCGGGGCGTGTCAATGTATAGCGGAAAGGGATTGGCCCAGGGACGACAGTTTCCTCTGGTTTATGCGGGTGATGCAGGTCGAGCCGAGAGCATGGATGCTTATTCCTCGTCTCTGTGCATGGAAGGTTCGTTGGATCCCGAGGTGATTAAGGGGAAAGTTGTGTTGTGTGAGCGCGGGAATAATCCGAGGGTGTTGAAGGGTTCTGTGGTCAAGCAAGCTGGAGGGGTGGGAATGATACTTTATAACACCGTCTCTGATGGCGAAGGGCTCATTGCAGATCCTCATCTTTTGCCTGCTGTTGCAGTGGGTAGCGCTGCAGGGGATTCGATCCGTCGATACATTTT
>PIFL-1
GTTTGTTTTTGCATCGGCGGGAAACAATGGCCCCGGGGATGTCACCGTCACTAACGTTGCTCCCTGGATAACCACGGTGGGTGCCGGCACTATGGATCGTAGCTTCCCCGCTGACATTGTGCTGGGCGACGGGAGTTTCATGCGGGGGGTGTCAATGTATAGCGGAAAGGGATTGGCCCAGGGACGACAGTTTCCTTTGGTTTATGCGGGTGATGCAGGTCGAGCCGAGAGCATGGATGCTTATTCCTCGTCTCTGTGCATGGAAGGTTCGTTGGATCCCGAGGTGATTAAGGGGAAAGTTGTGTTGTGTGAGCGCGGGAATAATCCGAGGGTGTTGAAGGGTTCTGTGGTCAAGCAAGCTGGAGGGGTGGGAATGATACTTTATAACACCGTCTCTGATGGCGAAGGGCTCATTGCAGATCCTCATCTTTTGCCTGCTGTTGCAGTGGGTAGCGCTGCAGGGGATTCGATCCGTCGATACATTTT
>PIFL-12
GTTTGTTTCTGCATCGGCGGGAAACAATGGCCCCGGGGATGTCACCGTCACTAACGTTGCTCCCTGGATAACCACGGTGGGTGCCGGCACTATGGATCGTAGCTTCCCCGCTGACATTGTGCTGGGCGACGGGAGTTTCATGCGGGGCGTGTCAATGTATAGCGGAAAGGGATTGGCCCAGGGACGACAGTTTCCTCTGGTTTATGCGGGTGATGCAGGTCGAGCCGAGAGCATGGATGCTTATTCCTCGTCTCTGTGCATGGAAGGTTCGTTGGATCCCGAGGTGATTAAGGGGAAAGTTGTGTTGTGTGAGCGCGGGAATAATCCGAGGGTGTTGAAGGGTTCTGTGGTCAAGCAAGCTGGAGGGGTGGGAATGATACTTTATAACACCGTCTCTGATGGCGAAGGGCTCATTGCAGATCCTCATCTTTTGCCTGCTGTTGCAGTGGGTAGCGCTGCAGGGGATTCGATCCGTCGATACATTTT
>PIFL-13
GTTTGTTTCTGCATCGGCGGGAAACAATGGCCCCGGGGATGTCACCGTCACTAACGTTGCTCCCTGGATAACCACGGTGGGTGCCGGCACTATGGATCGTAGCTTCCCCGCTGACATTGTGCTGGGCGACGGGAGTTTCATGCGGGGCGTGTCAATGTATAGCGGAAAGGGATTGGCCCAGGGACGACAGTTTCCTCTGGTTTATGCGGGTGATGCAGGTCGAGCCGAGAGCATGGATGCTTATTCCTCGTCTCTGTGCATGGAAGGTTCGTTGGATCCCGAGGTGATTAAGGGGAAAGTTGTGTTGTGTGAGCGCGGGAATAATCCGAGGGTGTTGAAGGGTTCTGTGGTCAAGCAAGCTGGAGGGGTGGGAATGATACTTTATAACACCGTCTCTGATGGCGAAGGGCTCATTGCAGATCCTCATCTTTTGCCTGCTGTTGCAGTGGGTAGCGCTGCAGGGGATTCGATCCGTCGATACATTTT
>PIFL-4
GTTTGTTTCTGCATCGGCGGGAAACAATGGCCCCGGGGATGTCACCGTCACTAACGTTGCTCCCTGGATAACCACGGTGGGTGCCGGCACTATGGATCGTAGCTTCCCCGCTGACATTGTGCTGGGCGACGGGAGTTTCATGCGGGGCGTGTCAATGTATAGCGGAAAGGGATTGGCCCAGGGACGACAGTTTCCTCTGGTTTATGCGGGTGATGCAGGTCGAGCCGAGAGCATGGATGCTTATTCCTCGTCTCTGTGCATGGAAGGTTCGTTGGATCCCGAGGTGATTAAGGGGAAAGTTGTGTTGTGTGAGCGCGGGAATAATCCGAGGGTGTTGAAGGGTTCTGTGGTCAAGCAAGCTGGAGGGGTGGGAATGATACTTTATAACACCGTCTCTGATGGCGAAGGGCTCATTGCAGATCCTCATCTTTTGCCTGCTGTTGCAGTGGGTAGCGCTGCAGGGGATTCGATCCGTCGATACATTTT
>PIFL-3
GTTTGTTTCTGCATCGGCGGGAAACAATGGCCCCGGGGATGTCACCGTCACTAACGTTGCTCCCTGGATAACCACGGTGGGTGCCGGCACTATGGATCGTAGCTTCCCCGCTGACATTGTGCTGGGCGACGGGAGTTTCATGCGGGGCGTGTCAATGTATAGCGGAAAGGGATTGGCCCAGGGACGACAGTTTCCTCTGGTTTATGCGGGTGATGCAGGTCGAGCCGAGAGCATGGATGCTTATTCCTCGTCTCTGTGCATGGAAGGTTCGTTGGATCCCGAGGTGATTAAGGGGAAAGTTGTGTTGTGTGAGCGCGGGAATAATCCGAGGGTGTTGAAGGGTTCTGTGGTCAAGCAAGCTGGAGGGGTGGGAATGATACTTTATAACACCGTCTCTGATGGCGAAGGGCTCATTGCAGATCCTCATCTTTTGCCTGCTGTTGCAGTGGGTAGCGCTGCAGGGGATTCGATCCGTCGATACATTTT
>PIFL-5
GTTTGTTTCTGCATCGGCGGGAAACAATGGCCCCGGGGATGTCACCGTCACTAACGTTGCTCCCTGGATAACCACGGTGGGTGCCGGCACTATGGATCGTAGCTTCCCCGCTGACATTGTGCTGGGCGACGGGAGTTTCATGCGGGGCGTGTCAATGTATAGCGGAAAGGGATTGGCCCAGGGACGACAGTTTCCTCTGGTTTATGCGGGTGATGCAGGTCGAGCCGAGAGCATGGATGCTTATTCCTCGTCTCTGTGCATGGAAGGTTCGTTGGATCCCGAGGTGATTAAGGGGAAAGTTGTGTTGTGTGAGCGCGGGAATAATCCGAGGGTGTTGAAGGGTTCTGTGGTCAAGCAAGCTGGAGGGGTGGGAATGATACTTTATAACACCGTCTCTGATGGCGAAGGGCTCATTGCAGATCCTCATCTTTTGCCTGCTGTTGCAGTGGGTAGCGCTGCAGGGGATTCGATCCGTCGATACATTTT
>PIGE-2
GTTTGTTTCTGCATCGGCGGGAAACAATGGCCCCGGGGATGTCACCGTCACTAACGTTGCTCCCTGGATAACCACGGTGGGTGCCGGCACTATGGATCGTAGCTTCCCCGCTGACATTGTGCTGGGCGACGGGACTGTCATGCGGGGCGTGTCAATGTATAGCGGAAAGGGATTGGCCCAGGGACGACAGTTTCCTCTGGTTTATGCAGGTGATGCAGGTCGAGCCGAGAGCATGGATGCTTATTCCTCGTCTCTGTGCATGGAAGGTTCGTTGGATCCCGAGGTGATTAAGGGGAAAGTTGTGTTGTGTGAGCGCGGGAATAATCCGAGGGTGTTGAAGGGTTCTGTGGTCAAGCAAGCTGGAGGTGTGGGAATGATACTTTATAACACCGTCTCTGATGGTGAAGGTCTCATTGCAGATCCTCATCTTTTGCCTGCTGTTGCTGTGGGTAGTGCTGCAGGGGATTCGATCCGTCGATACATTTT
>PIGE-1
GTTTGTTTCTGCATCGGCGGGAAACAATGGCCCCGGGGATGTCACCGTCACTAACGTTGCTCCCTGGATAACCACGGTGGGTGCCGGCACTATGGATCGTAGCTTCCCCGCTGACATTGTGCTGGGCGACGGGACTGTCATGCGGGGCGTGTCAATGTATAGCGGAAAAGGATTGGCCCAGGGACGACAGTTTCCTCTGGTTTATGCAGGTGATGCAGGTCGAGCCGAGAGCATGGATGCTTATTCCTCGTCTCTGTGCATGGAAGGTTCGTTGGATCCCGAGGTGATTAAGGGGAAAGTTGTGTTGTGTGAGCGCGGGAATAATCCGAGGGTGTTGAAGGGTTCTGTGGTCAAGCAAGCTGGAGGTGTGGGAATGATACTTTATAACACCGTCTCTGATGGTGAAGGTCTCATTGCAGATCCTCATCTTTTGCCTGCTGTTGCTGTGGGTAGTGCTGCAGGGGATTCGATCCGTCGATACATTTT
>PIMN-13
GTTTGTTTCTGCATCGGCGGGAAACAATGGCCCCGGGGATGTCACCGTCACTAACGTTGCTCCCTGGATAACCACGGTGGGTGCCGGCACTATGGATCGTAGCTTCCCCGCTGACATTGTGCTGGGCGACGGGAGTGTCATGCGGGGCGTGTCAATGTATAGCGGAAAGGGATTGGCCCAGGGACGACAGTTTCCTCTGGTTTATGCGGGTGATGCAGGTCGAGCCGAGAGCATGGATGCTTATTCCTCGTCTCTGTGCATGGAAGGTTCGTTGGATCCCGAGGTGATTAAGGGGAAGGTTGTGTTGTGTGAGCGCGGGAATAATCCGAGGGTGTTGAAGGGTTCTGTGGTCAAGCAAGCTGGAGGTGTGGGAATGATACTTTATAACACCGTCTCTGATGGTGAAGGGCTCATTGCAGATCCTCATCTTTTGCCTGCTGTTGCAGTGGGTAGCGCTGCAGGGGATTCGATCCGTCGATACATTTT
>PIMN-6
GTTTGTTTCTGCATCGGCGGGAAACAATGGCCCCGGGGATGTCACCGTCACTAACGTTGCTCCCTGGATAACCACGGTGGGTGCCGGCACTATGGATCGTAGCTTCCCCGCTGACATTGTGCTGGGCGACGGGAGTGTCATGCGGGGCGTGTCAATGTATAGCGGAAAGGGATTGGCCCAGGGACGACAGTTTCCTCTGGTTTATGCGGGTGATGCAGGTCGAGCCGAGAGCATGGATGCTTATTCCTCGTCTCTGTGCATGGAAGGTTCGTTGGATCCCGAGGTGATTAAGGGGAAAGTTGTGTTGTGTGAGCGTGGGAATAATCCGAGGGTGTTGAAGGGTTCTGTGGTCAAGCAAGCTGGAGGTGTGGGAATGATACTTTATAACACCGTCTCTGATGGTGAAGGGCTCATTGCAGATCCTCATCTTTTGCCTGCTGTTGCAGTGGGTAGCGCTGCAGGGGATTCGATCCGTCGATACATTTT
>PIMN-17
GTTTGTTTCTGCATCGGCGGGAAACAATGGCCCCGGGGATGTCACCGTCACTAACGTTGCTCCCTGGATAACCACGGTGGGTGCCGGCACTATGGATCGTAGCTTCCCCGCTGACATTGTGCTGGGCGACGGGAGTGTCATGCGGGGCGTGTCAATGTATAGCGGAAAGGGATTGGCCCAGGGACGACAGTTTCCTCTGGTTTATGCGGGTGATGCAGGTCGAGCCGAGAGCATGGATGCTTATTCCTCGTCTCTGTGCATGGAAGGTTCGTTGGATCCCGAGGTGATTAAGGGGAAAGTTGTGTTGTGTGAGCGTGGGAATAATCCGAGGGTGTTGAAGGGTTCTGTGGTCAAGCAAGCTGGAGGTGTGGGAATGATACTTTATAACACCGTCTCTGATGGTGAAGGGCTCATTGCAGATCCTCATCTTTTGCCTGCTGTTGCAGTGGGTAGCGCTGCAGGGGATTCGATCCGTCGATACATTTT
>PIMN-14
GTTTGTTTCTGCATCGGCGGGAAACAATGGCCCCGGGGATGTCACCGTCACTAACGTTGCTCCCTGGATAACCACGGTGGGTGCCGGCACTATGGATCGTAGCTTCCCCGCTGACATTGTGCTGGGCGACGGGAGTGTCATGCGGGGCGTGTCAATGTATAGCGGAAAGGGATTGGCCCAGGGACGACAGTTTCCTCTGGTTTATGCGGGTGATGCAGGTCGAGCCGAGAGCATGGATGCTTATTCCTCGTCTCTGTGCATGGAAGGTTCGTTGGATCCCGAGGTGATTAAGGGGAAGGTTGTGTTGTGTGAGCGCGGGAATAATCCGAGGGTGTTGAAGGGTTCTGTGGTCAAGCAAGCTGGAGGTGTGGGAATGATACTTTATAACACCGTCTCTGATGGTGAAGGGCTCATTGCAGATCCTCATCTTTTGCCTGCTGTTGCAGTGGGTAGCGCTGCAGGGGATTCGATCCGTCGATACATTTT
>PIMN-3
GTTTGTTTCTGCATCGGCGGGAAACAATGGCCCCGGGGATGTCACCGTCACTAACGTTGCTCCCTGGATAACCACGGTGGGTGCCGGCACTATGGATCGTAGCTTCCCCGCTGACATTGTGCTGGGCGACGGGAGTGTCATGCGGGGCGTGTCAATGTATAGCGGAAAGGGATTGGCCCAGGGACGACAGTTTCCTCTGGTTTATGCGGGTGATGCAGGTCGAGCCGAGAGCATGGATGCTTATTCCTCGTCTCTGTGCATGGAAGGTTCGTTGGATCCCGAGGTGATTAAGGGGAAAGTTGTGTTGTGTGAGCGTGGGAATAATCCGAGGGTGTTGAAGGGTTCTGTGGTCAAGCAAGCTGGAGGTGTGGGAATGATACTTTATAACACCGTCTCTGATGGTGAAGGGCTCATTGCAGATCCTCATCTTTTGCCTGCTGTTGCAGTGGGTAGCGCTGCAGGGGATTCGATCCGTCGATACATTTT
>PIMN-1
GTTTGTTTCTGCATCGGCGGGAAACAATGGCCCCGGGGATGTCACCGTCACTAACGTTGCTCCCTGGATAACCACGGTGGGTGCCGGCACTATGGATCGTAGCTTCCCCGCTGACATTGTGCTGGGCGACGGGAGTATCATGCGGGGCGTGTCAATGTATAGCGGAAAGGGATTGGCCCAGGGACGACAGTTTCCTTTGGTTTATGCAGGTGATGCAGGTCGAGCCGAGAGCATGGATGCTTATTCCTCGTCTCTGTGCATGGAAGGTTCGTTGGATCCCGAGGTGATTAAGGGGAAGGTTGTGTTGTGTGAGCGCGGGAATAATCCGAGGGTGTTGAAGGGTTCTGTGGTCAAGCAAGCTGGAGGTGTGGGAATGATACTTTATAACACCGTCTCTGATGGTGAAGGGCTCATTGCAGATCCTCATCTTTTGCCTGCGGTTGCAGTGGGTAGCGCTGCAGGGGATTCGATCCGTCGATACATTTT
>PIMN-5
GTTTGTTTCTGCATCGGCGGGAAACAATGGCCCCGGGGATGTCACCGTCACTAACGTTGCTCCCTGGATAACCACGGTGGGTGCCGGCACTATGGATCGTAGCTTCCCCGCTGACATTGTGCTGGGCGACGGGAGTGTCATGCGGGGCGTGTCAATGTATAGCGGAAAGGGATTGGCCCAGGGACGACAGTTTCCTCTGGTTTATGCGGGTGATGCAGGTCGAGCCGAGAGCATGGATGCTTATTCCTCGTCTCTGTGCATGGAAGGTTCGTTGGATCCCGAGGTGATTAAGGGGAAGGTTGTGTTGTGTGAGCGCGGGAATAATCCGAGGGTGTTGAAGGGTTCCGTGGTCAAGCAAGCTGGAGGTGTGGGAATGATACTTTATAACACCGTCTCTGATGGTGAAGGGCTCATTGCAGATCCTCATCTTTTGCCTGCTGTTGCAGTGGGTAGCGCTGCAGGGGATTCGATCCGTCGATACATTTT
>PIMN-15
GTTTGTTTCTGCATCGGCGGGAAACAATGGCCCCGGGGATGTCACCGTCACTAACGTTGCTCCCTGGATAACCACGGTGGGTGCCGGCACTATGGATCGTAGCTTCCCCGCTGACATTGTGCTGGGCGACGGGAGTGTCATGCGGGGCGTGTCAATGTATAGCGGAAAGGGATTGGCCCAGGGACGACAGTTTCCTCTGGTTTATGCGGGTGATGCAGGTCGAGCCGAGAGCATGGATGCTTATTCCTCGTCTCTGTGCATGGAAGGTTCGTTGGATCCCGAGGTGATTAAGGGGAAAGTTGTGTTGTGTGAGCGTGGGAATAATCCGAGGGTGTTGAAGGGTTCTGTGGTCAAGCAAGCTGGAGGTGTGGGAATGATACTTTATAACACCGTCTCTGATGGTGAAGGGCTCATTGCAGATCCTCATCTTTTGCCTGCTGTTGCAGTGGGTAGCGCTGCAGGGGATTCGATCCGTCGATACATTTT
>PIMN-7
GTTTGTTTCTGCATCGGCGGGAAACAATGGCCCCGGGGATGTCACCGTCACTAACGTTGCTCCCTGGATAACCACGGTGGGTGCCGGCACTATGGATCGTAGCTTCCCCGCTGACATTGTGCTGGGCGACGGGAGTGTCATGCGGGGCGTGTCAATGTATAGCGGAAAGGGATTGGCCCAGGGACGACAGTTTCCTCTGGTTTATGCGGGTGATGCAGGTCGAGCCGAGAGCATGGATGCTTATTCCTCGTCTCTGTGCATGGAAGGTTCGTTGGATCCCGAGGTGATTAAGGGGAAGGTTGTGTTGTGTGAGCGCGGGAATAATCCGAGGGTGTTGAAGGGTTCTGTGGTCAAGCAAGCTGGAGGTGTGGGAATGATACTTTATAACACCGTCTCTGATGGTGAAGGGCTCATTGCAGATCCTCATCTTTTGCCTGCTGTTGCAGTGGGTAGCGCTGCAGGGGATTCGATCCGTCGATACATTTT
>PIMN-4
GTTTGTTTCTGCATCGGCGGGAAACAATGGCCCCGGGGATGTCACCGTCACTAACGTTGCTCCCTGGATAACCACGGTGGGTGCCGGCACTATGGATCGTAGCTTCCCCGCTGACATTGTGCTGGGCGACGGGAGTGTCATGCGGGGCGTGTCAATGTATAGCGGAAAGGGATTGGCCCAGGGACGACAGTTTCCTCTGGTTTATGCGGGTGATGCAGGTCGAGCCGAGAGCATGGATGCTTATTCCTCGTCTCTGTGCATGGAAGGTTCGTTGGATCCCGAGGTGATTAAGGGGAAGGTTGTGTTGTGTGAGCGCGGGAATAATCCGAGGGTGTTGAAGGGTTCTGTGGTCAAGCAAGCTGGAGGTGTGGGAATGATACTTTATAACACCGTCTCTGATGGTGAAGGGCTCATTGCAGATCCTCATCTTTTGCCTGCTGTTGCGGTGGGTAGCGCTGCAGGGGATTCGATCCGTCGATACATTTT
>PIMN-9
GTTTGTTTCTGCATCGGCGGGAAACAATGGCCCCGGGGATGTCACCGTCACTAACGTTGCTCCCTGGATAACCACGGTGGGTGCCGGCACTATGGATCGTAGCTTCCCCGCTGACATTGTGCTGGGCGACGGGAGTATCATGCGGGGCGTGTCAATGTATAGCGGAAAGGGATTGGCCCAGGGACGACAGTTTCCTTTGGTTTATGCAGGTGATGCAGGTCGAGCCGAGAGCATGGATGCTTATTCCTCGTCTCTGTGCATGGAAGGTTCGTTGGATCCCGAGGTGATTAAGGGGAAGGTTGTGTTGTGTGAGCGCGGGAATAATCCGAGGGTGTTGAAGGGTTCTGTGGTCAAGCAAGCTGGAGGTGTGGGAATGATACTTTATAACACCGTCTCTGATGGTGAAGGGCTCATTGCAGATCCTCATCTTTTGCCTGCGGTTGCAGTGGGTAGCGCTGCAGGGGATTCGATCCGTCGATACATTTT
>PIMN-10
NNNNNNNNNNNNNNNNNCGGGAAACAATGGTCCCGGGGATGTCACCGTCACTAACGTTGCTCCCTGGATAACCACGGTGGGTGCCGGCACTACGGATCGTAGCTTCCCCGCTGACATTGTGCTGGGCGACGGGAGTGTCATGCGGGGCGTGTCAATGTATAGCGGAAAGGGTTTGGCCCAGGGACGACAGTTTCCTCTGGTTTATGCGGGTGATGCAGGTCGAGCCGAGAGCATGGATGCTTATTCCTCGTCTCTGTGCATGGAAGGTTCGTTGGATCCCGAGGTGATTAAGGGGAAGGTTGTGTTGTGTGAGCGCGGGAATAATCCGAGGGTGTTGAAGGGTTCTGTGGTCAAGCAAGCTGGAGGTGTGGGAATGATACTTTATAACACCGTCTCTGATGGTGAAGGGCTCATTGCAGATCCTCATCTTTTGCCTGCTGTTGCAGTGGGTAGCGCTGCAGGGGATTCGATCCGTCGATACATTTT
>PIMN-12
GTTTGTTTCTGCATCGGCGGGAAACAATGGCCCCGGGGATGTCACCGTCACTAACGTTGCTCCCTGGATAACCACGGTGGGTGCCGGCACTATGGATCGTAGCTTCCCCGCTGACATTGTGCTGGGCGACGGGAGTGTCATGCGGGGCGTGTCAATGTATAGCGGAAAGGGATTGGCCCAGGGACGACAGTTTCCTCTGGTTTATGCGGGTGATGCAGGTCGAGCCGAGAGCATGGATGCTTATTCCTCGTCTCTGTGCATGGAAGGTTCGTTGGATCCCGAGGTGATTAAGGGGAAGGTTGTGTTGTGTGAGCGCGGGAATAATCCGAGGGTGTTGAAGGGTTCTGTGGTCAAGCAAGCTGGAGGTGTGGGAATGATACTTTATAACACCGTCTCTGATGGTGAAGGGCTCATTGCAGATCCTCATCTTTTGCCTGCTGTTGCAGTGGGTAGCGCTGCAGGGGATTCGATCCGTCGATACATTTT
>PIMN-16
GTTTGTTTCTGCATCGGCGGGAAACAATGGCCCCGGGGATGTCACCGTCACTAACGTTGCTCCCTGGATAACCACGGTGGGTGCCGGCACTATGGATCGTAGCTTCCCCGCTGACATTGTGCTGGGCGACGGGAGTGTCATGCGGGGCGTGTCAATGTATAGCGGAAAGGGATTGGCCCAGGGACGACAGTTTCCTCTGGTTTATGCGGGTGATGCAGGTCGAGCCGAGAGCATGGATGCTTATTCCTCGTCTCTGTGCATGGAAGGTTCGTTGGATCCCGAGGTGATTAAGGGGAAAGTTGTGTTGTGTGAGCGTGGGAATAATCCGAGGGTGTTGAAGGGTTCTGTGGTCAAGCAAGCTGGAGGTGTGGGAATGATACTTTATAACACCGTCTCTGATGGTGAAGGGCTCATTGCAGATCCTCATCTTTTGCCTGCTGTTGCAGTGGGTAGCGCTGCAGGGGATTCGATCCGTCGATACATTTT
>PIMN-8
GTTTGTTTCTGCATCGGCGGGAAACAATGGCCCCGGGGATGTCACCGTCACTAACGTTGCTCCCTGGATAACCACGGTGGGTGCCGGCACTATGGATCGTAGCTTCCCCGCTGACATTGTGCTGGGCGACGGGAGTGTCATGCGGGGCGTGTCAATGTATAGCGGAAAGGGATTGGCCCAGGGACGACAGTTTCCTCTGGTTTATGCGGGTGATGCAGGTCGAGCCGAGAGCATGGATGCTTATTCCTCGTCTCTGTGCATGGAAGGTTCGTTGGATCCCGAGGTGATTAAGGGGAAGGTTGTGTTGTGTGAGCGCGGGAATAATCCGAGGGTGTTGAAGGGTTCTGTGGTCAAGCAAGCTGGAGGTGTGGGAATGATACTTTATAACACCGTCTCTGATGGTGAAGGGCTCATTGCAGATCCTCATCTTTTGCCTGCTGTTGCAGTGGGTAGCGCTGCAGGGGATTCGATCCGTCGATACATTTT
>PIMN-11
GTTTGTTTCTGCATCGGCGGGAAACAATGGCCCCGGGGATGTCACCGTCACTAACGTTGCTCCCTGGATAACCACGGTGGGTGCCGGCACTATGGATCGTAGCTTCCCCGCTGACATTGTGCTGGGCGACGGGAGTGTCATGCGGGGCGTGTCAATGTATAGCGGAAAGGGATTGGCCCAGGGACGACAGTTTCCTCTGGTTTATGCGGGTGATGCAGGTCGAGCCGAGAGCATGGATGCTTATTCCTCGTCTCTGTGCATGGAAGGTTCGTTGGATCCCGAGGTGATTAAGGGGAAGGTTGTGTTGTGTGAGCGCGGGAATAATCCGAGGGTGTTGAAGGGTTCTGTGGTCAAGCAAGCTGGAGGTGTGGGAATGATACTTTATAACACCGTCTCTGATGGTGAAGGGCTCATTGCAGATCCTCATCTTTTGCCTGCTGTTGCAGTGGGTAGCGCTGCAGGGGATTCGATCCGTCGATACATTTT
>PISB-13
GTTTGTTTCTGCATCGGCGGGAAACAATGGCCCTGGGGATGTCACCGTCACTAACGTTGCTCCCTGGATAACCACGGTGGGTGCCGGCACTATGGATCGTAGCTTCCCCGCTGACATTGTGCTGGGCGACGGGAGTTTCATGCGGGGCGTGTCAATGTATAGCGGAAAGGGATTGGCCCAGGGACGACAGTTTCCTCTGGTTTATGCGGGTGATGCAGGTCGAGCCGAGAGCATGGATGCTTATTCCTCGTCTCTGTGCATGGAAGGTTCGTTGGATCCCGAGGTGATTAAGGGGAAAGTTGTGTTGTGTGAGCGCGGGAATAATCCGAGGGTGTTGAAGGGTTCTGTGGTCAAGCAAGCTGGAGGTGTGGGAATGATACTTTATAACACCGTCTCTGATGGTGAAGGGCTCATTGCAGATCCTCATCTTTTGCCTGCTGTTGCAGTGGGTAGCGCTGCAGGGGATTCGATCCGTCGATACATTTT
>PISB-4
GTTTGTTTCTGCATCGGCGGGAAACAATGGCCCCGGGGATGTCACCGTCACTAACGTTGCTCCCTGGATAACCACGGTGGGTGCCGGCACTATGGATCGTAGCTTCCCCGCTGACATTGTGCTGGGCGACGGGAGTTTCATGCGGGGCGTGTCAATGTATAGCGGAAAGGGATTGGCCCAGGGACGACAGTTTCCTCTGGTTTATGCGGGTGATGCAGGTCGAGCCGAGAGCATGGATGCTTATTCCTCGTCTCTGTGCATGGAAGGTTCGTTGGATCCCGAGGTGATTAAGGGGAAAGTTGTGTTGTGTGAGCGCGGGAATAATCCGAGGGTGTTGAAGGGTTCTGTGGTCAAGCAAGCTGGAGGGGTGGGAATGATACTTTATAACACCGTCTCTGATGGCGAAGGGCTCATTGCAGATCCTCATCTTTTGCCTGCTGTTGCAGTGGGTAGCGCTGCAGGGGATTCGATCCGTCGATACATTTT
>PISB-16
GTTTGTTTCTGCATCGGCGGGAAACAATGGCCCCGGGGATGTCACCGTCACTAACGTTGCTCCCTGGATAACCACGGTGGGTGCCGGCACTATGGATCGTAGCTTCCCCGCTGACATTGTGCTGGGCGACGGGAGTTTCATGCGGGGCGTGTCAATGTATAGCGGAAAGGGATTGGCCCAGGGACGACAGTTTCCTCTGGTTTATGCGGGTGATGCAGGTCGAGCCGAGAGCATGGATGCTTATTCCTCGTCTCTGTGCATGGAAGGTTCGTTGGATCCCGAGGTGATTAAGGGGAAAGTTGTGTTGTGTGAGCGCGGGAATAATCCGAGGGTGTTGAAGGGTTCTGTGGTCAAGCAAGCTGGAGGGGTGGGAATGATACTTTATAACACCGTCTCTGATGGCGAAGGGCTCATTGCAGATCCTCATCTTTTGCCTGCTGTTGCAGTGGGTAGCGCTGCAGGGGATTCGATCCGTCGATACATTTT
>PISB-8
GTTTGTTTCTGCATCGGCGGGAAACAATGGCCCCGGGGATGTCACCGTCACTAACGTTGCTCCCTGGATAACCACGGTGGGTGCCGGCACTATGGATCGTAGCTTCCCCGCTGACATTGTGCTGGGCGACGGGAGTTTCATGCGGGGCGTGTCAATGTATAGCGGAAAGGGATTGGCCCAGGGACGACAGTTTCCTCTGGTTTATGCGGGTGATGCAGGTCGAGCCGAGAGCATGGATGCTTATTCCTCGTCTCTGTGCATGGAAGGTTCGTTGGATCCCGAGGTGATTAAGGGGAAAGTTGTGTTGTGTGAGCGCGGGAATAATCCGAGGGTGTTGAAGGGTTCTGTGGTCAAGCAAGCTGGAGGGGTGGGAATGATACTTTATAACACCGTCTCTGATGGCGAAGGGCTCATTGCAGATCCTCATCTTTTGCCTGCTGTTGCAGTGGGTAGCGCTGCAGGGGATTCGATCCGTCGATACATTTT
>PISB-15
GTTTGTTTCTGCATCGGCGGGAAACAATGGCCCCGGGGATGTCACCGTCACTAACGTTGCTCCCTGGATAACCACGGTGGGTGCCGGCACTATGGATCGTAGCTTCCCCGCTGACATTGTGCTGGGCGACGGGAGTTTCATGCGGGGCGTGTCAATGTATAGCGGAAAGGGATTGGCCCAGGGACGACAGTTTCCTCTGGTTTATGCGGGTGATGCAGGTCGAGCCGAGAGCATGGATGCTTATTCCTCGTCTCTGTGCATGGAAGGTTCGTTGGATCCCGAGGTGATTAAGGGGAAAGTTGTGTTGTGTGAGCGCGGGAATAATCCGAGGGTGTTGAAGGGTTCTGTGGTCAAGCAAGCTGGAGGGGTGGGAATGATACTTTATAACACCGTCTCTGATGGCGAAGGGCTCATTGCAGATCCTCATCTTTTGCCTGCTGTTGCAGTGGGTAGCGCTGCAGGGGATTCGATCCGTCGATACATTTT
>PISB-14
GTTTGTTTCTGCATCGGCGGGAAACAATGGCCCCGGGGATGTCACCGTCACTAACGTTGCTCCCTGGATAACCACGGTGGGTGCCGGCACTATGGATCGTAGCTTCCCCGCTGACATTGTGCTGGGCGACGGGAGTTTCATGCGGGGCGTGTCAATGTATAGCGGAAAGGGATTGGCCCAGGGACGACAGTTTCCTCTGGTTTATGCGGGTGATGCAGGTCGAGCCGAGAGCATGGATTCTTATTCCTCGTCTCTGTGCATGGAAGGTTCGTTGGATCCCGAGGTGATTAAGGGGAAAGTTGTGTTGTGTGAGCGCGGGAATAATCCGAGGGTGTTGAAGGGTTCTGTGGTCAAGCAAGCTGGAGGGGTGGGAATGATACTTTATAACACCGTCTCTGATGGCGAAGGGCTCATTGCAGATCCTCATCTTTTGCCTGCTGTTGCAGTGGGTAGCGCTGCAGGGGATTCGATCCGTCGATACATTTT
>PISB-11
GTTTGTTTCTGCATCGGCGGGAAACAATGGCCCTGGGGATGTCACCGTCACTAACGTTGCTCCCTGGATAACCACGGTGGGTGCCGGCACTATGGATCGTAGCTTCCCCGCTGACATTGTGCTGGGCGACGGGAGTTTCATGCGGGGCGTGTCAATGTATAGCGGAAAGGGATTGGCCCAGGGACGACAGTTTCCTCTGGTTTATGCGGGTGATGCAGGTCGAGCCGAGAGCATGGATGCTTATTCCTCGTCTCTGTGCATGGAAGGTTCGTTGGATCCCGAGGTGATTAAGGGGAAAGTTGTGTTGTGTGAGCGCGGGAATAATCCGAGGGTGTTGAAGGGTTCTGTGGTCAAGCAAGCTGGAGGTGTGGGAATGATACTTTATAACACCGTCTCTGATGGTGAAGGGCTCATTGCAGATCCTCATCTTTTGCCTGCTGTTGCAGTGGGTAGCGCTGCAGGGGATTCGATCCGTCGATACATTTT
>PISB-18
GTTTGTTTCTGCATCGGCGGGAAACAATGGCCCCGGGGATGTCACCGTCACTAACGTTGCTCCCTGGATAACCACGGTGGGTGCCGGCACTATGGATCGTAGCTTCCCCGCTGACATTGTGCTGGGCGACGGGAGTTTCATGCGGGGCGTGTCAATGTATAGCGGAAAGGGATTGGCCCAGGGACGACAGTTTCCTCTGGTTTATGCGGGTGATGCAGGTCGAGCCGAGAGCATGGATGCTTATTCCTCGTCTCTGTGCATGGAAGGTTCGTTGGATCCCGAGGTGATTAAGGGGAAAGTTGTGTTGTGTGAGCGCGGGAATAATCCGAGGGTGTTGAAGGGTTCTGTGGTCAAGCAAGCTGGAGGGGTGGGAATGATACTTTATAACACCGTCTCTGATGGCGAAGGGCTCATTGCAGATCCTCATCTTTTGCCTGCTGTTGCAGTGGGTAGCGCTGCAGGGGATTCGATCCGTCGATACATTTT
>PISB-10
GTTTGTTTCTGCATCGGCGGGAAACAATGGCCCCGGGGATGTCACCGTCACTAACGTTGCTCCCTGGATAACCACGGTGGGTGCCGGCACTATGGATCGTAGCTTCCCCGCTGACATTGTGCTGGGCGACGGGAGTTTCATGCGGGGCGTGTCAATGTATAGCGGAAAGGGATTGGCCCAGGGACGACAGTTTCCTCTGGTTTATGCGGGTGATGCAGGTCGAGCCGAGAGCATGGATGCTTATTCCTCGTCTCTGTGCATGGAAGGTTCGTTGGATCCCGAGGTGATTAAGGGGAAAGTTGTGTTGTGTGAGCGCGGGAATAATCCGAGGGTGTTGAAGGGTTCTGTGGTCAAGCAAGCTGGAGGGGTGGGAATGATACTTTATAACACCGTCTCTGATGGCGAAGGGCTCATTGCAGATCCTCATCTTTTGCCTGCTGTTGCAGTGGGTAGCGCTGCAGGGGATTCGATCCGTCGATACATTTT
>PISB-5
GTTTGTTTCTGCATCGGCGGGAAACAATGGCCCCGGGGATGTCACCGTCACTAACGTTGCTCCCTGGATAACCACGGTGGGTGCCGGCACTATGGATCGTAGCTTCCCCGCTGACATTGTGCTGGGCGACGGGAGTTTCATGCGGGGCGTGTCAATGTATAGCGGAAAGGGATTGGCCCAGGGACGACAGTTTCCTCTGGTTTATGCGGGTGATGCAGGTCGAGCCGAGAGCATGGATGCTTATTCCTCGTCTCTGTGCATGGAAGGTTCGTTGGATCCCGAGGTGATTAAGGGGAAAGTTGTGTTGTGTGAGCGCGGGAATAATCCGAGGGTGTTGAAGGGTTCTGTGGTCAAGCAAGCTGGAGGGGTGGGAATGATACTTTATAACACCGTCTCTGATGGCGAAGGGCTCATTGCAGATCCTCATCTTTTGCCTGCTGTTGCAGTGGGTAGCGCTGCAGGGGATTCGATCCGTCGATACATTTT
>PISB-1
GTTTGTTTCTGCATCGGCGGGAAACAATGGCCCCGGGGATGTCACAGTCACTAACGTTGCTCCCTGGATAACCACGGTGGGTGCCGGCACTATGGATCGTAGCTTCCCCGCTGACATTGTGCTGGGCGACGGGAGTTTCATGCGGGGCGTGTCAATGTATAGCGGAAAGGGATTGGCCCAGGGACGACAGTTTCCTCTGGTTTATGCGGGTGATGCAGGTCGAGCCGAGAGCATGGATGCTTATTCCTCGTCTCTGTGCATGGAAGGTTCGTTGGATCCCGAGGTGATTAAGGGGAAAGTTGTGTTGTGTGAGCGCGGGAATAATCCGAGGGTGTTGAAGGGTTCTGTGGTCAAGCAAGCTGGAGGGGTGGGAATGATACTTTATAACACCGTCTCTGATGGCGAAGGGCTCATTGCAGATCCTCATCTTTTGCCTGCTGTTGCAGTGGGTAGCGCTGCAGGGGATTCGATCCGTCGATACATTTT
>PISB-12
GTTTGTTTCTGCATCGGCGGGAAACAATGGCCCCGGGGATGTCACCGTCACTAACGTTGCTCCCTGGATAACCACGGTGGGTGCCGGCACTATGGATCGTAGCTTCCCCGCTGACATTGTGCTGGGCGACGGGAGTTTCATGCGGGGCGTGTCAATGTATAGCGGAAAGGGATTGGCCCAGGGACGACAGTTTCCTCTGGTTTATGCGGGTGATGCAGGTCGAGCCGAGAGCATGGATGCTTATTCCTCGTCTCTGTGCATGGAAGGTTCGTTGGATCCCGAGGTGATTAAGGGGAAAGTTGTGTTGTGTGAGCGCGGGAATAATCCGAGGGTGTTGAAGGGTTCTGTGGTCAAGCAAGCTGGAGGTGTGGGAATGATACTTTATAACACCGTCTCTGATGGTGAAGGGCTCATTGCAGATCCTCATCTTTTGCCTGCTGTTGCAGTGGGTAGCGCTGCAGGGGATTCGATCCGTCGATACATTTT
>PISB-17
GTTTGTTTCTGCATCGGCGGGAAACAATGGCCCCGGGGATGTCACCGTCACTAACGTTGCTCCCTGGATAACCACGGTGGGTGCCGGCACTATGGATCGTAGCTTCCCCGCTGACATTGTGCTGGGCGACGGGAGTTTCATGCGGGGCGTGTCAATGTATAGCGGAAAGGGATTGGCCCAGGGACGACAGTTTCCTCTGGTTTATGCGGGTGATGCAGGTCGAGCCGAGAGCATGGATGCTTATTCCTCGTCTCTGTGCATGGAAGGTTCGTTGGATCCCGAGGTGATTAAGGGGAAAGTTGTGTTGTGTGAGCGCGGGAATAATCCGAGGGTGTTGAAGGGTTCTGTGGTCAAGCAAGCTGGAGGGGTGGGAATGATACTTTATAACACCGTCTCTGATGGCGAAGGGCTCATTGCAGATCCTCATCTTTTGCCTGCTGTTGCAGTGGGTAGCGCTGCAGGGGATTCGATCCGTCGATACATTTT
>PISB-3
GTTTGTTTCTGCATCGGCGGGAAACAATGGCCCCGGGGATGTCACCGTCACTAACGTTGCTCCCTGGATAACCACGGTGGGTGCCGGCACTATGGATCGTAGCTTCCCCGCTGACATTGTGCTGGGCGACGGGAGTTTCATGCGGGGCGTGTCAATGTATAGCGGAAAGGGATTGGCCCAGGGACGACAGTTTCCTCTGGTTTATGCGGGTGATGCAGGTCGAGCCGAGAGCATGGATGCTTATTCCTCGTCTCTGTGCATGGAAGGTTCGTTGGATCCCGAGGTGATTAAGGGGAAAGTTGTGTTGTGTGAGCGCGGGAATAATCCGAGGGTGTTGAAGGGTTCTGTGGTCAAGCAAGCTGGAGGGGTGGGAATGATACTTTATAACACCGTCTCTGATGGCGAAGGGCTCATTGCAGATCCTCATCTTTTGCCTGCTGTTGCAGTGGGTAGCGCTGCAGGGGATTCGATCCGTCGATACATTTT
>PISB-6
GTTTGTTTCTGCATCGGCGGGAAACAATGGCCCCGGGGATGTCACCGTCACTAACGTTGCTCCCTGGATAACCACGGTGGGTGCCGGCACTATGGATCGTAGCTTCCCCGCTGACATTGTGCTGGGCGACGGGAGTTTCATGCGGGGCGTGTCAATGTATAGCGGAAAGGGATTGGCCCAGGGACGACAGTTTCCTCTGGTTTATGCGGGTGATGCAGGTCGAGCCGAGAGCATGGATGCTTATTCCTCGTCTCTGTGCATGGAAGGTTCGTTGGATCCCGAGGTGATTAAGGGGAAAGTTGTGTTGTGTGAGCGCGGGAATAATCCGAGGGTGTTGAAGGGTTCTGTGGTCAAGCAAGCTGGAGGGGTGGGAATGATACTTTATAACACCGTCTCTGATGGCGAAGGGCTCATTGCAGATCCTCATCTTTTGCCTGCTGTTGCAGTGGGTAGCGCTGCAGGGGATTCGATCCGTCGATACATTTT
>PISQ-1
GTTTGTTTCTGCATCGGCGGGAAACAATGGCCCCGGGGATGTCACTGTCACTAACGTTGCTCCCTGGATAACCACGGTGGGTGCCGGCACTATGGATCGTAGCTTCCCCGCTGACATTGTGCTGGGCGACGGGACTGTCATGCGGGGCGTGTCAATGTATAGCGGAAAGGGATTGGCCCAGGGACGACAGTTTCCTCTGGTTTATGCAGGTGATGCAGGTCGAGCCGAGAGCATGGATGCTTATTCCTCGTCTCTGTGCATGGAAGGTTCGTTGGATCCCGAGGTGATTAAGGGGAAAGTTGTGTTGTGTGAGCGCGGGAATAATCCGAGGGTGTTGAAGGGTTCTGTGGTCAAGCAAGCTGGAGGTGTGGGAATGATACTTTATAACACCGTCTCTGATGGTGAAGGTCTCATTGCAGATCCTCATCTTTTGCCTGCTGTTGCTGTGGGTAGTGCTGCAGGGGATTCGATCCGTCGATACATTTT
>PISQ-2
GTTTGTTTCTGCATCGGCGGGAAACAATGGCCCCGGGGATGTCACTGTCACTAACGTTGCTCCCTGGATAACCACGGTGGGTGCCGGCACTATGGATCGTAGCTTCCCCGCTGACATTGTGCTGGGCGACGGGACTGTCATGCGGGGCGTGTCAATGTATAGCGGAAAGGGATTGGCCCAGGGACGACAGTTTCCTCTGGTTTATGCAGGTGATGCAGGTCGAGCCGAGAGCATGGATGCTTATTCCTCGTCTCTGTGCATGGAAGGTTCGTTGGATCCCGAGGTGATTAAGGGGAAAGTTGTGTTGTGTGAGCGCGGGAATAATCCGAGGGTGTTGAAGGGTTCTGTGGTCAAGCAAGCTGGAGGTGTGGGAATGATACTTTATAACACCGTCTCTGATGGTGAAGGTCTCATTGCAGATCCTCATCTTTTGCCTGCTGTTGCTGTGGGTAGTGCTGCAGGGGATTCGATCCGTCGATACATTTT
>PIST-3
GTTTGTTTCTGCATCGGCGGGAAACAATGGCCCCGGGGATGTCACCGTCACTAACGTTGCTCCCTGGATAACCACGGTGGGTGCCGGCACTATGGATCGTAGCTTCCCCGCTGACATTGTGCTGGGCGACGGGAGTGTCATGCGGGGCGTGTCAATGTATAGCGGAAAGGGATTGGCCCAGGGACGACAGTTTCCTCTGGTTTATGCGGGTGATGCAGGTCGAGCCGAGAGCATGGATGCTTATTCCTCGTCTCTGTGCATGGAAGGTTCGTTGGATCCCGAGGTGATTAAGGGGAAGGTTGTGTTGTGTGAGCGCGGGAATAATCCGAGGGTGATGAAGGGTTCTGTGGTCAAGCAAGCTGGAGGTGTGGGAATGATACTTTATAACACCGTCTCTGATGGTGAAGGGCTCATTGCAGATCCTCATCTTTTGCCTGCTGTTGCAGTGGGTAGCGCTGCAGGGGATTCGATCCGTCGATACATTTT
>PIST-6
GTTTGTTTCTGCATCGGCGGGAAACAATGGCCCCGGGGATGTCACCGTCACTAACGTTGCTCCCTGGATAACCACGGTGGGTGCCGGCACTATGGATCGTAGCTTCCCCGCTGACATTGTGCTGGGCGACGGGAGTGTCATGCGGGGCGTGTCAATGTATAGCGGAAAGGGATTGGCCCAGGGACGACAGTTTCCTCTGGTTTATGCGGGTGATGCAGGTCGAGCCGAGAGCATGGATGCTTATTCCTCGTCTCTGTGCATGGAAGGTTCGTTGGATCCCGAGGTGATTAAGGGGAAGGTTGTGTTGTGTGAGCGCGGGAATAATCCGAGGGTGATGAAGGGTTCTGTGGTCAAGCAAGCTGGAGGTGTGGGAATGATACTTTATAACACCGTCTCTGATGGTGAAGGGCTCATTGCAGATCCTCATCTTTTGCCTGCTGTTGCAGTGGGTAGCGCTGCAGGGGATTCGATCCGTCGATACATTTT
>PIST-9
GTTTGTTTCTGCATCGGCGGGAAACAATGGCCCCGGGGATGTCACCGTCACTAACGTTGCTCCCTGGATAACCACGGTGGGTGCCGGCACTATGGATCGTAGCTTCCCCGCTGACATTGTGCTGGGCGACGGGAGTGTCATGCGGGGCGTGTCAATGTATAGCGGAAAGGGATTGGCCCAGGGACGACAGTTTCCTCTGGTTTATGCGGGTGATGCAGGTCGAGCCGAGAGCATGGATGCTTATTCCTCGTCTCTGTGCATGGAAGGTTCGTTGGATCCCGAGGTGATTAAGGGGAAGGTTGTGTTGTGTGAGCGCGGGAATAATCCGAGGGTGATGAAGGGTTCTGTGGTCAAGCAAGCTGGAGGTGTGGGAATGATACTTTATAACACCGTCTCTGATGGTGAAGGGCTCATTGCAGATCCTCATCTTTTGCCTGCTGTTGCAGTGGGTAGCGCTGCAGGGGATTCGATCCGTCGATACATTTT
>PIST-1
GTTTGTTTCTGCATCGGCGGGAAACAATGGCCCTGGGGATGTCACCGTCACTAACGTTGCTCCCTGGATAACCACGGTGGGTGCCGGCACTATGGATCGTAGCTTCCCCGCTGACATTGTGCTGGGCGACGGGAGTATCATGCGGGGCGTGTCAATGTATAGCGGAAAGGGATTGGCCCAGGGACGACAGTTTCCTCTGGTTTATGCGGGTGATGCAGGTCGAGCCGAGAGCATGGATGCTTATTCCTCGTCTCTGTGCATGGAAGGTTCGTTGGATCCCGAGGTGATTAAAGGGAAGGTTGTGTTGTGTGAGCGCGGGAATAATCCGAGGGTGATGAAGGGTTCTGTGGTCAAGCAAGCTGGAGGTGTGGGAATGATACTTTATAACACCGTCTCTGATGGTGAAGGGCTCATTGCAGATCCTCATCTTTTGCCTGCTGTTGCAGTGGGTAGCGCTGCAGGGGATTCGATCCGTCGATACATTTT
>PIST-19
GTTTGTTTCTGCATCGGCGGGAAACAATGGCCCTGGGGATGTCACCGTCACTAACGTTGCTCCCTGGATAACCACGGTGGGTGCCGGCACTATGGATCGTAGCTTCCCCGCTGACATTGTGCTGGGCGACGGGAGTATCATGCGGGGCGTGTCAATGTATAGCGGAAAGGGATTGGCCCAGGGACGACAGTTTCCTCTGGTTTATGCGGGTGATGCAGGTCGAGCCGAGAGCATGGATGCTTATTCCTCGTCTCTGTGCATGGAAGGTTCGTTGGATCCCGAGGTGATTAAAGGGAAGGTTGTGTTGTGTGAGCGCGGGAATAATCCGAGGGTGATGAAGGGTTCTGTGGTCAAGCAAGCTGGAGGTGTGGGAATGATACTTTATAACACCGTCTCTGATGGTGAAGGGCTCATTGCAGATCCTCATCTTTTGCCTGCTGTTGCAGTGGGTAGCGCTGCAGGGGATTCGATCCGTCGATACATTTT
>PIST-7
GTTTGTTTCTGCATCGGCGGGAAACAATGGCCCCGGGGATGTCACCGTCACTAACGTTGCTCCCTGGATAACCACGGTGGGTGCCGGCACTATGGATCGTAGCTTCCCCGCTGACATTGTGCTGGGCGACGGGAGTGTCATGCGGGGCGTGTCAATGTATAGCGGAAAGGGATTGGCCCAGGGACGACAGTTTCCTCTGGTTTATGCGGGTGATGCAGGTCGAGCCGAGAGCATGGATGCTTATTCCTCGTCTCTGTGCATGGAAGGTTCGTTGGATCCCGAGGTGATTAAGGGGAAGGTTGTGTTGTGTGAGCGCGGGAATAATCCGAGGGTGATGAAGGGTTCTGTGGTCAAGCAAGCTGGAGGTGTGGGAATGATACTTTATAACACCGTCTCTGATGGTGAAGGGCTCATTGCAGATCCTCATCTTTTGCCTGCTGTTGCAGTGGGTAGCGCTGCAGGGGATTCGATCCGTCGATACATTTT
>PIST-2
GTTTGTTTCTGCATCGGCGGGAAACAATGGCCCTGGGGATGTCACCGTCACTAACGTTGCTCCCTGGATAACCACGGTGGGTGCCGGCACTATGGATCGTAGCTTCCCCGCTGACATTGTGCTGGGCGACGGGAGTATCATGCGGGGCGTGTCAATGTATAGCGGAAAGGGATTGGCCCAGGGACGACAGTTTCCTCTGGTTTATGCGGGTGATGCAGGTCGAGCCGAGAGCATGGATGCTTATTCCTCGTCTCTGTGCATGGAAGGTTCGTTGGATCCCGAGGTGATTAAAGGGAAGGTTGTGTTGTGTGAGCGCGGGAATAATCCGAGGGTGATGAAGGGTTCTGTGGTCAAGCAAGCTGGAGGTGTGGGAATGATACTTTATAACACCGTCTCTGATGGTGAAGGGCTCATTGCAGATCCTCATCTTTTGCCTGCTGTTGCAGTGGGTAGCGCTGCAGGGGATTCGATCCGTCGATACATTTT
>PIST-10
GTTTGTTTCTGCATCGGCGGGAAACAATGGCCCCGGGGATGTCACCGTCACTAACGTTGCTCCCTGGATAACCACGGTGGGTGCCGGCACTATGGATCGTAGCTTCCCCGCTGACATTGTGCTGGGCGACGGGAGTGTCATGCGGGGCGTGTCAATGTATAGCGGAAAGGGATTGGCCCAGGGACGACAGTTTCCTCTGGTTTATGCGGGTGATGCAGGTCGAGCCGAGAGCATGGATGCTTATTCCTCGTCTCTGTGCATGGAAGGTTCGTTGGATCCCGAGGTGATTAAGGGGAAGGTTGTGTTGTGTGAGCGCGGGAATAATCCGAGGGTGATGAAGGGTTCTGTGGTCAAGCAAGCTGGAGGTGTGGGAATGATACTTTATAACACCGTCTCTGATGGTGAAGGGCTCATTGCAGATCCTCATCTTTTGCCTGCTGTTGCAGTGGGTAGCGCTGCAGGGGATTCGATCCGTCGATACATTTT
>PICH-X1
GTTTGTTTCTGCATCGGCGGGAAACAATGGCCCCGGGGATGTCACCGTCACTAACGTTGCTCCCTGGATAACCACGGTGGGTGCCGGCACTATGGATCGTAGCTTCCCCGCTGACATTGTGCTGGGCGACGGGAGTGTCATGCGGGGCGTGTCAATGTATAGCGGAAAGGGATTGGCCCAGGGACGACAGTTTCCTCTGGTTTATGCGGGTGATGCAGGTCGAGCCGAGAGCATGGATGCTTATTCATCGTCTCTGTGCATGGAAGGTTCGTTGGATCCCGAGGTGATTAAGGGGAAGGTTGTGTTGTGTGAGCGCGGGAATAATCCGAGGGTGTTGAAGGGTTCTGTGGTCAAGCAAGCTGGAGGTGTGGGAATGATACTTTATAACACCGTCTCTGATGGTGAAGGGCTCATTGCAGATCCTCATCTTTTGCCTGCTGTTGCAGTGGGTAGCGCTGCAGGGGATTCGATCCGTCGATACATTTT
>PIST-15
GTTTGTTTCTGCATCGGCGGGAAACAATGGCCCTGGGGATGTCACCGTCACTAACGTTGCTCCCTGGATAACCACGGTGGGTGCCGGCACTATGGATCGTAGCTTCCCCGCTGACATTGTGCTGGGCGACGGGAGTATCATGCGGGGCGTGTCAATGTATAGCGGAAAGGGATTGGCCCAGGGACGACAGTTTCCTCTGGTTTATGCGGGTGATGCAGGTCGAGCCGAGAGCATGGATGCTTATTCCTCGTCTCTGTGCATGGAAGGTTCGTTGGATCCCGAGGTGATTAAAGGGAAGGTTGTGTTGTGTGAGCGCGGGAATAATCCGAGGGTGATGAAGGGTTCTGTGGTCAAGCAAGCTGGGGGTGTGGGAATGATACTTTATAACACCGTCTCTGATGGTGAAGGGCTCATTGCAGATCCTCATCTTTTGCCTGCTGTTGCAGTGGGTAGCGCTGCAGGGGATTCGATCCGTCGATACATTTT
>PIST-11
GTTTGTTTCTGCATCGGCGGGAAACAATGGCCCCGGGGATGTCACCGTCACTAACGTTGCTCCCTGGATAACCACGGTGGGTGCCGGCACTATGGATCGTAGCTTCCCCGCTGACATTGTGCTGGGCGACGGGAGTGTCATGCGGGGCGTGTCAATGTATAGCGGAAAGGGATTGGCCCAGGGACGACAGTTTCCTCTGGTTTATGCGGGTGATGCAGGTCGAGCCGAGAGCATGGATGCTTATTCCTCGTCTCTGTGCATGGAAGGTTCGTTGGATCCCGAGGTGATTAAGGGGAAGGTTGTGTTGTGTGAGCGCGGGAATAATCCGAGGGTGATGAAGGGTTCTGTGGTCAAGCAAGCTGGAGGTGTGGGAATGATACTTTATAACACCGTCTCTGATGGTGAAGGGCTCATTGCAGATCCTCATCTTTTGCCTGCTGTTGCAGTGGGTAGCGCTGCAGGGGATTCGATCCGTCGATACATTTT
>PIST-14
GTTTGTTTTTGCATCGGCGGGAAACAATGGCCCCGGGGATGTCACCGTCACTAACGTTGCTCCCTGGATAACCACGGTGGGTGCCGGCACTATGGATCGTAGCTTCCCCGCTGACATTGTGCTGGGCGACGGGAGTGTCATGCGGGGCGTGTCAATGTATAGCGGAAAGGGATTGGCCCAGGGACGACAGTTTCCTCTGGTTTATGCGGGTGATGCAGGTCGAGCCGAGAGCATGGATGCTTATTCCTCGTCTCTGTGCATGGAAGGTTCGTTGGATCCCGAGGTGATTAAGGGGAAGGTTGTGTTGTGTGAGCGCGGGAATAATCCGAGGGTGATGAAGGGTTCTGTGGTCAAGCAAGCTGGAGGTGTGGGAATGATACTTTATAACACCGTCTCTGATGGTGAAGGGCTCATTGCAGATCCTCATCTTTTGCCTGCTGTTGCAGTGGGTAGCGCTGCAGGGGATTCGATCCGTCGATACATTTT
>PICH-X3
GTTTGTTTCTGCATCGGCGGGAAACAATGGCCCCGGGGATGTCACCGTCACTAACGTTGCTCCCTGGATAACCACGGTGGGTGCCGGCACTATGGATCGTAGCTTCCCCGCTGACATTGTGCTGGGCGACGGGAGTGTCATGCGGGGCGTGTCAATGTATAGCGGAAAGGGATTGGCCCAGGGACGACAGTTTCCTCTGGTTTATGCGGGTGATGCAGGTCGAGCCGAGAGCATGGATGCTTATTCATCGTCTCTGTGCATGGAAGGTTCGTTGGATCCCGAGGTGATTAAGGGGAAGGTTGTGTTGTGTGAGCGCGGGAATAATCCGAGGGTGTTGAAGGGTTCTGTGGTCAAGCAAGCTGGAGGTGTGGGAATGATACTTTATAACACCGTCTCTGATGGTGAAGGGCTCATTGCAGATCCTCATCTTTTGCCTGCTGTTGCAGTGGGTAGCGCTGCAGGGGATTCGATCCGTCGATACATTTT
>PIST-12
GTTTGTTTCTGCATCGGCGGGAAACAATGGCCCCGGGGATGTCACCGTCACTAACGTTGCTCCCTGGATAACCACGGTGGGTGCCGGCACTATGGATCGTAGCTTCCCCGCTGACATTGTGCTGGGCGACGGGAGTGTCATGCGGGGCGTGTCAATGTATAGCGGAAAGGGATTGGCCCAGGGACGACAGTTTCCTCTGGTTTATGCGGGTGATGCAGGTCGAGCCGAGAGCATGGATGCTTATTCCTCGTCTCTGTGCATGGAAGGTTCGTTGGATCCCGAGGTGATTAAGGGGAAGGTTGTGTTGTGTGAGCGCGGGAATAATCCGAGGGTGATGAAGGGTTCTGTGGTCAAGCAAGCTGGAGGTGTGGGAATGATACTTTATAACACCGTCTCTGATGGTGAAGGGCTCATTGCAGATCCTCATCTTTTGCCTGCTGTTGCAGTGGGTAGCGCTGCAGGGGATTCGATCCGTCGATACATTTT
>PICH-X2
GTTTGTTTCTGCATCGGCGGGAAACAATGGCCCCGGGGATGTCACCGTCACTAACGTTGCTCCCTGGATAACCACGGTGGGTGCCGGCACTATGGATCGTAGCTTCCCCGCTGACATTGTGCTGGGCGACGGGAGTGTCATGCGGGGCGTGTCAATGTATAGCGGAAAGGGATTGGCCCAGGGACGACAGTTTCCTCTGGTTTATGCGGGTGATGCAGGTCGAGCCGAGAGCATGGATGCTTATTCATCGTCTCTGTGCATGGAAGGTTCGTTGGATCCCGAGGTGATTAAGGGGAAGGTTGTGTTGTGTGAGCGCGGGAATAATCCGAGGGTGTTGAAGGGTTCTGTGGTCAAGCAAGCTGGAGGTGTGGGAATGATACTTTATAACACCGTCTCTGATGGTGAAGGGCTCATTGCAGATCCTCATCTTTTGCCTGCTGTTGCAGTGGGTAGCGCTGCAGGGGATTCGATCCGTCGATACATTTT
>PIST-8
GTTTGTTTCTGCATCGGCGGGAAACAATGGCCCCGGGGATGTCACCGTCACTAACGTTGCTCCCTGGATAACCACGGTGGGTGCCGGCACTATGGATCGTAGCTTCCCCGCTGACATTGTGCTGGGCGACGGGAGTGTCATGCGGGGCGTGTCAATGTATAGCGGAAAGGGATTGGCCCAGGGACGACAGTTTCCTCTGGTTTATGCGGGTGATGCAGGTCGAGCCGAGAGCATGGATGCTTATTCCTCGTCTCTGTGCATGGAAGGTTCGTTGGATCCCGAGGTGATTAAGGGGAAGGTTGTGTTGTGTGAGCGCGGGAATAATCCGAGGGTGATGAAGGGTTCTGTGGTCAAGCAAGCTGGAGGTGTGGGAATGATACTTTATAACACCGTCTCTGATGGTGAAGGGCTCATTGCAGATCCTCATCTTTTGCCTGCTGTTGCAGTGGGTAGCGCTGCAGGGGATTCGATCCGTCGATACATTTT
>PIST-4
GTTTGTTTCTGCATCGGCGGGAAACAATGGCCCCGGGGATGTCACCGTCACTAACGTTGCTCCCTGGATAACCACGGTGGGTGCCGGCACTATGGATCGTAGCTTCCCCGCTGACATTGTGCTGGGCGACGGGAGTGTCATGCGGGGCGTGTCAATGTATAGCGGAAAGGGATTGGCCCAGGGACGACAGTTTCCTCTGGTTTATGCGGGTGATGCAGGTCGAGCCGAGAGCATGGATGCTTATTCCTCGTCTCTGTGCATGGAAGGTTCGTTGGATCCCGAGGTGATTAAGGGGAAGGTTGTGTTGTGTGAGCGCGGGAATAATCCGAGGGTGATGAAGGGTTCTGTGGTCAAGCAAGCTGGAGGTGTGGGAATGATACTTTATAACACCGTCTCTGATGGTGAAGGGCTCATTGCAGATCCTCATCTTTTGCCTGCTGTTGCAGTGGGTAGCGCTGCAGGGGATTCGATCCGTCGATACATTTT
>PILA-28
GTTTGTTTCTGCATCGGCGGGAAACAATGGCCCCGGGGATGTCACCGTCACTAACGTTGCTCCCTGGATAACCACGGTGGGTGCCGGCACTATGGATCGTAGCTTCCCCGCTGACATTGTGCTGGGCGACGGGAGTGTCATGCGGGGCGTGTCAATGTATAGCGGAAAGGGATTGGCCCAGGGACGACAGTTTCCTCTGGTTTATGCAGGTGATGCAGGTCGAGCCGAGAGCATGGATGCTTATTCTTCGTCTCTGTGCATGGAAGGTTCGTTGGATCCCGAGGTGATTAAGGGGAAGGTTGTGTTGTGTGAGCGCGGGAATAATCCGAGGGTGTTGAAGGGTTCTGTGGTCAAGCAAGCTGGAGGTGTGGGAATGATACTTTATAACACCGTCTCTGATGGTGAAGGGCTCATTGCAGATCCTCATCTTTTGCCTGCTGTTGCAGTGGGTAGCGCTGCAGGGGATTCGATCCGTCGATACATTTT
>PILA-18
GTTTGTTTCTGCATCGGCGGGAAACAATGGCCCCGGGGATGTCACCGTCACTAACGTTGCTCCCTGGATAACCACGGTGGGTGCCGGCACTATGGATCGTAGCTTCCCCGCTGACATTGTGCTGGGCGACGGGAGTGTCATGCGGGGCGTGTCAATGTATAGCGGAAAGGGATTGGCCCAGGGACGACAGTTTCCTCTGGTTTATGCAGGTGATGCAGGTCGAGCCGAGAGCATGGATGCTTATTCTTCGTCTCTGTGCATGGAAGGTTCGTTGGATCCCGAGGTGATTAAGGGGAAGGTTGTGTTGTGTGAGCGCGGGAATAATCCGAGGGTGTTGAAGGGTTCTGTGGTCAAGCAAGCTGGAGGTGTGGGAATGATACTTTATAACACCGTCTCTGATGGTGAAGGGCTCATTGCAGATCCTCATCTTTTGCCTGCTGTTGCAGTGGGTAGCGCTGCAGGGGATTCGATCCGTCGATACATTTT
>PILA-22
GTTTGTTTCTGCATCGGCGGGAAACAATGGCCCCGGGGATGTCACCGTCACTAACGTTGCTCCCTGGATAACCACGGTGGGTGCCGGCACTATGGATCGTAGCTTCCCCGCTGACATTGTGCTGGGCGACGGGAGTGTCATGCGGGGCGTGTCAATGTATAGCGGAAAGGGATTGGCCCAGGGACGACAGTTTCCTCTGGTTTATGCAGGTGATGCAGGTCGAGCCGAGAGCATGGATGCTTATTCTTCGTCTCTGTGCATGGAAGGTTCGTTGGATCCCGAGGTGATTAAGGGGAAGGTTGTGTTGTGTGAGCGCGGGAATAATCCGAGGGTGTTGAAGGGTTCTGTGGTCAAGCAAGCTGGAGGTGTGGGAATGATACTTTATAACACCGTCTCTGATGGTGAAGGGCTCATTGCAGATCCTCATCTTTTGCCTGCTGTTGCAGTGGGTAGCGCTGCAGGGGATTCGATCCGTCGATACATTTT
>PILA-21
GTTTGTTTCTGCATCGGCGGGAAACAATGGCCCCGGGGATGTCACCGTCACTAACGTTGCTCCCTGGATAACCACGGTGGGTGCCGGCACTATGGATCGTAGCTTCCCCGCTGACATTGTGCTGGGCGACGGGAGTGTCATGCGGGGCGTGTCAATGTATAGCGGAAAGGGATTGGCCCAGGGACGACAGTTTCCTCTGGTTTATGCAGGTGATGCAGGTCGAGCCGAGAGCATGGATGCTTATTCTTCGTCTCTGTGCATGGAAGGTTCGTTGGATCCCGAGGTGATTAAGGGGAAGGTTGTGTTGTGTGAGCGCGGGAATAATCCGAGGGTGTTGAAGGGTTCTGTGGTCAAGCAAGCTGGAGGTGTGGGAATGATACTTTATAACACCGTCTCTGATGGTGAAGGGCTCATTGCAGATCCTCATCTTTTGCCTGCTGTTGCAGTGGGTAGCGCTGCAGGGGATTCGATCCGTCGATACATTTT
>PILA-17
GTTTGTTTCTGCATCGGCGGGAAACAATGGCCCCGGGGATGTCACCGTCACTAACGTTGCTCCCTGGATAACCACGGTGGGTGCCGGCACTATGGATCGTAGCTTCCCCGCTGACATTGTGCTGGGCGACGGGAGTGTCATGCGGGGCGTGTCAATGTATAGCGGAAAGGGATTGGCCCAGGGACGACAGTTTCCTCTGGTTTATGCAGGTGATGCAGGTCGAGCCGAGAGCATGGATGCTTATTCTTCGTCTCTGTGCATGGAAGGTTCGTTGGATCCCGAGGTGATTAAGGGGAAGGTTGTGTTGTGTGAGCGCGGGAATAATCCGAGGGTGTTGAAGGGTTCTGTGGTCAAGCAAGCTGGAGGTGTGGGAATGATACTTTATAACACCGTCTCTGATGGTGAAGGGCTCATTGCAGATCCTCATCTTTTGCCTGCTGTTGCAGTGGGTAGCGCTGCAGGGGATTCGATCCGTCGATACATTTT
>PILA-27
GTTTGTTTCTGCATCGGCGGGAAACAATGGCCCCGGGGATGTCACCGTCACTAACGTTGCTCCCTGGATAACCACGGTGGGTGCCGGCACTATGGATCGTAGCTTCCCCGCTGACATTGTGCTGGGCGACGGGAGTGTCATGCGGGGCGTGTCAATGTATAGCGGAAAGGGATTGGCCCAGGGACGACAGTTTCCTCTGGTTTATGCAGGTGATGCAGGTCGAGCCGAGAGCATGGATGCTTATTCTTCGTCTCTGTGCATGGAAGGTTCGTTGGATCCCGAGGTGATTAAGGGGAAGGTTGTGTTGTGTGAGCGCGGGAATAATCCGAGGGTGTTGAAGGGTTCTGTGGTCAAGCAAGCTGGAGGTGTGGGAATGATACTTTATAACACCGTCTCTGATGGTGAAGGGCTCATTGCAGATCCTCATCTTTTGCCTGCTGTTGCAGTGGGTAGCGCTGCAGGGGATTCGATCCGTCGATACATTTT
>PILA-26
GTTTGTTTCTGCATCGGCGGGAAACAATGGCCCCGGGGATGTCACCGTCACTAACGTTGCTCCCTGGATAACCACGGTGGGTGCCGGCACTATGGATCGTAGCTTCCCCGCTGACATTGTGCTGGGCGACGGGAGTGTCATGCGGGGCGTGTCAATGTATAGCGGAAAGGGATTGGCCCAGGGACGACAGTTTCCTCTGGTTTATGCAGGTGATGCAGGTCGAGCCGAGAGCATGGATGCTTATTCTTCGTCTCTGTGCATGGAAGGTTCGTTGGATCCCGAGGTGATTAAGGGGAAGGTTGTGTTGTGTGAGCGCGGGAATAATCCGAGGGTGTTGAAGGGTTCTGTGGTCAAGCAAGCTGGAGGTGTGGGAATGATACTTTATAACACCGTCTCTGATGGTGAAGGGCTCATTGCAGATCCTCATCTTTTGCCTGCTGTTGCAGTGGGTAGCGCTGCAGGGGATTCGATCCGTCGATACATTTT
>PILA-24
GTTTGTTTCTGCATCGGCGGGAAACAATGGCCCCGGGGATGTCACCGTCACTAACGTTGCTCCCTGGATAACCACGGTGGGTGCCGGCACTATGGATCGTAGCTTCCCCGCTGACATTGTGCTGGGCGACGGGAGTGTCATGCGGGGCGTGTCAATGTATAGCGGAAAGGGATTGGCCCAGGGACGACAGTTTCCTCTGGTTTATGCAGGTGATGCAGGTCGAGCCGAGAGCATGGATGCTTATTCTTCGTCTCTGTGCATGGAAGGTTCGTTGGATCCCGAGGTGATTAAGGGGAAGGTTGTGTTGTGTGAGCGCGGGAATAATCCGAGGGTGTTGAAGGGTTCTGTGGTCAAGCAAGCTGGAGGTGTGGGAATGATACTTTATAACACCGTCTCTGATGGTGAAGGGCTCATTGCAGATCCTCATCTTTTGCCTGCTGTTGCAGTGGGTAGCGCTGCAGGGGATTCGATCCGTCGATACATTTT
>PILA-23
GTTTGTTTCTGCATCGGCGGGAAACAATGGCCCCGGGGATGTCACCGTCACTAACGTTGCTCCCTGGGTAACCACGGTGGGTGCCGGCACTATGGATCGTAGCTTCCCCGCTGACATTGTGCTGGGCGACGGGAGTGTCATGCGGGGCGTGTCAATGTATAGCGGAAAGGGATTGGCCCAGGGACGACAGTTTCCTCTGGTTTATGCAGGTGATGCAGGTCGAGCCGAGAGCATGGATGCTTATTCTTCGTCTCTGTGCATGGAAGGTTCGTTGGATCCCGAGGTGATTAAGGGGAAGGTTGTGTTGTGTGAGCGCGGGAATAATCCGAGGGTGTTGAAGGGTTCTGTGGTCAAGCAAGCTGGAGGTGTGGGAATGATACTTTATAACACCGTCTCTGATGGTGAAGGGCTCATTGCAGATCCTCATCTTTTGCCTGCTGTTGCAGTGGGTAGCGCTGCAGGGGATTCGATCCGTCGATACATTTT
>PILA-19
GTTTGTTTCTGCATCGGCGGGAAACAATGGCCCCGGGGATGTCACCGTCACTAACGTTGCTCCCTGGATAACCACGGTGGGTGCCGGCACTATGGATCGTAGCTTCCCCGCTGACATTGTGCTGGGCGACGGGAGTGTCATGCGGGGCGTGTCAATGTATAGCGGAAAGGGATTGGCCCAGGGACGACAGTTTCCTCTGGTTTATGCAGGTGATGCAGGTCGAGCCGAGAGCATGGATGCTTATTCTTCGTCTCTGTGCATGGAAGGTTCGTTGGATCCCGAGGTGATTAAGGGGAAGGTTGTGTTGTGTGAGCGCGGGAATAATCCGAGGGTGTTGAAGGGTTCTGTGGTCAAGCAAGCTGGAGGTGTGGGAATGATACTTTATAACACCGTCTCTGATGGTGAAGGGCTCATTGCAGATCCTCATCTTTTGCCTGCTGTTGCAGTGGGTAGCGCTGCAGGGGATTCGATCCGTCGATACATTTT
>PILA-20
GTTTGTTTCTGCATCGGCGGGAAACAATGGCCCCGGGGATGTCACCGTCACTAACGTTGCTCCCTGGATAACCACGGTGGGTGCCGGCACTATGGATCGTAGCTTCCCCGCTGACATTGTGCTGGGCGACGGGAGTGTCATGCGGGGCGTGTCAATGTATAGCGGAAAGGGATTGGCCCAGGGACGACAGTTTCCTCTGGTTTATGCAGGTGATGCAGGTCGAGCCGAGAGCATGGATGCTTATTCTTCGTCTCTGTGCATGGAAGGTTCGTTGGATCCCGAGGTGATTAAGGGGAAGGTTGTGTTGTGTGAGCGCGGGAATAATCCGAGGGTGTTGAAGGGTTCTGTGGTCAAGCAAGCTGGAGGTGTGGGAATGATACTTTATAACACCGTCTCTGATGGTGAAGGGCTCATTGCAGATCCTCATCTTTTGCCTGCTGTTGCAGTGGGTAGCGCTGCAGGGGATTCGATCCGTCGATACATTTT
>PILA-29
GTTTGTTTCTGCATCGGCGGGAAACAATGGCCCCGGGGATGTCACCGTCACTAACGTTGCTCCCTGGATAACCACGGTGGGTGCCGGCACTATGGATCGTAGCTTCCCCGCTGACATTGTGCTGGGCGACGGGAGTGTCATGCGGGGCGTGTCAATGTATAGCGGAAAGGGATTGGCCCAGGGACGACAGTTTCCTCTGGTTTATGCAGGTGATGCAGGTCGAGCCGAGAGCATGGATGCTTATTCTTCGTCTCTGTGCATGGAAGGTTCGTTGGATCCCGAGGTGATTAAGGGGAAGGTTGTGTTGTGTGAGCGCGGGAATAATCCGAGGGTGTTGAAGGGTTCTGTGGTCAAGCAAGCTGGAGGTGTGGGAATGATACTTTATAACACCGTCTCTGATGGTGAAGGGCTCATTGCAGATCCTCATCTTTTGCCTGCTGTTGCAGTGGGTAGCGCTGCAGGGGATTCGATCCGTCGATACATTTT
