# Supplementary material for: An empirical evaluation of two-stage species tree inference strategies using a multilocus dataset from North American pines
Source: BMC Evol Biol. 2014 Mar 29;14:67. doi: 10.1186/1471-2148-14-67 (PMC4021425; doi:10.1186/1471-2148-14-67)
Supplement: Additional file 3 — Zip archive containing data filesDp,Dp,0,Ds,Ds,0, and a description of these files. [file 1471-2148-14-67-S3.zip › DeGiorgioEtAl_2014_AdditionalFile1/Dataset_Dp0/2_7213_02.fas]

>PIAL-8
ATAACATCCAGGGGAGGTACTACATAACCCTCTATAACCAGAATCATGAAATTATCCTCAATAGATACTAAAATAGTTGAACCTCTTCAATGCGGAC---------CCCCCACCTAATGAGACTAGTGTACACCTAAACACAGCAATCTATGTCTTTAGCACAACAGATGTACTGCACTTGGA----------AGTGGCTAAATAATGATAACTCTCTGTAGAATAACCATCCTTTCTCAATATACTTGAGGAGTTACCTGCAGCATCTGCAGCAGAAAAGATCACTGTACATTTGGAAAATCTGAGGGAGCACTAAGACATGCCAAA
>PIAL-7
ATAACATCCAGGGGAGGTACTACATAACCCTCTATAACCAGAATCATGAAATTATCCTCAATAGATACTAAAATAGTTGAACCTCTTCAATGCGGAC---------CCCCCACCTAATGAGACTAGTGTACACCTAAACACAGCAATCTATGTCTTTAGCACAACAGATGTACTGCACTTGGA----------AGTGGCTAAATAATGATAACTCTCTGTAGAATAACCATCCTTTCTCAATATACTTGAGGAGTTACCTGCAGCATCTGCAGCAGAAAAGATCACTGTACATTTGGAAAATCTGAGGGAGCACTAAGACATGCCAAA
>PIAL-6
ATAACATCCAGGGGAGGTACTACATAACCCTCTATAACCAGAATCATGAAATTATCCTCAATAGATACTAAAATAGTTGAACCTCTTCAATGCGGAC---------CCCCCACCTAATGAGACTAGTGTACACCTAAACACAGCAATCTATGCCTTTAGCACAACAGATGTACTGCACTTGGA----------AGTGGCTAAATAATGATAACTCTCTGTAGAATAACCATCCTTTCTCAATATACTTGAGGAGTTACCTGCAGCATCTGCAGCAGAAAAGATCACTGTACATTTGGAAAATCTGAGGGAGCACTAAGACATGCCAAA
>PIAL-13
ATAACATCCAGGGGAGGTACTACATAACCCTCTATAACCAGAATCATGAAATTATCCTCAATAGATACTAAAATAGTTGAACCTCTTCAATGCGGAC---------CCCCCACCTAATGAGACTAGTGTACACCTAAACACAGCAATCTATGTCTTTAGCACAACAGATGTACTGCACTTGGA----------AGTGGCTAAATAATGATAACTCTCTGTAGAATAACCATCCTTTCTCAATATACTTGAGGAGTTACCTGCAGCATCTGCAGCAGAAAAGATCACTGTACATTTGGAAAATCTGAGGGAGCACTAAGACATGCCAAA
>PIAL-5
ATAACATCCAGGGGAGGTACTACATAACCCTCTATAACCAGAATCATGAAATTATCCTCAATAGATACTAAAATAGTTGAACCTCTTCAATGCGGAC---------CCCCCACCTAATGAGACTAGTGTACACCTAAACACAGCAATCTATGTCTTTAGCACAACAGATGTACTGCACTTGGA----------AGTGGCTAAATAATGATAACTCTCTGTAGAATAACCATCCTTTCTCAATATACTTGAGGAGTTACCTGCAGCATCTGCAGCAGAAAAGATCACTGTACATTTGGAAAATCTGAGGGAGCACTAAGACATGCCAAA
>PIAL-16
ATAACATCCAGGGGAGGTACTACATAACCCTCTATAACCAGAATCATGAAATTATCCTCAATAGATACTAAAATAGTTGAACCTCTTCAATGCGGAC---------CCCCCACCTAATGAGACTAGTGTACACCTAAACACAGCAATCTATGTCTTTAGCACAACAGATGTACTGCACTTGGA----------AGTGGCTAAATAATGATAACTCTCTGTAGAATAACCATCCTTTCTCAATATACTTGAGGAGTTACCTGCAGCATCTGCAGCAGAAAAGATCACTGTACATTTGGAAAATCTGAGGGAGCACTAAGACATGCCAAA
>PIAL-4
ATAACATCCAGGGGAGGTACTACATAACCCTCTATAACCAGAATCATGAAATTATCCTCAATAGATACTAAAATAGTTGAACCTCTTCAATGCGGAC---------CCCCCACCTAATGAGACTAGTGTACACCTAAACACAGCAATCTATGTCTTTAGCACAACAGATGTACTGCACTTGGA----------AGTGGCTAAATAATGATAACTCTCTGTAGAATAACCATCCTTTCTCAATATACTTGAGGAGTTACCTGCAGCATCTGCAGCAGAAAAGATCACTGTACATTTGGAAAATCTGAGGGAGCACTAAGACATGCCAAA
>PIAL-17
ATAACATCCAGGGGAGGTACTACATAACCCTCTATAACCAGAATCATGAAATTATCCTCAATAGATACTAAAATAGTTGAACCTCTTCAATGCGGAC---------CCCCCACCTAATGAGACTAGTGTACACCTAAACACAGCAATCTATGTCTTTAGCACAACAGATGTACTGCACTTGGA----------AGTGGCTAAATAATGATAACTCTCTGTAGAATAACCATCCTTTCTCAATATACTTGAGGAGTTACCTGCAGCATCTGCAGCAGAAAAGATCACTGTACATTTGGAAAATCTGAGGGAGCACTAAGACATGCCAAA
>PIAL-3
ATAACATCCAGGGGAGGTACTACATAACCCTCTATAACCAGAATCATGAAATTATCCTCAATAGATACTAAAATAGTTGAACCTCTTCAATGCGGAC---------CCCCCACCTAATGAGACTAGTGTACACCTAAACACAGCAATCTATGTCTTTAGCACAACAGATGTACTGCACTTGGA----------AGTGGCTAAATAATGATAACTCTCTGTAGAATAACCATCCTTTCTCAATATACTTGAGGAGTTACCTGCAGCATCTGCAGCAGAAAAGATCACTGTACATTTGGAAAATCTGAGGGAGCACTAAGACATGCCAAA
>PIAY-4
ATAACATCCAGGGGAGGTACTACATAACCCTCTATAACCAGAATCATGAAATTATCCTCAATAGAT-CTAAAATAGTTGAACCTCTTCAATGCGGAC---------CCCCCACCTAATGAGACTAGTGTACACCTAAACACAGCAATCTATGTCTTTAGCACAACAGATGTACTGCACTTGGA----------AGTGGCTAAATAATGATAACTCTCTGTAGAATAACCATCCTTTCTCAATATACTTGAGGAGTTACCTGCAGCATCTGCAGCAGAAAAGATCACTGTACATTTGGAAAATCTGAGGGAGCACTAAGACATGCCAAA
>PIAY-19
ATAACATCCAGGGGAGGTACTACATAACCCTCTATAACCAGAATCATGAAATTATCCTCAATAGAT-CTAAAATAGTTGAACCTCTTCAATGCGGAC---------CCCCCACCTAATGAGACTAGTGTACACCTAAACACAGCAATCTATGTCTTTAGCACAACAGATGTACTGCACTTGGA----------AGTGGCTAAATAATGATAACTCTCTGTAGAATAACCATCCTTTCTCAATATACTTGAGGAGTTACCTGCAGCATCTGCAGCAGAAAAGATCACTGTACATTTGGAAAATCTGAGGGAGCACTAAGACATGCCAAA
>PIAY-13
ATAACATCCAGGGGAGGTACTACATAACCCTCTATAACCAGAATCATGAAATTATCCTCAATAGAT-CTAAAATAGTTGAACCTCTTCAATGCGGAC---------CCCCCACCTAATGAGACTAGTGTACACCTAAACACAGCAATCTATGTCTTTAGCACAACAGATGTACTGCACTTGGA----------AGTGGCTAAATAATGATAACTCTCTGTAGAATAACCATCCTTTCTCAATATACTTGAGGAGTTACCTGCAGCATCTGCAGCAGAAAAGATCACTGTACATTTGGAAAATCTGAGGGAGCACTAAGACATGCCAAA
>PIAY-16
ATAACATCCAGGGGAGGTACTACATAACCCTCTATAACCAGAATCATGAAATTATCCTCAATAGAT-CTAAAATAGTTGAACCTCTTCAATGCGGAC---------CCCCCACCTAATGAGACTAGTGTACACCTAAACACAGCAATCTATGTCTTTAGCACAACAGATGTACTGCACTTGGA----------AGTGGCTAAATAATGATAACTCTCTGTAGAATAACCATCCTTTCTCAATATACTTGAGGAGTTACCTGCAGCATCTGCAGCAGAAAAGATCACTGTACATTTGGAAAATCTGAGGGAGCACTAAGACATGCCAAA
>PIAY-14
ATAACATCCAGGGGAGGTACTACATAACCCTCTATAACCAGAATCATGAAATTATCCTCAATAGAT-CTAAAATAGTTGAACCTCTTCAATGCGGAC---------CCCCCACCTAATGAGACTAGTGTACACCTAAACACAGCAATCTATGTCTTTAGCACAACAGATGTACTGCACTTGGA----------AGTGGCTAAATAATGATAACTCTCTGTAGAATAACCATCCTTTCTCAATATACTTGAGGAGTTACCTGCAGCATCTGCAGCAGAAAAGATCACTGTACATTTGGAAAATCTGAGGGAGCACTAAGACATGCCAAA
>PIAY-2
ATAACATCCAGGGGAGGTACTACATAACCCTCTATAACCAGAATCATGAAATTATCCTCAATAGAT-CTAAAATAGTTGAACCTCTTCAATGCGGAC---------CCCCCACCTAATGAGACTAGTGTACACCTAAACACAGCAATCTATGTCTTTAGCACAACAGATGTACTGCACTTGGA----------AGTGGCTAAATAATGATAACTCTCTGTAGAATAACCATCCTTTCTCAATATACTTGAGGAGTTACCTGCAGCATCTGCAGCAGAAAAGATCACTGTACATTTGGAAAATCTGAGGGAGCACTAAGACATGCCAAA
>PIAY-6
ATAACATCCAGGGGAGGTACTACATAACCCTCTATAACCAGAATCATGAAATTATCCTCAATGGAT-CTAAAATAGTTGAACCTCTTCAATGCGGAC---------CCCCCACCTAATGAGACTAGTGTACACCTAAACACAGCAATCTATGTCTTTAGCACAACAGATGTACTGCACTTGGA----------AGTGGCTAAATAATGATAACTCTCTGTAGAATAACCATCCTTTCTCAATATACTTGAGGAGTTACCTGCAGCATCTGCAGCAGAAAAGATCACTGTACATTTGGAAAATCTGAGGGAGCACTAAGACATGCCAAA
>PIAY-18
ATAACATCCAGGGGAGGTACTACATAACCCTCTATAACCAGAATCATGAAATTATCCTCAATAGAT-CTAAAATAGTTGAACCTCTTCAATGCGGAC---------CCCCCACCTAATGAGACTAGTGTACACCTAAACACAGCAATCTATGTCTTTAGCACAACAGATGTACTGCACTTGGA----------AGTGGCTAAATAATGATAACTCTCTGTAGAATAACCATCCTTTCTCAATATACTTGAGGAGTTACCTGCAGCATCTGCAGCAGAAAAGATCACTGTACATTTGGAAAATCTGAGGGAGCACTAAGACATGCCAAA
>PIAY-8
ATAACATCCAGGGGAGGTACTACATAACCCTCTATAACCAGAATCATGAAATTATCCTCAATAGAT-CTAAAATAGTTGAACCTCTTCAATGCGGAC---------CCCCCACCTAATGAGACTAGTGTACACCTAAACACAGCAATCTATGTCTTTAGCACAACAGATGTACTGCACTTGGA----------AGTGGCTAAATAATGATAACTCTCTGTAGAATAACCATCCTTTCTCAATATACTTGAGGAGTTACCTGCAGCATCTGCAGCAGAAAAGATCACTGTACATTTGGAAAATCTGAGGGAGCACTAAGACATGCCAAA
>PIAY-1
ATAACATCCAGGGGAGGTACTACATAACCCTCTATAACCAGAATCATGAAATTATCCTCAATAGAT-CTAAAATAGTTGAACCTCTTCAATGCGGAC---------CCCCCACCTAATGAGACTAGTGTACACCTAAACACAGCAATCTATGTCTTTAGCACAACAGATGTACTGCACTTGGA----------AGTGGCTAAATAATGATAACTCTCTGTAGAATAACCATCCTTTCTCAATATACTTGAGGAGTTACCTGCAGCATCTGCAGCAGAAAAGATCACTGTACATTTGGAAAATCTGAGGGAGCACTAAGACATGCCAAA
>PIAY-3
ATAACATCCAGGGGAGGTACTACATAACCCTCTATAACCAGAATCATGAAATTATCCTCAATAGAT-CTAAAATAGTTGAACCTCTTCAATGCGGAC---------CCCCCACCTAATGAGACTAGTGTACACCTAAACACAGCAATCTATGTCTTTAGCACAACAGATGTACTGCACTTGGA----------AGTGGCTAAATAATGATAACTCTCTGTAGAATAACCATCCTTTCTCAATATACTTGAGGAGTTACCTGCAGCATCTGCAGCAGAAAAGATCACTGTACATTTGGAAAATCTGAGGGAGCACTAAGACATGCCAAA
>PIAY-9
ATAACATCCAGGGGAGGTACTACATAACCCTCTATAACCAGAATCATGAAATTATCCTCAATAGAT-CTAAAATAGTTGAACCTCTTCAATGCGGAC---------CCCCCACCTAATGAGACTAGTGTACACCTAAACACAGCAATCTATGTCTTTAGCACAACAGATGTACTGCACTTGGA----------AGTGGCTAAATAATGATAACTCTCTGTAGAATAACCATCCTTTCTCAATATACTTGAGGAGTTACCTGCAGCATCTGCAGCAGAAAAGATCACTGTACATTTGGAAAATCTGAGGGAGCACTAAGACATGCCAAA
>PIAY-15
ATAACATCCAGGGGAGGTACTACATAACCCTCTATAACCAGAATCATGAAATTATCCTCAATAGAT-CTAAAATAGTTGAACCTCTTCAATGCGGAC---------CCCCCACCTAATGAGACTAGTGTACACCTAAACACAGCAATCTATGTCTTTAGCACAACAGATGTACTGCACTTGGA----------AGTGGCTAAATAATGATAACTCTCTGTAGAATAACCATCCTTTCTCAATATACTTGAGGAGTTACCTGCAGCATCTGCAGCAGAAAAGATCACTGTACATTTGGAAAATCTGAGGGAGCACTAAGACATGCCAAA
>PIAY-5
ATAACATCCAGGGGAGGTACTACATAACCCTCTATAACCAGAATCATGAAATTATCCTCAATAGAT-CTAAAATAGTTGAACCTCTTCAATGCGGAC---------CCCCCACCTAATGAGACTAGTGTACACCTAAACACAGCAATCTATGTCTTTAGCACAACAGATGTACTGCACTTGGA----------AGTGGCTAAATAATGATAACTCTCTGTAGAATAACCATCCTTTCTCAATATACTTGAGGAGTTACCTGCAGCATCTGCAGCAGAAAAGATCACTGTACATTTGGAAAATCTGAGGGAGCACTAAGACATGCCAAA
>PIAY-7
ATAACATCCAGGGGAGGTACTACATAACCCTCTATTACCAGAATCATGAAATTATCCTCAATAGATACTAAAATAGTTGAACCTCTTCAATGCGGAC---------CCCCCACCTAATGAGACTAGTGTACACCTAAACACAGCAATCTATGTCTTTAGCACAACAGATGTACTGCACTTGGA----------AGTGGCTAAATAATGATAACTCTCTGTAGAATAACCATCCTTTCTCAATATACTTGAGGAGTTACCTGCAGCATCTGCAGCAGAAAAGATCACTGTACATTTGGAAAATCTGAGGGAGCACTAAGACATGCCAAA
>PIAY-17
ATAACATCCAGGGGAGGTACTACATAACCCTCTATAACCAGAATCATGAAATTATCCTCAATAGAT-CTAAAATAGTTGAACCTCTTCAATGCGGAC---------CCCCCACCTAATGAGACTAGTGTACACCTAAACACAGCAATCTATGTCTTTAGCACAACAGATGTACTGCACTTGGA----------AGTGGCTAAATAATGATAACTCTCTGTAGAATAACCATCCTTTCTCAATATACTTGAGGAGTTACCTGCAGCATCTGCAGCAGAAAAGATCACTGTACATTTGGAAAATCTGAGGGAGCACTAAGACATGCCAAA
>PIBU-1
ATAACATCCAGGGGAGGAACTACATAACCCTCTATAACCAGAATCATGAAATTATCCTCAATAGATACTAAAATAGTTGAACCTCTTCAATGCGGAC---------CCCCCACCTACTGAGACTAGTGTACACCTAAACACAGCAATCTATGTCTTTAGCACAACAGATGTACTGCACTTGGA----------AGTGG---------GATAACTCTCTGTAGAATAACCATCCTTTCTCAATATACTTGAGGAGTTACCTGCAGCATCTGCAGCAGAAAAGATCACTGTACATTTGGAAAATCTGAGGGAGCACTAAGACATGCCAAA
>PIFL-12
ATAACATCCAGGGGAGGTACTACATAACCCTCTATAACCAGAATCATGAAATTATCCTCAATAGAT-CTAAAATAGTTGAACCTCTTCAATGCGGAC---------CCCCCACCTAATGAGACTAGTGTACACCTAAACACAGCAATCTATGTCTTTAGCACAACAGATGTACTGCACTTGGA----------AGTGGCTAAATAATGATAACTCTCTGTAGAATAACCATCCTTTCTCAATATACTTGAGGAGTTACCTGCAGCATCTGCAGCAGAAAAGATCACTGTACATTTGGAAAATCTGAGGGAGCACTAAGACATGCCAAA
>PIFL-13
ATAACATCCAGGGGAGGTACTACATAACCCTCTATAACCAGAATCATGAAATTATCCTCAATAGAT-CTAAAATAGTTGAACCTCTTCAATGCGGAC---------CCCCCACCTAATGAGACTAGTGTACACCTAAACACAGCAATCTATGTCTTTAGCACAACAGATGTACTGCACTTGGA----------AGTGGCTAAATAATGATAACTCTCTGTAGAATAACCATCCTTTCTCAATATACTTGAGGAGTTACCTGCAGCATCTGCAGCAGAAAAGATCACTGTACATTTGGAAAATCTGAGGGAGCACTAAGACATGCCAAA
>PIFL-16
ATAACATCCAGGGGAGGTACTACATAACCCTCTATAACCAGAATCATGAAATTATCCTCAATAGAT-CTAAAATAGTTGAACCTCTTCAATGCGGAC---------CCCCCACCTAATGAGACTAGTGTACACCTAAACACAGCAATCTATGTCTTTAGCACAACAGATGTACTGCACTTGGA----------AGTGGCTAAATAATGATAACTCTCTGTAGAATAACCATCCTTTCTCAATATACTTGAGGAGTTACCTGCAGCATCTGCAGCAGAAAAGATCACTGTACATTTGGAAAATCTGAGGGAGCACTAAGACATGCCAAA
>PIFL-8
ATAACATCCAGGGGAGGTACTACATAACCCTCTATAACCAGAATCATGAAATTATCCTCAATAGAT-CTAAAATAGTTGAACTTCTTCAATGCGGAC---------CCCCCACCTAATGAGACTAGTGTACACCTAAACACAGCAATCTATGTCTTTAGCACAACAGATGTACTGCACTTGGA----------AGTGGCTAAATAATGATAACTCTCTGTAGAATAACCATCCTTTCTCAATATACTTGAGGAGTTACCTGCAGCATCTGCAGCAGAAAAGATCACTGTACATTTGGAAAATCTGAGGGAGCACTAAGACATGCCAAA
>PIFL-3
ATAACATCCAGGGGAGGTACTACATAACCCTCTATTACCAGAATCATGAAATTATCCTCAATAGATACTAAAATAGTTGAACCTCTTCAATGCGGAC---------CCCCCACCTAATGAGACTAGTGTACACCTAAACACAGCAATCTATGTCTTTAGCACAACAGATGTACTGCACTTGGA----------AGTGGCTAAATAATGATAACTCTCTGTAGAATAACCATCCTTTCTCAATATACTTGAGGAGTTACCTGCAGCATCTGCAGCAGAAAAGATCACTGTACATTTGGAAAATCTGAGGGAGCACTAAGACATGCCAAA
>PIFL-4
ATAACATCCAGGGGAGGTACTACATAACCCTCTATAACCAGAATCATGAAATTATCCTCAATAGAT-CTAAAATAGTTGAACCTCTTCAATGCGGAC---------CCCCCACCTAATGAGACTAGTGTACACCTAAACACAGCAATCTATGTCTTTAGCACAACAGATGTACTGCACTTGGA----------AGTGGCTAAATAATGATAACTCTCTGTAGAATAACCATCCTTTCTCAATATACTTGAGGAGTTACCTGCAGCATCTGCAGCAGAAAAGATCACTGTACATTTGGAAAATCTGAGGGAGCACTAAGACATGCCAAA
>PIFL-15
ATAACATCCAGGGGAGGTACTACATAACCCTCTATAACCAGAATCATGAAATTATCCTCAATAGAT-CTAAAATAGTTGAACCTCTTCAATGCGGAC---------CCCCCACCTAATGAGACTAGTGTACACCTAAACACAGCAATCTATGTCTTTAGCACAACAGATGTACTGCACTTGGA----------AGTGGCTAAATAATGATAACTCTCTGTAGAATAACCATCCTTTCTCAATATACTTGAGGAGTTACCTGCAGCATCTGCAGCAGAAAAGATCACTGTACATTTGGAAAATCTGAGGGAGCACTAAGACATGCCAAA
>PIFL-9
ATAACATCCAGGGGAGGTAGTACATAACCCTCTATAACCAGAATCATGAAATTATCCTCAATAGAT-CTAAAATAGTTGAACCTCTTCAATGCGGAC---------CCCCCACCTAATGAGACTAGTGTACACCTAAACACAGCAATCTATGTCTTTAGCACAACAGATGTACTGCACTTGGA----------AGTGGCTAAATAATGATAACTCTCTGTAGAATAACCATCCTTTCTCAATATACTTGAGGAGTTACCTGCAGCATCTGCAGCAGAAAAGATCACTGTACATTTGGAAAATCTGAGGGAGCACTAAGACATGCCAAA
>PIFL-17
ATAACATCCAGGGGAGGTACTACATAACCCTCTATAACCAGAATCATGAAATTATCCTCAATAGAT-CTAAAATAGTTGAACCTCTTCAATGCGGAC---------CCCCCACCTAATGAGACTAGTGTACACCTAAACACAGCAATCTATGTCTTTAGCACAACAGATGTACTGCACTTGGA----------AGTGGCTAAATAATGATAACTCTCTGTAGAATAACCATCCTTTCTCAATATACTTGAGGAGTTACCTGCAGCATCTGCAGCAGAAAAGATCACTGTACATTTGGAAAATCTGAGGGAGCACTAAGACATGCCAAA
>PIFL-5
ATAACATCCAGGGGAGGTACTACATAACCCTCTATTACCAGAATCATGAAATTATCCTCAACAGATACTAAAATAGTTGAACCTCTTCAATGCGGAC---------CCCCCATCTAAGGAGACTAGTGTACACCTAAACACAACAATCTATGTCTTTAGCACAACATATGTACTACACTTGGA----------AGTGGCTAAATAAAGATAACTCTTTGTAGAATAACCATCCTTTCTTAATATAATTGAGGAGTTACCTGCAGCATCTGCAGCAAAAAAGATCACTATACATTTGGAAAATCTAGAGGAGCACTAAGACATGCCAAA
>PIFL-1
ATAACATCCAGGGGAGGTACTACATAACCCTCTATTACCAGAATCATGAAATTATCCTCAACAGATACTAAAATAGTTGAACCTCTTCAATGCGGAC---------CCCCCATCTAAGGAGACTAGTGTACACCTAAACACAGCAATCTATGTCTTTAGCACAACATATGTACTACACTTGGA----------AGTGGCTAAATAAAGATAACTCTTTGTAGAATAACCATCCTTTCTCAATATAATTGAGGAGTTACCTGCAGCATCTGCAGCAAAAAAGATCACTATACATTTGGAAAATCTAGAGGAGCACTAAGACATGCCAAA
>PIFL-14
ATAACATCCAGGGGAGGTACTACATAACCCTCTATAACCAGAATCATGAAATTATCCTCAATAGAT-CTAAAATAGTTGAACCTCTTCAATGCGGAC---------CCCCCACCTAATGAGACTAGTGTACACCTAAACACAGCAATCTATGTCTTTAGCACAACAGATGTACTGCACTTGGA----------AGTGGCTAAATAATGATAACTCTCTGTAGAATAACCATCCTTTCTCAATATACTTGAGGAGTTACCTGCAGCATCTGCAGCAGAAAAGATCACTGTACATTTGGAAAATCTGAGGGAGCACTAAGACATGCCAAA
>PIFL-2
ATAACATCCAGGGGAGGTACTACATAACCCTCTATAACCAGAATCATGAAATTATCCTCAATAGAT-CTAAAATAGTTGAACCTCTTCAATGCGGAC---------CCCCCACCTAATGAGACTAGTGTACACCTAAACACAGCAATCTATGTCTTTAGCACAACAGATGTACTGCACTTGGA----------AGTGGCTAAATAATGATAACTCTCTGTAGAATAACCATCCTTTCTCAATATACTTGAGGAGTTACCTGCAGCATCTGCAGCAGAAAAGATCACTGTACATTTGGAAAATCTGAGGGAGCACTAAGACATGCCAAA
>PIGE-1
ATAACATCCAGGGGAGGAACTACATAACCCTCTATAACCAGAATCATGAAATTATCCTCAATAGATACTAAAATAGTTGAAACTCTTCAATGCGGAC---------CCCCCACCTAATGAGACTAGTGTACACCTAAACACAGCAATCTATGTCTTTAGCACAACAGATGTACTGCACTTGGA----------AGTGACTAAATAATGATAACTCTCTGTAGAATAACCATCCTTTCTCAATATACTTGAGGAGTTACCTGCAGCATCTGCAGCAGAAAAGATCACTGTACATTTGGAAAATCTGAGGGAGCACTAAGACATGCCAAA
>PIGE-2
ATAACATCCAGGGGAGGAACTACATAACCCTCTATAACCAGAATCATGAAATTATCCTCAATAGATACTAAAATAGTTGAAACTCTTCAATGCGGAC---------CCCCCACCTAATGAGACTAGTGTACACCTAAACACAGCAATCTATGTCTTTAGCACAACAGATGTACTGCACTTGGA----------AGTGACTAAATAATGATAACTCTCTGTAGAATAACCATCCTTTCTCAATATACTTGAGGAGTTACCTGCAGCATCTGCAGCAGAAAAGATCACTGTACATTTGGAAAATCTGAGGGAGCACTAAGACATGCCAAA
>PIMN-2
ATAACATCCAGGGGAGGTACTACATAACCCTCTATAACCAGAATCATGAAATTATCCTCAATAGTTACTAAAATAGTTGAACCTCTTCAATGCGGAC---------CCCCCACCTAATGAGACTAGTGTACACCTAAACACAGCAATCTATGTCTTTAGCACAACAGATGTACTGCACTTGGA----------AGTGGCTAAATAATGATAACTCTCTGTAGAATAACCATCCTTTCTCAATATACTTGAGGAGTTACCTGCAGCATCTGCAGCAGAAAAGATCACTGTACATTTGGAAAATCTGAGGGAGCACTAAGACATGCCAAA
>PIMN-15
ATAACATCCAGGGGAGGTACTACATAACCCTCTATAACCAGAATCATGAAATTATCCTCAATAGTTACTAAAATAGTTGAACCTCTTCAATGCGGAC---------CCCCCACCTAATGAGACTAGTGTACACCTAAACACAGCAATCTATGTCTTTAGCACAACAGATGTACTGCACTTGGA----------AGTGGCTAAATAATGATAACTCTCTGTAGAATAACCATCCTTTCTCAATATACTTGAGGAGTTACCTGCAGCATCTGCAGCAGAAAAGATCACTGTACATTTGGAAAATCTGAGGGAGCACTAAGACATGCCAAA
>PIMN-14
ATAACATCCAGGGGAGGTACTACATAACCCTCTATAACCAGAATCATGAAATTATCCTCAATAGATACTAAAATAGTTGAACCTCTTCAATGCGGAC---------CCCCCACCTAATGAGACTAGTGTACACCTAAACACAGCAATCTATGTCTTTAGCACAACAGATGTACTGCACTTGGA----------AGTGGCTAAATAATGATAACTCTCTGTAGAATAACCATCCTTTCTCAATATACTTGAGGAGTTACCTGCAGCATCTGCAGCAGAAAAGATCACTGTACATTTGGAAAATCTGAGGGAGCACTAAGACATGCCAAA
>PIMN-18
ATAACATCCAGGGGAGGTACTACATAACCCTCTATAACCAGAATCATGAAATTATCCTCAATAGATACTAAAATAGTTGAACCTCTTCAATGCGGAC---------CCCCCACCTAATGAGACTAGTGTACACCTAAACACAGCAATCTATGTCTTTAGCACAACAGATGTACTGCACTTGGA----------AGTGGCTAAATAATGATAACTCTCTGTAGAATAACCATCCTTTCTCAATATACTTGAGGAGTTACCTGCAGCATCTGCAGCAGAAAAGATCACTGTACATTTGGAAAATCTGAGGGAGCACTAAGACATGCCAAA
>PIMN-9
ATAACATCCAGGGGAGGTACTACATAACCCTCTATAACCAGAATCATGAAATTATCCTCAATAGTTACTAAAATAGTTGAACCTCTTCAATGCGGAC---------CCCCCACCTAATGAGACTAGTGTACACCTAAACACAGCAATCTATGTCTTTAGCACAACAGATGTACTGCACTTGGA----------AGTGGCTAAATAATGATAACTCTCTGTAGAATAACCATCCTTTCTCAATATACTTGAGGAGTTACCTGCAGCATCTGCAGCAGAAAAGATCACTGTACATTTGGAAAATCTGAGGGAGCACTAAGACATGCCAAA
>PIMN-17
ATAACATCCAGGGGAGGTACTACATAACCCTCTATAACCAGAATCATGAAATTATCCTCAATAGATACTAAAATAGTTGAACCTCTTCAATGCGGAC---------CCCCCACCTAATGAGACTAGTGTACACCTAAACACAGCAATCTATGTCTTTAGCACAACAGATGTACTGCACTTGGA----------AGAGGCTAAATAATGATAACTCTCTGTAGAATAACCATCCTTTCTCAATATACTTGAGGAGTTACCTGCAGCATCTGCAGCAGAAAAGATCACTGTACATTTGGAAAATCTGAGGGAGCACTAAGACATGCCAAA
>PIMN-10
ATAACATCCAGGGGAGGTACTACATAACCCTCTATAACCAGAATCATGAAATTATCCTCAATAGTTACTAAAATAGTTGAACCTCTTCAATGCGGAC---------CCCCCACCTAATGAGACTAGTGTACACCTAAACACAGCAATCTATGTCTTTAGCACAACAGATGTACTGCACTTGGA----------AGTGGCTAAATAATGATAACTCTCTGTAGAATAACCATCCTTTCTCAATATACTTGAGGAGTTACCTGCAGCATCTGCAGCAGAAAAGATCACTGTACATTTGGAAAATCTGAGGGAGCACTAAGACATGCCAAA
>PIMN-1
ATAACATCCAGGGGAGGTACTACATAACCCTCTATAACCAGAATCATGAAATTATCCTCAATAGATACTAAAATAGTTGAACCTCTTCAATGCGGAC---------CCCCCACCTAATGAGACTAGTGTACACCTAAACACAGCAATCTATGTCTTTAGCACAACAGATGTACTGCACTTGGA----------AGTGGCTAAATAATGATAACTCTCTGTAGAATAACCATCCTTTCTCAATATACTTGAGGAGTTACCTGCAGCATCTGCAGCAGAAAAGATCACTGTACATTTGGAAAATCTGAGGGAGCACTAAGACATGCCAAA
>PIMN-11
ATAACATCCAGGGGAGGTACTACATAACCCTCTATAACCAGAATCATGAAATTATCCTCAATAGTTACTAAAATAGTTGAACCTCTTCAATGCGGAC---------CCCCCACCTAATGAGACTAGTGTACACCTAAACACAGCAATCTATGTCTTTAGCACAACAGATGTACTGCACTTGGA----------AGTGGCTAAATAATGATAACTCTCTGTAGAATAACCATCCTTTCTCAATATACTTGAGGAGTTACCTGCAGCATCTGCAGCAGAAAAGATCACTGTACATTTGGAAAATCTGAGGGAGCACTAAGACATGCCAAA
>PIMN-4
ATAACATCCAGGGGAGGTACTACATAACCCTCTATAACCAGAATCATGAAATTATCCTCAATAGTTACTAAAATAGTTGAACCTCTTCAATGCGGAC---------CCCCCACCTAATGAGACTAGTGTACACCTAAACACAGCAATCTATGTCTTTAGCACAACAGATGTACTGCACTTGGA----------AGTGGCTAAATAATGATAACTCTCTGTAGAATAACCATCCTTTCTCAATATACTTGAGGAGTTACCTGCAGCATCTGCAGCAGAAAAGATCACTGTACATTTGGAAAATCTGAGGGAGCACTAAGACATGCCAAA
>PIMN-6
ATAACATCCAGGGGAGGTACTACATAACCCTCTATAACCAGAATCATGAAATTATCCTCAATAGATACTAAAATAGTTGAACCTCTTCAATGCGGAC---------CCCCCACCTAATGAGACTAGTGTACACCTAAACACAGCAATCTATGTCTTTAGCACAACAGATGTACTGCACTTGGA----------AGAGGCTAAATAATGATAACTCTCTGTAGAATAACCATCCTTTCTCAATATACTTGAGGAGTTACCTGCAGCATCTGCAGCAGAAAAGATCACTGTACATTTGGAAAATCTGAGGGAGCACTAAGACATGCCAAA
>PIMN-13
ATAACATCCAGGGGAGGTACTACATAACCCTCTATAACCAGAATCATGAAATTATCCTCAATAGATACTAAAATAGTTGAACCTCTTCAATGCGGAC---------CCCCCACCTAATGAGACTAGTGTACACCTAAACACAGCAATCTATGTCTTTAGCACAACAGATGTACTGCACTTGGA----------AGAGGCTAAATAATGATAACTCTCTGTAGAATAACCATCCTTTCTCAATATACTTGAGGAGTTACCTGCAGCATCTGCAGCAGAAAAGATCACTGTACATTTGGAAAATCTGAGGGAGCACTAAGACATGCCAAA
>PIMN-12
ATAACATCCAGGGGAGGTACTACATAACCCTCTATAACCAGAATCATGAAATTATCCTCAATAGATACTAAAATAGTTGAACCTCTTCAATGCGGAC---------CCCCCACCTAATGAGACTAGTGTACACCTAAACACAGCAATCTATGTCTTTAGCACAACAGATGTACTGCACTTGGA----------AGTGGCTAAATAATGATAACTCTCTGTAGAATAACCATCCTTTCTCAATATACTTGAGGAGTTACCTGCAGCATCTGCAGCAGAAAAGATCACTGTACATTTGGAAAATCTGAGGGAGCACTAAGACATGCCAAA
>PIMN-16
ATAACATCCAGGGGAGGTACTACATAACCCTCTATAACCAGAATCATGAAATTATCCTCAATAGTTACTAAAATAGTTGAACCTCTTCAATGCGGAC---------CCCCCACCTAATGAGACTAGTGTACACCTAAACACAGCAATCTATGTCTTTAGCACAACAGATGTACTGCACTTGGA----------AGTGGCTAAATAATGATAACTCTCTGTAGAATAACCATCCTTTCTCAATATACTTGAGGAGTTACCTGCAGCATCTGCAGCAGAAAAGATCACTGTACATTTGGAAAATCTGAGGGAGCACTAAGACATGCCAAA
>PIMN-3
ATAACATCCAGGGGAGGTACTACATAACCCTCTATAACCAGAATCATGAAATTATCCTCAATAGTTACTAAAATAGTTGAACCTCTTCAATGCGGAC---------CCCCCACCTAATGAGACTAGTGTACACCTAAACACAGCAATCTATGTCTTTAGCACAACAGATGTACTGCACTTGGA----------AGTGGCTAAATAATGATAACTCTCTGTAGAATAACCATCCTTTCTCAATATACTTGAGGAGTTACCTGCAGCATCTGCAGCAGAAAAGATCACTGTACATTTGGAAAATCTGAGGGAGCACTAAGACATGCCAAA
>PIMN-8
ATAACATCCAGGGGAGGTACTACATAACCCTCTATAACCAGAATCATGAAATTATCCTCAATAGTTACTAAAATAGTTGAACCTCTTCAATGCGGAC---------CCCCCACCTAATGAGACTAGTGTACACCTAAACACAGCAATCTATGTCTTTAGCACAACAGATGTACTGCACTTGGA----------AGTGGCTAAATAATGATAACTCTCTGTAGAATAACCATCCTTTCTCAATATACTTGAGGAGTTACCTGCAGCATCTGCAGCAGAAAAGATCACTGTACATTTGGAAAATCTGAGGGAGCACTAAGACATGCCAAA
>PIMN-5
ATAACATCCAGGGGAGGTACTACATAACCCTCTATAACCAGAATCATGAAATTATCCTCAATAGTTACTAAAATAGTTGAACCTCTTCAATGCGGAC---------CCCCCACCTAATGAGACTAGTGTACACCTAAACACAGCAATCTATGTCTTTAGCACAACAGATGTACTGCACTTGGA----------AGTGGCTAAATAATGATAACTCTCTGTAGAATAACCATCCTTTCTCAATATACTTGAGGAGTTACCTGCAGCATCTGCAGCAGAAAAGATCACTGTACATTTGGAAAATCTGAGGGAGCACTAAGACATGCCAAA
>PIMN-7
ATAACATCCAGGGGAGGTACTACATAACCCTCTATAACCAGAATCATGAAATTATCCTCAATAGTTACTAAAATAGTTGAACCTCTTCAATGCGGAC---------CCCCCACCTAATGAGACTAGTGTACACCTAAACACAGCAATCTATGTCTTTAGCACAACAGATGTACTGCACTTGGA----------AGTGGCTAAATAATGATAACTCTCTGTAGAATAACCATCCTTTCTCAATATACTTGAGGAGTTACCTGCAGCATCTGCAGCAGAAAAGATCACTGTACATTTGGAAAATCTGAGGGAGCACTAAGACATGCCAAA
>PISB-7
ATAACATCCAGGGGAGGTACTACATAACCCTCTATAACCAGAATCATGAAATTATCCTCAATAGAT-CTAAAATAGTTGAACTTCTTCAATGCGGAC---------CCCCCACCTAATGAGACTAGTGTACACCTAAACACAGCAATCTATGTCTTTAGCACAACAGATGTACTGCACTTGGA----------AGTGGCTAAATAATGATAACTCTCTGTAGAATAACCATCCTTTCTCAATATACTTGAGGAGTTACCTGCAGCATCTGCAGCAGAAAAGATCACTGTACATTTGGAAAATCTGAGGGAGCACTAAGACATGCCAAA
>PISB-3
ATAACATCCAGGGGAGGTACTACATAACCCTCTATAACCAGAATCATGAAATTATCCTCAATAGAT-CTAAAATAGTTGAACCTCTTCAATGCGGAC---------CCCCCACCTAATGAGACTAGTGTACACCTAAACACAGCAATCTATGTCTTTAGCACAACAGATGTACTGCACTTGGA----------AGTGGCTAAATAATGATAACTCTCTGTAGAATAACCATCCTTTCTCAATATACTTGAGGAGTTACCTGCAGCATCTGCAGCAGAAAAGATCACTGTACATTTGGAAAATCTGAGGGAGCACTAAGACATGCCAAA
>PISB-13
ATAACATCCAGGGGAGGTACTACATAACCCTCTATAACCAGAATCATGAAATTATCCTCAATAGAT-CTAAAATAGTTGAACCTCTTCAATGCGGAC---------CCCCCACCTAATGAGACTAGTGTACACCTAAACACAGCAATCTATGTCTTTAGCACAACAGATGTACTGCACTTGGA----------AGTGGCTAAATAATGATAACTCTCTGTAGAATAACCATCCTTTCTCAATATACTTGAGGAGTTACCTGCAGCATCTGCAGCAGAAAAGATCACTGTACATTTGGAAAATCTGAGGGAGCACTAAGACATGCCAAA
>PISB-11
ATAACATCCAGGGGAGGTACTACATAACCCTCTATAACCAGAATCATGAAATTATCCTCAATAGAT-CTAAAATAGTTGAACCTCTTCAATGCGGAC---------CCCCCACCTAATGAGACTAGTGTACACCTAAACACAGCAATCTATGTCTTTAGCACAACAGATGTACTGCACTTGGA----------AGTGGCTAAATAATGATAACTCTCTGTAGAATAACCATCCTTTCTCAATATACTTGAGGAGTTACCTGCAGCATCTGCAGCAGAAAAGATCACTGTACATTTGGAAAATCTGAGGGAGCACTAAGACATGCCAAA
>PISB-15
ATAACATCCAGGGGAGGTACTACATAACCCTCTATAACCAGAATCATGAAATTATCCTCAATAGAT-CTAAAATAGTTGAACCTCTTCAATGCGGAC---------CCCCCACCTAATGAGACTAGTGTACACCTAAACACAGCAATCTATGTCTTTAGCACAACAGATGTACTGCACTTGGA----------AGTGGCTAAATAATGATAACTCTCTGTAGAATAACCATCCTTTCTCAATATACTTGAGGAGTTACCTGCAGCATCTGCAGCAGAAAAGATCACTGTACATTTGGAAAATCTGAGGGAGCACTAAGACATGCCAAA
>PISB-5
ATAACATCCAGGGGAGGTACTACATAACCCTCTATAACCAGAATCATGAAATTATCCTCAATAGAT-CTAAAATAGTTGAACCTCTTCAATGCGGAC---------CCCCCACCTAATGAGACTAGTGTACACCTAAACACAGCAATCTATGTCTTTAGCACAACAGATGTACTGCACTTGGA----------AGTGGCTAAATAATGATAACTCTCTGTAGAATAACCATCCTTTCTCAATATACTTGAGGAGTTACCTGCAGCATCTGCAGCAGAAAAGATCACTGTACATTTGGAAAATCTGAGGGAGCACTAAGACATGCCAAA
>PISB-17
ATAACATCCAGGGGAGGTACTACATAACCCTCTATAACCAGAATCATGAAATTATCCTCAATAGAT-CTAAAATAGTTGAACCTCTTCAATGCGGAC---------CCCCCACCTAATGAGACTAGTGTACACCTAAACACAGCAATCTATGTCTTTAGCACAACAGATGTACTGCACTTGGA----------AGTGGCTAAATAATGATAACTCTCTGTAGAATAACCATCCTTTCTCAATATACTTGAGGAGTTACCTGCAGCATCTGCAGCAGAAAAGATCACTGTACATTTGGAAAATCTGAGGGAGCACTAAGACATGCCAAA
>PISB-16
ATAACATCCAGGGGAGGTACTACATAACCCTCTATAACCAGAATCATGAAATTATCCTCAATAGAT-CTAAAATAGTTGAACCTCTTCAATGCGGAC---------CCCCCACCTAATGAGACTAGTGTACACCTAAACACAGCAATCTATGTCTTTAGCACAACAGATGTACTGCACTTGGA----------AGTGGCTAAATAATGATAACTCTCTGTAGAATAACCATCCTTTCTCAATATACTTGAGGAGTTACCTGCAGCATCTGCAGCAGAAAAGATCACTGTACATTTGGAAAATCTGAGGGAGCACTAAGACATGCCAAA
>PISB-8
ATAACATCCAGGGGAGGTACTACATAACCCTCTATAACCAGAATCATGAAATTATCCTCAATAGAT-CTAAAATAGTTGAACCTCTTCAATGCGGAC---------CCCCCACCTAATGAGACTAGTGTACACCTAAACACAGCAATCTATGTCTTTAGCACAACAGATGTACTGCACTTGGA----------AGTGGCTAAATAATGATAACTCTCTGTAGAATAACCATCCTTTCTCAATATACTTGAGGAGTTACCTGCAGCATCTGCAGCAGAAAAGATCACTGTACATTTGGAAAATCTGAGGGAGCACTAAGACATGCCAAA
>PISB-10
ATAACATCCAGGGGAGGTACTACATAACCCTCTATAACCAGAATCATGAAATTATCCTCAATAGAT-CTAAAATAGTTGAACCTCTTCAATGCGGAC---------CCCCCACCTAAGGAGACTAGTGTACACCTAAACACAGCAATCTATGTCTTTAGCACAACAGATGTACTGCACTTGGA----------AGTGGCTAAATAATGATAACTCTCTGTAGAATAACCATCCTTTCTCAATATACTTGAGGAGTTACCTGCAGCATCTGCAGCAGAAAAGATCACTGTACATTTGGAAAATCTGAGGGAGCACTAAGACATGCCAAA
>PISB-6
ATAACATCCAGGGGAGGTACTACATAACCCTCTATAACCAGAATCATGAAATTATCCTCAATAGAT-CTAAAATAGTTGAACCTCTTCAATGCGGAC---------CCCCCACCTAATGAGACTAGTGTACACCTAAACACAGCAATCTATGTCTTTAGCACAACAGATGTACTGCACTTGGA----------AGTGGCTAAATAATGATAACTCTCTGTAGAATAACCATCCTTTCTCAATATACTTGAGGAGTTACCTGCAGCATCTGCAGCAGAAAAGATCACTGTACATTTGGAAAATCTGAGGGAGCACTAAGACATGCCAAA
>PISB-4
ATAACATCCAGGGGAGGTACTACATAACCCTCTATAACCAGAATCATGAAATTATCCTCAATAGAT-CTAAAATAGTTGAACCTCTTCAATGCGGAC---------CCCCCACCTAATGAGACTAGTGTACACCTAAACACAGCAATCTATGTCTTTAGCACAACAGATGTACTGCACTTGGA----------AGTGGCTAAATAATGATAACTCTCTGTAGAATAACCATCCTTTCTCAATATACTTGAGGAGTTACCTGCAGCATCTGCAGCAAAAAAGATCACTGTACATTTGGAAAATCTGAGGGAGCACTAAGACATGCCAAA
>PISB-14
ATAACATCCAGGGGAGGTACTACATAACCCTCTATAACCAGAATCATGAAATTATCCTCAATAGAT-CTAAAATAGTTGAACCTCTTCAATGCGGAC---------CCCCCACCTAATGAGACTAGTGTACACCTAAACACAGCAATCTATGTCTTTAGCACAACAGATGTACTGCACTTGGA----------AGTGGCTAAATAATGATAACTCTCTGTAGAATAACCATCCTTTCTCAATATACTTGAGGAGTTACCTGCAGCATCTGCAGCAGAAAAGATCACTGTACATTTGGAAAATCTGAGGGAGCACTAAGACATGCCAAA
>PISB-1
ATAACATCCAGGGGAGGTACTACATAACCCTCTATAACCAGAATCATGAAATTATCCTCAATAGAT-CTAAAATAGTTGAACCTCTTCAATGCGGAC---------CCCCCACCTAATGAGACTAGTGTACACCTAAACACAGCAATCTATGTCTTTAGCACAACAGATGTACTGCACTTGGA----------AGTGGCTAAATAATGATAACTCTCTGTAGAATAACCATCCTTTCTCAATATACTTGAGGAGTTACCTGCAGCATCTGCAGCAGAAAAGATCACTGTACATTTGGAAAATCTGAGGGAGCACTAAGACATGCCAAA
>PISB-18
ATAACATCCAGGGGAGGTACTACATAACCCTCTATTACCAGAATCATGAAATTATCCTCAATAGATACTAAAATAGTTGAACCTCTTCAATGCGGAC---------CCCCCACCTAATGAGACTAGTGTACACCTAAACACAGCAATCTATGTCTTTAGCACAACAGATGTACTGCACTTGGA----------AGTGGCTAAATAATGATAACTCTCTGTAGAATAACCATCCTTTCTCAATATACTTGAGGAGTTACCTGCAGCATCTGCAGCAGAAAAGATCACTGTACATTTGGAAAATCTGAGGGAGCACTAAGACATGCCAAA
>PISB-12
ATAACATCCAGGGGAGGTACTACATAACCCTCTATAACCAGAATCATGAAATTATCCTCAATAGAT-CTAAAATAGTTGAACCTCTTCAATGCGGAC---------CCCCCACCTAATGAGACTAGTGTACACCTAAACACAGCAATCTATGTCTTTAGCACAACAGATGTACTGCACTTGGA----------AGTGGCTAAATAATGATAACTCTCTGTAGAATAACCATCCTTTCTCAATATACTTGAGGAGTTACCTGCAGCATCTGCAGCAGAAAAGATCACTGTACATTTGGAAAATCTGAGGGAGCACTAAGACATGCCAAA
>PISQ-2
ATAACATCCAGGGGAGGAACTACATAACCCTCTATAACCAGAATCATGAAATTATCCTCAATAGATACTAAAATAGTTGAAACTCTTCAATGCAGAC---------CCCCCACCTAATGAGACTAGTGTACACCTAAACACAGCAATCTATGTCTTTAGCACAACAGATGTACTGCACTTGGA----------AGTGGCTAAATAATGATAACTCTCTGTAGAATAACCATCCTTTCTCAATATACTTGAGGAGTTACCTGCAGCATCTGCAGCAGAAAAGATCACTGTACATTTGGAAAATCTGAGGGAGCACTAAGACATGCCAAA
>PISQ-1
ATAACATCCAGGGGAGGAACTACATAACCCTCTATAACCAGAATCATGAAATTATCCTCAATAGATACTAAAATAGTTGAAACTCTTCAATGCAGAC---------CCCCCACCTAATGAGACTAGTGTACACCTAAACACAGCAATCTATGTCTTTAGCACAACAGATGTACTGCACTTGGA----------AGTGGCTAAATAATGATAACTCTCTGTAGAATAACCATCCTTTCTCAATATACTTGAGGAGTTACCTGCAGCATCTGCAGCAGAAAAGATCACTGTACATTTGGAAAATCTGAGGGAGCACTAAGACATGCCAAA
>PIST-7
ATAACATCCAGGGGAGGTACTACATAACCCTCTATAACCAGAATCATGAAATTATCCTCAATAGATACTAAAATAGTTGAACCTCTTCAATGCGGAC---------CCCCCACCTAATGAGACTAGTGTACACCTAAACACAGCAATCTATGTCTTTAGCACAACAGATGTACTGCACTTGGA----------AGTGGCTAAATAATGATAACTCTCTGTAGAATAACCATCCTTTCTCAATATACTTGAGGAGTTACCTGCAGCATCTGCAGCAGAAAAGATCACTGTACATTTGGAAAATCTGAGGGAGCACTAAGACATGCCAAA
>PIST-12
ATAACATCCAGGGGAGGTACTACATAACCCTCTATAACCAGAATCATGAAATTATCCTCAATAGATACTAAAATAGTTGAACCTCTTCAATGCGGAC---------CCCCCACCTAATGAGACTAGTGTACACCTAAACACAGCAATCTATGTCTTTAGCACAACAGATGTACTGCACTTGGA----------AGTGGCTAAATAATGATAACTCTCTGTAGAATAACCATCCTTTCTCAATATACTTGAGGAGTTACCTGCAGCATCTGCAGCAGAAAAGATCACTGTACATTTGGAAAATCTGAGGGAGCACTAAGACATGCCAAA
>PIST-1
ATAACATCCAGGGGAGGTACTACATAACCCTCTATAACCAGAATCATGAAATTATCCTCAATAGATACTAAAATAGTTGAACCTCTTCAATGCGGAC---------CCCCCACCTAATGAGACTAGTGTACACCTAAACACAGCAATCTATGTCTTTAGCACAACAGATGTACTGCACTTGGA----------AGTGGCTAAATAATGATAACTCTCTGTAGAATAACCATCCTTTCTCAATATACTTGAGGAGTTACCTGCAGCATCTGCAGCAGAAAAGATCACTGTACATTTGGAAAATCTGAGGGAGCACTAAGACATGCCAAA
>PIST-13
ATAACATCCAGGGGAGGTACTACATAACCCTCTATAACCAGAATCATGAAATTATCCTCAATAGATACTAAAATAGTTGAACCTCTTCAATGCGGAC---------CCCCCACCTAATGAGACTAGTGTACACCTAAACACAGCAATCTATGTCTTTAGCACAACAGATGTACTGCACTTGGA----------AGTGGCTAAATAATGATAACTCTCTGTAGAATAACCATCCTTTCTCAATATACTTGAGGAGTTACCTGCAGCATCTGCAGCAGAAAAGATCACTGTACATTTGGAAAATCTGAGGGAGCACTAAGACATGCCAAA
>PIST-8
ATAACATCCAGGGGAGGTACTACATAACCCTCTATAACCAGAATCATGAAATTATCCTCAATAGATACTAAAATAGTTGAACCTCTTCAATGCGGAC---------CCCCCACCTAATGAGACTAGTGTACACCTAAACACAGCAATCTATGTCTTTAGCACAACAGATGTACTGCACTTGGA----------AGTGGCTAAATAATGATAACTCTCTGTAGAATAACCATCCTTTCTCAATATACTTGAGGAGTTACCTGCAGCATCTGCAGCAGAAAAGATCACTGTACATTTGGAAAATCTGAGGGAGCACTAAGACATGCCAAA
>PIST-9
ATAACATCCAGGGGAGGTACTACATAACCCTCTATAACCAGAATCATGAAATTATCCTCAATAGATACTAAAATAGTTGAACCTCTTCAATGCGGAC---------CCCCCACCTAATGAGACTAGTGTACACCTAAACACAGCAATCTATGTCTTTAGCACAACAGATGTACTGCACTTGGA----------AGTGGCTAAATAATGATAACTCTCTGTAGAATAACCATCCTTTCTCAATATACTTGAGGAGTTACCTGCAGCATCTGCAGCAGAAAAGATCACTGTACATTTGGAAAATCTGAGGGAGCACTAAGACATGCCAAA
>PIST-10
ATAACATCCAGGGGAGGTACTACATAACCCTCTATAACCAGAATCATGAAATTATCCTCAATAGATACTAAAATAGTTGAACCTCTTCAATGCGGACAATGCGGACCCCCCACCTAATGAGACTAGTGTACACCTAAACACAGCAATCTATGTCTTTAGCACAACAGATGTACTGCACTTGGA----------AGTGGCTAAATAATGATAACTCTCTGTAGAATAACCATCCTTTCTCAATATACTTGAGGAGTTACCTGCAGCATCTGCAGCAGAAAAGATCACTGTACATTTGGAAAATCTGAGGGAGCACTAAGACATGCCAAA
>PIST-5
ATAACATCCAGGGGAGGTACTACATAACCCTCTATAACCAGAATCATGAAATTATCCTCAATAGATACTAAAATAGTTGAACCTCTTCAATGCGGAC---------CCCCCACCTAATGAGACTAGTGTACACCTAAACACAGCAATCTATGTCTTTAGCACAACAGATGTACTGCACTTGGA----------AGTGGCTAAATAATGATAACTCTCTGTAGAATAACCATCCTTTCTCAATATACTTGAGGAGTTACCTGCAGCATCTGCAGCAGAAAAGATCACTGTACATTTGGAAAATCTGAGGGAGCACTAAGACATGCCAAA
>PIST-3
ATAACATCCAGGGGAGGTACTACATAACCCTCTATAACCAGAATCATGAAATTATCCTCAATAGATACTAAAATAGTTGAACCTCTTCAATGCGGACAATGCGGACCCCCCACCTAATGAGACTAGTGTACACCTAAACACAGCAATCTATGTCTTTAGCACAACAGATGTACTGCACTTGGA----------AGTGGCTAAATAATGATAACTCTCTGTAGAATAACCATCCTTTCTCAATATACTTGAGGAGTTACCTGCAGCATCTGCAGCAGAAAAGATCACTGTACATTTGGAAAATCTGAGGGAGCACTAAGACATGCCAAA
>PIST-11
ATAACATCCAGGGGAGGTACTACATAACCCTCTATAACCAGAATCATGAAATTATCCTCAATAGATACTAAAATAGTTGAACCTCTTCAATGCGGACAATGCGGACCCCCCACCTAATGAGACTAGTGTACACCTAAACACAGCAATCTATGTCTTTAGCACAACAGATGTACTGCACTTGGA----------AGTGGCTAAATAATGATAACTCTCTGTAGAATAACCATCCTTTCTCAATATACTTGAGGAGTTACCTGCAGCATCTGCAGCAGAAAAGATCACTGTACATTTGGAAAATCTGAGGGAGCACTAAGACATGCCAAA
>PICH-X3
ATAACATCCAGGGGAGGTACTACATAACCCTCTATAACCAGAATCATGAAATTATCCTCAATAGATACTAAAATAGTTGAACCTCTTCAATGCGGACAATGCGGACCCCCCACCTAATGAGACTAGTGTACACCTAAACACAGCAATCTATGTCTTTAGCACAACAGATGTACTGCACTTGGA----------AGTGGCTAAATAATGATAACTCTCTGTAGAATAACCATCCTTTCTCAATATACTTGAGGAGTTACCTGCAGCATCTGCAGCAGAAAAGATCACTGTACATTTGGAAAATCTGAGGGAGCACTAAGACATGCCAAA
>PIST-4
ATAACATCCAGGGGAGGTACTACATAACCCTCTATAACCAGAATCATGAAATTATCCTCAATAGATACTAAAATAGTTGAACCTCTTCAATGCGGAC---------CCCCCACCTAATGAGACTAGTGTACACCTAAACACAGCAATCTATGTCTTTAGCACAACAGATGTACTGCACTTGGA----------AGTGGCTAAATAATGATAACTCTCTGTAGAATAACCATCCTTTCTCAATATACTTGAGGAGTTACCTGCAGCATCTGCAGCAGAAAAGATCACTGTACATTTGGAAAATCTGAGGGAGCACTAAGACATGCCAAA
>PIST-15
ATAACATCCAGGGGAGGTACTACATAACCCTCTATAACCAGAATCATGAAATTATCCTCAATAGATACTAAAATAGTTGAACCTCTTCAATGCGGAC---------CCCCCACCTAATGAGACTAGTGTACACCTAAACACAGCAATCTATGTCTTTAGCACAACAGATGTACTGCACTTGGA----------AGTGGCTAAATAATGATAACTCTCTGTAGAATAACCATCCTTTCTCAATATACTTGAGGAGTTACCTGCAGCATCTGCAGCAGAAAAGATCACTGTACATTTGGAAAATCTGAGGGAGCACTAAGACATGCCAAA
>PIST-19
ATAACATCCAGGGGAGGTACTACATAACCCTCTATAACCAGAATCATGAAATTATCCTCAATAGATACTAAAATAGTTGAACCTCTTCAATGCGGAC---------CCCCCACCTAATGAGACTAGTGTACACCTAAACACAGCAATCTATGTCTTTAGCACAACAGATGTACTGCACTTGGA----------AGTGGCTAAATAATGATAACTCTCTGTAGAATAACCATCCTTTCTCAATATACTTGAGGAGTTACCTGCAGCATCTGCAGCAGAAAAGATCACTGTACATTTGGAAAATCTGAGGGAGCACTAAGACATGCCAAA
>PICH-X2
ATAACATCCAGGGGAGGTACTACATAACCCTCTATAACCAGAATCATGAAATTATCCTCAATAGATACTAAAATAGTTGAACCTCTTCAATGCGGACAATGCGGACCCCCCACCTAATGAGACTAGTGTACACCTAAACACAGCAATCTATGTCTTTATCACAACAGATGTACTGCACTTGGA----------AGTGGCTAAATAATGATAACTCTCTGTAGAATAACCATCCTTTCTCAATATACTTGAGGAGTTACCTGCAGCATCTGCAGCAGAAAAGATCACTGTACATTTGGAAAATCTGAGGGAGCACTAAGACATGCCAAA
>PIST-2
ATAACATCCAGGGGAGGTACTACATAACCCTCTATAACCAGAATCATGAAATTATCCTCAATAGATACTAAAATAGTTGAACCTCTTCAATGCGGACAATGCGGACCCCCCACCTAATGAGACTAGTGTACACCTAAACACAGCAATCTATGTCTTTAGCACAACAGATGTACTGCACTTGGA----------AGTGGCTAAATAATGATAACTCTCTGTAGAATAACCATCCTTTCTCAATATACTTGAGGAGTTACCTGCAGCATCTGCAGCAGAAAAGATCACTGTACATTTGGAAAATCTGAGGGAGCACTAAGACATGCCAAA
>PILA-28
ATAACATCCAGGGGAGGTACTACATAACCCTCTATAACCAGAATCATGAAATTATCCTCAATAGATACTAAAATAGTTGAACCTCTTCAATGCGGAC---------CCCCCACCTAATGAGACTAGTGTACACCTAAACACAGCAATCTATGTCTTTAGCACAGCAGATGTACTGCACTTGGA----------AGTGGCTAAATAATGATAATTCTCTGTAGAATAACCATCCTTTCTCAATATACTTGAGGAGTTACCTGCAGCATCTGCAGCAGAAAAGATCACTGTACATTTGGAAAATCTGAGGGAGCACTAAGACATGCCAAA
>PILA-27
ATAACATCCAGGGGAGGTACTACATAACCCTCTATAACCAGAATCATGAAATTATCCTCAATAGATACTAAAATAGTTGAACCTCTTCAATGCGGAC---------CCCCCACCTAATGAGACTAGTGTACACCTAAACACAGCAATCTATGTCTTTAGCACAGCAGATGTACTGCACTTGGA----------AGTGGCTAAATAATGATAATTCTCTGTAGAATAACCATCCTTTCTCAATATACTTGAGGAGTTACCTGCAGCATCTGCAGCAGAAAAGATCACTGTACATTTGGAAAATCTGAGGGAGCACTAAGACATGCCAAA
>PILA-19
ATAACATCCAGGGGAGGTACTACATAACCCTCTATAACCAGAATCATGAAATTATCCTCAATAGATACTAAAATAGTTGAACCTCTTCAATGCGGAC---------CCCCCACCTAATGAGACTAGTGTACACCTAAACACAGCAATCTATGTCTTTAGCACAGCAGATGTACTGCACTTGGA----------AGTGGCTAAATAATGATAATTCTCTGTAGAATAACCATCCTTTCTCAATATACTTGAGGAGTTACCTGCAGCATCTGCAGCAGAAAAGATCACTGTACATTTGGAAAATCTGAGGGAGCACTAAGACATGCCAAA
>PILA-17
ATAACATCCAGGGGAGGTACTACATAACCCTCTATAACCAGAATCATGAAATTATCCTCAATAGATACTAAAATAGTTGAACCTCTTCAATGCGGAC---------CCCCCACCTAATGAGACTAGTGTACACCTAAACACAGCAATCTATGTCTTTAGCACAGCAGATGTACTGCACTTGGA----------AGTGGCTAAATAATGATAATTCTCTGTAGAATAACCATCCTTTCTCAATATACTTGAGGAGTTACCTGCAGCATCTGCAGCAGAAAAGATCACTGTACATTTGGAAAATCTGAGGGAGCACTAAGACATGCCAAA
>PILA-18
ATAACATCCAGGGGAGGTACTACATAACCCTCTATAACCAGAATCATGAAATTATCCTCAATAGATACTAAAATAGTTGAACCTCTTCAATGCGGAC---------CCCCCACCTAATGAGACTAGTGTACACCTAAACACAGCAATCTATGTCTTTAGCACAGCAGATGTACTGCACTTGGA----------AGTGGCTAAATAATGATAATTCTCTGTAGAATAACCATCCTTTCTCAATATACTTGAGGAGTTACCTGCAGCATCTGCAGCAGAAAAGATCACTGTACATTTGGAAAATCTGAGGGAGCACTAAGACATGCCAAA
>PILA-21
ATAACATCCAGGGGAGGTACTACATAACCCTCTATAACCAGAATCATGAAATTATCCTCAATAGATACTAAAATAGTTGAACCTCTTCAATGCGGAC---------CCCCCACCTAATGAGACTAGTGTACACCTAAACACAGCAATCTATGTCTTTAGCACAGCAGATGTACTGCACTTGGA----------AGTGGCTAAATAATGATAATTCTCTGTAGAATAACCATCCTTTCTCAATATACTTGAGGAGTTACCTGCAGCATCTGCAGCAGAAAAGATCACTGTACATTTGGAAAATCTGAGGGAGCACTAAGACATGCCAAA
>PILA-26
ATAACATCCAGGGGAGGTACTACATAACCCTCTATAACCAGAATCATGAAATTATCCTCAATAGATACTAAAATAGTTGAACCTCTTCAATGCGGAC---------CCCCCACCTAATGAGACTAGTGTACACCTAAACACAGCAATCTATGTCTTTAGCACAGCAGATGTACTGCACTTGGA----------AGTGGCTAAATAATGATAATTCTCTGTAGAATAACCATCCTTTCTCAATATACTTGAGGAGTTACCTGCAGCATCTGCAGCAGAAAAGATCACTGTACATTTGGAAAATCTGAGGGAGCACTAAGACATGCCAAA
>PILA-22
ATAACATCCAGGGGAGGTACTACATAACCCTCTATAACCAGAATCATGAAATTATCCTCAATAGATACTAAAATAGTTGAACCTCTTCAATGCGGAC---------CCCCCACCTAATGAGACTAGTGTACACCTAAACACAGCAATCTATGTCTTTAGCACAGCAGATGTACTGCACTTGGA----------AGTGGCTAAATAATGATAATTCTCTGTAGAATAACCATCCTTTCTCAATATACTTGAGGAGTTACCTGCAGCATCTGCAGCAGAAAAGATCACTGTACATTTGGAAAATCTGAGGGAGCACTAAGACATGCCAAA
>PILA-20
ATAACATCCAGGGGAGGTACTACATAACCCTCTATAACCAGAATCATGAAATTATCCTCAATAGATACTAAAATAGTTGAACCTCTTCAATGCGGAC---------CCCCCACCTAATGAGACTAGTGTACACCTAAACACAGCAATCTATGTCTTTAGCACAGCAGATGTACTGCACTTGGA----------AGTGGCTAAATAATGATAATTCTCTGTAGAATAACCATCCTTTCTCAATATACTTGAGGAGTTACCTGCAGCATCTGCAGCAGAAAAGATCACTGTACATTTGGAAAATCTGAGGGAGCACTAAGACATGCCAAA
>PILA-29
ATAACATCCAGGGGAGGTACTACATAACCCTCTATAACCAGAATCATGAAATTATCCTCAATAGATACTAAAATAGTTGAACCTCTTCAATGCGGAC---------CCCCCACCTAATGAGACTAGTGTACACCTAAACACAGCAATCTATGTCTTTAGCACAGCAGATGTACTGCACTTGGA----------AGTGGCTAAATAATGATAATTCTCTGTAGAATAACCATCCTTTCTCAATATACTTGAGGAGTTACCTGCAGCATCTGCAGCAGAAAAGATCACTGTACATTTGGAAAATCTGAGGGAGCACTAAGACATGCCAAA
>PILA-24
ATAACATCCAGGGGAGGTACTACATAACCCTCTATAACCAGAATCATGAAATTATCCTCAATAGATACTAAAATAGTTGAACCTCTTCAATGCGGAC---------CCCCCACCTAATGAGACTAGTGTACACCTAAACACAGCAATCTATGTCTTTAGCACAACAGATGTACTGCACTTGGA----------AGTGGCTAAATAATGATAATTCTCTGTAGAATAACCATCCTTTCTCAATATACTTGAGGAGTTACCTGCAGCATCTGCAGCAGAAAAGATCACTGTACATTTGGAAAATCTGAGGGAGCACTAAGACATGCCAAA
>PILA-23
NNNNNNNNNNNGGGAGGTACTACATAACCCTCTATAACCAGAATCATGAAATTATCCTCAATAGATACTAAAATAGTTGAACCTCTTCAATGCGGAC---------CCCCCACCTAATGAGACTAGTGTACACCTAAACACAGCAATCTATGTCTTTAGCACAGCAGATGTACTGCACTTGGA----------AGTGGCTAAATAATGATAATTCTCTGTAGAATAACCATCCTTTCTCAATATACTTGAGGAGTTACCTGCAGCATCTGCAGCAGAAAAGATCACTGTACATTTGGAAAATCTGAGGGAGCACTAAGACATGCCAAA
