# Supplementary material for: An empirical evaluation of two-stage species tree inference strategies using a multilocus dataset from North American pines
Source: BMC Evol Biol. 2014 Mar 29;14:67. doi: 10.1186/1471-2148-14-67 (PMC4021425; doi:10.1186/1471-2148-14-67)
Supplement: Additional file 3 — Zip archive containing data filesDp,Dp,0,Ds,Ds,0, and a description of these files. [file 1471-2148-14-67-S3.zip › DeGiorgioEtAl_2014_AdditionalFile1/Dataset_Dp0/2_7532_01.fas]

>PIAL-12
TCTGTGGCATCTGCCAGTTGTATCACTGGCAATCTACCCCATAGATCATCTAGTCAGTTTCCCTTTATATCCTGATCAGCCTTCAAAGGTTGGCGACTTTCATTATCAGGGGCATAACTTGATCTGATAGACAACTGTTTGACTAATTCAGTACCGTGCCATTCTTTCATGACAAGAATCAAAACCAGATCACTGTGCAAAAACGGAGTTCTGTCCATCAACGTAAAGCCTTCACTCATGGTCAGGTCTGTGAAACAACGTTTGCTATCAGATCCTCAAATTGATTAAGCAAATAAGTCACCAAAAGCTATGCTCTATTCTCAAAATTTCATACAAGTCAATCTAATCTTACTGTTGCAGACAAGCCAGCCAGATTATAGTCAGTGGACACTTCCCTCTCCCTCTTGT
>PIAL-4
TCTGTGGCATCTGCCAGTTGTATCACTGGCAATCTACCCCATAGATCATCTAGTCAGTTTCCCTTTATATCCTGATCAGCCTTCAAAGGTTGGCGACTTTCATTATCAGGGGCATAACTTGATCTGATAGACAACTGTTTGACTAATTCAGTACCGTGCCATTCTTTCATGACAAGAATCAAAACCAGATCACTGTGCAAAAACGGAGTTCTGTCCATCAACGTAAAGCCTTCACTCATGGTCAGGTCTGTGAAACAACGTTTGCTATCAGATCCTCAAATTGATTAAGCAAATAAGTCACCAAAAGCTATGCTCTATTCTCAAAATTTCATACAAGTCAATCTAATCTTACTGTTGCAGACAAGCCAGCCAGATTATAGTCAGTGGACACTTCCCTCTCCCTCTTGT
>PIAL-8
TCTGTGGCATCTGCCAGTTGTATCACTGGCAATCTACCCCATAGATCATCTAGTCAGTTTCCCTTTATATCCTGATCAGCCTTCAAAGGTTGGCGACTTTCATTATCAGGGGCATAACTTGATCTGATAGACAACTGTTTGACTAATTCAGTACCGTGCCATTCTTTCATGACAAGAATCAAAACCAGATCACTGTGCAAAAACGGAGGTCTGTCCATCAACGTAAAGCCTTCACTCATGGTCAGGTCTGTGAAACAACGTTTGCTATCAGATCCTCAAATTGATTAAGCAAATAAGTCACCAAAAGCTATGCTCTATTCTCAAAATTTCATACAAGTCAATCTAATCTTACTGTTGCAGACAAGCCAGCCAGATTACAGTCAGTGGACACTTCCCTCTCCCTCTTGT
>PIAL-3
TCTGTGGCATCTGCCAGTTGTATCACTGGCAATCTACCCCATAGATCATCTAGTCAGTTTCCCTTTATATCCTGATCAGCCTTCAAAGGTTGGCGACTTTCATTATCAGGGGCATAACTTGATCTGATAGACAACTGTTTGACTAATTCAGTACCGTGCCATTCTTTCATGACAAGAATCAAAACCAGATCACTGTGCAAAAACGGAGTTCTGTCCATCAACGTAAAGCCTTCACTCATGGTCAGGTCTGTGAAACAACGTTTGCTATCAGATCCTCAAATTGATTAAGCAAATAAGTCACCAAAAGCTATGCTCTATTCTCAAAATTTCATACAAGTCAATCTAATCTTACTGTTGCAGACAAGCCAGCCAGATTATAGTCAGTGGACACTTCCCTCTCCCTCTTGT
>PIAL-10
TCTGTGGCATCTGCCAGTTGTATCACTGGCAATCTACCCCATAGATCATCTAGTCAATTTCCCTTTATATCCTGATCAGCCTTCAAAGGTTGGCGACTTTCATTATCAGGGGCATAACTTGATCTGATAGACAACTGTTTGACTAATTCAGTACCGTGCCATTCTTTCATGACAAGAATCAAAACCAGATCACTGTGCAAAAACGGAGTTCTGTCCATCAACGTAAAGCCTTCACTCATGGTCAGGTCTGTGAAACAACGTTTGCTATCAGATCCTCAAATTGATTAAGCAAATAAGTCACCAAAAGCTATGCTCTATTCTCAAAATTTCATACAAGTCAATCTAATCTTACTGTTGCAGACAAGCCAGCCAGATTATAGTCAGTGGACACTTCCCTCTCCCTCTTGT
>PIAL-13
TCTGTGGCATCTGCCAGTTGTATCACTGGCAATCTACCCCATAGATCATCTAGTCAGTTTCCCTTTATATCCTGATCAGCCTTCAAAGGTTGGCGACTTTCATTATCAGGGGCATAACTTGATCTGATAGACAACTGTTTGACTAATTCAGTACCGTGCCATTCTTTCATGACAAGAATCAAAACCAGATCACTGTGCAAAAACGGAGGTCTGTCCATCAACGTAAAGCCTTCACTCATGGTCAGGTCTGTGAAACAACGTTTGCTATCAGATCCTCAAATTGATTAAGCAAATAAGTCACCAAAAGCTATGCTCTATTCTCAAAATTTCATACAAGTCAATCTAATCTTACTGTTGCAGACAAGCCAGCCAGATTACAGTCAGTGGACACTTCCCTCTCCCTCTTGT
>PIAL-5
TCTGTGGCATCTGCCAGTTGTATCACTGGTAATCTACCCCATAGATCATCTAGTCAGTTTCCCTTTATATCCTGATCAGCCTTCAAAGGTTGGCGACTTTCATTATCAGGGGCATAACTTGATCTGATAGACAACTGTTTGACTAATTCAGTACCGTGCCATTCTTTCATGACAAGAATCAAAACCAGATCACTGTGCAAAAACGGAGTTCTGTCCATCAACGTAAAGCCTTCACTCATGGTCAGGTCTGTGAAACAACGTTTGCTATCAGATCCTCAAATTGATTAAGCAAATAAGTCACCAAAAGCTATGCTCTATTCTCAAAATTTCATACAAGTCAATCTAATCTTACTGTTGCAGACAAGCCAGCCAGATTATAGTCAGTGGACACTTCCCTCTCCCTCTTGT
>PIAL-17
TCTGTGGCATCTGCCAGTTGTATCACTGGTAATCTACCCCATAGATCATCTAGTCAGTTTCCCTTTATATCCTGATCAGCCTTCAAAGGTTGGCGACTTTCATTATCAGGGGCATAACTTGATCTGATAGACAACTGTTTGACTAATTCAGTACCGTGCCATTCTTTCATGACAAGAATCAAAACCAGATCACTGTGCAAAAACGGAGTTCTGTCCATCAACGTAAAGCCTTCACTCATGGTCAGGTCTGTGAAACAACGTTTGCTATCAGATCCTCAAATTGATTAAGCAAATAAGTCACCAAAAGCTATGCTCTATTCTCAAAATTTCATACAAGTCAATCTAATCTTACTGTTGCAGACAAGCCAGCCAGATTATAGTCAGTGGACACTTCCCTCTCCCTCTTGT
>PIAL-2
TCTGTGGCATCTGCCAGTTGTATCACTGGTAATCTACCCCATAGATCATCTAGTCAGTTTCCCTTTATATCCTGATCAGCCTTCAAAGGTTGGCGACTTTCATTATCAGGGGCATAACTTGATCTGATAGACAACTGTTTGACTAATTCAGTACCGTGCCATTCTTTCATGACAAGAATCAAAACCAGATCACTGTGCAAAAACGGAGTTCTGTCCATCAACGTAAAGCCTTCACTCATGGTCAGGTCTGTGAAACAACGTTTGCTATCAGATCCTCAAATTGATTAAGCAAATAAGTCACCAAAAGCTATGCTCTATTCTCAAAATTTCATACAAGTCAATCTAATCTTACTGTTGCAGACAAGCCAGCCAGATTATAGTCAGTGGACACTTCCCTCTCCCTCTTGT
>PIAL-9
TCTGTGGCATCTGCCAGTTGTATCACTGGTAATCTACCCCATAGATCATCTAGTCAGTTTCCCTTTATATCCTGATCAGCCTTCAAAGGTTGGCGACTTTCATTATCAGGGGCATAACTTGATCTGATAGACAACTGTTTGACTAATTCAGTACCGTGCCATTCTTTCATGACAAGAATCAAAACCAGATCACTGTGCAAAAACGGAGTTCTGTCCATCAACGTAAAGCCTTCACTCATGGTCAGGTCTGTGAAACAACGTTTGCTATCAGATCCTCAAATTGATTAAGCAAATAAGTCACCAAAAGCTATGCTCTATTCTCAAAATTTCATACAAGTCAATCTAATCTTACTGTTGCAGACAAGCCAGCCAGATTATAGTCAGTGGACACTTCCCTCTCCCTCTTGT
>PIAL-6
TCTGTGGCATCTGCCAGTTGTATCACTGGCAATCTACCCCATAGATCATCTAGTCAGTTTCCCTTTATATCCTGATCAGCCTTCAAAGGTTGGCGACTTTCATTATCAGGGGCATAACTTGATCTGATAGACAACTGTTTGACTAATTCAGTACCGTGCCATTCTTTCATGACAAGAATCAAAACCAGATCACTGTGCAAAAACGGAGTTCTGTCCATCAACGTAAAGCCTTCACTCATGGTCAGGTCTGTGAAACAACGTTTGCTATCAGATCCTCAAATTGATTAAGCAAATAAGTCACCAAAAGCTATGCTCTATTCTCAAAATTTCATACAAGTCAATCTAATCTTACTGTTGCAGACAAGCCAGCCAGATTATAGTCAGTGGACACTTCCCTCTCCCTCTTGT
>PIAL-7
TCTGTGGCATCTGCCAGTTGTATCACTGGCAATCTACCCCATAGATCATCTAGTCAGTTTCCCTTTATATCCTGATCAGCCTTCAAAGGTTGGCGACTTTCATTATCAGGGGCATAACTTGATCTGATAGACAACTGTTTGACTAATTCAGTACCGTGCCATTCTTTCATGACAAGAATCAAAACCAGATCACTGTGCAAAAACGGAGGTCTGTCCATCAACGTAAAGCCTTCACTCATGGTCAGGTCTGTGAAACAACGTTTGCTATCAGATCCTCAAATTGATTAAGCAAATAAGTCACCAAAAGCTATGCTCTATTCTCAAAATTTCATACAAGTCAATCTAATCTTACTGTTGCAGACAAGCCAGCCAGATTACAGTCAGTGGACACTTCCCTCTCCCTCTTGT
>PIAY-17
TCTGTGGCATCTGCCAGTTGTATCACTGGCAATCTACCCCATAGATCATCTAGTCAGTTTCCCTTTATATCCTGATCAGCCTTCAAAGGTTGGCGACTTTCATTATCAGGGGCATAACTTGATCTGATAGACAACTGTTTGACTAATTCAGTACCGTGCCATTCTTTCATGACAAGAATCAAAACCAGATCACTGTGCAAAAACGGAGTTCTGTCCATCAACGTAAAGCCTTCACTCATGGTCAGGTCTGTGAAACAACGTTTGCTATCAGATCCTCAAATTGATTAAGCAAATAAGTCACCAAAAGCTATGCTCTATTCTCAAAATTTCATACAAGTCAATCTAATCTTACTGTTGCAGACAAGCCAGCCAGATTATAGTCAGTGGACACTTCCCTCTCCCTCTTGT
>PIAY-6
TCTGTGGCATCTGCCAGTTGTATCACTGGCAATCTACCCCATAGATCATCTAGTCAGTTTCCCTTTATATCCTGATCAGCCTTCAAAGGTTGGCGACTTTCATTATCAGGGGCATAACTTGATCTGATAGACAACTGTTTGACTAATTCAGTACCGTGCCATTCTTTCATGACAAGAATCAAAACCAGATCACTGTGCAAAAACGGAGTTCTGTCCATCAACGTAAAGCCTTCACTCATGGTCAGGTCTGTGAAACAACGTTTGCTATCAGATCCTCAAATTGATTAAGCAAATAAGTCACCAAAAGCTATGCTCTATTCTCAAAATTTCATACAAGTCAATCTAATCTTACTGTTGCAGACAAGCCAGCCAGATTATAGTCAGTGGACACTTCCCTCTCCCTCTTGT
>PIAY-13
TCTGTGGCATCTGCCAGTTGTATCACTGGCAATCTACCCCATAGATCATCTAGTCAGTTTCCCTTTATATCCTGATCAGCCTTCAAAGGTTGGCGACTTTCATTATCAGGGGCATAACTTGATCTGATAGACAACTGTTTGACTAATTCAGTACCGTGCCATTCTTTCATGACAAGAATCAAAACCAGATCACTGTGCAAAAACGGAGTTCTGTCCATCAACGTAAAGCCTTCACTCATGGTCAGGTCTGTGAAACAACGTTTGCTATCAGATCCTCAAATTGATTAAGCAAATAAGTCACCAAAAGCTATGCTCTATTCTCAAAATTTCATACAAGTCAATCTAATCTTACTGTTGCAGACAAGCCAGCCAGATTATAGTCAGTGGACACTTCCCTCTCCCTCTTGT
>PIAY-16
TCTGTGGCATCTGCCAGTTGTATCACTGGCAATCTACCCCATAGATCATCTAGTCAGTTTCCCTTTATATCCTGATCAGCCTTCAAAGGTTGGCGACTTTCATTATCAGGGGCATAACTTGATCTGATAGACAACTGTTTGACTAATTCAGTACCGTGCCATTCTTTCATGACAAGAATCAAAACCAGATCACTGTGCAAAAACGGAGTTCTGTCCATCAACGTAAAGCCTTCACTCATGGTCAGGTCTGTGAAACAACGTTTGCTATCAGATCCTCAAATTGATTAAGCAAATAAGTCACCAAAAGCTATGCTCTATTCTCAAAATTTCATACAAGTCAATCTAATCTTACTGTTGCAGACAAGCCAGCCAGATTATAGTCAGTGGACACTTCCCTCTCCCTCTTGT
>PIAY-5
TCTGTGGCATCTGCCAGTTGTATCACTGGCAATCTACCCCATAGATCATCTAGTCAGTTTCCCTTTATATCCTGATCAGCCTTCAAAGGTTGGCAACTTTCATTATCAGGGGCATAACTTGATCTGATAGACAACTGTTTGACTAATTCAGTACCGTGCCATTCTTTCATGACAAGAATCAAAACCAGATCACTGTGCAAAAACGGAGTTCTGTCCATCAACGTAAAGCCTTCACTCATGGTCAGGTCTGTGAAACAACGTTTGCTATCAGATCCTCAAATTGATTAAGCAAATAAGTCACCAAAAGCTATGCTCTATTCTCAAAATTTCATACAAGTCAATCTAATCTTACTGTTGCAGACAAGCCAGCCAGATTATAGTCAGTGGACACTTCCCTCTCCCTCTTGT
>PIAY-14
TCTGTGGCATCTGCCAGTTGTATCACTGGCAATCTACCCCATAGATCATCTAGTCAGTTTCCCTTTATATCCTGATCAGCCTTCAAAGGTTGGCGACTTTCATTATCAGGGGCATAACTTGATCTGATAGACAACTGTTTGACTAATTCAGTACCGTGCCATTCTTTCATGACAAGAATCAAAACCAGATCACTGTGCAAAAACGGAGTTCTGTCCATCAACGTAAAGCCTTCACTCATGGTCAGGTCTGTGAAACAACGTTTGCTATCAGATCCTCAAATTGATTAAGCAAATAAGTCACCAAAAGCTATGCTCTATTCTCAAAATTTCATACAAGTCAATCTAATCTTACTGTTGCAGACAAGCCAGCCAGATTATAGTCAGTGGACACTTCCNNNNNNNNNNNNN
>PIAY-1
TCTGTGGCATCTGCCAGTTGTATCACTGGCAATCTACCCCATAGATCATCTAGTCAGTTTCCCTTTATATCCTGATCAGCCTTCAAAGGTTGGCAACTTTCATTATCAGGGGCATAACTTGATCTGATAGACAACTGTTTGACTAATTCAGTACCGTGCCATTCTTTCATGACAAGAATCAAAACCAGATCACTGTGCAAAAACGGAGTTCTGTCCATCAACGTAAAGCCTTCACTCATGGTCAGGTCTGTGAAACAACGTTTGCTATCAGATCCTCAAATTGATTAAGCAAATAAGTCACCAAAAGCTATGCTCTATTCTCAAAATTTCATACAAGTCAATCTAATCTTACTGTTGCAGACAAGCCAGCCAGATTATAGTCAGTGGACACTTCCCTCTCCCTCTTGT
>PIAY-7
TCTGTGGCATCTGCCAGTTGTATCACTGGCAATCTACCCCATAGATCATCTAGTCAGTTTCCCTTTATATCCTGATCAGCCTTCAAAGGTTGGCGACTTTCATTATCAGGGGCATAACTTGATCTGATAGACAACTGTTTGACTAATTCAGTACCGTGCCATTCTTTCATGACAAGAATCAAAACCAGATCACTGTGCAAAAACGGAGTTCTGTCCATCAACGTAAAGCCTTCACTCATGGTCAGGTCTGTGAAACAACGTTTGCTATCAGATCCTCAAATTGATTAAGCAAATAAGTCACCAAAAGCTATGCTCTATTCTCAAAATTTCATACAAGTCAATCTAATCTTACTGTTGCAGACAAGCCAGCCAGATTATAGTCAGTGGACACTTCCCTCTCCCTCTTGT
>PIAY-15
TCTGTGGCATCTGCCAGTTGTATCACTGGCAATCTACCCCATAGATCATCTAGTCAGTTTCCCTTTATATCCTGATCAGCCTTCAAAGGTTGGCGACTTTCATTATCAGGGGCATAACTTGATCTGATAGACAACTGTTTGACTAATTCAGTACCGTGCCATTCTTTCATGACAAGAATCAAAACCAGATCACTGTGCAAAAACGGAGTTCTGTCCATCAACGTAAAGCCTTCACTCATGGTCAGGTCTGTGAAACAACGTTTGCTATCAGATCCTCAAATTGATTAAGCAAATAAGTCACCAAAAGCTATGCTCTATTCTCAAAATTTCATACAAGTCAATCTAATCTTACTGTTGCAGACAAGCCAGCCAGATTATAGTCAGTGGACACTTCCCTCTCCCTCTTGT
>PIAY-2
TCTGTGGCATCTGCCAGTTGTATCACTGGCAATCTACCCCATAGATCATCTAGTCAGTTTCCCTTTATATCCTGATCAGCCTTCAAAGGTTGGCGACTTTCATTATCAGGGGCATAACTTGATCTGATAGACAACTGTTTGACTAATTCAGTACCGTGCCATTCTTTCATGACAAGAATCAAAACCAGATCACTGTGCAAAAACGGAGTTCTGTCCATCAACGTAAAGCCTTCACTCATGGTCAGGTCTGTGAAACAACGTTTGCTATCAGATCCTCAAATTGATTAAGCAAATAAGTCACCAAAAGCTATGCTCTATTCTCAAAATTTCATACAAGTCAATCTAATCTTACTGTTGCAGACAAGCCAGCCAGATTATAGTCAGTGGACACTTCCCTCTCCCTCTTGT
>PIAY-4
TCTGTGGCATCTGCCAGTTGTATCACTGGCAATCTACCCCATAGATCATCTAGTCAGTTTCCCTTTATATCCTGATCAGCCTTCAAAGGTTGGCAACTTTCATTATCAGGGGCATAACTTGATCTGATAGACAACTGTTTGACTAATTCAGTACCGTGCCATTCTTTCATGACAAGAATCAAAACCAGATCACTGTGCAAAAACGGAGTTCTGTCCATCAACGTAAAGCCTTCACTCATGGTCAGGTCTGTGAAACAACGTTTGCTATCAGATCCTCAAATTGATTAAGCAAATAAGTCACCAAAAGCTATGCTCTATTCTCAAAATTTCATACAAGTCAATCTAATCTTACTGTTGCAGACAAGCCAGCCAGATTATAGTCAGTGGACACTTCCCTCTCCCTCTTGT
>PIAY-3
TCTGTGGCATCTGCCAGTTGTATCACTGGCAATCTACCCCATAGATCATCTAGTCAGTTTCCCTTTATATCCTGATCAGCCTTCAAAGGTTGGCGACTTTCATTATCAGGGGCATAACTTGATCTGATAGACAACTGTTTGACTAATTCAGTACCGTGCCATTCTTTCATGACAAGAATCAAAACCAGATCACTGTGCAAAAACGGAGTTCTGTCCATCAACGTAAAGCCTTCACTCATGGTCAGGTCTGTGAAACAACGTTTGCTATCAGATCCTCAAATTGATTAAGCAAATAAGTCACCAAAAGCTATGCTCTATTCTCAAAATTTCATACAAGTCAATCTAATCTTACTGTTGCAGACAAGCCAGCCAGATTATAGTCAGTGGACACTTCCCTCTCCCTCTTGT
>PIAY-19
TCTGTGGCATCTGCCAGTTGTATCACTGGCAATCTACCCCATAGATCATCTAGTCAGTTTCCCTTTATATCCTGATCAGCCTTCAAAGGTTGGCGACTTTCATTATCAGGGGCATAACTTGATCTGATAGACAACTGTTTGACTAATTCAGTACCGTGCCATTCTTTCATGACAAGAATCAAAACCAGATCACTGTGCAAAAACGGAGTTCTGTCCATCAACGTAAAGCCTTCACTCATGGTCAGGTCTGTGAAACAACGTTTGCTATCAGATCCTCAAATTGATTAAGCAAATAAGTCACCAAAAGCTATGCTCTATTCTCAAAATTTCATACAAGTCAATCTAATCTTACTGTTGCAGACAAGCCAGCCAGATTATAGTCAGTGGACACTTCCCTCTCCCTCTTGT
>PIAY-9
TCTGTGGCATCTGCCAGTTGTATCACTGGCAATCTACCCCATAGATCATCTAGTCAGTTTCCCTTTATATCCTGATCAGCCTTCAAAGGTTGGCGACTTTCATTATCAGGGGCATAACTTGATCTGATAGACAACTGTTTGACTAATTCAGTACCGTGCCATTCTTTCATGACAAGAATCAAAACCAGATCACTGTGCAAAAACGGAGTTCTGTCCATCAACGTAAAGCCTTCACTCATGGTCAGGTCTGTGAAACAACGTTTGCTATCAGATCCTCAAATTGATTAAGCAAATAAGTCACCAAAAGCTATGCTCTATTCTCAAAATTTCATACAAGTCAATCTAATCTTACTGTTGCAGACAAGCCAGCCAGATTATAGTCAGTGGACACTTCCCTCTCCCTCTTGT
>PIAY-18
TCTGTGGCATCTGCCAGTTGTATCACTGGCAATCTACCCCATAGATCATCTAGTCAGTTTCCCTTTATATCCTGATCAGCCTTCAAAGGTTGGCGACTTTCATTATCAGGGGCATAACTTGATCTGATAGACAACTGTTTGACTAATTCAGTACCGTGCCATTCTTTCATGACAAGAATCAAAACCAGATCACTGTGCAAAAACGGAGTTCTGTCCATCAACGTAAAGCCTTCACTCATGGTCAGGTCTGTGAAACAACGTTTGCTATCAGATCCTCAAATTGATTAAGCAAATAAGTCACCAAAAGCTATGCTCTATTCTCAAAATTTCATACAAGTCAATCTAATCTTACTGTTGCAGACAAGCCAGCCAGATTATAGTCAGTGGACACTTCCCTCTCCCTCTTGT
>PIAY-8
TCTGTGGCATCTGCCAGTTGTATCACTGGCAATCTACCCCATAGATCATCTAGTCAGTTTCCCTTTATATCCTGATCAGCCTTCAAAGGTTGGCGACTTTCATTATCAGGGGCATAACTTGATCTGATAGACAACTGTTTGACTAATTCAGTACCGTGCCATTCTTTCATGACAAGAATCAAAACCAGATCACTGTGCAAAAACGGAGTTCTGTCCATCAACGTAAAGCCTTCACTCATGGTCAGGTCTGTGAAACAACGTTTGCTATCAGATCCTCAAATTGATTAAGCAAATAAGTCACCAAAAGCTATGCTCTATTCTCAAAATTTCATACAAGTCAATCTAATCTTACTGTTGCAGACAAGCCAGCCAGATTATAGTCAGTGGACACTTCCCTCTCCCTCTTGT
>PIAY-10
TCTGTGGCATCTGCCAGTTGTATCACTGGCAATCTACCCCATAGATCATCTAGTCAGTTTCCCTTTATATCCTGATCAGCCTTCAAAGGTTGGCGACTTTCATTATCAGGGGCATAACTTGATCTGATAGACAACTGTTTGACTAATTCAGTACCGTGCCATTCTTTCATGACAAGAATCAAAACCAGATCACTGTGCAAAAACGGAGTTCTGTCCATCAACGTAAAGCCTTCACTCATGGTCAGGTCTGTGAAACAACGTTTGCTATCAGATCCTCAAATTGATTAAGCAAATAAGTCACCAAAAGCTATGCTCTATTCTCAAAATTTCATACAAGTCAATCTAATCTTACTGTTGCAGACAAGCCAGCCAGATTATAGTCAGTGGACACTTCCCTCTCCCTCTTGT
>PIBU-1
TCTGTGGCATCTGCCAGTTGTATCACTGGCAATCTACCCCATAGATC---TAGTCAGTTTCCCTTTATATCCTGATCAGCCTTCAAAGGTTAGCGACTTTCATTATCAGGGGCATAACTTGATCTGATAGACAACTGTTTGACTAATTCAGTACCGTGCCATTCTTTCATGACAAGAATCAAAACCAGATAACTGTGCAAAAACGAAGTTCTGTCCATCAACGTAAAGCCTTCACTCATGGTCAGGTCTGTGAAACAACGTTTGCTATCAGATCCTCAAATTGATTAAGCAAATAAGTCACCAAAAGCTATGCTCTATTCTCAAAATTTCATACAAGTCAATCTAATCTTACTGTTGCAGACAAGCCAGCCAGATTATAGTCAGTGGACACTTCCCCCTCCCTCTTGT
>PIFL-13
TCTGTGGCATCTGCCAGTTGTATCACTGGCAATCTACCCCATAGATCATCTAGTCAGTTTCCCTTTATATCCTGATCAGCCTTCAAAGGTTGGCGACTTTCATTATCAGGGGCATAACTTGATCTGATAGACAACTGTTTGACTAATTCAGTACCGTGCCATTCTTTCATGACAAGAATCAAAACCAGATCACTGTGCAAAAACGGAGTTCTGTCCATCAACGTAAAGCCTTCACTCATGGTCAGGTCTGTGAAACAACGTTTGCTATCAGATCCTCAAATTGATTAAGCAAATAAGTCACCAAAAGCTATGCTCTATTCTCAAAATTTCATACAAGTCAATCTAATCTTACTGTTGCAGACAAGCCAGCCAGATTATAGTCAGTGGACACTTCCCTCTCCCTCTTGT
>PIFL-15
TCTGTGGCATCTGCCAGTTGTATCACTGGCAATCTACCCCATAGATCATCTAGTCAGTTTCCCTTTATATCCTGATCAGCCTTCAAAGGTTGGCGACTTTCATTATCAGGGGCATAACTTGATCTGATAGACAACTGTTTGACTAATTCAGTACCGTGCCATTCTTTCATGACAAGAATCAAAACCAGATCACTGTGCAAAAACGGAGTTCTGTCCATCAACGTAAAGCCTTCACTCATGGTCAGGTCTGTGAAACAACGTTTGCTATCAGATCCTCAAATTGATTAAGCAAATAAGTCACCAAAACCTATGCTCTATTCTCAAAATTTCATACAAGTCAATCTAATCTTACTGTTGCAGACAAGCCAGCCAGATTATAGTCAGTGGACACTTCCCTCTCCCTCTTGT
>PIFL-1
TCTGTGGCATCTGCCAGTTGTATCACTGGCAATCTACCCCATAGATCATCTAGTCAGTTTCCCTTTATATCCTGATCAGCCTTCAAAGGTTGGCGACTTTCATTATCAGGGGCATAACTTGATCTGATAGACAACTGTTTGACTAATTCAGTACCGTGCCATTCTTTCATGACAAGAATCAAAACCAGATCACTGTGCAAAAACGGAGTTCTGTCCATCAACGTAAAGCCTTCACTCATGGTCAGGTCTGTGAAACAACGTTTGCTATCAGATCCTCAAATTGATTAAGCAAATAAGTCACCAAAAGCTATGCTCTATTCTCAAAATTTCATACAAGTCAATCTAATCTTACTGTTGCAGACAAGCCAGCCAGATTATAGTCAGTGGACACTTCCCTCTCCCTCTTGT
>PIFL-8
NNNNNNNNNNNNGCCAGTTGTATCACTGGCAATCTACCCCATAGATCATCTAGTCAGTTTCCCTTTATATCCTGATCAGCCTTCAAAGGTTGGCGACTTTCATTATCAGGGGCATAACTTGATCTGATAGACAACTGTTTGACTAATTCAGTACCGTGCCATTCTTTCATGACAAGAATCAAAACCAGATCACTGTGCAAAAACGGAGTTCTGTCCATCAACGTAAAGCCTTCACTCATGGTCAGGTCTGTGAAACAACGTTTGCTATCACATCCTCAAATTGATTAAGCAAATAAGTCACCAAAAGCTATGCTCTATTCTCAAAATTTCATACAAGTCAATCTAATCTTACTGTTGCAGACAAGCCAGCCAGATTATAGTCAGTGGACACTTCCCTCTCCCTCTTGT
>PIFL-3
TCTGTGGCATCTGCCAGTTGTATCACTGGCAATCTACCCCATAGATCATCTAGTCAGTTTCCCTTTATATCCTGATCAGCCTTCAAAGGTTGGCGGCTTTCATTATCAGGGGCATAACTTGATCTGATAGACAACTATTTGACTAATTCAGTACCGTGCCATTCTTTCATGACAAGAATCAAAACCAGATCACTGTGCAAAAACGGAGTTCTGTCCATCAACGTAAAGCCTTCACTCATGGTCAGGTCTGTGAAACAACGTTTGCTATCAGATCCTCAAATTGATTAAGCAAATAAGTCACCAAAAGCTATGCTCTATTCTCAAAATTTCATACAAGTCAATCTAATCTTACTGTTGCAGACAAGCCAGCCAGATTATAGTCAGTGGACACTTCCCTCTCCCTCTTGT
>PIFL-12
TCTGTGGCATCTGCCAGTTGTATCACTGGCAATCTACCCCATAGATCATCTAGTCAGTTTCCCTTTATATCCTGATCAGCCTTCAAAGGTTGGCGACTTTCATTATCAGGGGCATAACTTGATCTGATAGACAACTGTTTGACTAATTCAGTACCGTGCCATTCTTTCATGACAAGAATCAAAACCAGATCACTGTGCAAAAACGGAGTTCTGTCCATCAACGTAAAGCCTTCACTCATGGTCAGGTCTGTGAAACAACGTTTGCTATCAGATCCTCAAATTGATTAAGCAAATAAGTCACCAAAAGCTATGCTCTATTCTCAAAATTTCATACAAGTCAATCTAATCTTACTGTTGCAGACAAGCCAGCCAGATTATAGTCAGTGGACACTTCCCTCTCCCTCTTGT
>PIFL-10
TCTGTGGCATCTGCCAGTTGTATCACTGGCAATCTACCCCATAGATCATCTAGTCAGTTTCCCTTTATATCCTGATCAGCCTTCAAAGGTTGGCGGCTTTCATTATCAGGGGCATAACTTGATCTGATAGACAACTATTTGACTAATTCAGTACCGTGCCATTCTTTCATGACAAGAATCAAAACCAGATCACTGTGCAAAAACGGAGTTCTGTCCATCAACGTAAAGCCTTCACTCATGGTCAGGTCTGTGAAACAACGTTTGCTATCAGATCCTCAAATTGATTAAGCAAATAAGTCACCAAAAGCTATGCTCTATTCTCAAAATTTCATACAAGTCAATCTAATCTTACTGTTGCAGACAAGCCAGCCAGATTATAGTCAGTGGACACTTCCCTCTCCCTCTTGT
>PIFL-11
TCTGTGGCATCTGCCAGTTGTATCACTGGCAATCTACCCCATAGATCATCTAGTCAGTTTCCCTTTATATCCTGATCAGCCTTCAAAGGTTGGCGACTTTCATTATCAGGGGCATAACTTGATCTGATAGACAACTGTTTGACTAATTCAGTACCGTGCCATTCTTTCATGACAAGAATCAAAACCAGATCACTGTGCAAAAACGGAGTTCTGTCCATCAACGTAAAGCCTTCACTCATGGTCAGGTCTGTGAAACAACGTTTGCTATCAAATCCTCAAATTGATTAAGCAAATAAGTCACCAAAAGCTATGCTCTATTCTCAAAATTTCATACAAGTCAATCTAATCTTACTGTTGCAGACAAGCCAGCCAGATTATAGTCAGTGGACACTTCCCTCTCCCTCTTGT
>PIFL-9
TCTGTGGCATCTGCCAGTTGTATCACTGGCAATCTACCCCATAGATCATCTAGTCAGTTTCCCTTTATATCCTGATCAGCCTTCAAAGGTTGGCGACTTTCATTATCAGGGGCATAACTTGATCTGATAGACAACTGTTTGACTAATTCAGTACCGTGCCATTCTTTCATGACAAGAATCAAAACCAGATCACTGTGCAAAAACGGAGTTCTGTCCATCAACGTAAAGCCTTCACTCATGGTCAGGTCTGTGAAACAACGTTTGCTATCAGATCCTCAAATTGATTAAGCAAATAAGTCACCAAAACCTATGCTCTATTCTCAAAATTTCATACAAGTCAATCTAATCTTACTGTTGCAGACAAGCCAGCCAGATTATAGTCAGTGGACACTTCCCTCTCCCTCTTGT
>PIFL-14
TCTGTGGCATCTGCCAGTTGTATCACTGGCAATCTACCCCATAGATCATCTAGTCAGTTTCCCTTTATATCCTGATCAGCCTTCAAAGGTTGGCGACTTTCATTATCAGGGGCATAACTTGATCTGATAGACAACTGTTTGACTAATTCAGTACCGTGCCATTCTTTCATGACAAGAATCAAAACCAGATCACTGTGCAAAAACGGAGTTCTGTCCATCAACGTAAAGCCTTCACTCATGGTCAGGTCTGTGAAACAACGTTTGCTATCAGATCCTCAAATTGATTAAGCAAATAAGTCACCAAAAGCTATGCTCTATTCTCAAAATTTCATACAAGTCAATCTAATCTTACTGTTGCAGACAAGCCAGCCAGATTATAGTCAGTGGACACTTCCCTCTCCCTCTTGT
>PIFL-16
TCTGTGGCATCTGCCAGTTGTATCACTGGCAATCTACCCCATAGATCATCTAGTCAGTTTCCCTTTATATCCTGATCAGCCTTCAAAGGTTGGCGACTTTCATTATCAGGGGCATAACTTGATCTGATAGACAACTGTTTGACTAATTCAGTACCGTGCCATTCTTTCATGACAAGAATCAAAACCAGATCACTGTGCAAAAACGGAGTTCTGTCCATCAACGTAAAGCCTTCACTCATGGTCAGGTCTGTGAAACAACGTTTGCTATCAGATCCTCAAATTGATTAAGCAAATAAGTCACCAAAAGCTATGCTCTATTCTCAAAATTTCATACAAGTCAATCTAATCTTACTGTTGCAGACAAGCCAGCCAGATTATAGTCAGTGGACACTTCCCTCTCCCTCTTGT
>PIGE-2
TCTGTGGCATCTGCCAGTTGTATCACTGGCAATCTACCCCATAGATC---TAGTCAGTTTCCCTTTATATCCTGATCAGCCTTCAAAGGTTGGCAACTTCCATTATCAGGGGCATAACTTGATCTGATAGACAACTGTTTGACTAATTCAGTACCGTGCCATTCTTTCATGACAAGAATCAAAACCAGATCACTGTGCAAAAACGGAGTTCTGTCCATCACCGTAAAGCCTTCACTCATGGTCAGGTCTGTGAAACAACGTTTGCTATCAGATCCTCAAATCGATTAAGCAAATAAGTCACCAAAAGCTATGCTCTATTCTCAAAATTTCATACAAGTCAATCTAATCTTACTGTTGCAGACAAGCCAGCCAGATTATAGTCAGTGGACACTTCCCCCTCCCTCTTGT
>PIGE-1
TCTGTGGCATCTGCCAGTTGTATCACTGGCAATCTACCCCATAGATC---TAGTCAGTTTCCCTTTATATCCTGATCAGCCTTCAAAGGTTGGCAACTTCCATTATCAGGGGCATAACTTGATCTGATAGACAACTGTTTGACTAATTCAGTACCGTGCCATTCTGTCATGACAAGAATCAAAACCAGATCACTGTGCAAAAACGGAGTTCTGTCCATCACCGTAAAGCCTTCACTCATGGTCAGGTCTGTGAAACAACGTTTGCTATCAGATCCTCAAATCGATTAAGCAAATAAGTCACCAAAAGCTATGCTCTATTCTCAAAATTTCATACAAGTCAATCTAATCTTACTGTTGCAGACAAGCCAGCCAGATTATAGTCAGTGGACACTTCCCCCTCCCTCTTGT
>PIMN-3
TGTGTGGCATCTGCCAGTTGTATCACTGGCAATCTACCCCATAGATCATCTAGTCAGTTTCCCTTTATATCCTGATCAGCCTTCAAAGGTTGGCGACTTTCATTATCAGGGGCATAACTTGATTTGATAGACAACTGTTTGACTAATTCAGTACCGTGCCATTCTTTCATGACAAGAATCAAAACCAGATCACTGTGCAAAAACGGAGTTCTGTCCATCAACGTAAAGCCTTCACTCATGGTCAGGTCTGTGAAACAACGTTTGCTATCAGATCCTCAAATTGATTAAGCAAATAAGTCACCAAAAGCTATGCTCTATTCTCAAAATTTCATACAAGTCAATCTAATCTTACTGTTGCAGACAAGCCAGTCAGATTATAGTCAGTGGACACTTCCCTCTCCCTCTTGT
>PIMN-11
TCTGTGGCATCTGCCAGTTGTATCACTGGCAATCTACCCCATAGATCATCTAGTCAGTTTCCCTTTATATCCTGATCAGCCTTCAAAGGTTGGCGACTTTCATTATCAGGGGCATAACTTGATCTGATAGACAACTGTTTGACTAATTCAGTACCGTGCCATTCTTTCATGACAAGAATCAAAACCAGATCACTGTGCAAAAACGGAGTTCTGTCCATCAACGTAAAGCCTTCACTCATGGTCAGGTCTGTGAAACAACGTTTGCTATCAGATCCTCAAATTGATTAAGCAAATAAGTCACCAAAAGCTATGCTCTATTCTCAAAATTTCATACAAGTCAATCTAATCTTACTGTTGCAGACAAGCCAGTCAGATTATAGTCAGTGGACACTTCCCTCTCCCTCTTGT
>PIMN-18
TCTGTGGCATCTGCCAGTTGTATCACTGGCAATCTACCCCATAGATCATCTAGTCAGTTTCCCTTTATATCCTGATCAGCCTTCAAAGGTTGGCGACTTTCATTATCAGGGGCATATCTTGATCTGATAGACAACTATTTGACTAATTCAGTACCGTGCCATTCTTTCATGACAAGAATCAAAACCAGATCACTGTGCAAAAACGGAGTTCTGTCCATCAACGTAAAGCCTTCACTCATGGTCAGGTCTGTGAAACAACGTTTGCTATCAGATCCTCAAATTGATTAAGCAAACAAGTCACCAAAAGCTATGCTCTATTCTCAAAATTTCATACAAGTCAATCTAATCTTACTGTTGCAGACAAGCCAGCCAGATTATAGTCAGTGGACACTTCCCTCTCCCTCTTGT
>PIMN-12
TCTGTGGCATCTGCCAGTTGTATCACTGGCAATCTACCCCATAGATCATCTAGTCAGTTTCCCTTTATATCCTGATCAGCCTTCAAAGGTTGGCGACTTTCATTATCAGGGGCATATCTTGATCTGATAGACAACTATTTGACTAATTCAGTACCGTGCCATTCTTTCATGACAAGAATCAAAACCAGATCACTGTGCAAAAACGGAGTTCTGTCCATCAACGTAAAGCCTTCACTCATGGTCAGGTCTGTGAAACAACGTTTGCTATCAGATCCTCAAATTGATTAAGCAAACAAGTCACCAAAAGCTATGCTCTATTCTCAAAATTTCATACAAGTCAATCTAATCTTACTGTTGCAGACAAGCCAGCCAGATTATAGTCAGTGGACACTTCCCTCTCCCTCTTGT
>PIMN-10
NNNNNNNNNNNNNNNNNNNNNNNNNNNNNNNNNCTACCCCATAGATCATCTAGTCAGTTTCCCTTTATATCCTGATCAGCCTTCAAAGGTTGGCGACTTTCATTATCAGGGGCATAACTTGATCTGATAGACAACTGTTTGACTAATTCAGTACCGTGCCATTCTTTCATGACAAGAATCAAAACCAGATCACTGTGCAAAAACGGAGTTCTGTCCATCAACGTAAAGCCTTCACTCATGGTCAGGTCTGTGAAACAACGTTTGCTATCAGATCCTCAAATTGATTAAGCAAATAAGTCACCAAAAGCTATGCTCTATTCTCAAAATTTCATACAAGTCAATCTAATCTTACTGTTGCAGACAAGCCAGCCAGATTATAGTCAGTGGACACTTCCCTCTCCCTCTTGT
>PIMN-1
TCTGTGGCATCTGCCAGTTGTATCACTGGCAATCTACCCCATAGATCATCTAGTCAGTTTCCCTTTATATCCTGATCAGCCTTCAAAGGTTGGCGACTTTCATTATCAGGGGCATAACTTGATCTGATAGACAACTGTTTGACTAATTCAGTACCGTGCCATTCTTTCATGACAAGAATCAAAACCAGATCACTGTGCAAAAACGGAGTTCTGTCCATCAACGTAAAGCCTTCACTCATGGTCAGGTCTGTGAAACAACGTTTGCTATCAGATCCTCAAATTGATTAAGCAAATAAGTCACCAAAAGCTATGCTCTATTCTCAAAATTTCATACAAGTCAATCTAATCTTACTGTTGCAGACAAGCCAGTCAGATTATAGTCAGTGGACACTTCCCTCTCCCTCTTGT
>PIMN-15
TCTGTGGCATCTGCCAGTTGTATCACTGGCAATCTACCCCATAGATCATCTAGTCAGTTTCCCTTTATATCCTGATCAGCCTTCAAAGGTTGGCGACTTTCATTATCAGGGGCATAACTTGATCTGATAGACAACTGTTTGACTAATTCAGTACCGTGCCATTCTTTCATGACAAGAATCAAAACCAGATCACTGTGCAAAAACGGAGTTCTGTCCATCAACGTAAAGCCTTCACTCATGGTCAGGTCTGTGAAACAACGTTTGCTATCAGATCCTCAAATTGATTAAGCAAATAAGTCACCAAAAGCTATGCTCTATTCTCAAAATTTCATACAAGTCAATCTAATCTTACTGTTGCAGACAAGCCAGTCAGATTATAGTCAGTGGACACTTCCCTCTCCCTCTTGT
>PIMN-2
TCTGTGGCATCTGCCAGTTGTATCACTGGCAATCTACCCCATAGATCATCTAGTCAGTTTCCCTTTATATCCTGATCAGCCTTCAAAGGTTGGCGACTTTCATTATCAGGGGCATAACTTGATCTGATAGACAACTGTTTGACTAATTCAGTACCGTGCCATTCTTTCATGACAAGAATCAAAACCAGATCACTGTGCAAAAACGGAGTTCTGTCCATCAACGTAAAGCCTTCACTCATGGTCAGGTCTGTGAAACAACGTTTGCTATCAGATCCTCAAATTGATTAAGCAAATAAGTCACCAAAAGCTATGCTCTATTCTCAAAATTTCATACAAGTCAATCTAATCTTACTGTTGCAGACAAGCCAGCCAGATTATAGTCAGTGGACACTTCCCTCTCCCTCTTGT
>PIMN-7
TCTGTGGCATCTGCCAGTTGTATCACTGGCAATCTACCCCATAGATCATCTAGTCAGTTTCCCTTTATATCCTGATCAGCCTTCAAAGGTTGGCGACTTTCATTATCAGGGGCATAACTTGATCTGATAGACAACTGTTTGACTAATTCAGTACCGTGCCATTCTTTCATGACAAGAATCAAAACCAGATCACTGTGCAAAAACGGAGTTCTGTCCATCAACGTAAAGCCTTCACTCATGGTCAGGTCTGTGAAACAACGTTTGCTATCAGATCCTCAAATTGATTAAGCAAATAAGTCACCAAAAGCTATGCTCTATTCTCAAAATTTCATACAAGTCAATCTAATCTTACTGTTGCAGACAAGCCAGCCAGATTATAGTCAGTGGACACTTCCCTCTCCCTCTTGT
>PIMN-14
TCTGTGGCATCTGCCAGTTGTATCACTGGCAATCTACCCCATAGATCATCTAGTCAGTTTCCCTTTATATCCTGATCAGCCTTCAAAGGTTGGCGACTTTCATTATCAGGGGCATAACTTGATCTGATAGACAACTGTTTGACTAATTCAGTACCGTGCCATTCTTTCATGACAAGAATCAAAACCAGATCACTGTGCAAAAACGGAGTTCTGTCCATCAACGTAAAGCCTTCACTCATGGTCAGGTCTGTGAAACAACGTTTGCTATCAGATCCTCAAATTGATTAAGCAAATAAGTCACCAAAAGCTATGCTCTATTCTCAAAATTTCATACAAGTCAATCTAATCTTACTGTTGCAGACAAGCCAGTCAGATTATAGTCAGTGGACACTTCCCTCTCCCTCTTGT
>PIMN-9
TCTGTGGCATCTGCCAGTTGTATCACTGGCAATCTACCCCATAGATCATCTAGTCAGTTTCCCTTTATATCCTGATCAGCCTTCAAAGGTTGGCGACTTTCATTATCAGGGGCATAACTTGATCTGATAGACAACTGTTTGACTAATTCAGTACCGTGCCATTCTTTCATGACAAGAATCAAAACCAGATCACTGTGCAAAAACGGAGTTCTGTCCATCAACGTAAAGCCTTCACTCATGGTCAGGTCTGTGAAACAACGTTTGCTATCAGATCCTCAAATTGATTAAGCAAATAAGTCACCAAAAGCTATGCTCTATTCTCAAAATTTCATACAAGTCAATCTAATCTTACTGTTGCAGACAAGCCAGCCAGATTATAGTCAGTGGACACTTCCCTCTCCCTCTTGT
>PIMN-16
TCTGTGGCATCTGCCAGTTGTATCACTGGCAATCTACCCCATAGATCATCTAGTCAGTTTCCCTTTATATCCTGATCAGCCTTCAAAGGTTGGCGACTTTCATTATCAGGGGCATAACTTGATCTGATAGACAACTGTTTGACTAATTCAGTACCGTGCCATTCTTTCATGACAAGAATCAAAACCAGATCACTGTGCAAAAACGGAGTTCTGTCCATCAACGTAAAGCCTTCACTCATGGTCAGGTCTGTGAAACAACGTTTGCTATCAGATCCTCAAATTGATTAAGCAAATAAGTCACCAAAAGCTATGCTCTATTCTCAAAATTTCATACAAGTCAATCTAATCTTACTGTTGCAGACAAGCCAGTCAGATTATAGTCAGTGGACACTTCCCTCTCCCTCTTGT
>PIMN-4
TCTGTGGCATCTGCCAGTTGTATCACTGGCAATCTACCCCATAGATCATCTAGTCAGTTTCCCTTTATATCCTGATCAGCCTTCAAAGGTTGGCGACTTTCATTATCAGGGGCATAACTTGATCTGATAGACAACTGTTTGACTAATTCAGTACCGTGCCATTCTTTCATGACAAGAATCAAAACCAGATCACTGTGCAAAAACGGAGTTCTGTCCATCAACGTAAAGCCTTCACTCATGGTCAGGTCTGTGAAACAACGTTTGCTATCAGATCCTCAAATTGATTAAGCAAATAAGTCACCAAAAGCTATGCTCTATTCTCAAAATTTCATACAAGTCAATCTAATCTTACTGTTGCAGACAAGCCAGCCAGATTATAGTCAGTGGACACTTCCCTCTCCCTCTTGT
>PIMN-5
TCTGTGGCATCTGCCAGTTGTATCACTGGCAATCTACCCCATAGATCATCTAGTCAGTTTCCCTTTATATCCTGATCAGCCTTCAAAGGTTGGCGACTTTCATTATCAAGGGCATAACTTGATCTGATAGACAACTGTTTGACTAATTCAGTACCGTGCCATTCTTTCATGACAAGAATCAAAACCAGATCACTGTGCAAAAACGGAGTTCTGTCCATCAACGTAAAGCCTTCACTCATGGTCAGGTCTGTGAAACAACGTTTGCTATCAGATCCTCAAATTGATTAAGCAAATAAGTCACCAAAAGCTATGCTCTATTCTCAAAATTTCATACAAGTCAATCTAATCTTACTGTTGCAGACAAGCCAGCCAGATTATAGTCAGTGGACACTTCCCTCTCCCTCTTGT
>PIMN-8
TCTGTGGCATCTGCCAGTTGTATCACTGGCAATCTACCCCATAGATCATCTAGTCAGTTTCCCTTTATATCCTGATCAGCCTTCAAAGGTTGGCGACTTTCATTATCAGGGGCATAACTTGATCTGATAGACAACTGTTTGACTAATTCAGTACCGTGCCATTCTTTCATGACAAGAATCAAAACCAGATCACTGTGCAAAAACGGAGTTCTGTCCATCAACGTAAAGCCTTCACTCATGGTCAGGTCTGTGAAACAACGTTTGCTATCAGATCCTCAAATTGATTAAGCAAATAAGTCACCAAAAGCTATGCTCTATTCTCAAAATTTCATACAAGTCAATCTAATCTTACTGTTGCAGACAAGCCAGCCAGATTATAGTCAGTGGACACTTCCCTCTCCCTCTTGT
>PIMN-6
TCTGTGGCATCTGCCAGTTGTATCACTGGCAATCTACCCCATAGATCATCTAGTCAGTTTCCCTTTATATCCTGATCAGCCTTCAAAGGTTGGCGACTTTCATTATCAGGGGCATAACTTGATCTGATAGACAACTGTTTGACTAATTCAGTACCGTGCCATTCTTTCATGACAAGAATCAAAACCAGATCACTGTGCAAAAACGGAGTTCTGTCCATCAACGTAAAGCCTTCACTCATGGTCAGGTCTGTGAAACAACGTTTGCTATCAGATCCTCAAATTGATTAAGCAAATAAGTCACCAAAAGCTATGCTCTATTCTCAAAATTTCATACAAGTCAATCTAATCTTACTGTTGCAGACAAGCCAGCCAGATTATAGTCAGTGGACACTTCCCTCTCCCTCTTGT
>PIMN-17
TCTGTGGCATCTGCCAGTTGTATCACTGGCAATCTACCCCATAGATCATCTAGTCAGTTTCCCTTTATATCCTGATCAGCCTTCAAAGGTTGGCGACTTTCATTATCAGGGGCATAACTTGATCTGATAGACAACTGTTTGACTAATTCAGTACCGTGCCATTCTTTCATGACAAGAATCAAAACCAGATCACTGTGCAAAAACGGAGTTCTGTCCATCAACGTAAAGCCTTCACTCATGGTCAGGTCTGTGAAACAACGTTTGCTATCAGATCCTCAAATTGATTAAGCAAATAAGTCACCAAAAGCTATGCTCTATTCTCAAAATTTCATACAAGTCAATCTAATCTTACTGTTGCAGACAAGCCAGCCAGATTATAGTCAGTGGACACTTCCCTCTCCCTCTTGT
>PIMN-13
TCTGTGGCATCTGCCAGTTGTATCACTGGCAATCTACCCCATAGATCATCTAGTCAGTTTCCCTTTATATCCTGATCAGCCTTCAAAGGTTGGCGACTTTCATTATCAGGGGCATATCTTGATCTGATAGACAACTATTTGACTAATTCAGTACCGTGCCATTCTTTCATGACAAGAATCAAAACCAGATCACTGTGCAAAAACGGAGTTCTGTCCATCAACGTAAAGCCTTCACTCATGGTCAGGTCTGTGAAACAACGTTTGCTATCAGATCCTCAAATTGATTAAGCAAACAAGTCACCAAAAGCTATGCTCTATTCTCAAAATTTCATACAAGTCAATCTAATCTTACTGTTGCAGACAAGCCAGCCAGATTATAGTCAGTGGACACTTCCCTCTCCCTCTTGT
>PISB-8
TCTGTGGCATCTGCCAGTTGTATCACTGGCAATCTACCCCATAGATCATCTAGTCAGTTTCCCTTTATATCCTGATCAGCCTTCAAAGGTTGGCGACTTTCATTATCAGGGGCATAACTTGATCTGATAGACAACTGTTTGACTAATTCAGTACCGTGCCATTCTTTCATGACAAGAATCAAAACCAGATCACTGTGCAAAAACGGAGTTCTGTCCATCAACGTAAAGCCTTCACTCATGGTCAGGTCTGTGAAACAACGTTTGCTATCAGATCCTCAAATTGATTAAGCAAATAAGTCACCAAAACCTATGCTCTATTCTCAAAATTTCATACAAGTCAATCTAATCTTACTGTTGCAGACAAGCCAGCCAGATTATAGTCAGTGGACACTTCCCTCTCCCTCTTGT
>PISB-13
TCTGTGGCATCTGCCAGTTGTATCACTGGCAATCTACCCCATAGATCATCTAGTCAGTTTCCCTTTATATCCTGATCAGCCTTCAAAGGTTGGCGACTTTCATTATCAGGGGCATAACTTGATCTGATAGACAACTGTTTGACTAATTCAGTACCGTGCCATTCTTTCATGACAAGAATCAAAACCAGATCACTGTGCAAAAACGGAGTTCTGTCCATCAACGTAAAGCCTTCACTCATGGTCAGGTCTGTGAAACAACGTTTGCTATCAGATCCTCAAATTGATTAAGCAAATAAGTCACCAAAAGCTATGCTCTATTCTCAAAATTTCATACAAGTCAATCTAATCTTACTGTTGCAGACAAGCCAGCCAGATTATAGTCAGTGGACACTTCCCTCTCCCTCTTGT
>PISB-6
TCTGTGGCATCTGCCAGTTGTATCACTGGCAATCTACCCCATAGATCATCTAGTCAGTTTCCCTTTATATCCTGATCAGCCTTCAAAGGTTGGCGACTTTCATTATCAGGGGCATAACTTGATCTGATAGACAACTGTTTGACTAATTCAGTACCGTGCCATTCTTTCATGACAAGAATCAAAACCAGATCACTGTGCAAAAACGGAGTTCTGTCCATCAACGTAAAGCCTTCACTCATGGTCAGGTCTGTGAAACAACGTTTGCTATCAGATCCTCAAATTGATTAAGCAAATAAGTCACCAAAACCTATGCTCTATTCTCAAAATTTCATACAAGTCAATCTAATCTTACTGTTGCAGACAAGCCAGCCAGATTATAGTCAGTGGACACTTCCCTCTCCCTCTTGT
>PISB-1
TCTGTGGCATCTGCCAGTTGTATCACTGGCAATCTACCCCATAGATCATCTAGTCAGTTTCCCTTTATATCCTGATCAGCCTTCAAAGGTTGGCGACTTTCATTATCAGGGGCATAACTTGATCTGATAGACAACTGTTTGACTAATTCAGTACCGTGCCATTCTTTCATGACAAGAATCAAAACCAGATCACTGTGCAAAAACGGAGTTCTGTCCATCAACGTAAAGCCTTCACTCATGGTCAGGTCTGTGAAACAACGTTTGCTATCAGATCCTCAAATTGATTAAGCAAATAAGTCACCAAAAGCTATGCTCTATTCTCAAAATTTCATACAAGTCAATCTAATCTTACTGTTGCAGACAAGCCAGCCAGATTATAGTCAGTGGACACTTCCCTCTCCCTCTTGT
>PISB-10
TCTGTGGCATCTGCCAGTTGTATCACTGGCAATCTACCCCATAGATCATCTAGTCAGTTTCCCTTTATATCCTGATCAGCCTTCAAAGGTTGGCGACTTTCATTATCAGGGGCATAACTTGATCTGATAGACAACTGTTTGACTAATTCAGTACCGTGCCATTCTTTCATGACAAGAATCAAAACCAGATCACTGTGCAAAAACGGAGTTCTGTCCATCAACGTAAAGCCTTCACTCATGGTCAGGTCTGTGAAACAACGTTTGCTATCAGATCCTCAAATTGATTAAGCAAATAAGTCACCAAAAGCTATGCTCTATTCTCAAAATTTCATACAAGTCAATCTAATCTTACTGTTGCAGACAAGCCAGCCAGATTATAGTCAGTGGACACTTCCCTCTCCCTCTTGT
>PISB-5
TCTGTGGCATCTGCCAGTTGTATCACTGGCAATCTACCCCATAGATCATCTAGTCAGTTTCCCTTTATATCCTGATCAGCCTTCAAAGGTTGGCGGCTTTCATTATCAGGGGCATAACTTGATCTGATAGACAACTATTTGACTAATTCAGTACCGTGCCATTCTTTCATGACAAGAATCAAAACCAGATCACTGTGCAAAAACGGAGTTCTGTCCATCAACGTAAAGCCTTCACTCATGGTCAGGTCTGTGAAACAACGTTTGCTATCAGATCCTCAAATTGATTAAGCAAATAAGTCACCAAAAGCTATGCTCTATTCTCAAAATTTCATACAAGTCAATCTAATCTTACTGTTGCAGACAAGCCAGCCAGATTATAGTCAGTGGACACTTCCCTCTCCCTCTTGT
>PISB-18
TCTGTGGCATCTGCCAGTTGTATCACTGGCAATCTACCCCATAGATCATCTAGTCAGTTTCCCTTTATATCCTGATCAGCCTTCAAAGGTTGGCGACTTTCATTATCAGGGGCATAACTTGATCTGATAGACAACTGTTTGACTAATTCAGTACCGTGCCATTCTTTCATGACAAGAATCAAAACCAGATCACTGTGCAAAAACGGAGTTCTGTCCATCAACGTAAAGCCTTCACTCATGGTCAGGTCTGTGAAACAACGTTTGCTATCAGATCCTCAAATTGATTAAGCAAATAAGTCACCAAAAGCTATGCTCTATTCTCAAAATTTCATACAAGTCAATCTAATCTTACTGTTGCAGACAAGCCAGCCAGATTATAGTCAGTGGACACTTCCCTCTCCCTCTTGT
>PISB-12
TCTGTGGCATCTGCCAGTTGTATCACTGGCAATCTACCCCATAGATCATCTAGTCAGTCTCCCTTTATATCCTGATCAGCCTTCAAAGGTTGGCGGCTTTCATTATCAGGGGCATAACTTGATCTGATAGACAACTATTTGACTAATTCAGTACCGTGCCATTCTTTCATGACAAGAATCAAAACCAGATCACTGTGCAAAAACGGAGTTCTGTCCATCAACGTAAAGCCTTCACTCATGGTCAGGTCTGTGAAACAACGTTTGCTATCAGATCCTCAAATTGATTAAGCAAATAAGTCACCAAAAGCTATGCTCTATTCTCAAAATTTCATACAAGTCAATCTAATCTTACTGTTGCAGACAAGCCAGCCAGATTATAGTCAGTGGACACTTCCCTCTCCCTCTTGT
>PISB-17
TCTGTGGCATCTGCCAGTTGTATCACTGGCAATCTACCCCATAGATCATCTAGTCAGTTTCCCTTTATATCCTGATCAGCCTTCAAAGGTTGGCGACTTTCATTATCAGGGGCATAACTTGATCTGATAGACAACTGTTTGACTAATTCAGTACCGTGCCATTCTTTCATGACAAGAATCAAAACCAGATCACTGTGCAAAAACGGAGTTCTGTCCATCAACGTAAAGCCTTCACTCATGGTCAGGTCTGTGAAACAACGTTTGCTATCAGATCCTCAAATTGATTAAGCAAATAAGTCACCAAAAGCTATGCTCTATTCTCAAAATTTCATACAAGTCAATCTAATCTTACTGTTGCAGACAAGCCAGCCAGATTATAGTCAGTGGACACTTCCCTCTCCCTCTTGT
>PISB-4
TCTGTGGCATCTGCCAGTTGTATCACTGGCAATCTACCCCATAGATCATCTAGTCAGTTTCCCTTTATATCCTGATCAGCCTTCAAAGGTTGGCGACTTTCATTATCAGGGGCATAACTTGATCTGATAGACAACTGTTTGACTAATTCAGTACCGTGCCATTCTTTCATGACAAGAATCAAAACCAGATCACTGTGCAAAAACGGAGTTCTGTCCATCAACGTAAAGCCTTCACTCATGGTCAGGTCTGTGAAACAACGTTTGCTATCAGATCCTCAAATTGATTAAGCAAATAAGTCACCAAAAGCTATGCTCTATTCTCAAAATTTCATACAAGTCAATCTAATCTTACTGTTGCAGACAAGCCAGCCAGATTATAGTCAGTGGACACTTCCCTCTCCCTCTTGT
>PISB-15
TCTGTGGCATCTGCCAGTTGTATCACTGGCAATCTACCCCATAGATCATCTAGTCAGTTTCCCTTTATATCCTGATCAGCCTTCAAAGGTTGGCGACTTTCATTATCAGGGGCATAACTTGATCTGATAGACAACTGTTTGACTAATTCAGTACCGTGCCATTCTTTCATGACAAGAATCAAAACCAGATCACTGTGCAAAAACGGAGTTCTGTCCATCAACGTAAAGCCTTCACTCATGGTCAGGTCTGTGAAACAACGTTTGCTATCAGATCCTCAAATTGATTAAGCAAATAAGTCACCAAAAGCTATGCTCTATTCTCAAAATTTCATACAAGTCAATCTAATCTTACTGTTGCAGACAAGCCAGCCAGATTATAGTCAGTGGACACTTCCCTCTCCCTCTTGT
>PISB-14
TCTGTGGCATCTGCCAGTTGTATCACTGGCAATCTACCCCATAGATCATCTAGTCAGTTTCCCTTTATATCCTGATCAGCCTTCAAAGGTTGGCGACTTTCATTATCAGGGGCATAACTTGATCTGATAGACAACTGTTTGACTAATTCAGTACCGTGCCATTCTTTCATGACAAGAATCAAAACCAGATCACTGTGCAAAAACGGAGTTCTGTCCATCAACGTAAAGCCTTCACTCATGGTCAGGTCTGTGAAACAACGTTTGCTATCAGATCCTCAAATTGATTAAGCAAATAAGTCACCAAAAGCTATGCTCTATTCTCAAAATTTCATACAAGTCAATCTAATCTTACTGTTGCAGACAAGCCAGCCAGATTATAGTCAGTGGACACTTCCCTCTCCCTCTTGT
>PISB-2
TCTGTGGCATCTGCCAGTTGTATCACTGGCAATCTACCCCATAGATCATCTAGTCAGTTTCCCTTTATATCCTGATCAGCCTTCAAAGGTTGGCGACTTTCATTATCAGGGGCATAACTTGATCTGATAGACAACTGTTTGACTAATTCAGTACCGTGCCATTCTTTCATGACAAGAATCAAAACCAGATCACTGTGCAAAAACGGAGTTCTGTCCATCAACGTAAAGCCTTCACTCATGGTCAGGTCTGTGAAACAACGTTTGCTATCAGATCCTCAAATTGATTAAGCAAATAAGTCACCAAAAGCTATGCTCTATTCTCAAAATTTCATACAAGTCAATCTAATCTTACTGTTGCAGACAAGCCAGCCAGATTATAGTCAGTGGACACTTCCCTCTCCCTCTTGT
>PISB-3
TCTGTGGCATCTGCCAGTTGTATCACTGGCAATCTACCCCATAGATCATCTAGTCAGTTTCCCTTTATATCCTGATCAGCCTTCAAAGGTTGGCGACTTTCATTATCAGGGGCATAACTTGATCTGATAGACAACTGTTTGACTAATTCAGTACCGTGCCATTCTTTCATGACAAGAATCAAAACCAGATCACTGTGCAAAAACGGAGTTCTGTCCATCAACGTAAAGCCTTCACTCATGGTCAGGTCTGTGAAACAACGTTTGCTATCAGATCCTCAAATTGATTAAGCAAATAAGTCACCAAAAGCTATGCTCTATTCTCAAAATTTCATACAAGTCAATCTAATCTTACTGTTGCAGACAAGCCAGCCAGATTATAGTCAGTGGACACTTCCCTCTCCCTCTTGT
>PISB-7
TCTGTGGCATCTGCCAGTTGTATCACTGGCAATCTACCCCATAGATCATCTAGTCAGTTTCCCTTTATATCCTGATCAGCCTTCAAAGGTTGGCGACTTTCATTATCAGGGGCATAACTTGATCTGATAGACAACTGTTTGACTAATTCAGTACCGTGCCATTCTTTCATGACAAGAATCAAAACCAGATCACTGTGCAAAAACGGAGTTCTGTCCATCAACGTAAAGCCTTCACTCATGGTCAGGTCTGTGAAACAACGTTTGCTATCAGATCCTCAAATTGATTAAGCAAATAAGTCACCAAAAGCTATGCTCTATTCTCAAAATTTCATACAAGTCAATCTAATCTTACTGTTGCAGACAAGCCAGCCAGATTATAGTCAGTGGACACTTCCCTCTCCCTCTTGT
>PISB-11
TCTGTGGCATCTGCCAGTTGTATCACTGGCAATCTACCCCATAGATCATCTAGTCAGTTTCCCTTTATATCCTGATCAGCCTTCAAAGGTTGGCGACTTTCATTATCAGGGGCATAACTTGATCTGATAGACAACTGTTTGACTAATTCAGTACCGTGCCATTCTTTCATGACAAGAATCAAAACCAGATCACTGTGCAAAAACGGAGTTCTGTCCATCAACGTAAAGCCTTCACTCATGGTCAGGTCTGTGAAACAACGTTTGCTATCAGATCCTCAAATTGATTAAGCAAATAAGTCACCAAAACCTATGCTCTATTCTCAAAATTTCATACAAGTCAATCTAATCTTACTGTTGCAGACAAGCCAGCCAGATTATAGTCAGTGGACACTTCCCTCTCCCTCTTGT
>PISB-16
TCTGTGGCATCTGCCAGTTGTATCACTGGCAATCTACCCCATAGATCATCTAGTCAGTTTCCCTTTATATCCTGATCAGCCTTCAAAGGTTGGCGACTTTCATTATCAGGGGCATAACTTGATCTGATAGACAACTGTTTGACTAATTCAGTACCGTGCCATTCTTTCATGACAAGAATCAAAACCAGATCACTGTGCAAAAACGGAGTTCTGTCCATCAACGTAAAGCCTTCACTCATGGTCAGGTCTGTGAAACAACGTTTGCTATCAGATCCTCAAATTGATTAAGCAAATAAGTCACCAAAAGCTATGCTCTATTCTCAAAATTTCATACAAGTCAATCTAATCTTACTGTTGCAGACAAGCCAGCCAGATTATAGTCAGTGGACACTTCCCTCTCCCTCTTGT
>PISQ-2
TCTGTGGCATCTGCCAGTTGTATCACTGGCAATCTACCCCATAGATC---TAGTCAGTTTCCCTTTATATCCTGATCAGCCTTCAAAGGTTGGCAACTTCCATTATCAGGGGCATAACTTGATCTGATAGACAACTGTTTGACTAATTCAGTACCGTGCCATTCTTTCATGACAAGAATCAAAACCAGATCACTGTGCAAAAACGGAGTTCTGTCCATCA-CGTAAAGCCTTCACTCATGGTCAGGTCTGTGAAACAACGTTTGCTATCAGATCCTCAAATCGATTAAGCAAATAAGTCACCAAAAGCTATGCTCTATTCTCAAAATTTCATACAAGTCAATCTAATCTTACTGTTGCAGACAAGCCAGCCAGATTATAGTCAGTGGACACTTCCCCCTCCCTCTTGT
>PISQ-1
TCTGTGGCATCTGCCAGTTGTATCACTGGCAATCTACCCCATAGATC---TAGTCAGTTTCCCTTTATATCCTGATCAGCCTTCAAAGGTTGGCAACTTCCATTATCAGGGGCATAACTTGATCTGATAGACAACTGTTTGACTAATTCAGTACCGTGCCATTCTTTCATGACAAGAATCAAAACCAGATCACTGTGCAAAAACGGAGTTCTGTCCATCA-CGTAAAGCCTTCACTCATGGTCAGGTCTGTGAAACAACGTTTGCTATCAGATCCTCAAATCGATTAAGCAAATAAGTCACCAAAAGCTATGCTCTATTCTCAAAATTTCATACAAGTCAATCTAATCTTACTGTTGCAGACAAGCCAGCCAGATTATAGTCAGTGGACACTTCCCCCTCCCTCTTGT
>PICH-X1
TCTGTGGCATCTGCCAGTTGTATCACTGGCAATCTACCCCATAGATCATCTAGTCAGTTTCCCTTTATATCCTGATCAGCCTTCAAAGGTTGACGACTTTCATTATCAGGGGCATAACTTGATCTGATAGACAACTGTTTGACTAATTCAGTACCGTGCCATTCTTTCATGACAAGAATCAAAACCAGATCACTGTGCAAAAACGGAGTTCTGTCCATCAACGTAAAGCCTTCACTCATGGTCAGGTCTGTGAAACAACGTTTGCTATCAGATCCTCAAATTGATTAAGCAAATAAGTCACCAAAAGCTATGCTCTATTCTCAAAATTTCATACAAGTCAATCTAATCTTACTGTTGCAGACAAGCCAGCCAGATTATAGTCAGTGGACACTTCCCCCTCCCTCTTGT
>PICH-X2
TCTGTGGCATCTGCCAGTTGTATCACTGGCAATCTACCCCATAGATCATCTAGTCAGTTTCCCTTTATATCCTGATCAGCCTTCAAAGGTTGACGACTTTCATTATCAGGGGCATAACTTGATCTGATAGACAACTGTTTGACTAATTCAGTACCGTGCCATTCTTTCATGACAAGAATCAAAACCAGATCACTGTGCAAAAACGGAGTTCTGTCCATCAACGTAAAGCCTTCACTCATGGTCAGGTCTGTGAAACAACGTTTGCTATCAGATCCTCAAATTGATTAAGCAAATAAGTCACCAAAAGCTATGCTCTATTCTCAAAATTTCATACAAGTCAATCTAATCTTACTGTTGCAGACAAGCCAGCCAGATTATAGTCAGTGGACACTTCCCTCTCCCTCTTGT
>PIST-1
TCTGTGGCATCTGCCAGTTGTATCACTGGCAATCTACCCCATAGATCATCTAGTCAGTTTCCCTTTATATCCTGATCAGCCTTCAAAGGTTGGCGACTTTCATTATCAGGGGCATAACTTGATCTGATAGACAACTATTTGACTAATTCAGTACCGTGCCATTCTTTCATGACAAGAATCAAAACCAGATCACTGTGCAAAAACGGAGTTCTGTCCATCAACGTAAAGCCTTCACTCATGGTCAGGTCTGTGAAACAACGTTTGCTATCAGATCCTCAAATTGATTAAGCAAACAAGTCACCAAAAGCTATGCTCTATTCTCAAAATTTCATACAAGTCAATCTAATCTTACTGTTGCAGACAAGCCAGCCAGATTATAGTCAGTGGACACTTCCCTCTCCCTCTTGT
>PIST-10
TCTGTGGCATCTGCCAGTTGTATCACTGGCAATCTACCCCATAGATCATCTAGTCAGTTTCCCTTTATATCCTGATCAGCCTTCAAAGGTTGGCGACTTTCATTATCAGGGGCATAACTTGATCTGATAGACAACTATTTGACTAATTCAGTACCGTGCCATTCTTTCATGACAAGAATCAAAACCAGATCACTGTGCAAAAACGGAGTTCTGTCCATCAACGTAAAGCCTTCACTCATGGTCAGGTCTGTGAAACAACGTTTGCTATCAGATCCTCAAATTGATTAAGCAAACAAGTCACCAAAAGCTATGCTCTATTCTCAAAATTTCATACAAGTCAATCTAATCTTACTGTTGCAGACAAGCCAGCCAGATTATAGTCAGTGGACACTTCCCTCTCCCTCTTGT
>PIST-11
TCTGTGGCATCTGCCAGTTGTATCACTGGCAATCTACCCCATAGATCATCTAGTCAGTTTCCCTTTATATCCTGATCAGCCTTCAAAGGTTGGCGACTTTCATTATCAGGGGCATAACTTGATCTGATAGACAACTATTTGACTAATTCAGTACCGTGCCATTCTTTCATGACAAGAATCAAAACCAGATCACTGTGCAAAAACGGAGTTCTGTCCATCAACGTAAAGCCTTCACTCATGGTCAGGTCTGTGAAACAACGTTTGCTATCAGATCCTCAAATTGATTAAGCAAACAAGTCACCAAAAGCTATGCTCTATTCTCAAAATTTCATACAAGTCAATCTAATCTTACTGTTGCAGACAAGCCAGCCAGATTATAGTCAGTGGACACTTCCCTCTCCCTCTTGT
>PICH-X3
TCTGTGGCATCTGCCAGTTGTATCACTGGCAATCTACCCCATAGATCATCTAGTCAGTTTCCCTTTATATCCTGATCAGCCTTCAAAGGTTGACGACTTTCATTATCAGGGGCATAACTTGATCTGATAGACAACTGTTTGACTAATTCAGTACCGTGCCATTCTTTCATGACAAGAATCAAAACCAGATCACTGTGCAAAAACGGAGTTCTGTCCATCAACGTAAAGCCTTCACTCATGGTCAGGTCTGTGAAACAACGTTTGCTATCAGATCCTCAAATTGATTAAGCAAATAAGTCACCAAAAGCTATGCTCTATTCTCAAAATTTCATACAAGTCAATCTAATCTTACTGTTGCAGACAAGCCAGCCAGATTATAGTCAGTGGACACTTCCCTCTCCCTCTTGT
>PIST-13
TCTGTGGCATCTGCCAGTTGTATCACTGGCAATCTACCCCATAGATCATCTAGTCAGTTTCCCTTTATATCCTGATCAGCCTTCAAAGGTTGGCGACTTTCATTATCAGGGGCATAACTTGATCTGATAGACAACTATTTGACTAATTCAGTACCGTGCCATTCTTTCATGACAAGAATCAAAACCAGATCACTGTGCAAAAACGGAGTTCTGTCCATCAACGTAAAGCCTTCACTCATGGTCAGGTCTGTGAAACAACGTTTGCTATCAGATCCTCAAATTGATTAAGCAAACAAGTCACCAAAAGCTATGCTCTATTCTCAAAATTTCATACAAGTCAATCTAATCTTACTGTTGCAGACAAGCCAGCCAGATTATAGTCAGTGGACACTTCCCTCTCCCTCTTGT
>PIST-14
TCTGTGGCATCTGCCAGTTGTATCACTGGCAATCTACCCCATAGATCATCTAGTCAGTTTCCCTTTATATCCTGATCAGCCTTCAAAGGTTGGCGACTTTCATTATCAGGGGCATAACTTGATCTGATAGACAACTATTTGACTAATTCAGTACCGTGCCATTCTTTCATGACAAGAATCAAAACCAGATCACTGTGCAAAAACGGAGTTCTGTCCATCAACGTAAAGCCTTCACTCATGGTCAGGTCTGTGAAACAACGTTTGCTATCAGATCCTCAAATTGATTAAGCAAACAAGTCACCAAAAGCTATGCTCTATTCTCAAAATTTCATACAAGTCAATCTAATCTTACTGTTGCAGACAAGCCAGCCAGATTATAGTCAGTGGACACTTCCCTCTCCCTCTTGT
>PIST-9
TCTGTGGCATCTGCCAGTTGTATCACTGGCAGTCTACCCCATAGATCATCTAGTCAGTTTCCCTTTATATCCTGATCAGCCTTCAAAGGTTGGCGACTTTCATTATCAGGGGCATAACTTGATCTGATAGACAACTATTTGACTAATTCAGTACCGTGCCATTCTTTCATGACAAGAATCAAAACCAGATCACTGTGCAAAAACGGAGTTCTGTCCATCAACGTAAAGCCTTCACTCATGGTCAGGTCTGTGAAACAACGTTTGCTATCAGATCCTCAAATTGATTAAGCAAACAAGTCACCAAAAGCTATGCTCTATTCTCAAAATTTCATACAAGTCAATCTAATCTTACTGTTGCAGACAAGCCAGCCAGATTATAGTCAGTGGACACTTCCCTCTCCCTCTTGT
>PIST-15
TCTGTGGCATCTGCCAGTTGTATCACTGGCAATCTACCCCATAGATCATCTAGTCAGTTTCCCTTTATATCCTGATCAGCCTTCAAAGGTTGGCGACTTTCATTATCAGGGGCATAACTTGATCTGATAGACAACTATTTGACTAATTCAGTACCGTGCCATTCTTTCATGACAAGAATCAAAACCAGATCACTGTGCAAAAACGGAGTTCTGTCCATCAACGTAAAGCCTTCACTCATGGTCAGGTCTGTGAAACAACGTTTGCTATCAGATCCTCAAATTGATTAAGCAAACAAGTCACCAAAAGCTATGCTCTATTCTCAAAATTTCATACAAGTCAATCTAATCTTACTGTTGCAGACAAGCCAGCCAGATTATAGTCAGTGGACACTTCCCTCTCCCTCTTGT
>PIST-7
TCTGTGGCATCTGCCAGTTGTATCACTGGCAATCTACCCCATAGATCATCTAGTCAGTTTCCCTTTATATCCTGATCAGCCTTCAAAGGTTGGCGACTTTCATTATCAGGGGCATAACTTGATCTGATAGACAACTATTTGACTAATTCAGTACCGTGCCATTCTTTCATGACAAGAATCAAAACCAGATCACTGTGCAAAAACGGAGTTCTGTCCATCAACGTAAAGCCTTCACTCATGGTCAGGTCTGTGAAACAACGTTTGCTATCAGATCCTCAAATTGATTAAGCAAACAAGTCACCAAAAGCTATGCTCTATTCTCAAAATTTCATACAAGTCAATCTAATCTTACTGTTGCAGACAAGCCAGCCAGATTATAGTCAGTGGACACTTCCCTCTCCCTCTTGT
>PIST-12
TCTGTGGCATCTGCCAGTTGTATCACTGGCAATCTACCCCATAGATCATCTAGTCAGTTTCCCTTTATATCCTGATCAGCCTTCAAAGGTTGGCGACTTTCATTATCAGGGGCATAACTTGATCTGATAGACAACTATTTGACTAATTCAGTACCGTGCCATTCTTTCATGACAAGAATCAAAACCAGATCACTGTGCAAAAACGGAGTTCTGTCCATCAACGTAAAGCCTTCACTCATGGTCAGGTCTGTGAAACAACGTTTGCTATCAGATCCTCAAATTGATTAAGCAAACAAGTCACCAAAAGCTATGCTCTATTCTCAAAATTTCATACAAGTCAATCTAATCTTACTGTTGCAGACAAGCCAGCCAGATTATAGTCAGTGGACACTTCCCTCTCCCTCTTGT
>PIST-8
TCTGTGGCATCTGCCAGTTGTATCACTGGCAATCTACCCCATAGATCATCTAGTCAGTTTCCCTTTATATCCTGATCAGCCTTCAAAGGTTGGCGACTTTCATTATCAGGGGCATAACTTGATCTGATAGACAACTATTTGACTAATTCAGTACCGTGCCATTCTTTCATGACAAGAATCAAAACCAGATCACTGTGCAAAAACGGAGTTCTGTCCATCAACGTAAAGCCTTCACTCATGGTCAGGTCTGTGAAACAACGTTTGCTATCAGATCCTCAAATTGATTAAGCAAACAAGTCACCAAAAGCTATGCTCTATTCTCAAAATTTCATACAAGTCAATCTAATCTTACTGTTGCAGACAAGCCAGCCAGATTATAGTCAGTGGACACTTCCCTCTCCCTCTTGT
>PIST-19
TCTGTGGCATCTGCCAGTTGTATCACTGGCAATCTACCCCATAGATCATCTAGTCAGTTTCCCTTTATATCCTGATCAGCCTTCAAAGGTTGGCGACTTTCATTATCAGGGGCATAACTTGATCTGATAGACAACTATTTGACTAATTCAGTACCGTGCCATTCTTTCATGACAAGAATCAAAACCAGATCACTGTGCAAAAACGGAGTTCTGTCCATCAACGTAAAGCCTTCACTCATGGTCAGGTCTGTGAAACAACGTTTGCTATCAGATCCTCAAATTGATTAAGCAAACAAGTCACCAAAAGCTATGCTCTATTCTCAAAATTTCATACAAGTCAATCTAATCTTACTGTTGCAGACAAGCCAGCCAGATTATAGTCAGTGGACACTTCCCTCTCCCTCTTGT
>PIST-3
TCTGTGGCATCTGCCAGTTGTATCACTGGCAATCTACCCCATAGATCATCTAGTCAGTTTCCCTTTATATCCTGATCAGCCTTCAAAGGTTGGCGACTTTCATTATCAGGGGCATAACTTGATCTGATAGACAACTATTTGACTAATTCAGTACCGTGCCATTCTTTCATGACAAGAATCAAAACCAGATCACTGTGCAAAAACGGAGTTCTGTCCATCAACGTAAAGCCTTCACTCATGGTCAGGTCTGTGAAACAACGTTTGCTATCAGATCCTCAAATTGATTAAGCAAACAAGTCACCAAAAGCTATGCTCTATTCTCAAAATTTCATACAAGTCAATCTAATCTTACTGTTGCAGACAAGCCAGCCAGATTATAGTCAGTGGACACTTCCCTCTCCCTCTTGT
>PILA-24
TCTGTGGCATCTGCCAGTTGTATCACTGGCAATCTACCCCATAGATCATCTAGTCAGTTTCCCTTTATATCCTGATCAGCCTTCAAAGGTTGGCGACTTTCATTATCAGGGACATAACTTGATCTGATAGACAACTATTTGACTAATTCAGTACCGTGCCATTCTTTCATGACAAGAATCAAAACCAGATCACTGTGCAAAAACGGAGTTCTGTCCATCAACGTAAAGCCTTCACTCATGGTCAGGTCTGTGAAACAACGTTTGCTATCAGATCCTCAAATTGATTAAGCAAATAAGTCACCAAAAGCTATGCTCTATTCTCAAAATTTCATACAAGTCAATCTAATCTTACTGTTGCAGACAAGCCAGCCAGATTATAGTCAGTGGACACTTCCCTCTCCCTCTTGT
>PILA-28
TCTGTGGCATCTGCCAGTTGTATCACTGGCAATCTACCCCATAGATCATCTAGTCAGTTTCCCTTTATATCCTGATCAGCCTTCAAAGGTTGGCGACTTTCATTATCAGGGGCATAACTTGATCTGATAGACAACTGTTTGACTAATTCAGTACCGTGCCATTCTTTCATGACAAGAATCAAAACCAGATCACTGTGCAAAAACGGAGTTCTGTCCATCAACGTAAAGCCTTCACTCATGGTCAGGTCTGTGAAACAACGTTTGCTATCAGATCCTCAAATTGATTAAGCAAATAAGTCACCAAAAGCTATGCTCTATTCTCAAAATTTCATACAAGTCAATCTAATCTTACTGTTGCAGACAAGCCAGCCAGATTATAGTCAGTGGACACTTCCCTCTCCCTCTTGT
>PILA-21
TCTGTGGCATCTGCCAGTTGTATCACTGGCAATCTACCCCATAGATCATCTAGTCAGTTTCCCTTTATATCCTGATCAGCCTTCAAAGGTTGGCGACTTTCATTATCAGGGGCATAACTTGATCTGATAGACAACTGTTTGACTAATTCAGTACCGTGCCATTCTTTCATGACAAGAATCAAAACCAGATCACTGTGCAAAAACGGAGTTCTGTCCATCAACGTAAAGCCTTCACTCATGGTCAGGTCTGTGAAACAACGTTTGCTATCAGATCCTCAAATTGATTAAGCAAATAAGTCACCAAAAGCTATGCTCTATTCTCAAAATTTCATACAAGTCAATCTAATCTTACTGTTGCAGACAAGCCAGCCAGATTATAGTCAGTGGACACTTCCCTCTCCCTCTTGT
>PILA-29
TCTGTGGCATCTGCCAGTTGTATCACTGGCAATCTACCCCATAGATCATCTAGTCAGTTTCCCTTTATATCCTGATCAGCCTTCAAAGGTTGGCGACTTTCATTATCAGGGGCATAACTTGATCTGATAGACAACTGTTTGACTAATTCAGTACCGTGCCATTCTTTCATGACAAGAATCAAAACCAGATCACTGTGCAAAAACGGAGTTCTGTCCATCAACGTAAAGCCTTCACTCATGGTCAGGTCTGTGAAACAACGTTTGCTATCAGATCCTCAAATTGATTAAGCAAATAAGTCACCAAAAGCTATGCTCTATTCTCAAAATTTCATACAAGTCAATCTAATCTTACTGTTGCAGACAAGCCAGCCAGATTATAGTCAGTGGACACTTCCCTCTCCCTCTTGT
>PILA-23
TCTGTGGCATCTGCCAGTTGTATCACTGGCAATCTACCCCATAGATCATCTAGTCAGTTTCCCTTTATATCCTGATCAGCCTTCAAAGGTTGGCGACTTTCATTATCAGGGGCATAACTTGATCTGATAGACAACTGTTTGACTAATTCAGTACCGTGCCATTCTTTCATGACAAGAATCAAAACCAGATCACTGTGCAAAAACGGAGTTCTGTCCATCAACGTAAAGCCTTCACTCATGGTCAGGTCTGTGAAACAACGTTTGCTATCAGATCCTCAAATTGATTAAGCAAATAAGTCACCAAAAGCTATGCTCTATTCTCAAAATTTCATACAAGTCAATCTAATCTTACTGTTGCAGACAAGCCAGCCAGATTATAGTCAGTGGACACTTCCCTCTCCCTCTTGT
>PILA-17
TCTGTGGCATCTGCCAGTTGTATCACTGGCAATCTACCCCATAGATCATCTAGTCAGTTTCCCTTTATATCCTGATCAGCCTTCAAAGGTTGGCGACTTTCATTATCAGGGGCATAACTTGATCTGATAGACAACTGTTTGACTAATTCAGTACCGTGCCATTCTTTCATGACAAGAATCAAAACCAGATCACTGTGCAAAAACGGAGTTCTGTCCATCAACGTAAAGCCTTCACTCATGGTCAGGTCTGTGAAACAACGTTTGCTATCAGATCCTCAAATTGATTAAGCAAATAAGTCACCAAAAGCTATGCTCTATTCTCAAAATTTCATACAAGTCAATCTAATCTTACTGTTGCAGACAAGCCAGCCAGATTATAGTCAGTGGACACTTCCCTCTCCCTCTTGT
>PILA-27
TCTGTGGCATCTGCCAGTTGTATCACTGGCAATCTACCCCATAGATCATCTAGTCAGTTTCCCTTTATATCCTGATCAGCCTTCAAAGGTTGGCGACTTTCATTATCAGGGGCATAACTTGATCTGATAGACAACTGTTTGACTAATTCAGTACCGTGCCATTCTTTCATGACAAGAATCAAAACCAGATCACTGTGCAAAAACGGAGTTCTGTCCATCAACGTAAAGCCTTCACTCATGGTCAGGTCTGTGAAACAACGTTTGCTATCAGATCCTCAAATTGATTAAGCAAATAAGTCACCAAAAGCTATGCTCTATTCTCAAAATTTCATACAAGTCAATCTAATCTTACTGTTGCAGACAAGCCAGCCAGATTATAGTCAGTGGACACTTCCCTCTCCCTCTTGT
>PILA-26
TCTGTGGCATCTGCCAGTTGTATCACTGGCAATCTACCCCATAGATCATCTAGTCAGTTTCCCTTTATATCCTGATCAGCCTTCAAAGGTTGGCGACTTTCATTATCAGGGACATAACTTGATCTGATAGACAACTATTTGACTAATTCAGTACCGTGCCATTCTTTCATGACAAGAATCAAAACCAGATCACTGTGCAAAAACGGAGTTCTGTCCATCAACGTAAAGCCTTCACTCATGGTCAGGTCTGTGAAACAACGTTTGCTATCAGATCCTCAAATTGATTAAGCAAATAAGTCACCAAAAGCTATGCTCTATTCTCAAATTTTCATACAAGTCAATCTAATCTTACTGTTGCAGACAAGCCAGCCAGATTATAGTCAGTGGACACTTCCCTCTCCCTCTTGT
>PILA-19
TCTGTGGCATCTGCCAGTTGTATCACTGGCAATCTACCCCATAGATCATCTAGTCAGTTTCCCTTTATATCCTGATCAGCCTTCAAAGGTTGGCGACTTTCATTATCAGGGGCATAACTTGATCTGATAGACAACTGTTTGACTAATTCAGTACCGTGCCATTCTTTCATGACAAGAATCAAAACCAGATCACTGTGCAAAAACGGAGTTCTGTCCATCAACGTAAAGCCTTCACTCATGGTCAGGTCTGTGAAACAACGTTTGCTATCAGATCCTCAAATTGATTAAGCAAATAAGTCACCAAAAGCTATGCTCTATTCTCAAAATTTCATACAAGTCAATCTAATCTTACTGTTGCAGACAAGCCAGCCAGATTATAGTCAGTGGACACTTCCCTCTCCCTCTTGT
>PILA-18
TCTGTGGCATCTGCCAGTTGTATCACTGGCAATCTACCCCATAGATCATCTAGTCAGTTTCCCTTTATATCCTGATCAGCCTTCAAAGGTTGGCGACTTTCATTATCAGGGGCATAACTTGATCTGATAGACAACTGTTTGACTAATTCAGTACCGTGCCATTCTTTCATGACAAGAATCAAAACCAGATCACTGTGCAAAAACGGAGTTCTGTCCATCAACGTAAAGCCTTCACTCATGGTCAGGTCTGTGAAACAACGTTTGCTATCAGATCCTCAAATTGATTAAGCAAATAAGTCACCAAAAGCTATGCTCTATTCTCAAAATTTCATACAAGTCAATCTAATCTTACTGTTGCAGACAAGCCAGCCAGATTATAGTCAGTGGACACTTCCCTCTCCCTCTTGT
>PILA-22
TCTGTGGCATCTGCCAGTTGTATCACTGGCAATCTACCCCATAGATCATCTAGTCAGTTTCCCTTTATATCCTGATCAGCCTTCAAAGGTTGGCGACTTTCATTATCAGGGACATAACTTGATCTGATAGACAACTATTTGACTAATTCAGTACCGTGCCATTCTTTCATGACAAGAATCAAAACCAGATCACTGTGCAAAAACGGAGTTCTGTCCATCAACGTAAAGCCTTCACTCATGGTCAGGTCTGTGAAACAACGTTTGCTATCAGATCCTCAAATTGATTAAGCAAATAAGTCACCAAAAGCTATGCTCTATTCTCAAATTTTCATACAAGTCAATCTAATCTTACTGTTGCAGACAAGCCAGCCAGATTATAGTCAGTGGACACTTCCCTCTCCCTCTTGT
>PILA-20
TCTGTGGCATCTGCCAGTTGTATCACTGGCAATCTACCCCATAGATCATCTAGTCAGTTTCCCTTTATATCCTGATCAGCCTTCAAAGGTTGGCGACTTTCATTATCAGGGGCATAACTTGATCTGATAGACAACTGTTTGACTAATTCAGTACCGTGCCATTCTTTCATGACAAGAATCAAAACCAGATCACTGTGCAAAAACGGAGTTCTGTCCATCAACGTAAAGCCTTCACTCATGGTCAGGTCTGTGAAACAACGTTTGCTATCAGATCCTCAAATTGATTAAGCAAATAAGTCACCAAAAGCTATGCTCTATTCTCAAAATTTCATACAAGTCAATCTAATCTTACTGTTGCAGACAAGCCAGCCAGATTATAGTCAGTGGACACTTCCCTCTCCCTCTTGT
