# Supplementary material for: An empirical evaluation of two-stage species tree inference strategies using a multilocus dataset from North American pines
Source: BMC Evol Biol. 2014 Mar 29;14:67. doi: 10.1186/1471-2148-14-67 (PMC4021425; doi:10.1186/1471-2148-14-67)
Supplement: Additional file 3 — Zip archive containing data filesDp,Dp,0,Ds,Ds,0, and a description of these files. [file 1471-2148-14-67-S3.zip › DeGiorgioEtAl_2014_AdditionalFile1/Dataset_Dp0/2_8011_02.fas]

>PIAL-2
CGAAGAAGCAGACGAGCTTCTAATCACATTACTAAATAAAGTATAGCAGCAGCA---------GATACATAGACGACTTGAGGGAAAACTACTTAGTAATGTTTTTCAAAGCTCTGGTTAACAGAAAAAAGCCCGGGAAATTAACAATAAAAAGGAAAAAACAGA---GATTTTGTTTTATTTCTGTTATTTAGTCTGCTAAATTGGTTTTTTGATTAATTTAATTAATTAAGGCGGGGGCCCGCACCTCCAGGCAGTGGCGGAGACCAGTGGGCGGCCCTGCCACCCGAGGAGGAGAGCCGTGTGCGCTTTCTGCACTTCGAATCCACGGCTATGGAGGCGCTGGATCAGGTACTCTGCCTGCGTCTCGGTGAAGTTGCTGAAGGCCACTGGGGAGAAACCGGCGGCGGCGAACAGGGTCTTCCATGGCGGAGCGGCGGCGGAGGAAATGGTGGCGTCGATCTTTGGGGCCAGTAGGAA
>PIAL-15
CGAAGAAGCAGACGAGCTTCTAATCACATTACTAAATAAAGTATAGCAGCAGCA---------GATACATAGACGACTTGAGGGAAAACTACTTAGTAATGTTTTTCAAAGCTCTGGTTAACAGAAAAAAGCCCGGGAAATTAACAATAAAAAGGAAAAAACAGA---GATTTTGTTTTATTTCTGTTATTTAGTCTGCTAAATTGGTTTTTTGATTAATTTAATTAATTAAGGCGGGGGCCCGCACCTCCAGGCAGTGGCGGAGACCAGTGGGCGGCCCTGCCACCCGAGGAGGAGAGCCGTGTGCGCTTTCTGCACTTCGAATCCACGGCTATGGAGGCGCTGGATCAGGTACTCTGCCTGCGTCTCGGTGAAGTTGCTGAAGGCCACTGGGGAGAAACCGGCGGCGGCGAACAGGGTCTTCCATGGCGGAGCGGCGGCGGAGGAAATGGTGGCGTCGATCTTTGGGGCCAGTAGGAA
>PIAL-13
CGAAGAAGCAGACGAGCTTCTAATCACATTACTAAATAAAGTATAGCAGCAGCA---------GATACATAGACGACTTGAGGGAAAACTACTTAGTAATGTTTTTCAAAGCTCTGGTTAACAGAAAAAAGCCCGGGAAATTAACAATAAAAAGGAAAAAACAGA---GATTTTGTTTTATTTCTGTTATTTAGTCTGCTAAATTGGTTTTTTGATTAATTTAATTAATTAAGGCGGGGGCCCGCACCTCCAGGCAGTGGCGGAGACCAGTGGGCGGCCCTGCCACCCGAGGAGGAGAGCAGTGTGCGCTTTCTGCACTTCGAATCCACGGCTATGGAGGCGCTGGATCAGGTACTCTGCCTGCGTCTCGGTGAAGTTGCTGAAGGCCACTGGGGAGAAACCGGCGGCGGCGAACAGGGTCTTCCATGGCGGAGCGGCGGCGGAGGAAATGGTGGCGTCGATCTTTGGGGCCAGTAGGAA
>PIAL-7
CGAAGAAGCAGACGAGCTTCTAATCACATTACTAAATAAAGTATAGCAGCAGCA---------GATACATAGACGACTTGAGGGAAAACTACTTAGTAATGTTTTTCAAAGCTCTGGTTAACAGAAAAAAGCCCGGGAAATTAACAATAAAAAGGAAAAAACAGA---GATTTTGTTTTATTTCTGTTATTTAGTCTGCTAAATTGGTTTTTTGATTAATTTAATTAATTAAGGCGGGGGCCCGCACCTCCAGGCAGTGGCGGAGACCAGTGGGCGGCCCTGCCACCCGAGGAGGAGAGCCGTGTGCGCTTTCTGCACTTCGAATCCACGGCTATGGAGGCGCTGGATCAGGTACTCTGCCTGCGTCTCGGTGAAGTTGCTGAAGGCCACTGGGGAGAAACCGGCGGCGGCGAACAGGGTCTTCCATGGCGGAGCGGCGGCGGAGGAAATGGTGGCGTCGATCTTTGGGGCCAGTAGGAA
>PIAL-12
CGAAGAAGCAGACGAGCTTCTAATCACATTACTAAATAAAGTATAGCAGCAGCA---------GATACATAGACGACTTGAGGGAAAACTACTTAGTAATGTTTTTCAAAGCTCTGGTTAACAGAAAAAAGCCCGGGAAATTAACAATAAAAAGGAAAAAACAGA---GATTTTGTTTTATTTCTGTTATTTAGTCTGCTAAATTGGTTTTTTGATTAATTTAATTAATTAAGGCGGGGGCCCGCACCTCCAGGCAGTGGCGGAGACCAGTGGGCGGCCCTGCCACCCGAGGAGGAGAGCCGTGTGCGCTTTCTGCACTTCGAATCCACGGCTATGGAGGCGCTGGATCAGGTACTCTGCCTGCGTCTCGGTGAAGTTGCTGAAGGCCACTGGGGAGAAACCGGCGGCGGCGAACAGGGTCTTCCATGGCGGAGCGGCAGCGGAGGAAATGGTGGCGTCGATCTTTGGGGCCAGTAGGAA
>PIAL-10
CGAAGAAGCAGACGAGCTTCTAATCACATTACTAAATAAAGTATAGCAGCAGCA---------GATACATAGACGACTTGAGGGAAAACTACTTAGTAATGTTTTTCAAAGCTCTGGTTAACAGAAAAAAGCCCGGGAAATTAACAATAAAAAGGAAAAAACAGA---GATTTTGTTTTATTTCTGTTATTTAGTCTGCTAAATTGGTTTTTTGATTAATTTAATTAATTAAGGCGGGGGCCCGCACCTCCAGGCAGTGGCGGAGACCAGTGGGCGGCCCTGCCACCCGAGGAGGAGAGCAGTGTGCGCTTTCTGCACTTCGAATCCACGGCTATGGAGGCGCTGGATCAGGTACTCTGCCTGCGTCTCGGTGAAGTTGCTGAAGGCCACTGGGGAGAAACCGGCGGCGGCGAACAGGGTCTTCCATGGCGGAGCGGCGGCGGAGGAAATGGTGGCGTCGATCTTTGGGGCCAGTAGGAA
>PIAL-3
CGAAGAAGCAGACGAGCTTCTAATCACATTACTAAATAAAGTATAGCAGCAGCA---------GATACATAGACGACTTGAGGGAAAACTACTTAGTAATGTTTTTCAAAGCTCTGGTTAACAGAAAAAAGCCCGGGAAATTAACAATAAAAAGGAAAAAACAGA---GATTTTGTTTTATTTCTGTTATTTAGTCTGCTAAATTGGTTTTTTGATTAATTTAATTAATTAAGGCGGGGGCCCGCACCTCCAGGCAGTGGCGGAGACCAGTGGGCGGCCCTGCCACCCGAGGAGGAGAGCAGTGTGCGCTTTCTGCACTTCGAATCCACGGCTATGGAGGCGCTGGATCAGGTACTCTGCCTGCGTCTCGGTGAAGTTGCTGAAGGCCACTGGGGAGAAACCGGCGGCGGCGAACAGGGTCTTCCATGGCGGAGCGGCGGCGGAGGAAATGGTGGCGTCGATCTTTGGGGCCAGTAGGAA
>PIAL-6
CGAAGAAGCAGACGAGCTTCTAATCACATTACTAAATAAAGTATAGCAGCAGCA---------GATACATAGACGACTTGAGGGAAAACTACTTAGTAATGTTTTTCAAAGCTCTGGTTAACAGAAAAAAGCCCGGGAAATTAACAATAAAAAGGAAAAAACAGA---GATTTTGTTTTATTTCTGTTATTTAGTCTGCTAAATTGGTTTTTTGATTAATTTAATTAATTAAGGCGGGGGCCCGCACCTCCAGGCAGTGGCGGAGACCAGTGGGCGGCCCTGCCACCCGAGGAGGAGAGCCGTGTGCGCTTTCTGCACTTCGAATCCACGGCTATGGAGGCGCTGGATCAGGTACTCTGCCTGCGTCTCGGTGAAGTTGCTGAAGGCCACTGGGGAGAAACCGGCGGCGGCGAACAGGGTCTTCCATGGCGGAGCGGCGGCGGAGGAAATGGTGGCGTCGATCTTTGGGGCCAGTAGGAA
>PIAL-5
CGAAGAAGCAGACGAGCTTCTAATCACATTACTAAATAAAGTATAGCAGCAGCA---------GATACATAGACGACTTGAGGGAAAACTACTTAGTAATGTTTTTCAAAGCTCTGGTTAACAGAAAAAAGCCCGGGAAATTAACAATAAAAAGGAAAAAACAGA---GATTTTGTTTTATTTCTGTTATTTAGTCTGCTAAATTGGTTTTTTGATTAATTTAATTAATTAAGGCGGGGGCCCGCACCTCCAGGCAGTGGCGGAGACCAGTGGGCGGCCCTGCCACCCGAGGAGGAGAGCCGTGTGCGCTTTCTGCACTTCGAATCCACGGCTATGGAGGCGCTGGATCAGGTACTCTGCCTGCGTCTCGGTGAAGTTGCTGAAGGCCACTGGGGAGAAACCGGCGGCGGCGAACAGGGTCTTCCATGGCGGAGCGGCAGCGGAGGAAATGGTGGCGTCGATCTTTGGGGCCAGTAGGAA
>PIAL-17
CGAAGAAGCAGACGAGCTTCTAATCACATTACTAAATAAAGTATAGCAGCAGCA---------GATACATAGACGACTTGAGGGAAAACTACTTAGTAATGTTTTTCAAAGCTCTGGTTAACAGAAAAAAGCCCGGGAAATTAACAATAAAAAGGAAAAAACAGA---GATTTTGTTTTATTTCTGTTATTTAGTCTGCTAAATTGGTTTTTTGATTAATTTAATTAATTAAGGCGGGGGCCCGCACCTCCAGGCAGTGGCGGAGACCAGTGGGCGGCCCTGCCACCCGAGGAGGAGAGCAGTGTGCGCTTTCTGCACTTCGAATCCACGGCTATGGAGGCGCTGGATCAGGTACTCTGCCTGCGTCTCGGTGAAGTTGCTGAAGGCCACTGGGGAGAAACCGGCGGCGGCGAACAGGGTCTTCCATGGCGGAGCGGCGGCGGAGGAAATGGTGGCGTCGATCTTTGGGGCCAGTAGGAA
>PIAL-16
CGAAGAAGCAGACGAGCTTCTAATCACATTACTAAATAAAGTATAGCAGCAGCA---------GATACATAGACGACTTGAGGGAAAACTACTTAGTAATGTTTTTCAAAGCTCTGGTTAACAGAAAAAAGCCCGGGAAATTAACAATAAAAAGGAAAAAACAGA---GATTTTGTTTTATTTCTGTTATTTAGTCTGCTAAATTGGTTTTTTGATTAATTTAATTAATTAAGGCGGGGGCCCGCACCTCCAGGCAGTGGCGGAGACCAGTGGGCGGCCCTGCCACCCGAGGAGGAGAGCCGTGTGCGCTTTCTGCACTTCGAATCCACGGCTATGGAGGCGCTGGATCAGGTACTCTGCCTGCGTCTCGGTGAAGTTGCTGAAGGCCACTGGGGAGAAACCGGCGGCGGCGAACAGGGTCTTCCATGGCGGAGCGGCAGCGGAGGAAATGGTGGCGTCGATCTTTGGGGCCAGTAGGAA
>PIAL-4
CGAAGAAGCAGACGAGCTTCTAATCACATTACTAAATAAAGTATAGCAGCAGCA---------GATACATAGACGACTTGAGGGAAAACTACTTAGTAATGTTTTTCAAAGCTCTGGTTAACAGAAAAAAGCCCGGGAAATTAACAATAAAAAGGAAAAAACAGA---GATTTTGTTTTATTTCTGTTATTTAGTCTGCTAAATTGGTTTTTTGATTAATTTAATTAATTAAGGCGGGGGCCCGCACCTCCAGGCAGTGGCGGAGACCAGTGGGCGGCCCTGCCACCCGAGGAGGAGAGCCGTGTGCGCTTTCTGCACTTCGAATCCACGGCTATGGAGGCGCTGGATCAGGTACTCTGCCTGCGTCTCGGTGAAGTTGCTGAAGGCCACTGGGGAGAAACCGGCGGCGGCGAACAGGGTCTTCCATGGCGGAGCGGCAGCGGAGGAAATGGTGGCGTCGATCTTTGGGGCCAGTAGGAA
>PIAY-4
CGAAGAAGCAGACGAGCTTCTAATCACATTACTAAATAAAGTATAGCAGCAGCA---------GATACATAGACGACTTGAGGGAAAAATACTTAGTAATGTTTTTCAAAGCTCTGGTTAACAGAAAAAAGCCCGGGAAATTAACAATAAAAAGGAAAAAACTGA---GATTTTGTTTTATTTCTGTTATTTAGTCTGCTAAATTGGTTTTTTGATTAATTTAATTAATTAAGGCGGGGGCCCGCACCTCCAGGCAGTGGCGGAGACCAGTGGGCGGCCCTGCCACCCGAGGAGGAGAGCCGTGTGCGCTTTCTGGACTTCGAATCCGCGGCTATGGAGGCGCTGGATCAGGTACTCTGCCTGCGTCTCGGTGAAGTTGCTGAAGGCCAATGGGGAGAAACCGGCGGCGGCGAACAGGGTCTTCCATGGCGGAGCGGCGGCGGAGGAAATGGTGGCGTCGATCTTTGGGGCCAGCAGGAA
>PIAY-5
CGAAGAAGCAGACGAGCTTCTAATCACATTACTAAATAAAGTATAGCAGCAGCA---------GATACATAGACGACTTGAGGGAAAAATACTTAGTAATGTTTTTCAAAGCTCTGGTTAACAGAAAAAAGCCCGGGAAATTAACAATAAAAAGGAAAAAACAGA---GATTTTGTTTTATTTCTGTTATTTAGTCTGCTAAATTGGTTTTTTGATTAATTTAATTAATTAAGGCGGGGGCCCGCACCTCCAGGCAGTGGCGGAGACCAGTGGGCGGCCCTGCCACCCGAGGAGGAGAGCCGTGTGCGCTTTCTGGACTTCGAATCCGCGGCTATGGAGGCGCTGGATCAGGTACTCTGCCTGCGTCTCGGTGAAGTTGCTGAAGGCCAATGGGGAGAAACCGGCGGCGGCGAACAGGGTCTTCCATGGCGGAGCGGCGGCGGAGGAAATGGTGGCGTCGATCTTTGGGGCCAGCAGGAA
>PIAY-13
CGAAGAAGCAGACGAGCTTCTAATCACATTACTAAATAAAGTATAGCAGCAGCA---------GATACATAGACGACTTGAGGGAAAAATACTTAGTAATGTTTTTCAAAGCTCTGGTTAACAGAAAAAAGCCCGGGAAATTAACAATAAAAAGGAAAAAACAGA---GATTTTGTTTTATTTCTGTTATTTAGTCTGCTAAATTGGTTTTTTGATTAATTTAATTAATTAAGGCGTGGGCCCGCACCTCCAGGCAGTGGCGGAGACCAGTGGGCGTCCCTGCCACCCGAGGAGGAGAGCCGTGTGCGCTTTCTGGACTTCGAATCCGCGGCTATGGAGGCGCTGGATCAGGTACTCTGCCTGCGTCTCGGTGAAGTTGCTGAAGGCCACTGGGGAGAAACCGGCGGCGGCGAACAGCGTCTTCCATGGCGGAGCGGCGGCGGAGGAAATGGTGGCGTCGATCTTTGGGGCCAGCAGGAA
>PIAY-19
CGAAGAAGCAGACGAGCTTCTAATCACATTACTAAATAAAGTATAGCAGCAGCA---------GATACATAGACGACTTGAGGGAAAAATACTTAGTAATGTTTTTCAAAGCTCTGGTTAACAGAAAAAAGCCCGGGAAATTAACAATAAAAAGGAAAAAACAGA---GATTTTGTTTTATTTCTGTTATTTAGTCTGCTAAATTGGTTTTTTGATTAATTTAATTAATTAAGGCGGGGGCCCGCACCTCCAGGCAGTGGCGGAGACCAGTGGGCGGCCCTGCCACCCGAGGAGGAGAGCCGTGTGCGCTTTCTGGACTTCGAATCCGCGGCTATGGAGGCGCTGGATCAGGTACTCTGCCTGCGTCTCGGTGAAGTTGCTGAAGGCCAATGGGGAGAAACCGGCGGCGGCGAACAGGGTCTTCCATGGCGGAGCGGCGGCGGAGGAAATGGTGGCGTCGATCTTTGGGGCCAGCAGGAA
>PIAY-3
CGAAGAAGCAGACGAGCTTCTAATCACATTACTAAATAAAGTATAGCAGCAGCA---------GATACATAGACGACTTGAGGGAAAAATACTTAGTAATGTTTTTCAAAGCTCTGGTTAACAGAAAAAAGCCCGGGAAATTAACAATAAAAAGGAAAAAACAGA---GATTTTGTTTTATTTCTGTTATTTAGTCTGCTAAATTGGTTTTTTGATTAATTTAATTAATTAAGGCGGGGGCCCGCACCTCCAGGCAGTGGCGGAGACCAGTGGGCGGCCCTGCCACCCGAGGAGGAGAGCCGTGTGCGCTTTCTGGACTTCGAATCCGCGGCTATGGAGGCGCTGGATCAGGTACTCTGCCTGCGTCTCGGTGAAGTTGCTGAAGGCCAATGGGGAGAAACCGGCGGCGGCGAACAGGGTCTTCCATGGCGGAGCGGCGGCGGAGGAAATGGTGGCGTCGATCTTTGGGGCCAGCAGGAA
>PIAY-15
CGAAGAAGCAGACGAGCTTCTAATCACATTACTAAATAAAGTATAGCAGCAGCA---------GATACATAGACGACTTGAGGGAAAAATACTTAGTAATGTTTTTCAAAGCTCTGGTTAACAGAAAAAAGCCCGGGAAATTAACAATAAAAAGGAAAAAACAGA---GATTTTGTTTTATTTCTGTTATTTAGTCTGCTAAATTGGTTTTTTGATTAATTTAATTAATTAAGGCGTGGGCCCGCACCTCCAGGCAGTGGCGGAGACCAGTGGGCGTCCCTGCCACCCGAGGAGGAGAGCCGTGTGCGCTTTCTGGACTTCGAATCCGCGGCTATGGAGGCGCTGGATCAGGTACTCTGCCTGCGTCTCGGTGAAGTTGCTGAAGGCCACTGGGGAGAAACCGGCGGCGGCGAACAGCGTCTTCCATGGCGGAGCGGCGGCGGAGGAAATGGTGGCGTCGATCTTTGGGGCCAGCAGGAA
>PIAY-16
CGAAGAAGCAGACGAGCTTCTAATCACATTACTAAATAAAGTATAGCAGCAGCA---------GATACATAGACGACTTGAGGGAAAAATACTTAGTAATGTTTTTCAAAGCTCTGGTTAACAGAAAAAAGCCCGGGAAATTAACAATAAAAAGGAAAAAACAGA---GATTTTGTTTTATTTCTGTTATTTAGTCTGCTAAATTGGTTTTTTGATTAATTTAATTAATTAAGGCGGGGGCCCGCACCTCCAGGCAGTGGCGGAGACCAGTGGGCGGCCCTGCCACCCGAGGAGGAGAGCCGTGTGCGCTTTCTGGACTTCGAATCCGCGGCTATGGAGGCGCTGGATCAGGTACTCTGCCTGCGTCTCGGTGAAGTTGCTGAAGGCCAATGGGGAGAAACCGGCGGCGGCGAACAGGGTCTTCCATGGCGGAGCGGCGGCGGAGGAAATGGTGGCGTCGATCTTTGGGGCCAGCAGGAA
>PIAY-7
CGAAGAAGCAGACGAGCTTCTAATCACATTACTAAATAAAGTATAGCAGCAGCA---------GATACATAGACGACTTGAGGGAAAAATACTTAGTAATGTTTTTCAAAGCTCTGGTTAACAGAAAAAAGCCCGGGAAATTAACAATAAAAAGGAAAAAACAGA---GATTTTGTTTTATTTCTGTTATTTAGTCTGCTAAATTGGTTTTTTGATTAATTTAATTAATTAAGGCGGGGGCCCGCACCTCCAGGCAGTGGCGGAGACCAGTGGGCGGCCCTGCCACCCGAGGAGGAGAGCCGTGTGCGCTTTCTGGACTTCGAATCCGCGGCTATGGAGGCGCTGGATCAGGTACTCTGCCTGCGTCTCGGTGAAGTTGCTGAAGGCCAATGGGGAGAAACCGGCGGCGGCGAACAGGGTCTTCCATGGCGGAGCGGCGGCGGAGGAAATGGTGGCGTCGATCTTTGGGGCCAGCAGGAA
>PIAY-14
CGAAGAAGCAGACGAGCTTCTAATCACATTACTAAATAAAGTATAGCAGCAGCA---------GATACATAGACGACTTGAGGGAAAAATACTTAGTAATGTTTTTCAAAGCTCTGGTTAACAGAAAAAAGCCCGGGAAATTAACAATAAAAAGGAAAAAACAGA---GATTTTGTTTTATTTCTGTTATTTAGTCTGCTAAATTGGTTTTTTGATTAATTTAATTAATTAAGGCGGGGGCCCGCACCTCCAGGCAGTGGCGGAGACCAGTGGGCGGCCCTGCCACCCGAGGAGGAGAGCCGTGTGCGCTTTCTGGACTTCGAATCCGCGGCTATGGAGGCGCTGGATCAGGTACTCTGCCTGCGTCTCGGTGAAGTTGCTGAAGGCCAATGGGGAGAAACCGGCGGCGGCGAACAGGGTCTTCCATGGCGGAGCGGCGGCGGAGGAAATGGTGGCGTCGATCTTTGGGGCCAGCAGGAA
>PIAY-2
CGAAGAAGCAGACGAGCTTCTAATCACATTACTAAATAAAGTATAGCAGCAGCA---------GATACATAGACGACTTGAGGGAAAAATACTTAGTAATGTTTTTCAAAGCTCTGGTTAACAGAAAAAAGCCCGGGAAATTAACAATAAAAAGGAAAAAACAGA---GATTTTGTTTTATTTCTGTTATTTAGTCTGCTAAATTGGTTTTTTGATTAATTTAATTAATTAAGGCGGGGGCCCGCACCTCCAGGCAGTGGCGGAGACCAGTGGGCGGCCCTGCCACCCGAGGAGGAGAGCCGTGTGCGCTTTCTGGACTTCGAATCCGCGGCTATGGAGGCGCTGGATCAGGTACTCTGCCTGCGTCTCGGTGAAGTTGCTGAAGGCCAATGGGGAGAAACCGGCGGCGGCGAACAGGGTCTTCCATGGCGGAGCGGCGGCGGAGGAAATGGTGGCGTCGATCTTTGGGGCCAGCAGGAA
>PIAY-8
CGAAGAAGCAGACGAGCTTCTAATCACATTACTAAATAAAGTATAGCAGCAGCA---------GATACATAGACGACTTGAGGGAAAAATACTTAGTAATGTTTTTCAAAGCTCTGGTTAACAGAAAAAAGCCCGGGAAATTAACAATAAAAAGGAAAAAACAGA---GATTTTGTTTTATTTCTGTTATTTAGTCTGCTAAATTGGTTTTTTGATTAATTTAATTAATTAAGGCGGGGGCCCGCACCTCCAGGCAGTGGCGGAGACCAGTGGGCGGCCCTGCCACCCGAGGAGGAGAGCCGTGTGCGCTTTCTGGACTTCGAATCCGCGGCTATGGAGGCGCTGGATCAGGTACTCTGCCTGCGTCTCGGTGAAGTTGCTGAAGGCCAATGGGGAGAAACCGGCGGCGGCGAACAGGGTCTTCCATGGCGGAGCGGCGGCGGAGGAAATGGTGGCGTCGATCTTTGGGGCCAGCAGGAA
>PIAY-18
CGAAGAAGCAGACGAGCTTCTAATCACATTACTAAATAAAGTATAGCAGCAGCA---------GATACATAGACGACTTGAGGGAAAAATACTTAGTAATGTTTTTCAAAGCTCTGGTTAACAGAAAAAAGCCCGGGAAATTAACAATAAAAAGGAAAAAACAGA---GATTTTGTTTTATTTCTGTTATTTAGTCTGCTAAATTGGTTTTTTGATTAATTTAATTAATTAAGGCGGGGGCCCGCACCTCCAGGCAGTGGCGGAGACCAGTGGGCGGCCCTGCCACCCGAGGAGGAGAGCCGTGTGCGCTTTCTGGACTTCGAATCCGCGGCTATGGAGGCGCTGGATCAGGTACTCTGCCTGCGTCTCGGTGAAGTTGCTGAAGGCCAATGGGGAGAAACCGGCGGCGGCGAACAGGGTCTTCCATGGCGGAGCGGCGGCGGAGGAAATGGTGGCGTCGATCTTTGGGGCCAGCAGGAA
>PIAY-10
CGAAGAAGCAGACGAGCTTCTAATCACATTACTAAATAAAGTATAGCAGCAGCA---------GATACATAGACGACTTGAGGGAAAAATACTTAGTAATGTTTTTCAAAGCTCTGGTTAACAGAAAAAAGCCCGGGAAATTAACAATAAAAAGGAAAAAACAGA---GATTTTGTTTTATTTCTGTTATTTAGTCTGCTAAATTGGTTTTTTGATTAATTTAATTAATTAAGGCGGGGGCCCGCACCTCCAGGCAGTGGCGGAGACCAGTGGGCGGCCCTGCCACCCGAGGAGGAGAGCCGTGTGCGCTTTCTGGACTTCGAATCCGCGGCTATGGAGGCGCTGGATCAGGTACTCTGCCTGCGTCTCGGTGAAGTTGCTGAAGGCCAATGGGGAGAAACCGGCGGCGGCGAACAGGGTCTTCCATGGCGGAGCGGCGGCGGAGGAAATGGTGGCGTCGATCTTTGGGGCCAGCAGGAA
>PIAY-6
CGAAGAAGCAGACGAGCTTCTAATCACATTACTAAATAAAGTATAGCAGCAGCA---------GATACATAGACGACTTGAGGGAAAAATACTTAGTAATGTTTTTCAAAGCTCTGGTTAACAGAAAAAAGCCCGGGAAATTAACAATAAAAAGGAAAAAACAGA---GATTTTGTTTTATTTCTGTTATTTAGTCTGCTAAATTGGTTTTTTGATTAATTTAATTAATTAAGGCGGGGGCCCGCACCTCCAGGCAGTGGCGGAGACCAGTGGGCGGCCCTGCCACCCGAGGAGGAGAGCCGTGTGCGCTTTCTGGACTTCGAATCCGCGGCTATGGAGGCGCTGGATCAGGTACTCTGCCTGCGTCTCGGTGAAGTTGCTGAAGGCCAATGGGGAGAAACCGGCGGCGGCGAACAGGGTCTTCCATGGCGGAGCGGCGGCGGAGGAAATGGTGGCGTCGATCTTTGGGGCCAGCAGGAA
>PIAY-9
CGAAGAAGCAGACGAGCTTCTAATCACATTACTAAATAAAGTATAGCAGCAGCA---------GATACATAGACGACTTGAGGGAAAAATACTTAGTAATGTTTTTCAAAGCTCTGGTTAACAGAAAAAAGCCCGGGAAATTAACAATAAAAAGGAAAAAACAGA---GATTTTGTTTTATTTCTGTTATTTAGTCTGCTAAATTGGTTTTTTGATTAATTTAATTAATTAAGGCGGGGGCCCGCACCTCCAGGCAGTGGCGGAGACCAGTGGGCGGCCCTGCCACCCGAGGAGGAGAGCCGTGTGCGCTTTCTGGACTTCGAATCCGCGGCTATGGAGGCGCTGGATCAGGTACTCTGCCTGCGTCTCGGTGAAGTTGCTGAAGGCCAATGGGGAGAAACCGGCGGCGGCGAACAGGGTCTTCCATGGCGGAGCGGCGGCGGAGGAAATGGTGGCGTCGATCTTTGGGGCCAGCAGGAA
>PIAY-1
CGAAGAAGCAGACGAGCTTCTAATCACATTACTAAATAAAGTATAGCAGCAGCA---------GATACATAGACGACTTGAGGGAAAAATACTTAGTAATGTTTTTCAAAGCTCTGGTTAACAGAAAAAAGCCCGGGAAATTAACAATAAAAAGGAAAAAACAGA---GATTTTGTTTTATTTCTGTTATTTAGTCTGCTAAATTGGTTTTTTGATTAATTTAATTAATTAAGGCGTGGGCCCGCACCTCCAGGCAGTGGCGGAGACCAGTGGGCGTCCCTGCCACCCGAGGAGGAGAGCCGTGTGCGCTTTCTGGACTTCGAATCCGCGGCTATGGAGGCGCTGGATCAGGTACTCTGCCTGCGTCTCGGTGAAGTTGCTGAAGGCCACTGGGGAGAAACCGGCGGCGGCGAACAGCGTCTTCCATGGCGGAGCGGCGGCGGAGGAAATGGTGGCGTCGATCTTTGGGGCCAGCAGGAA
>PIAY-17
CGAAGAAGCAGACGAGCTTCTAATCACATTACTAAATAAAGTATAGCAGCAGCA---------GATACATAGACGACTTGAGGGAAAAATACTTAGTAATGTTTTTCAAAGCTCTGGTTAACAGAAAAAAGCCCGGGAAATTAACAATAAAAAGGAAAAAACAGA---GATTTTGTTTTATTTCTGTTATTTAGTCTGCTAAATTGGTTTTTTGATTAATTTAATTAATTAAGGCGTGGGCCCGCACCTCCAGGCAGTGGCGGAGACCAGTGGGCGTCCCTGCCACCCGAGGAGGAGAGCCGTGTGCGCTTTCTGGACTTCGAATCCGCGGCTATGGAGGCGCTGGATCAGGTACTCTGCCTGCGTCTCGGTGAAGTTGCTGAAGGCCACTGGGGAGAAACCGGCGGCGGCGAACAGCGTCTTCCATGGCGGAGCGGCGGCGGAGGAAATGGTGGCGTCGATCTTTGGGGCCAGCAGGAA
>PIBU-1
CGAAGAAGCAGACGAGCTTCTAATCACATTACTAAATAAAGTATAGCAGCAGCA---------GATACATAGACGACTTGAGGGAAAAATACTTAGTAATGTTTTTCAAAGCTCTGGTTAACAGAAAAAAGCCCGGGAAATTAACAATAAAAAGGAAAAAACAGA---GATTTTGTTTTATTTCTGTTATTTAGTCTGCTAAATTGGTTTTT-GATTAATTTAATTAATTAAGGCGGGGGCCCGCACCTCCAGGCAGTGGCGGAGACCAATGGGCGGCCCTGCCACCCGAGGAGGAGAGCCGTGTGCGCTTTCTGGACTTCGAATCCGCGGCTATGGAGGCGCTGGATCAGGTATTCTGCCTGCGTCTCCGTGAAGTTGCTGAAGGCCACCGGGGAGAACCCGGCGGCGGCGAACAGTGTCTTCCATGGCGGAGCGGCGGCCGACGAAATGGTGGCGTCGATCTTTGGGGCCAGCAGGAA
>PIFL-12
CGAAGAAGCAGACGAGCTTCTAATCACATTACTAAATAAAGTATAGCAGCAGCA---------GATACATAGACGACTTGAGGGAAAAATACTTAGTAATGTTTTTCAAAGCTCTGGTTAACAGAAAAAAGCCCGGGAAATTAACAATAAAAAGGAAAAAACAGA---GATTTTGTTTTATTTCTGTTATTTAGTCTGCTAAATTGGTTTTTTGATTAATTTAATTAATTAAGGCGGGGGCCCGCACCTCCAGGCAGTGGCGGAGACCAGTGGGCGGCCCTGCCACCCGAGGAGGAGAGCCGTGTGCGCTTTCTGGACTTCCAATCCGCGGCTATGGAGGCGCTGGATCACGTACTCTGCCTGCGTCTCGGTGAAGTTGCTGAAGGCCAATGGGGAGAAACCGGCGGCGGCGAACAGGGTCTTCCATGGCGGAGCGGCGGCGGAGGAAATGGTGGCGTCGATCTTTGGGGCCAGCAGGAA
>PIFL-8
CGAAGAAGCAGACGAGCTTCTAATCACATTACTAAATAAAGTATAGCAGCAGCA---------GATACATAGACGACTTGAGGGAAAAATACTTAGTAATGTTTTTCATAGCTATGGTTAACAGAAAAAAGCCCGGGAAATTAACAATAAAAAGGAAAAAACAGA---GATTTTGTTTTATTTCTGTTATTTAGTCTGCTAAATTGGTTTTTTGATTAATTTAATTAATTAAGGCGGGGGCCCGCACCTCCAGGCAGTGGCGGAGACCAGTGGGCGGCCCTGCCACCCGAGGAGGAGAGCCGTGTGCGCTTTCTGGACTTCCAATCCGCGGCTATGGAGGCGCTGGATCACGTACTCTGCCTGCGTCTCGGTGAAGTTGCTGAAGGCCAATGGGGAGAAACCGGCGGCGGCGAACAGGGTCTTCCATGGCGGAGCGGCGGCGGAGGAAATGGTGGCGTCGATCTTTGGGGCCAGCAGGAA
>PIFL-17
CGAAGAAGCAGACGAGCTTCTAATCACATTACTAAATAAAGTATAGCAGCAGCA---------GATACATAGACGACTTGAGGGAAAAATACTTAGTAATGTTTTTCAAAGCTCTGGTTAACAGAAAAAAGCCCGGGAAATTAACAATAAAAAGGAAAAAACAGA---GATTTTGTTTTATTTCTGTTATTTAGTCTGCTAAATTGGTTTTTTGATTAATTTAATTAATTAAGGCGGGGGCCCGCACCTCCAGGCAGTGGCGGAGACCAGTGGGCGGCCCTGCCACCCGAGGAGGAGAGCCGTGTGCGCTTTCTGGACTTCGAATCCGCGGCTATGGAGGCGCTGGATCAGGTACTCTGCCTGCGTCTCGGTGAAGTTGCTGAAGGCCAATGGGGAGAAACCGGCGGCGGCGAACAGGGTCTTCCATGGCGGAGCGGCGGCGGAGGAAATGGTGGCGTCGATCTTTGGGGCCAGCAGGAA
>PIFL-5
CGAAGAAGCAGACGAGCTTCTAATCACATTACTAAATAAAGTATAGCAGCAGCA---------GATACATAGACGACTTGAGGGAAAAATACTTAGTAATGTTTTTCAAAGCTCTGGTTAACAGAAAAAAGCCCGGGAAATTAACAATAAAAAGGAAAAAACAGA---GATTTTGTTTTATTTCTGTTATTTAGTCTGCTAAATTGGTTTTTTGATTAATTTAATTAATTAAGGCGGGGGCCCGCACCTCCAGGCAGTGGCGGAGACCAGTGGGCGGCCCTGCCACCCGAGGAGGAGAGCCGTGTGCGCTTTCTGGACTTCGAATCCGCGGCTATGGAGGCGCTGGATCAGGTACTCTGCCTGCGTCTCGGTGAAGTTGCTGAAGGCCAATGGGGAGAAACCGGCGGCGGCGAACAGGGTCTTCCATGGCGGAGCGGCGGCGGAGGAAATGGTGGCGTCGATCTTTGGGGCCAGCAGGAA
>PIFL-15
CGAAGAAGCAGACGAGCTTCTAATCACATTACTAAATAAAGTATAGCAGCAGCA---------GATACATAGACGACTTGAGGGAAAAATACTTAGTAATGTTTTTCAAAGCTCTGGTTAACAGAAAAAAGCCCGGGAAATTAACAATAAAAAGGAAAAAACAGA---GATTTTGTTTTATTTCTGTTATTTAGTCTGCTAAATTGGTTTTTTGATTAATTTAATTAATTAAGGCGGGGGCCCGCACCTCCAGGCAGTGGCGGAGACCAGTGGGCGGCCCTGCCACCCGAGGAGGAGAGCCGTGTGCGCTTTCTGGACTTCGAATCCGCGGCTATGGAGGCGCTGGATCAGGTACTCTGCCTGCGTCTCGGTGAAGTTGCTGAAGGCCAATGGGGAGAAACCGGCGGCGGCGAACAGGGTCTTCCATGGCGGAGCGGCGGCGGAGGAAATGGTGGCGTCGATCTTTGGGGCCAGCAGGAA
>PIFL-13
CGAAGAAGCAGACGAGCTTCTAATCACATTACTAAATAAAGTATAGCAGCAGCA---------GATACATAGACGACTTGAGGGAAAAATACTTAGTAATGTTTTTCAAAGCTCTGGTTAACAGAAAAAAGCCCGGGAAATTAACAATAAAAAGGAAAAAACAGA---GATTTTGTTTTATTTCTGTTATTTAGTCTGCTAAATTGGTTTTTTGATTAATTTAATTAATTAAGGCGGGGGCCCGCACCTCCAGGCAGTGGCGGAGACCAGTGGGCGGCCCTGCCACCCGAGGAGGAGAGCCGTGTGCGCTTTCTGGACTTCGAATCCGCGGCTATGGAGGCGCTGGATCAGGTACTCTGCCTGCGTCTCGGTGAAGTTGCTGAAGGCCAATGGGGAGAAACCGGCGGCGGCGAACAGGGTCTTCCATGGCGGAGCGGCGGCGGAGGAAATGGTGGCGTCGATCTTTGGGGCCAGCAGGAA
>PIFL-2
CGAAGAAGCAGACGAGCTTCTAATCACATTACTAAATAAAGTATAGCAGCAGCA---------GATACATAGACGACTTGAGGGAAAAATACTTAGTAATGTTTTTCAAAGCTCTGGTTAACAGAAAAAAGCCCGGGAAATTAACAATAAAAAGGAAAAAACAGA---GATTTTGTTTTATTTCTGTTATTTAGTCTGCTAAATTGGTTTTTTGATTAATTTAATTAATTAAGGCGGGGGCCCGCACCTCCAGGCAGTGGCGGAGACCAGTGGGCGGCCCTGCCACCCGAGGAGGAGAGCCGTGTGCGCTTTCTGGACTTCGAATCCGCGGCTATGGAGGCGCTGGATCAGGTACTCTGCCTGCGTCTCGGTGAAGTTGCTGAAGGCCAATGGGGAGAAACCGGCGGCGGCGAACAGGGTCTTCCATGGCGGAGCGGCGGCGGAGGAAATGGTGGCGTCGATCTTTGGGGCCAGCAGGAA
>PIFL-4
CGAAGAAGCAGACGAGCTTCTAATCACATTACTAAATAAAGTATAGCAGCAGCA---------GATACATAGACGACTTGAGGGAAAAATACTTAGTAATGTTTTTCAAAGCTCTGGTTAACAGAAAAAAGCCCGGGAAATTAACAATAAAAAGGAAAAAACAGA---GATTTTGTTTTATTTCTGTTATTTAGTCTGCTAAATTGGTTTTTTGATTAATTTAATTAATTAAGGCGGGGGCCCGCACCTCCAGGCAGTGGCGGAGACCAGTGGGCGGCCCTGCCACCCGAGGAGGAGAGCCGTGTGCGCTTTCTGGACTTCGAATCCGCGGCTATGGAGGCGCTGGATCAGGTACTCTGCCTGCGTCTCGGTGAAGTTGCTGAAGGCCAATGGGGAGAAACCGGCGGCGGCGAACAGGGTCTTCCATGGCGGAGCGGCGGCGGAGGAAATGGTGGCGTCGATCTTTGGGGCCAGCAGGAA
>PIFL-16
CGAAGAAGCAGACGAGCTTCTAATCACATTACTAAATAAAGTATAGCAGCAGCA---------GATACATAGACGACTTGAGGGAAAAATACTTAGTAATGTTTTTCAAAGCTCTGGTTAACAGAAAAAAGCCCGGGAAATTAACAATAAAAAGGAAAAAACAGA---GATTTTGTTTTATTTCTGTTATTTAGTCTGCTAAATTGGTTTTTTGATTAATTTAATTAATTAAGGCGGGGGCCCGCACCTCCAGGCAGTGGCGGAGACCAGTGGGCGGCCCTGCCACCCGAGGAGGAGAGCCGTGTGCGCTTTCTGGACTTCGAATCCGCGGCTATGGAGGCGCTGGATCAGGTACTCTGCCTGCGTCTCGGTGAAGTTGCTGAAGGCCAATGGGGAGAAACCGGCGGCGGCGAACAGGGTCTTCCATGGCGGAGCGGCGGCGGAGGAAATGGTGGCGTCGATCTTTGGGGCCAGCAGGAA
>PIFL-10
CGAAGAAGCAGACGAGCTTCTAATCACATTACTAAATAAAGTATAGCAGCAGCA---------GATACATAGACGACTTGAGGGAAAAATACTTAGTAATGTTTTTCAAAGCTCTGGTTAACAGAAAAAAGCCCGGGAAATTAACAATAAAAAGGAAAAAACAGA---GATTTTGTTTTATTTCTGTTATTTAGTCTGCTAAATTGGTTTTTTGATTAATTTAATTAATTAAGGCGGGGGCCCGCACCTCCAGGCAGTGGCGGAGACCAGTGGGCGGCCCTGCCACCCGAGGAGGAGAGCCGTGTGCGCTTTCTGGACTTCGAATCCGCGGCTATGGAGGCGCTGGATCAGGTACTCTGCCTGCGTCTCGGTGAAGTTGCTGAAGGCCAATGGGGAGAAACCGGCGGCGGCGAACAGGGTCTTCCATGGCGGAGCGGCGGCGGAGGAAATGGTGGCGTCGATCTTTGGGGCCAGCAGGAA
>PIFL-3
CGAAGAAGCAGACGAGCTTCTAATCACATTACTAAATAAAGTATAGCAGCAGCA---------GATACATAGACGACTTGAGGGAAAAATACTTAGTAATGTTTTTCAAAGCTCTGGTTAACAGAAAAAAGCCCGGGAAATTAACAATAAAAAGGAAAAAACAGA---GATTTTGTTTTATTTCTGTTATTTAGTCTGCTAAATTGGTTTTTTGATTAATTTAATTAATTAAGGCGGGGGCCCGCACCTCCAGGCAGTGGCGGAGACCAGTGGGCGGCCCTGCCACCCGAGGAGGAGAGCCGTGTGCGCTTTCTGGACTTCGAATCCGCGGCTATGGAGGCGCTGGATCAGGTACTCTGCCTGCGTCTCGGTGAAGTTGCTGAAGGCCAATGGGGAGAAACCGGCGGCGGCGAACAGGGTCTTCCATGGCGGAGCGGCGGCGGAGGAAATGGTGGCGTCGATCTTTGGGGCCAGCAGGAA
>PIGE-1
CGAAGAAGCAGACGAGCTTCTAATCACATTACTAAATAAAGTATAGCAGCAGCA---------GATACATAGACGACTTGAGGGAAAAATACTTAGTAATGTTTTTCAAAGCTCTGGTTAACAGAAAAAAGCCCGGGAAATTAACAATAAAGAGGAAAAAACAGA---GATTTTGTTTTATTTCTGTTATTTAGTCTGCTAAATTGGTTTTTTGATTAATTTAATTAATTAAGGCGGGGGCCCGCACCTCCAGGCAGTGGCGGAGACCAATGGGCGGCCCTGCCACCCGAGGAGGAGAGCCGTGTGCGCTTTCTGGACTTCGAATCCGCGGCTATGGAGGCGCTGGATCAGGTACTCTGCCTGCGTCTCCGTGAAGTTGCTGAAGGCCACCGGGGAGAACCCGGCGGCGGCGAACAGTGTCTTCCATGGCGGAGCGGCGGCCGACGAAATGGTGGCGTCGATCTTTGGGGCCAGCAGGAA
>PIMN-16
CGAAGAAGCAGACGAGCTTCTAATCACATTACTAAATAAAGTATAGCAGCAGCA---------GATACATAGACGACTTGAGGGAAAAATACTTAGTAATGTTTTTCAAAGCTCTGGTTAACAGAAAAAAGCCCGGGAAATTAACAATAAAAAGGAAAAAACAGA---GATTTTGTTTTATTTCTGTTATTTAGTCTGCTAAATTGGTTTTTTGATTAATTTAATTAATTAAGGCGGGGGCCCGCACCTCCAGGCAGTGGCGGAGACCAGTGGGCGGCCCTGCCACCCGAGGAGGAGAGCCGTGTGCGCTTTCTGGACTTCGAATCCGCGGCTATGGAGGCGCTGGATCAGGTACTCTGCCTGCGTCTCGGTGAAGTTGCTGAAGGCCACTGGGGAGAAACCGGCGGCGGCGAACAGGGTCTTCCATGGCGGAGCGGCGGCGGAGGAAATGGTGGCGTCGATCTTTGGGGCCAGCAGGAA
>PIMN-6
CGAAGAAGCAGACGAGCTTCTAATCACATTACTAAATAAAGTATAGCAGCAGCA---------GATACATAGACGACTTGAGGGAAAAATACTTAGTAATGTTTTTCAAAGCTCTGGTTAACAGAAAAAAGCCCGGGAAATTAACAATAAAAAGGAAAAAACAGA---GATTTTGTTTTATTTCTGTTATTTAGTCTGCTAAATTGGTTTTTTGATTAATTTAATTAATTAAGGCGGGGGCCCGCACCTCCAGGCAGTGGCGGAGACCAGTGGGCGGCCCTGCCACCCGAGGAGGAGAGCCGTGTGCGCTTTCTGGACTTCGAATCCGCGGCTATGGAGGCGCTGGATCAGGTACTCTGCCTGCGTCTCGGTGAAGTTGCTGAAGGCCACTGGGGAGAAACCGGCGGCGGCGAACAGGGTCTTCCATGGCGGAGCGGCGGCGGAGGAAATGGTGGCGTCGATCTTTGGGGCCAGCAGGAA
>PIMN-17
CGAAGAAGCAGACGAGCTTCTAATCACATTACTAAATAAAGTATAGCAGCAGCA---------GATACATAGACGACTTGAGGGAAAAATACTTAGTAATGTTTTTCAAAGCTCTGGTTAACAGAAAAAAGCCCGGGAAATTAACAATAAAAAGGAAAAAACAGA---GATTTTGTTTTATTTCTGTTATTTAGTCTGCTAAATTGGTTTTTTGATTAATTTAATTAATTAAGGCGGGGGCCCGCACCTCCAGGCAGTGGCGGAGACCAGTGGGCGGCCCTGCCACCCGAGGAGGAGAGCCGTGTGCGCTTTCTGGACTTCGAATCCGCGGCTATGGAGGCGCTGGATCAGGTACTCTGCCTGCGTCTCGGTGAAGTTGCTGAAGGCCACTGGGGAGAAACCGGCGGCGGCGAACAGGGTCTTCCATGGCGGAGCGGCGGCGGAGGAAATGGTGGCGTCGATCTTTGGGGCCAGCAGGAA
>PIMN-14
CGAAGAAGCAGACGAGCTTCTAATCACATTACTAAATAAAGTATAGCAGCAGCA---------GATACATAGACGACTTGAGGGAAAAATACTTAGTAATGTTTTTCAAAGCTCTGGTTAACAGAAAAAAGCCCGGGAAATTAACAATAAAAAGGAAAAAACAGA---GATTTTGTTTTATTTCTGTTATTTAGTCTGCTAAATTGGTTTTTTGATTAATTTAATTAATTAAGGCGGGGGCCCGCACCTCCAGGCAGTGGCGGAGACCAGTGGGCGGCCCTGCCACCCGAGGAGGAGAGCCGTGTGCGCTTTCTGGACTTCGAATCCGCGGCTATGGAGGCGCTGGATCAGGTACTCTGCCTGCGTCTCGGTGAAGTTGCTGAAGGCCACTGGGGAGAAACCGGCGGCGGCGAACAGGGTCTTCCATGGCGGAGCGGCGGCGGAGGAAATGGTGGCGTCGATCTTTGGGGCCAGCAGGAA
>PIMN-11
CGAAGAAGCAGACGAGCTTCTAATCACATTACTAAATAAAGTATAGCAGCAGCA---------GATACATAGACGACTTGAGGGAAAAATACTTAGTAATGTTTTTCAAAGCTCTGGTTAACAGAAAAAAGCCCGGGAAATTAACAATAAAAAGGAAAAAACAGA---GATTTTGTTTTATTTCTGTTATTTAGTCTGCTAAATTGGTTTTTTGATTAATTTAATTAATTAAGGCGGGGGCCCGCACCTCCAGGCAGTGGCGGAGACCAGTGGGCGGCCCTGCCACCCGAGGAGGAGAGCCGTGTGCGCTTTCTGGACTTCGAATCCGCGGCTATGGAGGCGCTGGATCAGGTACTCTGCCTGCGTCTCGGTGAAGTTGCTGAAGGCCACTGGGGAGAAACCGGCGGCGGCGAACAGGGTCTTCCATGGCGGAGCGGCGGCGGAGGAAATGGTGGCGTCGATCTTTGGGGCCAGCAGGAA
>PIMN-8
CGAAGAAGCAGACGAGCTTCTAATCACATTACTAAATAAAGTATAGCAGCAGCA---------GATACATAGACGACTTGAGGGAAAAATACTTAGTAATGTTTTTCAAAGCTCTGGTTAACAGAAAAAAGCCCGGGAAATTAACAATAAAAAGGAAAAAACAGA---GATTTTGTTTTATTTCTGTTATTTAGTCTGCTAAATTGGTTTTTTGATTAATTTAATTAATTAAGGCGGGGGCCCGCACCTCCAGGCAGTGGCGGAGACCAGTGGGCGGCCCTGCCACCCGAGGAGGAGAGCCGTGTGCGCTTTCTGGACTTCGAATCCGCGGCTATGGAGGCGCTGGATCAGGTACTCTGCCTGCGTCTCGGTGAAGTTGCTGAAGGCCACTGGGGAGAAACCGGCGGCGGCGAACAGGGTCTTCCATGGCGGAGCGGCGGCGGAGGAAATGGTGGCGTCGATCTTTGGGGCCAGCAGGAA
>PIMN-2
CGAAGAAGCAGACGAGCTTCTAATCACATTACTAAATAAAGTATAGCAGCAGCA---------GATACATAGACGACTTGAGGGAAAAATACTTAGTAATGTTTTTCAAAGCTCTGGTTAACAGAAAAAAGCCCGGGAAATTAACAATAAAAAGGAAAAAACAGA---GATTTTGTTTTATTTCTGTTATTTAGTCTGCTAAATTGGTTTTTTGATTAATTTAATTAATTAAGGCGGGGGCCCGCACCTCCAGGCAGTGGCGGAGACCAGTGGGCGGCCCTGCCACCCGAGGAGGAGAGCCGTGTGCGCTTTCTGGACTTCGAATCCGCGGCTATGGAGGCGCTGGATCAGGTACTCTGCCTGCGTCTCGGTGAAGTTGCTGAAGGCCACTGGGGAGAAACCGGCGGCGGCGAACAGGGTCTTCCATGGCGGAGCGGCGGCGGAGGAAATGGTGGCGTCGATCTTTGGGGCCAGCAGGAA
>PIMN-3
CGAAGAAGCAGACGAGCTTCTAATCACATTACTAAATAAAGTATAGCAGCAGCA---------GATACATAGACGACTTGAGGGAAAAATACTTAGTAATGTTTTTCAAAGCTTTGGTTAACAGAAAAAAGCCCGGGAAATTAACAATAAAAAGGAAAAAACAGA---GATTTTGTTTTATTTCTGTTATTTAGTCTGCTAAATTGGTTTTTTGATTAATTTAATTAATTAAGGCGGGGGCCCGCACCTCCAGGCAGTGGCGGAGACCAGTGGGCGGCCCTGCCACCCGAGGAGGAGAGCCGTGTGCGCTTTCTGGACTTCGAATCCGCGGCTATGGAGGCGCTGGATCAGGTACTCTGCCTGCGTCTCGGTGAAGTTGCTGAAGGCCACTGGGGAGAAACCGGCGGCGGCGAACAGGGTCTTCCATGGCGGAGCGGCGGCGGAGGAAATGGTGGCGTCGATCTTTGGGGCCAGCAGGAA
>PIMN-13
CGAAGAAGCAGACGAGCTTCTAATCACATTACTAAATAAAGTATAGCAGCAGCA---------GATACATAGACGACTTGAGGGAAAAATACTTAGTAATGTTTTTCAAAGCTCTGGTTAACAGAAAAAAGCCCGGGAAATTAACAATAAAAAGGAAAAAACAGA---GATTTTGTTTTATTTCTGTTATTTAGTCTGCTAAATTGGTTTTTTGATTAATTTAATTAATTAAGGCGGGGGCCCGCACCTCCAGGCAGTGGCGGAGACCAGTGGGCGGCCCTGCCACCCGAGGAGGAGAGCCGTGTGCGCTTTCTGGACTTCGAATCCGCGGCTATGGAGGCGCTGGATCAGGTACTCTGCCTGCGTCTCGGTGAAGTTGCTGAAGGCCACTGGGGAGAAACCGGCGGCGGCGAACAGGGTCTTCCATGGCGGAGCGGCGGCGGAGGAAATGGTGGCGTCGATCTTTGGGGCCAGCAGGAA
>PIMN-18
CGAAGAAGCAGACGAGCTTCTAATCACATTACTAAATAAAGTATAGCAGCAGCA---------GATACATAGACGACTTGAGGGAAAAATACTTAGTAATGTTTTTCAAAGCTCTGGTTAACAGAAAAAAGCCCGGGAAATTAACAATAAAAAGGAAAAAACAGA---GATTTTGTTTTATTTCTGTTATTTAGTCTGCTAAATTGGTTTTTTGATTAATTTAATTAATTAAGGCGGGGGCCCGCACCTCCAGGCAGTGGCGGAGACCAGTGGGCGGCCCTGCCACCCGAGGAGGAGAGCCGTGTGCGCTTTCTGGACTTCGAATCCGCGGCTATGGAGGCGCTGGATCAGGTACTCTGCCTGCGTCTCGGTGAAGTTGCTGAAGGCCACTGGGGAGAAACCGGCGGCGGCGAACAGGGTCTTCCATGGCGGAGCGGCGGCGGAGGAAATGGTGGCGTCGATCTTTGGGGCCAGCAGGAA
>PIMN-1
CGAAGAAGCAGACGAGCTTCTAATCACATTACTAAATAAAGTATAGCAGCAGCA---------GATACATAGACGACTTGAGGGAAAAATACTTAGTAATGTTTTTCAAAGCTCTGGTTAACAGAAAAAAGCCCGGGAAATTAACAATAAAAAGGAAAAAACAGA---GATTTTGTTTTATTTCTGTTATTTAGTCTGCTAAATTGGTTTTTTGATTAATTTAATTAATTAAGGCGGGGGCCCGCACCTCCAGGCAGTGGCGGAGACCAGTGGGCGGCCCTGCCACCCGAGGAGGAGAGCCGTGTGCGCTTTCTGGACTTCGAATCCGCGGCTATGGAGGCGCTGGATCAGGTACTCTGCCTGCGTCTCGGTGAAGTTGCTGAAGGCCACTGGGGAGAAACCGGCGGCGGCGAACAGGGTCTTCCATGGCGGAGCGGCGGCGGAGGAAATGGTGGCGTCGATCTTTGGGGCCAGCAGGAA
>PIMN-9
CGAAGAAGCAGACGAGCTTCTAATCACATTACTAAATAAAGTATAGCAGCAGCA---------GATACATAGACGACTTGAGGGAAAAATACTTAGTAATGTTTTTCAAAGCTCTGGTTAACAGAAAAAAGCCCGGGAAATTAACAATAAAAAGGAAAAAACAGA---GATTTTGTTTTATTTCTGTTATTTAGTCTGCTAAATTGGTTTTTTGATTAATTTAATTAATTAAGGCGGGGGCCCGCACCTCCAGGCAGTGGCGGAGACCAGTGGGCGGCCCTGCCACCCGAGGAGGAGAGCCGTGTGCGCTTTCTGGACTTCGAATCCGCGGCTATGGAGGCGCTGGATCAGGTACTCTGCCTGCGTCTCGGTGAAGTTGCTGAAGGCCACTGGGGAGAAACCGGCGGCGGCGAACAGGGTCTTCCATGGCGGAGCGGCGGCGGAGGAAATGGTGGCGTCGATCTTTGGGGCCAGCAGGAA
>PIMN-12
CGAAGAAGCAGACGAGCTTCTAATCACATTACTAAATAAAGTATAGCAGCAGCA---------GATACATAGACGACTTGAGGGAAAAATACTTAGTAATGTTTTTCAAAGCTCTGGTTAACAGAAAAAAGCCCGGGAAATTAACAATAAAAAGGAAAAAACAGA---GATTTTGTTTTATTTCTGTTATTTAGTCTGCTAAATTGGTTTTTTGATTAATTTAATTAATTAAGGCGGGGGCCCGCACCTCCAGGCAGTGGCGGAGACCAGTGGGCGGCCCTGCCACCCGAGGAGGAGAGCCGTGTGCGCTTTCTGGACTTCGAATCCGCGGCTATGGAGGCGCTGGATCAGGTACTCTGCCTGCGTCTCGGTGAAGTTGCTGAAGGCCACTGGGGAGAAACCGGCGGCGGCGAACAGGGTCTTCCATGGCGGAGCGGCGGCGGAGGAAATGGTGGCGTCGATCTTTGGGGCCAGCAGGAA
>PIMN-4
CGAAGAAGCAGACGAGCTTCTAATCACATTACTAAATAAAGTATAGCAGCAGCA---------GATACATAGACGACTTGAGGGAAAAATACTTAGTAATGTTTTTCAAAGCTCTGGTTAACAGAAAAAAGCCCGGGAAATTAACAATAAAAAGGAAAAAACAGA---GATTTTGTTTTATTTCTGTTATTTAGTCTGCTAAATTGGTTTTTTGATTAATTTAATTAATTAAGGCGGGGGCCCGCACCTCCAGGCAGTGGCGGAGACCAGTGGGCGGCCCTGCCACCCGAGGAGGAGAGCCGTGTGCGCTTTCTGGACTTCGAATCCGCGGCTATGGAGGCGCTGGATCAGGTACTCTGCCTGCGTCTCGGTGAAGTTGCTGAAGGCCACTGGGGAGAAACCGGCGGCGGCGAACAGGGTCTTCCATGGCGGAGCGGCGGCGGAGGAAATGGTGGCGTCGATCTTTGGGGCCAGCAGGAA
>PIMN-7
CGAAGAAGCAGACGAGCTTCTAATCACATTACTAAATAAAGTATAGCAGCAGCA---------GATACATAGACGACTTGAGGGAAAAATACTTAGTAATGTTTTTCAAAGCTCTGGTTAACAGAAAAAAGCCCGGGAAATTAACAATAAAAAGGAAAAAACAGA---GATTTTGTTTTATTTCTGTTATTTAGTCTGCTAAATTGGTTTTTTGATTAATTTAATTAATTAAGGCGGGGGCCCGCACCTCCAGGCAGTGGCGGAGACCAGTGGGCGGCCCTGCCACCCGAGGAGGAGAGCCGTGTGCGCTTTCTGGACTTCGAATCCGCGGCTATGGAGGCGCTGGATCAGGTACTCTGCCTGCGTCTCGGTGAAGTTGCTGAAGGCCACTGGGGAGAAACCGGCGGCGGCGAACAGGGTCTTCCATGGCGGAGCGGCGGCGGAGGAAATGGTGGCGTCGATCTTTGGGGCCAGCAGGAA
>PIMN-5
CGAAGAAGCAGACGAGCTTCTAATCACATTACTAAATAAAGTATAGCAGCAGCA---------GATACATAGACGACTTGAGGGAAAAATACTTAGTAATGTTTTTCAAAGCTCTGGTTAACAGAAAAAAGCCCGGGAAATTAACAATAAAAAGGAAAAAACAGA---GATTTTGTTTTATTTCTGTTATTTAGTCTGCTAAATTGGTTTTTTGATTAATTTAATTAATTAAGGCGGGGCCCCGCACCTCCAGGCAGTGGCGGAGACCAGTGGGCGGCCCTGCCACCCGAGGAGGAGAGCCGTGTGCGCTTTCTGGACTTCGAATCCGCGGCTATGGAGGCGCTGGATCAGGTACTCTGCCTGCGTCTCGGTGAAGTTGCTGAAGGCCACTGGGGAGAAACCGGCGGCGGCGAACAGGGTCTTCCATGGCGGAGCGGCGGCGGAGGAAATGGTGGCGTCGATCTTTGGGGCCAGCAGGAA
>PIMN-10
CGAAGAAGCAGACGAGCTTCTAATCACATTACTAAATAAAGTATAGCAGCAGCA---------GATACATAGACGACTTGAGGGAAAAATACTTAGTAATGTTTTTCAAAGCTCTGGTTAACAGAAAAAAGCCCGGGAAATTAACAATAAAAAGGAAAAAACAGA---GATTTTGTTTTATTTCTGTTATTTAGTCTGCTAAATTGGTTTTTTGATTAATTTAATTAATTAAGGCGGGGGCCCGCACCTCCAGGCAGTGGCGGAGACCAGTGGGCGGCCCTGCCACCCGAGGAGGAGAGCCGTGTGCGCTTTCTGGACTTCGAATCCGCGGCTATGGAGGCGCTGGATCAGGTACTCTGCCTGCGTCTCGGTGAAGTTGCTGAAGGCCACTGGGGAGAAACCGGCGGCGGCGAACAGGGTCTTCCATGGCGGACCGGCGGCGGAGGAAATGGTGGCGTCGATCTTTGGGGCCAGCAGGAA
>PIMN-15
CGAAGAAGCAGACGAGCTTCTAATCACATTACTAAATAAAGTATAGCAGCAGCA---------GATACATAGACGACTTGAGGGAAAAATACTTAGTAATGTTTTTCAAAGCTCTGGTTAACAGAAAAAAGCCCGGGAAATTAACAATAAAAAGGAAAAAACAGA---GATTTTGTTTTATTTCTGTTATTTAGTCTGCTAAATTGGTTTTTTGATTAATTTAATTAATTAAGGCGGGGGCCCGCACCTCCAGGCAGTGGCGGAGACCAGTGGGCGGCCCTGCCACCCGAGGAGGAGAGCCGTGTGCGCTTTCTGGACTTCGAATCCGCGGCTATGGAGGCGCTGGATCAGGTACTCTGCCTGCGTCTCGGTGAAGTTGCTGAAGGCCACTGGGGAGAAACCGGCGGCGGCGAACAGGGTCTTCCATGGCGGAGCGGCGGCGGAGGAAATGGTGGCGTCGATCTTTGGGGCCAGCAGGAA
>PISB-15
CGAAGAAGCAGACGAGCTTCTAATCACATTACTAAATAAAGTATAGCAGCAGCA---------GATACATAGACGACTTGAGGGAAAAATACTTAGTAATGTTTTTCAAAGCTCTGGTTAACAGAAAAAAGCCCGGGAAATTAACAATAAAAAGGAAAAAACAGA---GATTTTGTTTTATTTCTGTTATTTAGTCTGCTAAATTGGTTTTTTGATTAATTTAATTAATTAAGGCGGGGGCCCGCACCTCCAGGCAGTGGCGGAGACCAGTGGGCGGCCCTGCCACCCGAGGAGGAGAGCCGTGTGCGCTTTCTGGACTTCGAATCCGCGGCTATGGAGGCGCTGGATCAGGTACTCTGCCTGCGTCTCGGTGAAGTTGCTGAAGGCCAATGGGGAGAAACCGGCGGCGGCGAACAGGGTCTTCCATGGCGGAGCGGCGGCGGAGGAAATGGTGGCGTCGATCTTTGGGGCCAGCAGGAA
>PISB-7
CGAAGAAGCAGACGAGCTTCTAATCACATTACTAAATAAAGTATAGCAGCAGCA---------GATACATAGACGACTTGAGGGAAAAATACTTAGTAATGTTTTTCAAAGCTCTGGTTAACAGAAAAAAGCCCGGGAAATTAACAATAAAAAGGAAAAAACAGA---GATTTTGTTTTATTTCTGTTATTTAGTCTGCTAAATTGGTTTTTTGATTAATTTAATTAATTAAGGCGGGGGCCCGCACCTCCAGGCAGTGGCGGAGACCAGTGGGCGGCCCTGCCACCCGAGGAGGAGAGCCGTGTGCGCTTTCTGGACTTCGAATCCGCGGCTATGGAGGCGCTGGATCAGGTACTCTGCCTGCGTCTCGGTGAAGTTGCTGAAGGCCAATGGGGAGAAACCGGCGGCGGCGAACAGGGTCTTCCATGGCGGAGCGGCGGCGGAGGAAATGGTGGCGTCGATCTTTGGGGCCAGCAGGAA
>PISB-10
CGAAGAAGCAGACGAGCTTCTAATCACATTACTAAATAAAGTATAGCAGCAGCA---------GATACATAGACGACTTGAGGGAAAAATACTTAGTAATGTTTTTCAAAGCTCTGGTTAACAGAAAAAAGCCCGGGAAATTAACAATAAAAAGGAAAAAACAGA---GATTTTGTTTTATTTCTGTTATTTAGTCTGCTAAATTGGTTTTTTGATTAATTTAATTAATTAAGGCGGGGGCCCGCACCTCCAGGCAGTGGCGGAGACCAGTGGGCGGCCCTGCCACCCGAGGAGGAGAGCCGTGTGCGCTTTCTGGACTTCGAATCCGCGGCTATGGAGGCGCTGGATCAGGTACTCTGCCTGCGTCTCGGTGAAGTTGCTGAAGGCCAATGGGGAGAAACCGGCGGCGGCGAACAGGGTCTTCCATGGCGGAGCGGCGGCGGAGGAAATGGTGGCGTCGATCTTTGGGGCCAGCAGGAA
>PISB-5
CGAAGAAGCAGACGAGCTTCTAATCACATTACTAAATAAAGTATAGCAGCAGCA---------GATACATAGACGACTTGAGGGAAAAATACTTAGTAATGTTTTTCAAAGCTCTGGTTAACAGAAAAAAGCCCGGGAAATTAACAATAAAAAGGAAAAAACAGA---GATTTTGTTTTATTTCTGTTATTTAGTCTGCTAAATTGGTTTTTTGATTAATTTAATTAATTAAGGCGGGGGCCCGCACCTCCAGGCAGTGGCGGAGACCAGTGGGCGGCCCTGCCACCCGAGGAGGAGAGCCGTGTGCGCTTTCTGGACTTCGAATCCGCGGCTATGGAGGCGCTGGATCAGGTACTCTGCCTGCGTCTCGGTGAAGTTGCTGAAGGCCAATGGGGAGAAACCGGCGGCGGCGAACAGGGTCTTCCATGGCGGAGCGGCGGCGGAGGAAATGGTGGCGTCGATCTTTGGGGCCAGCAGGAA
>PISB-14
CGAAGAAGCAGACGAGCTTCTAATCACATTACTAAATAAAGTATAGCAGCAGCA---------GATACATAGACGACTTGAGGGAAAAATACTTAGTAATGTTTTTCAAAGCTCTGGTTAACAGAAAAAAGCCCGGGAAATTAACAATAAAAAGGAAAAAACAGA---GATTTTGTTTTATTTCTGTTATTTAGTCTGCTAAATTGGTTTTTTGATTAATTTAATTAATTAAGGCGGGGGCCCGCACCTCCAGGCAGTGGCGGAGACCAGTGGGCGGCCCTGCCACCCGAGGAGGAGAGCCGTGTGCGCTTTCTGGACTTCGAATCCGCGGCTATGGAGGCGCTGGATCAGGTACTCTGCCTGCGTCTCGGTGAAGTTGCTGAAGGCCAATGGGGAGAAACCGGCGGCGGCGAACAGGGTCTTCCATGGCGGAGCGGCGGCGGAGGAAATGGTGGCGTCGATCTTTGGGGCCAGCAGGAA
>PISB-18
CGAAGAAGCAGACGAGCTTCTAATCACATTACTAAATAAAGTATAGCAGCAGCA---------GATACATAGACGACTTGAGGGAAAAATACTTAGTAATGTTTTTCAAAGCTCTGGTTAACAGAAAAAAGCCCGGGAAATTAACAATAAAAAGGAAAAAACAGA---GATTTTGTTTTATTTCTGTTATTTAGTCTGGTAAATTGGTTTTTTGATTAATTTAATTAATTAAGGCGGGGGCCCGCACCTCCAGGCAGTGGCGGAGACCAGTGGGCGGCCCTGCCACCCGAGGAGGAGAGCCGTGTGCGCTTTCTGGACTTCGAATCCGCGGCTATGGAGGCGCTGGATCAGGTACTCTGCCTGCGTCTCGGTGAAGTTGCTGAAGGCCAATGGGGAGAAACCGGCGGCGGCGAACAGGGTCTTCCATGGCGGAGCGGCGGCGGAGGAAATGGTGGCGTCTATCTTTGGGGCCAGCAGGAA
>PISB-17
CGAAGAAGCAGACGAGCTTCTAATCACATTACTAAATAAAGTATAGCAGCAGCA---------GATACATAGACGACTTGAGGGAAAAATACTTAGTAATGTTTTTCAAAGCTCTGGTTAACAGAAAAAAGCCCGGGAAATTAACAATAAAAAGGAAAAAACAGA---GATTTTGTTTTATTTCTGTTATTTAGTCTGCTAAATTGGTTTTTTGATTAATTTAATTAATTAAGGCGGGGGCCCGCACCTCCAGGCAGTGGCGGAGACCAGTGGGCGGCCCTGCCACCCGAGGAGGAGAGCCGTGTGCGCTTTCTGGACTTCGAATCCGCGGCTATGGAGGCGCTGGATCAGGTACTCTGCCTGCGTCTCGGTGAAGTTGCTGAAGGCCAATGGGGAGAAACCGGCGGCGGCGAACAGGGTCTTCCATGGCGGAGCGGCGGCGGAGGAAATGGTGGCGTCGATCTTTGGGGCCAGCAGGAA
>PISB-12
CGAAGAAGCAGACGAGCTTCTAATCACATTACTAAATAAAGTATAGCAGCAGCA---------GATACATAGACGACTTGAGGGAAAAATACTTAGTAATGTTTTTCAAAGCTCTGGTTAACAGAAAAAAGCCCGGGAAATTAACAATAAAAAGGAAAAAACAGA---GATTTTGTTTTATTTCTGTTATTTAGTCTGCTAAATTGGTTTTTTGATTAATTTAATTAATTAAGGCGGGGGCCCGCACCTCCAGGCAGTGGCGGAGACCAGTGGGCGGCCCTGCCACCCGAGGAGGAGAGCCGTGTGCGCTTTCTGGACTTCGAATCCGCGGCTATGGAGGCGCTGGATCAGGTACTCTGCCTGCGTCTCGGTGAAGTTGCTGAAGGCCAATGGGGAGAAACCGGCGGCGGCGAACAGGGTCTTCCATGGCGGAGCGGCGGCGGAGGAAATGGTGGCGTCGATCTTTGGGGCCAGCAGGAA
>PISB-4
CGAAGAAGCAGACGAGCTTCTAATCACATTACTAAATAAAGTATAGCAGCAGCA---------GATACATAGACGACTTGAGGGAAAAATACTTAGTAATGTTTTTCAAAGCTCTGGTTAACAGAAAAAAGCCCGGGAAATTAACAATAAAAAGGAAAAAACAGA---GATTTTGTTTTATTTCTGTTATTTAGTCTGCTAAATTGGTTTTTTGATTAATTTAATTAATTAAGGCGGGGGCCCGCACCTCCAGGCAGTGGCGGAGACCAGTGGGCGGCCCTGCCACCCGAGGAGGAGAGCCGTGTGCGCTTTCTGGACTTCGAATCCGCGGCTATGGAGGCGCTGGATCAGGTACTCTGCCTGCGTCTCGGTGAAGTTGCTGAAGGCCAATGGGGAGAAACCGGCGGCGGCGAACAGGGTCTTCCATGGCGGAGCGGCGGCGGAGGAAATGGTGGCGTCGATCTTTGGGGCCAGCAGGAA
>PISB-11
CGAAGAAGCAGACGAGCTTCTAATCACATTACTAAATAAAGTATAGCAGCAGCA---------GATACATAGACGACTTGAGGGAAAAATACTTAGTAATGTTTTTCAAAGCTCTGGTTAACAGAAAAAAGCCCGGGAAATTAACAATAAAAAGGAAAAAACAGA---GATTTTGTTTTATTTCTGTTATTTAGTCTGCTAAATTGGTTTTTTGATTAATTTAATTAATTAAGGCGGGGGCCCGCACCTCCAGGCAGTGGCGGAGACCAGTGGGCGGCCCTGCCACCCGAGGAGGAGAGCCGTGTGCGCTTTCTGGACTTCGAATCCGCGGCTATGGAGGCGCTGGATCAGGTACTCTGCCTGCGTCTCGGTGAAGTTGCTGAAGGCCAATGGGGAGAAACCGGCGGCGGCGAACAGGGTCTTCCATGGCGGAGCGGCGGCGGAGGAAATGGTGGCGTCGATCTTTGGGGCCAGCAGGAA
>PISB-2
CGAAGAAGCAGACGAGCTTCTAATCACATTACTAAATAAAGTATAGCAGCAGCA---------GATACATAGACGACTTGAGGGAAAAATACTTAGTAATGTTTTTCAAAGCTCTGGTTAACAGAAAAAAGCCCGGGAAATTAACAATAAAAAGGAAAAAACAGA---GATTTTGTTTTATTTCTGTTATTTAGTCTGCTAAATTGGTTTTTTGATTAATTTAATTAATTAAGGCGGGGGCCCGCACCTCCAGGCAGTGGCGGAGACCAGTGGGCGGCCCTGCCACCCGAGGAGGAGAGCCGTGTGCGCTTTCTGGACTTCGAATCCGCGGCTATGGAGGCGCTGGATCAGGTACTCTGCCTGCGTCTCGGTGAAGTTGCTGAAGGCCAATGGGGAGAAACCGGCGGCGGCGAACAGGGTCTTCCATGGCGGAGCGGCGGCGGAGGAAATGGTGGCGTCGATCTTTGGGGCCAGCAGGAA
>PISB-16
CGAAGAAGCAGACGAGCTTCTAATCACATTACTAAATAAAGTATAGCAGCAGCA---------GATACATAGACGACTTGAGGGAAAAATACTTAGTAATGTTTTTCAAAGCTCTGGTTAACAGAAAAAAGCCCGGGAAATTAACAATAAAAAGGAAAAAACAGA---GATTTTGTTTTATTTCTGTTATTTAGTCTGCTAAATTGGTTTTTTGATTAATTTAATTAATTAAGGCGGGGGCCCGCACCTCCAGGCAGTGGCGGAGACCAGTGGGCGGCCCTGCCACCCGAGGAGGAGAGCCGTGTGCGCTTTCTGGACTTCGAATCCGCGGCTATGGAGGCGCTGGATCAGGTACTCTGCCTGCGTCTCGGTGAAGTTGCTGAAGGCCAATGGGGAGAAACCGGCGGCGGCGAACAGGGTCTTCCATGGCGGAGCGGCGGCGGAGGAAATGGTGGCGTCGATCTTTGGGGCCAGCAGGAA
>PISB-8
CGAAGAAGCAGACGAGCTTCTAATCACATTACTAAATAAAGTATAGCAGCAGCA---------GATACATAGACGACTTGAGGGAAAAATACTTAGTAATGTTTTTCAAAGCTCTGGTTAACAGAAAAAAGCCCGGGAAATTAACAATAAAAAGGAAAAAACAGA---GATTTTGTTTTATTTCTGTTATTTAGTCTGCTAAATTGGTTTTTTGATTAATTTAATTAATTAAGGCGGGGGCCCGCACCTCCAGGCAGTGGCGGAGACCAGTGGGCGGCCCTGCCACCCGAGGAGGAGAGCCGTGTGCGCTTTCTGGACTTCGAATCCGCGGCTATGGAGGCGCTGGATCAGGTACTCTGCCTGCGTCTCGGTGAAGTTGCTGAAGGCCAATGGGGAGAAACCGGCGGCGGCGAACAGGGTCTTCCATGGCGGAGCGGCGGCGGAGGAAATGGTGGCGTCGATCTTTGGGGCCAGCAGGAA
>PISB-3
CGAAGAAGCAGACGAGCTTCTAATCACATTACTAAATAAAGTATAGCAGCAGCA---------GATACATAGACGACTTGAGGGAAAAATACTTAGTAATGTTTTTCAAAGCTCTGGTTAACAGAAAAAAGCCCGGGAAATTAACAATAAAAAGGAAAAAACAGA---GATTTTGTTTTATTTCTGTTATTTAGTCTGCTAAATTGGTTTTTTGATTAATTTAATTAATTAAGGCGGGGGCCCGCACCTCCAGGCAGTGGCGGAGACCAGTGGGCGGCCCTGCCACCCGAGGAGGAGAGCCGTGTGCGCTTTCTGGACTTCGAATCCGCGGCTATGGAGGCGCTGGATCAGGTACTCTGCCTGCGTCTCGGTGAAGTTGCTGAAGGCCAATGGGGAGAAACCGGCGGCGGCGAACAGGGTCTTCCATGGCGGAGCGGCGGCGGAGGAAATGGTGGCGTCGATCTTTGGGGCCAGCAGGAA
>PISB-1
CGAAGAAGCAGACGAGCTTCTAATCACATTACTAAATAAAGTATAGCAGCAGCA---------GATACATAGACGACTTGAGGGAAAAATACTTAGTAATGTTTTTCAAAGCTCTGGTTAACAGAAAAAAGCCCGGGAAATTAACAATAAAAAGGAAAAAACAGA---GATTTTGTTTTATTTCTGTTATTTAGTCTGCTAAATTGGTTTTTTGATTAATTTAATTAATTAAGGCGGGGGCCCGCACCTCCAGGCAGTGGCGGAGACCAGTGGGCGGCCCTGCCACCCGAGGAGGAGAGCCGTGTGCGCTTTCTGGACTTCGAATCCGCGGCTATGGAGGCGCTGGATCAGGTACTCTGCCTGCGTCTCGGTGAAGTTGCTGAAGGCCAATGGGGAGAAACCGGCGGCGGCGAACAGGGTCTTCCATGGCGGAGCGGCGGCGGAGGAAATGGTGGCGTCGATCTTTGGGGCCAGCAGGAA
>PISB-6
CGAAGAAGCAGACGAGCTTCTAATCACATTACTAAATAAAGTATAGCAGCAGCA---------GATACATAGACGACTTGAGGGAAAAATACTTAGTAATGTTTTTCAAAGCTCTGGTTAACAGAAAAAAGCCCGGGAAATTAACAATAAAAAGGAAAAAACAGA---GATTTTGTTTTATTTCTGTTATTTAGTCTGCTAAATTGGTTTTTTGATTAATTTAATTAATTAAGGCGGGGGCCCGCACCTCCAGGCAGTGGCGGAGACCAGTGGGCGGCCCTGCCACCCGAGGAGGAGAGCCGTGTGCGCTTTCTGGACTTCGAATCCGCGGCTATGGAGGCGCTGGATCAGGTACTCTGCCTGCGTCTCGGTGAAGTTGCTGAAGGCCAATGGGGAGAAACCGGCGGCGGCGAACAGGGTCTTCCATGGCGGAGCGGCGGCGGAGGAAATGGTGGCGTCGATCTTTGGGGCCAGCAGGAA
>PISQ-1
CGAAGAAGCAGACGAGCTTCTAATCACATTACTAAATAAAGTATAGCAGCAGCA---------GATACATAGACGACTTGAGGGAAAAATACTTAGTAATGTTTTTCAAAGCTCTGGTTAACAGAAAAAAGCCCGGGAAATTAACAATAAAAAGGAAAAAACAGA---GATTTTGTTTTATTTCTGTTATTTAGTCTGCTAAATTGGTTTTTTGATTAATTTAATTAATTAAGGCGGGGGCCCGCACCTCCAGGCAGTGGCGGAGACCAGTGGGCGGCCCTGCCACCCGAGGAGGAGAGCCGTGTGCGCTTTCTGGACTTCGAATCCGCGGCTATGGAGGCGCTGGATCAGGTACTCTGCCTGCGTCTCCGTGAAGTTGCTGAAGGCCACTGGGGAGAAACCGGCGGCGGCGAACAGGGTCTTCCATGGCGGAGCGGCGGCGGAGGAAATGGTGGCGTCGATCTTTGGGGCCAGCAGGAA
>PISQ-2
CGAAGAAGCAGACGAGCTTCTAATCACATTACTAAATAAAGTATAGCAGCAGCA---------GATACATAGACGACTTGAGGGAAAAATACTTAGTAATGTTTTTCAAAGCTCTGGTTAACAGAAAAAAGCCCGGGAAATTAACAATAAAAAGGAAAAAACAGA---GATTTTGTTTTATTTCTGTTATTTAGTCTGCTAAATTGGTTTTTTGATTAATTTAATTAATTAAGGCGGGGGCCCGCACCTCCAGGCAGTGGCGGAGACCAGTGGGCGGCCCTGCCACCCGAGGAGGAGAGCCGTGTGCGCTTTCTGGACTTCGAATCCGCGGCTATGGAGGCGCTGGATCAGGTACTCTGCCTGCGTCTCCGTGAAGTTGCTGAAGGCCACTGGGGAGAAACCGGCGGCGGCGAACAGGGTCTTCCATGGCGGAGCGGCGGCGGAGGAAATGGTGGCGTCGATCTTTGGGGCCAGCAGGAA
>PIST-15
CGAAGAAGCAGACGAGCTTCTAATCACATTACTAAATAAAGTATAGCAGCAGCA---------GATACATAGACGACTTGAGGGAAAAATACTTAGTAATGTTTTTCAAAGCTCTGGTTAACAGAAAAAAGCCCGGGAAATTAACAATAAAAAGGAAAAAACAGA---GATTTTGTTTTATTTCTGTTATTTAGTCTGCTAAATTGGTTTTTTGATTAATTTAATTAATTAAGGCGGGGGCCCGCACCTCCAGGCAGTGGCGGAGACCAGTGGGCGGCCCTGCCACCCGAGGAGGAGAGCCGTGTGCGCTTTCTGGACTGCGAATCCGCGGCTATGGAGGCGCTGGATCAAGTACTCTGCCTGCGTCTCGGTGAAGTTGCTGAAGGCCAATGGGGAGAAACCGGCGGCGGCGAACAGGGTCTTCCATGGCGGAGCGGCGGCGGAGGAAATGGTGGCGTCGATCTTTGGGGCCAGCAGGAA
>PIST-12
CGAAGAAGCAGACGAGCTTCTAATCACATTACTAAATAAAGTATAGCAGCAGCA---------GATACATAGACGACTTGAGGGAAAAATACTTAGTAATGTTTTTCAAAGCTCTGGTTAACAGAAAAAAGCCCGGGAAATTAACAATAAAAAGGAAAAAACAGA---GATTTTGTTTTATTTCTGTTATTTAGTCTGCTAAATTGGTTTTTTGATTAATTTAATTAATTAAGGCGGGGGCCCGCACCTCCAGGCAGTGGCGGAGACCAGTGGGCGGCCCTGCCACCCGAGGAGGAGAGCCGTGTGCGCTTTCTGGACTGCGAATCCGCGGCTATGGAGGCGCTGGATCAAGTACTCTGCCTGCGTCTCGGTGAAGTTGCTGAAGGCCAATGGGGAGAAACCGGCGGCGGCGAACAGGGTCTTCCATGGCGGAGCGGCGGCGGAGGAAATGGTGGCGTCAATCTTTGGGGCCAGCAGGAA
>PIST-8
CGAAGAAGCAGACGAGCTTCTAATCACATTACTAAATAAAGTATAGCAGCAGCA---------GATACATAGACGACTTGAGGGAAAAATACTTAGTAATGTTTTTCAAAGCTCTGGTTAACAGAAAAAAGCCCGGGAAATTAACAATAAAAAGGAAAAAACAGA---GATTTTGTTTTATTTCTGTTATTTAGTCTGCTAAATTGGTTTTTTGATTAATTTAATTAATTAAGGCGGGGGCCCGCACCTCCAGGCAGTGGCGGAGACCAGTGGGCGGCCCTGCCACCCGAGGAGGAGAGCCGTGTGCGCTTTCTGGACTGCGAATCCGCGGCTATGGAGGCGCTGGATCAAGTACTCTGCCTGCGTCTCGGTGAAGTTGCTGAAGGCCAATGGGGAGAAACCGGCGGCGGCGAACAGGGTCTTCCATGGCGGAGCGGCGGCGGAGGAAATGGTGGCGTCGATCTTTGGGGCCAGCAGGAA
>PICH-X3
CGAAGAAGCAGACGAGCTTCTAATCACATTACTAAATAAAGTATAGCAGCAGCA---------GATACATAGACGACTTGAGGGAAAAATACTTAGTAATGTTTTTCAAAGCTCTGGTTAACAGAAAAAAGCCCGGGAAATTAACAATAAAAAGGAAAAAACAGA---GATTTTGTTTTATTTCTGTTATTTAGTCTGCTAAATTGGTTTTTTGATTAATTTAATTAATTAAGGCGGGGGCCCGCACCTCCAGGCAGTGGCGGAGACCAGTGGGCGGCCCTGCCACCCGAGGAGGAGAGCCGTGTGCGCTTTCTGGACTGCGAATCCGCGGCTATGGAGGCGCTGGATCAAGTACTCTGCCTGCGTCTCGGTGAAGTTGCTGAAGGCCAATGGGGAGAAACCGGCGGCGGCGAACAGGGTCTTCCATGGCGGAGCGGCGGCGGAGGAAATGGTGGCGTCGATCTTTGGGGCCAGCAGGAA
>PICH-X2
CGAAGAAGCAGACGAGCTTCTAATCACATTACTAAATAAAGTATAGCAGCAGCA---------GATACATAGACGACTTGAGGGAAAAATACTTAGTAATGTTTTTCAAAGCTCTGGTTAACAGAAAAAAGCCCGGGAAATTAACAATAAAAAGGAAAAAACAGA---GATTTTGTTTTATTTCTGTTATTTAGTCTGCTAAATTGGTTTTTTGATTAATTTAATTAATTAAGGCGGGGGCCCGCACCTCCAGGCAGTGGCGGAGACCAGTGGGCGGCCCTGCCACCCGAGGAGGAGAGCCGTGTGCGCTTTCTGGACTGCGAATCCGCGGCTATGGAGGCGCTGGATCAAGTACTCTGCCTGCGTCTCGGTGAAGTTGCTGAAGGCCAATGGGGAGAAACCGGCGGCGGCGAACAGGGTCTTCCATGGCGGAGCGGCGGCGGAGGAAATGGTGGCGTCGATCTTTGGGGCCAGCAGGAA
>PIST-4
CGAAGAAGCAGACGAGCTTCTAATCACATTACTAAATAAAGTATAGCAGCAGCA---------GATACATAGACGACTTGAGGGAAAAATACTTAGTAATGTTTTTCAAAGCTCTGGTTAACAGAAAAAAGCCCGGGAAATTAACAATAAAAAGGAAAAAACAGA---GATTTTGTTTTATTTCTGTTATTTAGTCTGCTAAATTGGTTTTTTGATTAATTTAATTAATTAAGGCGGGGGCCCGCACCTCCAGGCAGTGGCGGAGACCAGTGGGCGGCCCTGCCACCCGAGGAGGAGAGCCGTGTGCGCTTTCTGGACTGCGAATCCGCGGCTATGGAGGCGCTGGATCAAGTACTCTGCCTGCGTCTCGGTGAAGTTGCTGAAGGCCAATGGGGAGAAACCGGCGGCGGCGAACAGGGTCTTCCATGGCGGAGCGGCGGCGGAGGAAATGGTGGCGTCGATCTTTGGGGCCAGCAGGAA
>PIST-19
CGAAGAAGCAGACGAGCTTCTAATCACATTACTAAATAAAGTATAGCAGCAGCA---------GATACATAGACGACTTGAGGGAAAAATACTTAGTAATGTCTTTCAAAGCTCTGGTTAACAGAAAAAAGCCCGGGAAATTAACAATAAAAAGGAAAAAACAGA---GATTTTGTTTTATTTCTGTTATTTAGTCTGCTAAATTGGTTTTTTGATTAATTTAATTAATTAAGGCGGGGGCCCGCACCTCCAGGCAGTGGCGGAGACCAGTGGGCGGCCCTGCCACCCGAGGAGGAGAGCCGTGTGCGCTTTCTGGACTGCGAATCCGCGGCTATGGAGGCGCTGGATCAAGTACTCTGCCTGCGTCTCGGTGAAGTTGCTGAAGGCCAATGGGGAGAAACCGGCGGCGGCGAACAGGGTCTTCCATGGCGGAGCGGCGGCGGAGGAAATGGTGGCGTCGATCTTTGGGGCCAGCAGGAA
>PIST-14
CGAAGAAGCAGACGAGCTTCTAATCACATTACTAAATAAAGTATAGCAGCAGCA---------GATACATAGACGACTTGAGGGAAAAATACTTAGTAATGTTTTTCAAAGCTCTGGTTAACAGAAAAAAGCCCGGGAAATTAACAATAAAAAGGAAAAAACAGA---GATTTTGTTTTATTTCTGTTATTTAGTCTGCTAAATTGGTTTTTTGATTAATTTAATTAATTAAGGCGGGGGCCCGCACCTCCAGGCAGTGGCGGAGACCAGTGGGCGGCCCTGCCACCCGAGGAGGAGAGCCGTGTGCGCTTTCTGGACTGCGAATCCGCGGCTATGGAGGCGCTGGATCAAGTACTCTGCCTGCGTCTCGGTGAAGTTGCTGAAGGCCAATGGGGAGAAACCGGCGGCGGCGAACAGGGTCTTCCATGGCGGAGCGGCGGCGGAGGAAATGGTGGCGTCGATCTTTGGGGCCAGCAGGAA
>PICH-X1
CGAAGAAGCAGACGAGCTTCTAATCACATTACTAAATAAAGTATAGCAGCAGCA---------GATACATAGACGACTTGAGGGAAAAATACTTAGTAATGTTTTTCAAAGCTCTGGTTAACAGAAAAAAGCCCGGGAAATTAACAATAAAAAGGAAAAAACAGA---GATTTTGTTTTATTTCTGTTATTTAGTCTGCTAAATTGGTTTTTTGATTAATTTAATTAATTAAGGCGGGGGCCCGCACCTCCAGGCAGTGGCGGAGACCAGTGGGCGGCCCTGCCACCCGAGGAGGAGAGCCGTGTGCGCTTTCTGGACTGCGAATCCGCGGCTATGGAGGCGCTGGATCAAGTACTCTGCCTGCGTCTCGGTGAAGTTGCTGAAGGCCAATGGGGAGAAACCGGCGGCGGCGAACAGGGTCTTCCATGGCGGAGCGGCGGCGGAGGAAATGGTGGCGTCGATCTTTGGGGCCAGCAGGAA
>PIST-1
CGAAGAAGCAGACGAGCTTCTAATCACATTACTAAATAAAGTATAGCAGCAGCA---------GATACATAGACGACTTGAGGGAAAAATACTTAGTAATGTTTTTCAAAGCTCTGGTTAACAGAAAAAAGCCCGGGAAATTAACAATAAAAAGGAAAAAACAGA---GATTTTGTTTTATTTCTGTTATTTAGTCTGCTAAATTGGTTTTTTGATTAATTTAATTAATTAAGGCGGGGGCCCGCACCTCCAGGCAGTGGCGGAGACCAGTGGGCGGCCCTGCCACCCGAGGAGGAGAGCCGTGTGCGCTTTCTGGACTGCGAATCCGCGGCTATGGAGGCGCTGGATCAAGTACTCTGCCTGCGTCTCGGTGAAGTTGCTGAAGGCCAATGGGGAGAAACCGGCGGCGGCGAACAGGGTCTTCCATGGCGGAGCGGCGGCGGAGGAAATGGTGGCGTCGATCTTTGGGGCCAGCAGGAA
>PIST-7
CGAAGAAGCAGACGAGCTTCTAATCACATTACTAAATAAAGTATAGCAGCAGCA---------GATACATAGACGACTTGAGGGAAAAATACTTAGTAATGTTTTTCAAAGCTCTGGTTAACAGAAAAAAGCCCGGGAAATTAACAATAAAAAGGAAAAAACAGA---GATTTTGTTTTATTTCTGTTATTTAGTCTGCTAAATTGGTTTTTTGATTAATTTAATTAATTAAGGCGGGGGCCCGCACCTCCAGGCAGTGGCGGAGACCAGTGGGCGGCCCTGCCACCCGAGGAGGAGAGCCGTGTGCGCTTTCTGGACTGCGAATCCGCGGCTATGGAGGCGCTGGATCAAGTACTCTGCCTGCGTCTCGGTGAAGTTGCTGAAGGCCAATGGGGAGAAACCGGCGGCGGCGAACAGGGTCTTCCATGGCGGAGCGGCGGCGGAGGAAATGGTGGCGTCGATCTTTGGGGCCAGCAGGAA
>PIST-11
CGAAGAAGCAGACGAGCTTCTAATCACATTACTAAATAAAGTATAGCAGCAGCA---------GATACATAGACGACTTGAGGGAAAAATACTTAGTAATGTTTTTCAAAGCTCTGGTTAACAGAAAAAAGCCCGGGAAATTAACAATAAAAAGGAAAAAACAGA---GATTTTGTTTTATTTCTGTTATTTAGTCTGCTAAATTGGTTTTTTGATTAATTTAATTAATTAAGGCGGGGGCCCGCACCTCCAGGCAGTGGCGGAGACCAGTGGGCGGCCCTGCCACCCGAGGAGGAGAGCCGTGTGCGCTTTCTGGACTGCGAATCCGCGGCTATGGAGGCGCTGGATCAAGTACTCTGCCTGCGTCTCGGTGAAGTTGCTGAAGGCCAATGGGGAGAAACCGGCGGCGGCGAACAGGGTCTTCCATGGCGGAGCGGCGGCGGAGGAAATGGTGGCGTCGATCTTTGGGGCCAGCAGGAA
>PIST-3
CGAAGAAGCAGACGAGCTTCTAATCACATTACTAAATAAAGTATAGCAGCAGCA---------GATACATAGACGACTTGAGGGAAAAATACTTAGTAATGTTTTTCAAAGCTCTGGTTAACAGAAAAAAGCCCGGGAAATTAACAATAAAAAGGAAAAAACAGA---GATTTTGTTTTATTTCTGTTATTTAGTCTGCTAAATTGGTTTTTTGATTAATTTAATTAATTAAGGCGGGGGCCCGCACCTCCAGGCAGTGGCGGAGACCAGTGGGCGGCCCTGCCACCCGAGGAGGAGAGCCGTGTGCGCTTTCTGGACTGCGAATCCGCGGCTATGGAGGCGCTGGATCAAGTACTCTGCCTGCGTCTCGGTGAAGTTGCTGAAGGCCAATGGGGAGAAACCGGCGGCGGCGAACAGGGTCTTCCATGGCGGAGCGGCGGCGGAGGAAATGGTGGCGTCGATCTTTGGGGCCAGCAGGAA
>PIST-5
CGAAGAAGCAGACGAGCTTCTAATCACATTACTAAATAAAGTATAGCAGCAGCA---------GATACATAGACGACTTGAGGGAAAAATACTTAGTAATGTTTTTCAAAGCTCTGGTTAACAGAAAAAAGCCCGGGAAATTAACAATAAAAAGGAAAAAACAGA---GATTTTGTTTTATTTCTGTTATTTAGTCTGCTAAATTGGTTTTTTGATTAATTTAATTAATTAAGGCGGGGGCCCGCACCTCCAGGCAGTGGCGGAGACCAGTGGGCGGCCCTGCCACCCGAGGAGGAGAGCCGTGTGCGCTTTCTGGACTGCGAATCCGCGGCTATGGAGGCGCTGGATCAAGTACTCTGCCTGCGTCTCGGTGAAGTTGCTGAAGGCCAATGGGGAGAAACCGGCGGCGGCGAACAGGGTCTTCCATGGCGGAGCGGCGGCGGAGGAAATGGTGGCGTCGATCTTTGGGGCCAGCAGGAA
>PIST-6
CGAAGAAGCAGACGAGCTTCTAATCACATTACTAAATAAAGTATAGCAGCAGCA---------GATACATAGACGACTTGAGGGAAAAATACTTAGTAATGTTTTTCAAAGCTCTGGTTAACAGAAAAAAGCCCGGGAAATTAACAATAAAAAGGAAAAAACAGA---GATTTTGTTTTATTTCTGTTATTTAGTCTGCTAAATTGGTTTTTTGATTAATTTAATTAATTAAGGCGGGGGCCCGCACCTCCAGGCAGTGGCGGAGACCAGTGGGCGGCCCTGCCACCCGAGGAGGAGAGCCGTGTGCGCTTTCTGGACTGCGAATCCGCGGCTATGGAGGCGCTGGATCAAGTACTCTGCCTGCGTCTCGGTGAAGTTGCTGAAGGCCAATGGGGAGAAACCGGCGGCGGCGAACAGGGTCTTCCATGGCGGAGCGGCGGCGGAGGAAATGGTGGCGTCGATCTTTGGGGCCAGCAGGAA
>PIST-9
CGAAGAAGCAGACGAGCTTCTAATCACATTACTAAATAAAGTATAGCAGCAGCA---------GATACATAGACGACTTGAGGGAAAAATACTTAGTAATGTTTTTCAAAGCTCTGGTTAACAGAAAAAAGCCCGGGAAATTAACAATAAAAAGGAAAAAACAGA---GATTTTGTTTTATTTCTGTTATTTAGTCTGCTAAATTGGTTTTTTGATTAATTTAATTAATTAAGGCGGGGGCCCGCACCTCCAGGCAGTGGCGGAGACCAGTGGGCGGCCCTGCCACCCGAGGAGGAGAGCCGTGTGCGCTTTCTGGACTGCGAATCCGCGGCTATGGAGGCGCTGGATCAAGTACTCTGCCTGCGTCTCGGTGAAGTTGCTGAAGGCCAATGGGGAGAAACCGGCGGCGGCGAACAGGGTCTTCCATGGCGGAGCGGCGGCGGAGGAAATGGTGGCGTCGATCTTTGGGGCCAGCAGGAA
>PIST-2
CGAAGAAGCAGACGAGCTTCTAATCACATTACTAAATAAAGTATAGCAGCAGCA---------GATACATAGACGACTTGAGGGAAAAATACTTAGTAATGTTTTTCAAAGCTCTGGTTAACAGAAAAAAGCCCGGGAAATTAACAATAAAAAGGAAAAAACAGA---GATTTTGTTTTATTTCTGTTATTTAGTCTGCTAAATTGGTTTTTTGATTAATTTAATTAATTAAGGCGGGGGCCCGCACCTCCAGGCAGTGGCGGAGACCAGTGGGCGGCCCTGCCACCCGAGGAGGAGAGCCGTGTGCGCTTTCTGGACTGCGAATCCGCGGCTATGGAGGCGCTGGATCAAGTACTCTGCCTGCGTCTCGGTGAAGTTGCTGAAGGCCAATGGGGAGAAACCGGCGGCGGCGAACAGGGTCTTCCATGGCGGAGCGGCGGCGGAGGAAATGGTGGCGTCGATCTTTGGGGCCAGCAGGAA
>PIST-13
CGAAGAAGCAGACGAGCTTCTAATCACATTACTAAATAAAGTATAGCAGCAGCA---------GATACATAGACGACTTGAGGGAAAAATACTTAGTAATGTTTTTCAAAGCTCTGGTTAACAGAAAAAAGCCCGGGAAATTAACAATAAAAAGGAAAAAACAGA---GATTTTGTTTTATTTCTGTTATTTAGTCTGCTAAATTGGTTTTTTGATTAATTTAATTAATTAAGGCGGGGGCCCGCACCTCCAGGCAGTGGCGGAGACCAGTGGGCGGCCCTGCCACCCGAGGAGGAGAGCCGTGTGCGCTTTCTGGACTGCGAATCCGCGGCTATGGAGGCGCTGGATCAAGTACTCTGCCTGCGTCTCGGTGAAGTTGCTGAAGGCCAATGGGGAGAAACCGGCGGCGGCGAACAGGGTCTTCCATGGCGGAGCGGCGGCGGAGGAAATGGTGGCGTCGATCTTTGGGGCCAGCAGGAA
>PIST-10
CGAAGAAGCAGACGAGCTTCTAATCACATTACTAAATAAAGTATAGCAGCAGCA---------GATACATAGACGACTTGAGGGAAAAATACTTAGTAATGTTTTTCAAAGCTCTGGTTAACAGAAAAAAGCCCGGGAAATTAACAATAAAAAGGAAAAAACAGA---GATTTTGTTTTATTTCTGTTATTTAGTCTGCTAAATTGGTTTTTTGATTAATTTAATTAATTAAGGCGGGGGCCCGCACCTCCAGGCAGTGGCGGAGACCAGTGGGCGGCCCTGCCACCCGAGGAGGAGAGCCGTGTGCGCTTTCTGGACTGCGAATCCGCGGCTATGGAGGCGCTGGATCAAGTACTCTGCCTGCGTCTCGGTGAAGTTGCTGAAGGCCAATGGGGAGAAACCGGCGGCGGCGAACAGGGTCTTCCATGGCGGAGCGGCGGCGGAGGAAATGGTGGCGTCGATCTTTGGGGCCAGCAGGAA
>PILA-22
CGAAGAAGCAGACGAGCTTCTAATCACATTACTAAATAAAGTATAGCAGCAGCA---------GATACATAGACGACTTGAGGGAAAAATACTTAGTAATGTTTTTCAAAGCTCTGGTTAACAGAAAAAAGCCCGGGAAATTAACAATAAAAAGGAAAAAACAGA---GATTTTGTTTTATTTCTGTTATTTAGTCTGCTAAATTGGTTTTTTGATTAATTTAATTAATTAAGGCGGGGGCCCGCACCTCCAGGCAGTGGCGGAGACCAGTGGGCGGCCCTGCCACCCGAGGAGGAGAGCCGTGTGCGCTTTCTGGACTTCGAATCCGCGGCTATGGAGGCGCTGGATCAGGTACTCTGCCTGCGTCTCGGTGAAGTTGCTGAAGGCCACTGGGGAGAAACCGGCGGCGGCGAACAGGGTCTTCCATGGCGGACCGGCGGCGGAGGAAATGGTGGCGTCGATCTTTGGGGCCAGCAGGAA
>PILA-23
CGAAGAAGCAGACGAGCTTCTAATCACATTACTAAATAAAGTATAGCAGCAGCA---------GATACATAGACGACTTGAGGGAAAAATACTTAGTAATGTTTTTCAAAGCTCTGGTTAACAGAAAAAAGCCCGGGAAATTAACAATAAAAAGGAAAAAACAGA---GATTTTGTTTTATTTCTGTTATTTAGTCTGCTAAATTGGTTTTTTGATTAATTTAATTAATTAAGGCGGGGGCCCGCACCTCCAGGCAGTGGCGGAGACCAGTGGGCGGCCCTGCCACCCGAGGAGGAGAGCCGTGTGCGCTTTCTGGACTTCGAATCCGCGGCTATGGAGGCGCTGGATCAGGTACTCTGCCTGCGTCTCGGTGAAGTTGCTGAAGGCCAATGGGGAGAAACCGGCGGCGGCGAACAGGGTCTTCCATGGCGGAGCGGCGGCGGAGGAAATGGTTGCGTCGATCTTTGGTGCCAGCAGGAA
>PILA-29
CGAAGAAGCAGACGAGCTTCTAATCACATTACTAAATAAAGTATAGCAGCAGCA---------GATACATAGACGACTTGAGGGAAAAATACTTAGTAATGTTTTTCAAAGCTCTGGTTAACAGAAAAAAGCCCGGGAAATTAACAATAAAAAGGAAAAAACAGA---GATTTTGTTTTATTTCTGTTATTTAGTCTGCTAAATTGGTTTTTTGATTAATTTAATTAATTAAGGCGGGGGCCCGCACCTCCAGGCAGTGGCGGAGACCAGTGGGCGGCCCTGCCACCCGAGGAGGAGAGCCGTGTGCGCTTTCTGGACTTCGAATCCGCGGCTATGGAGGCGCTGGATCAGGTACTCTGCCTGCGTCTCGGTGAAGTTGCTGAAGGCCAATGGGGAGAAACCGGCGGCGGCGAACAGGGTCTTCCATGGCGGAGCGGCGGCGGAGGAAATGGTTGCGTCGATCTTTGGGGCCAGCAGGAA
>PILA-21
CGAAGAAGCAGACGAGCTTCTAATCACATTACTAAATAAAGTATAGCAGCAGCA---------GATACATAGACGACTTGAGGGAAAAATACTTAGTAATGTTTTTCAAAGCTCTGGTTAACAGAAAAAAGCCCGGGAAATTAACAATAAAAAGGAAAAAACAGA---GATTTTGTTTTATTTCTGTTATTTAGTCTGCTAAATTGGTTTTTTGATTAATTTAATTAATTAAGGCGGGGGCCCGCACCTCCAGGCAGTGGCGGAGACCAGTGGGCGGCCCTGCCACCCGAGGAGGAGAGCCGTGTGCGCTTTCTGGACTTCGAATCCGCGGCTATGGAGGCGCTGGATCAGGTACTCTGCCTGCGTCTCGGTGAAGTTGCTGAAGGCCACTGGGGAGAAACCGGCGGCGGCGAACAGGGTCTTCCATGGCGGACCGGCGGCGGAGGAAATGGTGGCGTCGATCTTTGGGGCCAGCAGGAA
>PILA-27
CGAAGAAGCAGACGAGCTTCTAATCACATTACTAAATAAAGTATAGCAGCAGCA---------GATACATAGACGACTTGAGGGAAAAATACTTAGTAATGTTTTTCAAAGCTCTGGTTAACAGAAAAAAGCCCGGGAAATTAACAATAAAAAGGAAAAAACAGA---GATTTTGTTTTATTTCTGTTATTTAGTCTGCTAAATTGGTTTTTTGATTAATTTAATTAATTAAGGCGGGGGCCCGCACCTCCAGGCAGTGGCGGAGACCAGTGGGCGGCCCTGCCACCCGAGGAGGAGAGCCGTGTGCGCTTTCTGGACTTCGAATCCGCGGCTATGGAGGCGCTGGATCAGGTACTCTGCCTGCGTCTCGGTGAAGTTGCTGAAGGCCAATGGGGAGAAACCGGCGGCGGCGAACAGGGTCTTCCATGGCGGAGCGGCGGCGGAGGAAATGGTTGCGTCGATCTTTGGGGCCAGCAGGAA
>PILA-24
CGAAGAAGCAGACGAGCTTCTAATCACATTACTAAATAAAGTATAGCAGCAGCA---------GATACATAGACGACTTGAGGGAAAAATACTTAGTAATGTTTTTCAAAGCTCTGGTTAACAGAAAAAAGCCCGGGAAATTAACAATAAAAAGGAAAAAACAGA---GATTTTGTTTTATTTCTGTTATTTAGTCTGCTAAATTGGTTTTTTGATTAATTTAATTAATTAAGGCGGGGGCCCGCACCTCCAGGCAGTGGCGGAGACCAGTGGGCGGCCCTGCCACCCGAGGAGGAGAGCCGTGTGCGCTTTCTGGACTTCGAATCCACGGCTATGGAGGCGCTGGATCAGGTACTCTGCCTGCGTCTCGGTGAAGTTGCTGAAGGCCACTGGGGAGAAACCGGCGGCGGCGAACAGGGTCTTCCATGGCGGAGCGGCGGCGGAGGAAATGGTGGCGTCGATCTTTGGGGCCAGTAGGAA
>PILA-20
CGAAGAAGCAGACGAGCTTCTAATCACATTACTAAATAAAGTATAGCAGCAGCA---------GATACATAGACGACTTGAGGGAAAAATACTTAGTAATGTTTTTCAAAGCTCTGGTTAACAGAAAAAAGCCCGGGAAATTAACAATAAAAAGGAAAAAACAGA---GATTTTGTTTTATTTCTGTTATTTAGTCTGCTAAATTGGTTTTTTGATTAATTTAATTAATTAAGGCGGGGGCCCGCACCTCCAGGCAGTGGCGGAGACCAGTGGGCGGCCCTGCCACCCGAGGAGGAGAGCCGTGTGCGCTTTCTGGACTTCGAATCCGCGGCTATGGAGGCGCTGGATCAGGTACTCTGCCTGCGTCTCGGTGAAGTTGCTGAAGGCCACTGGGGAGAAACCGGCGGCGGCGAACAGGGTCTTCCATGGCGGACCGGCGGCGGAGGAAATGGTGGCGTCGATCTTTGGGGCCAGCAGGAA
>PILA-28
CGAAGAAGCAGACGAGCTTCTAATCACATTACTAAATAAAGTATAGCAGCAGCA---------GATACATAGACGACTTGAGGGAAAAATACTTAGTAATGTTTTTCAAAGCTCTGGTTAACAGAAAAAAGCCCGGGAAATTAACAATAAAAAGGAAAAAACAGA---GATTTTGTTTTATTTCTGTTATTTAGTCTGCTAAATTGGTTTTTTGATTAATTTAATTAATTAAGGCGGGGGCCCGCACCTCCAGGCAGTGGCGGAGACCAGTGGGCGGCCCTGCCACCCGAGGAGGAGAGCCGTGTGCGCTTTCTGGACTTCGAATCCGCGGCTATGGAGGCGCTGGATCAGGTACTCTGCCTGCGTCTCGGTGAAGTTGCTGAAGGCCAATGGGGAGAAACCGGCGGCGGCGAACAGGGTCTTCCATGGCGGAGCGGCGGCGGAGGAAATGGTTGCGTCGATCTTTGGTGCCAGCAGGAA
>PILA-26
CGAAGAAGCAGACGAGCTTCTAATCACATTACTAAATAAAGTATAGCAGCAGCA---------GATACATAGACGACTTGAGGGAAAAATACTTAGTAATGTTTTTCAAAGCTCTGGTTAACAGAAAAAAGCCCGGGAAATTAACAATAAAAAGGAAAAAACAGA---GATTTTGTTTTATTTCTGTTATTTAGTCTGCTAAATTGGTTTTTTGATTAATTTAATTAATTAAGGCGGGGGCCCGCACCTCCAGGCAGTGGCGGAGACCAGTGGGCGGCCCTGCCACCCGAGGAGGAGAGCCGTGTGCGCTTTCTGGACTTCGAATCCGCGGCTATGGAGGCGCTGGATCAGGTACTCTGCCTGCGTCTCGGTGAAGTTGCTGAAGGCCACTGGGGAGAAACCGGCGGCGGCGAACAGGGTCTTCCATGGCGGACCGGCGGCGGAGGAAATGGTGGCGTCGATCTTTGGGGCCAGCAGGAA
>PILA-18
CGAAGAAGCAGACGAGCTTCTAATCACATTACTAAATAAAGTATAGCAGCAGCA---------GATACATAGACGACTTGAGGGAAAAATACTTAGTAATGTTTTTCAAAGCTCTGGTTAACAGAAAAAAGCCCGGGAAATTAACAATAAAAAGGAAAAAACAGA---GATTTTGTTTTATTTCTGTTATTTAGTCTGCTAAATTGGTTTTTTGATTAATTTAATTAATTAAGGCGGGGGCCCGCACCTCCAGGCAGTGGCGGAGACCAGTGGGCGGCCCTGCCACCCGAGGAGGAGAGCCGTGTGCGCTTTCTGGACTTCGAATCCGCGGCTATGGAGGCGCTGGATCAGGTACTCTGCCTGCGTCTCGGTGAAGTTGCTGAAGGCCAATGGGGAGAAACCGGCGGCGGCGAACAGGGTCTTCCATGGCGGAGCGGCGGCGGAGGAAATGGTTGCGTCGATCTTTGGGGCCAGCAGGAA
>PILA-19
CGAAGAAGCAGACGAGCTTCTAATCACATTACTAAATAAAGTATAGCAGCAGCA---------GATACATAGACGACTTGAGGGAAAAATACTTAGTAATGTTTTTCAAAGCTCTGGTTAACAGAAAAAAGCCCGGGAAATTAACAATAAAAAGGAAAAAACAGA---GATTTTGTTTTATTTCTGTTATTTAGTCTGCTAAATTGGTTTTTTGATTAATTTAATTAATTAAGGCGGGGGCCCGCACCTCCAGGCAGTGGCGGAGACCAGTGGGCGGCCCTGCCACCCGAGGAGGAGAGCCGTGTGCGCTTTCTGGACTTCGAATCCGCGGCTATGGAGGCGCTGGATCAGGTACTCTGCCTGCGTCTCGGTGAAGTTGCTGAAGGCCACTGGGGAGAAACCGGCGGCGGCGAACAGGGTCTTCCATGGCGGACCGGCGGCGGAGGAAATGGTGGCGTCGATCTTTGGGGCCAGCAGGAA
