# Supplementary material for: An empirical evaluation of two-stage species tree inference strategies using a multilocus dataset from North American pines
Source: BMC Evol Biol. 2014 Mar 29;14:67. doi: 10.1186/1471-2148-14-67 (PMC4021425; doi:10.1186/1471-2148-14-67)
Supplement: Additional file 3 — Zip archive containing data filesDp,Dp,0,Ds,Ds,0, and a description of these files. [file 1471-2148-14-67-S3.zip › DeGiorgioEtAl_2014_AdditionalFile1/Dataset_Dp0/2_8852_01.fas]

>PIAL-6
NNNNNNNNNNNNNNNNNNNNNNNNNNNNNNNNNNNNNNNNNNNNNNTTAATCAAACCCCTGTCAATTCGTGACCGATAGAAGGCTTCCTGAAAACAATAAAAATCCACAATAAATTATAATGATCATAAGGTGTATCCATAATATGATTA------GTCATGAAAAATATAAGAA-GGCCCATATTCATAGTTAATGGACCATGCCTTGGTGCATACGTTAAAAACAAATAGGTGACGGCTAAAACATTCTCAAAAATTTAGCAGCAGCAGTCACCTTTAAATTTAAGATGAAAGAAGGGACTATATTATCTTTCACTAAAGCAACTGCACAACCACCCCATCCAGCTCCAGTAAGTCTCGCACCAACCGCTCCACTATCTTGACAAACCTTTACAAGCTCTTCCAATTC
>PIAL-13
ACTTGATGGTTTAGAGGCAAATACATAGAGGCCTAAATCATTGTGATTAATCAAACCCCCGTCAATTCGTGACCGATAGAAGGCTTCCTGAAAACAATAAAAATCCACAATAAATTATAACGATCATAAGGTGTATCCCTAACATGATTA------GTCATGAAAAATATAAGAAAGGCCCATATTCATAGTTAATGGACCATGCCTTGGTGCATACGTTAAAAACAAATACGTGACGGCTAAAACATTCTCAAAAATTTAGCGGCAGCAGTCACCTTTAAATTTAAGATGAAAGAAGGGACTATATTATCTTTCACTAAAGCAACTGCACAACCACCCCATCCAGCTCCAGTAAGTCTCGCACCAACTGCTCCACTATCTTGACAAACCTTTACAAGCTCTTCCAATTC
>PIAL-4
ACTTGATGGTTTAGAGGCAAATACATAGAGGCCTAAATCATTGTGATTAATCAAACCCCTGTCAATTCGTGACCGATAGAAGGCTTCCTGAAAACAATAAAAATCCACAATAAATTATAATGATCATAAGGTGTATCCATAATATGATTA------GTCATGAAAAATATAAGAA-GGCCCATATTCATAGTTAATGGACCATGCCTTGGTGCATACGTTAAAAACAAATAGGTGACGGCTAAAACATTCTCAAAAATTTAGCAGCAGCAGTCACCTTTAAATTTAAGATGAAAGAAGGGACTATATTATCTTTCACTAAAGCAACTGCACAACCACCCCATCCAGCTCCAGTAAGTCTCGCACCAACCGCTCCACTATCTTGACAAACCTTTACAAGCTCTTCCAATTC
>PIAL-17
ACTTGATGGTTTAGAGGCAAATACATAGAGGCCTAAATCATTGTGATTAATCAAACCCCTGTCAATTCGTGACCGATAGAAGGCTTCCTGAAAACAATAAAAATCCACAATAAATTATAATGATCATAAGGTGTATCCATAATATGATTA------GTCATGAAAAATATAAGAA-GGCCCATATTCATAGTTAATGGACCATGCCTTGGTGCATACGTTAAAAACAAATAGGTGACGGCTAAAACATTCTCAAAAATTTAGCAGCAGCAGTCACCTTTAAATTTAAGATGAAAGAAGGGACTATATTATCTTTCACTAAAGCAACTGCACAACCACCCCATCCAGCTCCAGTAAGTCTCGCACCAACCGCTCCACTATCTTGACAAACCTTTACAAGCTCTTCCAATTC
>PIAL-10
ACTTGATGGTTTAGAGGCAAATACATAGAGGCCTAAATCATTGTGATTAATCAAACCCCTGTCAATTCGTGACCGATAGAAGGCTTCCTGAAAACAATAAAAATCCACAATAAATTATAATGATCATAAGGTGTATCCATAATATGATTA------GTCATGAAAAATATAAGAA-GGCCCATATTCATAGTTAATGGACCATGCCTTGGTGCATACGTTAAAAACAAATAGGTGACGGCTAAAACATTCTCAAAAATTTAGCAGCAGCAGTCACCTTTAAATTTAAGATGAAAGAAGGGACTATATTATCTTTCACTAAAGCAACTGCACAACCACCCCATCCAGCTCCAGTAAGTCTCGCACCAACCGCTCCACTATCTTGACAAACCTTTACAAGCTCTTCCAATTC
>PIAL-3
ACTTGATGGTTTAGAGGCAAATACATAGAGGCCTAAATCATTGTGATTAATCAAACCCCTGTCAATTCGTGACCGATAGAAGGCTTCCTGAAAACAATAAAAATCCACAATAAATTATAATGATCATAAGGTGTATCCATAATATGATTA------GTCATGAAAAATATAAGAA-GGCCCATATTCATAGTTAATGGACCATGCCTTGGTGCATACGTTAAAAACAAATAGGTGACGGCTAAAACATTCTCAAAAATTTAGCAGCAGCAGTCACCTTTAAATTTAAGATGAAAGAAGGGACTATATTATCTTTCACTAAAGCAACTGCACAACCACCCCATCCAGCTCCAGTAAGTCTCGCACCAACCGCTCCACTATCTTGACAAACCTTTACAAGCTCTTCCAATTC
>PIAL-16
ACTTGATGGTTTAGAGGCAAATACATAGAGGCCTAAATCATTGTGATTAATCAAACCCCTGTCAATTCGTGACCGATAGAAGGCTTCCTGAAAACAATAAAAATCCACAATAAATTATAATGATCATAAGGTGTATCCATAATATGATTA------GTCATGAAAAATATAAGAA-GGCCCATATTCATAGTTAATGGACCATGCCTTGGTGCATACGTTAAAAACAAATAGGTGACGGCTAAAACATTCTCAAAAATTTAGCAGCAGCAGTCACCTTTAAATTTAAGATGAAAGAAGGGACTATATTATCTTTCACTAAAGCAACTGCACAACCACCCCATCCAGCTCCAGTAAGTCTCGCACCAACCGCTCCACTATCTTGACAAACCTTTACAAGCTCTTCCAATTC
>PIAL-12
ACTTGATGGTTTAGAGGCAAATACATAGAGGCCTAAATCATTGTGATTAATCAAACCCCTGTCAATTCGTGACCGATAGAAGGCTTCCTGAAAACAATAAAAATCCACAATAAATTATAATGATCATAAGGTGTATCCATAATATGATTA------GTCATGAAAAATATAAGAA-GGCCCATATTCATAGTTAATGGACCATGCCTTGGTGCATACGTTAAAAACAAATAGGTGACGGCTAAAACATTCTCAAAAATTTAGCAGCAGCAGTCACCTTTAAATTTAAGATGAAAGAAGGGACTATATTATCTTTCACTAAAGCAACTGCACAACCACCCCATCCAGCTCCAGTAAGTCTCGCACCAACCGCTCCACTATCTTGACAAACCTTTACAAGCTCTTCCAATTC
>PIAL-5
ACTTGATGGTTTAGAGGCAAATACATAGAGGCCTAAATCATTGTGATTAATCAAACCCCTGTCAATTCGTGACCGATAGAAGGCTTCCTGAAAACAATAAAAATCCACAATAAATTATAATGATCATAAGGTGTATCCATAATATGATTA------GTCATGAAAAATATAAGAA-GGCCCATATTCATAGTTAATGGACCATGCCTTGGTGCATACGTTAAAAACAAATAGGTGACGGCTAAAACATTCTCAAAAATTTAGCAGCAGCAGTCACCTTTAAATTTAAGATGAAAGAAGGGACTATATTATCTTTCACTAAAGCAACTGCACAACCACCCCATCCAGCTCCAGTAAGTCTCGCACCAACCGCTCCACTATCTTGACAAACCTTTACAAGCTCTTCCAATTC
>PIAL-9
ACTTGATGGTTTAGAGGCAAATACATAGAGGCCTAAATCATTGTGATTAATCAAACCCCTGTCAATTCGTGACCGATAGAAGGCTTCCTGAAAACAATAAAAATCCACAATAAATTATAATGATCATAAGGTGTATCCATAATATGATTA------GTCATGAAAAATATAAGAA-GGCCCATATTCATAGTTAATGGACCATGCCTTGGTGCATACGTTAAAAACAAATAGGTGACGGCTAAAACATTCTCAAAAATTTAGCAGCAGCAGTCACCTTTAAATTTAAGATGAAAGAAGGGACTATATTATCTTTCACTAAAGCAACTGCACAACCACCCCATCCAGCTCCAGTAAGTCTCGCACCAACCGCTCCACTATCTTGACAAACCTTTACAAGCTCTTCCAATTC
>PIAL-8
ACTTGATGGTTTAGAGGCAAATACATAGAGGCCTAAATCATTGTGATTAATCAAACCCCTGTCAATTCGTGACCGATAGAAGGCTTCCTGAAAACAATAAAAATCCACAATAAATTATAATGATCATAAGGTGTATCCATAATATGATTA------GTCATGAAAAATATAAGAA-GGCCCATATTCATAGTTAATGGACCATGCCTTGGTGCATACGTTAAAAACAAATAGGTGACGGCTAAAACATTCTCAAAAATTTAGCAGCAGCAGTCACCTTTAAATTTAAGATGAAAGAAGGGACTATATTATCTTTCACTAAAGCAACTGCACAACCACCCCATCCAGCTCCAGTAAGTCTCGNNNNNNNNNNNNNNNNNNNNNNNNNNNNNNNNNNNNNNNNNNNNNNNNN
>PIAL-15
ACTTGATGGTTTAGAGGCAAATACATAGAGGCCTAAATCATTGTGATTAATCAAACCCCTGTCAATTCGTGACCGATAGAAGGCTTCCTGAAAACAATAAAAATCCACAATAAATTATAATGATCATAAGGTGTATCCATAATATGATTA------GTCATGAAAAATATAAGAA-GGCCCATATTCATAGTTAATGGACCATGCCTTGGTGCATACGTTAAAAACAAATAGGTGACGGCTAAAACATTCTCAAAAATTTAGCAGCAGCAGTCACCTTTAAATTTAAGATGAAAGAAGGGACTATATTATCTTTCACTAAAGCAACTGCACAACCACCCCATCCAGCTCCAGTAAGTCTCGCACCAACCGCTCCACTATCTTGACAAACCTTTNNNNNNNNNNNNNNNNN
>PIAL-7
ACTTGATGGTTTAGAGGCAAATACATAGAGGCCTAAATCATTGTGATTAATCAAACCCCTGTCAATTCGTGACCGATAGAAGGCTTCCTGAAAACAATAAAAATCCACAATAAATTATAATGATCATAAGGTGTATCCATAATATGATTA------GTCATGAAAAATATAAGAA-GGCCCATATTCATAGTTAATGGACCATGCCTTGGTGCATACGTTAAAAACAAATAGGTGACGGCTAAAACATTCTCAAAAATTTAGCAGCAGCAGTCACCTTTAAATTTAAGATGAAAGAAGGGACTATATTATCTTTCACTAAAGCAACTGCACAACCACCCCATCCAGCTCCAGTAAGTCTCGCACCAACCGCTCCACTATCTTGACAAACCTTTACAAGCTCTTCCAATTC
>PIAY-9
ACTTGATGGTTTAGAGGCAAATACATAGAGGCCTAAATCATTGTGATTAATCAAACCCCTGTCAATTCGTGACCGATAGAAGGTTTCCTGAAAACAATAAAAATCCACAATAAATTATAATGATCATAAGGTGTATCCCTAACATGATTA------GTCATGAAAAATATAAGAAAGGCCCATATTCATAGTTAATGGACCATGCCTTGGTGCATACGTTAAAAACAAATACGTGACGGCTAAAACATTCTCAAAAATTTAGCGGCAGCAGTCACCTTTAAATTTAAGATGAAAGAAGGGACTATATTATCTTTCACTAAAGCAACTGCACAACCACCCCATCCAGCTCCAGTAAGTCTCGCACCAACTGCTCCACTATCTTGACAAACCTTTACAAGCTCTTCCAATTC
>PIAY-18
ACTTGATGGTTTAGAGGCAAATACATGGAGGCCTAAATCATTGTGATTAATCAAACCCCTGTCAATTCGTGACCGATAGAAGGTTTCCTGAAAACAATAAAAATCCACAATAAATTATAATGATCATAAGGTGTATCCCTAACATGATTA------GTCATGAAAAATATAAGAAAGGCCCATATTCATAGTTAATGGACCATGCCTTGGTGCATACGTTAAAAACAAATACGTGACGGCTAAAACATTCTCAAAAATTTAGCGGCAGCAGTCACCTTTAAATTTAAGATGAAAGAAGGGACTATATTATCTTTCACTAAAGCAACTGCACAACCACCCCATCCAGCTCCAGTAAGTCTCGCACCAACTGCTCCACTATCTTGACAAACCTTTACAAGCTCTTCCAATTC
>PIAY-3
NNNNNATGGTTTAGAGGCAAATACATGGAGGCCTAAATCATTGTGATTAATCAAACCCCTGTCAATTCGTGACCGATAGAAGGTTTCCTGAAAACAATAAAAATCCACAATAAATTATAATGATCATAAGGTGTATCCCTAACATGATTA------GTCATGAAAAATATAAGAAAGGCCCATATTCATAGTTAATGGACCATGCCTTGGTGCATACGTTAAAAACAAATACGTGACGGCTAAAACATTCTCAAAAATTTAGCGGCAGCAGTCACCTTTAAATTTAAGATGAAAGAAGGGACTATATTATCTTTCACTAAAGCAACTGCACAACCACCCCATCCAGCTCCAGTAAGTCTCGCACCAACTGCTCCACTATCTTGACAAACCTTTACAAGCTCTTCCAATTC
>PIAY-13
ACTTGATGGTTTAGAGGCAAATACATAGAGGCCTAAATCATTGTGATTAATCAAACCCCTGTCAATTCGTGACCGATAGAAGGCTTCCTGAAAACAATAAAAATCCACAATAAATTATAATGATCATAAGGTGTATCCCTAACATGATTA------GTCATGAAAAATATAAGAAAGGCCCATATTCATAGTTAATGGACCATGCCTTGGTGCATACGTTAAAAACAAATACGTGACGGCTTAAACATTCTCAAAAATTTAGCGGCAGCAGTCACCTTTAAATTTAAGATGAAAGAAGGGACTATATTATCTTTCACTAAAGCAACTGCACAACCACCCCATCCAGCTCCAGTAAGTCTCGCACCAACTGCTCCACTATCTTGACAAACCTTTACAAGCTCTTCCAATTC
>PIAY-7
ACTTGATGGTTTAGAGGCAAATACATAGAGGCCTAAATCATTGTGATTAATCAAACCCCTGTCAATTCGTGACCGATAGAAGGCTTCCTGAAAACAATAAAAATCCACAATAAATTATAATGATCATAAGGTGTATCCCTAACATGATTA------GTCATGAAAAATATAAGAAAGGCCCATATTCATAGTTAATGGACCATGCCTTGGTGCATACGTTAAAAACAAATACGTGACGGCTTAAACATTCTCAAAAATTTAGCGGCAGCAGTCACCTTTAAATTTAAGATGAAAGAAGGGACTATATTATCTTTCACTAAAGCAACTGCACAACCACCCCATCCAGCTCCAGTAAGTCTCGCACCAACTGCTCCACTATCTTGACAAACCTTTACAAGCTCTTCCAATTC
>PIAY-8
ACTTGATGGTTTAGAGGCAAATACATAGAGGCCTAAATCATTGTGATTAATCAAACCCCTGTCAATTCGTGACCGATAGAAGGCTTCCTGAAAACAATAAAAATCCACAATAAATTATAATGATCATAAGGTGTATCCATAATATGATTA------GTCATGAAAAATATAAGAA-GGCCCATATTCATAGTTAATGGACCATGCCTTGGTGCATACGTTAAAAACAAATAGGTGACGGCTAAAACATTCTCAAAAATTTAGCAGCAGCAGTCACCTTTAAATTTAAGATGAAAGAAGGGACTATATTATCTTTCACTAAAGCAACTGCACAACCACCCCATCCAGCTCCAGTAAGTCTCGCACCAACCGCTCCACTATCTTGACAAACCTTTACAAGCTCTTCCAATTC
>PIAY-4
NNNNNNNNNNNNNNNNNNNNNNNNNNNNNNNNNNNNNNNNTTGTGATTAATCAAACCCCTGTCAATTCGTGACCGATAGAAGGTTTCCTGAAAACAATAAAAATCCACAATAAATTATAATGATCATAAGGTGTATCCCTAACATGATTA------GTCATGAAAAATATAAGAAAGGCCCATATTCATAGTTAATGGACCATGCCTTGGTGCATACGTTAAAAACAAATACGTGACGGCTAAAACATTCTCAAAAATTTAGCGGCAGCAGTCACCTTTAAATTTAAGATGAAAGAAGGGACTATATTATCTTTCACTAAAGCAACTGCACAACCACCCCATCCAGCTCCAGTAAGTCTCGCACCAACTGCTCCACTATCTTGACAAACCTTTACAAGCTCTTCCAATTC
>PIAY-5
ACTTGATGGTTTAGAGGCAAATACATGGAGGCCTAAATCATTGTGATTAATCAAACCCCTGTCAATTCGTGACCGATAGAAGGTTTCCTGAAAACAATAAAAATCCACAATAAATTATAATGATCATAAGGTGTATCCCTAACATGATTA------GTCATGAAAAATATAAGAAAGGCCCATATTCATAGTTAATGGACCATGCCTTGGTGCATACGTTAAAAACAAATACGTGACGGCTAAAACATTCTCAAAAATTTAGCGGCAGCAGTCACCTTTAAATTTAAGATGAAAGAAGGGACTATATTATCTTTCACTAAAGCAACTGCACAACCACCCCATCCAGCTCCAGTAAGTCTCGCACCAACTGCTCCACTATCTTGACAAACCTTTACAAGCTCTTCCAATTC
>PIAY-15
ACTTGATGGTTTAGAGGCAAATACATGGAGGCCTAAATCATTGTGATTAATCAAACCCCTGTCAATTCGTGACCGATAGAAGGTTTCCTGAAAACAATAAAAATCCACAATAAATTATAATGATCATAAGGTGTATCCCTAACATGATTA------GTCATGAAAAATATAAGAAAGGCCCATATTCATAGTTAATGGACCATGCCTTGGTGCATACGTTAAAAACAAATACGTGACGGCTAAAACATTCTCAAAAATTTAGCGGCAGCAGTCACCTTTAAATTTAAGATGAAAGAAGGGACTATATTATCTTTCACTAAAGCAACTGCACAACCACCCCATCCAGCTCCAGTAAGTCTCGCACCAACTGCTCCACTATCTTGACAAACCTTTACAAGCTCTTCCAATTC
>PIAY-14
ACTTGATGGTTTAGAGGCAAATACATAGAGGCCTAAATCATTGTGATTAATCAAACCCCTGTCAATTCGTGACCGATAGAAGGCTTCCTGAAAACAATAAAAATCCACAATAAATTATAATGATCATAAGGTGTATCCATAATATGATTA------GTCATGAAAAATATAAGAA-GGCCCATATTCATAGTTAATGGACCATGCCTTGGTGCATACGTTAAAAACAAATAGGTGACGGCTAAAACATTCTCAAAAATTTAGCAGCAGCAGTCACCTTTAAATTTAAGATGAAAGAAGGGACTATATTATCTTTCACTAAAGCAACTGCACAACCACCCCATCCAGCTCCAGTAAGTCTCGCACCAACCGCTCCACTATCTTGACAAACCTTTACAAGCTCTTCCAATTC
>PIAY-10
ACTTGATGGTTTAGAGGCAAATACATAGAGGCCTAAATCATTGTGATTAATCAAACCCCTGTCAATTCGTGACCGATAGAAGGCTTCCTGAAAACAATAAAAATCCACAATAAATTATAATGATCATAAGGTGTATCCCTAACATGATTA------GTCATGAAAAATATAAGAAAGGCCCATATTCATAGTTAATGGACCATGCCTTGGTGCATACGTTAAAAACAAATACGTGACGGCTTAAACATTCTCAAAAATTTAGCGGCAGCAGTCACCTTTAAATTTAAGATGAAAGAAGGGACTATATTATCTTTCACTAAAGCAACTGCACAACCACCCCATCCAGCTCCAGTAAGTCTCGCACCAACTGCTCCACTATCTTGACAAACCTTTACAAGCTCTTCCAATTC
>PIAY-19
ACTTGATGGTTTAGAGGCAAATACATAGAGGCCTAAATCATTGTGATTAATCAAACCCCTGTCAATTCGTGACCGATAGAAGGCTTCCTGAAAACAATAAAAATCCACAATAAATTATAATGATCATAAGGTGTATCCCTAACATGATTA------GTCATGAAAAATATAAGAAAGGCCCATATTCATAGTTAATGGACCATGCCTTGGTGCATACGTTAAAAACAAATACGTGACGGCTTAAACATTCTCAAAAATTTAGCGGCAGCAGTCACCTTTAAATTTAAGATGAAAGAAGGGACTATATTATCTTTCACTAAAGCAACTGCACAACCACCCCATCCAGCTCCAGTAAGTCTCGCACCAACTGCTCCACTATCTTGACAAACCTTTACAAGCTCTTCCAATTC
>PIAY-2
ACTTGATGGTTTAGAGGCAAATACATGGAGGCCTAAATCATTGTGATTAATCAAACCCCTGTCAATTCGTGACCGATAGAAGGTTTCCTGAAAACAATAAAAATCCACAATAAATTATAATGATCATAAGGTGTATCCCTAACATGATTA------GTCATGAAAAATATAAGAAAGGCCCATATTCATAGTTAATGGACCATGCCTTGGTGCATACGTTAAAAACAAATACGTGACGGCTAAAACATTCTCAAAAATTTAGCGGCAGCAGTCACCTTTAAATTTAAGATGAAAGAAGGGACTATATTATCTTTCACTAAAGCAACTGCACAACCACCCCATCCAGCTCCAGTAAGTCTCGCACCAACTGCTCCACTATCTTGACAAACCTTTACAAGCTCTTCCAATTC
>PIAY-1
ACTTGATGGTTTAGAGGCAAATACATAGAGGCCTAAATCATTGTGATTAATCAAACCCCTGTCAATTCGTGACCGATAGAAGGCTTCCTGAAAACAATAAAAATCCACAATAAATTATAATGATCATAAGGTGTATCCATAATATGATTA------GTCATGAAAAATATAAGAA-GGCCCATATTCATAGTTAATGGACCATGCCTTGGTGCATACGTTAAAAACAAATAGGTGACGGCTAAAACATTCTCAAAAATTTAGCAGCAGCAGTCACCTTTAAATTTAAGATGAAAGAAGGGACTATATTATCTTTCACTAAAGCAACTGCACAACCACCCCATCCAGCTCCAGTAAGTCTCGCACCAACCGCTCCACTATCTTGACAAACCTTTACAAGCTCTTCCAATTC
>PIAY-17
ACTTGATGGTTTAGAGGCAAATACATAGAGGCCTAAATCATTGTGATTAATCAAACCCCTGTCAATTCGTGACCGATAGAAGGCTTCCTGAAAACAATAAAAATCCACAATAAATTATAATGATCATAAGGTGTATCCATAATATGATTA------GTCATGAAAAATATAAGAA-GGCCCATATTCATAGTTAATGGACCATGCCTTGGTGCATACGTTAAAAACAAATAGGTGACGGCTAAAACATTCTCAAAAATTTAGCAGCAGCAGTCACCTTTAAATTTAAGATGAAAGAAGGGACTATATTATCTTTCACTAAAGCAACTGCACAACCACCCCATCCAGCTCCAGTAAGTCTCGCACCAACCGCTCCACTATCTTGACAAACCTTTACAAGCTCTTCCAATTC
>PIAY-16
ACTTGATGGTTTAGAGGCAAATACATGGAGGCCTAAATCATTGTGATTAATCAAACCCCTGTCAATTCGTGACCGATAGAAGGTTTCCTGAAAACAATAAAAATCCACAATAAATTATAATGATCATAAGGTGTATCCCTAACATGATTA------GTCATGAAAAATATAAGAAAGGCCCATATTCATAGTTAATGGACCATGCCTTGGTGCATACGTTAAAAACAAATACGTGACGGCTAAAACATTCTCAAAAATTTAGCGGCAGCAGTCACCTTTAAATTTAAGATGAAAGAAGGGACTATATTATCTTTCACTAAAGCAACTGCACAACCACCCCATCCAGCTCCAGTAAGTCTCGCACCAACTGCTCCACTATCTTGACAAACCTTTACAAGCTCTTCCAATTC
>PIAY-6
NNNNNNNNNNNNNNNNNNNNNNNNNNNNNNNNNNNNNNNNNNNNNNTTAATCAAACCCCTGTCAATTCGTGACCGATAGAAGGTTTCCTGAAAACAATAAAAATCCACAATAAATTATAATGATCATAAGGTGTATCCCTAACATGATTA------GTCATGAAAAATATAAGAAAGGCCCATATTCATAGTTAATGGACCATGCCTTGGTGCATACGTTAAAAACAAATACGTGACGGCTAAAACATTCTCAAAAATTTAGCGGCAGCAGTCACCTTTAAATTTAAGATGAAAGAAGGGACTATATTATCTTTCACTAAAGCAACTGCACAACCACCCCATCCAGCTCCAGTAAGTCTCGCACCAACTGCTCCACTATCTTGACAAACCTTTACAAGCTCTTCCAATTC
>PIBU-1
ACTTGATGGTTTAGAGGCAAATACATAGAGGCCTAAATCATTGTGATTAATCAAACCCCTGTCAATTCGTGACCGATAGAAGGCTTCCTGAAAACAATAAAAATCCACAATAAATTATAATGATCATAAGGTGTATCCATAACATGATTA------GTCATGAAAAATATAAGAAATCCCCATATTCATAGTTAATGGACCATGCCTTGGTGCATACGTTAAAAACAAATAGGTGACGGCTAAAACATTCTCAAAAATTTAGCAGCAGCAGTCACCTTTAAATTTAAGATGAAAGAAGGAACTATATTATCTTTCACTAAAGCAACTGCACAACCACCCCATCCAGCTCCAGTAAGTCTCGCACCAACCGCTCCACTATCTTGACAAACCTTTACAAGCTCTTCCAATTC
>PIFL-9
ACTTGATGGTTTAGAGGCAAATACATAGAGGCCTAAATCATTGTGATTAATCACACCCCTGTCAATTCGTGACCGATAGAAGGCTTCCTGAAAACAATAAAAATCCACAATAAATTATAATGATCATAAGGTGTATCCCTAACATGATTA------GTCATGAAAAATATAAGAAAGGCCCATATTCATAGTTAATGGACCATGCCTTGGTCCATACGTTAAAAACAAATACGTGACGGCTAAAACATTCTCAAAAATTTAGCGGCAGCAGTCACCTTTAAATTTAAGATGAAAGAAGGGACTATATTATCTTTCACTAAAGCAACTGCACAACCACCCCATCCAGCTCCAGTAAGTCTCGCACCAACTGCTCCACTATCTTGACAAACCTTTACAAGCTCTTCCAATTC
>PIFL-16
ACTTGATGGTTTAGAGGCAAATACATAGAGGCCTAAATCATTGTGATTAATCACACCCCTGTCAATTCGTGACCGATAGAAGGCTTCCTGAAAACAATAAAAATCCACAATAAATTATAATGATCATAAGGTGTATCCCTAACATGATTA------GTCATGAAAAATATAAGAAAGGCCCATATTCATAGTTAATGGACCATGCCTTGGTCCATACGTTAAAAACAAATACGTGACGGCTAAAACATTCTCAAAAATTTAGCGGCAGCAGTCACCTTTAAATTTAAGATGAAAGAAGGGACTATATTATCTTTCACTAAAGCAACTGCACAACCACCCCATCCAGCTCCAGTAAGTCTCGCACCAACTGCTCCACTATCTTGACAAACCTTTACAAGCTCTTCCAATTC
>PIFL-5
ACTTGATGGTTTAGAGGCAAATACATAGAGGCCTAAATCATTGTGATTAATCACACCCCTGTCAATTCGTGACCGATAGAAGGCTTCCTGAAAACAATAAAAATCCACAATAAATTATAATGATCATAAGGTGTATCCCTAACATGATTA------GTCATGAAAAATATAAGAAAGGCCCATATTCATAGTTAATGGACCATGCCTTGGTGCATACGTTAAAAACAAATACGTGACGGCTTAAACATTCTCAAAAATTTAGCGGCAGCAGTCACCTTTAAATTTAAGATGAAAGAAGGGACTATATTATCTTTCACTAAAGCAACTGCACAACCACCCCATCCAGCTCCAGTAAGTCTCGCACCAACTGCTCCACTATCTTGACAAACCTTTACAAGCTCTTCCAATTC
>PIFL-12
ACTTGATGGTTTAGAGGCAAATACATAGAGGCCTAAATCATTGTGATTAATCACACCCCTGTCAATTCGTGACCGATAGAAGGCTTCCTGAAAACAATAAAAATCCACAATAAATTATAATGATCATAAGGTGTATCCCTAACATGATTA------GTCATGAAAAATATAAGAAAGGCCCATATTCATAGTTAATGGACCATGCCTTGGTCCATACGTTAAAAACAAATACGTGACGGCTAAAACATTCTCAAAAATTTAGCGGCAGCAGTCACCTTTAAATTTAAGATGAAAGAAGGGACTATATTATCTTTCACTAAAGCAACTGCACAACCACCCCATCCAGCTCCAGTAAGTCTCGCACCAACTGCTCCACTATCTTGACAAACCTTTACAAGCTCTTCCAATTC
>PIFL-2
ACTTGATGGTTTAGAGGCAAATACATAGAGGCCTAAATCATTGTGATTAATCACACCCCTGTCAATTCGTGACCGATAGAAGGCTTCCTGAAAACAATAAAAATCCACAATAAATTATAATGATCATAAGGTGTATCCCTAACATGATTA------GTCATGAAAAATATAAGAAAGGCCCATATTCATAGTTAATGGACCATGCCTTGGTCCATACGTTAAAAACAAATACGTGACGGCTAAAACATTCTCAAAAATTTAGCGGCAGCAGTCACCTTTAAATTTAAGATGAAAGAAGGGACTATATTATCTTTCACTAAAGCAACTGCACAACCACCCCATCCAGCTCCAGTAAGTCTCGCACCAACTGCTCCACTATCTTGACAAACCTTTACAAGCTCTTCCAATTC
>PIFL-4
ACTTGATGGTTTAGAGGCAAATACATAGAGGCCTAAATCATTGTGATTAATCAAACCCCTGTCAATTCGTGACCGATAGAAGGCTTCCTGAAAACAATAAAAATCCACAATAAATTATAATGATCATAAGGTGTATCCCTAACATGATTA------GTCATGAAAAATATAAGAAAGGCCCATATTCATAGTTAATGGACCATGCCTTGGTGCATACGTTAAAAACAAATACGTGACGGCTTAAACATTCTCAAAAATTTAGCGGCAGCAGTCACCTTTAAATTTAAGATGAAAGAAGGGACTATATTATCTTTCACTAAAGCAACTGCACAACCACCCCATCCAGCTCCAGTAAGTCTCGCACCAACTGCTCCACTATCTTGACAAACCTTTACAAGCTCTTCCAATTC
>PIFL-1
ACTTGATGGTTTAGAGGCAAATACATAGAGGCCTAAATCATTGTGATTAATCACACCCCTGTCAATTCGTGACCGATAGAAGGCTTCCTGAAAACAATAAAAATCCACAATAAATTATAATGATCATAAGGTGTATCCCTAACATGATTA------GTCATGAAAAATATAAGAAAGGCCCATATTCATAGTTAATGGACCATGCCTTGGTCCATACGTTAAAAACAAATACGTGACGGCTAAAACATTCTCAAAAATTTAGCGGCAGCAGTCACCTTTAAATTTAAGATGAAAGAAGGGACTATATTATCTTTCACTAAAGCAACTGCACAACCACCCCATCCAGCTCCAGTAAGTCTCGCACCAACTGCTCCACTATCTTGACAAACCTTTACAAGCTCTTCCAATTC
>PIFL-10
ACTTGATGGTTTAGAGGCAAATACATAGAGGCCTAAATCATTGTGATTAATCAAACCCCTGTCAATTCGTGACCGATAGAAGGCTTCCTGAAAACAATAAAAATCCACAATAAATTATAATGATCATAAGGTGTATCCATAATATGATTA------GTCATGAAAAATATAAGAA-GGCCCATATTCATAGTTAATGGACCATGCCTTGGTGCATACGTTAAAAACAAATAGGTGACGGCTAAAACATTCTCAAAAATTTAGCAGCAGCAGTCACCTTTAAATTTAAGATGAAAGAAGGGACTATATTATCTTTCACTAAAGCAACTGCACAACCACCCCATCCAGCTCCAGTAAGTCTCGCACCAACCGCTCCACTATCTTGACAAACCTTTACAAGCTCTTCCAATTC
>PIFL-3
ACTTGATGGTTTAGAGGCAAATACATAGAGGCCTAAATCATTGTGATTAATCAAACCCCTGTCAATTCGTGACCGATAGAAGGCTTCCTGAAAACAATAAAAATCCACAATAAATTATAATGATCATAAGGTGTATCCATAATATGATTA------GTCATGAAAAATATAAGAA-GGCCCATATTCATAGTTAATGGACCATGCCTTGGTGCATACGTTAAAAACAAATAGGTGACGGCTAAAACATTCTCAAAAATTTAGCAGCAGCAGTCACCTTTAAATTTAAGATGAAAGAAGGGACTATATTATCTTTCACTAAAGCAACTGCACAACCACCCCATCCAGCTCCAGTAAGTCTCGCACCAACCGCNNNNNNNNNNNNNNNNNNNNNNNNNNNNNNNNNNNNNNN
>PIFL-15
ACTTGATGGTTTAGAGGCAAATACATAGAGGCCTAAATCATTGTGATTAATCAAACCCCTGTCAATTCGTGACCGATAGAAGGCTTCCTGAAAACAATAAAAATCCACAATAAATTATAATGATCATAAGGTGTATCCCTAACATGATTA------GTCATGAAAAATATAAGAAAGGCCCATATTCATAGTTAATGGACCATGCCTTGGTGCATACGTTAAAAACAAATACGTGACGGCTTAAACATTCTCAAAAATTTAGCGGCAGCAGTCACCTTTAAATTTAAGATGAAAGAAGGGACTATATTATCTTTCACTAAAGCAACTGCACAACCACCCCATCCAGCTCCAGTAAGTCTCGCACCAACTGCTCCACTATCTTGACAAACCTTTACAAGCTCTTCCAATTC
>PIFL-14
ACTTGATGGTTTAGAGGCAAATACATAGAGGCCTAAATCATTGTGATTAATCACACCCCTGTCAATTCGTGACCGATAGAAGGCTTCCTGAAAACAATAAAAATCCACAATAAATTATAATGATCATAAGGTGTATCCCTAACATGATTA------GTCATGAAAAATATAAGAAAGGCCCATATTCATAGTTAATGGACCATGCCTTGGTCCATACGTTAAAAACAAATACGTGACGGCTAAAACATTCTCAAAAATTTAGCGGCAGCAGTCACCTTTAAATTTAAGATGAAAGAAGGGACTATATTATCTTTCACTAAAGCAACTGCACAACCACCCCATCCAGCTCCAGTAAGTCTCGCACCAACTGCTCCACTATCTTGACAAACCTTTACAAGCTCTTCCAATTC
>PIFL-17
ACTTGATGGTTTAGAGGCAAATACATAGAGGCCTAAATCATTGTGATTAATCAAACCCCTGTCAATTCGTGACCGATAGAAGGCTTCCTGAAAACAATAAAAATCCACAATAAATTATAATGATCATAAGGTGTATCCCTAACATGATTA------GTCATGAAAAATATAAGAAAGGCCCATATTCATAGTTAATGGACCATGCCTTGGTGCATACGTTAAAAACAAATACGTGACGGCTTAAACATTCTCAAAAATTTAGCGGCAGCAGTCACCTTTAAATTTAAGATGAAAGAAGGGACTATATTATCTTTCACTAAAGCAACTGCACAACCACCCCATCCAGCTCCAGTAAGTCTCGCACCAACTGCTCCACTATCTTGACAAACCTTTACAAGCTCTTCCAATTC
>PIFL-11
NNNNNNTGGTTTAGAGGCAAATACATAGAGGCCTAAATCATTGTGATTAATCACACCCCTGTCAATTCGTGACCGATAGAAGGCTTCCTGAAAACAATAAAAATCCACAATAAATTATAATGATCATAAGGTGTATCCCTAACATGATTA------GTCATGAAAAATATAAGAAAGGCCCATATTCATAGTTAATGGACCATGCCTTGGTCCATACGTTAAAAACAAATACGTGACGGCTAAAACATTCTCAAAAATTTAGCGGCAGCAGTCACCTTTAAATTTAAGATGAAAGAAGGGACTATATTATCTTTCACTAAAGCAACTGCACAACCACCCCATCCAGCTCCAGTAAGTCTCGCACCAACTGCTCCACTATCTTGACAAACCTTTACAAGCTCTTCCAATTC
>PIGE-2
ACTTGATGGTTTAGAGGCAAATACATAGAGGCCTAAATCATTGTGATTAATCAAACCCCTGTCAATTCGTGACCGATAGAAGGCTTCCTGAAAACAATAAAAATCCACAATAAATTATAATGATCATAAGGTGTATCCATAACATGATTACTATTAGTCATGAAAAATATAAGAAAGCCCCATATTCATAGTTAATGGACCATGCCTTGGTGCATACGTTAAAAACAAATAGGTGACGGCTAAAACATTCTCAAAAATTTAGCAGCAGCAGTCACCTTTAAATTTAAGATGAAAGAAGGGACTATATTATCTTTCACCAAAGCAACTGCACAACCACCCCATCCAGCTCCAGTAAGCCTCGCACCAACCGCTCCACTATCTTGACAAACCTTTACAAGCTCTTCCAATTC
>PIGE-1
ACTTGATGGTTTAGAGGCAAATACATAGAGGCGTAAATCATTGTGATTAATCAAACCCCTGTCAATTCGTGACCGATAGAAGGCTTCCTGAAAACAATAAAAATCCACAATAAATTATAATGATCATAAGGTGTATCCATAACATGATTACTATTAGTCATGAAAAATATAAGAAAGCCCCATATTCATAGTTAATGGACCATGCCTTGGTGCATACGTTAAAAACAAATAGGTGACGGCTAAAACATTCTCAAAAATTTAGCAGCAGCAGTCACCTTTAAATTTAAGATGAAAGAAGGGACTATATTATCTTTCACCAAAGCAACTGCACAACCACCCCATCCAGCTCCAGTAAGCCTCGCACCAACCGCTCCACTATCTTGACAAACCTTTACAAGCTCTTCCAATTC
>PIMN-6
NNNNNNNNNNNNNNNNNNNNNNNNNNNGAGGCCTAAATCATTGTGATTAATCAAACCCCTGTCAATTCGTGACCGATAGAAGGCTTCCTGAAAACAATAAAAATCCACAATAAATTATAATGATCATAAGGTGTATCCATAATATGATTA------GTCATGAAAAATATAAGAA-GGCCCATATTCATAGTTAATGGACCATGCCTTGGTGCATACGTTAAAAACAAATAGGTGACGGCTAAAACATTCTCAAAAATTTAGCAGCAGCAGTCACCTTTAAATTTAAGATGAAAGAAGGGACTATATTATCTTTCACTAAAGCAACTGCACAACCACCCCATCCAGCTCCAGTAAGTCTCGCACCAACCGCNNNNNNNNNNNNNNNNNNNNNNNNNNNNNNNNNNNNNNN
>PIMN-7
ACTTGATGGTTTAGAGGCAAATACATAGAGGCCTAAATCATTGTGATTAATCAAACCCCTGTCAATTCGTGACCGATAGAAGGCTTCCTGAAAACAATAAAAATCCACAATAAATTATAATGATCATAAGGTGTATCCATAATATGATTA------GTCATGAAAAATATAAGAA-GGCCCATATTCATAGTTAATGGACCATACCTTGGTGCATACGTTAAAAACAAATAGGTGACGGCTAAAACATTCTCAAAAATTTAGCAGCAGCAGTCACCTTTAAATTTAAGATGAAAGAAGGGACTATATTATCTTTCACTAAAGCAACTGCACAACCACCCCATCCAGCTCCAGTAAGTCTCGCACCAACCGCTCCACTATCTTGACAAACCTTTACAAGCTCTTCCAATTC
>PIMN-3
ACTTGATGGTTTAGAGGCAAATACATAGAGGCCTAAATCATTGTGATTAATCAAACCCCTGTCAATTCGTGACCGATAGAAGGCTTCCTGAAAACAATAAAAATCCACAATAAATTATAATGATCATAAGGTGTATCCATAATATGATTA------GTCATGAAAAATATAAGAAAGCCCCATATTCATAGTTAATGGACCATGCCTTGGTGCATACGTTAAAAACAAATAGGTGACGGCTAAAACATTCTCAAAAATTTAGCAGCAGCAGTCACCTTTAAATTTAAGATGAAAGAAGGGACTATATTATCTTTCACTAAAGCAACTGCACAACCACCCCATCCAGCTCCAGTAAGTCTCGCACCAACCGCTCCACTATCTTGACAAACCTTTACAAGCTCTTCCAATTC
>PIMN-13
ACTTGATGGTTTAGAGGCAAATACATAGAGGCCTAAATCATTGTGATTAATCAAACTCCTGTCAATTCGTGACCGATAGAAGGCTTCCTGAAAACAATAAAAATCCACAATAAATTATAATGATCATAAGGTGTATCCATAATATGATTA------GTCATGAAAAATATAAGAA-GGCCCATATTCATAGTTAATGGACCATGCCTTGGTGCATACGTTAAAAACAAATAGGTGACGGCTAAAACATTCTCAAAAATTTAGCAGCAGCAGTCACCTTTAAATTTAAGATGAAAGAAGGGACTATATTATCTTTCACTAAAGCAACTGCACAACCACCCCATCCAGCTCCAGTAAGTCTCGCACCAACCGCTCCACTATCTTGACAAACCTTTACAAGCTCTTCCAATTC
>PIMN-14
ACTTGATGGTTTAGAGGCAAATACATAGAGGCCTAAATCATTGTGATTAATCAAACTCCTGTCAATTCGTGACCGATAGAAGGCTTCCTGAAAACAATAAAAATCCACAATAAATTATAATGATCATAAGGTGTATCCATAATATGATTA------GTCATGAAAAATATAAGAA-GGCCCATATTCATAGTTAATGGACCATGCCTTGGTGCATACGTTAAAAACAAATAGGTGACGGCTAAAACATTCTCAAAAATTTAGCAGCAGCAGTCACCTTTAAATTTAAGATGAAAGAAGGGACTATATTATCTTTCACTAAAGCAACTGCACAACCACCCCATCCAGCTCCAGTAAGTCTCGCACCAACCGCTCCACTATCTTGACAAACCTTTACAAGCTCTTCCAATTC
>PIMN-8
ACTTGATGGTTTAGAGGCAAATACATAGAGGCCTAAATCATTGTGATTAATCAAACCCCTGTCAATTCGTGACCGATAGAAGGCTTCCTGAAAACAATAAAAATCCACAATAAATTATAATGATCATAAGGTGTATCCATAATATGATTA------GTCATGAAAAATATAAGAA-GGCCCATATTCATAGTTAATGGACCATACCTTGGTGCATACGTTAAAAACAAATAGGTGACGGCTAAAACATTCTCAAAAATTTAGCAGCAGCAGTCACCTTTAAATTTAAGATGAAAGAAGGGACTATATTATCTTTCACTAAAGCAACTGCACAACCACCCCATCCAGCTCCAGTAAGTCTCGCACCAACCGCTCCACTATCTTGACAAACCTTTACAAGCTCTTCCAATTC
>PIMN-15
ACTTGATGGTTTAGAGGCAAATACATAGAGGCCTAAATCATTGTGATTAATCAAACTCCTGTCAATTCGTGACCGATAGAAGGCTTCCTGAAAACAATAAAAATCCACAATAAATTATAATGATCATAAGGTGTATCCATAATATGATTA------GTCATGAAAAATATAAGAA-GGCCCATATTCATAGTTAATGGACCATGCCTTGGTGCATACGTTAAAAACAAATAGGTGACGGCTAAAACATTCTCAAAAATTTAGCAGCAGCAGTCACCTTTAAATTTAAGATGAAAGAAGGGACTATATTATCTTTCACTAAAGCAACTGCACAACCACCCCATCCAGCTCCAGTAAGTCTCGCACCAACCGCTCCACTATCTTGACAAACCTTTACAAGCTCTTCCAATTC
>PIMN-9
ACTTGATGGTTTAGAGGCAAATACATAGAGGCCTAAATCATTGTGATTAATCAAACCCCTGTCAATTCGTGACCGATAGAAGGCTTCCTGAAAACAATAAAAATCCACAATAAATTATAATGATCATAAGGTGTATCCATAATATGATTA------GTCATGAAAAATATAAGAA-GGCCCATATTCATAGTTAATGGACCATGCCTTGGTGCATACGTTAAAAACAAATAGGTGACGGCTAAAACATTCTCAAAAATTTAGCAGCAGCAGTCACCTTTAAATTTAAGATGAAAGAAGGGACTATATTATCTTTCACTAAAGCAACTGCACAACCACCCCATCCAGCTCCAGTAAGTCTCGCACCAACCGCTCCACTATCTTGACAAACCTTTACAAGCTCTTCCAATTC
>PIMN-4
ACTTGATGGTTTAGAGGCAAATACATAGAGGCCTAAATCATTGTGATTAATCAAACCCCTGTCAATTCGTGACCGATAGAAGGCTTCCTGAAAACAATAAAAATCCACAATAAATTATAATGATCATAAGGTGTATCCCTAACATGATTA------TTCATGAAAAATATAAGAAAGGCCCATATTCATAGTTAATGGACCATGCCTTGGTGCATACGTTAAAAACAAATACGTGACGGCTAAAACATTCTCAAAAATTTAGCGGCAGCAGTCACCTTTAAATTTAAGATGAAAGAAGGGACTATATTATCTTTCACTAAAGCAACTGCACAACCACCCCATCCAGCTCCAGTAAGTCTCGCACCAACTGCTCCACTATCTTGACAAACCTTTACAAGCTCTTCCAATTC
>PIMN-10
ACTTGATGGTTTAGAGGCAAATACATAGAGGCCTAAATCATTGTGATTAATCAAACTCCTGTCAATTCGTGACCGATAGAAGGCTTCCTGAAAACAATAAAAATCCACAATTAATTATAATGATCATAAGGTGTATCCATAATATGATTA------GTCATGAAAAATATAAGAA-GGCCCATATTCATAGTTAATGGACCATGCCTTGGTGCATACGTTAAAAACAAATAGGTGACGGCTAAAACATTCTCAAAAATTTAGCAGCAGCAGTCACCTTTAAATTTAAGATGAAAGAAGGGACTATATTATCTTTCACTAAAGCAACTGCACAACCACCCCATCCAGCTCCAGTAAGTCTCGCACCAACCGCTCCACTATCTTGACAAACCTTTACAAGCTCTTCCAATTC
>PIMN-18
ACTTGATGGTTTAGAGGCAAATACATAGAGGCCTAAATCATTGTGATTAATCAAACTCCTGTCAATTCGTGACCGATAGAAGGCTTCCTGAAAACAATAAAAATCCACAATAAATTATAATGATCATAAGGTGTATCCATAATATGATTA------GTCATGAAAAATATAAGAA-GGCCCATATTCATAGTTAATGGACCATGCCTTGGTGCATACGTTAAAAACAAATAGGTGACGGCTAAAACATTCTCAAAAATTTAGCAGCAGCAGTCACCTTTAAATTTAAGATGAAAGAAGGGACTATATTATCTTTCACTAAAGCAACTGCACAACCACCCCATCCAGCTCCAGTAAGTCTCGCACCAACCGCTCCACTATCTTGACAAACCTTTACAAGCTCTTCCAATTC
>PIMN-5
ACTTGATGGTTTAGAGGCAAATACATAGAGGCCTAAATCATTGTGATTAATCAAACCCCTGTCAATTCGTGACCGATAGAAGGCTTCCTGAAAACAATAAAAATCCACAATAAATTATAATGATCATAAGGTGTATCCATAATATGATTA------GTCATGAAAAATATAAGAA-GGCCCATATTCATAGTTAATGGACCATACCTTGGTGCATACGTTAAAAACAAATAGGTGACGGCTAAAACATTCTCAAAAATTTAGCAGCAGCAGTCACCTTTAAATTTAAGATGAAAGAAGGGACTATATTATCTTTCACTAAAGCAACTGCACAACCACCCCATCCAGCTCCAGTAAGTCTCGCACCAACCGCTCCACTATCTTGACAAACCTTTACAAGCTCTTCCAATTC
>PIMN-16
ACTTGATGGTTTAGAGGCAAATACATAGAGGCCTAAATCATTGTGATTAATCAAACTCCTGTCAATTCGTGACCGATAGAAGGCTTCCTGAAAACAATAAAAATCCACAATAAATTATAATGATCATAAGGTGTATCCATAATATGATTA------GTCATGAAAAATATAAGAA-GGCCCATATTCATAGTTAATGGACCATGCCTTGGTGCATACGTTAAAAACAAATAGGTGACGGCTAAAACATTCTCAAAAATTTAGCAGCAGCAGTCACCTTTAAATTTAAGATGAAAGAAGGGACTATATTATCTTTCACTAAAGCAACTGCACAACCACCCCATCCAGCTCCAGTAAGTCTCGCACCAACCGCTCCACTATCTTGACAAACCTTTACAAGCTCTTCCAATTC
>PIMN-11
ACTTGATGGTTTAGAGGCAAATACATAGAGGCCTAAATCATTGTGATTAATCAAACTCCTGTCAATTCGTGACCGATAGAAGGCTTCCTGAAAACAATAAAAATCCACAATAAATTATAATGATCATAAGGTGTATCCATAATATGATTA------GTCATGAAAAATATAAGAA-GGCCCATATTCATAGTTAATGGACCATGCCTTGGTGCATACGTTAAAAACAAATAGGTGACGGCTAAAACATTCTCAAAAATTTAGCAGCAGCAGTCACCTTTAAATTTAAGATGAAAGAAGGGACTATATTATCTTTCACTAAAGCAACTGCACAACCACCCCATCCAGCTCCAGTAAGTCTCGCACCAACCGCTCCACTATCTTGACAAACCTTTACAAGCTCTTCCAATTC
>PIMN-12
ACTTGATGGTTTAGAGGCAAATACATAGAGGCCTAAATCATTGTGATTAATCAAACTCCTGTCAATTCGTGACCGATAGAAGGCTTCCTGAAAACAATAAAAATCCACAATAAATTATAATGATCATAAGGTGTATCCATAATATGATTA------GTCATGAAAAATATAAGAA-GGCCCATATTCATAGTTAATGGACCATGCCTTGGTGCATACGTTAAAAACAAATAGGTGACGGCTAAAACATTCTCAAAAATTTAGCAGCAGCAGTCACCTTTAAATTTAAGATGAAAGAAGGGACTATATTATCTTTCACTAAAGCAACTGCACAACCACCCCATCCAGCTCCAGTAAGTCTCGCACCAACCGCTCCACTATCTTGACAAACCTTTACAAGCTCTTCCAATTC
>PIMN-1
ACTTGATGGTTTAGAGGCAAATACATAGAGGCCTAAATCATTGTGATTAATCAAACCCCTGTCAATTCGTGACCGATAGAAGGCTTCCTGAAAACAATAAAAATCCACAATAAATTATAATGATCATAAGGTGTATCCATAATATGATTA------GTCATGAAAAATATAAGAA-GGCCCATATTCATAGTTAATGGACCATGCCTTGGTGCATACGTTAAAAACAAATAGGTGACGGCTAAAACATTCTCAAAAATTTAGCAGCAGCAGTCACCTTTAAATTTAAGATGAAAGAAGGGACTATATTATCTTTCACTAAAGCAACTGCACAACCACCCCATCCAGCTCCAGTAAGTCTCGCACCAACCGCTCCACTATCTTGACAAACCTTTACAAGCTCTTCCAATTC
>PIMN-2
ACTTGATGGTTTAGAGGCAAATACATAGAGGCCTAAATCATTGTGATTAATCAAACCCCTGTCAATTCGTGACCGATAGAAGGCTTCCTGAAAACAATAAAAATCCACAATAAATTATAATGATCATAAGGTGTATCCATAATATGATTA------GTCATGAAAAATATAAGAA-GGCCCATATTCATAGTTAATGGACCATACCTTGGTGCATACGTTAAAAACAAATAGGTGACGGCTAAAACATTCTCAAAAATTTAGCAGCAGCAGTCACCTTTAAATTTAAGATGAAAGAAGGGACTATATTATCTTTCACTAAAGCAACTGCACAACCACCCCATCCAGCTCCAGTAAGTCTCGCACCAACCGCTCCACTATCTTGACAAACCTTTACAAGCTCTTCCAATTC
>PIMN-17
ACTTGATGGTTTAGAGGCAAATACATAGAGGCCTAAATCATTGTGATTAATCAAACTCCTGTCAATTCGTGACCGATAGAAGGCTTCCTGAAAACAATAAAAATCCACAATAAATTATAATGATCATAAGGTGTATCCATAATATGATTA------GTCATGAAAAATATAAGAA-GGCCCATATTCATAGTTAATGGACCATGCCTTGGTGCATACGTTAAAAACAAATAGGTGACGGCTAAAACATTCTCAAAAATTTAGCAGCAGCAGTCACCTTTAAATTTAAGATGAAAGAAGGGACTATATTATCTTTCACTAAAGCAACTGCACAACCACCCCATCCAGCTCCAGTAAGTCTCGCACCAACCGCTCCACTATCTTGACAAACCTTTACAAGCTCTTCCAATTC
>PISB-6
NNNNNNTGGTTTAGAGGCAAATACATAGAGGCCTAAATCATTGTGATTAATCACACCCCTGTCAATTCGTGACCGATAGAAGGCTTCCTGAAAACAATAAAAATCCACAATAAATTATAATGATCATAAGGTGTATCCCTAACATGATTA------GTCATGAAAAATATAAGAAAGGCCCATATTCATAGTTAATGGACCATGCCTTGGTCCATACGTTAAAAACAAATACGTGACGGCTAAAACATTCTCAAAAATTTAGCGGCAGCAGTCACCTTTAAATTTAAGATGAAAGAAGGGACTATATTATCTTTCACTAAAGCAACTGCACAACCACCCCATCCAGCTCCAGTAAGTCTCGCACCAACTGCTCCACTATCTTGACAAACCTTTACAAGCTCTTCCAATTC
>PISB-7
ACTTGATGGTTTAGAGGCAAATACATAGAGGCCTAAATCATTGTGATTAATCACACCCCTGTCAATTCGTGACCGATAGAAGGCTTCCTGAAAACAATAAAAATCCACAATAAATTATAATGATCATAAGGTGTATCCCTAACATGATTA------GTCATGAAAAATATAAGAAAGGCCCATATTCATAGTTAATGGACCATGCCTTGGTCCATACGTTAAAAACAAATACGTGACGGCTAAAACATTCTCAAAAATTTAGCGGCAGCAGTCACCTTTAAATTTAAGATGAAAGAAGGGACTATATTATCTTTCACTAAAGCAACTGCACAACCACCCCATCCAGCTCCAGTAAGTCTCGCACCAACTGCTCCACTATCTTGACAAACCTTTACAAGCTCTTCCAATTC
>PISB-18
ACTTGATGGTTTAGAGGCAAATACATAGAGGCCTAAATCATTGTGATTAATCAAACCCCTGTCAATTCGTGACCGATAGAAGGCTTCCTGAAAACAATAAAAATCCACAATAAATTATAATGATCATAAGGTGTATCCATAATATGATTA------GTCATGAAAAATATAAGAA-GGCCCATATTCATAGTTAATGGACCATGCCTTGGTGCATACGTTAAAAACAAATAGGTGACGGCTAAAACATTCTCAAAAATTTAGCAGCAGCAGTCACCTTTAAATTTAAGATGAAAGAAGGGACTATATTATCTTTCACTAAAGCAACTGCACAACCACCCCATCCAGCTCCAGTAAGTCTCGCACCAACCGCTCCACTATCTTGACAAACCTTTACAAGCTCTTCCAATTC
>PISB-11
NNNNNNNNNNNNNNNNNNNNNNNNNNNNNNNNNNNNATCATTGTGATTAATCACACCCCTGTCAATTCGTGACCGATAGAAGGCTTCCTGAAAACAATAAAAATCCACAATAAATTATAATGATCATAAGGTGTATCCCTAACATGATTA------GTCATGAAAAATATAAGAAAGGCCCATATTCATAGTTAATGGACCATGCCTTGGTCCATACGTTAAAAACAAATACGTGACGGCTAAAACATTCTCAAAAATTTAGCGGCAGCAGTCACCTTTAAATTTAAGATGAAAGAAGGGACTATATTATCTTTCACTAAAGCAACTGCACAACCACCCCATCCAGCTCCAGTAAGTCTCGCACCAACTGCTCCACTATCTTGACAAACCTTTACAAGCTCTTCCAATTC
>PISB-8
ACTTGATGGTTTAGAGGCAAATACATAGAGGCCTAAATCATTGTGATTAATCAAACCCCTGTCAATTCGTGACCGATAGAAGGCTTCCTGAAAACAATAAAAATCCACAATAAATTATAATGATCATAAGGTGTATCCATAATATGATTA------GTCATGAAAAATATAAGAA-GGCCCATATTCATAGTTAATGGACCATGCCTTGGTGCATACGTTAAAAACAAATAGGTGACGGCTAAAACATTCTCAAAAATTTAGCAGCAGCAGTCACCTTTAAATTTAAGATGAAAGAAGGGACTATATTATCTTTCACTAAAGCAACTGCACAACCACCCCATCCAGCTCCAGTAAGTCTCGCACCAACCGCTCCACTATCTTGACAAACCTTTACAAGCTCTTCCAATTC
>PISB-2
NNNNNNNNNNNTAGAGGCAAATACATAGAGGCCTAAATCATTGTGATTAATCACACCCCTGTCAATTCGTGACCGATAGAAGGCTTCCTGAAAACAATAAAAATCCACAATAAATTATAATGATCATAAGGTGTATCCCTAACATGATTA------GTCATGAAAAATATAAGAAAGGCCCATATTCATAGTTAATGGACCATGCCTTGGTCCATACGTTAAAAACAAATACGTGACGGCTAAAACATTCTCAAAAATTTAGCGGCAGCAGTCACCTTTAAATTTAAGATGAAAGAAGGGACTATATTATCTTTCACTAAAGCAACTGCACAACCACCCCATCCAGCTCCAGTAAGTCTCGCACCAACTGCTCCACTATCTTGACAAACCTTTACAAGCTCTTCCAATTC
>PISB-5
NNNNNNNNNNNNNNNNNNNNNNNNNNNNNNNNNNNNNNNNNNNNNATTAATCACACCCCTGTCAATTCGTGACCGATAGAAGGCTTCCTGAAAACAATAAAAATCCACAATAAATTATAATGATCATAAGGTGTATCCCTAACATGATTA------GTCATGAAAAATATAAGAAAGGCCCATATTCATAGTTAATGGACCATGCCTTGGTCCATACGTTAAAAACAAATACGTGACGGCTAAAACATTCTCAAAAATTTAGCGGCAGCAGTCACCTTTAAATTTAAGATGAAAGAAGGGACTATATTATCTTTCACTAAAGCAACTGCACAACCACCCCATCCAGCTCCAGTAAGTCTCGCACCAACTGCTCCACTATCTTGACAAACCTTTACAAGCTCTTCCAATTC
>PISB-4
ACTTGATGGTTTAGAGGCAAATACATAGAGGCCTAAATCATTGTGATTAATCAAACCCCTGTCAATTCGTGACCGATAGAAGGCTTCCTGAAAACAATAAAAATCCACAATAAATTATAATGATCATAAGGTGTATCCCTAACATGATTA------GTCATGAAAAATATAAGAAAGGCCCATATTCATAGTTAATGGACCATGCCTTGGTGCATACGTTAAAAACAAATACGTGACGGCTTAAACATTCTCAAAAATTTAGCGGCAGCAGTCACCTTTAAATTTAAGATGAAAGAAGGGACTATATTATCTTTCACTAAAGCAACTGCACAACCACCCCATCCAGCTCCAGTAAGTCTCGCACCAACTGCTCCACTATCTTGACAAACCTTTACAAGCTCTTCCAATTC
>PISB-15
NNNNNNNNNNNNNNNNNNNNNNNNNNNNNNNNNNNNNNNNNTGTGATTAATCAAACCCCTGTCAATTCGTGACCGATAGAAGGTTTCCTGAAAACAATAAAAATCCACAATAAATTATAATGATCATAAGGTGTATCCCTAACATGATTA------GTCATGAAAAATATAAGAAAGGCCCATATTCATAGTTAATGGACCATGCCTTGGTGCATACGTTAAAAACAAATACGTGACGGCTAAAACATTCTCAAAAATTTAGCGGCAGCAGTCACCTTTAAATTTAAGATGAAAGAAGGGACTATATTATCTTTCACTAAAGCAACTGCACAACCACCCCATCCAGCTCCAGTAAGTCTCGCACCAACTGCTCCACTATCTTGACAAACCTTTACAAGCTCTTCCAATTC
>PISB-1
NNNNNNNNNNNNNGAGGCAAATACATAGAGGCCTAAATCATTGTGATTAATCACACCCCTGTCAATTCGTGACCGATAGAAGGCTTCCTGAAAACAATAAAAATCCACAATAAATTATAATGATCATAAGGTGTATCCCTAACATGATTA------GTCATGAAAAATATAAGAAAGGCCCATATTCATAGTTAATGGACCATGCCTTGGTCCATACGTTAAAAACAAATACGTGACGGCTAAAACATTCTCAAAAATTTAGCGGCAGCAGTCACCTTTAAATTTAAGATGAAAGAAGGGACTATATTATCTTTCACTAAAGCAACTGCACAACCACCCCATCCAGCTCCAGTAAGTCTCGCACCAACTGCTCCACTATCTTGACAAACCTTTACAAGCTCTTCCAATTC
>PISB-10
ACTTGATGGTTTAGAGGCAAATACATAGAGGCCTAAATCATTGTGATTAATCACACCCCTGTCAATTCGTGACCGATAGAAGGCTTCCTGAAAACAATAAAAATCCACAATAAATTATAATGATCATAAGGTGTATCCCTAACATGATTA------GTCATGAAAAATATAAGAAAGGCCCATATTCATAGTTAATGGACCATGCCTTGGTCCATACGTTAAAAACAAATACGTGACGGCTAAAACATTCTCAAAAATTTAGCGGCAGCAGTCACCTTTAAATTTAAGATGAAAGAAGGGACTATATTATCTTTCACTAAAGCAACTGCACAACCACCCCATCCAGCTCCAGTAAGTCTCGCACCAACTGCTCCACTATCTTGACAAACCTTTACAAGCTCTTCCAATTC
>PISB-3
NNNNNNNNNNNNNNNNNNNNNNNNNNNNNNNNNNNNATCATTGTGATTAATCACACCCCTGTCAATTCGTGACCGATAGAAGGCTTCCTGAAAACAATAAAAATCCACAATAAATTATAATGATCATAAGGTGTATCCCTAACATGATTA------GTCATGAAAAATATAAGAAAGGCCCATATTCATAGTTAATGGACCATGCCTTGGTCCATACGTTAAAAACAAATACGTGACGGCTAAAACATTCTCAAAAATTTAGCGGCAGCAGTCACCTTTAAATTTAAGATGAAAGAAGGGACTATATTATCTTTCACTAAAGCAACTGCACAACCACCCCATCCAGCTCCAGTAAGTCTCGCACCAACTGCTCCACTATCTTGACAAACCTTTACAAGCTCTTCCAATTC
>PISB-14
ACTTGATGGTTTAGAGGCAAATACATAGAGGCCTAAATCATTGTGATTAATCAAACCCCTGTCAATTCGTGACCGATAGAAGGCTTCCTGAAAACAATAAAAATCCACAATAAATTATAATGATCATAAGGTGTATCCCTAACATGATTA------GTCATGAAAAATATAAGAAAGGCCCATATTCATAGTTAATGGACCATGCCTTGGTGCATACGTTAAAAACAAATACGTGACGGCTTAAACATTCTCAAAAATTTAGCGGCAGCAGTCACCTTTAAATTTAAGATGAAAGAAGGGACTATATTATCTTTCACTAAAGCAACTGCACAACCACCCCATCCAGCTCCAGTAAGTCTCGCACCAACTGCTCCACTATCTTGACAAACCTTTACAAGCTCTTCCAATTC
>PISB-13
NNNNNNNNNNNNNNNNNNNNNNNNNNNNNNNNNNNNNNNNNNNNGATTAATCACACCCCTGTCAATTCGTGACCGATAGAAGGCTTCCTGAAAACAATAAAAATCCACAATAAATTATAATGATCATAAGGTGTATCCCTAACATGATTA------GTCATGAAAAATATAAGAAAGGCCCATATTCATAGTTAATGGACCATGCCTTGGTCCATACGTTAAAAACAAATACGTGACGGCTAAAACATTCTCAAAAATTTAGCGGCAGCAGTCACCTTTAAATTTAAGATGAAAGAAGGGACTATATTATCTTTCACTAAAGCAACTGCACAACCACCCCATCCAGCTCCAGTAAGTCTCGCACCAACTGCTCCACTATCTTGACAAACCTTTACAAGCTCTTCCAATTC
>PISB-12
ACTTGATGGTTTAGAGGCAAATACATAGAGGCCTAAATCATTGTGATTAATCACACCCCTGTCAATTCGTGACCGATAGAAGGCTTCCTGAAAACAATAAAAATCCACAATAAATTATAATGATCATAAGGTGTATCCCTAACATGATTA------GTCATGAAAAATATAAGAAAGGCCCATATTCATAGTTAATGGACCATGCCTTGGTCCATACGTTAAAAACAAATACGTGACGGCTAAAACATTCTCAAAAATTTAGCGGCAGCAGTCACCTTTAAATTTAAGATGAAAGAAGGGACTATATTATCTTTCACTAAAGCAACTGCACAACCACCCCATCCAGCTCCAGTAAGTCTCGCACCAACTGCTCCACTATCTTGACAAACCTTTACAAGCTCTTCCAATTC
>PISB-17
ACTTGATGGTTTAGAGGCAAATACATAGAGGCCTAAATCATTGTGATTAATCAAACCCCTGTCAATTCGTGACCGATAGAAGGTTTCCTGAAAACAATAAAAATCCACAATAAATTATAATGATCATAAGGTGTATCCCTAACATGATTA------GTCATGAAAAATATAAGAAAGGCCCATATTCATAGTTAATGGACCATGCCTTGGTGCATACGTTAAAAACAAATACGTGACGGCTAAAACATTCTCAAAAATTTAGCGGCAGCAGTCACCTTTAAATTTAAGATGAAAGAAGGGACTATATTATCTTTCACTAAAGCAACTGCACAACCACCCCATCCAGCTCCAGTAAGTCTCGCACCAACTGCTCCACTATCTTGACAAACCTTTACAAGCTCTTCCAATTC
>PISB-16
ACTTGATGGTTTAGAGGCAAATACATAGAGGCCTAAATCATTGTGATTAATCACACCCCTGTCAATTCGTGACCGATAGAAGGCTTCCTGAAAACAATAAAAATCCACAATAAATTATAATGATCATAAGGTGTATCCCTAACATGATTA------GTCATGAAAAATATAAGAAAGGCCCATATTCATAGTTAATGGACCATGCCTTGGTCCATACGTTAAAAACAAATACGTGACGGCTAAAACATTCTCAAAAATTTAGCGGCAGCAGTCACCTTTAAATTTAAGATGAAAGAAGGGACTATATTATCTTTCACTAAAGCAACTGCACAACCACCCCATCCAGCTCCAGTAAGTCTCGCACCAACTGCTCCACTATCTTGACAAACCTTTACAAGCTCTTCCAATTC
>PISQ-2
ACTTGATGGTTTAGAGGCAAATACATAGAGGCCTAAATCATTGTGATTAATCAAACCCCTGTCAATTCGTGACCGATAGAAGGCTTCCTGAAAACAATCAAAATCCACAATAAATTATAATGATCATAAGGTGTATCCATAACATGATTA------GTCATGAAAAATATAATAAAGCCCCATATTCATAGTTAATGGACCATGCCTTGGTGCATACGTTAAAAACAAATAGGTGACGGCTAAAACATTCTCAAAAATTTAGCAGCAGCAGTCACCTTTAAATTTAAGATGAAAGAAGGGACTATATTATCTTTCACTAAAGCAACTGCACAACCACCCCATCCAGCTCCAGTAAGTCTCGCACCAACCGCTCCACTATCTTGACAAACCTTTACAAGCTCTTCCAATTC
>PISQ-1
ACTTGATGGTTTAGAGGCAAATACATAGAGGCCTAAATCATTGTGATTAATCAAACCCCTGTCAATTCGTGACCGATAGAAGGCTTCCTGAAAACAATCAAAATCCACAATAAATTATAATGATCATAAGGTGTATCCATAACATGATTA------GTCATGAAAAATATAATAAAGCCCCATATTCATAGTTAATGGACCATGCCTTGGTGCATACGTTAAAAACAAATAGGTGACGGCTAAAACATTCTCAAAAATTTAGCAGCAGCAGTCACCTTTAAATTTAAGATGAAAGAAGGGACTATATTATCTTTCACTAAAGCAACTGCACAACCACCCCATCCAGCTCCAGTAAGTCTCGCACCAACCGCTCCACTATCTTGACAAACCTTTACAAGCTCTTCCAATTC
>PIST-4
ACTTGATGGTTTAGAGGCAAATACATAGAGGCCTAAATCATTGTGATTAATCAAACCCCTGTCAATTCGTGACCGATAGAAGGCTTCCTGAAAACAATAAAAATCCACAATAAATTATAATGATCATAAGGTGTATCCCTAACATGATTA------GTCATGAAAAATTAAAGAAAGGCCCATATTCATAGTTAATGGACCATGCCTTGGTGCATACGTTAAAAACAAATACGTGACGGCTAAAACATTCTCAAAAATTTAGCGGCAGCAGTCACCTTTAAATTTAAGATGAAAGAAGGGACTATATTATCTTTCACTAAAGCAACTGCACAACCACCCCATCCAGCTCCAGTAAGTCTCGCACCAACTGCTCCACTATCTTGACAAACCTTTACAAGCTCTTCCAATTC
>PIST-1
ACTTGATGGTTTAGAGGCAAATACATAGAGGCCTAAATCATTGTGATTAATCAAACCCCTGTCAATTCGTGACCGATAGAAGGCTTCCTGAAAACAATAAAAATCCACAATAAATTATAATGATCATAAGGTGTATCCATAATATGATTA------GTCATGAAAAATATAAGAA-GGCCCATATTCATAGTTAATGGACCATACCTTGGTGCATACGTTAAAAACAAATAGGTGACGGCTAAAACATTCTCAAAAATTTAGCAGCAGCAGTCACCTTTAAATTTAAGATGAAAGAAGGGACTATATTATCTTTCACTAAAGCAACTGCACAACCACCCCATCCAGCTCCAGTAAGTCTCGCACCAACCGCTCCACTATCTTGACAAACCTTTACAAGCTCTTCCAATTC
>PIST-8
ACTTGATGGTTTAGAGGCAAATACATAGAGGCCTAAATCATTGTGATTAATCAAACCCCTGTCAATTCGTGACCGATAGAAGGCTTCCTGAAAACAATAAAAAGCC--AATAAATTATAATGATCATAAGGTGTATCCCTAACATGATTA------GTCATGAAAAATTAAAGAAAGGCCCATATTCATAGTTAATGGACCATGCCTTGGTGCATACGTTAAAAACAAATACGTGACGGCTAAAACATTCTCAAAAATTTAGCGGCAGCAGTCACCTTTAAATTTAAGATGAAAGAAGGGACTATATTATCTTTCACTAAAGCAACTGCACAACCACCCCATCCAGCTCCAGTGAGTCTCGCACCAACTGCTCCACTATCTTGACAAACCTTTACAAGCTCTTCCAATTC
>PIST-15
ACTTGATGGTTTAGAGGCAAATACATAGAGGCCTAAATCATTGTGATTAATCAAACCCCTGTCAATTCGTGACCGATAGAAGGCTTCCTGAAAACAATAAAAATCCACAATAAATTATAATGATCATAAGGTGTATCCATAATATGATTA------GTCATGAAAAATATAAGAA-GGCCCATATTCATAGTTAATGGACCATACCTTGGTGCATACGTTAAAAACAAATAGGTGACGGCTAAAACATTCTCAAAAATTTAGCAGCAGCAGTCACCTTTAAATTTAAGATGAAAGAAGGGACTATATTATCTTTCACTAAAGCAACTGCACAACCACCCCATCCAGCTCCAGTAAGTCTCGCACCAACCGCTCCACTATCTTGACAAACCTTTACAAGCTCTTCCAATTC
>PIST-3
ACTTGATGGTTTAGAGGCAAATACATAGAGGCCTAAATCATTGTGATTAATCAAACCCCTGTCAATTCGTGACCGATAGAAGGCTTCCTGAAAACAATAAAAATCCACAATAAATTATAATGATCATAAGGTGTATCCATAATATGATTA------GTCATGAAAAATATAAGAA-GGCCCATATTCATAGTTAATGGACCATACCTTGGTGCATACGTTAAAAACAAATAGGTGACGGCTAAAACATTCTCAAAAATTTAGCAGCAGCAGTCACCTTTAAATTTAAGATGAAAGAAGGGACTATATTATCTTTCACTAAAGCAACTGCACAACCACCCCATCCAGCTCCAGTAAGTCTCGCACCAACCGCTCCACTATCTTGACAAACCTTTACAAGCTCTTCCAATTC
>PICH-X3
NNNNNATGGTTTAGAGGCAAATACATAGAGGCCTAAATCATTGTGATTAATCAAACCCCTGTCAATTCGTGACCGATAGAAGGTTTCCTGAAAACAATAAAAATCCACAATAAATTATAATGATCATAAGGTGTATCCCTAACATGATTA------GTCATGAAAAATATAAGAAAGGCCCATATTCATAGTTAATGGACCATGCCTTGGTGCATACGTTAAAAACAAATACGTGACGGCTAAAACATTCTCAAAAATTTAGCGGCAGCAGTCACCTTTAAATTTAAGATGAAAGAAGGGACTATATTATCTTTCACTAAAGCAACTGCACAACCACCCCATCCAGCTCCAGTAAGTCTCGCACCAACTGCTCCACTATCTTGACAAACCTTTACAAGCTCTTCCAATTC
>PIST-11
ACTTGATGGTTTAGAGGCAAATACATAGAGGCCTAAATCATTGTGATTAATCAAACCCCTGTCAATTCGTGACCGATAGAAGGCTTCCTGAAAACAATAAAAAGCC--AATAAATTATAATGATCATAAGGTGTATCCCTAACATGATTA------GTCATGAAAAATTAAAGAAAGGCCCATATTCATAGTTAATGGACCATGCCTTGGTGCATACGTTAAAAACAAATACGTGACGGCTAAAACATTCTCAAAAATTTAGCGGCAGCAGTCACCTTTAAATTTAAGATGAAAGAAGGGACTATATTATCTTTCACTAAAGCAACTGCACAACCACCCCATCCAGCTCCAGTGAGTCTCGCACCAACTGCTCCACTATCTTGACAAACCTTTACAAGCTCTTCCAATTC
>PICH-X1
ACTTGATGGTTTAGAGGCAAATACATAGAGGCCTAAATCATTGTGATTAATCAAACCCCTGTCAATTCGTGACCGATAGAAGGTTTCCTGAAAACAATAAAAATCCACAATAAATTATAATGATCATAAGGTGTATCCCTAACATGATTA------GTCATGAAAAATATAAGAAAGGCCCATATTCATAGTTAATGGACCATGCCTTGGTGCATACGTTAAAAACAAATACGTGACGGCTAAAACATTCTCAAAAATTTAGCGGCAGCAGTCACCTTTAAATTTAAGATGAAAGAAGGGACTATATTATCTTTCACTAAAGCAACTGCACAACCACCCCATCCAGCTCCAGTAAGTCTCGCACCAACTGCTCCACTATCTTGACAAACCTTTACAAGCTCTTCCAATTC
>PIST-12
NNNNNNTGGTTTAGAGGCAAATACATAGAGGCCTAAATCATTGTGATTAATCAAACCCCTGTCAATTCGTGACCGATAGAAGGCTTCCTGAAAACAATAAAAAGCC--AATAAATTATAATGATCATAAGGTGTATCCCTAACATGATTA------GTCATGAAAAATTAAAGAAAGGCCCATATTCATAGTTAATGGACCATGCCTTGGTGCATACGTTAAAAACAAATACGTGACGGCTAAAACATTCTCAAAAATTTAGCGGCAGCAGTCACCTTTAAATTTAAGATGAAAGAAGGGACTATATTATCTTTCACTAAAGCAACTGCACAACCACCCCATCCAGCTCCAGTGAGTCTCGCACCAACTGCTCCACTATCTTGACAAACCTTTACAAGCTCTTCCAATTC
>PIST-14
ACTTGATGGTTTAGAGGCAAATACATAGAGGCCTAAATCATTGTGATTAATCAAACCCCTGTCAATTCGTGACCGATAGAAGGCTTCCTGAAAACAATAAAAAGCC--AATAAATTATAATGATCATAAGGTGTATCCCTAACATGATTA------GTCATGAAAAATTAAAGAAAGGCCCATATTCATAGTTAATGGACCATGCCTTGGTGCATACGTTAAAAACAAATACGTGACGGCTAAAACATTCTCAAAAATTTAGCGGCAGCAGTCACCTTTAAATTTAAGATGAAAGAAGGGACTATATTATCTTTCACTAAAGCAACTGCACAACCACCCCATCCAGCTCCAGTGAGTCTCGCACCAACTGCTCCACTATCTTGACAAACCTTTACAAGCTCTTCCAATTC
>PIST-9
ACTTGATGGTTTAGAGGCAAATACATAGAGGCCTAAATCATTGTGATTAATCAAACCCCTGTCAATTCGTGACCGATAGAAGGCTTCCTGAAAACAATAAAAAGCC--AATAAATTATAATGATCATAAGGTGTATCCCTAACATGATTA------GTCATGAAAAATTAAAGAAAGGCCCATATTCATAGTTAATGGACCATGCCTTGGTGCATACGTTAAAAACAAATACGTGACGGCTAAAACATTCTCAAAAATTTAGCGGCAGCAGTCACCTTTAAATTTAAGATGAAAGAAGGGACTATATTATCTTTCACTAAAGCAACTGCACAACCACCCCATCCAGCTCCAGTGAGTCTCGCACCAACTGCTCCACTATCTTGACAAACCTTTACAAGCTCTTCCAATTC
>PIST-13
ACTTGATGGTTTAGAGGCAAATACATAGAGGCCTAAATCATTGTGATTAATCAAACCCCTGTCAATTCGTGACCGATAGAAGGCTTCCTGAAAACAATAAAAAGCC--AATAAATTATAATGATCATAAGGTGTATCCCTAACATGATTA------GTCATGAAAAATTAAAGAAAGGCCCATATTCATAGTTAATGGACCATGCCTTGGTGCATACGTTAAAAACAAATACGTGACGGCTAAAACATTCTCAAAAATTTAGCGGCAGCAGTCACCTTTAAATTTAAGATGAAAGAAGGGACTATATTATCTTTCACTAAAGCAACTGCACAACCACCCCATCCAGCTCCAGTGAGTCTCGCACCAACTGCTCCACTATCTTGACAAACCTTTACAAGCTCTTCCAATTC
>PIST-7
ACTTGATGGTTTAGAGGCAAATACATAGAGGCCTAAATCATTGTGATTAATCAAACCCCTGTCAATTCGTGACCGATAGAAGGCTTCCTGAAAACAATAAAAAGCC--AATAAATTATAATGATCATAAGGTGTATCCCTAACATGATTA------GTCATGAAAAATTAAAGAAAGGCCCATATTCATAGTTAATGGACCATGCCTTGGTGCATACGTTAAAAACAAATACGTGACGGCTAAAACATTCTCAAAAATTTAGCGGCAGCAGTCACCTTTAAATTTAAGATGAAAGAAGGGACTATATTATCTTTCACTAAAGCAACTGCACAACCACCCCATCCAGCTCCAGTGAGTCTCGCACCAACTGCTCCACTATCTTGACAAACCTTTACAAGCTCTTCCAATTC
>PIST-6
ACTTGATGGTTTAGAGGCAAATACATAGAGGCCTAAATCATTGTGATTAATCAAACCCCTGTCAATTCGTGACCGATAGAAGGCTTCCTGAAAACAATAAAAAGCC--AATAAATTATAATGATCATAAGGTGTATCCCTAACATGATTA------GTCATGAAAAATTAAAGAAAGGCCCATATTCATAGTTAATGGACCATGCCTTGGTGCATACGTTAAAAACAAATACGTGACGGCTAAAACATTCTCAAAAATTTAGCGGCAGCAGTCACCTTTAAATTTAAGATGAAAGAAGGGACTATATTATCTTTCACTAAAGCAACTGCACAACCACCCCATCCAGCTCCAGTGAGTCTCGCACCAACTGCTCCACTATCTTGACAAACCTTTACAAGCTCTTCCAATTC
>PICH-X2
ACTTGATGGTTTAGAGGCAAATACATAGAGGCCTAAATCATTGTGATTAATCAAACCCCTGTCAATTCGTGACCGATAGAAGGTTTCCTGAAAACAATAAAAATCCACAATAAATTATAATGATCATAAGGTGTATCCCTAACATGATTA------GTCATGAAAAATATAAGAAAGGCCCATATTCATAGTTAATGGACCATGCCTTGGTGCATACGTTAAAAACAAATACGTGACGGCTAAAACATTCTCAAAAATTTAGCGGCAGCAGTCACCTTTAAATTTAAGATGAAAGAAGGGACTATATTATCTTTCACTAAAGCAACTGCACAACCACCCCATCCAGCTCCAGTAAGTCTCGCACCAACTGCTCCACTATCTTGACAAACCTTTACAAGCTCTTCCAATTC
>PIST-19
ACTTGATGGTTTAGAGGCAAATACATAGAGGCCTAAATCATTGTGATTAATCAAACCCCTGTCAATTCGTGACCGATAGAAGGCTTCCTGAAAACAATAAAAAGCC--AATAAATTATAATGATCATAAGGTGTATCCCTAACATGATTA------GTCATGAAAAATTAAAGAAAGGCCCATATTCATAGTTAATGGACCATGCCTTGGTGCATACGTTAAAAACAAATACGTGACGGCTAAAACATTCTCAAAAATTTAGCGGCAGCAGTCACCTTTAAATTTAAGATGAAAGAAGGGACTATATTATCTTTCACTAAAGCAACTGCACAACCACCCCATCCAGCTCCAGTGAGTCTCGCACCAACTGCTCCACTATCTTGACAAACCTTTACAAGCTCTTCCAATTC
>PIST-2
ACTTGATGGTTTAGAGGCAAATACATAGAGGCCTAAATCATTGTGATTAATCAAACCCCTGTCAATTCGTGACCGATAGAAGGCTTCCTGAAAACAATAAAAAGCC--AATAAATTATAATGATCATAAGGTGTATCCCTAACATGATTA------GTCATGAAAAATTAAAGAAAGGCCCATATTCATAGTTAATGGACCATGCCTTGGTGCATACGTTAAAAACAAATACGTGACGGCTAAAACATTCTCAAAAATTTAGCGGCAGCAGTCACCTTTAAATTTAAGATGAAAGAAGGGACTATATTATCTTTCACTAAAGCAACTGCACAACCACCCCATCCAGCTCCAGTGAGTCTCGCACCAACTGCTCCACTATCTTGACAAACCTTTACAAGCTCTTCCAATTC
>PIST-10
ACTTGATGGTTTAGAGGCAAATACATAGAGGCCTAAATCATTGTGATTAATCAAACCCCTGTCAATTCGTGACCGATAGAAGGCTTCCTGAAAACAATAAAAATCCACAATAAATTATAATGATCATAAGGTGTATCCATAATATGATTA------GTCATGAAAAATATAAGAAAGGCCCATATTCATAGTTAATGGACCATACCTTGGTGCATACGTTAAAAACAAATAGGTGACGGCTAAAACATTCTCAAAAATTTAGCAGCAGCAGTCACCTTTAAATTTAAGATGAAAGAAGGGACTATATTATCTTTCACTAAAGCAACTGCACAACCACCCCATCCAGCTCCAGTAAGTCTCGCACCAACCGCTCCACTATCTTGACAAACCTTTACAAGCTCTTCCAATTC
>PILA-24
ACTTGATGGTTTAGAGGCAAATACATAGAGGCCTAAATCATTGTGATTAATCAAACCCCTGTCAATTCGTGACCGATAGAAGGCTTCCTGAAAACAATAAAAATCCACAATAAATTATAATGATCATAAGGTGTATCCATAATATGATTA------GTCATGAAAAATATAAGAA-GGCCCATATTCATAGTTAATGGACCATGCCTTGGTGCATACGTTAAAAACAAATAGGTGACGGCTAAAACATTCTCAAAAATTTAGCAGCAGCAGTCACCTTTAAATTTAAGATGAAAGAAGGGACTATATTATCTTTCACTAAAGCAACTGCACAACCACCCCATCCAGCTCCAGTAAGTCTCGCACCAACCGCTCCACTATCTTGACAAACCTTTACAAGCTCTTCCAATTC
>PILA-23
ACTTGATGGTTTAGAGGCAAATACATAGAGGCCTAAATCATTGTGATTAATCAAACCCCTGTCAATTCGTGACCGATAGAAGGCTTCCTGAAAACAATAAAAATCCACAATAAATTATAATGATCATAAGGTGTATCCATAATATGATTA------GTCATGAAAAATATAAGAA-GGCCCATATTCATAGTTAATGGACCATGCCTTGGTGCATACGTTAAAAACAAATAGGTGACGGCTAAAACATTCTCAAAAATTTAGCAGCAGCAGTCACCTTTAAATTTAAGATGAAAGAAGGGACTATATTATCTTTCACTAAAGCAACTGCACAACCACCCCATCCAGCTCCAGTAAGTCTCGCACCAACCGCTCCACTATCTTGACAAACCTTTACAAGCTCTTCCAATTC
>PILA-27
ACTTGATGGTTTAGAGGCAAATACATAGAGGCCTAAATCATTGTGATTAATCAAACCCCTGTCAATTCGTGACCGATAGAAGGCTTCCTGAAAACAATAAAAATCCACAATAAATTATAATGATCATAAGGTGTATCCATAATATGATTA------GTCATGAAAAATATAAGAA-GGCCCATATTCATAGTTAATGGACCATGCCTTGGTGCATACGTTAAAAACAAATAGGTGACGGCTAAAACATTCTCAAAAATTTAGCAGCAGCAGTCACCTTTAAATTTAAGATGAAAGAAGGGACTATATTATCTTTCACTAAAGCAACTGCACAACCACCCCATCCAGCTCCAGTAAGTCTCGCACCAACCGCTCCACTATCTTGACAAACCTTTACAAGCTCTTCCAATTC
>PILA-17
NNNNNNNNNNNNNNNNNNNNNNNNNNNNNNNNNNNAATCATTGTGATTAATCAAACCCCTGTCAATTCGTGACCGATAGAAGGCTTCCTGAAAACAATAAAAATCCACAATAAATTATAATGATCATAAGGTGTATCCATAATATGATTA------GTCATGAAAAATATAAGAA-GGCCCATATTCATAGTTAATGGACCATGCCTTGGTGCATACGTTAAAAACAAATAGGTGACGGCTAAAACATTCTCAAAAATTTAGCAGCAGCAGTCACCTTTAAATTTAAGCTGAAAGAAGGGACTATATTATCTTTCACTAAAGCAACTGCACAACCACCCCATCCAGCTCCAGTAAGTCTCGCACCAACCGCTCCACTATCTTGACAAACCTTTACAAGCTCTTCCAATTC
>PILA-29
ACTTGATGGTTTAGAGGCAAATACATAGAGGCCTAAATCATTGTGATTAATCAAACCCCTGTCAATTCGTGACCGATAGAAGGCTTCCTGAAAACAATAAAAATCCACAATAAATTATAATGATCATAAGGTGTATCCATAATATGATTA------GTCATGAAAAATATAAGGC-GGCCCATATTCATAGTTAATGGACCATGCCTTGGTGCATACGTTAAAAACAAATAGGTGACGGCTAAAACATTCTCAAAAATTTAGCAGCAGCAGTCACCTTTAAATTTAAGATGAAAGAAGGGACTATATTATCTTTCACTAAAGCAACTGCACAACCACCCCATCCAGCTCCAGTAAGTCTCGCACCAACCGCTCCACTATCTTGACAAACCTTTACAAGCTCTTCCAATTC
>PILA-18
ACTTGATGGTTTAGAGGCAAATACATAGAGGCCTAAATCATTGTGATTAATCAAACCCCTGTCAATTCGTGACCGATAGAAGGCTTCCTGAAAACAATAAAAATCCACAATAAATTATAATGATCATAAGGTGTATCCATAATATGATTA------GTCATGAAAAATATAAGAA-GGCCCATATTCATAGTTAATGGACCATGCCTTGGTGCATACGTTAAAAACAAATAGGTGACGGCTAAAACATTCTCAAAAATTTAGCAGCAGCAGTCACCTTTAAATTTAAGATGAAAGAAGGGACTATATTATCTTTCACTAAAGCAACTGCACAACCACCCCATCCAGCTCCAGTAAGTCTCGCACCAACCGCTCCACTATCTTGACAAACCTTTACAAGCTCTTCCAATTC
>PILA-19
ACTTGATGGTTTAGAGGCAAATACATAGAGGCCTAAATCATTGTGATTAATCAAACCCCTGTCAATTCGTGACCGATAGAAGGCTTCCTGAAAACAATAAAAATCCACAATAAATTATAATGATCATAAGGTGTATCCATAATATGATTA------GTCATGAAAAATATAAGAA-GGCCCATATTCATAGTTAATGGACCATGCCTTGGTGCATACGTTAAAAACAAATAGGTGACGGCTAAAACATTCTCAAAAATTTAGCAGCAGCAGTCACCTTTAAATTTAAGATGAAAGAAGGGACTATATTATCTTTCACTAAAGCAACTGCACAACCACCCCATCCAGCTCCAGTAAGTCTCGCACCAACCGCTCCACTATCTTGACAAACCTTTACAAGCTCTTCCAATTC
>PILA-21
ACTTGATGGTTTAGAGGCAAATACATAGAGGCCTAAATCATTGTGATTAATCAAACCCCTGTCAATTCGTGACCGATAGAAGGCTTCCTGAAAACAATAAAAATCCACAATAAATTATAATGATCATAAGGTGTATCCATAATATGATTA------GTCATGAAAAATATAAGAA-GGCCCATATTCATAGTTAATGGACCATGCCTTGGTGCATACGTTAAAAACAAATAGGTGACGGCTAAAACATTCTCAAAAATTTAGCAGCAGCAGTCACCTTTAAATTTAAGATGAAAGAAGGGACTATATTATCTTTCACTAAAGCAACTGCACAACCACCCCATCCAGCTCCAGTAAGTCTCGCACCAACCGCTCCACTATCTTGACAAACCTTTACAAGCTCTTCCAATTC
>PILA-26
ACTTGATGGTTTAGAGGCAAATACATAGAGGCCTAAATCATTGTGATTAATCAAACCCCTGTCAATTCGTGACCGATAGAAGGCTTCCTGAAAACAATAAAAATCCACAATAAATTATAATGATCATAAGGTGTATCCATAATATGATTA------GTCATGAAAAATATAAGAA-GGCCCATATTCATAGTTAATGGACCATGCCTTGGTGCATACGTTAAAAACAAATAGGTGACGGCTAAAACATTCTCAAAAATTTAGCAGCAGCAGTCACCTTTAAATTTAAGCTGAAAGAAGGGACTATATTATCTTTCACTAAAGCAACTGCACAACCACCCCATCCAGCTCCAGTAAGTCTCGCACCAACCGCTCCACTATCTTGACAAACCTTTACAAGCTCTTCCAATTC
>PILA-22
ACTTGATGGTTTAGAGGCAAATACATAGAGGCCTAAATCATTGTGATTAATCAAACCCCTGTCAATTCGTGACCGATAGAAGGCTTCCTGAAAACAATAAAAATCCACAATAAATTATAATGATCATAAGGTGTATCCATAATATGATTA------GTCATGAAAAATATAAGAA-GGCCCATATTCATAGTTAATGGACCATGCCTTGGTGCATACGTTAAAAACAAATAGGTGACGGCTAAAACATTCTCAAAAATTTAGCAGCAGCAGTCACCTTTAAATTTAAGATGAAAGAAGGGACTATATTATCTTTCACTAAAGCAACTGCACAACCACCCCATCCAGCTCCAGTAAGTCTCGCACCAACCGCTCCACTATCTTGACAAACCTTTACAAGCTCTTCCAATTC
>PILA-20
ACTTGATGGTTTAGAGGCAAATACATAGAGGCCTAAATCATTGTGATTAATCAAACCCCTGTCAATTCGTGACCGATAGAAGGCTTCCTGAAAACAATAAAAATCCACAATAAATTATAATGATCATAAGGTGTATCCATAATATGATTA------GTCATGAAAAATATAAGAA-GGCCCATATTCATAGTTAATGGACCATGCCTTGGTGCATACGTTAAAAACAAATAGGTGACGGCTAAAACATTCTCAAAAATTTAGCAGCAGCAGTCACCTTTAAATTTAAGATGAAAGAAGGGACTATATTATCTTTCACTAAAGCAACTGCACAACCACCCCATCCAGCTCCAGTAAGTCTCGCACCAACCGCTCCACTATCTTGACAAACCTTTACAAGCTCTTCCAATTC
>PILA-28
ACTTGATGGTTTAGAGGCAAATACATAGAGGCCTAAATCATTGTGATTAATCAAACCCCTGTCAATTCGTGACCGATAGAAGGCTTCCTGAAAACAATAAAAATCCACAATAAATTATAATGATCATAAGGTGTATCCATAATATGATTA------GTCATGAAAAATATAAGAA-GGCCCATATTCATAGTTAATGGACCATGCCTTGGTGCATACGTTAAAAACAAATAGGTGACGGCTAAAACATTCTCAAAAATTTAGCAGCAGCAGTCACCTTTAAATTTAAGATGAAAGAAGGGACTATATTATCTTTCACTAAAGCAACTGCACAACCACCCCATCCAGCTCCAGTAAGTCTCGCACCAACCGCTCCACTATCTTGACAAACCTTTACAAGCTCTTCCAATTC
