# Supplementary material for: An empirical evaluation of two-stage species tree inference strategies using a multilocus dataset from North American pines
Source: BMC Evol Biol. 2014 Mar 29;14:67. doi: 10.1186/1471-2148-14-67 (PMC4021425; doi:10.1186/1471-2148-14-67)
Supplement: Additional file 3 — Zip archive containing data filesDp,Dp,0,Ds,Ds,0, and a description of these files. [file 1471-2148-14-67-S3.zip › DeGiorgioEtAl_2014_AdditionalFile1/Dataset_Dp0/2_9466_01.fas]

>PIAL-15
ATTCAAGTCAATCCGGAATAGCGCAATCCCTCCACTCTCTGCAACCGCTTTAACTTACTTTAGATTGATGCAATTTCCTAGCAAAGCCCAAAGGGATGAACCGTACAGTATAAATACATTGTTATTCAGGGTTGTAAGTAACCAATTGTGAATGGCCCACGTCGCTCATATATTTGAATGGACCTGTCACGTTGGTGAGCAGAAGACGCTATCCCCATGTTCCAATCTGTGCCTTTCAAGCACAAATTCATCACAGCATTTCGTGAACAAAATCAAGATTCAGAGTATCACGAACAATCAGGAAAATCCCAAAGAAAAAAACCAATGCAATACCAGAAGACATAATGCCCTGTTCAACGTCGTGGGGCAGTTTTTTACCACCCCTAGCAGCCTCCAAAGCAATCAATGCTAAATACCCACCATC
>PIAL-6
ATTCAAGTCAATCTGGAATAGCGCAATCCCTCCACTCTCTGCAACCGCTTTAACTTACTTTAGATTGATGCAATTTCCTAGCAAAGCCCAAAGGGATGAACCGTACAGTATAAATACATTGTTATTCAGGGTTGTAAGTAACCAATTGTGAATGGCCCACGTCGCTCATATATTTGAATGGACCTGTCACGTTGGTGAGCAGAAGACGCTATCCCCATGTTCCAATCTGTGCCTTTCAAGCACAAATTCATCACAGCATTTCGTGAACAAAATCAAGATTCAGAGTATCACGAACAATCAGGAAAATCCCAAGGAAAAAAACCAATGCAATACCAGAAGACATAATGCCCTGTTCAACGTCGTGGGGCAGTTTTTTACCACCCCTAGCAGCCTCCAAAGCAATCAATGCTAAATACCCACCATC
>PIAL-12
ATTCAAGTCAATCCGGAATAGCGCAATCCCTCCACTCTCTGCAACCGCTTTAACTTACTTTAGATTGATGCAATTTCCTAGCAAAGCCCAAAGGGATGAACCGTACAGTATAAATACATTGTTATTCAGGGTTGTAAGTAACCAATTGTGAATGGCCCACGTCGCTCATATATTTGAATGGACCTGTCACGTTGGTGAGCAGAAGACGCTATCCCCATGTTCCAATCTGTGCCTTTCAAGCACAAATTCATCACAGCATTTCGTGAACAAAATCAAGATTCAGAGTATCACGAACAATCAGGAAAATCCCAAAGAAAAAAACCAATGCAATACCAGAAGACATAATGCCCTGTTCAACGTCGTGGGGCAGTTTTTTACCACCCCTAGCAGCCTCCAAAGCAATCAATGCTAAATACCCACCATC
>PIAL-17
ATTCAAGTCAATCTGGAATAGCGCAATCCCTCCACTCTCTGCAACCGCTTTAACTTACTTTAGATTGATGCAATTTCCTAGCAAAGCCCAAAGGGATGAACCGTACAGTATAAATACATTGTTATTCAGGGTTGTAAGTAACCAATTGTGAATGGCCCACGTCGCTCATATATTTGAATGGACCTGTCACGTTGGTGAGCAGAAGACGCTATCCCCATGTTCCAATCTGTGCCTTTCAAGCACAAATTCATCACAGCATTTCGTGAACAAAATCAAGATTCAGAGTATCACGAACAATCAGGAAAATCCCAAGGAAAAAAACCAATGCAATACCAGAAGACATAATGCCCTGTTCAACGTCGTGGGGCAGTTTTTTACCACCCCTAGCAGCCTCCAAAGCAATCAATGCTAAATACCCACCATC
>PIAL-7
ATTCAAGTCAATCCGGAATAGCGCAATCCCTCCACTCTCTGCAACCGCTTTAACTTACTTTAGATTGATGCAATTTCCTAGCAAAGCCCAAAGGGATGAACCGTACAGTATAAATACATTGTTATTCAGGGTTGTAAGTAACCAATTGTGAATGGCCCACGTCGCTCATATATTTGAATGGACCTGTCACGTTGGTGAGCAGAAGACGCTATCCCCATGTTCCAATCTGTGCCTTTCAAGCACAAATTCATCACAGCATTTCGTGAACAAAATCAAGATTCAGAGTATCACGAACAATCAGGAAAATCCCAAAGAAAAAAACCAATGCAATACCAGAAGACATAATGCCCTGTTCAACGTCGTGGGGCAGTTTTTTACCACCCCTAGCAGCCTCCAAAGCAATCAATGCTAAATACCCACCATC
>PIAL-5
ATTCAAGTCAATCCGGAATAGCGCAATCCCTCCACTCTCTGCAACCGCTTTAACTTACTTTAGATTGATGCAATTTCCTAGCAAAGCCCAAAGGGATGAACCGTACAGTATAAATACATTGTTATTCAGGGTTGTAAGTAACCAATTGTGAATGGCCCACGTCGCTCATATATTTGAATGGACCTGTCACGTTGGTGAGCAGAAGACGCTATCCCCATGTTCCAATCTGTGCCTTTCAAGCACAAATTCATCACAGCATTTCGTGAACAAAATCAAGATTCAGAGTATCACGAACAATCAGGAAAATCCCAAAGAAAAAAACCAATGCAATACCAGAAGACATAATGCCCTGTTCAACGTCGTGGGGCAGTTTTTTACCACCCCTAGCAGCCTCCAAAGCAATCAATGCTAAATACCCACCATC
>PIAL-9
ATTCAAGTCAATCTGGAATAGCGCAATCCCTCCACTCTCTGCAACCGCTTTAACTTACTTTAGATTGATGCAATTTCCTAGCAAAGCCCAAAGGGATGAACCGTACAGTATAAATACATTGTTATTCAGGGTTGTAAGTAACCAATTGTGAATGGCCCACGTCGCTCATATATTTGAATGGACCTGTCACGTTGGTGAGCAGAAGACGCTATCCCCATGTTCCAATCTGTGCCTTTCAAGCACAAATTCATCACAGCATTTCGTGAACAAAATCAAGATTCAGAGTATCACGAACAATCAGGAAAATCCCAAGGAAAAAAACCAATGCAATACCAGAAGACATAATGCCCTGTTCAACGTCGTGGGGCAGTTTTTTACCACCCCTAGCAGCCTCCAAAGCAATCAATGCTAAATACCCACCATC
>PIAL-3
ATTCAAGTCAATCTGGAATAGCGCAATCCCTCCACTCTCTGCAACCGCTTTAACTTACTTTAGATTGATGCAATTTCCTAGCAAAGCCCAAAGGGATGAACCGTACAGTATAAATACATTGTTATTCAGGGTTGTAAGTAACCAATTGTGAATGGCCCACGTCGCTCATATATTTGAATGGACCTGTCACGTTGGTGAGCAGAAGACGCTATCCCCATGTTCCAATCTGTGCCTTTCAAGCACAAATTCATCACAGCATTTCGTGAACAAAATCAAGATTCAGAGTATCACGAACAATCAGGAAAATCCCAAGGAAAAAAACCAATGCAATACCAGAAGACATAATGCCCTGTTCAACGTCGTGGGGCAGTTTTTTACCACCCCTAGCAGCCTCCAAAGCAATCAATGCTAAATACCCACCATC
>PIAL-8
ATTCAAGTCAATCCGGAATAGCGCAATCCCTCCACTCTCTGCAACCGCTTTAACTTACTTTAGATTGATGCAATTTCCTAGCAAAGCCCAAAGGGATGAACCGTACAGTATAAATACATTGTTATTCAGGGTTGTAAGTAACCAATTGTGAATGGCCCACGTCGCTCATATATTTGAATGGACCTGTCACGTTGGTGAGCAGAAGACGCTATCCCCATGTTCCAATCTGTGCCTTTCAAGCACAAATTCATCACAGCATTTCGTGAACAAAATCAAGATTCAGAGTATCACGAACAATCAGGAAAATCCCAAAGAAAAAAACCAATGCAATACCAGAAGACATAATGCCCTGTTCAACGTCGTGGGGCAGTTTTTTACCACCCCTAGCAGCCTCCAAAGCAATCAATGCTAAATACCCACCATC
>PIAL-4
ATTCAAGTCAATCCGGAATAGCGCAATCCCTCCACTCTCTGCAACCGCTTTAACTTACTTTAGATTGATGCAATTTCCTAGCAAAGCCCAAAGGGATGAACCGTACAGTATAAATACATTGTTATTCAGGGTTGTAAGTAACCAATTGTGAATGGCCCACGTCGCTCATATATTTGAATGGACCTGTCACGTTGGTGAGCAGAAGACGCTATCCCCATGTTCCAATCTGTGCCTTTCAAGCACAAATTCATCACAGCATTTCGTGAACAAAATCAAGATTCAGAGTATCACGAACAATCAGGAAAATCCCAAAGAAAAAAACCAATGCAATACCAGAAGACATAATGCCCTGTTCAACGTCGTGGGGCAGTTTTTTACCACCCCTAGCAGCCTCCAAAGCAATCAATGCTAAATACCCACCATC
>PIAL-13
ATTCAAGTCAATCTGGAATAGCGCAATCCCTCCACTCTCTGCAACCGCTTTAACTTACTTTAGATTGATGCAATTTCCTAGCAAAGCCCAAAGGGATGAACCGTACAGTATAAATACATTGTTATTCAGGGTTGTAAGTAACCAATTGTGAATGGCCCACGTCGCTCATATATTTGAATGGACCTGTCACGTTGGTGAGCAGAAGACGCTATCCCCATGTTCCAATCTGTGCCTTTCAAGCACAAATTCATCACAGCATTTCGTGAACAAAATCAAGATTCAGAGTATCACGAACAATCAGGAAAATCCCAAGGAAAAAAACCAATGCAATACCAGAAGACATAATGCCCTGTTCAACGTCGTGGGGCAGTTTTTTACCACCCCTAGCAGCCTCCAAAGCAATCAATGCTAAATACCCACCATC
>PIAL-10
ATTCAAGTCAATCTGGAATAGCGCAATCCCTCCACTCTCTGCAACCGCTTTAACTTACTTTAGATTGATGCAATTTCCTAGCAAAGCCCAAAGGGATGAACCGTACAGTATAAATACATTGTTATTCAGGGTTGTAAGTAACCAATTGTGAATGGCCCACGTCGCTCATATATTTGAATGGACCTGTCACGTTGGTGAGCAGAAGACGCTATCCCCATGTTCCAATCTGTGCCTTTCAAGCACAAATTCATCACAGCATTTCGTGAACAAAATCAAGATTCAGAGTATCACGAACAATCAGGAAAATCCCAAGGAAAAAAACCAATGCAATACCAGAAGACATAATGCCCTGTTCAACGTCGTGGGGCAGTTTTTTACCACCCCTAGCAGCCTCCAAAGCAATCAATGCTAAATACCCACCATC
>PIAL-16
ATTCAAGTCAATCTGGAATAGCGCAATCCCTCCACTCTCTGCAACCGCTTTAACTTACTTTAGATTGATGCAATTTCCTAGCAAAGCCCAAAGGGATGAACCGTACAGTATAAATACATTGTTATTCAGGGTTGTAAGTAACCAATTGTGAATGGCCCACGTCGCTCATATATTTGAATGGACCTGTCACGTTGGTGAGCAGAAGACGCTATCCCCATGTTCCAATCTGTGCCTTTCAAGCACAAATTCATCACAGCATTTCGTGAACAAAATCAAGATTCAGAGTATCACGAACAATCAGGAAAATCCCAAGGAAAAAAACCAATGCAATACCAGAAGACATAATGCCCTGTTCAACGTCGTGGGGCAGTTTTTTACCACCCCTAGCAGCCTCCAAAGCAATCAATGCTAAATACCCACCATC
>PIAL-2
ATTCAAGTCAATCCGGAATAGCGCAATCCCTCCACTCTCTGCAACCGCTTTAACTTACTTTAGATTGATGCAATTTCCTAGCAAAGCCCAAAGGGATGAACCGTACAGTATAAATACATTGTTATTCAGGGTTGTAAGTAACCAATTGTGAATGGCCCACGTCGCTCATATATTTGAATGGACCTGTCACGTTGGTGAGCAGAAGACGCTATCCCCATGTTCCAATCTGTGCCTTTCAAGCACAAATTCATCACAGCATTTCGTGAACAAAATCAAGATTCAGAGTATCACGAACAATCAGGAAAATCCCAAAGAAAAAAACCAATGCAATACCAGAAGACATAATGCCCTGTTCAACGTCGTGGGGCAGTTTTTTACCACCCCTAGCAGCCTCCAAAGCAATCAATGCTAAATACCCACCATC
>PIAY-14
ATTCAAGTCAATCTGGAATAGCGCAATCCCTCCACTCTCTGCAACCGCTTTAACTTACTTTAGATTGATGCAATTTCCTAGCAAAGCCCAAAGGGATGAACCGTACAGTATAAATACATTGTTATTCAGGGTTGTAAGTAACCAATTGTGAATGGCCCACGTCGCTCATATATTTGAATGGACCTGTCACGTTGGTGAGCAGAAGACGCTATCCCCATGTTCCAATCTGTGCCTTTCAAGCACAAATTCATCACAGCATTTCGTGAACAAAATCAAGATTCAGAGTATCACGAACAATCAGGAAAATCCCAAGGAAAAAAACCAATGCAATACCAGAAGACATAATGCCCTGTTCAACGTCGTGGGGCAGTTTTTTACCACCCCTAGCAGCCTCCAAAGCAATCAATGCTAAATACCCACCATC
>PIAY-5
ATTCAAGTCAATCTGGAATAGCGCAATCCCTCCACTCTCTGCAACCGCTTTAACTTACTTTAGATTGATGCAATTTCCTAGCAAAGCCCAAAGGGATGAACCGTACAGTATAAATACATTGTTATTCAGGGTTGTAAGTAACCAATTGTGAATGGCCCACGTCGCTCATATATTTGAATGGACCTGTCACGTTGGTGAGCAGAAGACGCTATCCCCATGTTCCAATCTGTGCCTTTCAAGCACAAATTCATCACAGCATTTCGTGAACAAAATCAAGATTCAGAGTATCACGAACAATCAGGAAAATCCCAAGGAAAAAAACCAATGCAATACCAGAAGACATAATGCCCTGTTCAACGTCGTGGGGCAGTTTTTTACCACCCCTAGCAGCCTCCAAAGCAATCAATGCTAAATACCCACCATC
>PIAY-19
ATTCAAGTCAATCTGGAATAGCGCAATCCCTCCACTCTCTGCAACCGCTTTAACTTACTTTAGATTGATGCAATTTCCTAGCAAAGCCCAAAGGGATGAACCGTACAGTATAAATACATTGTTATTCAGGGTTGTAAGTAACCAATTGTGAATGGCCCACGTCGCTCATATATTTGAATGGACCTGTCACGTTGGTGAGCAGAAGACGCTATCCCCATGTTCCAATCTGTGCCTTTCAAGCACAAATTCATCACAGCATTTCGTGAACAAAATCAAGATTCAGAGTATCACGAACAATCAGGAAAATCCCAAGGAAAAAAACCAATGCAATACCAGAAGACATAATGCCCTGTTCAACGTCGTGGGGCAGTTTTTTACCACCCCTAGCAGCCTCCAAAGCAATCAATGCTAAATACCCACCATC
>PIAY-4
ATTCAAGTCAATCTGGAATAGCGCAATCCCTCCACTCTCTGCAACCGCTTTAACTTACTTTAGATTGATGCAATTTCCTAGCAAAGCCCAAAGGGATGAACCGTACAGTATAAATACATTGTTATTCAGGGTTGTAAGTAACCAATTGTGAATGGCCCACGTCGCTCATATATTTGAATGGACCTGTCACGTTGGTGAGCAGAAGACGCTATCCCCATGTTCCAATCTGTGCCTTTCAAGCACAAATTCATCACAGCATTTCGTGAACAAAATCAAGATTCAGAGTATCACGAACAATCAGGAAAATCCCAAGGAAAAAAACCAATGCAATACCAGAAGACATAATGCCCTGTTCAACGTCGTGGGGCAGTTTTTTACCACCCCTAGCAGCCTCCAAAGCAATCAATGCTAAATACCCACCATC
>PIAY-10
ATTCAAGTCAATCTGGAATAGCGCAATCCCTCCACTCTCTGCAACCGCTTTAACTTACTTTAGATTGATGCAATTTCCTAGCAAAGCCCAAAGGGATGAACCGTACAGTATAAATACATTGTTATTCAGGGTTGTAAGTAACCAATTGTGAATGGCCCACGTCGCTCATATATTTGAATGGACCTGTCACGTTGGTGAGCAGAAGACGCTATCCCCATGTTCCAATCTGTGCCTTTCAAGCACAAATTCATCACAGCATTTCGTGAACAAAATCAAGATTCAGAGTATCACGAACAATCAGGAAAATCCCAAGGAAAAAAACCAATGCAATACCAGAAGACATAATGCCCTGTTCAACGTCGTGGGGCAGTTTTTTACCACCCCTAGCAGCCTCCAAAGCAATCAATGCTAAATACCCACCATC
>PIAY-3
ATTCAAGTCAATCTGGAATAGCGCAATCCCTCCACTCTCTGCAACCGCTTTAACTTACTTTAGATTGATGCAATTTCCTAGCAAAGCCCAAAGGGATGAACCGTACAGTATAAATACATTGTTATTCAGGGTTGTAAGTAACCAATTGTGAATGGCCCACGTCGCTCATATATTTGAATGGACCTGTCACGTTGGTGAGCAGAAGACGCTATCCCCATGTTCCAATCTGTGCCTTTCAAGCACAAATTCATCACAGCATTTCGTGAACAAAATCAAGATTCAGAGTATCACGAACAATCAGGAAAATCCCAAGGAAAAAAACCAATGCAATACCAGAAGACATAATGCCCTGTTCAACGTCGTGGGGCAGTTTTTTACCACCCCTAGCAGCCTCCAAAGCAATCAATGCTAAATACCCACCATC
>PIAY-6
ATTCAAGTCAATCTGGAATAGCGCAATCCCTCCACTCTCTGCAACCGCTTTAACTTACTTTAGATTGATGCAATTTCCTAGCAAAGCCCAAAGGGATGAACCGTACAGTATAAATACATTGTTATTCAGGGTTGTAAGTAACCAATTGTGAATGGCCCACGTCGCTCATATATTTGAATGGACCTGTCACGTTGGTGAGCAGAAGACGCTATCCCCATGTTCCAATCTGTGCCTTTCAAGCACAAATTCATCACAGCATTTCGTGAACAAAATCAAGATTCAGAGTATCACGAACAATCAGGAAAATCCCAAGGAAAAAAACCAATGCAATACCAGAAGACATAATGCCCTGTTCAACGTCGTGGGGCAGTTTTTTACCACCCCTAGCAGCCTCCAAAGCAATCAATGCTAAATACCCACCATC
>PIAY-13
ATTCAAGTCAATCTGGAATAGCGCAATCCCTCCACTCTCTGCAACCGCTTTAACTTACTTTAGATTGATGCAATTTCCTAGCAAAGCCCAAAGGGATGAACCGTACAGTATAAATACATTGTTATTCAGGGTTGTAAGTAACCAATTGTGAATGGCCCACGTCGCTCATATATTTGAATGGACCTGTCACGTTGGTGAGCAGAAGACGCTATCCCCATGTTCCAATCTGTGCCTTTCAAGCACAAATTCATCACAGCATTTCGTGAACAAAATCAAGATTCAGAGTATCACGAACAATCAGGAAAATCCCAAGGAAAAAAACCAATGCAATACCAGAAGACATAATGCCCTGTTCAACGTCGTGGGGCAGTTTTTTACCACCCCTAGCAGCCTCCAAAGCAATCAATGCTAAATACCCACCATC
>PIAY-7
ATTCAAGTCAATCTGGAATAGCGCAATCCCTCCACTCTCTGCAACCGCTTTAACTTACTTTAGATTGATGCAATTTCCTAGCAAAGCCCAAAGGGATGAACCGTACAGTATAAATACATTGTTATTCAGGGTTGTAAGTAACCAATTGTGAATGGCCCACGTCGCTCATATATTTGAATGGACCTGTCACGTTGGTGAGCAGAAGACGCTATCCCCATGTTCCAATCTGTGCCTTTCAAGCACAAATTCATCACAGCATTTCGTGAACAAAATCAAGATTCAGAGTATCACGAACAATCAGGAAAATCCCAAGGAAAAAAACCAATGCAATACCAGAAGACATAATGCCCTGTTCAACGTCGTGGGGCAGTTTTTTACCACCCCTAGCAGCCTCCAAAGCAATCAATGCTAAATACCCACCATC
>PIAY-2
ATTCAAGTCAATCTGGAATAGCGCAATCCCTCCACTCTCTGCAACCGCTTTAACTTACTTTAGATTGATGCAATTTCCTAGCAAAGCCCAAAGGGATGAACCGTACAGTATAAATACATTGTTATTCAGGGTTGTAAGTAACCAATTGTGAATGGCCCACGTCGCTCATATATTTGAATGGACCTGTCACGTTGGTGAGCAGAAGACGCTATCCCCATGTTCCAATCTGTGCCTTTCAAGCACAAATTCATCACAGCATTTCGTGAACAAAATCAAGATTCAGAGTATCACGAACAATCAGGAAAATCCCAAGGAAAAAAACCAATGCAATACCAGAAGACATAATGCCCTGTTCAACGTCGTGGGGCAGTTTTTTACCACCCCTAGCAGCCTCCAAAGCAATCAATGCTAAATACCCACCATC
>PIAY-1
ATTCAAGTCAATCTGGAATAGCGCAATCCCTCCACTCTCTGCAACCGCTTTAACTTACTTTAGATTGATGCAATTTCCTAGCAAAGCCCAAAGGGATGAACCGTACAGTATAAATACATTGTTATTCAGGGTTGTAAGTAACCAATTGTGAATGGCCCACGTCGCTCATATATTTGAATGGACCTGTCACGTTGGTGAGCAGAAGACGCTATCCCCATGTTCCAATCTGTGCCTTTCAAGCACAAATTCATCACAGCATTTCGTGAACAAAATCAAGATTCAGAGTATCACGAACAATCAGGAAAATCCCAAGGAAAAAAACCAATGCAATACCAGAAGACATAATGCCCTGTTCAACGTCGTGGGGCAGTTTTTTACCACCCCTAGCAGCCTCCAAAGCAATCAATGCTAAATACCCACCATC
>PIAY-8
ATTCAAGTCAATCTGGAATAGCGCAATCCCTCCACTCTCTGCAACCGCTTTAACTTACTTTAGATTGATGCAATTTCCTAGCAAAGCCCAAAGGGATGAACCGTACAGTATAAATACATTGTTATTCAGGGTTGTAAGTAACCAATTGTGAATGGCCCACGTCGCTCATATATTTGAATGGACCTGTCACGTTGGTGAGCAGAAGACGCTATCCCCATGTTCCAATCTGTGCCTTTCAAGCACAAATTCATCACAGCATTTCGTGAACAAAATCAAGATTCAGAGTATCACGAACAATCAGGAAAATCCCAAGGAAAAAAACCAATGCAATACCAGAAGACATAATGCCCTGTTCAACGTCGTGGGGCAGTTTTTTACCACCCCTAGCAGCCTCCAAAGCAATCAATGCTAAATACCCACCATC
>PIAY-16
ATTCAAGTCAATCTGGAATAGCGCAATCCCTCCACTCTCTGCAACCGCTTTAACTTACTTTAGATTGATGCAATTTCCTAGCAAAGCCCAAAGGGATGAACCGTACAGTATAAATACATTGTTATTCAGGGTTGTAAGTAACCAATTGTGAATGGCCCACGTCGCTCATATATTTGAATGGACCTGTCACGTTGGTGAGCAGAAGACGCTATCCCCATGTTCCAATCTGTGCCTTTCAAGCACAAATTCATCACAGCATTTCGTGAACAAAATCAAGATTCAGAGTATCACGAACAATCAGGAAAATCCCAAGGAAAAAAACCAATGCAATACCAGAAGACATAATGCCCTGTTCAACGTCGTGGGGCAGTTTTTTACCACCCCTAGCAGCCTCCAAAGCAATCAATGCTAAATACCCACCATC
>PIAY-18
ATTCAAGTCAATCTGGAATAGCGCAATCCCTCCACTCTCTGCAACCGCTTTAACTTACTTTAGATTGATGCAATTTCCTAGCAAAGCCCAAAGGGATGAACCGTACAGTATAAATACATTGTTATTCAGGGTTGTAAGTAACCAATTGTGAATGGCCCACGTCGCTCATATATTTGAATGGACCTGTCACGTTGGTGAGCAGAAGACGCTATCCCCATGTTCCAATCTGTGCCTTTCAAGCACAAATTCATCACAGCATTTCGTGAACAAAATCAAGATTCAGAGTATCACGAACAATCAGGAAAATCCCAAGGAAAAAAACCAATGCAATACCAGAAGACATAATGCCCTGTTCAACGTCGTGGGGCAGTTTTTTACCACCCCTAGCAGCCTCCAAAGCAATCAATGCTAAATACCCACCATC
>PIAY-9
ATTCAAGTCAATCTGGAATAGCGCAATCCCTCCACTCTCTGCAACCGCTTTAACTTACTTTAGATTGATGCAATTTCCTAGCAAAGCCCAAAGGGATGAACCGTACAGTATAAATACATTGTTATTCAGGGTTGTAAGTAACCAATTGTGAATGGCCCACGTCGCTCATATATTTGAATGGACCTGTCACGTTGGTGAGCAGAAGACGCTATCCCCATGTTCCAATCTGTGCCTTTCAAGCACAAATTCATCACAGCATTTCGTGAACAAAATCAAGATTCAGAGTATCACGAACAATCAGGAAAATCCCAAGGAAAAAAACCAATGCAATACCAGAAGACATAATGCCCTGTTCAACGTCGTGGGGCAGTTTTTTACCACCCCTAGCAGCCTCCAAAGCAATCAATGCTAAATACCCACCATC
>PIBU-1
ATTCAAGTCAATCTGGAATAGCGCAATCCCTCCACTGTCTGCAACCGCTTTAACTTACTTTAGATTGATGCAATTTCCTAGCAAAGACCAAAGGGATGAACCGTAAAGTATAAATACATTGTTATTCAGGGTTGTGAGTAACCAATTGTGAATGGCCCACGTCGCTCATATATTTGAATGGACCTGTCACGTTGGTGAGCAGAAGATGCTATCCCCATGTTCCAATCTGTGCCTTTCAAGCACAAATTCATCACAGCATTTCTTGAACAAAATCAAGATTCAGAGTATCACGAACAATCAGGAAAATCCCAAGGAAAAAAACCAATGCAATACCAGAAGACATAATGCCCTGTTCAACGTCGTGGGGCAGTTTTTTACCACCCCTAGCAGCCTCCAAAGCAATCAATGCTAAATACCCACCATC
>PIFL-3
ATTCAAGTCAATCTGGAATAGCGCAATCCCTCCACTCTCTGCAACCGCTTTAACTTACTTTAGATTGATGCAATTTCCTAGCAAAGCCCAAAGGGATGAACCGTACAGTATAAATACATTGTTATTCAGGGTTGTAAGTAACCAATTGTGAATGGCCCACGTCGCTCATATATTTGAATGGACCTGTCACGTTGGTGAGCAGAAGACGCTATCCCCATGTTCCAATCTGTGCCTTTCAAGCACAAATTCATCACAGCATTTCGTGAACAAAATCAAGATTCAGAGTATCACGAACAATCAGGAAAATCCCAAGGAAAAAAACCAATGCAATACCAGAAGACATAATGCCCTGTTCAACGTCGTGGGGCAGTTTTTTACCACCCCTAGCAGCCTCCAAAGCAATCAATGCTAAATACCCACCATC
>PIFL-16
ATTCAAGTCAATCTGGAATAGCGCAATCCCTCCACTCTCTGCAACCGCTTTAACTTACTTTAGATTGATGCAATTTCCTAGCAAAGCCCAAAGGGATGAACCGTACAGTATAAATACATTGTTATTCAGGGTTGTAAGTAACCAATTGTGAATGGCCCACGTCGCTCATATATTTGAATGGACCTGTCACGTTGGTGAGCAGAAGACGCTATCCCCATGTTCCAATCTGTGCCTTTCAAGCACAAATTCATCACAGCATTTCGTGAACAAAATCAAGATTCAGAGTATCACGAACAATCAGGAAAATCCCAAGGAAAAAAACCAATGCAATACCAGAAGACATAATGCCCTGTTCAACGTCGTGGGGCAGTTTTTTACCACCCCTAGCAGCCTCCAAAGCAATCAATGCTAAATACCCACCATC
>PIFL-4
ATTCAAGTCAATCTGGAATAGCGCAATCCCTCCACTCTCTGCAACCGCTTTAACTTACTTTAGATTGATGCAATTTCCTAGCAAAGCCCAAAGGGATGAACCGTACAGTATAAATACATTGTTATTCAGGGTTGTAAGTAACCAATTGTGAATGGCCCACGTCGCTCATATATTTGAATGGACCTGTCACGTTGGTGAGCAGAAGACGCTATCCCCATGTTCCAATCTGTGCCTTTCAAGCACAAATTCATCACAGCATTTCGTGAACAAAATCAAGATTCAGAGTATCACGAACAATCAGGAAAATCCCAAGGAAAAAAACCAATGCAATACCAGAAGACATAATGCCCTGTTCAACGTCGTGGGGCAGTTTTTTACCACCCCTAGCAGCCTCCAAAGCAATCAATGCTAAATACCCACCATC
>PIFL-15
ATTCAAGTCAATCTGGAATAGCGCAATCCCTCCACTCTCTGCAACCGCTTTAACTTACTTTAGATTGATGCAATTTCCTAGCAAAGCCCAAAGGGATGAACCGTACAGTATAAATACATTGTTATTCAGGGTTGTAAGTAACCAATTGTGAATGGCCCACGTCGCTCATATATTTGAATGGACCTGTCACGTTGGTGAGCAGAAGACGCTATCCCCATGTTCCAATCTGTGCCTTTCAAGCACAAATTCATCACAGCATTTCGTGAACAAAATCAAGATTCAGAGTATCACGAACAATCAGGAAAATCCCAAGGAAAAAAACCAATGCAATACCAGAAGACATAATGCCCTGTTCAACGTCGTGGGGCAGTTTTTTACCACCCCTAGCAGCCTCCAAAGCAATCAATGCTAAATACCCACCATC
>PIFL-17
ATTCAAGTCAATCTGGAATAGCGCAATCCCTCCACTCTCTGCAACCGCTTTAACTTACTTTAGATTGATGCAATTTCCTAGCAAAGCCCAAAGGGATGAACCGTACAGTATAAATACATTGTTATTCAGGGTTGTAAGTAACCAATTGTGAATGGCCCACGTCGCTCATATATTTGAATGGACCTGTCACGTTGGTGAGCAGAAGACGCTATCCCCATGTTCCAATCTGTGCCTTTCAAGCACAAATTCATCACAGCATTTCGTGAACAAAATCAAGATTCAGAGTATCACGAACAATCAGGAAAATCCCAAGGAAAAAAACCAATGCAATACCAGAAGACATAATGCCCTGTTCAACGTCGTGGGGCAGTTTTTTACCACCCCTAGCAGCTTCCAAAGCAATCAATGCTAAATACCCACCATC
>PIFL-9
ATTCAAGTCAATCTGGAATAGCGCAATCCCTCCACTCTCTGCAACCGCTTTAACTTACTTTAGATTGATGCAATTTCCTAGCAAAGCCCAAAGGGATGAACCGTACAGTATAAATACATTGTTATTCAGGGTTGTAAGTAACCAATTGTGAATGGCCCACGTCGCTCATATATTTGAATGGACCTGTCACGTTGGTGAGCAGAAGACGCTATCCCCATGTTCCAATCTGTGCCTTTCAAGCACAAATTCATCACAGCATTTCGTGAACAAAATCAAGATTCAGAATATCACGAACAATCAGGAAAATCCCAAGGAAAAAAACCAATGCAATACCAGAAAACATAATGCCCTGTTCAACGTCGTGGGGCAGTTTTTTACCACCCCTAGCAGCCTCCAAAGCAATCAATGCTAAATACCNNNNNNN
>PIFL-14
ATTCAAGTCAATCTGGAATAGCGCAATCCCTCCACTCTCTGCAACCGCTTTAACTTACTTTAGATTGATGCAATTTCCTAGCAAAGCCCAAAGGGATGAACCGTACAGTATAAATACATTGTTATTCAGGGTTGTAAGTAACCAATTGTGAATGGCCCACGTCGCTCATATATTTGAATGGACCTGTCACGTTGGTGAGCAGAAGACGCTATCCCCATGTTCCAATCTGTGCCTTTCAAGCACAAATTCATCACAGCATTTCGTGAACAAAATCAAGATTCAGAATATCACGAACAATCAGGAAAATCCCAAGGAAAAAAACCAATGCAATACCAGAAAACATAATGCCCTGTTCAACGTCGTGGGGCAGTTTTTTACCACCCCTAGCAGCCTCCAAAGCAATCAATGCTAAATACCNNNNNNN
>PIFL-11
ATTCAAGTCAATCTGGAATAGCGCAATCCCTCCACTCTCTGCAACCGCTTTAACTTACTTTAGATTGATGCAATTTCCTAGCAAAGCCCAAAGGGATGAACCGTACAGTATAAATACATTGTTATTCAGGGTTGTAAGTAACCAATTGTGAATGGCCCACGTCGCTCATATATTTGAATGGACCTGTCACGTTGGTGAGCAGAAGACGCTATCCCCATGTTCCAATCTGTGCCTTTCAAGCACAAATTCATCACAGCATTTCATGAACAAAATCAAGATTCAGAGTATCACGAACAATCAGGAAAATCCCAAGGAAAAAAACCAATGCAATACCAGAAGACATAATGCCCTGTTCAACGTCGTGGGGCAGTTTTTTACCACCCCTAGCAGCCTCCAAAGCAATCAATGCTAAATACCCACCATC
>PIFL-12
ATTCAAGTCAATCTGGAATAGCGCAATCCCTCCACTCTCTGCAACCGCTTTAACTTACTTTAGATTGATGCAATTTCCTAGCAAAGCCCAAAGGGATGAACCGTACAGTATAAATACATTGTTATTCAGGGTTGTAAGTAACCAATTGTGAATGGCCCACGTCGCTCATATATTTGAATGGACCTGTCACGTTGGTGAGCAGAAGACGCTATCCCCATGTTCCAATCTGTGCCTTTCAAGCACAAATTCATCACAGCATTTCGTGAACAAAATCAAGATTCAGAGTATCACGAACAATCAGGAAAATCCCAAGGAAAAAAACCAATGCAATACCAGAAGACATAATGCCCTGTTCAACGTCGTGGGGCAGTTTTTTACCACCCCTAGCAGCCTCCAAAGCAATCAATGCTAAATACCCACCATC
>PIFL-13
ATTCAAGTCAATCTGGAATAGCGCAATCCCTCCACTCTCTGCAACCGCTTTAACTTACTTTAGATTGATGCAATTTCCTAGCAAAGCCCAAAGGGATGAACCGTACAGTATAAATACATTGTTATTCAGGGTTGTAAGTAACCAATTGTGAATGGCCCACGTCGCTCATATATTTGAATGGACCTGTCACGTTGGTGAGCAGAAGACGCTATCCCCATGTTCCAATCTGTGCCTTTCAAGCACAAATTCATCACAGCATTTCGTGAACAAAATCAAGATTCAGAGTATCACGAACAATCAGGAAAATCCCAAGGAAAAAAACCAATGCAATACCAGAAGACATAATGCCCTGTTCAACGTCGTGGGGCAGTTTTTTACCACCCCTAGCAGCCTCCAAAGCAATCAATGCTAAATACCCACCATC
>PIFL-1
ATTCAAGTCAATCTGGAATAGCGCAATCCCTCCACTCTCTGCAACCGCTTTAACTTACTTTAGATTGATGCAATTTCCTAGCAAAGCCCAAAGGGATGAACCGTACAGTATAAATACATTGTTATTCAGGGTTGTAAGTAACCAATTGTGAATGGCCCACGTCGCTCATATATTTGAATGGACCTGTCACGTTGGTGAGCAGAAGACGCTATCCCCATGTTCCAATCTGTGCCTTTCAAGCACAAATTCATCACAGCATTTCGTGAACAAAATCAAGATTCAGAGTATCACGAACAATCAGGAAAATCCCAAGGAAAAAAACCAATGCAATACCAGAAGACATAATGCCCTGTTCAACGTCGTGGGGCAGTTTTTTACCACCCCTAGCAGCCTCCAAAGCAATCAATGCTAAATACCCACCATC
>PIGE-1
ATTCAAGTCAATCTGGAATAGCGCAATCCCTCCACTGTCTGCAACCGCTTTAACTTACTTTAGATTGAAGCAATTTCCTAGCAAAGACCAAAGGGATGAACCGTACAGTATAAATACATTGTTATTCAGGGTTGTAAGTAACCAATTGTGAATGGCCCACGTCGCTCATATATTTGAATGGACCTGTCACGTTGGTGAGCAGAAGATGCTATCCCCATGTTCCAATCTGTGCCTTTCAAGCACAAATTCATCACAGCATTTCTTGAACAAAATCAAGATTCAGAGTATCACGAACAATCAGGAAAATCCCAAGGAAAAAAACCAATGCAATACCAGAAGACATAATGCCCTGTTCAACGTCGTGGGGCAGTTTTTTACCACCCCTAGCAGCCTCCAAAGCAATCAATGCTAAATACCCACCATC
>PIGE-2
ATTCAAGTCAATCTGGAATAGCGCAATCCCTCCACTGTCTGCAACCGCTTTAACTTACTTTAGATTGAAGCAATTTCCTAGCAAAGACCAAAGGGATGAACCGTACAGTATAAATACATTGTTATTCAGGGTTGTAAGTAACCAATTGTGAATGGCCCACGTCGCTCATATATTTGAATGGACCTGTCACGTTGGTGAGCAGAAGATGCTATCCCCATGTTTCAATCTGTGCCTTTCAAGCACAAATTCATCACAGCATTTCTTGAACAAAATCAAGATTCAGAGTATCACGAACAATCAGGAAAATCCCAAGGAAAAAAACCAATGCAATACCAGAAGACATAATGCCCTGTTCAACGTCGTGGGGCAGTTTTTTACCACCCCTAGCAGCCTCCAAAGCAATCAATGCTAAATACCCACCATC
>PIMN-13
ATTCAAGTCAATCTGGAATAGCGCAATCCCTCCACTCTCTGCAACCGCTTTAACTTACTTTAGATTGATGCAATTTCCTAGCAAAGCCCAAAGGGATGAACCGTACAGTATAAATACATTGTTATTCAGGGTTGTAAGTAACCAATTGTGAATGGCCCACGTCGCTCATATATTTGAATGGACCTGTCACGTTGGTGAGCAGAAGACGCTATCCCCATGTTCCAATCTGTGCCTTTCAAGCACAAATTCATCACAGCATTTCGTGAACAAAATCAAGATTCAGAGTATCACGAACAATCAGGAAAATCCCAAGGAAAAAAACCAATGCAATACCAGAAGACATAATGCCCTGTTCAACGTCGTGGGGCAGTTTTTTACCACCCCTCGCAGCCTCCAAAGCAATCAATGCTAAATACCCACCATC
>PIMN-11
ATTCAAGTCAATCTGGAATAGCGCAATCCCTCCACTCTCTGCAACCGCTTTAACTTACTTTAGATTGATGCAATTTCCTAGCAAAGCCCAAAGGGATGAACCGTACAGTATAAATACATTGTTATTCAGGGTTGTAAGTAACCAATTGTGAATGGCCCACGTCGCTCATATATTTGAATGGACCTGTCACGTTGGTGAGCAGAAGACGCTATCCCCATGTTCCAATCTGTGCCTTTCAAGCACAAATTCATCACAGCATTTCGTGAACAAAATCAAGATTCAGAGTATCACGAACAATCAGGAAAATCCCAAGGAAAAAAACCAATGCAATACCAGAAGACATAATGCCCTGTTCAACGTCGTGGGGCAGTTTTTTACCACCCCTCGCAGCCTCCAAAGCAATCAATGCTAAATACCCACCATC
>PIMN-9
ATTCAAGTCAATCTGGAATAGCGCAATCCCTCCACTCTCTGCAACCGCTTTAACTTACTTTAGATTGATGCAATTTCCTAGCAAAGCCCAAAGGGATGAACCGTACAGTATAAATACATTGTTATTCAGGGTTGTAAGTAACCAATTGTGAATGGCCCACGTCGCTCATATATTTGAATGGACCTGTCACGTTGGTGAGCAGAAGACGCTATCCCCATGTTCCAATCTGTGCCTTTCAAGCACAAATTCATCACAGCATTTCGTGAACAAAATCAAGATTCAGAGTATCACGAACAATCAGGAAAATCCCAAGGAAAAAAACCAATGCAATACCAGAAGACATAATGCCCTGTTCAACGTCGTGGGGCAGTTTTTTACCACCCCTAGCAGCCTCCAAAGCAATCAATGCTAAATACCCACCATC
>PIMN-18
ATTCAAGTCAATCTGGAATAGCGCAATCCCTCCACTCTCTGCAACCGCTTTAACTTACTTTAGATTGATGCAATTTCCTAGCAAAGCCCAAAGGGATGAACCGTACAGTATAAATACATTGTTATTCAGGGTTGTAAGTAACCAATTGTGAATGGCCCACGTCGCTCATATATTTGAATGGACCTGTCACGTTGGTGAGCAGAAGACGCTATCCCCATGTTCCAATCTGTGCCTTTCAAGCACAAATTCATCACAGCATTTCGTGAACAAAATCAAGATTCAGAGTATCACGAACAATCAGGAAAATCCCAAGGAAAAAAACCAATGCAATACCAGAAGACATAATGCCCTGTTCAACGTCGTGGGGCAGTTTTTTACCACCCCTCGCAGCCTCCAAAGCAATCAATGCTAAATACCCACCATC
>PIMN-14
ATTCAAGTCAATCTGGAATAGCGCAATCCCTCCACTCTCTGCAACCGCTTTAACTTACTTTAGATTGATGCAATTTCCTAGCAAAGCCCAAAGGGATGAACCGTACAGTATAAATACATTGTTATTCAGGGTTGTAAGTAACCAATTGTGAATGGCCCACGTCGCTCATATATTTGAATGGACCTGTCACGTTGGTGAGCAGAAGACGCTATCCCCATGTTCCAATCTGTGCCTTTCAAGCACAAATTCATCACAGCATTTCGTGAACAAAATCAAGATTCAGAGTATCACGAACAATCAGGAAAATCCCAAGGAAAAAAACCAATGCAATACCAGAAGACATAATGCCCTGTTCAACGTCGTGGGGCAGTTTTTTACCACCCCTCGCAGCCTCCAAAGCAATCAATGCTAAATACCCACCATC
>PIMN-12
ATTCAAGTCAATCTGGAATAGCGCAATACCTCCACTCTCTGCAACCGCTTTAACTTACTTTAGATTGATGCAATTTCCTAGCAAAGCCCAAAGGGATGAACCGTACAGTATAAATACATTGTTATTCAGGGTTGTAAGTAACCAATTGTGAATGGCCCACGTCGCTCATATATTTGAATGGACCTGTCACGTTGGTGAGCAGAAGACGCTATCCCCATGTTCCAATCTGTGCCTTTCAAGCACAAATTCATCACAGCATTTCGTGAACAAAATCAAGATTCAGAGTATCACGAACAATCAGGAAAATCCCAAGGAAAAAAACCAATGCAATACCAGAAGACATAATGCCCTGTTCAACGTCGTGGGGCAGTTTTTTACCACCCCTAGCAGCCTCCAAAGCAATCAATGCTAAATACCCACCATC
>PIMN-8
ATTCAAGTCAATCTGGAATAGCGCAATCCCTCCACTCTCTGCAACCGCTTTAACTTACTTTAGATTGATGCAATTTCCTAGCAAAGCCCAAAGGGATGAACCGTACAGTATAAATACATTGTTATTCAGGGTTGTAAGTAACCAATTGTGAATGGCCCACGTCGCTCATATATTTGAATGGACCTGTCACGTTGGTGAGCAGAAGACGCTATCCCCATGTTCCAATCTGTGCCTTTCAAGCACAAATTCATCACAGCATTTCGTGAACAAAATCAAGATTCAGAGTATCACGAACAATCAGGAAAATCCCAAGGAAAAAAACCAATGCAATACCAGAAGACATAATGCCCTGTTCAACGTCGTGGGGCAGTTTTTTACCACCCCTAGCAGCCTCCAAAGCAATCAATGCTAAATACCCACCATC
>PIMN-3
ATTCAAGTCAATCTGGAATAGCGCAATCCCTCCACTCTCTGCAACCGCTTTAACTTACTTTAGATTGATGCAATTTCCTAGCAAAGCCCAAAGGGATGAACCGTACAGTATAAATACATTGTTATTCAGGGTTGTAAGTAATCAATTGTGAATGGCCCACGTCGCTCATATATTTGAATGGACCTGTCACGTTGGTGAGCAGAAGACGCTATACCCATGTTCCAATCTGTGCCTTTCAAGCACAAATTCATCACAGCATTTCGTGAACAAAATCAAGATTCAGAGTATCACGAACAATCAGGAAAATCCCAAGGAAAAAAACCAATGCAATACCAGAAGACATAATGCCCTGTTCAACGTCGTGGGGCAGTTTTTTACCACCCCTAGCAGCCTCCAAAGCAATCAATGCTAAATACCCACCATC
>PIMN-10
ATTCAAGTCAATCTGGAATAGCGCAATCCCTCCACTCTCTGCAACCGCTTTAACTTACTTTAGATTGATGCAATTTCCTAGCAAAGCCCAAAGGGATGAACCGTACAGTATAAATACATTGTTATTCAGGGTTGTAAGTAACCAATTGTGAATGGCCCACGTCGCTCATATATTTGAATGGACCTGTCACGTTGGTGAGCAGAAGACGCTATCCCCATGTTCCAATCTGTGCCTTTCAAGCACAAATTCATCACAGCATTTCGTGAACAAAATCAAGATTCAGAGTATCACGAACAATCAGGAAAATCCCAAGGAAAAAAACCAATGCAATACCAGAAGACATAATGCCCTGTTCAACGTCGTGGGGCAGTTTTTTACCACCCCTAGCAGCCTCCAAAGCAATCAATGCTAAATACCCACCATC
>PIMN-2
ATTCAAGTCAATCTGGAATAGCGCAATCCCTCCACTCTCTGCAACCGCTTTAACTTACTTTAGATTGATGCAATTTCCTAGCAAAGCCCAAAGGGATGAACCGTACAGTATAAATACATTGTTATTCAGGGTTGTAAGTAACCAATTGTGAATGGCCCACGTCGCTCATATATTTGAATGGACCTGTCACGTTGGTGAGCAGAAGACGCTATCCCCATGTTCCAATCTGTGCCTTTCAAGCACAAATTCATCACAGCATTTCGTGAACAAAATCAAGATTCAGAGTATCACGAACAATCAGGAAAATCCCAAGGAAAAAAACCAATGCAATACCAGAAGACATAATGCCCTGTTCAACGTCGTGGGGCAGTTTTTTACCACCCCTAGCAGCCTCCAAAGCAATCAATGCTAAATACCCACCATC
>PIMN-16
ATTCAAGTCAATCTGGAATAGCGCAATCCCTCCACTCTCTGCAACCGCTTTAACTTACTTTAGATTGATGCAATTTCCTAGCAAAGCCCAAAGGGATGAACCGTACAGTATAAATACATTGTTATTCAGGGTTGTAAGTAACCAATTGTGAATGGCCCACGTCGCTCATATATTTGAATGGACCTGTCACGTTGGTGAGCAGAAGACGCTATCCCCATGTTCCAATCTGTGCCTTTCAAGCACAAATTCATCACAGCATTTCGTGAACAAAATCAAGATTCAGAGTATCACGAACAATCAGGAAAATCCCAAGGAAAAAAACCAATGCAATACCAGAAGACATAATGCCCTGTTCAACGTCGTGGGGCAGTTTTTTACCACCCCTAGCAGCCTCCAAAGCAATCAATGCTAAATACCCACCATC
>PIMN-1
ATTCAAGTCAATCTGGAATAGCGCAATCCCTCCACTCTCTGCAACCGCTTTAACTTACTTTAGATTGATGCAATTTCCTAGCAAAGCCCAAAGGGATGAACCGTACAGTATAAATACATTGTTATTCAGGGTTGTAAGTAACCAATTGTGAATGGCCCACGTCGCTCATATATTTGAATGGACCTGTCACGTTGGTGAGCAGAAGACGCTATCCCCATGTTCCAATCTGTGCCTTTCAAGCACAAATTCATCACAGCATTTCGTGAACAAAATCAAGATTCAGAGTATCACGAACAATCAGGAAAATCCCAAGGAAAAAAACCAATGCAATACCAGAAGACATAATGCCCTGTTCAACGTCGTGGGGCAGTTTTTTACCACCCCTAGCAGCCTCCAAAGCAATCAATGCTAAATACCCACCATC
>PIMN-15
ATTCAAGTCAATCTGGAATAGCGCAATCCCTCCACTCTCTGCAACCGCTTTAACTTACTTTAGATTGATGCAATTTCCTAGCAAAGCCCAAAGGGATGAACCGTACAGTATAAATACATTGTTATTCAGGGTTGTAAGTAACCAATTGTGAATGGCCCACGTCGCTCATATATTTGAATGGACCTGTCACGTTGGTGAGCAGAAGACGCTATCCCCATGTTCCAATCTGTGCCTTTCAAGCACAAATTCATCACAGCATTTCGTGAACAAAATCAAGATTCAGAGTATCACGAACAATCAGGAAAATCCCAAGGAAAAAAACCAATGCAATACCAGAAGACATAATGCCCTGTTCAACGTCGTGGGGCAGTTTTTTACCACCCCTCGCAGCCTCCAAAGCAATCAATGCTAAATACCCACCATC
>PIMN-17
ATTCAAGTCAATCTGGAATAGCGCAATCCCTCCACTCTCTGCAACCGCTTTAACTTACTTTAGATTGATGCAATTTCCTAGCAAAGCCCAAAGGGATGAACCGTACAGTATAAATACATTGTTATTCAGGGTTGTAAGTAACCAATTGTGAATGGCCCACGTCGCTCATATATTTGAATGGACCTGTCACGTTGGTGAGCAGAAGACGCTATCCCCATGTTCCAATCTGTGCCTTTCAAGCACAAATTCATCACAGCATTTCGTGAACAAAATCAAGATTCAGAGTATCACGAACAATCAGGAAAATCCCAAGGAAAAAAACCAATGCAATACCAGAAGACATAATGCCCTGTTCAACGTCGTGGGGCAGTTTTTTACCACCCCTCGCAGCCTCCAAAGCAATCAATGCTAAATACCCACCATC
>PIMN-6
ATTCAAGTCAATCTGGAATAGCGCAATCCCTCCACTCTCTGCAACCGCTTTAACTTACTTTAGATTGATGCAATTTCCTAGCAAAGCCCAAAGGGATGAACCGTACAGTATAAATACATTGTTATTCAGGGTTGTAAGTAACCAATTGTGAATGGCCCACGTCGCTCATATATTTGAATGGACCTGTCACGTTGGTGAGCAGAAGACGCTATCCCCATGTTCCAATCTGTGCCTTTCAAGCACAAATTCATCACAGCATTTCGTGAACAAAATCAAGATTCAGAGTATCACGAACAATCAGGAAAATCCCAAGGAAAAAAACCAATGCAATACCAGAAGACATAATGCCCTGTTCAACGTCGTGGGGCAGTTTTTTACCACCCCTCGCAGCCTCCAAAGCAATCAATGCTAAATACCCACCATC
>PIMN-5
ATTCAAGTCAATCTGGAATAGCGCAATCCCTCCACTCTCTGCAACCGCTTTAACTTACTTTAGATTGATGCAATTTCCTAGCAAAGCCCAAAGGGATGAACCGTACAGTATAAATACATTGTTATTCAGGGTTGTAAGTAACCAATTGTGAATGGCCCACGTCGCTCATATATTTGAATGGACCTGTCACGTTGGTGAGCAGAAGACGCTATCCCCATGTTCCAATCTGTGCCTTTCAAGCACAAATTCATCACAGCATTTCGTGAACAAAATCAAGATTCAGAGTATCACGAACAATCAGGAAAATCCCAAGGAAAAAAACCAATGCAATACCAGAAGACATAATGCCCTGTTCAACGTCGTGGGGCAGTTTTTTACCACCCCTAGCAGCCTCCAAAGCAATCAATGCTAAATACCCACCATC
>PIMN-4
ATTCAAGTCAATCTGGAATAGCGCAATCCCTCCACTCTCTGCAACCGCTTTAACTTACTTTAGATTGATGCAATTTCCTAGCAAAGCCCAAAGGGATGAACCGTACAGTATAAATACATTGTTATTCAGGGTTGTAAGTAACCAATTGTGAATGGCCCACGTCGCTCATATATTTGAATGGACCTGTCACGTTGGTGAGCAGAAGACGCTATCCCCATGTTCCAATCTGTGCCTTTCAAGCACAAATTCATCACAGCATTTCGTGAACAAAATCAAGATTCAGAGTATCACGAACAATCAGGAAAATCCCAAGGAAAAAAACCAATGCAATACCAGAAGACATAATGCCCTGTTCAACGTCGTGGGGCAGTTTTTTACCACCCCTAGCAGCCTCCAAAGCAATCAATGCTAAATACCCACCATC
>PISB-2
ATTCAAGTCAATCTGGAATAGCGCAATCCCTCCACTCTCTGCAACCGCTTTAACTTACTTTAGATTGATGCAATTTCCTAGCAAAGCCCAAAGGGATGAACCGTACAGTATAAATACATTGTTATTCAGGGTTGTAAGTAACCAATTGTGAATGGCCCACGTCGCTCATATATTTGAATGGACCTGTCACGTTGGTGAGCAGAAGACGCTATCCCCATGTTCCAATCTGTGCCTTTCAAGCACAAATTCATCACAGCATTTCGTGAACAAAATCAAGATTCAGAGTATCACGAACAATCAGGAAAATCCCAAGGAAAAAAACCAATGCAATACCAGAAGACATAATGCCCTGTTCAACGTCGTGGGGCAGTTTTTTACCACCCCTAGCAGCCTCCAAAGCAATCAATGCTAAATACCCACCATC
>PISB-8
ATTCAAGTCAATCTGGAATAGCGCAATCCCTCCACTCTCTGCAACCGCTTTAACTTACTTTAGATTGATGCAATTTCCTAGCAAAGCCCAAAGGGATGAACCGTACAGTATAAATACATTGTTATTCAGGGTTGTAAGTAACCAATTGTGAATGGCCCACGTCGCTCATATATTTGAATGGACCTGTCACGTTGGTGAGCAGAAGACGCTATCCCCATGTTCCAATCTGTGCCTTTCAAGCACAAATTCATCACAGCATTTCGTGAACAAAATCAAGATTCAGAGTATCACGAACAATCAGGAAAATCCCAAGGAAAAAAACCAATGCAATACCAGAAGACATAATGCCCTGTTCAACGTCGTGGGGCAGTTTTTTACCACCCCTAGCAGCCTCCAAAGCAATCAATGCTAAATACCCACCATC
>PISB-13
ATTCAAGTCAATCTGGAATAGCGCAATCCCTCCACTCTCTGCAACCGCTTTAACTTACTTTAGATTGATGCAATTTCCTAGCAAAGCCCAAAGGGATGAACCGTACAGTATAAATACATTGTTATTCAGGGTTGTAAGTAACCAATTGTGAATGGCCCACGTCGCTCATATATTTGAATGGACCTGTCACGTTGGTGAGCAGAAGACGCTATCCCCATGTTCCAATCTGTGCCTTTCAAGCACAAATTCATCACAGCATTTCGTGAACAAAATCAAGATTCAGAGTATCACGAACAATCAGGAAAATCCCAAGGAAAAAAACCAATGCAATACCAGAAGACATAATGCCCTGTTCAACGTCGTGGGGCAGTTTTTTACCACCCCTAGCAGCCTCCAAAGCAATCAATGCTAAATACCCACCATC
>PISB-15
ATTCAAGTCAATCTGGAATAGCGCAATCCCTCCACTCTCTGCAACCGCTTTAACTTACTTTAGATTGATGCAATTTCCTAGCAAAGCCCAAAGGGATGAACCGTACAGTATAAATACATTGTTATTCAGGGTTGTAAGTAACCAATTGTGAATGGCCCACGTCGCTCATATATTTGAATGGACCTGTCACGTTGGTGAGCAGAAGACGCTATCCCCATGTTCCAATCTGTGCCTTTCAAGCACAAATTCATCACAGCATTTCGTGAACAAAATCAAGATTCAGAGTATCACGAACAATCAGGAAAATCCCAAGGAAAAAAACCAATGCAATACCAGAAGACATAATGCCCTGTTCAACGTCGTGGGGCAGTTTTTTACCACCCCTAGCAGCCTCCAAAGCAATCAATGCTAAATACCCACCATC
>PISB-12
ATTCAAGTCAATCTGGAATAGCGCAATCCCTCCACTCTCTGCAACCGCTTTAACTTACTTTAGATTGATGCAATTTCCTAGCAAAGCCCAAAGGGATGAACCGTACAGTATAAATACATTGTTATTCAGGGTTGTAAGTAACCAATTGTGAATGGCCCACGTCGCTCATATATTTGAATGGACCTGTCACGTTGGTGAGCAGAAGACGCTATCCCCATGTTCCAATCTGTGCCTTTCAAGCACAAATTCATCACAGCATTTCGTGAACAAAATCAAGATTCAGAGTATCACGAACAATCAGGAAAATCCCAAGGAAAAAAACCAATGCAATACCAGAAGACATAATGCCCTGTTCAACGTCGTGGGGCAGTTTTTTACCACCCCTAGCAGCCTCCAAAGCAATCAATGCTAAATACCCACCATC
>PISB-18
ATTCAAGTCAATCTGGAATAGCGCAATCCCTCCACTCTCTGCAACCGCTTTAACTTACTTTAGATTGATGCAATTTCCTAGCAAAGCCCAAAGGGATGAACCGTACAGTATAAATACATTGTTATTCAGGGTTGTAAGTAACCAATTGTGAATGGCCCACGTCGCTCATATATTTGAATGGACCTGTCACGTTGGTGAGCAGAAGACGCTATCCCCATGTTCCAATCTGTGCCTTTCAAGCACAAATTCATCACAGCATTTCGTGAACAAAATCAAGATTCAGAGTATCACGAACAATCAGGAAAATCCCAAGGAAAAAAACCAATGCAATACCAGAAGACATAATGCCCTGTTCAACGTCGTGGGGCAGTTTTTTACCACCCCTAGCAGCCTCCAAAGCAATCAATGCTAAATACCCACCATC
>PISB-16
ATTCAAGTCAATCTGGAATAGCGCAATCCCTCCACTCTCTGCAACCGCTTTAACTTACTTTAGATTGATGCAATTTCCTAGCAAAGCCCAAAGGGATGAACCGTACAGTATAAATACATTGTTATTCAGGGTTGTAAGTAACCAATTGTGAATGGCCCACGTCGCTCATATATTTGAATGGACCTGTCACGTTGGTGAGCAGAAGACGCTATCCCCATGTTCCAATCTGTGCCTTTCAAGCACAAATTCATCACACCATTTCGTGAACAGAATCAAGATTCAGAGTATCACGAACAATCAGGAAAATCCCAAGGAAAAAAACCAATGCAATACCAGAAGACATAATGCCCTGTTCAACGTCGTGGGGCAGTTTTTTACCACCCCTAGCAGCCTCCAAAGCAATCAATGCTAAATACCCACCATC
>PISB-5
ATTCAAGTCAATCTGGAATAGCGCAATCCCTCCACTCTCTGCAACCGCTTTAACTTACTTTAGATTGATGCAATTTCCTAGCAAAGCCCAAAGGGATGAACCGTACAGTATAAATACATTGTTATTCAGGGTTGTAAGTAACCAATTGTGAATGGCCCACGTCGCTCATATATTTGAATGGACCTGTCACGTTGGTGAGCAGAAGACGCTATCCCCATGTTCCAATCTGTGCCTTTCAAGCACAAATTCATCACAGCATTTCGTGAACAAAATCAAGATTCAGAGTATCACGAACAATCAGGAAAATCCCAAGGAAAAAAACCAATGCAATACCAGAAGACATAATGCCCTGTTCAACGTCGTGGGGCAGTTTTTTACCACCCCTAGCAGCCTCCAAAGCAATCAATGCTAAATACCCACCATC
>PISB-3
ATTCAAGTCAATCTGGAATAGCGCAATCCCTCCACTCTCTGCAACCGCTTTAACTTACTTTAGATTGATGCAATTTCCTAGCAAAGCCCAAAGGGATGAACCGTACAGTATAAATACATTGTTATTCAGGGTTGTAAGTAACCAATTGTGAATGGCCCACGTCGCTCATATATTTGAATGGACCTGTCACGTTGGTGAGCAGAAGACGCTATCCCCATGTTCCAATCTGTGCCTTTCAAGCACAAATTCATCACAGCATTTCGTGAACAAAATCAAGATTCAGAGTATCACGAACAATCAGGAAAATCCCAAGGAAAAAAACCAATGCAATACCAGAAGACATAATGCCCTGTTCAACGTCGTGGGGCAGTTTTTTACCACCCCTAGCAGCCTCCAAAGCAATCAATGCTAAATACCCACCATC
>PISB-4
ATTCAAGTCAATCTGGAATAGCGCAATCCCTCCACTCTCTGCAACCGCTTTAACTTACTTTAGATTGATGCAATTTCCTAGCAAAGCCCAAAGGGATGAACCGTACAGTATAAATACATTGTTATTCAGGGTTGTAAGTAACCAATTGTGAATGGCCCACGTCGCTCATATATTTGAATGGACCTGTCACGTTGGTGAGCAGAAGACGCTATCCCCATGTTCCAATCTGTGCCTTTCAAGCACAAATTCATCACAGCATTTCGTGAACAAAATCAAGATTCAGAGTATCACGAACAATCAGGAAAATCCCAAGGAAAAAAACCAATGCAATACCAGAAGACATAATGCCCTGTTCAACGTCGTGGGGCAGTTTTTTACCACCCCTAGCAGCCTCCAAAGCAATCAATGCTAAATACCCACCATC
>PISB-7
ATTCAAGTCAATCTGGAATAGCGCAATCCCTCCACTCTCTGCAACCGCTTTAACTTACTTTAGATTGATGCAATTTCCTAGCAAAGCCCAAAGGGATGAACCGTACAGTATAAATACATTGTTATTCAGGGTTGTAAGTAACCAATTGTGAATGGCCCACGTCGCTCATATATTTGAATGGACCTGTCACGTTGGTGAGCAGAAGACGCTATCCCCATGTTCCAATCTGTGCCTTTCAAGCACAAATTCATCACAGCATTTCGTGAACAAAATCAAGATTCAGAGTATCACGAACAATCAGGAAAATCCCAAGGAAAAAAACCAATGCAATACCAGAAGACATAATGCCCTGTTCAACGTCGTGGGGCAGTTTTTTACCACCCCTAGCAGCCTCCAAAGCAATCAATGCTAAATACCCACCATC
>PISB-17
ATTCAAGTCAATCTGGAATAGCGCAATCCCTCCACTCTCTGCAACCGCTTTAACTTACTTTAGATTGATGCAATTTCCTAGCAAAGCCCAAAGGGATGAACCGTACAGTATAAATACATTGTTATTCAGGGTTGTAAGTAACCAATTGTGAATGGCCCACGTCGCTCATATATTTGAATGGACCTGTCACGTTGGTGAGCAGAAGACGCTATCCCCATGTTCCAATCTGTGCCTTTCAAGCACAAATTCATCACAGCATTTCGTGAACAAAATCAAGATTCAGAGTATCACGAACAATCAGGAAAATCCCAAGGAAAAAAACCAATGCAATACCAGAAGACATAATGCCCTGTTCAACGTCGTGGGGCAGTTTTTTACCACCCCTAGCAGCCTCCAAAGCAATCAATGCTAAATACCCACCATC
>PISB-1
ATTCAAGTCAATCTGGAATAGCGCAATCCCTCCACTCTCTGCAACCGCTTTAACTTACTTTAGATTGATGCAATTTCCTAGCAAAGCCCAAAGGGATGAACCGTACAGTATAAATACATTGTTATTCAGGGTTGTAAGTAACCAATTGTGAATGGCCCACGTCGCTCATATATTTGAATGGACCTGTCACGTTGGTGAGCAGAAGACGCTATCCCCATGTTCCAATCTGTGCCTTTCAAGCACAAATTCATCACAGCATTTCGTGAACAAAATCAAGATTCAGAGTATCACGAACAATCAGGAAAATCCCAAGGAAAAAAACCAATGCAATACCAGAAGACATAATGCCCTGTTCAACGTCGTGGGGCAGTTTTTTACCACCCCTAGCAGCCTCCAAAGCAATCAATGCTAAATACCCACCATC
>PISB-10
ATTCAAGTCAATCTGGAATAGCGCAATCCCTCCACTCTCTGCAACCGCTTTAACTTACTTTAGATTGATGCAATTTCCTAGCAAAGCCCAAAGGGATGAACCGTACAGTATAAATACATTGTTATTCAGGGTTGTAAGTAACCAATTGTGAATGGCCCACGTCGCTCATATATTTGAATGGACCTGTCACGTTGGTGAGCAGAAGACGCTATCCCCATGTTCCAATCTGTGCCTTTCAAGCACAAATTCATCACAGCATTTCGTGAACAAAATCAAGATTCAGAGTATCACGAACAATCAGGAAAATCCCAAGGAAAAAAACCAATGCAATACCAGAAGACATAATGCCCTGTTCAACGTCGTGGGGCAGTTTTTTACCACCCCTAGCAGCCTCCAAAGCAATCAATGCTAAATACCCACCATC
>PISB-11
ATTCAAGTCAATCTGGAATAGCGCAATCCCTCCACTCTCTGCAACCGCTTTAACTTACTTTAGATTGATGCAATTTCCTAGCAAAGCCCAAAGGGATGAACCGTACAGTATAAATACATTGTTATTCAGGGTTGTAAGTAACCAATTGTGAATGGCCCACGTCGCTCATATATTTGAATGGACCTGTCACGTTGGTGAGCAGAAGACGCTATCCCCATGTTCCAATCTGTGCCTTTCAAGCACAAATTCATCACAGCATTTCGTGAACAAAATCAAGATTCAGAGTATCACGAACAATCAGGAAAATCCCAAGGAAAAAAACCAATGCAATACCAGAAGACATAATGCCCTGTTCAACGTCGTGGGGCAGTTTTTTACCACCCCTAGCAGCCTCCAAAGCAATCAATGCTAAATACCCACCATC
>PISB-14
ATTCAAGTCAATCTGGAATAGCGCAATCCCTCCACTCTCTGCAACCGCTTTAACTTACTTTAGATTGATGCAATTTCCTAGCAAAGCCCAAAGGGATGAACCGTACAGTATAAATACATTGTTATTCAGGGTTGTAAGTAACCAATTGTGAATGGCCCACGTCGCTCATATATTTGAATGGACCTGTCACGTTGGTGAGCAGAAGACGCTATCCCCATGTTCCAATCTGTGCCTTTCAAGCACAAATTCATCACAGCATTTCGTGAACAAAATCAAGATTCAGAGTATCACGAACAATCAGGAAAATCCCAAGGAAAAAAACCAATGCAATACCAGAAGACATAATGCCCTGTTCAACGTCGTGGGGCAGTTTTTTACCACCCCTAGCAGCCTCCAAAGCAATCAATGCTAAATACCCACCATC
>PISB-6
ATTCAAGTCAATCTGGAATAGCGCAATCCCTCCACTCTCTGCAACCGCTTTAACTTACTTTAGATTGATGCAATTTCCTAGCAAAGCCCAAAGGGATGAACCGTACAGTATAAATACATTGTTATTCAGGGTTGTAAGTAACCAATTGTGAATGGCCCACGTCGCTCATATATTTGAATGGACCTGTCACGTTGGTGAGCAGAAGACGCTATCCCCATGTTCCAATCTGTGCCTTTCAAGCACAAATTCATCACAGCATTTCGTGAACAAAATCAAGATTCAGAGTATCACGAACAATCAGGAAAATCCCAAGGAAAAAAACCAATGCAATACCAGAAGACATAATGCCCTGTTCAACGTCGTGGGGCAGTTTTTTACCACCCCTAGCAGCCTCCAAAGCAATCAATGCTAAATACCCACCATC
>PISQ-2
ATTCAAGTCAATCTGGAATAGCGCAATCCCTCCACTGTCTGCAACCGCTTTAACTTACTTTAGATTGATGCAATTTCCTAGCAAAGACCAAAGGGATGAACCGTACAGTATAAATACATTGTTATTCAGGGTTGTAAGTAACCAATTGTGAATGGCCCACGTCGCTCATATATTTGAATGGACCTGTCACGTTGGTGAGCAGAAGATGCTATCCCCATGTTCCAATCTGTGCCTTTCAAGCACAAATTCATCACAGCATTTCTTGAACAAAATCAAGATTCAGAGTATCACGAACAATCAGGAAAATCCCAAGGAAAAAAACCAATGCAATACCAGAAGACATAATGCCCTGTTCAACGTCGTGGGGCAGTTTTTTACCACCCCTAGCAGCCTCCAAAGCAATCAATGCTAAATACCCACCATC
>PISQ-1
ATTCAAGTCAATCTGGAATAGCGCAATCCCTCCACTGTCTGCAACCGCTTTAACTTACTTTAGATTGATGCAATTTCCTAGCAAAGACCAAAGGGATGAACCGTACAGTATAAATACATTGTTATTCAGGGTTGTAAGTAACCAATTGTGAATGGCCCACGTCGCTCATATATTTGAATGGACCTGTCACGTTGGTGAGCAGAAGATGCTATCCCCATGTTCCAATCTGTGCCTTTCAAGCACAAATTCATCACAGCATTTCTTGAACAAAATCAAGATTCAGAGTATCACGAACAATCAGGAAAATCCCAAGGAAAAAAACCAATGCAATACCAGAAGACATAATGCCCTGTTCAACGTCGTGGGGCAGTTTTTTACCACCCCTAGCAGCCTCCAAAGCAATCAATGCTAAATACCCACCATC
>PIST-3
ATTCAAGTCAATCTGGAATAGCGCAATCCCTCCACTCTCTGCAACCGCTTTAACTTACTTTAGATTGATGCAATTTCCTAGCAAAGCCCAAAGGGATGAACCGTACAGTATAAATACATTGTTATTCAGGGTTGTAAGTAACCAATTGTGAATGGCCCACGTCGCTCATATATTTGAATGGACCTGTCACGTTGGTGAGCAGAAGACGCTATCCCCATGTTCCAATCTGTGCCTTTCAAGCACAAATTCATCACAGCATTTCGTGAACAAAATCAAGATTCAGAGTATCACGAACAATCAGGAACATCCCAAGGAAAAAAACCAATGCAATACCAGAAGACATAATGCCCTGTTCAACGTCGTGGGGCAGTTTTTTACCACCCCTAGCAGCCTCCAAAGCAATCAATGCTAAATACCCACCATC
>PIST-7
ATTCAAGTCAATCTGGAATAGCGCAATCCCTCCACTCTCTGCAACCGCTTTAACTTACTTTAGATTGATGCAATTTCCTAGCAAAGCCCAAAGGGATGAACCGTACAGTATAAATACATTGTTATTCAGGGTTGTAAGTAACCAATTGTGAATGGCCCACGTCGCTCATATATTTGAATGGACCTGTCACGTTGGTGAGCAGAAGACGCTATCCCCATGTTCCAATCTGTGCCTTTCAAGCACAAATTCATCACAGCATTTCGTGAACAAAATCAAGATTCAGAGTATCACGAACAATCAGGAACATCCCAAGGAAAAAAACCAATGCAATACCAGAAGACATAATGCCCTGTTCAACGTCGTGGGGCAGTTTTTTACCACCCCTAGCAGCCTCCAAAGCAATCAATGCTAAATACCCACCATC
>PICH-X1
ATTCAAGTCAATCTGGAATAGCGCAATCCCTCCACTCTCTGCAACCGCTTTAACTTACTTTAGATTGATGCAATTTCCTAGCAAAGCCCAAAGGGATGAACCGTACAGTATAAATACATTGTTATTCAGGGTTGTAAGTAACCAATTGTGAATGGCCCACGTCGCTCATATATTTGAATGGACCTGTCACGTTGGTGAGCAGAAGACGCTATCCCCATGTTCCAATCTGTGCCTTTCAAGCACAAATTCATCACAGCATTTCTTGAACAAAATCAAGATTCAGAGTATCACGAACAATCAGGAAAACCCCAAGGAAAAAAACCAATGCAATACCAGAAGACATAATGCCCTGTTCAACGTCGTGGGGCAGTTTTTTACCACCCCTAGCAGCCTCCAAAGCAATCAATGCTAAATACCCACCATC
>PIST-10
ATTCAAGTCAATCTGGAATAGCCCAATCCCTCCACTCTCTGCAACCGCTTTAACTTACTTTAGATTGATGCAATTTCCTAGCAAAGCCCAAAGGGATGAACCGTACAGTATAAATACATTGTTATTCAGGGTTGTAAGTAACCAATTGTGAATGGCCCACGTCGCTCATATATTTGAATGGACCTGTCACGTTGGTGAGCAGAAGACGCTATCCCCATGTTCCAATCTGTGCCTTTCAAGCACAAATTCATCACAGCATTTCGTGAACAAAATCAAGATTCAGAGTATCACGAACAATCAGGAACATCCCAAGGAAAAAAACCAATGCAATACCAGAAGACATAATGCCCTGTTCAACGTCGTGGGGCAGTTTTTTACCACCCCTAGCAGCCTCCAAAGCAATCAATGCTAAATACCCACCATC
>PIST-8
ATTCAAGTCAATCTGGAATAGCGCAATCCCTCCACTCTCTGCAACCGCTTTAACTTACTTTAGATTGATGCAATTTCCTAGCAAAGCCCAAAGGGATGAACCGTACAGTATAAATACATTGTTATTCAGGGTTGTAAGTAACCAATTGTGAATGGCCCACGTCGCTCATATATTTGAATGGACCTGTCACGTTGGTGAGCAGAAGACGCTATCCCCATGTTCCAATCTGTGCCTTTCAAGCACAAATTCATCACAGCATTTCGTGAACAAAATCAAGATTCAGAGTATCACGAACAATCAGGAACATCCCAAGGAAAAAAACCAATGCAATACCAGAAGACATAATGCCCTGTTCAACGTCGTGGGGCAGTTTTTTACCACCCCTAGCAGCCTCCAAAGCAATCAATGCTAAATACCCACCATC
>PIST-2
ATTCAAGTCAATCTGGAATAGCCCAATCCCTCCACTCTCTGCAACCGCTTTAACTTACTTTAGATTGATGCAATTTCCTAGCAAAGCCCAAAGGGATGAACCGTACAGTATAAATACATTGTTATTCAGGGTTGTAAGTAACCAATTGTGAATGGCCCACGTCGCTCATATATTTGAATGGACCTGTCACGTTGGTGAGCAGAAGACGCTATCCCCATGTTCCAATCTGTGCCTTTCAAGCACAAATTCATCACAGCATTTCGTGAACAAAATCAAGATTCAGAGTATCACGAACAATCAGGAACATCCCAAGGAAAAAAACCAATGCAATACCAGAAGACATAATGCCCTGTTCAACGTCGTGGGGCAGTTTTTTACCACCCCTAGCAGCCTCCAAAGCAATCAATGCTAAATACCCACCATC
>PICH-X2
ATTCAAGTCAATCTGGAATAGCGCAATCCCTCCACTCTCTGCAACCGCTTTAACTTACTTTAGATTGATGCAATTTCCTAGCAAAGCCCAAAGGGATGAACCGTACAGTATAAATACATTGTTATTCAGGGTTGTAAGTAACCAATTGTGAATGGCCCACGTCGCTCATATATTTGAATGGACCTGTCACGTTGGTGAGCAGAAGACGCTATCCCCATGTTCCAATCTGTGCCTTTCAAGCACAAATTCATCACAGCATTTCTTGAACAAAATCAAGATTCAGAGTATCACGAACAATCAGGAAAACCCCAAGGAAAAAAACCAATGCAATACCAGAAGACATAATGCCCTGTTCAACGTCGTGGGGCAGTTTTTTACCACCCCTAGCAGCCTCCAAAGCAATCAATGCTAAATACCCACCATC
>PIST-12
ATTCAAGTCAATCTGGAATAGCGCAATCCCTCCACTCTCTGCAACCGCTTTAACTTACTTTAGATTGATGCAATTTCCTAGCAAAGACCAAAGGGATGAACCGTACAGTATAAATACATTGTTATTCAGGGTTGTAAGTAACCAATTGTGAATGGCCCACGCCGCTCATATATTTGAATGGACCTGTCACGTTGGTGAGCAGAAGACGCTATCCCCATGTTCCAATCTGTGCCTTTCAAGCACAAATTCATCACAGCATTTCGTGAACAAAATCAAGATTCAGAGTATCACGAACAATCAGGAAAATCCCAAGGAAAAAAACCAACGCAATACCAGAAGACATAATGCCCTGTTCAACGTCGTGGGGCAGTTTTTTACCACCCCTAGCAGCCTCCAAAGCAATCAATGCTAAATACCCACCATC
>PIST-11
ATTCAAGTCAATCTGGAATAGCGCAATCCCTCCACTCTCTGCAACCGCTTTAACTTACTTTAGATTGATGCAATTTCCTAGCAAAGCCCAAAGGGATGAACCGTACAGTATAAATACATTGTTATTCAGGGTTGTAAGTAACCAATTGTGAATGGCCCACGTCGCTCATATATTTGAATGGACCTGTCACGTTGGTGAGCAGAAGACGCTATCCCCATGTTCCAATCTGTGCCTTTCAAGCACAAATTCATCACAGCATTTCGTGAACAAAATCAAGATTCAGAGTATCACGAACAATCAGGAACATCCCAAGGAAAAAAACCAATGCAATACCAGAAGACATAATGCCCTGTTCAACGTCGTGGGGCAGTTTTTTACCACCCCTAGCAGCCTCCAAAGCAATCAATGCTAAATACCCACCATC
>PIST-15
ATTCAAGTCAATCTGGAATAGCGCAATCCCTCCACTCTCTGCAACCGCTTTAACTTACTTTAGATTGATGCAATTTCCTAGCAAAGCCCAAAGGGATGAACCGTACAGTATAAATACATTGTTATTCAGGGTTGTAAGTAACCAATTGTGAATGGCCCACGTCGCTCATATATTTGAATGGACCTGTCACGTTGGTGAGCAGAAGACGCTATCCCCATGTTCCAATCTGTGCCTTTCAAGCACAAATTCATCACAGCATTTCGTGAACAAAATCAAGATTCAGAGTATCACGAACAATCAGGAACATCCCAAGGAAAAAAACCAATGCAATACCAGAAGACATAATGCCCTGTTCAACGTCGTGGGGCAGTTTTTTACCACCCCTAGCAGCCTCCAAAGCAATCAATGCTAAATACCCACCATC
>PIST-14
ATTCAAGTCAATCTGGAATAGCGCAATCCCTCCACTCTCTGCAACCGCTTTAACTTACTTTAGATTGATGCAATTTCCTAGCAAAGCCCAAAGGGATGAACCGTACAGTATAAATACATTGTTATTCAGGGTTGTAAGTAACCAATTGTGAATGGCCCACGTCGCTCATATATTTGAATGGACCTGTCACGTTGGTGAGCAGAAGACGCTATCCCCATGTTCCAATCTGTGCCTTTCAAGCACAAATTCATCACAGCATTTCGTGAACAAAATCAAGATTCAGAGTATCACGAACAATCAGGAACATCCCAAGGAAAAAAACCAATGCAATACCAGAAGACATAATGCCCTGTTCAACGTCGTGGGGCAGTTTTTTACCACCCCTAGCAGCCTCCAAAGCAATCAATGCTAAATACCCACCATC
>PIST-19
ATTCAAGTCAATCTGGAATAGCGCAATCCCTCCACTCTCTGCAACCGCTTTAACTTACTTTAGATTGATGCAATTTCCTAGCAAAGCCCAAAGGGATGAACCGTACAGTATAAATACATTGTTATTCAGGGTTGTAAGTAACCAATTGTGAATGGCCCACGTCGCTCATATATTTGAATGGACCTGTCACGTTGGTGAGCAGAAGACGCTATCCCCATGTTCCAATCTGTGCCTTTCAAGCACAAATTCATCACAGCATTTCGTGAACAAAATCAAGATTCAGAGTATCACGAACAATCAGGAACATCCCAAGGAAAAAAACCAATGCAATACCAGAAGACATAATGCCCTGTTCAACGTCGTGGGGCAGTTTTTTACCACCCCTAGCAGCCTCCAAAGCAATCAATGCTAAATACCCACCATC
>PICH-X3
ATTCAAGTCAATCTGGAATAGCGCAATCCCTCCACTCTCTGCAACCGCTTTAACTTACTTTAGATTGATGCAATTTCCTAGCAAAGCCCAAAGGGATGAACCGTACAGTATAAATACATTGTTATTCAGGGTTGTAAGTAACCAATTGTGAATGGCCCACGTCGCTCATATATTTGAATGGACCTGTCACGTTGGTGAGCAGAAGACGCTATCCCCATGTTCCAATCTGTGCCTTTCAAGCACAAATTCATCACAGCATTTCTTGAACAAAATCAAGATTCAGAGTATCACGAACAATCAGGAAAACCCCAAGGAAAAAAACCAATGCAATACCAGAAGACATAATGCCCTGTTCAACGTCGTGGGGCAGTTTTTTACCACCCCTAGCAGCCTCCAAAGCAATCAATGCTAAATACCCACCATC
>PIST-9
ATTCAAGTCAATCTGGAATAGCGCAATCCCTCCACTCTCTGCAACCGCTTTAACTTACTTTAGATTGATGCAATTTCCTAGCAAAGCCCAAAGGGATGAACCGTACAGTATAAATACATTGTTATTCAGGGTTGTAAGTAACCAATTGTGAATGGCCCACGTCGCTCATATATTTGAATGGACCTGTCACGTTGGTGAGCAGAAGACGCTATCCCCATGTTCCAATCTGTGCCTTTCAAGCACAAATTCATCACAGCATTTCGTGAACAAAATCAAGATTCAGAGTATCACGAACAATCAGGAACATCCCAAGGAAAAAAACCAATGCAATACCAGAAGACATAATGCCCTGTTCAACGTCGTGGGGCAGTTTTTTACCACCCCTAGCAGCCTCCAAAGCAATCAATGCTAAATACCCACCATC
>PIST-4
ATTCAAGTCAATCTGGAATAGCGCAATCCCTCCACTCTCTGCAACCGCTTTAACTTACTTTAGATTGATGCAATTTCCTAGCAAAGCCCAAAGGGATGAACCGTACAGTATAAATACATTGTTATTCAGGGTTGTAAGTAACCAATTGTGAATGGCCCACGTCGCTCATATATTTGAATGGACCTGTCACGTTGGTGAGCAGAAGACGCTATCCCCATGTTCCAATCTGTGCCTTTCAAGCACAAATTCATCACAGCATTTCGTGAACAAAATCAAGATTCAGAGTATCACGAACAATCAGGAACATCCCAAGGAAAAAAACCAATGCAATACCAGAAGACATAATGCCCTGTTCAACGTCGTGGGGCAGTTTTTTACCACCCCTAGCAGCCTCCAAAGCAATCAATGCTAAATACCCACCATC
>PIST-6
ATTCAAGTCAATCTGGAATAGCGCAATCCCTCCACTCTCTGCAACCGCTTTAACTTACTTTAGATTGATGCAATTTCCTAGCAAAGCCCAAAGGGATGAACCGTACAGTATAAATACATTGTTATTCAGGGTTGTAAGTAACCAATTGTGAATGGCCCACGTCGCTCATATATTTGAATGGACCTGTCACGTTGGTGAGCAGAAGACGCTATCCCCATGTTCCAATCTGTGCCTTTCAAGCACAAATTCATCACAGCATTTCGTGAACAAAATCAAGATTCAGAGTATCACGAACAATCAGGAACATCCCAAGGAAAAAAACCAATGCAATACCAGAAGACATAATGCCCTGTTCAACGTCGTGGGGCAGTTTTTTACCACCCCTAGCAGCCTCCAAAGCAATCAATGCTAAATACCCACCATC
>PIST-1
ATTCAAGTCAATCTGGAATAGCGCAATCCCTCCACTCTCTGCAACCGCTTTAACTTACTTTAGATTGATGCAATTTCCTAGCAAAGCCCAAAGGGATGAACCGTACAGTATAAATACATTGTTATTCAGGGTTGTAAGTAACCAATTGTGAATGGCCCACGTCGCTCATATATTTGAATGGACCTGTCACGTTGGTGAGCAGAAGACGCTATCCCCATGTTCCAATCTGTGCCTTTCAAGCACAAATTCATCACAGCATTTCGTGAACAAAATCAAGATTCAGAGTATCACGAACAATCAGGAACATCCCAAGGAAAAAAACCAATGCAATACCAGAAGACATAATGCCCTGTTCAACGTCGTGGGGCAGTTTTTTACCACCCCTAGCAGCCTCCAAAGCAATCAATGCTAAATACCCACCATC
>PIST-13
ATTCAAGTCAATCTGGAATAGCGCAATCCCTCCACTCTCTGCAACCGCTTTAACTTACTTTAGATTGATGCAATTTCCTAGCAAAGCCCAAAGGGATGAACCGTACAGTATAAATACATTGTTATTCAGGGTTGTAAGTAACCAATTGTGAATGGCCCACGTCGCTCATATATTTGAATGGACCTGTCACGTTGGTGAGCAGAAGACGCTATCCCCATGTTCCAATCTGTGCCTTTCAAGCACAAATTCATCACAGCATTTCGTGAACAAAATCAAGATTCAGAGTATCACGAACAATCAGGAACATCCCAAGGAAAAAAACCAATGCAATACCAGAAGACATAATGCCCTGTTCAACGTCGTGGGGCAGTTTTTTACCACCCCTAGCAGCCTCCAAAGCAATCAATGCTAAATACCCACCATC
>PILA-26
ATTCAAGTCAATCTGGAATAGCGCAATCCCTCCACTCTCTGCAACCGCTTTAACTTACTTTAGATTGATGCAATTTCCTAGCAAAGCCCAAAGGGATGAACCGTACAGTATAAATACATTGTTATTCAGGGTTGTAAGTAACCAATTGTGAATGGCCCACGTCGCTCATATATTTGAATGGACCTGTCACGTTGGTGAGCAGAAGACGCTATCCCCATGTTCCAATCTGTGCCTTTCAAGCACAAATTCATCACAGCATTTCTTGAACAAAATCAAGATTCAGAGTATCACGAACAATCAGGAAAATGCCAAGGAAAAAAACCAATGCAATACCAGAAGACATAATGCCCTGTTCAACGTCGTGGGGCAGTTTTTTACCACCCCTAGCAGCCTCCAAAGCAATCAATGCTAAATACCCACCATC
>PILA-22
ATTCAAGTCAATCTGGAATAGCGCAATCCCTCCACTCTCTGCAACCGCTTTAACTTACTTTAGATTGATGCAATTTCCTAGCAAAGCCCAAAGGGATGAACCGTACAGTATAAATACATTGTTATTCAGGGTTGTAAGTAACCAATTGTGAATGGCCCACGTCGCTCATATATTTGAATGGACCTGTCACGTTGGTGAGCAGAAGACGCTATCCCCATGTTCCAATCTGTGCCTTTCAAGCACAAATTCATCACAGCATTTCTTGAACAAAATCAAGATTCAGAGTATCACGAACAATCAGGAAAATCCCAAGGAAAAAAACCAATGCAATACCAGAAGACATAATGCCCTGTTCAACGTCGTGGGGCAGTTTTTTACCACCCCTAGCAGCCTCCAAAGCAATCAATGCTAAATACCCACCATC
>PILA-29
ATTCAAGTCAATCTGGAATAGCGCAATCCCTCCACTCTCTGCAACCGCTTTAACTTACTTTAGATTGATGCAATTTCCTAGCAAAGCCCAAAGGGATGAACCGTACAGTATAAATACATTGTTATTCAGGGTTGTAAGTAACCAATTGTGAATGGCCCACGTCGCTCATATATTTGAATGGACCTGTCACGTTGGTGAGCAGAAGACGCTATCCCCATGTTCCAATCTGTGCCTTTCAAGCACAAATTCATCACAGCATTTCTTGAACAAAATCAAGATTCAGAGTATCACGAACAATCAGGAAAATGCCAAGGAAAAAAACCAATGCAATACCAGAAGACATAATGCCCTGTTCAACGTCGTGGGGCAGTTTTTTACCACCCCTAGCAGCCTCCAAAGCAATCAATGCTAAATACCCACCATC
>PILA-24
ATTCAAGTCAATCTGGAATAGCGCAATCCCTCCACTCTCTGCAACCGCTTTAACTTACTTTAGATTGATGCAATTTCCTAGCAAAGCCCAAAGGGATGAACCGTACAGTATAAATACATTGTTATTCAGGGTTGTAAGTAACCAATTGTGAATGGCCCACGTCGCTCATATATTTGAATGGACCTGTCACGTTGGTGAGCAGAAGACGCTATCCCCATGTTCCAATCTGTGCCTTTCAAGCACAAATTCATCACAGCATTTCTTGAACAAAATCAAGATTCAGAGTATCACGAACAATCAGGAAAATGCCAAGGAAAAAAACCAATGCAATACCAGAAGACATAATGCCCTGTTCAACGTCGTGGGGCAGTTTTTTACCACCCCTAGCAGCCTCCAAAGCAATCAATGCTAAATACCCACCATC
>PILA-19
ATTCAAGTCAATCTGGAATAGCGCAATCCCTCCACTCTCTGCAACCGCTTTAACTTACTTTAGATTGATGCAATTTCCTAGCAAAGCCCAAAGGGATGAACCGTACAGTATAAATACATTGTTATTCAGGGTTGTAAGTAACCAATTGTGAATGGCCCACGTCGCTCATATATTTGAATGGACCTGTCACGTTGGTGAGCAGAAGACGATATCCCCATGTTCCAATCTGTGCCTTTCAAGCACAAATTCATCACAGCATTTCTTGAACAAAATCAAGATTCAGAGTATCACGAACAATCAGGAAAATGCCAAGGAAAAAAACCAATGCAATACCAGAAGACATAATGCCCTGTTCAACGTCGTGGGGCAGTTTTTTACCACCCCTAGCAGCCTCCAAAGCAATCAATGCTAAATACCCACCATC
>PILA-18
ATTCAAGTCAATCTGGAATAGCGCAATCCCTCCACTCTCTGCAACCGCTTTAACTTACTTTAGATTGATGCAATTTCCTAGCAAAGCCCAAAGGGATGAACCGTACAGTATAAATACATTGTTATTCAGGGTTGTAAGTAACCAATTGTGAATGGCCCACGTCGCTCATATATTTGAATGGACCTGTCACGTTGGTGAGCAGAAGACGCTATCCCCATGTTCCAATCTGTGCCTTTCAAGCACAAATTCATCACAGCATTTCTTGAACAAAATCAAGATTCAGAGTATCACGAACAATCAGGAAAATGCCAAGGAAAAAAACCAATGCAATACCAGAAGACATAATGCCCTGTTCAACGTCGTGGGGCAGTTTTTTACCACCCCTAGCAGCCTCCAAAGCAATCAATGCTAAATACCCACCATC
>PILA-17
ATTCAAGTCAATCTGGAATAGCGCAATCCCTCCACTCTCTGCAACCGCTTTAACTTACTTTAGATTGATGCAATTTCCTAGCAAAGCCCAAAGGGATGAACCGTACAGTATAAATACATTGTTATTCAGGGTTGTAAGTAACCAATTGTGAATGGCCCACGTCGCTCATATATTTGAATGGACCTGTCACGTTGGTGAGCAGAAGACGATATCCCCATGTTCCAATCTGTGCCTTTCAAGCACAAATTCATCACAGCATTTCTTGAACAAAATCAAGATTCAGAGTATCACGAACAATCAGGAAAATGCCAAGGAAAAAAACCAATGCAATACCAGAAGACATAATGCCCTGTTCAACGTCGTGGGGCAGTTTTTTACCACCCCTAGCAGCCTCCAAAGCAATCAATGCTAAATACCCACCATC
>PILA-27
ATTCAAGTCAATCTGGAATAGCGCAATCCCTCCACTCTCTGCAACCGCTTTAACTTACTTTAGATTGATGCAATTTCCTAGCAAAGCCCAAAGGGATGAACCGTACAGTATAAATACATTGTTATTCAGGGTTGTAAGTAACCAATTGTGAATGGCCCACGTCGCTCATATATTTGAATGGACCTGTCACGTTGGTGAGCAGAAGACGATATCCCCATGTTCCAATCTGTGCCTTTCAAGCACAAATTCATCACAGCATTTCTTGAACAAAATCAAGATTCAGAGTATCACGAACAATCAGGAAAATGCCAAGGAAAAAAACCAATGCAATACCAGAAGACATAATGCCCTGTTCAACGTCGTGGGGCAGTTTTTTACCACCCCTAGCAGCCTCCAAAGCAATCAATGCTAAATACCCACCATC
>PILA-23
ATTCAAGTCAATCTGGAATAGCGCAATCCCTCCACTCTCTGCAACCGCTTTAACTTACTTTAGATTGATGCAATTTCCTAGCAAAGCCCAAAGGGATGAACCGTACAGTATAAATACATTGTTATTCAGGGTTGTAAGTAACCAATTGTGAATGGCCCACGTCGCTCATATATTTGAATGGACCTGTCACGTTGGTGAGCAGAAGACGCTATCCCCATGTTCCAATCTGTGCCTTTCAAGCACAAATTCATCACAGCATTTCTTGAACAAAATCAAGATTCAGAGTATCACGAACAATCAGGAAAATGCCAAGGAAAAAAACCAATGCAATACCAGAAGACATAATGCCCTGTTCAACGTCGTGGGGCAGTTTTTTACCACCCCTAGCAGCCTCCAAAGCAATCAATGCTAAATACCCACCATC
>PILA-28
ATTCAAGTCAATCTGGAATAGCGCAATCCCTCCACTCTCTGCAACCGCTTTAACTTACTTTAGATTGATGCAATTTCCTAGCAAAGCCCAAAGGGATGAACCGTACAGTATAAATACATTGTTATTCAGGGTTGTAAGTAACCAATTGTGAATGGCCCACGTCGCTCATATATTTGAATGGACCTGTCACGTTGGTGAGCAGAAGACGCTATCCCCATGTTCCAATCTGTGCCTTTCAAGCACAAATTCATCACAGCATTTCTTGAACAAAATCAAGATTCAGAGTATCACGAACAATCAGGAAAATGCCAAGGAAAAAAACCAATGCAATACCAGAAGACATAATGCCCTGTTCAACGTCGTGGGGCAGTTTTTTACCACCCCTAGCAGCCTCCAAAGCAATCAATGCTAAATACCCACCATC
>PILA-20
ATTCAAGTCAATCTGGAATAGCGCAATCCCTCCACTCTCTGCAACCGCTTTAACTTACTTTAGATTGATGCAATTTCCTAGCAAAGCCCAAAGGGATGAACCGTACAGTATAAATACATTGTTATTCAGGGTTGTAAGTAACCAATTGTGAATGGCCCACGTCGCTCATATATTTGAATGGACCTGTCACGTTGGTGAGCAGAAGACGCTATCCCCATGTTCCAATCTGTGCCTTTCAAGCACAAATTCATCACAGCATTTCTTGAACAAAATCAAGATTCAGAGTATCACGAACAATCAGGAAAATGCCAAGGAAAAAAACCAATGCAATACCAGAAGACATAATGCCCTGTTCAACGTCGTGGGGCAGTTTTTTACCACCCCTAGCAGCCTCCAAAGCAATCAATGCTAAATACCCACCATC
>PILA-21
ATTCAAGTCAATCTGGAATAGCGCAATCCCTCCACTCTCTGCAACCGCTTTAACTTACTTTAGATTGATGCAATTTCCTAGCAAAGCCCAAAGGGATGAACCGTACAGTATAAATACATTGTTATTCAGGGTTGTAAGTAACCAATTGTGAATGGCCCACGTCGCTCATATATTTGAATGGACCTGTCACGTTGGTGAGCAGAAGACGCTATCCCCATGTTCCAATCTGTGCCTTTCAAGCACAAATTCATCACAGCATTTCTTGAACAAAATCAAGATTCAGAGTATCACGAACAATCAGGAAAATGCCAAGGAAAAAAACCAATGCAATACCAGAAGACATAATGCCCTGTTCAACGTCGTGGGGCAGTTTTTTACCACCCCTAGCAGCCTCCAAAGCAATCAATGCTAAATACCCACCATC
