# Supplementary material for: An empirical evaluation of two-stage species tree inference strategies using a multilocus dataset from North American pines
Source: BMC Evol Biol. 2014 Mar 29;14:67. doi: 10.1186/1471-2148-14-67 (PMC4021425; doi:10.1186/1471-2148-14-67)
Supplement: Additional file 3 — Zip archive containing data filesDp,Dp,0,Ds,Ds,0, and a description of these files. [file 1471-2148-14-67-S3.zip › DeGiorgioEtAl_2014_AdditionalFile1/Dataset_Dp0/2_9542_01.fas]

>PIAL-13
GGATAAATTGGGCGTCCGAAAGCATGTTAATGAGCAAATGCTGCGTCTGAGAAGAAACAGAGCAGAATCTTGACATTTTCTGAGCAGCTTTGAGGACCTTATCATTGTAAGAATAAATAACTCCAACTCTAAAACCTGGAAGGCACAAGTCTTTAGATGTGCCATAGATAATATGGACTCTGCTCTTGTCAAATTCACCTGACTCTAGAACCGTTGCTATACTAGTGAAATTTGGGCTATCGTACACTGATCCTGCATAGATTTCATCGCATATAAGATGAATGTTCTTCTCTGTTGCAAACTCTANNNNNNNNNNNNNNNNNNNNNNNNNNNNNNNNNNNNNNNNNNNNNNNNNNNNNNNNNNNNNNNNNNNNNNNNNNNNNNNNNNNNNNNNNNNNNNNNNNNNNNNNNNNNNNNNNNNNNNNNNNNNNNNNNNNNNNNNN
>PIAL-7
GGATAAATTGGGCGTCCGAAAGCATGTTAATGAGCAAATGCTGCGTCTGAGAAGAAACAGAGCAGAATCTTGACATTTTCTGAGCAGCTTTGAGGACCTTATCATTGTAAGAATAAATAACTCCAACTCTAAAACCTGGAAGGCACAAGTCTTTAGATGTGCCATAGATAATATGGACTCTGCTCTTGTCAAATTCACCTGACTCTAGAACCGTTGCTATACTAGTGAAATTTGGGCTATCGTACACTGATCCTGCATAGATTTCATCGCATATAAGATGAATGTTCTTCTCTGTTGCAAACTCTAAGAGCATGGTCAATGTCGCTGAATCCAATATGTTTCCGACTGGGTTGGAAGGATTTGATATGAGAAGAGCACGAACAGTTAACCGTCTCTTTTTCGTTTGATTGAAAGCCCTGTCTAGGGCATTTATTGTCACATTA
>PIAL-15
GGATAAATTGGGCGTCCGAAAGCATGTTAATGAGCAAATGCTGCGTCTGAGAAGAAACAGAGCAGAATCTTGACATTTTCTGAGCAGCTTTGAGGACCTTATCATTGTAAGAATAAATAACTCCAACTCTAAAACCTGGAAGGCACAAGTCTTTAGATGTGCCATAGATAATATGGACTCTGCTCTTGTCAAATTCACCTGACTCTAGAACCGTTGCTATACTAGTGAAATTTGGGCTATCGTACACTGATCCTGCATAGATTTCATCGCATATAAGATGAATGTTCTTCTCTGTTGCAAACTCTAAGAGCATGGTCAATGTCGCTGAATCCAATATGTTTCCGACTGGGTTGGAAGGATTTGATATGAGAAGAGCACGAACAGTTAACCGTCTCTTTTTCGTTTGATTGAAAGCCCTGTCTAGGGCATTTATTGTCACATTA
>PIAL-6
GGATAAATTGGGCGTCCGAAAGCATGTTAATGAGCAAATGCTGCGTCTGAGAAGAAACAGAGCAGAATCTTGACATTTTCTGAGCAGCTTTGAGGACCTTATCATTGTAAGAATAAATAACTCCAACTCTAAAACCTGGAAGGCACAAGTCTTTAGATGTGCCATAGATAATATGGACTCTGCTCTTGTCAAATTCACCTGACTCTAGAACCGTTGCTATACTAGTGAAATTTGGGCTATCGTACACTGATCCTGCATAGATTTCATCGCATATAAGATGAATGTTCTTCTCTGTTGCAAACTCTAAGAGCATGGTCAATGTCGCTGAATCCAATATGTTTCCGACTGGGTTGGAAGGATTTGATATGAGAAGAGCACGAACAGTTAACCGTCTCTTTTTCGTTTGACTGAAAGCCCTGTCTAGGGCATTTATTGTCACATTA
>PIAL-12
GGATAAATTGGGCGTCCGAAAGCATGTTAATGAGCAAATGCTGCGTCTGAGAAGAAACAGAGCAGAATCTTGACATTTTCTGAGCAGCTTTGAGGACCTTATCATTGTAAGAATAAATAACTCCAACTCTAAAACCTGGAAGGCACAAGTCTTTAGATGTGCCATAGATAATATGGACTCTGCTCTTGTCAAATTCACCTGACTCTAGAACCGTTGCTATACTAGTGAAATTTGGGCTATCGTACACTGATCCTGCATAGATTTCATCGCATATAAGATGAATGTTCTTCTCTGTTGCAAACTCTAAGAGCATGGTCAATGTCGCTGAATCCAATATGTTTCCGACTGGGTTGGAAGGATTTGATATGAGAAGAGCACGAACAGTTAACCGTCTCTTTTTCGTTTGATTGAAAGCCCTGTCTAGGGCATTTATTGTCACATTA
>PIAL-5
GGATAAATTGGGCGTCCGAAAGCATGTTAATGAGCAAATGCTGCGTCTGAGAAGAAACAGAGCAGAATCTTGACATTTTCTGAGCAGCTTTGAGGACCTTATCATTGTAAGAATAAATAACTCCAACTCTAAAACCTGGAAGGCACAAGTCTTTAGATGTGCCATAGATAATATGGACTCTGCTCTTGTCAAATTCACCTGACTCTAGAACCGTTGCTATACTAGTGAAATTTGGGCTATCGTACACTGATCCTGCATAGATTTCATCGCATATAAGATGAATGTTCTTCTCTGTTGCAAACTCTAAGAGCATGGTCAATGTCGCTGAATCCAATATGTTTCCGACTGGGTTGGAAGGATTTGATATGAGAAGAGCACGAACAGTTAACCGTCTCTTTTTCGTTTGACTGAAAGCCCTGTCTAGGGCATTTATTGTCACATTA
>PIAL-17
GGATAAATTGGGCGTCCGAAAGCATGTTAATGAGCAAATGCTGCGTCTGAGAAGAAACAGAGCAGAATCTTGACATTTTCTGAGCAGCTTTGAGGACCTTATCATTGTAAGAATAAATAACTCCAACTCTAAAACCTGGAAGGCACAAGTCTTTAGATGTGCCATAGATAATATGGACTCTGCTCTTGTCAAATTCACCTGACTCTAGAACCGTTGCTATACTAGTGAAATTTGGGCTATCGTACACTGATCCTGCATAGATTTCATCGCATATAAGATGAATGTTCTTCTCTGTTGCAAACTCTAAGAGCATGGTCAATGTCGCTGAATCCAATATGTTTCCGACTGGGTTGGAAGGATTTGATATGAGAAGAGCACGAACAGTTAACCGTCTCTTTTTCGTTTGATTGAAAGCCCTGTCTAGGGCATTTATTGTCACATTA
>PIAL-10
GGATAAATTGGGCGTCCGAAAGCATGTTAATGAGCAAATGCTGCGTCTGAGAAGAAACAGAGCAGAATCTTGACATTTTCTGAGCAGCTTTGAGGACCTTATCATTGTAAGAATAAATAACTCCAACTCTAAAACCTGGAAGGCACAAGTCTTTAGATGTGCCATAGATAATATGGACTCTGCTCTTGTCAAATTCACCTGACTCTAGAACCGTTGCTATACTAGTGAAATTTGGGCTATCGTACACTGATCCTGCATAGATTTCATCGCATATAAGATGAATGTTCTTCTCTGTTGCAAACTCTANNNNNNNNNNNNNNNNNNNNNNNNNNNNNNNNNNNNNNNNNNNNNNNNNNNNNNNNNNNNNNNNNNNNNNNNNNNNNNNNNNNNNNNNNNNNNNNNNNNNNNNNNNNNNNNNNNNNNNNNNNNNNNNNNNNNNNNNN
>PIAL-4
GGATAAATTGGGCGTCCGAAAGCATGTTAATGAGCAAATGCTGCGTCTGAGAAGAAACAGAGCAGAATCTTGACATTTTCTGAGCAGCTTTGAGGACCTTATCATTGTAAGAATAAATAACTCCAACTCTAAAACCTGGAAGGCACAAGTCTTTAGATGTGCCATAGATAATATGGACTCTGCTCTTGTCAAATTCACCTGACTCTAGAACCGTTGCTATACTAGTGAAATTTGGGCTATCGTACACTGATCCTGCATAGATTTCATCGCATATAAGATGAATGTTCTTCTCTGTTGCAAACTCTANNNNNNNNNNNNNNNNNNNNNNNNNNNNNNNNNNNNNNNNNNNNNNNNNNNNNNNNNNNNNNNNNNNNNNNNNNNNNNNNNNNNNNNNNNNNNNNNNNNNNNNNNNNNNNNNNNNNNNNNNNNNNNNNNNNNNNNNN
>PIAL-16
GGATAAATTGGGCGTCCGAAAGCATGTTAATGAGCAAATGCTGCGTCTGAGAAGAAACAGAGCAGAATCTTGACATTTTCTGAGCAGCTTTGAGGACCTTATCATTGTAAGAATAAATAACTCCAACTCTAAAACCTGGAAGGCACAAGTCTTTAGATGTGCCATAGATAATATGGACTCTGCTCTTGTCAAATTCACCTGACTCTAGAACCGTTGCTATACTAGTGAAATTTGGGCTATCGTACACTGATCCTGCATAGATTTCATCGCATATAAGATGAATGTTCTTCTCTGTTGCAAACTCTAAGAGCATGGTCAATGTCGCTGAATCCAATATGTTTCCGACTGGGTTGGAAGGATTTGATATGAGAAGAGCACGAACAGTTAACCGTCTCTTTTTCGTTTGACTGAAAGCCCTGTCTAGGGCATTTATTGTCACATTA
>PIAL-3
GGATAAATTGGGCGTCCGAAAGCATGTTAATGAGCAAATGCTGCGTCTGAGAAGAAACAGAGCAGAATCTTGACATTTTCTGAGCAGCTTTGAGGACCTTATCATTGTAAGAATAAATAACTCCAACTCTAAAACCTGGAAGGCACAAGTCTTTAGATGTGCCATAGATAATATGGACTCTGCTCTTGTCAAATTCACCTGACTCTAGAACCGTTGCTATACTAGTGAAATTTGGGCTATCGTACACTGATCCTGCATAGATTTCATCGCATATAAGATGAATGTTCTTCTCTGTTGCAAACTCTAAGAGCATGGTCAATGTCGCTGAATCCAATATGTTTCCGACTGGGTTGGAAGGATTTGATATGAGAAGAGCACGAACAGTTAACCGTCTCTTTTTCGTTTGACTGAAAGCCCTGTCTAGGGCATTTATTGTCACATTA
>PIAL-9
GGATAAATTGGGCGTCCGAAAGCATGTTAATGAGCAAATGCTGCGTCTGAGAAGAAACAGAGCAGAATCTTGACATTTTCTGAGCAGCTTTGAGGACCTTATCATTGTAAGAATAAATAACTCCAACTCTAAAACCTGGAAGGCACAAGTCTTTAGATGTGCCATAGATAATATGGACTCTGCTCTTGTCAAATTCACCTGACTCTAGAACCGTTGCTATACTAGTGAAATTTGGGCTATCGTACACTGATCCTGCATAGATTTCATCGCATATAAGATGAATGTTCTTCTCTGTTGCAAACTCTAAGAGCATGGTCAATGTCGCTGAATCCAATATGTTTCCAACTGGGTTGGAAGGATTTGATATGAGAAGAGCACGAACAGTTAACCGTCTCTTTTTCGTTTGACTGAAAGCCCTGTCTAGGGCATTTATTGTCACATTA
>PIAL-8
GGATAAATTGGGCGTCCGAAAGCATGTTAATGAGCAAATGCTGCGTCTGAGAAGAAACAGAGCAGAATCTTGACATTTTCTGAGCAGCTTTGAGGACCTTATCATTGTAAGAATAAATAACTCCAACTCTAAAACCTGGAAGGCACAAGTCTTTAGATGTGCCATAGATAATATGGACTCTGCTCTTGTCAAATTCACCTGACTCTAGAACCGTTGCTATACTAGTGAAATTTGGGCTATCGTACACTGATCCTGCATAGATTTCATCGCATATAAGATGAATGTTCTTCTCTGTTGCAAACTCTAAGAGCATGGTCAATGTCGCTGAATCCAATATGTTTCCGACTGGGTTGGAAGGATTTGATATGAGAAGAGCACGAACAGTTNNNNNNNNNNNNNNNNNNNNNNNNNNNNNNNNNNNNNNNNNNNNNNNNNNNNNNNNN
>PIAY-9
GGATAAATTGGGCGTCCGAAAGCATGTTAATAAGCAAATGCTGCGTCTGAGAAGAAACAGAGCAGAATCTTGACATTTTCTGAGCAGCTTTGAGGACCTTATCATTGTAAGAATAAATAACTCCAACTCTAAAACCTGGAAGGCACAAGTCTTTAGATGTGCCATAGATAATATGGACTCTGCTCTTGTCAAATTCACCTGACTCTAGAACCGTTGCTATACTAGTGAAATTTGGGCTATCGTACACTGATCCTGCATAGATTTCATCGCATATAAGATGAATGTTCTTCTCTGTTGCAAACTCTAAGAGCATGGTCAATGTCGCTGAATCCAATATGTTTCCGACTGGGTTGGAAGGATTTGATATGAGAAGAGCACGAACAGTTAACCGTCTCTTTTTCGTTTGACTGAAAGCCCTGTCTAGGGCATTTATTGTCACATTA
>PIAY-15
GGATAAATTGGGCGTCCGAAAGCATGTTAATGAGCAAATGCTGCGTCTGAGAAGAAACAGAGCAGAATCTTGACATTTTCTGAGCAGCTTTGAGGACCTTATCATTGTAAGAATAAATAACTCCAACTCTAAAACCTGGAAGGCACAAGTCTTTAGATGTGCCATAGATAATATGGACTCTGCTCTTGTCAAATTCACCTGACTCTAGAACCGTTGCTATACTAGTGAAATTTGGGCTATCGTACACTGATCCTGCATAGATTTCATCGCATATAAGATGAATGTTCTTCTCTGTTGCAAACTCTAAGAGCATGGTCAATGTCGCTGAATCCAATATGTTTCCGACTGGGTTGGAAGGATTTGATATGAGAAGAGCACGAACAGTTAACCGTCTCTTTTTCGTTTGACTGAAAGCCCTGTCTAGGGCATTTATTGTCACATTA
>PIAY-16
GGATAAATTGGGCGTCCGAAAGCATGTTAATGAGCAAATGCTGCGTCTGAGAAGAAACAGAGCAGAATCTTGACATTTTCTGAGCAGCTTTGAGGACCTTATCATTGTAAGAATAAATAACTCCAACTCTAAAACCTGGAAGGCACAAGTCTTTAGATGTGCCATAGATAATATGGACTCTGCTCTTGTCAAATTCACCTGACTCTAGAACCGTTGCTATACTAGTGAAATTTGGGCTATCGTACACTGATCCTGCATAGATTTCATCGCATATAAGATGAATGTTCTTCTCTGTTGCAAACTCTAAGAGCATGGTCAATGTCGCTGAATCCAATATGTTTCCGACTGGGTTGGAAGGATTTGATATGAGAAGAGCACGAACAGTTAACCGTCTCTTTTTCGTTTGACTGAAAGCCCTGTCTAGGGCATTTATTGTCACATTA
>PIAY-6
GGATAAATTGGGCGTCCGAAAGCATGTTAATGAGCAAATGCTGCGTCTGAGAAGAAACAGAGCAGAATCTTGACATTTTCTGAGCAGCTTTGAGGACCTTATCATTGTAAGAATAAATAACTCCAACTCTAAAACCTGGAAGGCACAAGTCTTTAGATGTGCCATAGATAATATGGACTCTGCTCTTGTCAAATTCACCTGACTCTAGAACCGTTGCTATACTAGTGAAATTTGGGCTATCGTACACTGATCCTGCATAGATTTCATCGCATATAAGATGAATGTTCTTCTCTGTTGCAAACTCTAAGAGCATGGTCAATGTCGCTGAATCCAATATGTTTCCGACTGGGTTGGAAGGATTTGATATGAGAAGAGCACGAACAGTTAACCGTCTCTTTTTCGTTTGACTGAAAGCCCTGTCTAGGGCATTTATTGTCACATTA
>PIAY-13
GGATAAATTGGGCGTCCGAAAGCATGTTAATAAGCAAATGCTGCGTCTGAGAAGAAACAGAGCAGAATCTTGACATTTTCTGAGCAGCTTTGAGGACCTTATCATTGTAAGAATAAATAACTCCAACTCTAAAACCTGGAAGGCACAAGTCTTTAGATGTGCCATAGATAATATGGACTCTGCTCTTGTCAAATTCACCTGACTCTAGAACCGTTGCTATACTAGTGAAATTTGGGCTATCGTACACTGATCCTGCATAGATTTCATCGCATATAAGATGAATGTTCTTCTCTGTTGCAAACTCTAAGAGCATGGTCAATGTCGCTGAATCCAATATGTTTCCGACTGGGTTGGAAGGATTTGATATGAGAAGAGCACGAACAGTTAACCGTCTCTTTTTCGTTTGACTGAAAGCCCTGTCTAGGGCATTTATTGTCACATTA
>PIAY-3
GGATAAATTGGGCGTCCGAAAGCATGTTAATGAGCAAATGCTGCGTCTGAGAAGAAACAGAGCAGAATCTTGACATTTTCTGAGCAGCTTTGAGGACCTTATCATTGTAAGAATAAATAACTCCAACTCTAAAACCTGGAAGGCACAAGTCTTTAGATGTGCCATAGATAATATGGACTCTGCTCTTGTCAAATTCACCTGACTCTAGAACCGTTGCTATACTAGTGAAATTTGGGCTATCGTACACTGATCCTGCATAGATTTCATCGCATATAAGATGAATGTTCTTCTCTGTTGCAAACTCTAAGAGCATGGTCAATGTCGCTGAATCCAATATGTTTCCGACTGGGTTGGAAGGATTTGATATGAGAAGAGCACGAACAGTTAACCGTCTCTTTTTCGTTTGACTGAAAGCCCTGTCTAGGGCATTTATTGTCACATTA
>PIAY-19
GGATAAATTGGGCGTCCGAAAGCATGTTAATAAGCAAATGCTGCGTCTGAGAAGAAACAGAGCAGAATCTTGACATTTTCTGAGCAGCTTTGAGGACCTTATCATTGTAAGAATAAATAACTCCAACTCTAAAACCTGGAAGGCACAAGTCTTTAGATGTGCCATAGATAATATGGACTCTGCTCTTGTCAAATTCACCTGACTCTAGAACCGTTGCTATACTAGTGAAATTTGGGCTATCGTACACTGATCCTGCATAGATTTCATCGCATATAAGATGAATGTTCTTCTCTGTTGCAAACTCTAAGAGCATGGTCAATGTCGCTGAATCCAATATGTTTCCGACTGGGTTGGAAGGATTTGATATGAGAAGAGCACGAACAGTTAACCGTCTCTTTTTCGTTTGACTGAAAGCCCTGTCTAGGGCATTTATTGTCACATTA
>PIAY-18
GGATAAATTGGGCGTCCGAAAGCATGTTAATAAGCAAATGCTGCGTCTGAGAAGAAACAGAGCAGAATCTTGACATTTTCTGAGCAGCTTTGAGGACCTTATCATTGTAAGAATAAATAACTCCAACTCTAAAACCTGGAAGGCACAAGTCTTTAGATGTGCCATAGATAATATGGACTCTGCTCTTGTCAAATTCACCTGACTCTAGAACCGTTGCTATACTAGTGAAATTTGGGCTATCGTACACTGATCCTGCATAGATTTCATCGCATATAAGATGAATGTTCTTCTCTGTTGCAAACTCTAAGAGCATGGTCAATGTCGCTGAATCCAATATGTTTCCGACTGGGTTGGAAGGATTTGATATGAGAAGAGCACGAACAGTTAACCGTCTCTTTTTCGTTTGACTGAAAGCCCTGTCTAGGGCATTTATTGTCACATTA
>PIAY-4
GGATAAATTGGGCGTCCGAAAGCATGTTAATGAGCAAATGCTGCGTCTGAGAAGAAACAGAGCAGAATCTTGACATTTTCTGAGCAGCTTTGAGGACCTTATCATTGTAAGAATAAATAACTCCAACTCTAAAACCTGGAAGGCACAAGTCTTTAGATGTGCCATAGATAATATGGACTCTGCTCTTGTCAAATTCACCTGACTCTAGAACCGTTGCTATACTAGTGAAATTTGGGCTATCGTACACTGATCCTGCATAGATTTCATCGCATATAAGATGAATGTTCTTCTCTGTTGCAAACTCTAAGAGCATGGTCAATGTCGCTGAATCCAATATGTTTCCGACTGGGTTGGAAGGATTTGATATGAGAAGAGCACGAACAGTTAACCGTCTCTTTTTCGTTTGACTGAAAGCCCTGTCTAGGGCATTTATTGTCACATTA
>PIAY-5
GGATAAATTGGGCGTCCGAAAGCATGTTAATGAGCAAATGCTGCGTCTGAGAAGAAACAGAGCAGAATCTTGACATTTTCTGAGCAGCTTTGAGGACCTTATCATTGTAAGAATAAATAACTCCAACTCTAAAACCTGGAAGGCACAAGTCTTTAGATGTGCCATAGATAATATGGACTCTGCTCTTGTCAAATTCACCTGACTCTAGAACCGTTGCTATACTAGTGAAATTTGGGCTATCGTACACTGATCCTGCATAGATTTCATCGCATATAAGATGAATGTTCTTCTCTGTTGCAAACTCTAAGAGCATGGTCAATGTCGCTGAATCCAATATGTTTCCGACTGGGTTGGAAGGATTTGATATGAGAAGAGCACGAACAGTTAACCGTCTCTTTTTCGTTTGACTGAAAGCCCTGTCTAGGGCATTTATTGTCACATTA
>PIAY-7
GGATAAATTGGGCGTCCGAAAGCATGTTAATGAGCAAATGCTGCGTCTGAGAAGAAACAGAGCAGAATCTTGACATTTTCTGAGCAGCTTTGAGGACCTTATCATTGTAAGAATAAATAACTCCAACTCTAAAACCTGGAAGGCACAAGTCTTTAGATGTGCCATAGATAATATGGACTCTGCTCTTGTCAAATTCACCTGACTCTAGAACCGTTGCTATACTAGTGAAATTTGGGCTATCGTACACTGATCCTGCATAGATTTCATCGCATATAAGATGAATGTTCTTCTCTGTTGCAAACTCTAAGAGCATGGTCAATGTCGCTGAATCCAATATGTTTCCGACTGGGTTGGAAGGATTTGATATGAGAAGAGCACGAACAGTTAACCGTCTCTTTTTCGTTTGACTGAAAGCCCTGTCTAGGGCATTTATTGTCACATTA
>PIAY-8
GGATAAATTGGGCGTCCGAAAGCATGTTAATAAGCAAATGCTGCGTCTGAGAAGAAACAGAGCAGAATCTTGACATTTTCTGAGCAGCTTTGAGGACCTTATCATTGTAAGAATAAATAACTCCAACTCTAAAACCTGGAAGGCACAAGTCTTTAGATGTGCCATAGATAATATGGACTCTGCTCTTGTCAAATTCACCTGACTCTAGAACCGTTGCTATACTAGTGAAATTTGGGCTATCGTACACTGATCCTGCATAGATTTCATCGCATATAAGATGAATGTTCTTCTCTGTTGCAAACTCTAAGAGCATGGTCAATGTCGCTGAATCCAATATGTTTCCGACTGGGTTGGAAGGATTTGATATGAGAAGAGCACGAACAGTTAACCGTCTCTTTTTCGTTTGACTGAAAGCCCTGTCTAGGGCATTTATTGTCACATTA
>PIAY-14
GGATAAATTGGGCGTCCGAAAGCATGTTAATGAGCAAATGCTGCGTCTGAGAAGAAACAGAGCAGAATCTTGACATTTTCTGAGCAGCTTTGAGGACCTTATCATTGTAAGAATAAATAACTCCAACTCTAAAACCTGGAAGGCACAAGTCTTTAGATGTGCCATAGATAATATGGACTCTGCTCTTGTCAAATTCACCTGACTCTAGAACCGTTGCTATACTAGTGAAATTTGGGCTATCGTACACTGATCCTGCATAGATTTCATCGCATATAAGATGAATGTTCTTCTCTGTTGCAAACTCTAAGAGCATGGTCAATGTCGCTGAATCCAATATGTTTCCGACTGGGTTGGAAGGATTTGATATGAGAAGAGCACGAACAGTTAACCGTCTCTTTTTCGTTTGACTGAAAGCCCTGTCTAGGGCATTTATTGTCACATTA
>PIAY-17
GGATAAATTGGGCGTCCGAAAGCATGTTAATGAGCAAATGCTGCGTCTGAGAAGAAACAGAGCAGAATCTTGACATTTTCTGAGCAGCTTTGAGGACCTTATCATTGTAAGAATAAATAACTCCAACTCTAAAACCTGGAAGGCACAAGTCTTTAGATGTGCCATAGATAATATGGACTCTGCTCTTGTCAAATTCACCTGACTCTAGAACCGTTGCTATACTAGTGAAATTTGGGCTATCGTACACTGATCCTGCATAGATTTCATCGCATATAAGATGAATGTTCTTCTCTGTTGCAAACTCTAAGAGCATGGTCAATGTCGCTGAATCCAATATGTTTCCGACTGGGTTGGAAGGATTTGATATGAGAAGAGCACGAACAGTTAACCGTCTCTTTTTCGTTTGACTGAAAGCCCTGTCTAGGGCATTTATTGTCACATTA
>PIAY-2
GGATAAATTGGGCGTCCGAAAGCATGTTAATGAGCAAATGCTGCGTCTGAGAAGAAACAGAGCAGAATCTTGACATTTTCTGAGCAGCTTTGAGGACCTTATCATTGTAAGAATAAATAACTCCAACTCTAAAACCTGGAAGGCACAAGTCTTTAGATGTGCCATAGATAATATGGACTCTGCTCTTGTCAAATTCACCTGACTCTAGAACCGTTGCTATACTAGTGAAATTTGGGCTATCGTACACTGATCCTGCATAGATTTCATCGCATATAAGATGAATGTTCTTCTCTGTTGCAAACTCTAAGAGCATGGTCAATGTCGCTGAATCCAATATGTTTCCGACTGGGTTGGAAGGATTTGATATGAGAAGAGCACGAACAGTTAACCGTCTCTTTTTCGTTTGACTGAAAGCCCTGTCTAGGGCATTTATTGTCACATTA
>PIAY-10
GGATAAATTGGGCGTCCGAAAGCATGTTAATGAGCAAATGCTGCGTCTGAGAAGAAACAGAGCAGAATCTTGACATTTTCTGAGCAGCTTTGAGGACCTTATCATTGTAAGAATAAATAACTCCAACTCTAAAACCTGGAAGGCACAAGTCTTTAGATGTGCCATAGATAATATGGACTCTGCTCTTGTCAAATTCACCTGACTCTAGAACCGTTGCTATACTAGTGAAATTTGGGCTATCGTACACTGATCCTGCATAGATTTCATCGCATATAAGATGAATGTTCTTCTCTGTTGCAAACTCTAAGAGCATGGTCAATGTCGCTGAATCCAATATGTTTCCGACTGGGTTGGAAGGATTTGATATGAGAAGAGCACGAACAGTTAACCGTCTCTTTTTCGTTTGACTGAAAGCCCTGTCTAGGGCATTTATTGTCACATTA
>PIAY-1
GGATAAATTGGGCGTCCGAAAGCATGTTAATGAGCAAATGCTGCGTCTGAGAAGAAACAGAGCAGAATCTTGACATTTTCTGAGCAGCTTTGAGGACCTTATCATTGTAAGAATAAATAACTCCAACTCTAAAACCTGGAAGGCACAAGTCTTTAGATGTGCCATAGATAATATGGACTCTGCTCTTGTCAAATTCACCTGACTCTAGAACCGTTGCTATACTAGTGAAATTTGGGCTATCGTACACTGATCCTGCATAGATTTCATCGCATATAAGATGAATGTTCTTCTCTGTTGCAAACTCTAAGAGCATGGTCAATGTCGCTGAATCCAATATGTTTCCGACTGGGTTGGAAGGATTTGATATGAGAAGAGCACGAACAGTTAACCGTCTCTTTTTCGTTTGACTGAAAGCCCTGTCTAGGGCATTTATTGTCACATTA
>PIBU-1
GGATAAATTGGGCATCCGAAAGCATGTTAATGAGCAAATGCTGCGTCTGAGAAGAAACAGAGCAGAATCTTGACATTTTCTGAGCAGCTTTGAGGACCTTATCATTGTAAGAATAAATAACTCCAACTCTAAAACCTGGCAGGCACAAGTCTTTAGATGTGCCATAGATTATATGGACTCTGCTCTTGTCAAATTCACCTGACTCTAGAACCTTTGCTATACTAGTGAAATTTGGGCTATCGTACACTGATCCTGCATAGATTTCATCGCATATAAGATGAATGTTCTTCTCTGTTGCAAACTCTAAGAGCATGGTCAATGTTGCTGAATCCAATATGTTTCCGACTGGGTTGGAAGGATTTGATATGAGAAGAGCACGAACAGTTAACCCTCTCTTTTTCGTTTGACTGAAAGCCCTGTCTAGGGCATTTATTGTCACATTA
>PIFL-2
GGATAAATTGGGCGTCCGAAAGCATGTTAATAAGCAAATGCTGCGTCTGAGAAGAAACAGAGCAGAATCTTGACATTTTCTGAGCAGCTTTGAGGACCTTATCATTGTAAGAATAAATAACTCCAACTCTAAAACCTGGAAGGCACAAGTCTTTAGATGTGCCATAGATAATATGGACTCTGCTCTTGTCAAATTCACCTGACTCTAGAACCGTTGCTATACTAGTGAAATTTGGGCTATCGTACACTGATCCTGCATAGATTTCATCGCATATAAGATGAATGTTCTTCTCTGTTGCAAACTCTAAGAGCATGGTCAATGTCGCTGAATCCAATATGTTTCCGACTGGGTTGGAAGGATTTGATATGAGAAGAGCACGAACAGTTAACCGTCTCTTTTTCGTTTGACTGAAAGCCCTGTCTAGGGCATTTATTGTCACATTA
>PIFL-16
GGATAAATTGGGCGTCCGAAAGCATGTTAATGAGCAAATGCTGCGTCTGAGAAGAAACAGAGCAGAATCTTGACATTTTCTGAGCAGCTTTGAGGACCTTATCATTGTAAGAATAAATAACTCCAACTCTAAAACCTGGAAGGCACAAGTCTTTAGATGTGCCATAGATAATATGGACTCTGCTCTTGTCAAATTCACCTGACTCTAGAACCGTTGCTATACTAGTGAAATTTGGGCTATCGTACACTGATCCTGCATAGATTTCATCGCATATAAGATGAATGTTCTTCTCTGTTGCAAACTCTAAGAGCATGGTCAATGTCGCTGAATCCAATATGTTTCCGACTGGGTTGGAAGGATTTGATATGAGAAGAGCACGAACAGTTAACCGTCTCTTTTTCGTTTGACTGAAAGCCCTGTCTAGGGCATTTATTGTCACATTA
>PIFL-11
GGATAAATTGGGCGTCCGAAAGCATGTTAATGAGCAAATGCTGCGTCTGAGAAGAAACAGAGCAGAATCTTGACATTTTCTGAGCAGCTTTGAGGACCTTATCATTGTAAGAATAAATAACTCCAACTCTAAAACCTGGAAGGCACAAGTCTTTAGATGTGCCATAGATAATATGGACTCTGCTCTTGTCAAATTCACCTGACTCTAGAACCGTTGCTATACTAGTGAAATTTGGGCTATCGTACACTGATCCTGCATAGATTTCATCGCATATAAGATGAATGTNNNNNNNNNNNNNNNNNNNNNNNNNNNNNNNNNNNNNNNNNNNNNNNNNNNNNNNNNNNNNNNNNNNNNNNNNNNNNNNNNNNNNNNNNNNNNNNNNNNNNNNNNNNNNNNNNNNNNNNNNNNNNNNNNNNNNNNNNNNNNNNNNNNNNNNNNNNNNN
>PIFL-14
GGATAAATTGGGCGTCCGAAAGCATGTTAATAAGCAAATGCTGCGTCTGAGAAGAAACAGAGCAGAATCTTGACATTTTCTGAGCAGCTTTGAGGACCTTATCATTGTAAGAATAAATAACTCCAACTCTAAAACCTGGAAGGCACAAGTCTTTAGATGTGCCATAGATAATATGGACTCTGCTCTTGTCAAATTCACCTGACTCTAGAACCGTTGCTATACTAGTGAAATTTGGGCTATCGTACACTGATCCTGCATAGATTTCATCGCATATAAGATGAATGTTCTTCTCTGTTGCAAACTCTANNNNNNNNNNNNNNNNNNNNNNNNNNNNNNNNNNNNNNNNNNNNNNNNNNNNNNNNNNNNNNNNNNNNNNNNNNNNNNNNNNNNNNNNNNNNNNNNNNNNNNNNNNNNNNNNNNNNNNNNNNNNNNNNNNNNNNNNN
>PIFL-17
GGATAAATTGGGTGTCCGAAAGCATGTTAATGAGCAAATGCTGCGTCTGAGAAGAAACAGAGCAGAATCTTGACATTTTCTGAGCAGCTTTGAGGACCTTATCATTGTAAGAATAAATAACTCCAACTCTAAAACCTGGAAGGCACAAGTCTTTAGATGTGCCATAGATAATATGGACTCTGCTCTTGTCAAATTCACCTGACTCTAGAACCGTTGCTATACTAGTGAAATTTGGGCTATCGTACACTGATCCTGCATAGATTTCATCGCATATAAGATGAATGTTCTTCTCTGTTGCAAACTCTAAGAGCATGGTCAATGTCGCTGAATCCAATATGTTTCCGACTGGGTTGGAAGGATTTGATATGAGAAGAGCACGAACAGTTAACCGTCTCTTTTTCGTTTGATTGAAAGCCCTGTCTAGGGCATTTATTGTCACATTA
>PIFL-13
GGATAAATTGGGTGTCCGAAAGCATGTTAATGAGCAAATGCTGCGTCTGAGAAGAAACAGAGCAGAATCTTGACATTTTCTGAGCAGCTTTGAGGACCTTATCATTGTAAGAATAAATAACTCCAACTCTAAAACCTGGAAGGCACAAGTCTTTAGATGTGCCATAGATAATATGGACTCTGCTCTTGTCAAATTCACCTGACTCTAGAACCGTTGCTATACTAGTGAAATTTGGGCTATCGTACACTGATCCTGCATAGATTTCATCGCATATAAGATGAATGTTCTTCTCTGTTGCAAACTCTAAGAGCATGGTCAATGTCGCTGAATCCAATATGTTTCCGACTGGGTTGGAAGGATTTGATATGAGAAGAGCACGAACAGTTAACCGTCTCTTTTTCGTTTGATTGAAAGCCCTGTCTAGGGCATTTATTGTCACATTA
>PIFL-4
GGATAAATTGGGTGTCCGAAAGCATGTTAATGAGCAAATGCTGCGTCTGAGAAGAAACAGAGCAGAATCTTGACATTTTCTGAGCAGCTTTGAGGACCTTATCATTGTAAGAATAAATAACTCCAACTCTAAAACCTGGAAGGCACAAGTCTTTAGATGTGCCATAGATAATATGGACTCTGCTCTTGTCAAATTCACCTGACTCTAGAACCGTTGCTATACTAGTGAAATTTGGGCTATCGTACACTGATCCTGCATAGATTTCATCGCATATAAGATGAATGTTCTTCTCTGTTGCAAACTCTAAGAGCATGGTCAATGTCGCTGAATCCAATATGTTTCCGACTGGGTTGGAAGGATTTGATATGAGAAGAGCACGAACAGTTAACCGTCTCTTTTTCGTTTGATTGAAAGCCCTGTCTAGGGCATTTATTGTCACATTA
>PIFL-12
GGATAAATTGGGTGTCCGAAAGCATGTTAATGAGCAAATGCTGCGTCTGAGAAGAAACAGAGCAGAATCTTGACATTTTCTGAGCAGCTTTGAGGACCTTATCATTGTAAGAATAAATAACTCCAACTCTAAAACCTGGAAGGCACAAGTCTTTAGATGTGCCATAGATAATATGGACTCTGCTCTTGTCAAATTCACCTGACTCTAGAACCGTTGCTATACTAGTGAAATTTGGGCTATCGTACACTGATCCTGCATAGATTTCATCGCATATAAGATGAATGTTCTTCTCTGTTGCAAACTCTAAGAGCATGGTCAATGTCGCTGAATCCAATATGTTTCCGACTGGGTTGGAAGGATTTGATATGAGAAGAGCACGAACAGTTAACCGTCTCTTTTTCGTTTGATTGAAAGCCCTGTCTAGGGCATTTATTGTCACATTA
>PIFL-3
GGATAAATTGGGCGTCCGAAAGCATGTTAATGAGCAAATGCTGCGTCTGAGAAGAAACAGAGCAGAATCTTGACATTTTCTGAGCAGCTTTGAGGACCTTATCATTGTAAGAATAAATAACTCCAACTCTAAAACCTGGAAGGCACAAGTCTTTAGATGTGCCATAGATAATATGGACTCTGCTCTTGTCAAATTCACCTGACTCTAGAACCGTTGCTATACTAGTGAAATTTGGGCTATCGTACACTGATCCTGCATAGATTTCATCGCATATAAGATGAATGTTCTTCTCTGTTGCAAACTCTAAGAGCATGGTCAATGTCGCTGAATCCAATATGTTTCCGACTGGGTTGGAAGGATTTGATATGAGAAGAGCACGAACAGTTAACCGTCTCTTTTTCGTTTGACTGAAAGCCCTGTCTAGGGCATTTATTGTCACATTA
>PIFL-15
GGATAAATTGGGCGTCCGAAAGCATGTTAATAAGCAAATGCTGCGTCTGAGAAGAAACAGAGCAGAATCTTGACATTTTCTGAGCAGCTTTGAGGACCTTATCATTGTAAGAATAAATAACTCCAACTCTAAAACCTGGAAGGCACAAGTCTTTAGATGTGCCATAGATAATATGGACTCTGCTCTTGTCAAATTCACCTGACTCTAGAACCGTTGCTATACTAGTGAAATTTGGGCTATCGTACACTGATCCTGCATAGATTTCATCGCATATAAGATGAATGTTCTTCTCTGTTGCAAACTCTAAGAGCATGGTCAATGTCGCTGAATCCAATATGTTTCCGACTGGGTTGGAAGGATTTGATATGAGAAGAGCACGAACAGTTAACCGTCTCTTTTTCGTTTGACTGAAAGCCCTGTCTAGGGCATTTATTGTCACATTA
>PIFL-9
GGATAAATTGGGCGTCCGAAAGCATGTTAATAAGCAAATGCTGCGTCTGAGAAGAAACAGAGCAGAATCTTGACATTTTCTGAGCAGCTTTGAGGACCTTATCATTGTAAGAATAAATAACTCCAACTCTAAAACCTGGAAGGCACAAGTCTTTAGATGTGCCATAGATAATATGGACTCTGCTCTTGTCAAATTCACCTGACTCTAGAACCGTTGCTATACTAGTGAAATTTGGGCTATCGTACACTGATCCTGCATAGATTTCATCGCATATAAGATGAATGTTCTTCTCTGTTGCAAACTCTAAGAGCATGGTCAATGTCGCTGAATCCAATATGTTTCCGACTGGGTTGGAAGGATTTGATATGAGAAGAGCACGAACAGTTAACCGTCTCTTTTTCGTTTGACTGAAAGCCCTGTCTAGGGCATTTATTGTCACATTA
>PIGE-2
GGATAAATTGGGCATCTGAAAGCATGTTAATGAGCAAATGCTGCGTCTGAGAAGAAACAGAGCAGAATCTTGACATTTTCTGAGCAGCTTTGAGGACCTTATCATTGTAAGAATAAATAACTCCAACTCTAAAACCTGGCAGGCACAAGTCTTTAGATGTGCCATAGATTATATGGACTCTGCTCTTGTCAAATTCACCTGACTCTAGAACCTTTGCTATACTAGTGAAATTTGGGCTATCGTACACTGATCCTGCATAGATTTCATCGCATATAAGATGAATGTTCTTCTCTGTTGCAAACTCTAAGAGCATGGTCAATGTTGCTGAATCCAATATGTTTCCGACTGGGTTGGAAGGATTTGATANNNNNNNNNNNNNNNNNNNNNNNNNNNNNNNNNNNNNNNNNNNNNNNNNNNNNNNNNNNNNNNNNNNNNNNNNNNNN
>PIGE-1
GGATAAATTGGGCATCTGAAAGCATGTTAATGAGCAAATGCTGCGTCTGAGAAGAAACAGAGCAGAATCTTGACATTTTCTGAGCAGCTTTGAGGACCTTATCATTGTAAGAATAAATAACTCCAACTCTAAAACCTGGCAGGCACAAGTCTTTAGATGTGCCATAGATTATATGGACTCTGCTCTTGTCAAATTCACCTGACTCTAGAACCTTTGCTATACTAGTGAAATTTGGGCTATCGTACACTGATCCTGCATAGATTTCATCGCATATAAGATGAATGTTCTTCTCTGTTGCAAACTCTAAGAGCATGGTCAATGTTGCTGAATCCAATATGTTTCCGACTGGGTTGGAAGGATTTGATANNNNNNNNNNNNNNNNNNNNNNNNNNNNNNNNNNNNNNNNNNNNNNNNNNNNNNNNNNNNNNNNNNNNNNNNNNNNN
>PIMN-8
GGATAAATTGGGCATCCGAAAGCATGTTAATGAGCAAATGCTGCGTCTGAGAAGAAACAGAGCAGAATCTTGACATTTTCTGAGCAGCTTTGAGGACCTTATCATTGTAAGAATAAATAACTCCAACTCTAAAACCTGGAAGGCACAAGTCTTTAGATGTGCCATAGATAATATGGACTCTGCTCTTGTCAAATTCACCTGACTCTAGAACCGTTGCTATACTAGTGAAATTTGGGCTATCGTACACTGATCCTGCATAGATTTCATCGCATATAAGATGAATGTTCTTCTCTGTTGCAAACTCTAAGAGCATGGTCAATGTCGCTGAATCCAATATGTTTCCGACTGGGTTGGAAGGATTTGATATGAGAAGAGCACGAACAGTTAACCGTCTCTTTTTCGTTTGACTGAAAGCCCTGTCTAGGGCATTTATTGTCACATTA
>PIMN-2
GGATAAATTGGGCGTCCGAAAGCATGTTAATAAGCAAATGCTGCGTCTGAGAAGAAACAGAGCAGAATCTTGACATTTTCTGAGCAGCTTTGAGGACCTTATCATTGTAAGAATAAATAACTCCAACTCTAAAACCTGGAAGGCACAAGTCTTTAGATGTGCCATAGATAATATGGACTCTGCTCTTGTCAAATTCACCTGACTCTAGAACCGTTGCTATACTAGTGAAATTTGGGCTATCGTACACTGATCCTGCATAGATTTCATCGCATATAAGATGAATGTTCTTCTCTGTTGCAAACTCTAAGAGCATGGTCAATGTCGCTGAATCCAATATGTTTCCGACTGGGTTGGAAGGATTTGATATGAGAAGAGCACGAACAGTTAACCGTCTCTTTTTCGTTTGACTGAAAGCCCTGTCTAGGGCATTTATTGTCACATTA
>PIMN-12
GGATAAATTGGGCGTCCGAAAGCATGTTAATAAGCAAATGCTGCGTCTGAGAAGAAACAGAGCAGAATCTTGACATTTTCTGAGCAGCTTTGAGGACCTTATCATTGTAAGAATAAATAACTCCAACTCTAAAACCTGGAAGGCACAAGTCTTTAGATGTGCCATAGATAATATGGACTCTGCTCTTGTCAAATTCACCTGACTCTAGAACCGTTGCTATACTAGTGAAATTTGGGCTATCGTACACTGATCCTGCATAGATTTCATCGCATATAAGATGAATGTTCTTCTCTGTTGCAAACTCTAAGAGCATGGTCAATGTCGCTGAATCCAATATGTTTCCGACTGGGTTGGAAGGATTTGATATGAGAAGAGCACGAACAGTTAACCGTCTCTTTTTCGTTTGACTGAAAGCCCTGTCTAGGGCATTTATTGTCACATTA
>PIMN-15
GGATAAATTGGGCGTCCGAAAGCATGTTAATAAGCAAATGCTGCGTCTGAGAAGAAACAGAGCAGAATCTTGACATTTTCTGAGCAGCTTTGAGGACCTTATCATTGTAAGAATAAATAACTCCAACTCTAAAACCTGGAAGGCACAAGTCTTTAGATGTGCCATAGATAATATGGACTCTGCTCTTGTCAAATTCACCTGACTCTAGAACCGTTGCTATACTAGTGAAATTTGGGCTATCGTACACTGATCCTGCATAGATTTCATCGCATATAAGATGAATGTTCTTCTCTGTTGCAAACTCTAAGAGCATGGTCAATGTCGCTGAATCCAATATGTTTCCGACTGGGTTGGAAGGATTTGATATGAGAAGAGCACGAACAGTTAACCGTCTCTTTTTCGTTTGACTGAAAGCCCTGTCTAGGGCATTTATTGTCACATTA
>PIMN-17
GGATAAATTGGGCGTCCGAAAGCATGTTAATAAGCAAATGCTGCGTCTGAGAAGAAACAGAGCAGAATCTTGACATTTTCTGAGCAGCTTTGAGGACCTTATCATTGTAAGAATAAATAACTCCAACTCTAAAACCTGGAAGGCACAAGTCTTTAGATGTGCCATAGATAATATGGACTCTGCTCTTGTCAAATTCACCTGACTCTAGAACCGTTGCTATACTAGTGAAATTTGGGCTATCGTACACTGATCCTGCATAGATTTCATCGCATATAAGATGAATGTTCTTCTCTGTTGCAAACTCTAAGAGCATGGTCAATGTCGCTGAATCCAATATGTTTCCGACTGGGTTGGAAGGATTTGATATGAGAAGAGCACGAACAGTTAACCGTCTCTTTTTCGTTTGACTGAAAGCCCTGTCTAGGGCATTTATTGTCACATTA
>PIMN-14
GGATAAATTGGGCGTCCGAAAGCATGTTAATAAGCAAATGCTGCGTCTGAGAAGAAACAGAGCAGAATCTTGACATTTTCTGAGCAGCTTTGAGGACCTTATCATTGTAAGAATAAATAACTCCAACTCTAAAACCTGGAAGGCACAAGTCTTTAGATGTGCCATAGATAATATGGACTCTGCTCTTGTCAAATTCACCTGACTCTAGAACCGTTGCTATACTAGTGAAATTTGGGCTATCGTACACTGATCCTGCATAGATTTCATCGCATATAAGATGAATGTTCTTCTCTGTTGCAAACTCTAAGAGCATGGTCAATGTCGCTGAATCCAATATGTTTCCGACTGGGTTGGAAGGATTTGATATGAGAAGAGCACGAACAGTTAACCGTCTCTTTTTCGTTTGACTGAAAGCCCTGTCTAGGGCATTTATTGTCACATTA
>PIMN-9
GGATAAATTGGGCGTCCGAAAGCATGTTAATAAGCAAATGCTGCGTCTGAGAAGAAACAGAGCAGAATCTTGACATTTTCTGAGCAGCTTTGAGGACCTTATCATTGTAAGAATAAATAACTCCAACTCTAAAACCTGGAAGGCACAAGTCTTTAGATGTGCCATAGATAATATGGACTCTGCTCTTGTCAAATTCACCTGACTCTAGAACCGTTGCTATACTAGTGAAATTTGGGCTATCGTACACTGATCCTGCATAGATTTCATCGCATATAAGATGAATGTTCTTCTCTGTTGCAAACTCTAAGAGCATGGTCAATGTCGCTGAATCCAATATGTTTCCGACTGGGTTGGAAGGATTTGATATGAGAAGAGCACGAACAGTTAACCGTCTCTTTTTCGTTTGACTGAAAGCCCTGTCTAGGGCATTTATTGTCACATTA
>PIMN-13
GGATAAATTGGGCGTCCGAAAGCATGTTAATAAGCAAATGCTGCGTCTGAGAAGAAACAGAGCAGAATCTTGACATTTTCTGAGCAGCTTTGAGGACCTTATCATTGTAAGAATAAATAACTCCAACTCTAAAACCTGGAAGGCACAAGTCTTTAGATGTGCCATAGATAATATGGACTCTGCTCTTGTCAAATTCACCTGACTCTAGAACCGTTGCTATACTAGTGAAATTTGGGCTATCGTACACTGATCCTGCATAGATTTCATCGCATATAAGATGAATGTTCTTCTCTGTTGCAAACTCTAAGAGCATGGTCAATGTCGCTGAATCCAATATGTTTCCGACTGGGTTGGAAGGATTTGATATGAGAAGAGCACGAACAGTTAACCGTCTCTTTTTCGTTTGACTGAAAGCCCTGTCTAGGGCATTTATTGTCACATTA
>PIMN-18
GGATAAATTGGGCGTCCGAAAGCATGTTAATAAGCAAATGCTGCGTCTGAGAAGAAACAGAGCAGAATCTTGACATTTTCTGAGCAGCTTTGAGGACCTTATCATTGTAAGAATAAATAACTCCAACTCTAAAACCTGGAAGGCACAAGTCTTTAGATGTGCCATAGATAATATGGACTCTGCTCTTGTCAAATTCACCTGACTCTAGAACCGTTGCTATACTAGTGAAATTTGGGCTATCGTACACTGATCCTGCATAGATTTCATCGCATATAAGATGAATGTTCTTCTCTGTTGCAAACTCTAAGAGCATGGTCAATGTCGCTGAATCCAATATGTTTCCAACTGGGTTGGAAGGATTTGATATGAAAAGAGCACGAACAGTTAACCGTCTCTTTTTCGTTTGACTGAAAGCCCTGTCTAGGGCATTTATTGTCACATTA
>PIMN-6
GGATAAATTGGGCGTCCGAAAGCATGTTAATAAGCAAATGCTGCGTCTGAGAAGAAACAGAGCAGAATCTTGACATTTTCTGAGCAGCTTTGAGGACCTTATCATTGTAAGAATAAATAACTCCAACTCTAAAACCTGGAAGGCACAAGTCTTTAGATGTGCCATAGATAATATGGACTCTGCTCTTGTCAAATTCACCTGACTCTAGAACCGTTGCTATACTAGTGAAATTTGGGCTATCATACACTGATCCTGCATAGATTTCATCGCATATAAGATGAATGTTCTTCTCTGTTGCAAACTCTAAGAGCATGGTCAATGTCGCTGAATCCAATATGTTTCCGACTGGGTTGGAAGGATTTGATATGAGAAGAGCACGAACAGTTAACCGTCTCTTTTTCGTTTGACTGAAAGCCCTGTCTAGGGCATTTATTGTCACATTA
>PIMN-4
GGATAAATTGGGCATCCGAAAGCATGTTAATGAGCAAATGCTGCGTCTGAGAAGAAACAGAGCAGAATCTTGACATTTTCTGAGCAGCTTTGAGGACCTTATCATTGTAAGAATAAATAACTCCAACTCTAAAACCTGGAAGGCACAAGTCTTTAGATGTGCCATAGATAATATGGACTCTGCTCTTGTCAAATTCACCTGACTCTAGAACCGTTGCTATACTAGTGAAATTTGGGCTATCGTACACTGATCCTGCATAGATTTCATCGCATATAAGATGAATGTTCTTCTCTGTTGCAAACTCTAAGAGCATGGTCAATGTCGCTGAATCCAATATGTTTCCGACTGGGTTGGAAGGATTTGATATGAGAAGAGCACGAACAGTTAACCGTCTCTTTTTCGTTTGACTGAAAGCCCTGTCTAGGGCATTTATTGTCACATTA
>PIMN-3
GGATAAATTGGGCGTCCGAAAGCATGTTAATAAGCAAATGCTGCGTCTGAGAAGAAACAGAGCAGAATCTTGACATTTTCTGAGCAGCTTTGAGGACCTTATCATTGTAAGAATAAATAACTCCAACTCTAAAACCTGGAAGGCACAAGTCTTTAGATGTGCCATAGATAATATGGACTCTGCTCTTGTCAAATTCACCTGACTCTAGAACCGTTGCTATACTAGTGAAATTTGGGCTATCATACACTGATCCTGCATAGATTTCATCGCATATAAGATGAATGTTCTTCTCTGTTGCAAACTCTAAGAGCATGGTCAATGTCGCTGAATCCAATATGTTTCCGACTGGGTTGGAAGGATTTGATATGAGAAGAGCACGAACAGTTAACCGTCTCTTTTTCGTTTGACTGAAAGCCCTGTCTAGGGCATTTATTGTCACATTA
>PIMN-5
GGATAAATTGGGCGTCCGAAAGCATGTTAATAAGCAAATGCTGCGTCTGAGAAGAAACAGAGCAGAATCTTGACATTTTCTGAGCAGCTTTGAGGACCTTATCATTGTAAGAATAAATAACTCCAACTCTAAAACCTGGAAGGCACAAGTCTTTAGATGTGCCATAGATAATATGGACTCTGCTCTTGTCAAATTCACCTGACTCTAGAACCGTTGCTATACTAGTGAAATTTGGGCTATCATACACTGATCCTGCATAGATTTCATCGCATATAAGATGAATGTTCTTCTCTGTTGCAAACTCTAAGAGCATGGTCAATGTCGCTGAATCCAATATGTTTCCGACTGGGTTGGAAGGATTTGATATGAGAAGAGCACGAACAGTTAACCGTCTCTTTTTCGTTTGACTGAAAGCCCTGTCTAGGGCATTTATTGTCACATTA
>PIMN-16
GGATAAATTGGGCGTCCGAAAGCATGTTAATAAGCAAATGCTGCGTCTGAGAAGAAACAGAGCAGAATCTTGACATTTTCTGAGCAGCTTTGAGGACCTTATCATTGTAAGAATAAATAACTCCAACTCTAAAACCTGGAAGGCACAAGTCTTTAGATGTGCCATAGATAATATGGACTCTGCTCTTGTCAAATTCACCTGACTCTAGAACCGTTGCTATACTAGTGAAATTTGGGCTATCGTACACTGATCCTGCATAGATTTCATCGCATATAAGATGAATGTTCTTCTCTGTTGCAAACTCTAAGAGCATGGTCAATGTCGCTGAATCCAATATGTTTCCGACTGGGTTGGAAGGATTTGATATGAGAAGAGCACGAACAGTTAACCGTCTCTTTTTCGTTTGACTGAAAGCCCTGTCTAGGGCATTTATTGTCACATTA
>PIMN-1
GGATAAATTGGGCGTCCGAAAGCATGTTAATAAGCAAATGCTGCGTCTGAGAAGAAACAGAGCAGAATCTTGACATTTTCTGAGCAGCTTTGAGGACCTTATCATTGTAAGAATAAATAACTCCAACTCTAAAACCTGGAAGGCACAAGTCTTTAGATGTGCCATAGATAATATGGACTCTGCTCTTGTCAAATTCACCTGACTCTAGAACCGTTGCTATACTAGTGAAATTTGGGCTATCATACACTGATCCTGCATAGATTTCATCGCATATAAGATGAATGTTCTTCTCTGTTGCAAACTCTAAGAGCATGGTCAATGTCGCTGAATCCAATATGTTTCCGACTGGGTTGGAAGGATTTGATATGAGAAGAGCACGAACAGTTAACCGTCTCTTTTTCGTTTGACTGAAAGCCCTGTCTAGGGCATTTATTGTCACATTA
>PIMN-11
GGATAAATTGGGCGTCCGAAAGCATGTTAATAAGCAAATGCTGCGTCTGAGAAGAAACAGAGCAGAATCTTGACATTTTCTGAGCAGCTTTGAGGACCTTATCATTGTAAGAATAAATAACTCCAACTCTAAAACCTGGAAGGCACAAGTCTTTAGATGTGCCATAGATAATATGGACTCTGCTCTTGTCAAATTCACCTGACTCTAGAACCGTTGCTATACTAGTGAAATTTGGGCTATCGTACACTGATCCTGCATAGATTTCATCGCATATAAGATGAATGTTCTTCTCTGTTGCAAACTCTAAGAGCATGGTCAATGTCGCTGAATCCAATATGTTTCCGACTGGGTTGGAAGGATTTGATATGAGAAGAGCACGAACAGTTAACCGTCTCTTTTTCGTTTGACTGAAAGCCCTGTCTAGGGCATTTATTGTCACATTA
>PISB-13
GGATAAATTGGGCGTCCGAAAGCATGTTAATAAGCAAATGCTGCGTCTGAGAAGAAACAGAGCAGAATCTTGACATTTTCTGAGCAGCTTTGAGGACCTTATCATTGTAAGAATAAATAACTCCAACTCTAAAACCTGGAAGGCACAAGTCTTTAGATGTGCCATAGATAATATGGACTCTGCTCTTGTCAAATTCACCTGACTCTAGAACCGTTGCTATACTAGTGAAATTTGGGCTATCGTACACTGATCCTGCATAGATTTCATCGCATATAAGATGAATGTTCTTCTCTGTTGCAAACTCTAAGAGCATGGTCAATGTCGCTGAATCCAATATGTTTCCGACTGGGTTGGAAGGATTTGATATGAGAAGAGCACGAACAGTTAACCGTCTCTTTTTCGTTTGACTGAAAGCCCTGTCTAGGGCATTTATTGTCACATTA
>PISB-4
GGATAAATTGGGCGTCCGAAAGCATGTTAATAAGCAAATGCTGCGTCTGAGAAGAAACAGAGCAGAATCTTGACATTTTCTGAGCAGCTTTGAGGACCTTATCATTGTAAGAATAAATAACTCCAACTCTAAAACCTGGAAGGCACAAGTCTTTAGATGTGCCATAGATAATATGGACTCTGCTCTTGTCAAATTCACCTGACTCTAGAACCGTTGCTATACTAGTGAAATTTGGGCTATCGTACACTGATCCTGCATAGATTTCATCGCATATAAGATGAATGTTCTTCTCTGTTGCAAACTCTAAGAGCATGGTCAATGTCGCTGAATCCAATATGTTTCCGACTGGGTTGGAAGGATTTGATATGAGAAGAGCACGAACAGTTAACCGTCTCTTTTTCGTTTGACTGAAAGCCCTGTCTAGGGCATTTATTGTCACATTA
>PISB-5
GGATAAATTGGGCGTCCGAAAGCATGTTAATGAGCAAATGCTGCGTCTGAGAAGAAACAGAGCAGAATCTTGACATTTTCTGAGCAGCTTTGAGGACCTTATCATTGTAAGAATAAATAACTCCAACTCTAAAACCTGGAAGGCACAAGTCTTTAGATGTGCCATAGATAATATGGACTCTGCTCTTGTCAAATTCACCTGACTCTAGAACCGTTGCTATACTAGTGAAATTTGGGCTATCGTACACTGATCCTGCATAGATTTCATCGCATATAAGATGAATGTTCTTCTCTGTTGCAAACTCTAAGAGCATGGTCAATGTCGCTGAATCCAATATGTTTCCGACTGGGTTGGAAGGATTTGATATGAGAAGAGCACGAACAGTTAACCGTCTCTTTTTCGTTTGACTGAAAGCCCTGTCTAGGGCATTTATTGTCACATTA
>PISB-2
GGATAAATTGGGCGTCCGAAAGCATGTTAATAAGCAAATGCTGCGTCTGAGAAGAAACAGAGCAGAATCTTGACATTTTCTGAGCAGCTTTGAGGACCTTATCATTGTAAGAATAAATAACTCCAACTCTAAAACCTGGAAGGCACAAGTCTTTAGATGTGCCATAGATAATATGGACTCTGCTCTTGTCAAATTCACCTGACTCTAGAACCGTTGCTATACTAGTGAAATTTGGGCTATCGTACACTGATCCTGCATAGATTTCATCGCATATAAGATGAATGTTCTTCTCTGTTGCAAACTCTAAGAGCATGGTCAATGTCGCTGAATCCAATATGTTTCCGACTGGGTTGGAAGGATTTGATATGAGAAGAGCACGAACAGTTAACCGTCTCTTTTTCGTTTGACTGAAAGCCCTGTCTAGGGCATTTATTGTCACATTA
>PISB-1
GGATAAATTGGGCGTCCGAAAGCATGTTAATGAGCAAATGCTGCGTCTGAGAAGAAACAGAGCAGAATCTTGACATTTTCTGAGCAGCTTTGAGGACCTTATCATTGTAAGAATAAATAACTCCAACTCTAAAACCTGGAAGGCACAAGTCTTTAGATGTGCCATAGATAATATGGACTCTGCTCTTGTCAAATTCACCTGACTCTAGAACCGTTGCTATACTAGTGAAATTTGGGCTATCGTACACTGATCCTGCATAGATTTCATCGCATATAAGATGAATGTTCTTCTCTGTTGCAAACTCTAAGAGCATGGTCAATGTCGCTGAATCCAATATGTTTCCGACTGGGTTGGAAGGATTTGATATGAGAAGAGCACGAACAGTTAACCGTCTCTTTTTCGTTTGACTGAAAGCCCTGTCTAGGGCATTTATTGTCACATTA
>PISB-15
GGATAAATTGGGCGTCCGAAAGCATGTTAATAAGCAAATGCTGCGTCTGAGAAGAAACAGAGCAGAATCTTGACATTTTCTGAGCAGCTTTGAGGACCTTATCATTGTAAGAATAAATAACTCCAACTCTAAAACCTGGAAGGCACAAGTCTTTAGATGTGCCATAGATAATATGGACTCTGCTCTTGTCAAATTCACCTGACTCTAGAACCGTTGCTATACTAGTGAAATTTGGGCTATCGTACACTGATCCTGCATAGATTTCATCGCATATAAGATGAATGTTCTTCTCTGTTGCAAACTCTAAGAGCATGGTCAATGTCGCTGAATCCAATATGTTTCCGACTGGGTTGGAAGGATTTGATATGAGAAGAGCACGAACAGTTAACCGTCTCTTTTTCGTTTGACTGAAAGCCCTGTCTAGGGCATTTATTGTCACATTA
>PISB-16
GGATAAATTGGGTGTCCGAAAGCATGTTAATGAGCAAATGCTGCGTCTGAGAAGAAACAGAGCAGAATCTTGACATTTTCTGAGCAGCTTTGAGGACCTTATCATTGTAAGAATAAATAACTCCAACTCTAAAACCTGGAAGGCACAAGTCTTTAGATGTGCCATAGATAATATGGACTCTGCTCTTGTCAAATTCACCTGACTCTAGAACCGTTGCTATACTAGTGAAATTTGGGCTATCGTACACTGATCCTGCATAGATTTCATCGCATATAAGATGAATGTTCTTCTCTGTTGCAAACTCTAAGAGCATGGTCAATGTCGCTGAATCCAATATGTTTCCGACTGGGTTGGAAGGATTTGATATGAGAAGAGCACGAACAGTTAACCGTCTCTTTTTCGTTTGATTGAAAGCCCTGTCTAGGGCATTTATTGTCACATTA
>PISB-10
GGATAAATTGGGCGTCCGAAAGCATGTTAATAAGCAAATGCTGCGTCTGAGAAGAAACAGAGCAGAATCTTGACATTTTCTGAGCAGCTTTGAGGACCTTATCATTGTAAGAATAAATAACTCCAACTCTAAAACCTGGAAGGCACAAGTCTTTAGATGTGCCATAGATAATATGGACTCTGCTCTTGTCAAATTCACCTGACTCTAGAACCGTTGCTATACTAGTGAAATTTGGGCTATCGTACACTGATCCTGCATAGATTTCATCGCATATAAGATGAATGTTCTTCTCTGTTGCAAACTCTAAGAGCATGGTCAATGTCGCTGAATCCAATATGTTTCCGACTGGGTTGGAAGGATTTGATATGAGAAGAGCACGAACAGTTAACCGTCTCTTTTTCGTTTGACTGAAAGCCCTGTCTAGGGCATTTATTGTCACATTA
>PISB-3
GGATAAATTGGGTGTCCGAAAGCATGTTAATGAGCAAATGCTGCGTCTGAGAAGAAACAGAGCAGAATCTTGACATTTTCTGAGCAGCTTTGAGGACCTTATCATTGTAAGAATAAATAACTCCAACTCTAAAACCTGGAAGGCACAAGTCTTTAGATGTGCCATAGATAATATGGACTCTGCTCTTGTCAAATTCACCTGACTCTAGAACCGTTGCTATACTAGTGAAATTTGGGCTATCGTACACTGATCCTGCATAGATTTCATCGCATATAAGATGAATGTTCTTCTCTGTTGCAAACTCTAAGAGCATGGTCAATGTCGCTGAATCCAATATGTTTCCGACTGGGTTGGAAGGATTTGATATGAGAAGAGCACGAACAGTTAACCGTCTCTTTTTCGTTTGATTGAAAGCCCTGTCTAGGGCATTTATTGTCACATTA
>PISB-14
GGATAAATTGGGCGTCCGAAAGCATGTTAATAAGCAAATGCTGCGTCTGAGAAGAAACAGAGCAGAATCTTGACATTTTCTGAGCAGCTTTGAGGACCTTATCATTGTAAGAATAAATAACTCCAACTCTAAAACCTGGAAGGCACAAGTCTTTAGATGTGCCATAGATAATATGGACTCTGCTCTTGTCAAATTCACCTGACTCTAGAACCGTTGCTATACTAGTGAAATTTGGGCTATCGTACACTGATCCTGCATAGATTTCATCGCATATAAGATGAATGTTCTTCTCTGTTGCAAACTCTAAGAGCATGGTCAATGTCGCTGAATCCAATATGTTTCCGACTGGGTTGGAAGGATTTGATATGAGAAGAGCACGAACAGTTAACCGTCTCTTTTTCGTTTGATTGAAAGCCCTGTCTAGGGCATTTATTGTCACATTA
>PISB-7
GGATAAATTGGGTGTCCGAAAGCATGTTAATGAGCAAATGCTGCGTCTGAGAAGAAACAGAGCAGAATCTTGACATTTTTTGAGCAGCTTTGAGGACCTTATCATTGTAAGAATAAATAACTCCAACTCTAAAACCTGGAAGGCACAAGTCTTTAGATGTGCCATAGATAATATGGACTTTGCTCTTGTCAAATTCACCTGACTCTAGAACCGTTGCTATACTAGTGAAATTTGGGCTATCGTACACTGATCCTGCATAGATTTCATCGCATATAAGATGAATGTTCTTCTCTGTTGCAAACTCTAAGAGCATGGTCAATGTCGCTGAATCCAATATGTTTCCGACTGGGTTGGAAGGATTTGATATGAGAAGAGCACGAACAGTTAACCGTCTCTTTTTCGTTTGACTGAAAGCCCTGTCTAGGGCATTTATTGTCACATTA
>PISB-6
GGATAAATTGGGTGTCCGAAAGCATGTTAATGAGCAAATGCTGCGTCTGAGAAGAAACAGAGCAGAATCTTGACATTTTCTGAGCAGCTTTGAGGACCTTATCATTGTAAGAATAAATAACTCCAACTCTAAAACCTGGAAGGCACAAGTCTTTAGATGTGCCATAGATAATATGGACTCTGCTCTTGTCAAATTCACCTGACTCTAGAACCGTTGCTATACTAGTGAAATTTGGGCTATCGTACACTGATCCTGCATAGATTTCATCGCATATAAGATGAATGTTCTTCTCTGTTGCAAACTCTAAGAGCATGGTCAATGTCGCTGAATCCAATATGTTTCCGACTGGGTTGGAAGGATTTGATATGAGAAGAGCACGAACAGTTAACCGTCTCTTTTTCGTTTGATTGAAAGCCCTGTCTAGGGCATTTATTGTCACATTA
>PISB-17
GGATAAATTGGGCGTCCGAAAGCATGTTAATAAGCAAATGCTGCGTCTGAGAAGAAACAGAGCAGAATCTTGACATTTTCTGAGCAGCTTTGAGGACCTTATCATTGTAAGAATAAATAACTCCAACTCTAAAACCTGGAAGGCACAAGTCTTTAGATGTGCCATAGATAATATGGACTCTGCTCTTGTCAAATTCACCTGACTCTAGAACCGTTGCTATACTAGTGAAATTTGGGCTATCGTACACTGATCCTGCATAGATTTCATCGCATATAAGATGAATGTTCTTCTCTGTTGCAAACTCTAAGAGCATGGTCAATGTCGCTGAATCCAATATGTTTCCGACTGGGTTGGAAGGATTTGATATGAGAAGAGCACGAACAGTTAACCGTCTCTTTTTCGTTTGACTGAAAGCCCTGTCTAGGGCATTTATTGTCACATTA
>PISB-18
GGATAAATTGGGTGTCCGAAAGCATGTTAATGAGCAAATGCTGCGTCTGAGAAGAAACAGAGCAGAATCTTGACATTTTCTGAGCAGCTTTGAGGACCCTATCATTGTAAGAATAAATAACTCCAACTCTAAAACCCGGAAGGCACAAGTCTTTAGATGTGCCATAGATAATATGGACTCTGCTCTTGTCAAATTCACCTGACTCTAGAACCGTTGCTATACTAGTGAAATTTGGGCTATCGTACACTGATCCTGCATAGATTTCATCGCATATAAAATGAATGTTCTTCTCTGTTGCAAACTCTAAGAGCATGGTCAATGTCACTGAATCCAATATGTTTCCGACTGGGTTGGAAGGATTTGATATGAGAAGAGCACGAACACTTAACCGTCTCTTTTTCGTTTGATTGAAAGCCCTGTCTAGGGCATTTATTGTCACATTA
>PISB-12
GGATAAATTGGGCGTCCGAAAGCATGTTAATAAGCAAATGCTGCGTCTGAGAAGAAACAGAGCAGAATCTTGACATTTTCTGAGCAGCTTTGAGGACCTTATCATTGTAAGAATAAATAACTCCAACTCTAAAACCTGGAAGGCACAAGTCTTTAGATGTGCCATAGATAATATGGACTCTGCTCTTGTCAAATTCACCTGACTCTAGAACCGTTGCTATACTAGTGAAATTTGGGCTATCGTACACTGATCCTGCATAGATTTCATCGCATATAAGATGAATGTTCTTCTCTGTTGCAAACTCTAAGAGCATGGTCAATGTCGCTGAATCCAATATGTTTCCGACTGGGTTGGAAGGATTTGATATGAGAAGAGCACGAACAGTTAACCGTCTCTTTTTCGTTTGACTGAAAGCCCTGTCTAGGGCATTTATTGTCACATTA
>PISQ-2
GGATAAATTGGGCATCCGAAAGCATGTTAATGAGCAAATGCTGCGTCTGAGAAGAAACAGAGCAGAATCTTGACATTTTCTGAGCAGCTTTGAGGACCTTATCATTGTAAGAATAAATAACTCCAACTCTAAAACCTGGAAGGCACAAGTCTTTAGATGTGCCATAGATAATATGGACTCTGCTCTTGTCAAATTCACCTGACTCTAGAACCTTTGCTATACTAGTGAAATTTGGGCTATCGTACACTGATCCTGCATAGATTTCATCGCATATAAGATGAATGTTCTTCTCTGTTGCAAACTCTAAGAGCATGGTCAATGTCGCTGAATCCAATATGTTTCCGACTGGGTTGGAAGGATTTGATATGAGAAGAGCACGAACAGTTAACCCTCTCTTTTTCGTTTGACTGAAAGCCCTGTCTAGGGCATTTATTGTCACATTA
>PISQ-1
GGATAAATTGGGCATCCGAAAGCATGTTAATGAGCAAATGCTGCGTCTGAGAAGAAACAGAGCAGAATCTTGACATTTTCTGAGCAGCTTTGAGGACCTTATCATTGTAAGAATAAATAACTCCAACTCTAAAACCTGGAAGGCACAAGTCTTTAGATGTGCCATAGATAATATGGACTCTGCTCTTGTCAAATTCACCTGACTCTAGAACCTTTGCTATACTAGTGAAATTTGGGCTATCGTACACTGATCCTGCATAGATTTCATCGCATATAAGATGAATGTTCTTCTCTGTTGCAAACTCTAAGAGCATGGTCAATGTCGCTGAATCCAATATGTTTCCGACTGGGTTGGAAGGATTTGATATGAGAAGAGCACGAACAGTTAACCCTCTCTTTTTCGTTTGACTGAAAGCCCTGTCTAGGGCATTTATTGTCACATTA
>PIST-9
GGATAAATTGGGCATCCGAAAGCATGTTAATGAGCAAATGCTGCGTCTGAGAAGAAACAGAGCAGAATCTTGACATTTTCTGAGCAGCTTTGAGGACCTTATCATTGTAAGAATAAATAACTCCAACTCTAAAACCTGGAAGGCACAAGTCTTTAGATGTGCCATAGATAATATGGACTCTGCTCTTGTCAAATTCACCTGACTCTAGAACCGTTGCTATACTAGTGAAATTTGGGCTATCGTACACTGATCCTGCATAGATTTCATCGCATATAAGATGAATGTTCTTCTCTGTTGCAAACTCTAAGAGCATGGTCAATGTCGCTGAATCCAATATGTTTCCGACTGGGTTGGAAGGATTTGATATGAGAAGAGCACGAACAGTTAACCGTCTCTTTTTCGTTTGACTGAAAGCCCTGTCTAGGGCATTTATTGTCACATTA
>PIST-1
GGATAAATTGGGCATCCGAAAGCATGTTAATGAGCAAATGCTGCGTCTGAGAAGAAACAGAGCAGAATCTTGACATTTTCTGAGCAGCTTTGAGGACCTTATCATTGTAAGAATAAATAACTCCAACTCTAAAACCTGGAAGGCACAAGTCTTTAGATGTGCCATAGATAATATGGACTCTGCTCTTGTCAAATTCACCTGACTCTAGAACCGTTGCTATACTAGTGAAATTTGGGCTATCGTACACTGATCCTGCATAGATTTCATCGCATATAAGATGAATGTTCTTCTCTGTTGCAAACTCTAAGAGCATGGTCAATGTCGCTGAATCCAATATGTTTCCGACTGGGTTGGAAGGATTTGATATGAGAAGAGCACGAACAGTTAACCGTCTCTTTTTCGTTTGACTGAAAGCCCTGTCTAGGGCATTTATTGTCACATTA
>PIST-10
GGATAAATTGGGCGTCCGAAAGCATGTTAATGAGCAAATGCTGCGTCTGAGAAGAAACAGAGCAGAATCTTGACATTTTCTGAGCAGCTTTGAGGACCTTATCATTGTAAGAATAAATAACTCCAACTCTAAAACCTGGAAGGCACAAGTCTTTAGATGTGCCATAGATAATATGGACTCTGCTCTTGTCAAATTCACCTGACTCTAGAACCGTTGCTATACTAGTAAAATTTGGGCTATCGTACACTGATCCTGCATAGATTTCATCGCATATAAGATGAATGTTCTTCTCTGTTGCAAACTCTAAGAGCATGGTCAATGTTGCTGAATCCAAAATGTTTCCGACTGGGTTGGAAGGATTTGATATGAGAAGAGCACGAACAGTTAACCGTCTCTTTTTCGTTTGACTGAAAGCCCTGTCTAGGGCATTTATTGTCACATTA
>PIST-3
GGATAAATTGGGCATCCGAAAGCATGTTAATGAGCAAATGCTGCGTCTGAGAAGAAACAGAGCAGAATCTTGACATTTTCTGAGCAGCTTTGAGGACCTTATCATTGTAAGAATAAATAACTCCAACTCTAAAACCTGGAAGGCACAAGTCTTTAGATGTGCCATAGATAATATGGACTCTGCTCTTGTCAAATTCACCTGACTCTAGAACCGTTGCTATACTAGTGAAATTTGGGCTATCGTACACTGATCCTGCATAGATTTCATCGCATATAAGATGAATGTTCTTCTCTGTTGCAAACTCTAAGAGCATGGTCAATGTCGCTGAATCCAATATGTTTCCGACTGGGTTGGAAGGATTTGATATGAGAAGAGCACGAACAGTTAACCGTCTCTTTTTCGTTTGACTGAAAGCCCTGTCTAGGGCATTTATTGTCACATTA
>PIST-11
GGATAAATTGGGCATCCGAAAGCATGTTAATGAGCAAATGCTGCGTCTGAGAAGAAACAGAGCAGAATCTTGACATTTTCTGAGCAGCTTTGAGGACCTTATCATTGTAAGAATAAATAACTCCAACTCTAAAACCTGGAAGGCACAAGTCTTTAGATGTGCCATAGATAATATGGACTCTGCTCTTGTCAAATTCACCTGACTCTAGAACCGTTGCTATACTAGTGAAATTTGGGCTATCGTACACTGATCCTGCATAGATTTCATCGCATATAAGATGAATGTTCTTCTCTGTTGCAAACTCTAAGAGCATGGTCAATGTCGCTGAATCCAATATGTTTCCGACTGGGTTGGAAGGATTTGATATGAGAAGAGCACGAACAGTTAACCGTCTCTTTTTCGTTTGACTGAAAGCCCTGTCTAGGGCATTTATTGTCACATTA
>PICH-X2
GGATAAATTGGGCGTCCGAAAGCATGTTAATGAGCAAATGCTGCGTCTGAGAAGAAACAGAGCAGAATCTTGACATTTTCTGAGCAGCTTTGAGGACCTTATCATTGTAAGAATAAATAACTCCAACTCTAAAACCTGGAAGGCACAAGTCTTTAGATGTGCCATAGATAATATGGACTCTGCTCTTGTCAAATTCACCTGACTCTAGAACCGTTGCTATACTAGTGAAATTTGGGCTATCGTACACTGATCCTGCATAGATTTCATCGCATATAAGATGAATGTTCTTCTCTGTTGCAAACTCTAAGAGCATGGTCAATGTCGCTGAATCCAATATGTTTCCGACTGGGTTGGAAGGATTTGATATGAGAAGAGCACGAACAGTTAACCGTCTCTTTTTCGTTTGACTGAAAGCCCTGTCTAGGGCATTTATTGTCACATTA
>PIST-14
GGATAAATTGGGCATCCGAAAGCATGTTAATGAGCAAATGCTGCGTCTGAGAAGAAACAGAGCAGAATCTTGACATTTTCTGAGCAGCTTTGAGGACCTTATCATTGTAAGAATAAATAACTCCAACTCTAAAACCTGGAAGGCACAAGTCTTTAGATGTGCCATAGATAATATGGACTCTGCTCTTGTCAAATTCACCTGACTCTAGAACCGTTGCTATACTAGTGAAATTTGGGCTATCGTACACTGATCCTGCATAGATTTCATCGCATATAAGATGAATGTTCTTCTCTGTTGCAAACTCTAAGAGCATGGTCAATGTCGCTGAATCCAATATGTTTCCGACTGGGTTGGAAGGATTTGATATGAGAAGAGCACGAACAGTTAACCGTCTCTTTTTCGTTTGACTGAAAGCCCTGTCTAGGGCATTTATTGTCACATTA
>PIST-2
GGATAAATTGGGCATCCGAAAGCATGTTAATGAGCAAATGCTGCGTCTGAGAAGAAACAGAGCAGAATCTTGACATTTTCTGAGCAGCTTTGAGGACCTTATCATTGTAAGAATAAATAACTCCAACTCTAAAACCTGGAAGGCACAAGTCTTTAGATGTGCCATAGATAATATGGACTCTGCTCTTGTCAAATTCACCTGACTCTAGAACCGTTGCTATACTAGTGAAATTTGGGCTATCGTACACTGATCCTGCATAGATTTCATCGCATATAAGATGAATGTTCTTCTCTGTTGCAAACTCTAAGAGCATGGTCAATGTCGCTGAATCCAATATGTTTCCGACTGGGTTGGAAGGATTTGATATGAGAAGAGCACGAACAGTTAACCGTCTCTTTTTCGTTTGACTGAAAGCCCTGTCTAGGGCATTTATTGTCACATTA
>PIST-13
GGATAAATTGGGCATCCGAAAGCATGTTAATGAGCAAATGCTGCGTCTGAGAAGAAACAGAGCAGAATCTTGACATTTTCTGAGCAGCTTTGAGGACCTTATCATTGTAAGAATAAATAACTCCAACTCTAAAACCTGGAAGGCACAAGTCTTTAGATGTGCCATAGATAATATGGACTCTGCTCTTGTCAAATTCACCTGACTCTAGAACCGTTGCTATACTAGTGAAATTTGGGCTATCGTACACTGATCCTGCATAGATTTCATCGCATATAAGATGAATGTTCTTCTCTGTTGCAAACTCTAAGAGCATGGTCAATGTCGCTGAATCCAATATGTTTCCGACTGGGTTGGAAGGATTTGATATGAGAAGAGCACGAACAGTTAACCGTCTCTTTTTCGTTTGACTGAAAGCCCTGTCTAGGGCATTTATTGTCACATTA
>PIST-4
GGATAAATTGGGCATCCGAAAGCATGTTAATGAGCAAATGCTGCGTCTGAGAAGAAACAGAGCAGAATCTTGACATTTTCTGAGCAGCTTTGAGGACCTTATCATTGTAAGAATAAATAACTCCAACTCTAAAACCTGGAAGGCACAAGTCTTTAGATGTGCCATAGATAATATGGACTCTGCTCTTGTCAAATTCACCTGACTCTAGAACCGTTGCTATACTAGTGAAATTTGGGCTATCGTACACTGATCCTGCATAGATTTCATCGCATATAAGATGAATGTTCTTCTCTGTTGCAAACTCTAAGAGCATGGTCAATGTCGCTGAATCCAATATGTTTCCGACTGGGTTGGAAGGATTTGATATGAGAAGAGCACGAACAGTTAACCGTCTCTTTTTCGTTTGACTGAAAGCCCTGTCTAGGGCATTTATTGTCACATTA
>PIST-12
GGATAAATTGGGCATCCGAAAGCATGTTAATGAGCAAATGCTGCGTCTGAGAAGAAACAGAGCAGAATCTTGACATTTTCTGAGCAGCTTTGAGGACCTTATCATTGTAAGAATAAATAACTCCAACTCTAAAACCTGGAAGGCACAAGTCTTTAGATGTGCCATAGATAATATGGACTCTGCTCTTGTCAAATTCACCTGACTCTAGAACCGTTGCTATACTAGTGAAATTTGGGCTATCGTACACTGATCCTGCATAGATTTCATCGCATATAAGATGAATGTTCTTCTCTGTTGCAAACTCTAAGAGCATGGTCAATGTCGCTGAATCCAATATGTTTCCGACTGGGTTGGAAGGATTTGATATGAGAAGAGCACGAACAGTTAACCGTCTCTTTTTCGTTTGACTGAAAGCCCTGTCTAGGGCATTTATTGTCACATTA
>PIST-19
GGATAAATTGGGCATCCGAAAGCATGTTAATGAGCAAATGCTGCGTCTGAGAAGAAACAGAGCAGAATCTTGACATTTTCTGAGCAGCTTTGAGGACCTTATCATTGTAAGAATAAATAACTCCAACTCTAAAACCTGGAAGGCACAAGTCTTTAGATGTGCCATAGATAATATGGACTCTGCTCTTGTCAAATTCACCTGACTCTAGAACCGTTGCTATACTAGTGAAATTTGGGCTATCGTACACTGATCCTGCATAGATTTCATCGCATATAAGATGAATGTTCTTCTCTGTTGCAAACTCTAAGAGCATGGTCAATGTCGCTGAATCCAATATGTTTCCGACTGGGTTGGAAGGATTTGATATGAGAAGAGCACGAACAGTTAACCGTCTCTTTTTCGTTTGACTGAAAGCCCTGTCTAGGGCATTTATTGTCACATTA
>PIST-6
GGATAAATTGGGCATCCGAAAGCATGTTAATGAGCAAATGCTGCGTCTGAGAAGAAACAGAGCAGAATCTTGACATTTTCTGAGCAGCTTTGAGGACCTTATCATTGTAAGAATAAATAACTCCAACTCTAAAACCTGGAAGGCACAAGTCTTTAGATGTGCCATAGATAATATGGACTCTGCTCTTGTCAAATTCACCTGACTCTAGAACCGTTGCTATACTAGTGAAATTTGGGCTATCGTACACTGATCCTGCATAGATTTCATCGCATATAAGATGAATGTTCTTCTCTGTTGCAAACTCTAAGAGCATGGTCAATGTCGCTGAATCCAATATGTTTCCGACTGGGTTGGAAGGATTTGATATGAGAAGAGCACGAACAGTTAACCGTCTCTTTTTCGTTTGACTGAAAGCCCTGTCTAGGGCATTTATTGTCACATTA
>PICH-X1
GGATAAATTGGGCGTCCGAAAGCATGTTAATGAGCAAATGCTGCGTCTGAGAAGAAACAGAGCAGAATCTTGACATTTTCTGAGCAGCTTTGAGGACCTTATCATTGTAAGAATAAATAACTCCAACTCTAAAACCTGGAAGGCACAAGTCTTTAGATGTGCCATAGATAATATGGACTCTGCTCTTGTCAAATTCACCTGACTCTAGAACCGTTGCTATACTAGTGAAATTTGGGCTATCGTACACTGATCCTGCATAGATTTCATCGCATATAAGATGAATGTTCTTCTCTGTTGCAAACTCTAAGAGCATGGTCAATGTCGCTGAATCCAATATGTTTCCGACTGGGTTGGAAGGATTTGATATGAGAAGAGCACGAACAGTTAACCGTCTCTTTTTCGTTTGACTGAAAGCCCTGTCTAGGGCATTTATTGTCACATTA
>PIST-15
GGATAAATTGGGCGTCCGAAAGCATGTTAATGAGCAAATGCTGCGTCTGAGAAGAAACAGAGCAGAATCTTGACATTTTCTGAGCAGCTTTGAGGACCTTATCATTGTAAGAATAAATAACTCCAACTCTAAAACCTGGAAGGCACAAGTCTTTAGATGTGCCATAGATAATATGGACTCTGCTCTTGTCAAATTCACCTGACTCTAGAACCGTTGCTATACTAGTAAAATTTGGGCTATCGTACACTGATCCTGCATAGATTTCATCGCATATAAGATGAATGTTCTTCTCTGTTGCAAACTCTAAGAGCATGGTCAATGTTGCTGAATCCAAAATGTTTCCGACTGGGTTGGAAGGATTTGATATGAGAAGAGCACGAACAGTTAACCGTCTCTTTTTCGTTTGACTGAAAGCCCTGTCTAGGGCATTTATTGTCACATTA
>PIST-7
GGATAAATTGGGCATCCGAAAGCATGTTAATGAGCAAATGCTGCGTCTGAGAAGAAACAGAGCAGAATCTTGACATTTTCTGAGCAGCTTTGAGGACCTTATCATTGTAAGAATAAATAACTCCAACTCTAAAACCTGGAAGGCACAAGTCTTTAGATGTGCCATAGATAATATGGACTCTGCTCTTGTCAAATTCACCTGACTCTAGAACCGTTGCTATACTACTGAAATTTGGGCTATCGTACACTGATCCTGCATAGATTTCATCGCATATAAGATGAATGTTCTTCTCTGTTGCAAACTCTAAGAGCATGGTCAATGTCGCTGAATCCAATATGTTTCCGACTGGGTTGGAAGGATTTGATATGAGAAGAGCACGAACAGTTAACCGTCTCTTTTTCGTTTGACTGAAAGCCCTGTCTAGGGCATTTATTGTCACATTA
>PIST-8
GGATAAATTGGGCGTCCGAAAGCATGTTAATGAGCAAATGCTGCGTCTGAGAAGAAACAGAGCAGAATCTTGACATTTTCTGAGCAGCTTTGAGGACCTTATCATTGTAAGAATAAATAACTCCAACTCTAAAACCTGGAAGGCACAAGTCTTTAGATGTGCCATAGATAATATGGACTCTGCTCTTGTCAAATTCACCTGACTCTAGAACCGTTGCTATACTAGTAAAATTTGGGCTATCGTACACTGATCCTGCATAGATTTCATCGCATATAAGATGAATGTTCTTCTCTGTTGCAAACTCTAAGAGCATGGTCAATGTTGCTGAATCCAAAATGTTTCCGACTGGGTTGGAAGGATTTGATATGAGAAGAGCACGAACAGTTAACCGTCTCTTTTTCGTTTGACTGAAAGCCCTGTCTAGGGCATTTATTGTCACATTA
>PILA-18
GGATAAATTGGGCGTCCGAAAGCATGTTAATGAGCAAATGCTGCGTCTGAGAAGAAACAGAGCAGAATCTTGACATTTTCTGAGCAGCTTTGAGGACCTTATCATTGTAAGAATAAATAACTCCAACTCTAAAACCTGGAAGGCACAAGTCTTTAGATGTGCCATAGATAATATGGACTCTGCTCTTGTCAAATTCACCTGACTCTAGAACCGTTGCTATACTAGTGAAATTTGGGCTATCGTACACTGATCCTGCATAGATTTCATCGCATATAAGATGAATGTTCTTCTCTGTTGCAAACTCTAAGAGCATGGTCAATGTCGCTGAATCCAATATGTTTCCGACTGGGTTGGAAGGATTTGATATGAGAAGAGCACGAACAGTTAACCGTCTCTTTTTCGTTTGACTGAAAGCCCTGTCTAGGGCATTTATTGTCACATTA
>PILA-24
GGATAAATTGGGCGTCCGAAAGCATGTTAATGAGCAAATGCTGCGTCTGAGAAGAAACAGAGCAGAATCTTGACATTTTCTGAGCAGCTTTGAGGACCTTATCATTGTAAGAATAAATAACTCCAACTCTAAAACCTGGAAGGCACAAGTCTTTAGATGTGCCATAGATAATATGGACTCTGCTCTTGTCAAATTCACCTGACTCTAGAACCGTTGCTATACTAGTGAAATTTGGGCTATCGTACACTGATCCTGCATAGATTTCATCGCATATAAGATGAATGTTCTTCTCTGTTGCAAACTCTAAGAGCATGGTCAATGTCGCTGAATCCAATATGTTTCCGACTGGGTTGGAAGGATTTGATATGAGAAGAGCACGAACAGTTAACCGTCTCTTTTTCGTTTGACTGAAAGCCCTGTCTAGGGCATTTATTGTCACATTA
>PILA-19
GGATAAATTGGGCGTCCGAAAGCATGTTAATGAGCAAATGCTGCGTCTGAGAAGAAACAGAGCAGAATCTTGACATTTTCTGAGCAGCTTTGAGGACCTTATCATTGTAAGAATAAATAACTCCAACTCTAAAACCTGGAAGGCACAAGTCTTTAGATGTGCCATAGATAATATGGACTCTGCTCTTGTCAAATTCACCTGACTCTAGAACCGTTGCTATACTAGTGAAATTTGGGCTATCGTACACTGATCCTGCATAGATTTCATCGCATATAAGATGAATGTTCTTCTCTGTTGCAAACTCTAAGAGCATGGTCAATGTCGCTGAATCCAATATGTTTCCGACTGGGTTGGAAGGATTTGATATGAGAAGAGCACGAACAGTTAACCGTCTCTTTTTCGTTTGACTGAAAGCCCTGTCTAGGGCATTTATTGTCACATTA
>PILA-26
GGATAAATTGGGCGTCCGAAAGCATGTTAATGAGCAAATGCTGCGTCTGAGAAGAAACAGAGCAGAATCTTGACATTTTCTGAGCAGCTTTGAGGACCTTATCATTGTAAGAATAAATAACTCCAACTCTAAAACCTGGAAGGCACAAGTCTTTAGATGTGCCATAGATAATATGGACTCTGCTCTTGTCAAATTCACCTGACTCTAGAACCGTTGCTATACTAGTGAAATTTGGGCTATCGTACACTGATCCTGCATAGATTTCATCGCATATAAGATGAATGTTCTTCTCTGTTGCAAACTCTAAGAGCATGGTCAATGTCGCTGAATCCAATATGTTTCCGACTGGGTTGGAAGGATTTGATATGAGAAGAGCACGAACAGTTAACCGTCTCTTTTTCGTTTGACTGAAAGCCCTGTCTAGGGCATTTATTGTCACATTA
>PILA-28
GGATAAATTGGGCGTCCGAAAGCATGTTAATGAGCAAATGCTGCGTCTGAGAAGAAACAGAGCAGAATCTTGACATTTTCTGAGCAGCTTTGAGGACCTTATCATTGTAAGAATAAATAACTCCAACTCTAAAACCTGGAAGGCACAAGTCTTTAGATGTGCCATAGATAATATGGACTCTGCTCTTGTCAAATTCACCTGACTCTAGAACCGTTGCTATACTAGTGAAATTTGGGCTATCGTACACTGATCCTGCATAGATTTCATCGCATATAAGATGAATGTTCTTCTCTGTTGCAAACTCTAAGAGCATGGTCAATGTCGCTGAATCCAATATGTTTCCGACTGGGTTGGAAGGATTTGATATGAGAAGAGCACGAACAGTTAACCGTCTCTTTTTCGTTTGACTGAAAGCCCTGTCTAGGGCATTTATTGTCACATTA
>PILA-21
GGATAAATTGGGCGTCCGAAAGCATGTTAATGAGCAAATGCTGCGTCTGAGAAGAAACAGAGCAGAATCTTGACATTTTCTGAGCAGCTTTGAGGACCTTATCATTGTAAGAATAAATAACTCCAACTCTAAAACCTGGAAGGCACAAGTCTTTAGATGTGCCATAGATAATATGGACTCTGCTCTTGTCAAATTCACCTGACTCTAGAACCGTTGCTATACTAGTGAAATTTGGGCTATCGTACACTGATCCTGCATAGATTTCATCGCATATAAGATGAATGTTCTTCTCTGTTGCAAACTCTAAGAGCATGGTCAATGTCGCTGAATCCAATATGTTTCCGACTGGGTTGGAAGGATTTGATATGAGAAGAGCACGAACAGTTAACCGTCTCTTTTTCGTTTGACTGAAAGCCCTGTCTAGGGCATTTATTGTCACATTA
>PILA-22
GGATAAATTGGGCGTCCGAAAGCATGTTAATGAGCAAATGCTGCGTCTGAGAAGAAACAGAGCAGAATCTTGACATTTTCTGAGCAGCTTTGAGGACCTTATCATTGTAAGAATAAATAACTCCAACTCTAAAACCTGGAAGGCACAAGTCTTTAGATGTGCCATAGATAATATGGACTCTGCTCTTGTCAAATTCACCTGACTCTAGAACCGTTGCTATACTAGTGAAATTTGGGCTATCGTACACTGATCCTGCATAGATTTCATCGCATATAAGATGAATGTTCTTCTCTGTTGCAAACTCTAAGAGCATGGTCAATGTCGCTGAATCCAATATGTTTCCGACTGGGTTGGAAGGATTTGATATGAGAAGAGCACGAACAGTTAACCGTCTCTTTTTTGTTTGACTGAAAGCCCTGTCTAGGGCATTTATTGTCACATTA
>PILA-23
GGATAAATTGGGCGTCCGAAAGCATGTTAATGAGCAAATGCTGCGTCTGAGAAGAAACAGAGCAGAATCTTGACATTTTCTGAGCAGCTTTGAGGACCTTATCATTGTAAGAATAAATAACTCCAACTCTAAAACCTGGAAGGCACAAGTCTTTAGATGTGCCATAGATAATATGGACTCTGCTCTTGTCAAATTCACCTGACTCTAGAACCGTTGCTATACTAGTGAAATTTGGGCTATCGTACACTGATCCTGCATAGATTTCATCGCATATAAGATGAATGTTCTTCTCTGTTGCAAACTCTAAGAGCATGGTCAATGTCGCTGAATCCAATATGTTTCCGACTGGGTTGGAAGGATTTGATATGAGAAGAGCACGAACAGTTAACCGTCTCTTTTTCGTTTGACTGAAAGCCCTGTCTAGGGCATTTATTGTCACATTA
>PILA-20
GGATAAATTGGGCGTCCGAAAGCATGTTAATGAGCAAATGCTGCGTCTGAGAAGAAACAGAGCAGAATCTTGACATTTTCTGAGCAGCTTTGAGGACCTTATCATTGTAAGAATAAATAACTCCAACTCTAAAACCTGGAAGGCACAAGTCTTTAGATGTGCCATAGATAATATGGACTCTGCTCTTGTCAAATTCACCTGACTCTAGAACCGTTGCTATACTAGTGAAATTTGGGCTATCGTACACTGATCCTGCATAGATTTCATCGCATATAAGATGAATGTTCTTCTCTGTTGCAAACTCTAAGAGCATGGTCAATGTCGCTGAATCCAATATGTTTCCGACTGGGTTGGAAGGATTTGATATGAGAAGAGCACGAACAGTTAACCGTCTCTTTTTCGTTTGACTGAAAGCCCTGTCTAGGGCATTTATTGTCACATTA
>PILA-27
GGATAAATTGGGCGTCTGAAAGCATGTTAATGAGCAAATGCTGCGTCTGAGAAGAAACAGAGCAGAATCTTGACATTTTCTGAGCAGCTTTGAGGACCTTATCATTGTAAGAATAAATAACTCCAACTCTAAAACCTGGAAGGCACAAGTCTTTAGATGTGCCATAGATAATATGGACTCTGCTCTTGTCAAATTCACCTGACTCTAGAACCGTTGCTATACTAGTGAAATTTGGGCTATCGTACACTGATCCTGCATAGATTTCATCGCATATAAGATGAATGTTCTTCTCTGTTGCAAACTCTAAGAGCATGGTCAATGTCGCTGAATCCAATATGTTTCCGACTGGGTTGGAAGGATTTGATATGAGAAGAGCACGAACAGTTAACCGTCTCTTTTTCGTTTGACTGAAAGCCCTGTCTAGGGCATTTATTGTCACATTA
>PILA-17
GGATAAATTGGGCGTCCGAAAGCATGTTAATGAGCAAATGCTGCGTCTGAGAAGAAACAGAGCAGAATCTTGACATTTTCTGAGCAGCTTTGAGGACCTTATCATTGTAAGAATAAATAACTCCAACTCTAAAACCTGGAAGGCACAAGTCTTTAGATGTGCCATAGATAATATGGACTCTGCTCTTGTCAAATTCACCTGACTCTAGAACCGTTGCTATACTAGTGAAATTTGGGCTATCGTACACTGATCCTGCATAGATTTCATCGCATATAAGATGAATGTTCTTCTCTGTTGCAAACTCTAAGAGCATGGTCAATGTCGCTGAATCCAATATGTTTCCGACTGGGTTGGAAGGATTTGATATGAGAAGAGCACGAACAGTTAACCGTCTCTTTTTCGTTTGACTGAAAGCCCTGTCTAGGGCATTTATTGTCACATTA
>PILA-29
GGATAAATTGGGCGTCCGAAAGCATGTTAATGAGCAAATGCTGCGTCTGAGAAGAAACAGAGCAGAATCTTGACATTTTCTGAGCAGCTTTGAGGACCTTATCATTGTAAGAATAAATAACTCCAACTCTAAAACCTGGAAGGCACAAGTCTTTAGATGTGCCATAGATAATATGGACTCTGCTCTTGTCAAATTCACCTGACTCTAGAACCGTTGCTATACTAGTGAAATTTGGGCTATCGTACACTGATCCTGCATAGATTTCATCGCATATAAGATGAATGTTCTTCTCTGTTGCAAACTCTAAGAGCATGGTCAATGTCGCTGAATCCAATATGTTTCCGACTGGGTTGGAAGGATTTGATATGAGAAGAGCACGAACAGTTAACCGTCTCTTTTTCGTTTGACTGAAAGCCCTGTCTAGGGCATTTATTGTCACATTA
