# Supplementary material for: An empirical evaluation of two-stage species tree inference strategies using a multilocus dataset from North American pines
Source: BMC Evol Biol. 2014 Mar 29;14:67. doi: 10.1186/1471-2148-14-67 (PMC4021425; doi:10.1186/1471-2148-14-67)
Supplement: Additional file 3 — Zip archive containing data filesDp,Dp,0,Ds,Ds,0, and a description of these files. [file 1471-2148-14-67-S3.zip › DeGiorgioEtAl_2014_AdditionalFile1/Dataset_Dp0/2_9603_01.fas]

>PIAL-16
ATCCCCTCTTCCTTCCTTCCTTCC----AGCAACAAGCCAACCATCACT------------------------------CCCTCACTTGTTGATCATCATCTTGTATATTTGAAAGACAGAAATTTGTGCTACCAATTACCCCCAGTGAACACACTGGAAATGTACTGCTATGATGGGTGAATAAGACCCTCTTGAGTGCATGCCTCCCTCCCTGCTGCTTTGTTAGTATTAAAAATTGTACAGATGGTAGGGAATTTGCTGTTGAATTGTTGCATCATATGAAATGCCTGTAATCCTGATTTGTATGGACTAAGTAATTGTCATCATCCGAGCCAAAATGAGGGTATTGACCATCTGATCCATCCTCATCTTCCT---CATATTCATCCCCATCTTCATTCCCTCCATTGTCATTTGGGTACAGTT
>PIAL-5
ATCCCCTCTTCCTTCCTTCCTTCC----AGCAACAAGCCAACCATCACT------------------------------CCCTCACTTGTTGATCATCATCTTGTATATTTGAAAGACAGAAATTTGTGCTACCAATTACCCCCAGTGAACACACTGGAAATGTAATGCTATGATGGGTGAATAAGACCCTCTTGAGTGCATGCCTCCCTCCCTGCTGCTTTGTTAGTATTAAAAATTGTACAGATGGTAGGGAATTTGCTGTTGAATTGTTGCATCATATGAAATGCCTGTAATCCTGATTTGTATGGACTAAGTAATTGTCATCATCCGAGCCAAAATGAGGGTATTGACCATCTGATCCATCCTCATCTTCCT---CATATTCATCCCCATCTTCATTCCCTCCATTGTCATTTGGGTACAGTT
>PIAL-17
ATCCCCTCTTCCTTCCTTCCTTCC----AGCAACAAGCCAACCATCACT------------------------------CCCTCACTTGTTGATCATCATCTTGTATATTTGAAAGACAGAAATTTGTGCTACCAATTACCCCCAGTGAACACACTGGAAATGTACTGCTATGATGGGTGAATAAGACCCTCTTGAGTGCATGCCTCCCTCCCTGCTGCTTTGTTAGTATTAAAAATTGTACAGATGGTAGGGAATTTGCTGTTGAATTGTTGCATCATATGAAATGCCTGTAATCCTGATTTGTATGGACTAAGTAATTGTCATCATCCGAGCCAAAATGAGGGTATTGACCATCTGATCCATCCTCATCTTCCT---CATATTCATCCCCATCTTCATTCCCTCCATTGTCATTTGGGTACAGTT
>PIAL-7
ATCCCCTCTTCCTTCCTTCCTTCC----AGCAACAAGCCAACCATCACT------------------------------CCCTCACTTGTTGATCATCATCTTGTATATTTGAAAGACAGAAATTTGTGCTACCAATTACCCCCAGTGAACACACTGGAAATGTACTGCTATGATGGGTGAATAAGACCCTCTTGAGTGCATGCCTCCCTCCCTGCTGCTTTGTTAGTATTAAAAATTGTACAGATGGTAGGGAATTTGCTGTTGAATTGTTGCATCATATGAAATGCCTGTAATCCTGATTTGTATGGACTAAGTAATTGTCATCATCCGAGCCAAAATGAGGGTATTGACCATCTGATCCATCCTCATCTTCCT---CATATTCATCCCCATCTTCATTCCCTCCATTGTCATTTGGGTACAGTT
>PIAL-9
ATCCCCTCTTCCTTCCTTCCTTCC----AGCAACAAGCCAACCATCACT------------------------------CCCTCACTTGTTGATCATCATCTTGTATATTTGAAAGACAGAAATTTGTGCTACCAATTACCCCCAGTGAACACACTGGAAATGTACTGCTATGATGGGTGAATAAGACCCTCTTGAGTGCATGCCTCCCTCCCTGCTGCTTTGTTAGTATTAAAAATTGTACAGATGGTAGGGAATTTGCTGTTGAATTGTTGCATCATATGAAATGCCTGTAATCCTGATTTGTATGGACTAAGTAATTGTCATCATCCGAGCCAAAATGAGGGTATTGACCATCTGATCCATCCTCATCTTCCT---CATATTCATCCCCATCTTCATTCCCTCCATTGTCATTTGGGTACAGTT
>PIAL-8
ATCCCCTCTTCCTTCCTTCCTTCC----AGCAACAAGCCAACCATCACT------------------------------CCCTCACTTGTTGATCATCATCTTGTATATTTGAAAGACAGAAATTTGTGCTACCAATTACCCCCAGTGAACACACTGGAAATGTACTGCTATGATGGGTGAATAAGACCCTCTTGAGTGCATGCCTCCCTCCCTGCTGCTTTGTTAGTATTAAAAATTGTACAGATGGTAGGGAATTTGCTGTTGAATTGTTGCATCATATGAAATGCCTGTAATCCTGATTTGTATGGACTAAGTAATTGTCATCATCCGAGCCAAAATGAGGGTATTGACCATCTGATCCATCCTCATCTTCCT---CATATTCATCCCCATCTTCATTCCCTCCATTGTCATTTGGGTACAGTT
>PIAL-12
ATCCCCTCTTCCTTCCTTCCTTCC----AGCAACAAGCCAACCATCACT------------------------------CCCTCACTTGTTGATCATCATCTTGTATATTTGAAAGACAGAAATTTGTGCTACCAATTACCCCCAGTGAACACACTGGAAATGTACTGCTATGATGGGTGAATAAGACCCTCTTGAGTGCATGCCTCCCTCCCTGCTGCTTTGTTAGTATTAAAAATTGTACAGATGGTAGGGAATTTGCTGTTGAATTGTTGCATCATATGAAATGCCTGTAATCCTGATTTGTATGGACTAAGTAATTGTCATCATCCGAGCCAAAATGAGGGTATTGACCATCTGATCCATCCTCATCTTCCT---CATATTCATCCCCATCTTCATTCCCTCCATTGTCATTTGGGTACAGTT
>PIAL-3
ATCCCCTCTTCCTTCCTTCCTTCC----AGCAACAAGCCAACCATCACT------------------------------CCCTCACTTGTTGATCATCATCTTGTATATTTGAAAGACAGAAATTTGTGCTACCAATTACCCCCAGTGAACACACTGGAAATGTACTGCTATGATGGGTGAATAAGACCCTCTTGAGTGCATGCCTCCCTCCCTGCTGCTTTGTTAGTATTAAAAATTGTACAGATGGTAGGGAATTTGCTGTTGAATTGTTGCATCATATGAAATGCCTGTAATCCTGATTTGTATGGACTAAGTAATTGTCATCATCCGAGCCAAAATGAGGGTATTGACCATCTGATCCATCCTCATCTTCCT---CATATTCATCCCCATCTTCATTCCCTCCATTGTCATTTGGGTACAGTT
>PIAL-15
ATCCCCTCTTCCTTCCTTCCTTCC----AGCAACAAGCCAACCATCACT------------------------------CCCTCACTTGTTGATCATCATCTTGTATATTTGAAAGACAGAAATTTGTGCTACCAATTACCCCCAGTGAACACACTGGAAATGTACTGCTATGATGGGTGAATAAGACCCTCTTGAGTGCATGCCTCCCTCCCTGCTGCTTTGTTAGTATTAAAAATTGTACAGATGGTAGGGAATTTGCTGTTGAATTGTTGCATCATATGAAATGCCTGTAATCCTGATTTGTATGGACTAAGTAATTGTCATCATCCGAGCCAAAATGAGGGTATTGACCATCTGATCCATCCTCATCTTCCT---CATATTCATCCCCATCTTCATTCCCTCCATTGTCATTTGGGTACAGTT
>PIAL-10
ATCCCCTCTTCCTTCCTTCCTTCC----AGCAACAAGCCAACCATCACT------------------------------CCCTCACTTGTTGATCATCATCTTGTATATTTGAAAGACAGAAATTTGTGCTACCAATTACCCCCAGTGAACACACTGGAAATGTACTGCTATGATGGGTGAATAAGACCCTCTTGAGTGCATGCCTCCCTCCCTGCTGCTTTGTTAGTATTAAAAATTGTACAGATGGTAGGGAATTTGCTGTTGAATTGTTGCATCATATGAAATGCCTGTAATCCTGATTTGTATGGACTAAGTAATTGTCATCATCCGAGCCAAAATGAGGGTATTGACCATCTGATCCATCCTCATCTTCCT---CATATTCATCCCCATCTTCATTCCCTCCATTGTCATTTGGGTACAGTT
>PIAL-2
ATCCCCTCTTCCTTCCTTCCTTCCTTCCAGCAACAAGCCAACCATCACT------------------------------CCCTCACTTGTTGATCATCATCTTGTATATTTGAAAGACAGAAATTTGTGCTACCAATTACCCCCAGTGAACACACTGGAAATGTACTGCTATGATGGGTGAATAAGACCCTCTTGAGTGCATGCCTCCCTCCCTGCTGCTTTGTTAGTATTAAAAATTGTACAGATGGTAGGGAATTTGCTGTTGAATTGTTGCATCATATGAAATGCCTGTAATCCTGATTTGTATGGACTAAGTAATTGTCATCATCCGAGCCAAAATGAGGGTATTGACCATCTGATCCATCCTCATCTTCCT---CATATTCATCCCCATCTTCATTCCCTCCATTGTCATTTGGGTACAGTT
>PIAL-6
ATCCCCTCTTCCTTCCTTCCTTCC----AGCAACAAGCCAACCATCACT------------------------------CCCTCACTTGTTGATCATCATCTTGTATATTTGAAAGACAGAAATTTGTGCTACCAATTACCCCCAGTGAACACACTGGAAATGTACTGCTATGATGGGTGAATAAGACCCTCTTGAGTGCATGCCTCCCTCCCTGCTGCTTTGTTAGTATTAAAAATTGTACAGATGGTAGGGAATTTGCTGTTGAATTGTTGCATCATATGAAATGCCTGTAATCCTGATTTGTATGGACTAAGTAATTGTCATCATCCGAGCCAAAATGAGGGTATTGACCATCTGATCCATCCTCATCTTCCT---CATATTCATCCCCATCTTCATTCCCTCCATTGTCATTTGGGTACAGTT
>PIAY-13
ATCCCCTCTTCCTTCCTTCCTTCC----AGCAACAAGCCAACCATCACT------------------------------CCCTCACTTGTTGATCATCATCTTGTATATTTGAAAGACAGAAATTTGTGCTACCAATTACCCCCAGTGAACACACTGGAAATGTACTGCTATGATGGGTGAATAAGACCCTCTTGAGTGCATGCCTCCCTCCCTGCTGCTTTGTTAGTATTAAAAATTGTACAGATGGTAGGGAATTTGCTGTTGAATTGTTGCATCATATGAAATGCCTGTAATCCTGATTTGTATGGACTAAGTAATTGTCATCATCCGAGCCAAAATGAGGGTATTGACCATCTGATCCATCCTCGTCTTCCT---CATATTCATCCCCATCTTCATTCCCTCCATTGTCATTTGGGTACAGTT
>PIAY-7
ATCCCCTCTTCCTTCCTTCCTTCC----AGCAACAAGCCAACCATCACT------------------------------CCCTCACTTGTTGATCATCATCTTGTATATTTGAAAGACAGAAATTTGTGCTACCAATTACCCCCAGTGAACACACTGGAAATGTACTGCTATGATGGGTGAATAAGACCCTCTTGAGTGCATGCCTCCCTCCCTGCTGCTTTGTTAGTATTAAAAATTGTACAGATGGTAGGGAATTTGCTGTTGAATTGTTGCATCATATGAAATGCCTGTAATCCTGATTTGTATGGACTAAGTAATTGTCATCATCCGAGCCAAAATGAGGGTATTGACCATCTGATCCATCCTCGTCTTCCT---CATATTCATCCCCATCTTCATTCCCTCCATTGTCATTTGGGTACAGTT
>PIAY-4
ATCCCCTCTTCCTTCCTTCCTTCC----AGCAACAAGCCAACCATCACT------------------------------CCCTCACTTGTTGATCATCATCTTGTATATTTGAAAGACAGAAATTTGTGCTACCAATTACCCCCAGTGAACACACTGGAAATGTACTGCTATGATGGGTGAATAAGACCCTCTTGAGTGCATGCCTCCCTCCCTGCTGCTTTGTTAGTATTAAAAATTGTACAGATGGTAGGGAATTTGCTGTTGAATTGTTGCATCATATGAAATGCCTGTAATCCTGATTTGTATGGACTAAGTAATTGTCATCATCCGAGCCAAAATGAGGGTATTGACCATCTGATCCATCCTCGTCTTCCT---CATATTCATCCCCATCTTCATTCCCTCCATTGTCATTTGGGTACAGTT
>PIAY-18
ATCCCCTCTTCCTTCCTTCCTTCC----AGCAACAAGCCAACCATCACT------------------------------CCCTCACTTGTTGATCATCATCTTGTATATTTGAAAGACAGAAATTTGTGCTACCAATTACCCCCAGTGAACACACTGGAAATGTACTGCTATGATGGGTGAATAAGACCCTCTTGAGTGCATGCCTCCCTCCCTGCTGCTTTGTTAGTATTAAAAATTGTACAGATGGTAGGGAATTTGCTGTTGAATTGTTGCATCATATGAAATGCCTGTAATCCTGATTTGTATGGACTAAGTAATTGTCATCATCCGAGCCAAAATGAGGGTATTGACCATCTGATCCATCCTCGTCTTCCT---CATATTCATCCCCATCTTCATTCCCTCCATTGTCATTTGGGTACAGTT
>PIAY-19
ATCCCCTCTTCCTTCCTTCCTTCC----AGCAACAAGCCAACCATCACT------------------------------CCCTCACTTGTTGATCATCATCTTGTATATTTGAAAGACAGAAATTTGTGCTACCAATTACCCCCAGTGAACACACTGGAAATGTACTGCTATGATGGGTGAATAAGACCCTCTTGAGTGCATGCCTCCCTCCCTGCTGCTTTGTTAGTATTAAAAATTGTACAGATGGTAGGGAATTTGCTGTTGAATTGTTGCATCATATGAAATGCCTGTAATCCTGATTTGTATGGACTAAGTAATTGTCATCATCCGAGCCAAAATGAGGGTATTGACCATCTGATCCATCCTCGTCTTCCT---CATATTCATCCCCATCTTCATTCCCTCCATTGTCATTTGGGTACAGTT
>PIAY-3
ATCCCCTCTTCCTTCCTTCCTTCC----AGCAACAAGCCAACCATCACT------------------------------CCCTCACTTGTTGATCATCATCTTGTATATTTGAAAGACAGAAATTTGTGCTACCAATTACCCCCAGTGAACACACTGGAAATGTACTGCTATGATGGGTGAATAAGACCCTCTTGAGTGCATGCCTCCCTCCCTGCTGCTTTGTTAGTATTAAAAATTGTACAGATGGTAGGGAATTTGCTGTTGAATTGTTGCATCATATGAAATGCCTGTAATCCTGATTTGTATGGACTAAGTAATTGTCATCATCCGAGCCAAAATGAGGGTATTGACCATCTGATCCATCCTCGTCTTCCT---CATATTCATCCCCATCTTCATTCCCTCCATTGTCATTTGGGTACAGTT
>PIAY-16
ATCCCCTCTTCCTTCCTTCCTTCC----AGCAACAAGCCAACCATCACT------------------------------CCCTCACTTGTTGATCATCATCTTGTATATTTGAAAGACAGAAATTTGTGCTACCAATTACCCCCAGTGAACACACTGGAAATGTACTGCTATGATGGGTGAATAAGACCCTCTTGAGTGCATGCCTCCCTCCCTGCTGCTTTGTTAGTATTAAAAATTGTACAGATGGTAGGGAATTTGCTGTTGAATTGTTGCATCATATGAAATGCCTGTAATCCTGATTTGTATGGACTAAGTAATTGTCATCATCCGAGCCAAAATGAGGGTATTGACCATCTGATCCATCCTCGTCTTCCT---CATATTCATCCCCATCTTCATTCCCTCCATTGTCATTTGGGTACAGTT
>PIAY-17
ATCCCCTCTTCCTTCCTTCCTTCC----AGCAACAAGCCAACCATCACT------------------------------CCCTCACTTGTTGATCATCATCTTGTATATTTGAAAGACAGAAATTTGTGCTACCAATTACCCCCAGTGAACACACTGGAAATGTACTGCTATGATGGGTGAATAAGACCCTCTTGAGTGCATGCCTCCCTCCCTGCTGCTTTGTTAGTATTAAAAATTGTACAGATGGTAGGGAATTTGCTGTTGAATTGTTGCATCATATGAAATGCCTGTAATCCTGATTTGTATGGACTAAGTAATTGTCATCATCCGAGCCAAAATGAGGGTATTGACCATCTGATCCATCCTCGTCTTCCT---CATATTCATCCCCATCTTCATTCCCTCCATTGTCATTTGGGTACAGTT
>PIAY-14
ATCCCCTCTTCCTTCCTTCCTTCC----AGCAACAAGCCAACCATCACT------------------------------CCCTCACTTGTTGATCATCATCTTGTATATTTGAAAGACAGAAATTTGTGCTACCAATTACCCCCAGTGAACACACTGGAAATGTACTGCTATGATGGGTGAATAAGACCCTCTTGAGTGCATGCCTCCCTCCCTGCTGCTTTGTTAGTATTAAAAATTGTACAGATGGTAGGGAATTTGCTGTTGAATTGTTGCATCATATGAAATGCCTGTAATCCTGATTTGTATGGACTAAGTAATTGTCATCATCCGAGCCAAAATGAGGGTATTGACCATCTGATCCATCCTCGTCTTCCT---CATATTCATCCCCATCTTCATTCCCTCCATTGTCATTTGGGTACAGTT
>PIAY-15
ATCCCCTCTTCCTTCCTTCCTTCC----AGCAACAAGCCAACCATCACT------------------------------CCCTCACTTGTTGATCATCATCTTGTATATTTGAAAGACAGAAATTTGTGCTACCAATTACCCCCAGTGAACACACTGGAAATGTACTGCTATGATGGGTGAATAAGACCCTCTTGAGTGCATGCCTCCCTCCCTGCTGCTTTGTTAGTATTAAAAATTGTACAGATGGTAGGGAATTTGCTGTTGAATTGTTGCATCATATGAAATGCCTGTAATCCTGATTTGTATGGACTAAGTAATTGTCATCATCCGAGCCAAAATGAGGGTATTGACCATCTGATCCATCCTCGTCTTCCT---CATATTCATCCCCATCTTCATTCCCTCCATTGTCATTTGGGTACAGTT
>PIAY-10
ATCCCCTCTTCCTTCCTTCCTTCC----AGCAACAAGCCAACCATCACT------------------------------CCCTCACTTGTTGATCATCATCTTGTATATTTGAAAGACAGAAATTTGTGCTACCAATTACCCCCAGTGAACACACTGGAAATGTACTGCTATGATGGGTGAATAAGACCCTCTTGAGTGCATGCCTCCCTCCCTGCTGCTTTGTTAGTATTAAAAATTGTACAGATGGTAGGGAATTTGCTGTTGAATTGTTGCATCATATGAAATGCCTGTAATCCTGATTTGTATGGACTAAGTAATTGTCATCATCCGAGCCAAAATGAGGGTATTGACCATCTGATCCATCCTCGTCTTCCT---CATATTCATCCCCATCTTCATTCCCTCCATTGTCATTTGGGTACAGTT
>PIAY-2
ATCCCCTCTTCCTTCCTTCCTTCC----AGCAACAAGCCAACCATCACT------------------------------CCCTCACTTGTTGATCATCATCTTGTATATTTGAAAGACAGAAATTTGTGCTACCAATTACCCCCAGTGAACACACTGGAAATGTACTGCTATGATGGGTGAATAAGACCCTCTTGAGTGCATGCCTCCCTCCCTGCTGCTTTGTTAGTATTAAAAATTGTACAGATGGTAGGGAATTTGCTGTTGAATTGTTGCATCATATGAAATGCCTGTAATCCTGATTTGTATGGACTAAGTAATTGTCATCATCCGAGCCAAAATGAGGGTATTGACCATCTGATCCATCCTCGTCTTCCT---CATATTCATCCCCATCTTCATTCCCTCCATTGTCATTTGGGTACAGTT
>PIAY-5
ATCCCCTCTTCCTTCCTTCCTTCC----AGCAACAAGCCAACCATCACT------------------------------CCCTCACTTGTTGATCATCATCTTGTATATTTGAAAGACAGAAATTTGTGCTACCAATTACCCCCAGTGAACACACTGGAAATGTACTGCTATGATGGGTGAATAAGACCCTCTTGAGTGCATGCCTCCCTCCCTGCTGCTTTGTTAGTATTAAAAATTGTACAGATGGTAGGGAATTTGCTGTTGAATTGTTGCATCATATGAAATGCCTGTAATCCTGATTTGTATGGACTAAGTAATTGTCATCATCCGAGCCAAAATGAGGGTATTGACCATCTGATCCATCCTCGTCTTCCT---CATATTCATCCCCATCTTCATTCCCTCCATTGTCATTTGGGTACAGTT
>PIAY-6
ATCCCCTCTTCCTTCCTTCCTTCC----AGCAACAAGCCAACCATCACT------------------------------CCCTCACTTGTTGATCATCATCTTGTATATTTGAAAGACAGAAATTTGTGCTACCAATTACCCCCAGTGAACACACTGGAAATGTACTGCTATGATGGGTGAATAAGACCCTCTTGAGTGCATGCCTCCCTCCCTGCTGCTTTGTTAGTATTAAAAATTGTACAGATGGTAGGGAATTTGCTGTTGAATTGTTGCATCATATGAAATGCCTGTAATCCTGATTTGTATGGACTAAGTAATTGTCATCATCCGAGCCAAAATGAGGGTATTGACCATCTGATCCATCCTCGTCTTCCT---CATATTCATCCCCATCTTCATTCCCTCCATTGTCATTTGGGTACAGTT
>PIAY-1
ATCCCCTCTTCCTTCCTTCCTTCC----AGCAACAAGCCAACCATCACT------------------------------CCCTCACTTGTTGATCATCATCTTGTATATTTGAAAGACAGAAATTTGTGCTACCAATTACCCCCAGTGAACACACTGGAAATGTACTGCTATGATGGGTGAATAAGACCCTCTTGAGTGCATGCCTCCCTCCCTGCTGCTTTGTTAGTATTAAAAATTGTACAGATGGTAGGGAATTTGCTGTTGAATTGTTGCATCATATGAAATGCCTGTAATCCTGATTTGTATGGACTAAGTAATTGTCATCATCCGAGCCAAAATGAGGGTATTGACCATCTGATCCATCCTCGTCTTCCT---CATATTCATCCCCATCTTCATTCCCTCCATTGTCATTTGGGTACAGTT
>PIAY-8
ATCCCCTCTTCCTTCCTTCC--------AGCAACAAGCCAACCATCACTT-----------------------------CCCTCACTTGTTGATCATCATCTTGTATATTTGAAAGACAGAAATTTGTGCTACCAATTACCCCCAGTGAACACACTGGAAATGTACTGCTATGATGGGTGAATAAGACCCTCTTGAGTGCATGCCTCCCTCCCTGCTGCTTTGTTAGTATTAAAAATTGTACAGATGGTAGGGAATTTGCTGTTGAATTGTTGCATCATATGAAATGCCTGTAATCCTGATTTGTATGGACTAAGTAATTGTCATCATCCGAGCCAAAATGAGGGTATTGACCATCTGATCCATCCTCGTCTTCCT---CATATTCATCCCCATCTTCATTCCCTCCATTGTCATTTGGGTACAGTT
>PIAY-9
ATCCCCTCTTCCTTCCTTCC--------AGCAACAAGCCAACCATCACTT-----------------------------CCCTCACTTGTTGATCATCATCTTGTATATTTGAAAGACAGAAATTTGTGCTACCAATTACCCCCAGTGAACACACTGGAAATGTACTGCTATGATGGGTGAATAAGACCCTCTTGAGTGCATGCCTCCCTCCCTGCTGCTTTGTTAGTATTAAAAATTGTACAGATGGTAGGGAATTTGCTGTTGAATTGTTGCATCATATGAAATGCCTGTAATCCTGATTTGTATGGACTAAGTAATTGTCATCATCCGAGCCAAAATGAGGGTATTGACCATCTGATCCATCCTCGTCTTCCT---CATATTCATCCCCATCTTCATTCCCTCCATTGTCATTTGGGTACAGTT
>PIBU-1
ATCCCCTCTTCCTTCCTTCT--------AGCAACAAGCCAACCATTACTT-----------------------------CCCTCACTTGTTGATCATCATCTTGTATATTTGAAAGACAGAAATTTGTGCTACCAATTACCCCCAGTGAACACACTGGAAATGTACTGCTATGATGGGTGAATAATACCCTCTTGAGTGCATGCCTCCCTCCCTGCTGCTTTGTTAGTATTAAAAATTGTACAGATGGTAGGGAATTTGCTGTTGAATTGTTGCATCATATGAAATGCCTGTAATCCTGATTTGTATGGACTAGGTAATTGTCATCATCCGAGCCAAAATGAGGGTATTGACCATCTGATCCATCCTCATCTTCCT---CATATTCATCCCCATCTTCATTCCCTCCATTGTCATTTGGGTACAGTT
>PIFL-13
ATCCCCTCTTCCTTCCTTCCTTCC----AGCAACAAGCCAACCATCACTT-----------------------------CCCTCACTTGTTGATCATCATCTTGTATATTTGAAAGACAGAAATTTGTGCTACCAATTACCCCCAGTGAACACACTGGAAATGTACTGCTATGATGGGTGAATAAGACCCTCTTGAGTGCATGCCTCCCTCCCTGCTGCTTTGTTAGTATTAAAAATTGTACAGATGGTAGGGAATTTGCTGTTGAATTGTTGCATCATATGAAATGCCTGTAATCCTGATTTGTATGGACTAAGTAATTGTCATCATCCGAGCCAAAATGAGGGTATTGACCATCTGATCCATCCTCGTCTTCCT---CATATTCATCCCCATCTTCATTCCCTCCATTGTCATTTGGGTACAGTT
>PIFL-8
ATCCCCTCTTCCTTCCTTCCTTCC----AGCAACAAGCCAACCATCACT------------------------------CCCTCACTTGTTGATCATCATCTTGTATATTTGAAAGACAGAAATTTGTGCTACCAATTACCCCCAGTGAACACACTGGAAATGTACTGCTATGATGGGTGAATAAGACCCTCTTGAGTGCATGCCTCCCTCCCTGCTGCTTTGTTAGTATTAAAAATTGTACAGATGGTAGGGAATTTGCTGTTGAATTGTTGCATCATATGAAATGCCTGTAATCCTGATTTGTATGGACTAAGTAATTGTCATCATCCGAGCCAAAATGAGGGTATTGACCATCTGATCCATCCTCGTCTTCCT---CATATTCATCCCCATCTTCATTCCCTCCATTGTCATTTGGGTACAGTT
>PIFL-3
ATCCCCTCTTCCTTCCTTCCTTCC----AGCAACAAGCCAACCATCACT------------------------------CCCTCACTTGTTGATCATCATCTTGTATATTTGAAAGACAGAAATTTGTGCTACCAATTACCCCCAGTGAACACACTGGAAATGTACTGCTATGATGGGTGAATAAGACCCTCTTGAGTGCATGCCTCCCTCCCTGCTGCTTTGTTAGTATTAAAAATTGTACAGATGGTAGGGAATTTGCTGTTGAATTGTTGCATCATATGAAATGCCTGTAATCCTGATTTGTATGGACTAAGTAATTGTCATCATCCGAGCCAAAATGAGGGTATTGACCATCTGATCCATCCTCGTCTTCCT---CATATTCATCCCCATCTTCATTCCCTCCATTGTCATTTGGGTACAGTT
>PIFL-12
ATCCCCTCTTCCTTCCTTCCTTCC----AGCAACAAGCCAACCATCACT------------------------------CCCTCACTTGTTGATCATCATCTTGTATATTTGAAAGACAGAAATTTGTGCTACCAATTACCCCCAGTGAACACACTGGAAATGTACTGCTATGATGGGTGAATAAGACCCTCTTGAGTGCATGCCTCCCTCCCTGCTGCTTTGTTAGTATTAAAAATTGTACAGATGGTAGGGAATTTGCTGTTGAATTGTTGCATCATATGAAATGCCTGTAATCCTGATTTGTATGGACTAAGTAATTGTCATCATCCGAGCCAAAATGAGGGTATTGACCATCTGATCCATCCTCGTCTTCCT---CATATTCATCCCCATCTTCATTCCCTCCATTGTCATTTGGGTACAGTT
>PIFL-17
ATCCCCTCTTCCTTCCTTCC--------AGCAACAAGCCAACCATCACTT-----------------------------CCCTCACTTGTTGATCATCATCTTGTATATTTGAAAGACAGAAATTTGTGCTACCAATTACCCCCAGTGAACACACTGGAAATGTACTGCTATGATGGGTGAATAAGACCCTCTTGAGTGCATGCCTCCCTCCCTGCTGCTTTGTTAGTATTAAAAATTGTACAGATGGTAGGGAATTTGCTGTTGAATTGTTGCATCATATGAAATGCCTGTAATCCTGATTTGTATGGACTAAGTAATTGTCATCATCCGAGCCAAAATGAGGGTATTGACCATCTGATCCATCCTCGTCTTCCT---CATATTCATCCCCATCTTCATTCCCTCCATTGTCATTTGGGTACAGTT
>PIFL-15
ATCCCCTCTTCCTTCCTTCCTTCC----AGCAACAAGCCAACCATCACT------------------------------CCCTCACTTGTTGATCATCATCTTGTATATTTGAAAGACAGAAATTTGTGCTACCAATTACCCCCAGTGAACACACTGGAAATGTACTGCTATGATGGGTGAATAAGACCCTCTTGAGTGCATGCCTCCCTCCCTGCTGCTTTGTTAGTATTAAAAATTGTACAGATGGTAGGGAATTTGCTGTTGAATTGTTGCATCATATGAAATGCCTGTAATCCTGATTTGTATGGACTAAGTAATTGTCATCATCCGAGCCAAAATGAGGGTATTGACCATCTGATCCATCCTCGTCTTCCT---CATATTCATCCCCATCTTCATTCCCTCCATTGTCATTTGGGTACAGTT
>PIFL-1
ATCCCCTCTTCCTTCCTTCCTTCC----AGCAACAAGCCAACCATCACT------------------------------CCCTCACTTGTTGATCATCATCTTGTATATTTGAAAGACAGAAATTTGTGCTACCAATTACCCCCAGTGAACACACTGGAAATGTACTGCTATGATGGGTGAATAAGACCCTCTTGAGTGCATGCCTCCCTCCCTGCTGCTTTGTTAGTATTAAAAATTGTACAGATGGTAGGGAATTTGCTGTTGAATTGTTGCATCATATGAAATGCCTGTAATCCTGATTTGTATGGACTAAGTAATTGTCATCATCCGAGCCAAAATGAGGGTATTGACCATCTGATCCATCCTCGTCTTCCT---CATATTCATCCCCATCTTCATTCCCTCCATTGTCATTTGGGTACAGTT
>PIFL-14
ATCCCCTCTTCCTTCCTTCCTTCC----AGCAACAAGCCAACCATCACT------------------------------CCCTCACTTGTTGATCATCATCTTGTATATTTGAAAGACAGAAATTTGTGCTACCAATTACCCCCAGTGAACACACTGGAAATGTACTGCTATGATGGGTGAATAAGACCCTCTTGAGTGCATGCCTCCCTCCCTGCTGCTTTGTTAGTATTAAAAATTGTACAGATGGTAGGGAATTTGCTGTTGAATTGTTGCATCATATGAAATGCCTGTAATCCTGATTTGTATGGACTAAGTAATTGTCATCATCCGAGCCAAAATGAGGGTATTGACCATCTGATCCATCCTCATCTTCCT---CATATTCATCCCCATCTTCATTCCCTCCATTGTCATTTGGGTACAGTT
>PIFL-16
ATCCCCTCTTCCTTCCTTCC--------AGCAACAAGCCAACCATCACTT-----------------------------CCCTCACTTGTTGATCATCATCTTGTATATTTGAAAGACAGAAATTTGTGCTACCAATTACCCCCAGTGAACACACTGGAAATGTACTGCTATGATGGGTGAATAAGACCCTCTTGAGTGCATGCCTCCCTCCCTGCTGCTTTGTTAGTATTAAAAATTGTACAGATGGTAGGGAATTTGCTGTTGAATTGTTGCATCATATGAAATGCCTGTAATCCTGATTTGTATGGACTAAGTAATTGTCATCATCCGAGCCAAAATGAGGGTATTGACCATCTGATCCATCCTCGTCTTCCT---CATATTCATCCCCATCTTCATTCCCTCCATTGTCATTTGGGTACAGTT
>PIGE-1
ATCCCCTCTTCCTTCCTTCC--------AGCAACAAGCCAACCATCACTT-----------------------------CCCTCACTTGTTGACCATCATCTTGTATATTTGAAAGACAGAAATTTGTGCTACCAATTACCCCCAGTGAACACACTGGAAATGTACTGCTATGATGGGTGAATAAGACCCTCTTGAGTGCATGACTCCCTCCCTGCTGCTTTGTTAGTATTAAAAATTGTACAGATGGTAGGGAATTTGCTGTTGAATTGTTGCATCATATGAAATGCCTGTAATCCTGATTTGTATGGACTAAGTAATTGTCATCATCCGAGCCAAAATGAGGGTATTGACCATCTGATCCATCCTCATCCTCCT---CATATTCGTCCCCATCTTCATTCCCTCCATTGTCATTTGGGTACAGTT
>PIGE-2
ATCCCCTCTTCCTTCCTTCC--------AGCAACAAGCCAACCATCACTT-----------------------------CCCTCACTTGTTGACCATCATCTTGTATATTTGAAAGACAGAAATTTGTGCTACCAATTACCCCCAGTGAACACACTGGAAATGTACTGCTATGATGGGTGAATAAGACCCTCTTGAGTGCATGACTCCCTCCCTGCTGCTTTGTTAGTATTAAAAATTGTACAGATGGTAGGGAATTTGCTGTTGAATTGTTGCATCATATGAAATGCCTGTAATCCTGATTTGTATGGACTAAGTAATTGTCATCATCCGAGCCAAAATGAGGGTATTGACCATCTGATCCATCCTCATCCTCCT---CATATTCGTCCCCATCTTCATTCCCTCCATTGTCATTTGGGTACAGTT
>PIMN-15
ATCCCCTCTTCCTTCCTTCCTTCC----AGCAACAAGCCAACCATCACT------------------------------CCCTCACTTGTTGATCATCATCTTGTATATTTGAAAGACAGAAATTTGTGCTACCAATTACCCCCAGTGAACACACTGGAAATGTACTGCTATGATGGGTGAATAAGACCCTCTTGAGTGCATGCCTCCCTCCCTGCTGCTTTGTTAGTATTAAAAATTGTACAGATGGTAGGGAATTTGCTGTTGAATTGTTGCATCATATGAAATGCCTGTAATCCTGATTTGTATGGACTAAGTAATTGTCATCATCCGAGCCAAAATGAGGGTATTGACCATCTGATCCATCCTCATCTTCCT---CATATTCATCCCCATCTTCATTCCCTCCATTGTCATTTGGGTACAGTT
>PIMN-3
ATCCCCTCTTCCTTCCTTCCTTCC----AGCAACAAGCCAACCATCACT------------------------------CCCTCACTTGTTGATCATCATCTTGTATATTTGAAAGACAGAAATTTGTGCTACCAATTACCCCCAGTGAACACACTGGAAATGTACTGCTATGATGGGTGAATAAGACCCTCTTGAGTGCATGCCTCCCTCCCTGCTGCTTTGTTAGTATTAAAAATTGTACAGATGGTAGGGAATTTGCTGTTGAATTGTTGCATCATATGAAATGCCTGTAATCCTGATTTGTATGGACTAAGTAATTGTCATCATCGGAGCCAAAATGAGGGTATTGACCATCTGATCCATCCTCATCTTCCT---CATATTCATCCCCATCTTCATTCCCTCCATTGTCATTTGGGTACAGTT
>PIMN-17
ATCCCCTCTTCCTTCCTTCCTTCC----AGCAACAAGCCAACCATCACT------------------------------CCCTCACTTGTTGATCATCATCTTGTATATTTGAAAGACAGAAATTTGTGCTACCAATTACCCCCAGTGAACACACTGGAAATGTACTGCTATGATGGGTGAATAAGACCCTCTTGAGTGCATGCCTCCCTCCCTGCTGCTTTGTTAGTATTAAAAATTGTACAGATGGTAGGGAATTTGCTGTTGAATTGTTGCATCATATGAAATGCCTGTAATCCTGATTTGTATGGACTAAGTAATTGTCATCATCCGAGCCAAAATGAGGGTATTGACCATCTGATCCATCCTCATCTTCCT---CATATTCATCCCCATCTTCATTCCCTCCATTGTCATTTGGGTACAGTT
>PIMN-12
ATCCCCTCTTCCTTCCTTCC--------AGCAACAAGCCAACCATCACTT-----------------------------CCCTCACTTGTTGATCATCATCTTGTATATTTGAAAGACAGAAATTTGTGCTACCAATTACCCCCAGTGAACACACTGGAAATGTACTGCTATGATGGGTGAATAAGACCCTCTTGAGTGCATGCCTCCCTCCCTGCTGCTTTGTTAGTATTAAAAATTGTACATATGGTAGGGAATTTGCTGTTGAATTGTTGCATCATATGAAATGCCTGTAATCCTGATTTGTATGGACTAAGTAATTGTCATCATCCGAGCCAAAATGAGGGTATTGACCATCTGATCCATCCTCATCTTCCT---CATATTCATCCCCATCTTCATTCCCTCCATTGTCATTTGGGTACAGTT
>PIMN-11
ATCCCCTCTTCCTTCCTTCCTTCC----AGCAACAAGCCAACCATCACT------------------------------CCCTCACTTGTTGATCATCATCTTGTATATTTGAAAGACAGAAATTTGTGCTACCAATTACCCCCAGTGAACACACTGGAAATGTACTGCTATGATGGGTGAATAAGACCCTCTTGAGTGCATGCCTCCCTCCCTGCTGCTTTGTTAGTATTAAAAATTGTACAGATGGTAGGGAATTTGCTGTTGAATTGTTGCATCATATGAAATGCCTGTAATCCTGATTTGTATGGACTAAGTAATTGTCATCATCCGAGCCAAAATGAGGGTATTGACCATCTGATCCATCCTCATCTTCCT---CATATTCATCCCCATCTTCATTCCCTCCATTGTCATTTGGGTACAGTT
>PIMN-6
ATCCCCTCTTCCTTCCTTCCTTCC----AGCAACAAGCCAACCATCACT------------------------------CCCTCACTTGTTGATCATCATCTTGTATATTTGAAAGACAGAAATTTGTGCTACCAATTACCCCCAGTGAACACACTGGAAATGTACTGCTATGATGGGTGAATAAGACCCTCTTGAGTGCATGCCTCCCTCCCTGCTGCTTTGTTAGTATTAAAAATTGTACAGATGGTAGGGAATTTGCTGTTGAATTGTTGCATCATATGAAATGCCTGTAATCCTGATTTGTATGGACTAAGTAATTGTCATCATCCGAGCCAAAATGAGGGTATTGACCATCTGATCCATCCTCATCTTCCT---CATATTCATCCCCATCTTCATTCCCTCCATTGTCATTTGGGTACAGTT
>PIMN-14
ATCCCCTCTTCCTTCCTTCCTTCC----AGCAACAAGCCAACCATCACT------------------------------CCCTCACTTGTTGATCATCATCTTGTATATTTGAAAGACAGAAATTTGTGCTACCAATTACCCCCAGTGAACACACTGGAAATGTACTGCTATGATGGGTGAATAAGACCCTCTTGAGTGCATGCCTCCCTCCCTGCTGCTTTGTTAGTATTAAAAATTGTACAGATGGTAGGGAATTTGCTGTTGAATTGTTGCATCATATGAAATGCCTGTAATCCTGATTTGTATGGACTAAGTAATTGTCATCATCCGAGCCAAAATGAGGGTATTGACCATCTGATCCATCCTCATCTTCCT---CATATTCATCCCCATCTTCATTCCCTCCATTGTCATTTGGGTACAGTT
>PIMN-8
ATCCCCTCTTCCTTCCTTCCTTCC----ACCAACAAGCCAACCATCACT------------------------------CCCTCACTTGTTGATCATCATCTTGTATATTTGAAAGACAGAAATTTGTGCTACCAATTACCCCCAGTGAACACACTGGAAATGTACTGCTATGATGGGTGAATAAGACCCTCTTGAGTGCATGCCTCCCTCCCTGCTGCTTTGTTAGTATTAAAAATTGTACAGATGGTAGGGAATTTGCTGTTGAATTGTTGCATCATATGAAATGCCTGTAATCCTGATTTGTATGGACTAAGTAATTGTCATCATCCGAGCCAAAATGAGGGTATTGACCATCTGATCCATCCTCATCTTCCT---CATATTCATCCCCATCTTCATTCCCTCCATTGTCATTTGGGTACAGTT
>PIMN-2
ATCCCCTCTTCCTTCCTTCCTTCC----ACCAACAAGCCAACCATCACT------------------------------CCCTCACTTGTTGATCATCATCTTGTATATTTGAAAGACAGAAATTTGTGCTACCAATTACCCCCAGTGAACACACTGGAAATGTACTGCTATGATGGGTGAATAAGACCCTCTTGAGTGCATGCCTCCCTCCCTGCTGCTTTGTTAGTATTAAAAATTGTACAGATGGTAGGGAATTTGCTGTTGAATTGTTGCATCATATGAAATGCCTGTAATCCTGATTTGTATGGACTAAGTAATTGTCATCATCCGAGCCAAAATGAGGGTATTGACCATCTGATCCATCCTCATCTTCCT---CATATTCATCCCCATCTTCATTCCCTCCATTGTCATTTGGGTACAGTT
>PIMN-16
ATCCCCTCTTCCTTCCTTCCTTCC----ACCAACAAGCCAACCATCACT------------------------------CCCTCACTTGTTGATCATCATCTTGTATATTTGAAAGACAGAAATTTGTGCTACCAATTACCCCCAGTGAACACACTGGAAATGTACTGCTATGATGGGTGAATAAGACCCTCTTGAGTGCATGCCTCCCTCCCTGCTGCTTTGTTAGTATTAAAAATTGTACAGATGGTAGGGAATTTGCTGTTGAATTGTTGCATCATATGAAATGCCTGTAATCCTGATTTGTATGGACTAAGTAATTGTCATCATCCGAGCCAAAATGAGGGTATTGACCATCTGATCCATCCTCATCTTCCT---CATATTCATCCCCATCTTCATTCCCTCCATTGTCATTTGGGTACAGTT
>PIMN-18
ATCCCCTCTTCCTTCCTTCCTTCC----AGCAACAAGCCAACCATCACT------------------------------CCCTCACTTGTTGATCATCATCTTGTATATTTGAAAGACAGAAATTTGTGCTACCAATTACCCCCAGTGAACACACTGGAAATGTACTGCTATGATGGGTGAATAAGACCCTCTTGAGTGCATGCCTCCCTCCCTGCTGCTTTGTTAGTATTAAAAATTGTACAGATGGTAGGGAATTTGCTGTTGAATTGTTGCATCATATGAAATGCCTGTAATCCTGATTTGTATGGACTAAGTAATTGTCATCATCCAAGCCAAAATGAGGGTATTGACCATCTGATCCATCCTCATCTTCCT---CATATTCATCCCCATCTTCATTCCCTCCATTGTCATTTGGGTACAGTT
>PIMN-13
ATCCCCTCTTCCTTCCTTCCTTCC----AGCAACAAGCCAACCATCACT------------------------------CCCTCACTTGTTGATCATCATCTTGTATATTTGAAAGACAGAAATTTGTGCTACCAATTACCCCCAGTGAACACACTGGAAATGTACTGCTATGATGGGTGAATAAGACCCTCTTGAGTGCATGCCTCCCTCCCTGCTGCTTTGTTAGTATTAAAAATTGTACAGATGGTAGGGAATTTGCTGTTGAATTGTTGCATCATATGAAATGCCTGTAATCCTGATTTGTATGGACTAAGTAATTGTCATCATCCGAGCCAAAATGAGGGTATTGACCATCTGATCCATCCTCATCTTCCT---CATATTCATCCCCATCTTCATTCCCTCCATTGTCATTTGGGTACAGTT
>PIMN-4
ATCCCCTCTTCCTTCCTTCCTTCC----AGCAACAAGCCAACCATCACT------------------------------CCCTCACTTGTTGATCATCATCTTGTATATTTGAAAGACAGAAATTTGTGCTACCAATTACCCCCAGTGAACACACTGGAAATGTACTGCTATGATGGGTGAATAAGACCCTCTTGAGTGCATGCCTCCCTCCCTGCTGCTTTGTTAGTATTAAAAATTGTACAGATGGTAGGGAATTTGCTGTTGAATTGTTGCATCATATGAAATGCCTGTAATCCTGATTTGTATGGACTAAGTAATTGTCATCATCGGAGCCAAAATGAGGGTATTGACCATCTGATCCATCCTCATCTTCCT---CATATTCATCCCCATCTTCATTCCCTCCATTGTCATTTGGGTACAGTT
>PIMN-9
ATCCCCTCTTCCTTCCTTCCTTCC----AGCAACAAGCCAACCATCACT------------------------------CCCTCACTTGTTGATCATCATCTTGTATATTTGAAAGACAGAAATTTGTGCTACCAATTACCCCCAGTGAACACACTGGAAATGTACTGCTATGATGGGTGAATAAGACCCTCTTGAGTGCATGCCTCCCTCCCTGCTGCTTTGTTAGTATTAAAAATTGTACAGATGGTAGGGAATTTGCTGTTGAATTGTTGCATCATATGAAATGCCTGTAATCCTGATTTGTATGGACTAAGTAATTGTCATCATCCGAGCCAAAATGAGGGTATTGACCATCTGATCCATCCTCATCTTCCT---CATATTCATCCCCATCTTCATTCCCTCCATTGTCATTTGGGTACAGTT
>PIMN-10
ATCCCCTCTTCCTTCCTTCCTTCC----ACCAACAAGCCAACCATCACT------------------------------CCCTCACTTGTTGATCATCATCTTGTATATTTGAAAGACAGAAATTTGTGCTACCAATTACCCCCAGTGAACACACTGGAAATGTACTGCTATGATGGGTGAATAAGACCCTCTTGAGTGCATGCCTCCCTCCCTGCTGCTTTGTTAGTATTAAAAATTGTACAGATGGTAGGGAATTTGCTGTTGAATTGTTGCATCATATGAAATGCCTGTAATCCTGATTTGTATGGACTAAGTAATTGTCATCATCCGAGCCAAAATGAGGGTATTGACCATCTGATCCATCCTCATCTTCCT---CATATTCATCCCCATCTTCATTCCCTCCATTGTCATTTGGGTACAGTT
>PIMN-1
ATCCCCTCTTCCTTCCTTCCTTCC----ACCAACAAGCCAACCATCACT------------------------------CCCTCACTTGTTGATCATCATCTTGTATATTTGAAAGACAGAAATTTGTGCTACCAATTACCCCCAGTGAACACACTGGAAATGTACTGCTATGATGGGTGAATAAGACCCTCTTGAGTGCATGCCTCCCTCCCTGCTGCTTTGTTAGTATTAAAAATTGTACAGATGGTAGGGAATTTGCTGTTGAATTGTTGCATCATATGAAATGCCTGTAATCCTGATTTGTATGGACTAAGTAATTGTCATCATCCGAGCCAAAATGAGGGTATTGACCATCTGATCCATCCTCATCTTCCT---CATATTCATCCCCATCTTCATTCCCTCCATTGTCATTTGGGTACAGTT
>PIMN-5
ATCCCCTCTTCCTTCCTTCCTTCC----AGCAACAAGCCAACCATCACT------------------------------CCCTCACTTGTTGATCATCATCTTGTATATTTGAAAGACAGAAATTTGTGCTACCAATTACCCCCAGTGAACACACTGGAAATGTACTGCTATGATGGGTGAATAAGACCCTCTTGAGTGCATGCCTCCCTCCCTGCTGCTTTGTTAGTATTAAAAATTGTACAGATGGTAGGGAATTTGCTGTTGAATTGTTGCATCATATGAAATGCCTGTAATCCTGATTTGTATGGACTAAGTAATTGTCATCATCCGAGCCAAAATGAGGGTATTGACCATCTGATCCATCCTCATCTTCCT---CATATTCATCCCCATCTTCATTCCCTCCATTGTCATTTGGGTACAGTT
>PISB-14
ATCCCCTCTTCCTTCCTTCCTTCC----AGCAACAAGCCAACCATCACT------------------------------CCCTCACTTGTTGATCATCATCTTGTATATTTGAAAGACAGAAATTTGTGCTACCAATTACCCCCAGTGAACACACTGGAAATGTACTGCTATGATGGGTGAATAAGACCCTCTTGAGTGCATGCCTCCCTCCCTGCTGCTTTGTTAGTATTAAAAATTGTACAGATGGTAGGGAATTTGCTGTTGAATTGTTGCATCATATGAAATGCCTGTAATCCTGATTTGTATGGACTAAGTAATTGTCATCATCCGAGCCAAAATGAGGGTATTGACCATCTGATCCATCCTCGTCTTCCT---CATATTCATCCCCATCTTCATTCCCTCCATTGTCATTTGGGTACAGTT
>PISB-16
ATCCCCTCTTCCTTCCTTCCTTCC----AGCAACAAGCCAACCATCACT------------------------------CCCTCACTTGTTGATCATCATCTTGTATATTTGAAAGACAGAAATTTGTGCTACCAATTACCCCCAGTGAACACACTGGAAATGTACTGCTATGATGGGTGAATAAGACCCTCTTGAGTGCATGCCTCCCTCCCTGCTGCTTTGTTAGTATTAAAAATTGTACAGATGGTAGGGAATTTGCTGTTGAATTGTTGCATCATATGAAATGCCTGTAATCCTGATTTGTATGGACTAAGTAATTGTCATCATCCGAGCCAAAATGAGGGTATTGACCATCTGATCCATCCTCGTCTTCCT---CATATTCATCCCCATCTTCATTCCCTCCATTGTCATTTGGGTACAGTT
>PISB-15
ATCCCCTCTTCCTTCCTTCCTTCC----AGCAACAAGCCAACCATCACT------------------------------CCCTCACTTGTTGATCATCATCTTGTATATTTGAAAGACAGAAATTTGTGCTACCAATTACCCCCAGTGAACACACTGGAAATGTACTGCTATGATGGGTGAATAAGACCCTCTTGAGTGCATGCCTCCCTCCCTGCTGCTTTGTTAGTATTAAAAATTGTACAGATGGTAGGGAATTTGCTGTTGAATTGTTGCATCATATGAAATGCCTGTAATCCTGATTTGTATGGACTAAGTAATTGTCATCATCCGAGCCAAAATGAGGGTATTGACCATCTGATCCATCCTCGTCTTCCT---CATATTCATCCCCATCTTCATTCCCTCCATTGTCATTTGGGTACAGTT
>PISB-4
ATCCCCTCTTCCTTCCTTCCTTCC----AGCAACAAGCCAACCATCACT------------------------------CCCTCACTTGTTGATCATCATCTTGTATATTTGAAAGACAGAAATTTGTGCTACCAATTACCCCCAGTGAACACACTGGAAATGTACTGCTATGATGGGTGAATAAGACCCTCTTGAGTGCATGCCTCCCTCCCTGCTGCTTTGTTAGTATTAAAAATTGTACAGATGGTAGGGAATTTGCTGTTGAATTGTTGCATCATATGAAATGCCTGTAATCCTGATTTGTATGGACTAAGTAATTGTCATCATCCGAGCCAAAATGAGGGTATTGACCATCTGATCCATCCTCGTCTTCCT---CATATTCATCCCCATCTTCATTCCCTCCATTGTCATTTGGGTACAGTT
>PISB-7
ATCCCCTCTTCCTTCCTTCCTTCC----AGCAACAAGCCAACCATCACT------------------------------CCCTCACTTGTTGATCATCATCTTGTATATTTGAAAGACAGAAATTTGTGCTACCAATTACCCCCAGTGAACACACTGGAAATGTACTGCTATGATGGGTGAATAAGACCCTCTTGAGTGCATGCCTCCCTCCCTGCTGCTTTGTTAGTATTAAAAATTGTACAGATGGTAGGGAATTTGCTGTTGAATTGTTGCATCATATGAAATGCCTGTAATCCTGATTTGTATGGACTAAGTAATTGTCATCATCCGAGCCAAAATGAGGGTATTGACCATCTGATCCATCCTCGTCTTCCT---CATATTCATCCCCATCTTCATTCCCTCCATTGTCATTTGGGTACAGTT
>PISB-2
ATCCCCTCTTCCTTCCTTCC--------AGCAACAAGCCAACCATCACTTT----------------------------CCCTCACTTGTTGATCATCATCTTGTATATTTGAAAGACAGAAATTTGTGCTACCAATTACCCCCAGTGAACACACTGGAAATGTACTGCTATGATGGGTGAATAAGACCCTCTTGAGTGCATGCCTCCCTCCCTGCTGCTTTGTTAGTATTAAAAATTGTACAGATGGTAGGGAATTTGCTGTTGAATTGTTGCATCATATGAAATGCCTGTAATCCTGATTTGTATGGACTAAGTAATTGTCATCATCCGAGCCAAAATGAGGGTATTGACCATCTGATCCATCCTCGTCTTCCT---CATATTCATCCCCATCTTCATTCCCTCCATTGTCATTTGGGTACAGTT
>PISB-13
ATCCCCTCTTCCTTCCTTCC--------AGCAACAAGCCAACCATCACTT-----------------------------CCCTCACTTGTTGATCATCATCTTGTATATTTGAAAGACAGAAATTTGTGCTACCAATTACCCCCAGTGAACACACTGGAAATGTACTGCTATGATGGGTGAATAAGACCCTCTTGAGTGCATGCCTCCCTCCCTGCTGCTTTGTTAGTATTAAAAATTGTACAGATGGTAGGGAATTTGCTGTTGAATTGTTGCATCATATGAAATGCCTGTAATCCTGATTTGTATGGACTAAGTAATTGTCATCATCCGAGCCAAAATGAGGGTATTGACCATCTGATCCATCCTCGTCTTCCT---CATATTCATCCCCATCTTCATTCCCTCCATTGTCATTTGGGTACAGTT
>PISB-10
ATCCCCTCTTCCTTCCTTCCTTCC----AGCAACAAGCCAACCATCACT------------------------------CCCTCACTTGTTGATCATCATCTTGTATATTTGAAAGACAGAAATTTGTGCTACCAATTACCCCCAGTGAACACACTGGAAATGTACTGCTATGATGGGTGAATAAGACCCTCTTGAGTGCATGCCTCCCTCCCTGCTGCTTTGTTAGTATTAAAAATTGTACAGATGGTAGGGAATTTGCTGTTGAATTGTTGCATCATATGAAATGCCTGTAATCCTGATTTGTATGGACTAAGTAATTGTCATCATCCGAGCCAAAATGAGGGTATTGACCATCTGATCCATCCTCGTCTTCCT---CATATTCATCCCCATCTTCATTCCCTCCATTGTCATTTGGGTACAGTT
>PISB-11
ATCCCCTCTTCCTTCCTTCC--------AGCAACAAGCCAACCATCACTT-----------------------------CCCTCACTTGTTGATCATCATCTTGTATATTTGAAAGACAGAAATTTGTGCTACCAATTACCCCCAGTGAACACACTGGAAATGTACTGCTATGATGGGTGAATAAGACCCTCTTGAGTGCATGCCTCCCTCCCTGCTGCTTTGTTAGTATTAAAAATTGTACAGATGGTAGGGAATTTGCTGTTGAATTGTTGCATCATATGAAATGCCTGTAATCCTGATTTGTATGGACTAAGTAATTGTCATCATCCGAGCCAAAATGAGGGTATTGACCATCTGATCCATCCTCGTCTTCCT---CATATTCATCCCCATCTTCATTCCCTCCATTGTCATTTGGGTACAGTT
>PISB-3
ATCCCCTCTTCCTTCCTTCC--------AGCAACAAGCCAACCATCACTT-----------------------------CCCTCACTTGTTGATCATCATCTTGTATATTTGAAAGACAGAAATTTGTGCTACCAATTACCCCCAGTGAACACACTGGAAATGTACTGCTATGATGGGTGAATAAGACCCTCTTGAGTGCATGCCTCCCTCCCTGCTGCTTTGTTAGTATTAAAAATTGTACAGATGGTAGGGAATTTGCTGTTGAATTGTTGCATCATATGAAATGCCTGTAATCCTGATTTGTATGGACTAAGTAATTGTCATCATCCGAGCCAAAATGAGGGTATTGACCATCTGATCCATCCTCGTCTTCCT---CATATTCATCCCCATCTTCATTCCCTCCATTGTCATTTGGGTACAGTT
>PISB-12
ATCCCCTCTTCCTTCCTTCC--------AGCAACAAGCCAACCATCACTT-----------------------------CCCTCACTTGTTGATCATCATCTTGTATATTTGAAAGACAGAAATTTGTGCTACCAATTACCCCCAGTGAACACACTGGAAATGTACTGCTATGATGGGTGAATAAGACCCTCTTGAGTGCATGCCTCCCTCCCTGCTGCTTTGTTAGTATTAAAAATTGTACAGATGGTAGGGAATTTGCTGTTGAATTGTTGCATCATATGAAATGCCTGTAATCCTGATTTGTATGGACTAAGTAATTGTCATCATCCGAGCCAAAATGAGGGTATTGACCATCTGATCCATCCTCGTCTTCCT---CATATTCATCCCCATCTTCATTCCCTCCATTGTCATTTGGGTACAGTT
>PISB-5
ATCCCCTCTTCCTTCCTTCCTTCC----AGCAACAAGCCAACCATCACTT-----------------------------CCCTCACTTGTTGATCATCATTTTGTATATTTGAAAGACAGAAATTTGTGCTACCAATTACCCCCAGTGAACACACTGGAAATGTACTGCTATGATGGGTGAATAAGACCCTCTTGAGTGCATGCCTCCCTCCCTGCTGCTTTGTTAGTATTAAAAATTGTACAGATGGTAGGGAATTTGCTGTTGAATTGTTGCATCATATGAAATGCCTGTAATCCTGATTTGTATGGACTAAGTAATTGTCATCATCCGAGCCAAAATGAGGGTATTGACCATCTGATCCATCCTCGTCTTCCT---CATATTCATCCCCATCTTCATTCCCTCCATTGTCATTTGGGTACAGTT
>PISB-18
ATCCCCTCTTCCTTCCTTCCTTCC----AGCAACAAGCCAACCATCACT------------------------------CCCTCACTTGTTGATCATCATCTTGTATATTTGAAAGACAGAAATTTGTGCTACCAATTACCCCCAGTGAACACACTGGAAATGTACTGCTATGATGGGTGAATAAGACCCTCTTGAGTGCATGCCTCCCTCCCTGCTGCTTTGTTAGTATTAAAAATTGTACAGATGGTAGGGAATTTGCTGTTGAATTGTTGCATCATATGAAATGCCTGTAATCCTGATTTGTATGGACTAAGTAATTGTCATCATCCGAGCCAAAATGAGGGTATTGACCATCTGATCCATCCTCGTCTTCCT---CATATTCATCCCCATCTTCATTCCCTCCATTGTCATTTGGGTACAGTT
>PISB-1
ATCCCCTCTTCCTTCCTTCC--------AGCAACAAGCCAACCATCACTT-----------------------------CCCTCACTTGTTGATCATCATCTTGTATATTTGAAAGACAGAAATTTGTGCTACCAATTACCCCCAGTGAACACACTGGAAATGTACTGCTATGATGGGTGAATAAGACCCTCTTGAGTGCATGCCTCCCTCCCTGCTGCTTTGTTAGTATTAAAAATTGTACAGATGGTAGGGAATTTGCTGTTGAATTGTTGCATCATATGAAATGCCTGTAATCCTGATTTGTATGGACTAAGTAATTGTCATCATCCGAGCCAAAATGAGGGTATTGACCATCTGATCCATCCTCGTCTTCCT---CATATTCATCCCCATCTTCATTCCCTCCATTGTCATTTGGGTACAGTT
>PISB-8
ATCCCCTCTTCCTTCCTTCC--------AGCAACAAGCCAACCATCACTT-----------------------------CCCTCACTTGTTGATCATCATCTTGTATATTTGAAAGACAGAAATTTGTGCTACCAATTACCCCCAGTGAACACACTGGAAATGTACTGCTATGATGGGTGAATAAGACCCTCTTGAGTGCATGCCTCCCTCCCTGCTGCTTTGTTAGTATTAAAAATTGTACAGATGGTAGGGAATTTGCTGTTGAATTGTTGCATCATATGAAATGCCTGTAATCCTGATTTGTATGGACTAAGTAATTGTCATCATCCGAGCCAAAATGAGGGTATTGACCATCTGATCCATCCTCGTCTTCCT---CATATTCATCCCCATCTTCATTCCCTCCATTGTCATTTGGGTACAGTT
>PISB-6
ATCCCCTCTTCCTTCCTTCCTTCC----AGCAACAAGCCAACCATCACT------------------------------CCCTCACTTGTTGATCATCATCTTGTATATTTGAAAGACAGAAATTTGTGCTACCAATTACCCCCAGTGAACACACTGGAAATGTACTGCTATGATGGGTGAATAAGACCCTCTTGAGTGCATGCCTCCCTCCCTGCTGCTTTGTTAGTATTAAAAATTGTACAGATGGTAGGGAATTTGCTGTTGAATTGTTGCATCATATGAAATGCCTGTAATCCTGATTTGTATGGACTAAGTAATTGTCATCATCCGAGCCAAAATGAGGGTATTGACCATCTGATCCATCCTCGTCTTCCT---CATATTCATCCCCATCTTCATTCCCTCCATTGTCATTTGGGTACAGTT
>PISB-17
ATCCCCTCTTCCTTCCTTCCTTCC----AGCAACAAGCCAACCATCACT------------------------------CCCTCACTTGTTGATCATCATCTTGTATATTTGAAAGACAGAAATTTGTGCTACCAATTACCCCCAGTGAACACACTGGAAATGTACTGCTATGATGGGTGAATAAGACCCTCTTGAGTGCATGCCTCCCTCCCTGCTGCTTTGTTAGTATTAAAAATTGTACAGATGGTAGGGAATTTGCTGTTGAATTGTTGCATCATATGAAATGCCTGTAATCCTGATTTGTATGGACTAAGTAATTGTCATCATCCGAGCCAAAATGAGGGTATTGACCATCTGATCCATCCTCGTCTTCCT---CATATTCATCCCCATCTTCATTCCCTCCATTGTCATTTGGGTACAGTT
>PISQ-2
ATCCCCTCTTCCTTCCTTCCTTCC----AGCAACAAGCCAACCATCACTT-----------------------------CCCTCACTTGTTGATCATCATCTTGTATATTTGAAAGACAGAAATTTGTGCTACCAATTACCCCCAGTGAACACACTGGAAATGTACTGCTATGATGGGTGAATAAGACCCTCTTGAGTGCATGACTCCCTCCCTGCTGCTTTGTTAGTATTAAAAAGTGTACAGATGGTAGGGAATTTGCTGTTGAATTGTTGCATCATATGAAATGCCTGTAATCCTGATTTGTATGGACTAAGTAATTGTCATCATCCGAGCCAAAATGAGGGTATTGACCATCTGATCCATCCTCATCCTCCT---CATATTCATCCCCATCTTCATTCCCTCCATTGTCATTTGGGTACAGTT
>PISQ-1
ATCCCCTCTTCCTTCCTTCCTTCC----AGCAACAAGCCAACCATCACTT-----------------------------CCCTCACTTGTTGATCATCATCTTGTATATTTGAAAGACAGAAATTTGTGCTACCAATTACCCCCAGTGAACACACTGGAAATGTACTGCTATGATGGGTGAATAAGACCCTCTTGAGTGCATGACTCCCTCCCTGCTGCTTTGTTAGTATTAAAAAGTGTACAGATGGTAGGGAATTTGCTGTTGAATTGTTGCATCATATGAAATGCCTGTAATCCTGATTTGTATGGACTAAGTAATTGTCATCATCCGAGCCAAAATGAGGGTATTGACCATCTGATCCATCCTCATCCTCCT---CATATTCATCCCCATCTTCATTCCCTCCATTGTCATTTGGGTACAGTT
>PICH-X3
ATCCCCTCTTCCTTCCTTCCTTCC----AGCAACAAGCCAACCATCACT------------------------------CCCTCACTTGTTGATCATCATCTTGTATATTTGAAAGACAGAAATTTGTGCTACCAATTACCCCCAGTGAACACACTGGAAATGTACTGCTATGATGGGTGAATAAGACCCTCTTGAGTGCATGCCTCCCTCCCTGCTGCTTTGTTAGTATTAAAAATTGTACAGATGGTAGGGAATTTGCTGTTGAATTGTTGCATCATATGAAATGCCTGTAATCCTGATTTGTATGGACTAAGTAATTGTCATCATCCGAGCCAAAATGAGGGTATTGACCATCTGATCCATCCTCATCTTCCT---CATATTCATCCCCATCTTCATTCCCTCCATTGTCATTTGGGTACAGTT
>PIST-14
ATCCCCTCTTCCTTCCTTCCTTCC----AGCAACAAGCCAACCATCACT------------------------------CCCTCACTTGTTGATCATCATCTTGTATATTTGAAAGACAGAAATTTGTGCTACCAATTACCCCCAGTGAACACACTGGAAATGTACTGCTATGATGGGTGAATAAGACCCTCTTGAGTGCATGCCTCCCTCCCTGCTGCTTTGTTAGTATTAAAAATTGTACAGATGGTAGGGAATTTGCTGTTGAATTGTTGCATCATATGAAATGCCTGTAATCCTGATTTGTATGGACTAAGTAATTGTCATCATCCGAGCCAAAATGAGGGTATTGACCATCTGATCCATCCTCATCTTCCT---CATATTCATCCCCATCTTCATTCCCTCCATTGTCATTTGGGTACAGTT
>PIST-9
ATCCCCTCTTCCTTCCTTCCTTCC----AGCAACAAGCCAACCATCACT------------------------------CCCTCACTTGTTGATCATCATCTTGTATATTTGAAAGACAGAAATTTGTGCTACCAATTACCCCCAGTGAACACACTGGAAATGTACTGCTATGATGGGTGAATAAGACCCTCTTGAGTGCATGCCTCCCTCCCTGCTGCTTTGTTAGTATTAAAAATTGTACAGATGGTAGGGAATTTGCTGTTGAATTGTTGCATCATATGAAATGCCTGTAATCCTGATTTGTATGGACTAAGTAATTGTCATCATCCGAGCCAAAATGAGGGTATTGACCATCTGATCCATCCTCATCTTCCT---CATATTCATCCCCATCTTCATTCCCTCCATTGTCATTTGGGTACAGTT
>PICH-X1
ATCCCCTCTTCCTTCCTTCCTTCC----AGCAACAAGCCAACCATCACT------------------------------CCTTTACTTGTTGATCATCATCTTGTATATTTGAAAGACAGAAATTTGTGCTACCAATTACCCCCAGTGAACACACTGGAAATGTACTGCTATGATGGGTGAATAAGACCCTCTTGAGTGCATGCCTCCCTCCCTGCTGCTTTGTTAGTATTAAAAATTGTACAGATGGTAGGGAATTTGCTGTTGAATTGTTGCATCATATGAAATGCCTGTAATCCTGATTTGTATGGACTAAGTAATTGTCATCATCCGAGCCAAAATGAGGGTATTGACCATCTGATCCATCCTCATCTTCCT---CATATTCATCCCCATCTTCATTCCCTCCATTGTCATTTGGGTACAGTT
>PIST-7
ATCCCCTCTTCCTTCCTTCCTTCC----AGCAACAAGCCAACCATCACT------------------------------CCCTCACTTGTTGATCATCATCTTGTATATTTGAAAGACAGAAATTTGTGCTACCAATTACCCCCAGTGAACACACTGGAAATGTACTGCTATGATGGGTGAATAAGACCCTCTTGAGTGCATGCCTCCCTCCCTGCTGCTTTGTTAGTATTAAAAATTGTACAGATGGTAGGGAATTTGCTGTTGAATTGTTGCATCATATGAAATGCCTGTAATCCTGATTTGTATGGACTAAGTAATTGTCATCATCCGAGCCAAAATGAGGGTATTGACCATCTGATCCATCCTCATCTTCCT---CATATTCATCCCCATCTTCATTCCCTCCATTGTCATTTGGGTACAGTT
>PIST-2
ATCCCCTCTTCCTTCCTTCCTTCC----AGCAACAAGCCAACCATCACT------------------------------CCCTCACTTGTTGATCATCATCTTGTATATTTGAAAGACAGAAATTTGTGCTACCAATTACCCCCAGTGAACACACTGGAAATGTACTGCTATGATGGGTGAATAAGACCCTCTTGAGTGCATGCCTCCCTCCCTGCTGCTTTGTTAGTATTAAAAATTGTACAGATGGTAGGGAATTTGCTGTTGAATTGTTGCATCATATGAAATGCCTGTAATCCTGATTTGTATGGACTAAGTAATTGTCATCATCCGAGCCAAAATGAGGGTATTGACCATCTGATCCATCCTCATCTTCCT---CATATTCATCCCCATCTTCATTCCCTCCATTGTCATTTGGGTACAGTT
>PIST-11
ATCCCCTCTTCCTTCCTTCCTTCC----AGCAACAAGCCAACCATCACT------------------------------CCCTCACTTGTTGATCATCATCTTGTATATTTGAAAGACAGAAATTTGTGCTACCAATTACCCCCAGTGAACACACTGGAAATGTACTGCTATGATGGGTGAATAAGACCCTCTTGAGTGCATGCCTCCCTCCCTGCTGCTTTGTTAGTATTAAAAATTGTACAGATGGTAGGGAATTTGCTGTTGAATTGTTGCATCATATGAAATGCCTGTAATCCTGATTTGTATGGACTAAGTAATTGTCATCATCCGAGCCAAAATGAGGGTATTGACCATCTGATCCATCCTCATCTTCCT---CATATTCATCCCCATCTTCATTCCCTCCATTGTCATTTGGGTACAGTT
>PIST-8
ATCCCCTCTTCCTTCCTTCCTTCC----AGCAACAAGCCAACCATCACT------------------------------CCCTCACTTGTTGATCATCATCTTGTATATTTGAAAGACAGAAATTTGTGCTACCAATTACCCCCAGTGAACACACTGGAAATGTACTGCTATGATGGGTGAATAAGACCCTCTTGAGTGCATGCCTCCCTCCCTGCTGCTTTGTTAGTATTAAAAATTGTACAGATGGTAGGGAATTTGCTGTTGAATTGTTGCATCATATGAAATGCCTGTAATCCTGATTTGTATGGACTAAGTAATTGTCATCATCCGAGCCAAAATGAGGGTATTGACCATCTGATCCATCCTCATCTTCCT---CATATTCATCCCCATCTTCATTCCCTCCATTGTCATTTGGGTACAGTT
>PIST-4
ATCCCCTCTTCCTTCCTTCCTTCC----AGCAACAAGCCAACCATCACT------------------------------CCCTCACTTGTTGATCATCATCTTGTATATTTGAAAGACAGAAATTTGTGCTACCAATTACCCCCAGTGAACACACTGGAAATGTACTGCTATGATGGGTGAATAAGACCCTCTTGAGTGCATGCCTCCCTCCCTGCTGCTTTGTTAGTATTAAAAATTGTACAGATGGTAGGGAATTTGCTGTTGAATTGTTGCATCATATGAAATGCCTGTAATCCTGATTTGTATGGACTAAGTAATTGTCATCATCCGAGCCAAAATGAGGGTATTGACCATCTGATCCATCCTCATCTTCCT---CATATTCATCCCCATCTTCATTCCCTCCATTGTCATTTGGGTACAGTT
>PIST-13
ATCCCCTCTTCCTTCCTTCCTTCC----AGCAACAAGCCAACCATCACT------------------------------CCCTCACTTGTTGATCATCATCTTGTATATTTGAAAGACAGAAATTTGTGCTACCAATTACCCCCAGTGAACACACTGGAAATGTACTGCTATGATGGGTGAATAAGACCCTCTTGAGTGCATGCCTCCCTCCCTGCTGCTTTGTTAGTATTAAAAATTGTACAGATGGTAGGGAATTTGCTGTTGAATTGTTGCATCATATGAAATGCCTGTAATCCTGATTTGTATGGACTAAGTAATTGTCATCATCCGAGCCAAAATGAGGGTATTGACCATCTGATCCATCCTCATCTTCCT---CATATTCATCCCCATCTTCATTCCCTCCATTGTCATTTGGGTACAGTT
>PIST-15
ATCCCCTCTTCCTTCCTTCCTTCC----AGCAACAAGCCAACCATCACT------------------------------CCCTCACTTGTTGATCATCATCTTGTATATTTGAAAGACAGAAATTTGTGCTACCAATTACCCCCAGTGAACACACTGGAAATGTACTGCTATGATGGGTGAATAAGACCCTCTTGAGTGCATGCCTCCCTCCCTGCTGCTTTGTTAGTATTAAAAATTGTACAGATGGTAGGGAATTTGCTGTTGAATTGTTGCATCATATGAAATGCCTGTAATCCTGATTTGTATGGACTAAGTAATTGTCATCATCCGAGCCAAAATGAGGGTATTGACCATCTGATCCATCCTCATCTTCCT---CATATTCATCCCCATCTTCATTCCCTCCATTGTCATTTGGGTACAGTT
>PIST-6
ATCCCCTCTTCCTTCCTTCCTTCC----AGCAACAAGCCAACCATCACT------------------------------CCCTCACTTGTTGATCATCATCTTGTATATTTGAAAGACAGAAATTTGTGCTACCAATTACCCCCAGTGAACACACTGGAAATGTACTGCTATGATGGGTGAATAAGACCCTCTTGAGTGCATGCCTCCCTCCCTGCTGCTTTGTTAGTATTAAAAATTGTACAGATGGTAGGGAATTTGCTGTTGAATTGTTGCATCATATGAAATGCCTGTAATCCTGATTTGTATGGACTAAGTAATTGTCATCATCCGAGCCAAAATGAGGGTATTGACCATCTGATCCATCCTCATCTTCCT---CATATTCATCCCCATCTTCATTCCCTCCATTGTCATTTGGGTACAGTT
>PIST-10
ATCCCCTCTTCCTTCCTTCCTTCC----AGCAACAAGCCAACCATCACT------------------------------CCCTCACTTGTTGATCATCATCTTGTATATTTGAAAGACAGAAATTTGTGCTACCAATTACCCCCAGTGAACACACTGGAAATGTACTGCTATGATGGGTGAATAAGACCCTCTTGAGTGCATGCCTCCCTCCCTGCTGCTTTGTTAGTATTAAAAATTGTACAGATGGTAGGGAATTTGCTGTTGAATTGTTGCATCATATGAAATGCCTGTAATCCTGATTTGTATGGACTAAGTAATTGTCATCATCCGAGCCAAAATGAGGGTATTGACCATCTGATCCATCCTCATCTTCCT---CATATTCATCCCCATCTTCATTCCCTCCATTGTCATTTGGGTACAGTT
>PIST-3
ATCCCCTCTTCCTTCCTTCCTTCC----AGCAACAAGCCAACCATCACT------------------------------CCCTCACTTGTTGATCATCATCTTGTATATTTGAAAGACAGAAATTTGTGCTACCAATTACCCCCAGTGAACACACTGGAAATGTACTGCTATGATGGGTGAATAAGACCCTCTTGAGTGCATGCCTCCCTCCCTGCTGCTTTGTTAGTATTAAAAATTGTACAGATGGTAGGGAATTTGCTGTTGAATTGTTGCATCATATGAAATGCCTGTAATCCTGATTTGTATGGACTAAGTAATTGTCATCATCCGAGCCAAAATGAGGGTATTGACCATCTGATCCATCCTCATCTTCCT---CATATTCATCCCCATCTTCATTCCCTCCATTGTCATTTGGGTACAGTT
>PIST-19
ATCCCCTCTTCCTTCCTTCCTTCC----AGCAACAAGCCAACCATCACT------------------------------CCCTCACTTGTTGATCATCATCTTGTATATTTGAAAGACAGAAATTTGTGCTACCAATTACCCCCAGTGAACACACTGGAAATGTACTGCTATGATGGGTGAATAAGACCCTCTTGAGTGCATGCCTCCCTCCCTGCTGCTTTGTTAGTATTAAAAATTGTACAGATGGTAGGGAATTTGCTGTTGAATTGTTGCATCATATGAAATGCCTGTAATCCTGATTTGTATGGACTAAGTAATTGTCATCATCCGAGCCAAAATGAGGGTATTGACCATCTGATCCATCCTCATCTTCCT---CATATTCATCCCCATCTTCATTCCCTCCATTGTCATTTGGGTACAGTT
>PICH-X2
ATCCCCTCTTCCTTCCTTCCTTCC----AGCAACAAGCCAACCATCACT------------------------------CCTTTACTTGTTGATCATCATCTTGTATATTTGAAAGACAGAAATTTGTGCTACCAATTACCCCCAGTGAACACACTGGAAATGTACTGCTATGATGGGTGAATAAGACCCTCTTGAGTGCATGCCTCCCTCCCTGCTGCTTTGTTAGTATTAAAAATTGTACAGATGGTAGGGAATTTGCTGTTGAATTGTTGCATCATATGAAATGCCTGTAATCCTGATTTGTATGGACTAAGTAATTGTCATCATCCGAGCCAAAATGAGGGTATTGACCATCTGATCCATCCTCATCTTCCT---CATATTCATCCCCATCTTCATTCCCTCCATTGTCATTTGGGTACAGTT
>PILA-21
ATCCCCTCTTCCTTCCTTCC--------AGCAACAAGCCAACCATCACTT-----------------------------CCCTCACTTGTTGATCATCATCTTGTATATTTGAAAGACAGAAATTTGTGCTACCAATTACCCCCAGTGAACACACTGGAAATGTACTGCTATGATGGGTGAATAAGACCCTCTTGAGTGCATGCCTCCCTCCCTGCTGCTTTGTTAGTATTAAAAATTGTACAGATGGTAGGGAATTTGCTGTTGAATTGTTGCATCATATGAAATGCCTGTAATCCTGATTTGTATGGACTAAGTAATTGTCATCATCGGAGCCAAAATGAGGGTATTGACCATCTGATCCATCCTCATCTTCCT---CATATTCATCCCCATCTTCATTCCCTCCATTGTCATTTGGGTACAGTT
>PILA-20
ATCCCCTCTTCCTTCCTTCC--------AGCAACAAGCCAACCATCACTT-----------------------------CCCTCACTTGTTGATCATCATCTTGTATATTTGAAAGACAGAAATTTGTGCTACCAATTACCCCCAGTGAACACACTGGAAATGTACTGCTATGATGGGTGAATAAGACCCTCTTGAGTGCATGCCTCCCTCCCTGCTGCTTTGTTAGTATTAAAAATTGTACAGATGGTAGGGAATTTGCTGTTGAATTGTTGCATCATATGAAATGCCTGTAATCCTGATTTGTATGGACTAAGTAATTGTCATCATCCGAGCCAAAATGAGGGTATTGACCATCTGATCCATCCTCATCTTCCT---CATATTCATCCCCATCTTCATTCCCTCCATTGTCATTTGGGTACAGTT
>PILA-29
ATCCCCTCTTCCTTCCTTCC--------AGCAACAAGCCAACCATCACTT-----------------------------CCCTCACTTGTTGATCATCATCTTGTATATTTGAAAGACAGAAATTTGTGCTACCAATTACCCCCAGTGAACACACTGGAAATGTACTGCTATGATGGGTGAATAAGACCCTCTTGAGTGCATGCCTCCCTCCCTGCTGCTTTGTTAGTATTAAAAATTGTACAGATGGTAGGGAATTTGCTGTTGAATTGTTGCATCATATGAAATGCCTGTAATCCTGATTTGTATGGACTAAGTAATTGTCATCATCGGAGCCAAAATGAGGGTATTGACCATCTGATCCATCCTCATCTTCCT---CATATTCATCCCCATCTTCATTCCCTCCATTGTCATTTGGGTACAGTT
>PILA-24
ATCCCCTCTTCCTTCCTTCC--------AGCAACAAGCCAACCATCACTT-----------------------------CCCTCACTTGTTGATCATCATCTTGTATATTTGAAAGACAGAAATTTGTGCTACCAATTACCCCCAGTGAACACACTGGAAATGTACTGCTATGATGGGTGAATAAGACCCTCTTGAGTGCATGCCTCCCTCCCTGCTGCTTTGTTAGTATTAAAAATTGTACAGATGGTAGGGAATTTGCTGTTGAATTGTTGCATCATATGAAATGCCTGTAATCCTGATTTGTATGGACTAAGTAATTGTCATCATCGGAGCCAAAATGAGGGTATTGACCATCTGATCCATCCTCATCTTCCT---CATATTCATCCCCATCTTCATTCCCTCCATTGTCATTTGGGTACAGTT
>PILA-17
ATCCCCTCTTCCTTCCTTCC--------AGCAACAAGCCAACCATCACTT-----------------------------CCCTCACTTGTTGATCATCATCTTGTATATTTGAAAGACAGAAATTTGTGCTACCAATTACCCCCAGTGAACACACTGGAAATGTACTGCTATGATGGGTGAATAAGACCCTCTTGAGTGCATGCCTCCCTCCCTGCTGCTTTGTTAGTATTAAAAATTGTACAGATGGTAGGGAATTTGCTGTTGAATTGTTGCATCATATGAAATGCCTGTAATCCTGATTTGTATGGACTAAGTAATTGTCATCATCCGAGCCAAAATGAGGGTATTGACCATCTGATCCATCCTCATCTTCCT---CATATTCATCCCCATCTTCATTCCCTCCATTGTCATTTGGGTACAGTT
>PILA-23
ATCCCCTCTTCCTTCCTTCC--------AGCAACAAGCCAACCATCACTT-----------------------------CCCTCACTTGTTGATCATCATCTTGTATATTTGAAAGACAGAAATTTGTGCTACCAATTACCCCCAGTGAACACACTGGAAATGTACTGCTATGATGGGTGAATAAGACCCTCTTGAGTGCATGCCTCCCTCCCTGCTGCTTTGTTAGTATTAAAAATTGTACAGATGGTAGGGAATTTGCTGTTGAATTGTTGCATCATATGAAATGCCTGTAATCCTGATTTGTATGGACTAAGTAATTGTCATCATCGGAGCCAAAATGAGGGTATTGACCATCTGATCCATCCTCATCTTCCT---CATATTCATCCCCATCTTCATTCCCTCCATTGTCATTTGGGTACAGTT
>PILA-19
ATCCCCTCTTCCTTCCTTCC--------AGCAACAAGCCAACCATCACTT-----------------------------CCCTCACTTGTTGATCATCATCTTGTATATTTGAAAGACAGAAATTTGTGCTACCAATTACCCCCAGTGAACACACTGGAAATGTACTGCTATGATGGGTGAATAAGACCCTCTTGAGTGCATGCCTCCCTCCCTGCTGCTTTGTTAGTATTAAAAATTGTACAGATGGTAGGGAATTTGCTGTTGAATTGTTGCATCATATGAAATGCCTGTAATCCTGATTTGTATGGACTAAGTAATTGTCATCATCGGAGCCAAAATGAGGGTATTGACCATCTGATCCATCCTCATCTTCCT---CATATTCATCCCCATCTTCATTCCCTCCATTGTCATTTGGGTACAGTT
>PILA-27
ATCCCCTCTTCCTTCCTTCC--------AGCAACAAGCCAACCATCACTT-----------------------------CCCTCACTTGTTGATCATCATCTTGTATATTTGAAAGACAGAAATTTGTGCTACCAATTACCCCCAGTGAACACACTGGAAATGTACTGCTATGATGGGTGAATAAGACCCTCTTGAGTGCATGCCTCCCTCCCTGCTGCTTTGTTAGTATTAAAAATTGTACAGATGGTAGGGAATTTGCTGTTGAATTGTTGCATCATATGAAATGCCTGTAATCCTGATTTGTATGGACTAAGTAATTGTCATCATCGGAGCCAAAATGAGGGTATTGACCATCTGATCCATCCTCATCTTCCT---CATATTCATCCCCATCTTCATTCCCTCCATTGTCATTTGGGTACAGTT
>PILA-28
ATCCCCTCTTCCTTCCTTCC--------AGCAACAAGCCAACCATCACTT-----------------------------CCCTCACTTGTTGATCATCATCTTGTATATTTGAAAGACAGAAATTTGTGCTACCAATTACCCCCAGTGAACACACTGGAAATGTACTGCTATGATGGGTGAATAAGACCCTCTTGAGTGCATGCCTCCCTCCCTGCTGCTTTGTTAGTATTAAAAATTGTACAGATGGTAGGGAATTTGCTGTTGAATTGTTGCATCATATGAAATGCCTGTAATCCTGATTTGTATGGACTAAGTAATTGTCATCATCGGAGCCAAAATGAGGGTATTGACCATCTGATCCATCCTCATCTTCCT---CATATTCATCCCCATCTTCATTCCCTCCATTGTCATTTGGGTACAGTT
>PILA-22
ATCCCCTCTTCCTTCCTTCC--------AGCAACAAGCCAACCATCACTT-----------------------------CCCTCACTTGTTGATCATCATCTTGTATATTTGAAAGACAGAAATTTGTGCTACCAATTACCCCCAGTGAACACACTGGAAATGTACTGCTATGATGGGTGAATAAGACCCTCTTGAGTGCATGCCTCCCTCCCTGCTGCTTTGTTAGTATTAAAAATTGTACAGATGGTAGGGAATTTGCTGTTGAATTGTTGCATCATATGAAATGCCTGTAATCCTGATTTGTATGGACTAAGTAATTGTCATCATCCGAGCCAAAATGAGGGTATTGACCATCTGATCCATCCTCATCTTCCT---CATATTCATCCCCATCTTCATTCCCTCCATTGTCATTTGGGTACAGTT
>PILA-26
ATCCCCTCTTCCTTCCTTCC--------AGCAACAAGCCAACCATCACTT-----------------------------CCCTCACTTGTTGATCATCATCTTGTATATTTGAAAGACAGAAATTTGTGCTACCAATTACCCCCAGTGAACACACTGGAAATGTACTGCTATGATGGGTGAATAAGACCCTCTTGAGTGCATGCCTCCCTCCCTGCTGCTTTGTTAGTATTAAAAATTGTACAGATGGTAGGGAATTTGCTGTTGAATTGTTGCATCATATGAAATGCCTGTAATCCTGATTTGTATGGACTAAGTAATTGTCATCATCCGAGCCAAAATGAGGGTATTGACCATCTGATCCATCCTCATCTTCCT---CATATTCATCCCCATCTTCATTCCCTCCATTGTCATTTGGGTACAGTT
>PILA-18
ATCCCCTCTTCCTTCCTTCC--------AGCAACAAGCCAACCATCACTT-----------------------------CCCTCACTTGTTGATCATCATCTTGTATATTTGAAAGACAGAAATTTGTGCTACCAATTACCCCCAGTGAACACACTGGAAATGTACTGCTATGATGGGTGAATAAGACCCTCTTGAGTGCATGCCTCCCTCCCTGCTGCTTTGTTAGTATTAAAAATTGTACAGATGGTAGGGAATTTGCTGTTGAATTGTTGCATCATATGAAATGCCTGTAATCCTGATTTGTATGGACTAAGTAATTGTCATCATCGGAGCCAAAATGAGGGTATTGACCATCTGATCCATCCTCATCTTCCT---CATATTCATCCCCATCTTCATTCCCTCCATTGTCATTTGGGTACAGTT
