# Supplementary material for: An empirical evaluation of two-stage species tree inference strategies using a multilocus dataset from North American pines
Source: BMC Evol Biol. 2014 Mar 29;14:67. doi: 10.1186/1471-2148-14-67 (PMC4021425; doi:10.1186/1471-2148-14-67)
Supplement: Additional file 3 — Zip archive containing data filesDp,Dp,0,Ds,Ds,0, and a description of these files. [file 1471-2148-14-67-S3.zip › DeGiorgioEtAl_2014_AdditionalFile1/Dataset_Dp0/CL1213Contig1_01.fas]

>PIAL-13
ATTCCCCATCAGGAGACCAGCTGGGCATGGTGTCAATCCAGGGGCCTTCAGTAAGGGCACGGATTCCTCCCTCCTCGCCCTGTTCTGCATCCATAATGTACAAATTCTTGTGCCCAGAACGACCTGATCTGAAAACCAGTTGCTTCCCATCAGGGGAAGAACTGGGAAAAGCATTGTTTTTAGTCCCATCTTTGGTTAGAATCCTAACCTCAGATTTTACTTCCTCTGATTCCTCCTCCAGAGCCAAATCCTCTGGATTGAACCTGATGGAGATTATATGAACTGTGGCGGTCATAGCTGTTT
>PIAL-15
ATTCCCCATCAGGAGACCAATTGGGCATGGTGTCAATCCAGGGGCCTTCAGTAAGGGCACGGATTCCTCCCTCCTCGCCCTGTTCTGCATCCATAATGTACAAATTCTTGTGCCCAGAACGACCTGATCTGAAAACCAGTTGCTTCCCATCAGGGGAAGAACTGGGAAAAGCATTGTTTTTAGTCCCATCTTTGGTTAGAATCCTAACCTCAGATTTTACTTCCTCTGATTCCTCCTCCAGAGCCAAATCCTCTGGATTGAACCTGATGGAGATTATATGAACTGTGGCGGTCATAGCTGTTT
>PIAL-4
ATTCCCCATCAGGAGACCAGTTGGGCATGGTGTCAATCCAGGGGCCTTCAGTAAGGGCACGGATTCCTCCCTCCTCGCCCTGTTCTGCATCCATAATGTACAAATTCTTGTGCCCAGAACGACCTGATCTGAAAACCAGTTGCTTCCCATCAGGGGAAGAACTGGGAAATGCATTGTTTCTAGTCCCATCTTTGGTAAGAATCCTAACCTCAGATTTTACTTCTTCTAATTCC---TCCAGACCTAAATCCTCTGGATTGAACTTGATGGAGATTATATGAACTGTGGCGGTCATAGCTGTTT
>PIAL-10
ATTCCCCATCAGGAGACCAATTGGGCATGGTGTCAATCCAGGGGCCTTCAGTAAGGGCACGGATTCCTCCCTCCTCGCCCTGTTCTGCATCCATAATGTACAAATTCTTGTGCCCAGAACGACCTGATCTGAAAACCAGTTGCTTCCCATCAGGGGAAGAACTGGGAAAAGCATTGTTTTTAGTCCCATCTTTGGTTAGAATCCTAACCTCAGATTTTACTTCCTCTGATTCCTCCTCCAGAGCCAAATCCTCTGGATTGAACCTGATGGAGATTATATGAACTGTGGCGGTCATAGCTGTTT
>PIAL-3
ATTCCCCATCAGGAGACCAGTTGGGCATGGTGTCAATCCAGGGGCCTTCAGTAAGGGCACGGATTCCTCCCTCCTCGCCCTGTTCTGCATCCATAATGTACAAATTCTTGTGCCCAGAACGACCTGATCTGAAAACCAGTTGCTTCCCATCAGGGGAAGAACTGGGAAATGCATTGTTTCTAGTCCCATCTTTGGTAAGAATCCTAACCTCAGATTTTACTTCTTCTAATTCC---TCCAGACCTAAATCCTCTGGATTGAACTTGATGGAGATTATATGAACTGTGGCGGTCATAGCTGTTT
>PIAL-16
ATTCCCCATCAGGAGACCAGTTGGGCATGGTGTCAATCCAGGGGCCTTCGGTAAGGGCACGGATTCCGCCCTCCTCGCCCTGTTCTGCATCCATAATGTACAAATTCTTGTGCCCAGAACGACCTGATCTGAAAACCAGTTGCTTCCCATAAGGGGAAGAACTGGGAAAAGCATTGTTTTTAGTCCCATCTTTGGTAAGAATCCTAACCTCAGATTTTACTTCTTCTAATTCC---TCCAGAGCCAAATCCTCTGGATTGAACCTGATGGAGATTATATGAACTGTGGCGGTCATAGCTGTTT
>PIAL-12
ATTCCCCATCAGGAGACCAGTTGGGCATGGTGTCAATCCAGGGGCCTTCGGTAAGGGCACGGATTCCGCCCTCCTCGCCCTGTTCTGCATCCATAATGTACAAATTCTTGTGCCCAGAACGACCTGATCTGAAAACCAGTTGCTTCCCATAAGGGGAAGAACTGGGAAAAGCATTGTTTTTAGTCCCATCTTTGGTAAGAATCCTAACCTCAGATTTTACTTCTTCTAATTCC---TCCAGAGCCAAATCCTCTGGATTGAACCTGATGGAGATTATATGAACTGTGGCGGTCATAGCTGTTT
>PIAL-6
ATTCCCCATCAGGAGACCAGTTGGGCATGGTGTCAATCCAGGGGCCTTCAGTAAGGGCACGGATTCCTCCCTCCTCGCCCTGTTCTGCATCCATAATGTACAAATTCTTGTGCCCAGAACGACCTGATCTGAAAACCAGTTGCTTCCCATCAGGGGAAGAACTGGGAAATGCATTGTTTCTAGTCCCATCTTTGGTAAGAATCCTAACCTCAGATTTTACTTCTTCTAATTCC---TCCAGACCTAAATCCTCTGGATTGAACTTGATGGAGATTATATGAACTGTGGCGGTCATAGCTGTTT
>PIAY-6
ATTCCCCATCAGGAGACCAGCTGGGCATGGTGTCAATCCAGGGGCCTTCAGTAAGGGCACGGATTCCTCCCTCCTCGCCCTGTTCTGCATCCATAATGTACAAATTCTTGTGCCCAGAACGACCTGATCTGAAAACCAGTTGCTTCCCATCAGGGGAAGAACTGGGAAAAGCATTGTTTTTAGTCCCATCTTTGGTTAGAATCCTAACCTCAGATTTTACTTCCTCTGATTCCTCCTCCAGAGCCAAATCCTCTGGATTGAACCTGATGGAGATTATATGAACTGTGGCGGTCATAGCTGTTT
>PIAY-5
ATTCCCCATCAGGAGACCAGCTGGGCATGGTGTCAATCCAGGGGCCTTCAGTAAGGGCACGGATTCCTCCCTCCTCGCCCTGTTCTGCATCCATAATGTACAAATTCTTGTGCCCAGAACGACCTGATCTGAAAACCAGTTGCTTCCCATCAGGGGAAGAACTGGGAAAAGCATTGTTTTTAGTCCCATCTTTGGTTAGAATCCTAACCTCAGATTTTACTTCCTCTGATTCCTCCTCCAGAGCCAAATCCTCTGGATTGAACCTGATGGAGATTATATGAACTGTGGCGGTCATAGCTGTTT
>PIAY-16
ATTCCCCATCAGGAGACCAATTGGGCATGGTGTCAATCCAGGGGCCTTCAGTAAGGGCACGGATTCCTCCCTCCTCGCCCTGTTCTGCATCCATAATGTACAAATTCTTGTGCCCAGAACGACCTGATCTGAAAACCAGTTGCTTCCCATCAGGGGAAGAACTGGGAAAAGCATTGTTTTTAGTCCCATCTTTGGTTAGAATCCTAACCTCAGATTTTACTTCCTCTGATTCCTCCTCCAGAGCCAAATCCTCTGGATTGAACCTGATGGAGATTATATGAACTGTGGCGGTCATAGCTGTTT
>PIAY-3
ATTCCCCATCAGGAGACCAGCTGGGCATGGTGTCAATCCAGGGGCCTTCAGTAAGGGCACGGATTCCTCCCTCCTCGCCCTGTTCTGCATCCATAATGTACAAATTCTTGTGCCCAGAACGACCTGATCTGAAAACCAGTTGCTTCCCATCAGGGGAAGAACTGGGAAAAGCATTGTTTTTAGTCCCATCTTTGGTTAGAATCCTAACCTCAGATTTTACTTCCTCTGATTCCTCCTCCAGAGCCAAATCCTCTGGATTGAACCTGATGGAGATTATATGAACTGTGGCGGTCATAGCTGTTT
>PIAY-19
ATTCCCCATCAGGAGACCAGTTGGGCATGGTGTCAATCCAGGGGCCTTCAGTAAGGGCACGGATTCCTCCCTCCTCGCCCTGTTCTGCATCCATAATGTACAAATTCTTGTGCCCAGAACGACCTGATCTGAAAACCAGTTGCTTCCCATCAGGGGAAGAACTGGGAAAAGCATTGTTTTTAGTCCCATCTTTGGTTAGAATCCTAACCTCAGATTTTACTTCCTCTGATTCCTCCTCCAGAGCCAAATCCTCTGGATTGAACCTGATGGAGATTATATGAACTGTGGCGGTCATAGCTGTTT
>PIAY-15
ATTCCCCATCAGCAGACCAGCTGGGCATGGTGTCAATCCAGGGGGCTTCAGTAAGGGCACGGATTCCTCCCTCCTCGCCCTGTTCTGCATCCATAATGTACAAATTCTTGTGCCCAGAACGACCTGATCTGAAAACCAGTTGCTTCCCATCAGGGGAAGAACTGGGAAAAGCATTGTTTTTAGTCCCATCTTTGGTAAGAATCCTAACCTCAGATTTTACTTCTTCTGATTCC---TCCAGACCTAAATCCTCTGGATTGAACCTGATGGAGATTATATGAACTGTGGCGGTCATAGCTGTTT
>PIAY-17
ATTCCCCATCAGGAGACCAGCTGGGCATGGTGTCAATCCAGGGGCCTTCTGTAAGGGCACGGATTCCTCCCTCCTCGCCCTGTTCTGCATCCATAATGTACAAATTCTTGTGCCCAGAACGACCTGATCTGAAAACCAGTTGCTTCCCATCAGGGGAAGAACTGGGAAAAGCATTGTTTTTAGTCCCATCTTTGGTAAGAATCCTAACCTCAGATTTTACTTCTTCTAATTCC---TCCAGACCTAAATCCTCTGGGTTGAAACTGATGGAGATTATATGAACTGTGGCGGTCATAGCTGTTT
>PIAY-10
ATTCCCCATCAGGAGACCAGCTGGGCATGGTGTCAATCCAGGGGCCTTCAGTAAGGGCACGGATTCCTCCCTCCTCGCCCTGTTCTGCATCCATAATGTACAAATTCTTGTGCCCAGAACGACCTGATCTGAAAACCAGTTGCTTCCCATCAGGGGAAGAACTGGGAAAAGCATTGTTTTTAGTCCCATCTTTGGTTAGAATCCTAACCTCAGATTTTACTTCCTCTGATTCCTCCTCCAGAGCCAAATCCTCTGGATTGAACCTGATGGAGATTATATGAACTGTGGCGGTCATAGCTGTTT
>PIAY-1
ATTCCCCATCAGGAGACCAGCTGGGCATGGTGTCAATCCAGGGGCCTTCTGTAAGGGCACGGATTCCTCCCTCCTCGCCCTGTTCTGCATCCATAATGTACAAATTCTTGTGCCCAGAACGACCTGATCTGAAAACCAGTTGCTTCCCATCAGGGGAAGAACTGGGAAAAGCATTGTTTTTAGTCCCATCTTTGGTAAGAATCCTAACCTCAGATTTTACTTCTTCTAATTCC---TCCAGACCTAAATCCTCTGGGTTGAAACTGATGGAGATTATATGAACTGTGGCGGTCATAGCTGTTT
>PIAY-2
ATTCCCCATCAGGAGACCAGCTGGGCATGGTGTCAATCCAGGGGCCTTCTGTAAGGGCACGGATTCCTCCCTCCTCGCCCTGTTCTGCATCCATAATGTACAAATTCTTGTGCCCAGAACGACCTGATCTGAAAACCAGTTGCTTCCCATCAGGGGAAGAACTGGGAAAAGCATTGTTTTTAGTCCCATCTTTGGTAAGAATCCTAACCTCAGATTTTACTTCTTCTAATTCC---TCCAGACCTAAATCCTCTGGGTTGAAACTGATGGAGATTATATGAACTGTGGCGGTCATAGCTGTTT
>PIAY-13
ATTCCCCATCAGGAGACCAATTGGGCATGGTGTCAATCCAGGGGCCTTCAGTAAGGGCACGGATTCCTCCCTCCTCGCCCTGTTCTGCATCCATAATGTACAAATTCTTGTGCCCAGAACGACCTGATCTGAAAACCAGTTGCTTCCCATCAGGGGAAGAACTGGGAAAAGCATTGTTTTTAGTCCCATCTTTGGTTAGAATCCTAACCTCAGATTTTACTTCCTCTGATTCCTCCTCCAGAGCCAAATCCTCTGGATTGAACCTGATGGAGATTATATGAACTGTGGCGGTCATAGCTGTTT
>PIAY-4
ATTCCCCATCAGGAGACCAGCTGGGCATGGTGTCAATCCAGGGGCCTTCTGTAAGTGCACGGATTCCTCCCTCCTCGCCCTGTTCTGCATCCATAATGTACAAATTCTTGTGCCCAGAACGACCTGATCTGAAAACCAGTTGCTTCCCATCAGGGGAAGAACTGGGAAAAGCATTGTTTTTAGTCCCATCTTTGGTAAGAATCCTAACCTCAGATTTTACTTCTTCTAATTCC---TCCAGACCTAAATCCTCTGGGTTGAAACTGATGGAGATTATATGAACTGTGGCGGTCATAGCTGTTT
>PIAY-18
ATTCCCCATCAGGAGACCAATTGGGCATGGTGTCAATCCAGGGGCCTTCAGTAAGGGCACGGATTCCTCCCTCCTCGCCCTGTTCTGCATCCATAATGTACAAATTCTTGTGCCCAGAACGACCTGATCTGAAAACCAGTTGCTTCCCATCAGGGGAAGAACTGGGAAAAGCATTGTTTTTAGTCCCATCTTTGGTTAGAATCCTAACCTCAGATTTTACTTCCTCTGATTCCTCCTCCAGAGCCAAATCCTCTGGATTGAACCTGATGGAGATTATATGAACTGTGGCGGTCATAGCTGTTT
>PIAY-7
ATTCCCCATCAGGAGACCAGCTGGGCATGGTGTCAATCCAGGGGCCTTCTGTAAGGGCACGGATTCCTCCCTCCTCGCCCTGTTCTGCATCCATAATGTACAAATTCTTGTGCCCAGAACGACCTGATCTGAAAACCAGTTGCTTCCCATCAGGGGAAGAACTGGGAAAAGCATTGTTTTTAGTCCCATCTTTGGTAAGAATCCTAACCTCAGATTTTACTTCTTCTAATTCC---TCCAGACCTAAATCCTCTGGGTTGAAACTGATGGAGATTATATGAACTGTGGCGGTCATAGCTGTTT
>PIAY-9
ATTCCCCATCAGGAGACCAGCTGGGCATGGTGTCAATCCAGGGGCCTTCAGTAAGGGCACGGATTCCTCCCTCCTCGCCCTGTTCTGCATCCATAATGTACAAATTCTTGTGCCCAGAACGACCTGATCTGAAAACCAGTTGCTTCCCATCAGGGGAAGAACTGGGAAAAGCATTGTTTTTAGTCCCATCTTTGGTTAGAATCCTAACCTCAGATTTTACTTCCTCTGATTCCTCCTCCAGAGCCAAATCCTCTGGATTGAACCTGATGGAGATTATATGAACTGTGGCGGTCATAGCTGTTT
>PIAY-8
ATTCCCCATCAGGAGACCAGCTGGGCATGGTGTCAATCCAGGGGCCTTCAGTAAGGGCACGGATTCCTCCCTCCTCGCCCTGTTCTGCATCCATAATGTACAAATTCTTGTGCCCAGAACGACCTGATCTGAAAACCAGTTGCTTCCCATCAGGGGAAGAACTGGGAAAAGCATTGTTTTTAGTCCCATCATTGGTTAGAATCCTAACCTCAGATTTTACTTCCTCTGATTCCTCCTCCAGAGCCAAATCCTCTGGATTGAACCTGATGGAGATTATATGAACTGTGGCGGTCATAGCTGTTT
>PIBU-1
ATTCCCCATCAGGAGACCAGCTGGGCATGGTGTCAATCCAGGGGCCTTCAGTAAGGGCACGGATTCCGCCCTCCTCGCCCTGTTTTGCATCCATAATGTACAAATTCTTGTGCCCAGAACGACCTGATCTGAAAACCAGTTGCTTCCCATCAGGGGAAGAACTGGGAAAAGCATTGTTTTTAGTCCCATCTTTGGTAAGAATCCTAACCTCAGATTTTACTTCTTCTGATTCC---TCCAGACCTAAATCCTCTGGATTGAACCTGATGGAGATTATATGAACTGTGGCGGTCATAGCTGTTT
>PIFL-16
ATTCCCCATCAGGAGACCAGCTGGGCATGGTGTCAATCCAGGGGCCTTCAGTAAGGGCACGGATTCCTCCCTCCTCGCCCTGTTCTGCATCCATAATGTACAAATTCTTGTGCCCAGAACGACCTGATCTGAAAACCAGTTGCTTCCCATCAGGGGAAGAACTGGGAAAAGCATTGTTTTTAGTCCCATCATTGGTTAGAATCCTAACCTCAGATTTTACTTCCTCTGATTCCTCCTCCAGAGCCAAATCCTCTGGATTGAACCTGATGGAGATTATATGAACTGTGGCGGTCATAGCTGTTT
>PIFL-14
ATTCCCCATCAGGAGACCAGCTGGGCATGGTGTCAATCCAGGGGCCTTCAGTAAGGGCACGGATTCCTCCCTCCTCGCCCTGTTCTGCATCCATAATGTACAAATTCTTGTGCCCAGAACGACCTGATCTGAAAACCAGTTGCTTCCCATCAGGGGAAGAACTGGGAAAAGCATTGTTTTTAGTCCCATCTTTGGTAAGAATCCTAACCTCAGATTTTACTTCTTCTGATTCC---TCCAGACCTAAATTCTCTGGATTGAACCTGATGGAGATTATATGAACTGTGGCGGTCATAGCTGTTT
>PIFL-12
ATTCCCCATCAGGAGACCAGCTGGGCATGGTGTCAATCCAGGGGCCTTCTGTAAGGGCACGGATTCCTCCCTCCTCGCCCTGTTCTGCATCCATAATGTACAAATTTTTGTGCCCAGAACGACCTGATCTGAAAACCAGTTGCTTCCCATCAGGGGAAGAACTGGGAAAAGCAGTGTTTTTAGTCCCATCTTTGGTAAGAATCCTAACCTCAGATTTTACTTCTTCTAATTCC---TCCAGACCTAAATCCTCTGGGTTGAAACTGATGGAGATTATATGAACTGTGGCGGTCATAGCTGTTT
>PIFL-13
ATTCCCCATCAGGAGACCAGCTGGGCATGGTGTCAATCCAGGGGCCTTCTGTAAGGGCACGGATTCCTCCCTCCTCGCCCTGTTCTGCATCCATAATGTACAAATTCTTGTGCCCAGAACGACCTGATCTGAAAACCAGTTGCTTCCCATCAGGGGAAGAACTGGGAAAAGCATTGTTTTTAGTCCCATCTTTGGTAAGAATCCTAACCTCAGATTTTACTTCTTCTAATTCC---TCCAGACCTAAATCCTCTGGGTTGAAACTGATGGAGATTATATGAACTGTGGCGGTCATAGCTGTTT
>PIFL-1
ATTCCCCATCAGGAGACCAGCTGGGCATGGTGTCAATCCAGGGGCCTTCTGTAAGGGCACGGATTCCTCCCTCCTCGCCCTGTTCTGCATCCATAATGTACAAATTCTTGTGCCCATAACGACCTGATCTGAAAACCAGTTGCTTCCCATCAGGGGAAGAACTGGAAAAAGCATTGTTTTTAGTCCCATCTTTGGTAAGAATCCTAACCTCAGATTTTACTTCGTCTAATTCC---TCCAGACCTAAATCCTCTGGGTTGAAACTGATGGAGATTATATGAACTGTGGCGGTCATAGCTGTTT
>PIFL-3
ATTCCCCATCAGGAGACCAGCTGGGCATGGTGTCAATCCAGGGGCCTTCTGTAAGGGCACGGATTCCTCCCTCCTCGCCCTGTTCTGCATCCATAATGTACAAATTCTTGTGCCCATAACGACCTGATCTGAAAACCAGTTGCTTCCCATCAGGGGAAGAACTGGAAAAAGCATTGTTTTTAGTCCCATCTTTGGTAAGAATCCTAACCTCAGATTTTACTTCGTCTAATTCC---TCCAGACCTAAATCCTCTGGGTTGAAACTGATGGAGATTATATGAACTGTGGCGGTCATAGCTGTTT
>PIFL-5
ATTCCCCATCAGGAGACCAGTTGGGCATGGTGTCAATCCAGGGGCCTTCAGTAAGGGCACGGATTCCTCCCTCCTCGCCCTGTTCTGCATCCATAATGTACAAATTCTTGTGCCCAGAACGACCTGATCTGAAAACCAGTTGCTTCCCATCAGGGGAAGAACTGGGAAAAGCATTGTTTTTAGTCCCATCTTTGGTTAGAATCCTAACCTCAGATTTTACTTCCTCTGATTCCTCCTCCAGAGCCAAATCCTCTGGATTGAACCTGATGGAGATTATATGAACTGTGGCGGTCATAGCTGTTT
>PIFL-17
ATTCCCCATCAGGAGACCAGCTGGGCATGGTGTCAATCCAGGGGCCTTCAGTAAGGGCACGGATTCCTCCCTCCTCGCCCTGTTCTGCATCCATAATGTACAAATTCTTGTGCCCAGAACGACCTGATCTGAAAACCAGTTGCTTCCCATCAGGGGAAGAACTGGGAAAAGCATTGTTTTTAGTCCCATCATTGGTTAGAATCCTAACCTCAGATTTTACTTCCTCTGATTCCTCCTCCAGAGCCAAATCCTCTGGATTGAACCTGATGGAGATTATATGAACTGTGGCGGTCATAGCTGTTT
>PIFL-15
ATTCCCCATCAGGAGACCAGCTGGGCATGGTGTCAATCCAGGGGCCTTCAGTAAGGGCACGGATTCCTCCCTCCTCGCCCTGTTCTGCATCCATAATGTACAAATTCTTGTGCCCAGAACGACCTGATCTGAAAACCAGTTGCTTCCCATCAGGGGAAGAACTGGGAAAAGCATTGTTTTTAGTCCCATCTTTGGTAAGAATCCTAACCTCAGATTTTACTTCTTCTGATTCC---TCCAGACCTAAATTCTCTGGATTGAACCTGATGGAGATTATATGAACTGTGGCGGTCATAGCTGTTT
>PIFL-2
ATTCCCCATCAGGAGACCAGTTGGGCATGGTGTCAATCCAGGGGCCTTCAGTAAGGGCACGGATTCCTCCCTCCTCGCCCTGTTCTGCATCCATAATGTACAAATTCTTGTGCCCAGAACGACCTGATCTGAAAACCAGTTGCTTCCCATCAGGGGAAGAACTGGGAAAAGCATTGTTTTTAGTCCCATCTTTGGTTAGAATCCTAACCTCAGATTTTACTTCCTCTGATTCCTCCTCCAGAGCCAAATCCTCTGGATTGAACCTGATGGAGATTATATGAACTGTGGCGGTCATAGCTGTTT
>PIFL-9
ATTCCCCATCAGGAGACCAGCTGGGCATGGTGTCAATCCAGGGGCCTTCTGTAAGGGCACGGATTCCTCCCTCCTCGCCCTGTTCTGCATCCATAATGTACAAATTCTTGTGCCCAGAACGACCTGATCTGAAAACCAGTTGCTTCCCATCAGGGGAAGAACTGGGAAAAGCATTGTTTTTAGTCCCATCTTTGGTAAGAATCCTAACCTCAGATTTTACTTCTTCTAATTCC---TCCAGACCTAAATCCTCTGGGTTGAAACTGATGGAGATTATATGAACTGTGGCGGTCATAGCTGTTT
>PIGE-1
ATTCCCCATCAGGAGACCAGCTGGGCATGGTGTCAATCCAGGGGCCTTCAGTAAGGGCACGGATTCCGCCCTCCTCGCCCTGTTCTGCATCCATAATGTACAAATTCTTGTGCCCAGAACGACCTGATCTGAAAACCAGTTGCTTCCCATCAGGGGAAGAACTGGGAAAAGCATTGTTTTTAGTCCCATCTTTGGTAAGAATCCTAACCTCAGATTTTACTTCTTCTGATTCC---TCCAGACCTAAATCCTCTGGATTGAACCTGATGGAGATTATATGAACTGTGGCGGTCATAGCTGTTT
>PIGE-2
ATTCCCCATCAGGAGACCAGCTGGGCATGGTGTCAATCCAGGGGCCTTCAGTAAGGGCACGGATTCCGCCCTCCTCGCCCTGTTCTGCATCCATAATGTACAAATTCTTGTGCCCAGAACGACCTGATCTGAAAACCAGTTGCTTCCCATCAGGGGAAGAACTGGGAAAAGCATTGTTTTTAGTCCCATCTTTGGTAAGAATCCTAACCTCAGATTTTACTTCTTCTGATTCC---TCCAGACCTAAATCCTCTGGATTGAACCTGATGGAGATTATATGAACTGTGGCGGTCATAGCTGTTT
>PIMN-9
ATTCCCCATCAGGAGACCAGCTGGGCATGGTGTCAATCCAGGGGCCTTCTGTAAGGGCACGGATTCCTCCCTCCTCGCCCTGTTCTGCATCCATAATGTACAAATTCTTGTGCCCAGAACGACCTGATCTGAAAACCAGTTGCTTCCCATCAGGGGAAGAACTGGGAAAAGCATTGTTTTTAGTCCCATCTTTGGTAAGAATCCTAACCTCAGATTTTACTTCTTCTAATTCC---TCCAGACCTAAATCCTCTGGGTTGAAACTGATGGAGATTATATGAACTGTGGCGGTCATAGCTGTTT
>PIMN-17
ATTCCCCATCAGGAGACCAGCTGGGCATGGTGTCAATCCAGGGGCCTTCAGTAAGGGCACGGATTCCTCCCTCCTCGCCCTGTTCTGCATCCATAATGTACAAATTCTTGTCCCCAGAACGACCTGATCTGAAAACCAGTTGCTTCCCATCAGGGGAAGAACTGGGAAAAGCATTGTTTTTAGTCCCATCTTTGGTAAGAATCCTAACCTCAGATTTTACTTCTTCTGATTCC---TCCAGACCTAAATCCTCTGGATTGAACCTGATGGAGATTATATGAACTGTGGCGGTCATAGCTGTTT
>PIMN-6
ATTCCCCATCAGGAGACCAATTGGGCATGGTGTCAATCCAGGGGCCTTCAGTAAGGGCACGGATTCCTCCCTCCTCGCCCTGTTCTGCATCCATAATGTACAAATTCTTGTGCCCAGAACGACCTGATCTGAAAACCAGTTGCTTCCCATCAGGGGAAGAACTGGGAAAAGCATTGTTTTTAGTCCCATCTTTGGTTAGAATCCTAACCTCAGATTTTACTTCCTCTGATTCCTCCTCCAGAGCCAAATCCTCTGGATTGAACCTGATGGAGATTATATGAACTGTGGCGGTCATAGCTGTTT
>PIMN-5
ATTCCCCATCAGGAGACCAGCTGGGCATGGTGTCAATCCAGGGGCCTTTAGTAAGGGCACGGATTCCTCCCTCCTCGCCCTGTTCTGCATCCATAATGTACAAATTCTTGTGCCCAGAACGACCTGATCTGAAAACCAGTTGCTTCCCATCAGGGGAAGAACTGGGAAAAGCATTGTTTTTAGTCCCATCTTTGGTTAGAATCCTAACCTCAGATTTTACTTCCTCTGATTCCTCCTCCAGAGCCAAATCCTCTGGATTGAACCTGATGGAGATTATATGAACTGTGGCGGTCATAGCTGTTT
>PIMN-12
ATTCCCCATCAGGAGACCAATTGGGCATGGTGTCAATCCAGGGGCCTTCAGTAAGGGCACGGATTCCTCCCTCCTCGCCCTGTTCTGCATCCATAATGTACAAATTCTTGTGCCCAGAACGACCTGATCTGAAAACCAGTTGCTTCCCATCAGGGGAAGAACTGGGAAAAGCATTGTTTTTAGTCCCATCTTTGGTTAGAATCCTAACCTCAGATTTTACTTCCTCTGATTCCTCCTCCAGAGCCAAATCCTCTGGATTGAACCTGATGGAGATTATATGAACTGTGGCGGTCATAGCTGTTT
>PIMN-1
ATTCCCCATCAGGAGACCAGCTGGGCATGGTGTCAATCCAGGGGCCTTCTGTAAGGGCACGGATTCCTCCCTCCTCGCCCTGTTCTGCATCCATAATGTACAAATTCTTGTGCCCAGAACGACCTGATCTGAAAACCAGTTGCTTCCCATCAGGGGAAGAACTGGGAAAAGCATTGTTTTTAGTCCCATCTTTGGTAAGAATCCTAACCTCAGATTTTACTTCTTCTAATTCC---TCCAGACCTAAATCCTCTGGGTTGAAACTGATGGAGATTATATGAACTGTGGCGGTCATAGCTGTTT
>PIMN-18
ATTCCCCATCAGGAGACCAATTGGGCATGGTGTCAATCCAGGGGCCTTCAGTAAGGGCACGGATTCCTCCCTCCTCGCCCTGTTCTGCATCCATAATGTACAAATTCTTGTGCCCAGAACGACCTGATCTGAAAACCAGTTGCTTCCCATCAGGGGAAGAACTGGGAAAAGCATTGTTTTTAGTCCCATCTTTGGTTAGAATCCTAACCTCAGATTTTACTTCCTCTGATTCCTCCTCCAGAGCCAAATCCTCTGGATTGAACCTGATGGAGATTATATGAACTGTGGCGGTCATAGCTGTTT
>PIMN-16
ATTCCCCATCAGGAGACCAGTTGGGCATGGTGTCAATCCAGGGGCCTTCAGTAAGGGCACGGATTCCTCCCTCCTCGCCCTGTTCTGCATCCATAATGTACAAATTCTTGTGCCCAGAACGACCTGATCTGAAAACCAGTTGCTTCCCATCAGGGGAAGAACTGGGAAAAGCATTGTTTTTAGTCCCATCTTTGGTTAGAATCCTAACCTCAGATTTTACTTCCTCTGATTCCTCCTCCAGAGCCAAATCCTCTGGATTGAACCTGATGGAGATTATATGAACTGTGGCGGTCATAGCTGTTT
>PIMN-13
ATTCCCCATCAGGAGACCAATTGGGCATGGTGTCAATCCAGGGGCCTTCAGTAAGGGCACGGATTCCTCTCTCCTCGCCCTGTTCTGCATCCATAATGTACAAATTCTTGTGCCCAGAACGACCTGATCTGAAAACCAGTTGCTTCCCATCAGGGGAAGAACTGGGAAAAGCATTGTTTTTAGTCCCATCTTTGGTTAGAATCCTAACCTCAGATTTTACTTCCTCTGATTCCTCCTCCAGAGCCAAATCCTCTGGATTGAACCTGATGGAGATTATATGAACTGTGGCGGTCATAGCTGTTT
>PIMN-10
ATTCCCCATCAGGAGACCAGCTGGGCATGGTGTCAATCCAGGGGCCTTCTGTAAGGGCACGGATTCCTCCCTCCTCGCCCTGTTCTGCATCCATAATGTACAAATTCTTGTGCCCAGAACGACCTGATCTGAAAACCAGTTGCTTCCCATCAGGGGAAGAACTGGGAAAAGCATTGTTTTTAGTCCCATCTTTGGTAAGAATCCTAACCTCAGATTTTACTTCTTCTAATTCC---TCCAGACCTAAATCCTCTGGGTTGAAACTGATGGAGATTATATGAACTGTGGCGGTCATAGCTGTTT
>PIMN-8
ATTCCCCATCAGGAGACCAGTTGGGCATGGTGTCAATCCAGGGGCCTTCAGTAAGGGCACGGATTCCTCCCTCCTCGCCCTGTTCTGCATCCATAATGTACAAATTCTTGTGCCCAGAACGACCTGATCTGAAAACCAGTTGCTTCCCATCAGGGGAAGAACTGGGAAAAGCATTGTTTTTAGTCCCATCTTTGGTTAGAATCCTAACCTCAGATTTTACTTCCTCTGATTCCTCCTCCAGAGCCAAATCCTCTGGATTGAACCTGATGGAGATTATATGAACTGTGGCGGTCATAGCTGTTT
>PIMN-14
ATTCCCCATCAGGAGACCAGCTGGGCATGGTGTCAATCCAGGGGCCTTCAGTAAGGGCACGGATTCCTCCCTCCTCGCCCTGTTCTGCATCCATAATGTACAAATTCTTGTGCCCAGAACGACCTGATCTGAAAACCAGTTGCTTCCCATCAGGGGAAGAACTGGGAAAAGCATTGTTATTAGTCCCATCTTTGGTTAGAATCCTAACCTCAGATTTTACTTCCTCTGATTCCTCCTCCAGAGCCAAATCCTCTGGATTGAACCTGATGGAGATTATATGAACTGTGGCGGTCATAGCTGTTT
>PIMN-2
ATTCCCCATCAGGAGACCAGCTGGGCATGGTGTCAATCCAGGGGCCTTCAGTAAGGGCACGGATTCCTCCCTCCTCGCCCTGTTCTGCATCCATAATGTACAAATTCTTGTGCCCAGAACGACCTGATCTGAAAACCAGTTGCTTCCCATCAGGGGAAGAACTGGGAAAAGCATTGTTTTTAGTCCCATCTTTGGTAAGAATCCTAACCTCAGATTTTACTTCTTCTAATTCC---TCCAGACCTAAATCCTCTGGATTGAACCTGATGGAGATTATATGAACTGTGGCGGTCATAGCTGTTT
>PIMN-7
ATTCCCCATCAGGAGACCAGCTGGGCATGGTGTCAATCCAGGGGCCTTCTGTAAGGGCACGGATTCCTCCCTCCTCGCCCTGTTCTGCATCCATAATGTACAAATTCTTGTGCCCAGAACGACCTGATCTGAAAACCAGTTGCTTCCCATCAGGGGAAGAACTGGGAAAAGCATTGTTTTTAGTCCCATCTTTGGTAAGAATCCTAACCTCAGATTTTACTTCTTCTAATTCC---TCCAGACCTAAATCCTCTGGGTTGAAACTGATGGAGATTATATGAACTGTGGCGGTCATAGCTGTTT
>PISB-14
ATTCCCCATCAGGAGACCAGCTGGGCATGGTGTCAATCCAGGGGCCTTCTGTAAGGGCACGGATTCCTCCCTCCTCGCCCTGTTCTGCATCCATAATGTACAAATTCTTGTGCCCAGAACGACCTGATCTGAAAACCAGTTGCTTCCCATCAGGGGAAGAACTGGGAAAAGCATTGTTTTTAGTCCCATCTTTGGTAAGAATCCTAACCTCAGATTTTACTTCTTCTAATTCC---TCCAGACCTAAATCCTCTGGGTTGAAACTGATGGAGATTATATGAACTGTGGCGGTCATAGCTGTTT
>PISB-18
ATTCCCCATCAGGAGACCAGCTGGGCATGGTGTCAATCCAGGGGCCTTCAGTAAGGGCACGGATTCCTCCCTCCTCGCCCTGTTCTGCATCCATAATGTACAAATTCTTGTGCCCAGAACGACCTGATCTGAAAACCAGTTGCTTCCCATCAGGGGAAGAACTGGGAAAAGCATTGTTTTTAGTCCCATCATTGGTTAGAATCCTAACCTCAGATTTTACTTCCTCTGATTCCTCCTCCAGAGCCAAATCCTCTGGATTGAACCTGATGGAGATTATATGAACTGTGGCGGTCATAGCTGTTT
>PISB-10
ATTCCCCATCAGGAGACCAGCTGGGCATGGTGTCAATCCAGGGGCCTTCTGTAAGGGCACGGATTCCTCCCTCCTCGCCCTGTTCTGCATCCATAATGTACAAATTCTTGTGCCCAGAACGACCTGATCTGAAAACCAGTTGCTTCCCATCAGGGGAAGAACTGGGAAAAGCATTGTTTTTAGTCCCATCTTTGGTAAGAATCCTAACCTCAGATTTTACTTCTTCTAATTCC---TCCAGACCTAAATCCTCTGGGTTGAAACTGATGGAGATTATATGAACTGTGGCGGTCATAGCTGTTT
>PISB-15
ATTCCCCATCAGGAGACCAGCTGGGCATGGTGTCAATCCAGGGGCCTTCTGTAAGGGCACGGATTCCTCCCTCCTCGCCCTGTTCTGCATCCATAATGTACAAATTCTTGTGCCCAGAACGACCTGATCTGAAAACCAGTTGCTTCCCATCAGGGGAAGAACTGGGAAAAGCATTGTTTTTAGTCCCATCTTTGGTAAGAATCCTAACCTCAGATTTTACTTCTTCTAATTCC---TCCAGACCTAAATCCTCTGGGTTGAAACTGATGGAGATTATATGAACTGTGGCGGTCATAGCTGTTT
>PISB-17
ATTCCCCATCAGGAGACCAGCTGGGCATGGTGTCAATCCAGGGGCCTTCTGTAAGGGCACGGATTCCTCCCTCCTCGCCCTGTTCTGCATCCATAATGTACAAATTCTTGTGCCCAGAACGACCTGATCTGAAAACCAGTTGCTTCCCATCAGGGGAAGAACTGGGAAAAGCATTGTTTTTAGTCCCATCTTTGGTAAGGATCCTAACCTCAGATTTTACTTCTTCTAATTCC---TCCAGACCTAAATCCTCTGGGTTGAAACTGATGGAGATTATATGAACTGTGGCGGTCATAGCTGTTT
>PISB-6
ATTCCCCATCAGGAGACCAGCTGGGCATGGTGTCAATCCAGGGGCCTTCTGTAAGTGCACGGATTCCTCCCTCCTCGCCCTGTTCTGCATCCATAATGTACAAATTCTTGTGCCCAGAACGACCTGATCTGAAAACCAGTTGCTTCCCATCAGGGGAAGAACTGGGAAAAGCATTGTTTTTAGTCCCATCTTTGGTAAGAATCCTAACCTCAGATTTTACTTCTTCTAATTCC---TCCAGACCTAAATCCTCTGGGTTGAAACTGATGGAGATTATATGAACTGTGGCGGTCATAGCTGTTT
>PISB-16
ATTCCCCATCAGGAGACCAGCTGGGCATGGTGTCAATCCAGGGGCCTTCTGTAAGTGCACGGATTCCTCCCTCCTCGCCCTGTTCTGCATCCATAATGTACAAATTCTTGTGCCCAGAACGACCTGATCTGAAAACCAGTTGCTTCCCATCAGGGGAAGAACTGGGAAAAGCATTGTTTTTAGTCCCATCTTTGGTAAGAATCCTAACCTCAGATTTTACTTCTTCTAATTCC---TCCAGACCTAAATCCTCTGGGTTGAAACTGATGGAGATTATATGAACTGTGGCGGTCATAGCTGTTT
>PISB-12
ATTCCCCATCAGGAGACCAGCTGGGCATGGTGTCAATCCAGGGGCCTTCTGTAAGGGCACGGATTCCTCCCTCCTCGCCCTGTTCTGCATCCATAATGTACAAATTCTTGTGCCCAGAACGACCTGATCTGAAAACCAGTTGCTTCCCATCAGGGGAAGAACTGGGAAAAGCATTGTTTTTAGTCCCATCTTTGGTAAGAATCCTAACCTCAGATTTTACTTCTTCTAATTCC---TCCAGACCTAAATCCTCTGGGTTGAAACTGATGGAGATTATATGAACTGTGGCGGTCATAGCTGTTT
>PISB-1
ATTCCCCATCAGGAGACCAGCTGGGCATGGTGTCAATCCAGGGGCCTTCTGTAAGGGCACGGATTCCTCCCTCCTCGCCCTGTTCTGCATCCATAATGTACAAATTCTTGTGCCCAGAACGACCTGATCTGAAAACCAGTTGCTTCCCATCAGGGGAAGAACTGGGAAAAGCATTGTTTTTAGTCCCATCTTTGGTAAGAATCCTAACCTCAGATTTTACTTCTTCTAATTCC---TCCAGACCTAAATCCTCTGGGTTGAAACTGATGGAGATTATATGAACTGTGGCGGTCATAGCTGTTT
>PISB-13
ATTCCCCATCAGGAGACCAGCTGGGCATGGTGTCAATCCAGGGGCCTTCTGTAAGGGCACGGATTCCTCCCTCCTCGCCCTGTTCTGCATCCATAATGTACAAATTCTTGTGCCCAGAACGACCTGATCTGAAAACCAGTTGCTTCCCATCAGGGGAAGAACTGGGAAAAGCATTGTTTTTAGTCCCATCTTTGGTAAGAATCCTAACCTCAGATTTTACTTCTTCTAATTCC---TCCAGACCTAAATCCTCTGGGTTGAAACTGATGGAGATTATATGAACTGTGGCGGTCATAGCTGTTT
>PISB-3
ATTCCCCATCAGGAGACCAGCTGGGCATGGTGTCAATCCAGGGGCCTTCAGTAAGGGCACGGATTCCTCCCTCCTCGCCCTGTTCTGCATCCATAATGTACAAATTCTTGTGCCCAGAACGACCTGATCTGAAAACCAGTTGCTTCCCATCAGGGGAAGAACTGGGAAAAGCATTGTTTTTAGTCCCATCTTTGGTAAGAATCCTAACCTCAGATTTTACTTCTTCTGATTCC---TCCAGACCTAAATTCTCTGGATTGAACCTGATGGAGATTATATGAACTGTGGCGGTCATAGCTGTTT
>PISB-4
ATTCCCCATCAGGAGACCAGCTGGGCATGGTGTCAATCCAGGGGCCTTCAGTAAGGGCACGGATTCCTCCCTCCTCGCCCTGTTCTGCATCCATAATGTACAAATTCTTGTGCCCAGAACGACCTGATCTGAAAACCAGTTGCTTCCCATCAGGGGAAGAACTGGGAAAAGCATTGTTTTTAGTCCCATCTTTGGTAAGAATCCTAACCTCAGATTTTACTTCTTCTGATTCC---TCCAGACCTAAATTCTCTGGATTGAACCTGATGGAGATTATATGAACTGTGGCGGTCATAGCTGTTT
>PISQ-1
ATTCCCCATCAGGAGACCAGCTGGGCATGGTGTCAATCCAGGGGCCTTCAGTAAGGGCACGGATTCCTCCCTCCTCGCCCTGTTCTGCATCCATAATGTACAAATTCTTGTGCCCAGAACGACCTGATCTGAAAACCAGTTGCTTCCCATCAGGGGAAGAACTGGGAAAAGCATTGTTTTTAGTCCCATCTTTGGTAAGAATCCTAACCTCAGATTTTACTTCTTCTGATTCC---TCCAGACCTAAATCCTCTGGATTGAACCTGATGGAGATTATATGAACTGTGGCGGTCATAGCTGTTT
>PISQ-2
ATTCCCCATCAGGAGACCAGCTGGGCATGGTGTCAATCCAGGGACCTTCAGTAAGGGCACGGATTCCTCCCTCCTCGCCCTGTTCTGCATCCATAATGTACAAATTCTTGTGCCCAGAACGACCTGATCTGAAAACCAGTTGCTTCCCATCAGGGGAAGAACTGGGAAAAGCATTGTTTTTAGTCCCATCTTTGGTAAGAATCCTAACCTCAGATTTTACTTCTTCTGATTCC---TCCAGACCTAAATCCTCTGGATTGAACCTGATGGAGATTATATGAACTGTGGCGGTCATAGCTGTTT
>PIST-8
ATTCCCCATCAGGAGACCAGCTGGGCATGGTGTCAATCCAGGGGCCTTCGGTAAGGGCACGGATTCCGCCCTCCTCGCCCTGTTCTGCATCCATAATGTACAAATTCTTGTGCCCAGAACGACCTGATCTGAAAACCAGTTGCTTCCCATCAGGGGAAGAACTGGGAAAAGCATTGTTTTTAGTCCCATCTTTGGTAAGAATCCTAACCTCAGATTTTACTTCTTCTAATTCC---TCCAGACCTAAATCCTCTGGGTTGAACCTGATGGAGATTATATGAACTGTGGCGGTCATAGCTGTTT
>PIST-1
ATTCCCCATCAGGAGACCAGCTGGGCATGGTGTCAATCCAGGGGCCTTCGGTAAGGGCACGGATTCCGCCCTCCTCGCCCTGTTCTGCATCCATAATGTACAAATTCTTGTGCCCAGAACGACCTGATCTGAAAACCAGTTGCTTCCCATCAGGGGAAGAACTGGGAAAAGCATTGTTTTTAGTCCCATCTTTGGTAAGAATCCTAACCTCAGATTTTACTTCTTCTAATTCC---TCCAGACCTAAATCCTCTGGGTTGAACCTGATGGAGATTATATGAACTGTGGCGGTCATAGCTGTTT
>PIST-10
ATTCCCCATCAGGAGACCAGCTGGGCATGGTGTCAATCCAGGGGCCTTCGGTAAGGGCACGGATTCCGCCCTCCTCGCCCTGTTCTGCATCCATAATGTACAAATTCTTGTGCCCAGAACGACCTGATCTGAAAACCAGTTGCTTCCCATCAGGGGAAGAACTGGGAAAAGCATTGTTTTTAGTCCCATCTTTGGTAAGAATCCTAACCTCAGATTTTACTTCTTCTAATTCC---TCCAGACCTAAATCCTCTGGGTTGAACCTGATGGAGATTATATGAACTGTGGCGGTCATAGCTGTTT
>PIST-9
ATTCCCCATCAGGAGACCAGCTGGGCATGGTGTCAATCCAGGGGCCTTCGGTAAGGGCACGGATTCCGCCCTCCTCGCCCTGTTCTGCATCCATAATGTACAAATTCTTGTGCCCAGAACGACCTGATCTGAAAACCAGTTGCTTCCCATCAGGGGAAGAACTGGGAAAAGCATTGTTTTTAGTCCCATCTTTGGTAAGAATCCTAACCTCAGATTTTACTTCTTCTAATTCC---TCCAGACCTAAATCCTCTGGGTTGAACCTGATGGAGATTATATGAACTGTGGCGGTCATAGCTGTTT
>PIST-19
ATTCCCCATCAGGAGACCAGCTGGGCATGGTGTCAATCCAGGGGCCTTCGGTAAGGGCACGGATTCCGCCCTCCTCGCCCTGTTCTGCATCCATAATGTACAAATTCTTGTGCCCAGAACGACCTGATCTGAAAACCAGTTGCTTCCCATCAGGGGAAGAACTGGGAAAAGCATTGTTTTTAGTCCCATCTTTGGTAAGAATCCTAACCTCAGATTTTACTTCTTCTAATTCC---TCCAGACCTAAATCCTCTGGGTTGAACCTGATGGAGATTATATGAACTGTGGCGGTCATAGCTGTTT
>PIST-3
ATTCCCCATCAGGAGACCAGCTGGGCATGGTGTCAATCCAGGGGCCTTCGGTAAGGGCACGGATTCCGCCCTCCTCGCCCTGTTCTGCATCCATAATGTACAAATTCTTGTGCCCAGAACGACCTGATCTGAAAACCAGTTGCTTCCCATCAGGGGAAGAACTGGGAAAAGCATTGTTTTTAGTCCCATCTTTGGTAAGAATCCTAACCTCAGATTTTACTTCTTCTAATTCC---TCCAGACCTAAATCCTCTGGGTTGAACCTGATGGAGATTATATGAACTGTGGCGGTCATAGCTGTTT
>PIST-6
ATTCCCCATCAGGAGACCAGCTGGGCATGGTGTCAATCCAGGGGCCTTCGGTAAGGGCACGGATTCCGCCCTCCTCGCCCTGTTCTGCATCCATAATGTACAAATTCTTGTGCCCAGAACGACCTGATCTGAAAACCAGTTGCTTCCCATCAGGGGAAGAACTGGGAAAAGCATTGTTTTTAGTCCCATCTTTGGTAAGAATCCTAACCTCAGATTTTACTTCTTCTAATTCC---TCCAGACCTAAATCCTCTGGGTTGAACCTGATGGAGATTATATGAACTGTGGCGGTCATAGCTGTTT
>PIST-15
ATTCCCCATCAGGAGACCAGCTGGGCATGGTGTCAATCCAGGGGCCTTCGGTAAGGGCACGGATTCCGCCCTCCTCGCCCTGTTCTGCATCCATAATGTACAAATTCTTGTGCCCAGAACGACCTGATCTGAAAACCAGTTGCTTCCCATCAGGGGAAGAACTGGGAAAAGCATTGTTTTTAGTCCCATCTTTGGTAAGAATCCTAACCTCAGATTTTACTTCTTCTAATTCC---TCCAGACCTAAATCCTCTGGGTTGAACCTGATGGAGATTATATGAACTGTGGCGGTCATAGCTGTTT
>PIST-2
ATTCCCCATCAGGAGACCAGCTGGGCATGGTGTCAATCCAGGGGCCTTCGGTAAGGGCACGGATTCCGCCCTCCTCGCCCTGTTCTGCATCCATAATGTACAAATTCTTGTGCCCAGAACGACCTGATCTGAAAACCAGTTGCTTCCCATCAGGGGAAGAACTGGGAAAAGCATTGTTTTTAGTCCCATCTTTGGTAAGAATCCTAACCTCAGATTTTACTTCTTCTAATTCC---TCCAGACCTAAATCCTCTGGGTTGAACCTGATGGAGATTATATGAACTGTGGCGGTCATAGCTGTTT
>PIST-11
ATTCCCCATCAGGAGACCAGCTGGGCATGGTGTCAATCCAGGGGCCTTCGGTAAGGGCACGGATTCCGCCCTCCTCGCCCTGTTCTGCATCCATAATGTACAAATTCTTGTGCCCAGAACGACCTGATCTGAAAACCAGTTGCTTCCCATCAGGGGAAGAACTGGGAAAAGCATTGTTTTTAGTCCCATCTTTGGTAAGAATCCTAACCTCAGATTTTACTTCTTCTAATTCC---TCCAGACCTAAATCCTCTGGGTTGAACCTGATGGAGATTATATGAACTGTGGCGGTCATAGCTGTTT
>PIST-12
ATTCCCCATCAGGAGACCAGCTGGGCATGGTGTCAATCCAGGGGCCTTCGGTAAGGGCACGGATTCCGCCCTCCTCGCCCTGTTCTGCATCCATAATGTACAAATTCTTGTGCCCAGAACGACCTGATCTGAAAACCAGTTGCTTCCCATCAGGGGAAGAACTGGGAAAAGCATTGTTTTTAGTCCCATCTTTGGTAAGAATCCTAACCTCAGATTTTACTTCTTCTAATTCC---TCCAGACCTAAATCCTCTGGGTTGAACCTGATGGAGATTATATGAACTGTGGCGGTCATAGCTGTTT
>PICH-X2
ATTCCCCATCAGGAGACCAGTTGGGCATGGTGTCAATCCAGGGGCCTTCAGTAAGGGCACGGATTCCTCCCTCCTCGCCCTGTTCTGCATCCATAATGTACAAATTCTTGTGCCCAGAACGACCTGATCTGAAAACCAGTTGCTTCCCATCAGGGGAAGAACTCGGAAAAGCATTGTTTTTAGTCCCATCTTTGGTTAGAATCCTAACCTCAGATTTTACTTCCTCTGATTCCTCCTCCAGAGCCAAATCCTCTGGATTGAACCTGATGGAGATTATATGAACTGTGGCGGTCATAGCTGTTT
>PIST-14
ATTCCCCATCAGGAGACCAGCTGGGCATGGTGTCAATCCAGGGGCCTTCGGTAAGGGCACGGATTCCGCCCTCCTCGCCCTGTTCTGCATCCATAATGTACAAATTCTTGTGCCCAGAACGACCTGATCTGAAAACCAGTTGCTTCCCATCAGGGGAAGAACTGGGAAAAGCATTGTTTTTAGTCCCATCTTTGGTAAGAATCCTAACCTCAGATTTTACTTCTTCTAATTCC---TCCAGACCTAAATCCTCTGGGTTGAACCTGATGGAGATTATATGAACTGTGGCGGTCATAGCTGTTT
>PICH-X3
ATTCCCCATCAGGAGACCAGTTGGGCATGGTGTCAATCCAGGGGCCTTCAGTAAGGGCACGGATTCCTCCCTCCTCGCCCTGTTCTGCATCCATAATGTACAAATTCTTGTGCCCAGAACGACCTGATCTGAAAACCAGTTGCTTCCCATCAGGGGAAGAACTCGGAAAAGCATTGTTTTTAGTCCCATCTTTGGTTAGAATCCTAACCTCAGATTTTACTTCCTCTGATTCCTCCTCCAGAGCCAAATCCTCTGGATTGAACCTGATGGAGATTATATGAACTGTGGCGGTCATAGCTGTTT
>PICH-X1
ATTCCCCATCAGGAGACCAGTTGGGCATGGTGTCAATCCAGGGGCCTTCAGTAAGGGCACGGATTCCTCCCTCCTCGCCCTGTTCTGCATCCATAATGTACAAATTCTTGTGCCCAGAACGACCTGATCTGAAAACCAGTTGCTTCCCATCAGGGGAAGAACTCGGAAAAGCATTGTTTTTAGTCCCATCTTTGGTTAGAATCCTAACCTCAGATTTTACTTCCTCTGATTCCTCCTCCAGAGCCAAATCCTCTGGATTGAACCTGATGGAGATTATATGAACTGTGGCGGTCATAGCTGTTT
>PILA-20
ATTCCCCATCAGGAGACCAGCTGGGCATGGTGTCAATCCAGGGGCCTTCAGTAAGGGCACGGATTCCGCCCTCCTCGCCCTGTTCTGCATCCATAATGTACAAATTCTTGTGCCCAGAACGACCTGATCTGAAAACCAGTTGCTTCCCATCAGGGGAAGAACTGGGAAAAGCATTGTTTTTAGTCCCATCTTTGGTTAGAATCCTAACCTCAGATTTTACTTCCTCTGATTCCTCCTCCAGAGCCAAATCCTCTGGATTGAACCTGATGGAGATTATATGAACTGTGGCGGTCATAGCTGTTT
>PILA-18
ATTCCCCATCAGGAGACCAGCTGGGCATGGTGTCAATCCAGGGGCCTTCAGTAAGGGCACGGATTCCGCCCTCCTCGCCCTGTTCTGCATCCATAATGTACAAATTCTTGTGCCCAGAACGACCTGATCTGAAAACCAGTTGCTTCCCATCAGGGGAAGAACTGGGAAAAGCATTGTTTTTAGTCCCATCTTTGGTTAGAATCCTAACCTCAGATTTTACTTCCTCTGATTCCTCCTCCAGAGCCAAATCCTCTGGATTGAACCTGATGGAGATTATATGAACTGTGGCGGTCATAGCTGTTT
>PILA-28
ATTCCCCATCAGGAGACCAGCTGGGCATGGTGTCAATCCAGGGGCCTTCGGTAAGGGCACGGATTCCGCCCTCCTCGCCCTGTTCTGCATCCATAATGTACAAATTCTTGTGCCCAGAACGACCTGATCTGAAAACCAGTTGCTTCCCATCAGGGGAAGAACTGGGAAAAGCATTGTTTTTAGTCCCATCTTTGGTAAGAATCCTAACCTCAGATTTTACTTCTTCTGATTCC---TCCAGACCTAAATCCTCTGGATTGAACCTGATGGAGATTATATGAACTGTGGCGGTCATAGCTGTTT
>PILA-29
ATTCCCCATCAGGAGACCAGCTGGGCATGGTGTCAATCCAGGGGCCTTCTGTAAGGGCACGGATTCCTCCCTCCTCGCCCTGTTCTGCATCCATAATGTACAAATTCTTGTGCCCAGAACGACCTGATCTGAAAACCAGTTGCTTCCCATCAGGGGAAGAACTGGGAAAAGCATTGTTTTTAGTCCCATCTTTGGTAAGAATCCTAACCTCAGATTTTACTTCTTCTAATTCC---TCCAGACCTAAATCCTCTGGGTTGAACCTGATGGAGATTATATGAACTGTGGCGGTCATAGCTGTTT
>PILA-17
ATTCCCCATCAGGAGACCAGTTGGGCATGGTGTCAATCCAGGGGCCTTCAGTAAGGGCACGGATTCCTCCCTCCTCGCCCTGTTCTACATCCATAATGTACAAATTCTTGTGCCCAGAACGACCTGATCTGAAAACCAGTTGCTTCCCATCAGGGGAAGAACTGGGAAAAGCATTGTTTTTAGTCCCATCTTTGGTTAGAATCCTAACCTCAGATTTTACTTCCTCTGATTCCTCCTCCAGAGCCAAATCCTCTGGATTGAACCTGATGGAGATTATATGAACTGTGGCGGTCATAGCTGTTT
>PILA-23
ATTCCCCATCAGGAGACCAGCTGGGCATGGTGTCAATCCAGGGGCCTTCGGTAAGGGCACGGATTCCGCCCTCCTCGCCCTGTTCTGCATCCATAATGTACAAATTCTTGTGCCCAGAACGACCTGATCTGAAAACCAGTTGCTTCCCATCAGGGGAAGAACTGGGAAAAGCATTGTTTTTAGTCCCATCTTTGGTAAGAATCCTAACCTCAGATTTTACTTCTTCTGATTCC---TCCAGACCTAAATCCTCTGGATTGAACCTGATGGAGATTATATGAACTGTGGCGGTCATAGCTGTTT
>PILA-19
ATTCCCCATCAGGAGACCAGCTGGGCATGGTGTCAATCCAGGGGCCTTCTGTAAGGGCACGGATTCCTCCCTCCTCGCCCTGTTCTGCATCCATAATGTACAAATTCTTGTGCCCAGAACGACCTGATCTGAAAACCAGTTGCTTCCCATCAGGGGAAGAACTGGGAAAAGCATTGTTTTTAGTCCCATCTTTGGTAAGAATCCTAACCTCAGATTTTACTTCTTCTAATTCC---TCCAGACCTAAATCCTCTGGGTTGAACCTGATGGAGATTATATGAACTGTGGCGGTCATAGCTGTTT
>PILA-21
ATTCCCCATCAGGAGACCAATTGGGCATGGTGTCAATCCAGGGGCCTTCAGTAAGGGCACGGATTCCTCCCTCCTCGCCCTGTTCTGCATCCATAATGTACAAATTCTTGTGCCCAGAACGACCTGATCTGAAAACCAGTTGCTTCCCATCAGGGGAAGAACTCGGAAAAGCATTGTTTTTAGTCCCATCTTTGGTTAGAATCCTAACCTCAGATTTTACTTCCTCTGATTCCTCCTCCAGAGCCAAATCCTCTGGATTGAACCTGATGGAGATTATATGAACTGTGGCGGTCATAGCTGTTT
>PILA-27
ATTCCCCATCAGGAGACCAGCTGGGCATGGTGTCAATCCAGGGGCCTTCAGTAAGGGCACGGATTCCGCCCTCCTCGCCCTGTTCTGCATCCATAATGTACAAATTCTTGTGCCCAGAACGACCTGATCTGAAAACCAGTTGCTTCCCATCAGGGGAAGAACTGGGAAAAGCATTGTTTTTAGTCCCATCTTTGGTTAGAATCCTAACCTCAGATTTTACTTCCTCTGATTCCTCCTCCAGAGCCAAATCCTCTGGATTGAACCTGATGGAGATTATATGAACTGTGGCGGTCATAGCTGTTT
>PILA-22
ATTCCCCATCAGGAGACCAGCTGGGCATGGTGTCAATCCAGGGGCCTTCTGTAAGGGCACGGATTCCTCCCTCCTCGCCCTGTTCTGCATCCATAATGTACAAATTCTTGTGCCCAGAACGACCTGATCTGAAAACCAGTTGCTTCCCATCAGGGGAAGAACTGGGAAAAGCATTGTTTTTAGTCCCATCTTTGGTAAGAATCCTAACCTCAGATTTTACTTCTTCTAATTCC---TCCAGACCTAAATCCTCTGGGTTGAACCTGATGGAGATTATATGAACTGTGGCGGTCATAGCTGTTT
>PILA-26
ATTCCCCATCAGGAGACCAGTTGGGCATGGTGTCAATCCAGGGGCCTTCAGTAAGGGCACGGATTCCTCCCTCCTCGCCCTGTTCTACATCCATAATGTACAAATTCTTGTGCCCAGAACGACCTGATCTGAAAACCAGTTGCTTCCCATCAGGGGAAGAACTGGGAAAAGCATTGTTTTTAGTCCCATCTTTGGTTAGAATCCTAACCTCAGAATTTACTTCCTCTGATTCCTCCTCCAGAGCCAAATCCTCTGGATTGAACCTGATGGAGATTATATGAACTGTGGCGGTCATAGCTGTTT
>PILA-24
ATTCCCCATCAGGAGACCAGCTGGGCATGGTGTCAATCCAGGGGCCTTCTGTAAGGGCACGGATTCCTCCCTCCTCGCCCTGTTCTGCATCCATAATGTACAAATTCTTGTGCCCAGAACGACCTGATCTGAAAACCAGTTGCTTCCCATCAGGGGAAGAACTGGGAAAAGCATTGTTTTTAGTCCCATCTTTGGTAAGAATCCTAACCTCAGATTTTACTTCTTCTAATTCC---TCCAGACCTAAATCCTCTGGGTTGAACCTGATGGAGATTATATGAACTGTGGCGGTCATAGCTGTTT
>PIAL-AO
ATTCCCCATCAGGAGACCAGCTGGGCATGGTGTCAATCCAGGGGCCTTCAGTAAGGGCACGGATTCCTCCCTCCTCGCCCTGTTCTGCATCCATAATGTACAAATTCTTGTGCCCAGAACGACCTGATCTGAAAACCAGTTGCTTCCCATCAGGGGAAGAACTGGGAAAAGCATTGTTTTTAGTCCCATCTTTGGTTAGAATCCTAACCTCAGATTTTACTTCCTCTGATTCCTCCTCCAGAGCCAAATCCTCTGGATTGAACCTGATGGAGATTATATGAACTGTGGCGGTCATAGCTGTTT
