# Supplementary material for: An empirical evaluation of two-stage species tree inference strategies using a multilocus dataset from North American pines
Source: BMC Evol Biol. 2014 Mar 29;14:67. doi: 10.1186/1471-2148-14-67 (PMC4021425; doi:10.1186/1471-2148-14-67)
Supplement: Additional file 3 — Zip archive containing data filesDp,Dp,0,Ds,Ds,0, and a description of these files. [file 1471-2148-14-67-S3.zip › DeGiorgioEtAl_2014_AdditionalFile1/Dataset_Dp0/CL1367Contig1_03.fas]

>PIAL-7
CCAGTGCACCACAGTAAAGAGCATTGCTGGGCAGAGGCAACTCAGTTTTGTTGTTTATCTCTGGATTCACAACCCTTACATATGTTTCCTGACCCAGATACCAGGTATCTAGATTTTCAGCACGGAGATTCCACATGCCAACATTATCTAGGGATACTAGAATTGCTGTCCAGGCATTGGGGAAAACCTGTTACCCCGATTAAAATAAATCAGCATGAGTGTATTTCATCTAAACCCTCGACTTGT-ACAGCAGAAAAAGGGAACACTGTTAAGTTTGTGAATATACCTGTGCTGTTGAACGAGCAACTCCATCCCATTTGTTGGG
>PIAL-10
CCAGTGCACCACAGTAAAGAGCATTGCTGGGCAGAGGCAACTCAGTTTTGTTGTTTATCTCTGGATTCACAACCCTTACATATGTTTCCTGACCCAGATACCAGGTATCTAGATTTTCAGCACGGAGATTCCACATGCCAACATTATCTAGGGATACTAGAATTGCTGTCCAGGCATTGGGGAAAACCTGTTACCCCGATTAAAATAAATCAGCATGAGTGTATTTCATCTAAACCCTCGACTTGT-ACAGCAGAAAAAGGGAACACTGTTAAGTTTGTGAATATACCTGTGCTGTTGAACGAGCAACTCCATCCCATTTGTTGGG
>PIAL-17
CCAGTGCACCACAGTAAAGAGCATTGCTGGGCAGAGGCAACTCAGTTTTGTTGTTTATCTCTGGATTCACAACCCTTACATATGTTTCCTGACCCAGATACCAGGTATCTAGATTTTCAGCACGGAGATTCCACATGCCAACATTATCTAGAGATACTAGAATTGATGTCCAGGCATTGGGGAAAACCTGTTACCCCGATTAAAATAAATCAGCATGAGTGTATTTCATCTAAACCCTCGACTTGT-ACAGCAGAAAAAGGGAACATTGTTAAGTTTGTGAATATACCTGTGCTGTTGAACGAGCAACTCCATCCCATTTGTTGGG
>PIAL-16
CCAGTGCACCACAGTAAAGAGCATTGCTGGGCAGAGGCAACTCAGTTTTGTTGTTTATCTCTGGATTCACAACCCTTACATATGTTTCCTGACCCAGATACCAGGTATCTAGATTTTCAGCACGGAGATTCCACATGCCAACATTATCTAGGGATACTAGAATTGCTGTCCAGGCATTGGGGAAAACCTGTTACCCCGATTAAAATAAATCAGCATGAGTGTATTTCATCTAAACCCTCGACTTGT-ACAGCAGAAAAAGGGAACACTGTTAAGTTTGTGAATATACCTGTGCTGTTGAACGAGCAACTCCATCCCATTTGTTGGG
>PIAL-4
CCAGTGCACCACAGTAAAGAGCATTGCTGGGCAGAGGCAACTCAGTTTTGTTGTTTATCTCTGGATTCACAACCCTTACATATGTTTCCTGACCCAGATACCAGGTATCTAGATTTTCAGCACGGAGATTCCACATGCCAACATTATCTAGGGATACTAGAATTGCTGTCCAGGCATTGGGGAAAACCTGTTACCCCGATTAAAATAAATCAGCATGAGTGTATTTCATCTAAACCCTCGACTTGT-ACAGCAGAAAAAGGGAACACTGTTAAGTTTGTGAATATACCTGTGCTGTTGAACGAGCAACTCCATCCCATTTGTTGGG
>PIAL-2
CCAGTGCACCACAGTAAAGAGCATTGCTGGGCAGAGGCAACTCAGTTTTGTTGTTTATCTCTGGATTCACAACCCTTACATATGTTTCCTGACCCAGATACCAGGTATCTAGATTTTCAGCACGGAGATTCCACATGCCAACATTATCTAGGGATACTAGAATTGCTGTCCAGGCATTGGGGAAAACCTGTTACCCCGATTAAAATAAATCAGCATGAGTGTATTTCATCTAAACCCTCGACTTGT-ACAGCAGAAAAAGGGAACACTGTTAAGTTTGTGAATATACCTGTGCTGTTGAACGAGCAACTCCATCCCATTTGTTGGG
>PIAL-3
CCAGTGCACCACAGTAAAGAGCATTGCTGGGCAGAGGCAACTCAGTTTTGTTGTTTATCTCTGGATTCACAACCCTTACATATGTTTCCTGACCCAGATACCAGGTATCTAGATTTTCAGCACGGAGATTCCACATGCCAACATTATCTAGGGATACTAGAATTGCTGTCCAGGCATTGGGGAAAACCTGTTACCCCGATTAAAATAAATCAGCATGAGTGTATTTCATCTAAACCCTCGACTTGT-ACAGCAGAAAAAGGGAACACTGTTAAGTTTGTGAATATACCTGTGCTGTTGAACGAGCAACTCCATCCCATTTGTTGGG
>PIAL-13
CCAGTGCACCACAGTAAAGAGCATTGCTGGGCAGAGGCAACTCAGTTTTGTTGTTTATCTCTGGATTCACAACCCTTACATATGTTTCCTGACCCAGATACCAGGTATCTAGATTTTCAGCACGGAGATTCCACATGCCAACATTATCTAGAGATACTAGAATTGATGTCCAGGCATTGGGGAAAACCTGTTACCCCGATTAAAATAAATCAGCATGAGTGTATTTCATCTAAACCCTCGACTTGT-ACAGCAGAAAAAGGGAACATTGTTAAGTTTGTGAATATACCTGTGCTGTTGAACGAGCAACTCCATCCCATTTGTTGGG
>PIAL-15
CCAGTGCACCACAGTAAAGAGCATTGCTGGGCAGAGGCAACTCAGTTTTGTTGTTTATCTCTGGATTCACAACCCTTACATATGTTTCCTGACCCAGATACCAGGTATCTAGATTTTCAGCACGGAGATTCCACATGCCAACATTATCTAGGGATACTAGAATTGCTGTCCAGGCATTGGGGAAAACCTGTTACCCCGATTAAAATAAATCAGCATGAGTGTATTTCATCTAAACCCTCGACTTGT-ACAGCAGAAAAAGGGAACACTGTTAAGTTTGTGAATATACCTGTGCTGTTGAACGAGCAACTCCATCCCATTTGTTGGG
>PIAL-6
CCAGTGCACCACAGTAAAGAGCATTGCTGGGCAGAGGCAACTCAGTTTTGTTGTTTATCTCTGGATTCACAACCCTTACATATGTTTCCTGACCCAGATACCAGGTATCTAGATTTTCAGCACGGAGATTCCACATGCCAACATTATCTAGGGATACTAGAATTGCTGTCCAGGCATTGGGGAAAACCTGTTACCCCGATTAAAATAAATCAGCATGAGTGTATTTCATCTAAACCCTCGACTTGT-ACAGCAGAAAAAGGGAACACTGTTAAGTTTGTGAATATACCTGTGCTGTTGAACGAGCAACTCCATCCCATTTGTTGGG
>PIAL-8
CCAGTGCACCACAGTAAAGAGCATTGCTGGGCAGAGGCAACTCAGTTTTGTTGTTTATCTCTGGATTCACAACCCTTACATATGTTTCCTGACCCAGATACCAGGTATCTAGATTTTCAGCACGGAGATTCCACATGCCAACATTATCTAGGGATACTAGAATTGCTGTCCAGGCATTGGGGAAAACCTGTTACCCCGATTAAAATAAATCAGCATGAGTGTATTTCATCTAAACCCTCGACTTGT-ACAGCAGAAAAAGGGAACACTGTTAAGTTTGTGAATATACCTGTGCTGTTGAACGAGCAACTCCATCCCATTTGTTGGG
>PIAY-7
CCAGTGCACCACAGTAAAGAGCATTGCTGGGCAGAGGCAACTCAGTTTTGTTGTTTATCTCTGGATTCACAACCCTTACATATGTTTCCTGACCCAGATACCAGGTATCTAGATTTTCAGCACGGAGATTCCACATGCCAACATTATCTAGAGATACTAGAATTGATGTCCAGGCATTGGGGAAAACCTGTTACCCCGATTAAAATAAATCAGCATGAGGGTATTTCATCTAAACCCTCGACTTGT-ACAGCAGAAAAAGGGAACATTGTTAAGTTTGTGAATATACCTGTGCTGTTGAACGAGCAACTCCATCCCATTTGTTGGG
>PIAY-3
CCAGTGCACCACAGTAAAGAGCATTGCTGGGCAGAGGCAACTCAGTTTTGTTGTTTATCTCTGGATTCACAACCCTTACATATGTTTCCTGACCCAGATACCAGGTATCTAGATTTTCAGCACGGAGATTCCACATGCCAACATTATCTAGAGATACTAGAATTGATGTCCAGGCATTGGGGAAAACCTGTTACCCCGATTAAAATAAATCAGCATGAGGGTATTTCATCTAAACCCTCGACTTGT-ACAGCAGAAAAAGGGAACATTGTTAAGTTTGTGAATATACCTGTGCTGTTGAACGAGCAACTCCATCCCATTTGTTGGG
>PIAY-18
CCAGTGCACCACAGTAAAGAGCATTGCTGGGCAGAGGCAACTCAGTTTTGTTGTTTATCTCTGGATTCACAACCCTTACATATGTTTCCTGACCCAGATACCAGGTATCTAGATTTTCAGCACGGAGATTCCACATGCCAACATTATCTAGAGATACTAGAATTGATGTCCAGGCATTGGGGAAAACCTGTTACCCCGATTAAAATAAATCAGCATGAGGGTATTTCATCTAAACCCTCGACTTGT-ACAGCAGAAAAAGGGAACATTGTTAAGTTTGTGAATATACCTGTGCTGTTGAACGAGCAACTCCATCCCATTTGTTGGG
>PIAY-1
CCAGTGCACCACAGTAAAGAGCATTGCTGGGCAGAGGCAACTCAGTTTTGTTGTTTATCTCTGGATTCACAACCCTTACATATGTTTCCTGACCCAGATACCAGGTATCTAGATTTTCAGCACGGAGATTCCACATGCCAACATTATCTAGAGATACTAGAATTGATGTCCAGGCATTGGGGAAAACCTGTTACCCCGATTAAAATAAATCAGCATGAGTGTATTTCATCTAAACCCTCGACTTGT-ACAGCAGAAAAAGGGAACATTGTTAAGTTTGTGAATATACCTGTGCTGTTGAACGAGCAACTCCATCCCATTTGTTGGG
>PIAY-6
CCAGTGCACCACAGTAAAGAGCATTGCTGGGCAGAGGCAACTCAGTTTTGTTGTTTATCTCTGGATTCACAACCCTTACATATGTTTCCTGACCCAGATACCAGGTATCTAGATTTTCAGCACGGAGATTCCACATGCCAACATTATCTAGAGATACTAGAATTGATGTCCAGGCATTGGGGAAAACCTGTTACCCCGATTAAAATAAATCAGCATGAGGGTATTTCATCTAAACCCTCGACTTGT-ACAGCAGAAAAAGGGAACATTGTTAAGTTTGTGAATATACCTGTGCTGTTGAACGAGCAACTCCATCCCATTTGTTGGG
>PIAY-8
CCAGTGCACCACAGTAAAGAGCATTGCTGGGCAGAGGCAACTCAGTTTTGTTGTTTATCTCTGGATTCACAACCCTTACATATGTTTCCTGACCCAGATACCAGGTATCTAGATTTTCAGCACGGAGATTCCACATGCCAACATTATCTAGAGATACTAGAATTGATGTCCAGGCATTGGGGAAAACCTGTTACCCCGATTAAAATAAATCAGCATGAGGGTATTTCATCTAAACCCTCGACTTGT-ACAGCAGAAAAAGGGAACATTGTTAAGTTTGTGAATATACCTGTGCTGTTGAACGAGCAACTCCATCCCATTTGTTGGG
>PIAY-5
CCAGTGCACCACAGTAAAGAGCATTGCTGGGCAGAGGCAACTCAGTTTTGTTGTTTATCTCTGGATTCACAACCCTTACATATGTTTCCTGACCCAGATACCAGGTATCTAGATTTTCAGCACGGAGATTCCACATGCCAACATTATCTAGAGATACTAGAATTGATGTCCAGGCATTGGGGAAAACCTGTTACCCCGATTAAAATAAATCAGCATGAGGGTATTTCATCTAAACCCTCGACTTGT-ACAGCAGAAAAAGGGAACATTGTTAAGTTTGTGAATATACCTGTGCTGTTGAACGAGCAACTCCATCCCATTTGTTGGG
>PIAY-13
CCAGTGCACCACAGTAAAGAGCATTGCTGGGCAGAGGCAACTCAGTTTTGTTGTTTATCTCTGGATTCACAACCCTTACATATGTTTCCTGACCCAGATACCAGGTATCTAGATTTTCAGCACGGAGATTCCACATGCCAACATTATCTAGAGATACTAGAATTGATGTCCAGGCATTGGGGAAAACCTGTTACCCCGATTAAAATAAATCAGCATGAGGGTATTTCATCTAAACCCTCGACTTGT-ACAGCAGAAAAAGGGAACATTGTTAAGTTTGTGAATATACCTGTGCTGTTGAACGAGCAACTCCATCCCATTTGTTGGG
>PIAY-16
CCAGTGCACCACAGTAAAGAGCATTGCTGGGCAGAGGCAACTCAGTTTTGTTGTTTATCTCTGGATTCACAACCCTTACATATGTTTCCTGACCCAGATACCAGGTATCTAGATTTTCAGCACGGAGATTCCACATGCCAACATTATCTAGAGATACTAGAATTGATGTCCAGGCATTGGGGAAAACCTGTTACCCCGATTAAAATAAATCAGCATGAGGGTATTTCATCTAAACCCTCGACTTGT-ACAGCAGAAAAAGGGAACATTGTTAAGTTTGTGAATATACCTGTGCTGTTGAACGAGCAACTCCATCCCATTTGTTGGG
>PIAY-4
CCAGTGCACCACAGTAAAGAGCATTGCTGGGCAGAGGCAACTCAGTTTTGTTGTTTATCTCTGGATTCACAACCCTTACATATGTTTCCTGACCCAGATACCAGGTATCTAGATTTTCAGCACGGAGATTCCACATGCCAACATTATCTAGAGATACTAGAATTGATGTCCAGGCATTGGGGAAAACCTGTTACCCCGATTAAAATAAATCAGCATGAGTGTATTTCATCTAAACCCTCGACTTGT-ACAGCAGAAAAAGGGAACATTGTTAAGTTTGTGAATATACCTGTGCTGTTGAACGAGCAACTCCATCCCATTTGTTGGG
>PIAY-15
CCAGTGCACCACAGTAAAGAGCATTGCTGGGCAGAGGCAACTCAGTTTTGTTGTTTATCTCTGGATTCACAACCCTTACATATGTTTCCTGACCCAGATACCAGGTATCTAGATTTTCAGCACGGAGATTCCACATGCCAACATTATCTAGAGATACTAGAATTGATGTCCAGGCATTGGGGAAAACCTGTTACCCCGATTAAAATAAATCAGCATGAGGGTATTTCATCTAAACCCTCGACTTGT-ACAGCAGAAAAAGGGAACATTGTTAAGTTTGTGAATATACCTGTGCTGTTGAACGAGCAACTCCATCCCATTTGTTGGG
>PIAY-19
CCAGTGCACCACAGTAAAGAGCATTGCTGGGCAGAGGCAACTCAGTTTTGTTGTTTATCTCTGGATTCACAACCCTTACATATGTTTCCTGACCCAGATACCAGGTATCTAGATTTTCAGCACGGAGATTCCACATGCCAACATTATCTAGAGATACTAGAATTGATGTCCAGGCATTGGGGAAAACCTGTTACCCCGATTAAAATAAATCAGCATGAGGGTATTTCATCTAAACCCTCGACTTGT-ACAGCAGAAAAAGGGAACATTGTTAAGTTTGTGAATATACCTGTGCTGTTGAACGAGCAACTCCATCCCATTTGTTGGG
>PIAY-10
CCAGTGCACCACAGTAAAGAGCATTGCTGGGCAGAGGCAACTCAGTTTTGTTGTTTATCTCTGGATTCACAACCCTTACATATGTTTCCTGACCCAGATACCAGGTATCTAGATTTTCAGCACGGAGATTCCACATGCCAACATTATCTAGAGATACTAGAATTGATGTCCAGGCATTGGGGAAAACCTGTTACCCCGATTAAAATAAATCAGCATGAGGGTATTTCATCTAAACCCTCGACTTGT-ACAGCAGAAAAAGGGAACATTGTTAAGTTTGTGAATATACCTGTGCTGTTGAACGAGCAACTCCATCCCATTTGTTGGG
>PIAY-14
CCAGTGCACCACAGTAAAGAGCATTGCTGGGCAGAGGCAACTCAGTTTTGTTGTTTATCTCTGGATTCACAACCCTTACATATGTTTCCTGACCCAGATACCAGGTATCTAGATTTTCAGCACGGAGATTCCACATGCCAACATTATCTAGAGATACTAGAATTGATGTCCAGGCATTGGGGAAAACCTGTTACCCCGATTAAAATAAATCAGCATGAGTGTATTTCATCTAAACCCTCGACTTGT-ACAGCAGAAAAAGGGAACATTGTTAAGTTTGTGAATATACCTGTGCTGTTGAACGAGCAACTCCATCCCATTTGTTGGG
>PIAY-2
CCAGTGCACCACAGTAAAGAGCATTGCTGGGCAGAGGCAACTCAGTTTTGTTGTTTATCTCTGGATTCACAACCCTTACATATGTTTCCTGACCCAGATACCAGGTATCTAGATTTTCAGCACGGAGATTCCACATGCCAACATTATCTAGAGATACTAGAATTGATGTCCAGGCATTGGGGAAAACCTGTTACCCCGATTAAAATAAATCAGCATGAGGGTATTTCATCTAAACCCTCGACTTGT-ACAGCAGAAAAAGGGAACATTGTTAAGTTTGTGAATATACCTGTGCTGTTGAACGAGCAACTCCATCCCATTTGTTGGG
>PIAY-9
NNNNNNNNNNNNNNNNNNNNNNNNNNNNNNNNNNNNNNNNNNCAGTTTTGTTGTTTATCTCTGGATTCACAACCCTTACATATGTTTCTTGACCCAGATACCAGGTATCTAGATTTTCAGCACGGAGATTCCACATGCCAACATTATCTAGAGATACTAGAATTGATGTCCAGGCATTGGGGAAAACCTGTTACCCCGATTAAAATAAATCAGCATGAGGGTATTTCATCTAAACCCTCGACTTGT-ACAGCAGAAAAAGGGAACATTGTTAAGTTTGTGAATATACCTGTGCTGTTGAACGAGCAACTCCATCCCATTTGTTGGG
>PIAY-17
CCAGTGCACCACAGTAAAGAGCATTGCTGGGCAGAGGCAACTCAGTTTTGTTGTTTATCTCTGGATTCACAACCCTTACATATGTTTCCTGACCCAGATACCAGGTATCTAGATTTTCAGCACGGAGATTCCACATGCCAACATTATCTAGAGATACTAGAATTGATGTCCAGGCATTGGGGAAAACCTGTTACCCCGATTAAAATAAATCAGCATGAGGGTATTTCATCTAAACCCTCGACTTGT-ACAGCAGAAAAAGGGAACATTGTTAAGTTTGTGAATATACCTGTGCTGTTGAACGAGCAACTCCATCCCATTTGTTGGG
>PIBU-1
CCAGTGCACCACAGTAAAGAGCATTGCTGGGCAGAGGCAACTCAGTTTTGTTGTTTATCTCTGGATTCACAACCCTCACATATGTTTCCTGACCCAGATACCAGGTATCTAGATTTTCAGCACGGAGATTCCACATGCCAACATTATCTAGAGATACTAGAATTGCTGTCCAGGCATTGGGGAAAACCTGTTACCCCGATTAAAATAAATCAGCATGAGTGTATTTCATCTAAACCCTTGACTTGT-GCAGCAGAAAAAGGGAACATTGTTAAGTTTCTGAATATACCTGTGCTGTTGAACGAGCAACTCCATCCCATTTGTTGGG
>PIFL-16
CCAGTGCACCACAGTAAAGAGCATTGCTGGGCAGAGGCAACTCAGTTTTGTTGTTTATCTCTGGATTCACAACCCTTACATATGTTTCCTGACCCAGATACCAGGTATCTAGATTTTCAGCACGGAGATTCCACATGCCAACATTATCTAGAGATACTAGAATTGATGTCCAGGCATTGGGGAAAACCTGTTACCCCGATTAAAATAAATCAGCATGAGGGTATTTCATCTAAACCCTCGACTTGT-ACAGCAGAAAAAGGGAACATTGTTAAGTTTGTGAATATACCTGTGCTGTTGAACGAGCAACTCCATCCCATTTGTTGGG
>PIFL-13
CCAGTGCACCACAGTAAAGAGCATTGCTGGGCAGAGGCAACTCAGTTTTGTTGTTTATCTCTGGATTCACAACCCTTACATATGTTTCCTGACCCAGATACCAGGTATCTAGATTTTCAGCACGGAGATTCCACATGCCAACATTATCTAGAGATACTAGAATTGATGTCCAGGCATTGGGGAAAACCTGTTACCCCGATTAAAATAAATCAGCATGAGGGTATTTCATCTAAACCCTCGACTTGT-ACAGCAGAAAAAGGGAACATTGTTAAGTTTGTGAATATACCTGTGCTGTTGAACGAGCAACTCCATCCCATTTGTTGGG
>PIFL-17
CCAGTGCACCACAGTAAAGAGCATTGCTGGGCAGAGGCAACTCAGTTTTGTTGTTTATCTCTGGATTCACAACCCTTACATATGTTTCCTGACCCAGATACCAGGTATCTAGATTTTCAGCACGGAGATTCCACATGCCAACATTATCTAGAGATACTAGAATTGATGTCCAGGCATTGGGGAAAACCTGTTACCCCGATTAAAATAAATCAGCATGAGGGTATTTCATCTAAACCCTCGACTTGT-ACAGCAGAAAAAGGGAACATTGTTAAGTTTGTGAATATACCTGTGCTGTTGAACGAGCAACTCCATCCCATTTGTTGGG
>PIFL-3
CCAGTGCACCACAGTAAAGAGCATTGCTGGGCAGAGGCAACTCAGTTTTGTTGTTTATCTCTGGATTCACAACCCTTACATATGTTTCCTGACCCAGATACCAGGTATCTAGATTTTCAGCACGGAGATTCCACATGCCAACATTATCTAGAGATACTAGAATTGATGTCCAGGCATTGGGGAAAACCTGTTACCCCGATTAAAATAAATCAGCATGAGGGTATTTCATCTAAACCCTCGACTTGT-ACAGCAGAAAAAGGGAACATTGTTAAGTTTGTGAATATACCTGTGCTGTTGAACGAGCAACTCCATCCCATTTGTTGGG
>PIFL-15
CCAGTGCACCACAGTAAAGAGCATTGCTGGGCAGAGGCAACTCAGTTTTGTTGTTTATCTCTGGATTCACAACCCTTACATATGTTTCCTGACCCAGATACCAGGTATCTAGATTTTCAGCACGGAGATTCCACATGCCAACATTATCTAGAGATACTAGAATTGATGTCCAGGCATTGGGGAAAACCTGTTACCCCGATTAAAATAAATCAGCATGAGTGTATTTCATCTAAACCCTCGACTTGT-ACAGCAGAAAAAGGGAACATTGTTAAGTTTGTGAATATACCTGTGCTGTTGAACGAGCAACTCCATCCCATTTGTTGGG
>PIFL-10
CCAGTGCACCACAGTAAAGAGCATTGCTGGGCAGAGGCAACTCAGTTTTGTTGTTTATCTCTGGATTCACAACCCTTACATATGTTTCCTGACCCAGATACCAGGTATCTAGATTTTCAGCACGGAGATTCCACATGCCAACATTATCTAGAGATACTAGAATTGATGTCCAGGCATTGGGGAAAACCTGTTACCCCGATTAAAATAAATCAGCATGAGTGTATTTCATCTAAACCCTCGACTTGT-ACAGCAGAAAAAGGGAACATTGTTAAGTTTGTGAATATACCTGTGCTGTTGAACGAGCAACTCCATCCCATTTGTTGGG
>PIFL-1
CCAGTGCACCACAGTAAAGAGCATTGCTGGGCAGAGGCAACTCAGTTTTGTTGTTTATCTCTGGATTCACAACCCTTACATATGTTTCCTGACCCAGATACCAGGTATCTAGATTTTCAGCACGGAGATTCCACATGCCAACATTATCTAGAGATACTAGAATTGATGTCCAGGCATTGGGGAAAACCTGTTACCCCGATTAAAATAAATCAGCATGAGGGTATTTCATCTAAACCCTCGACTTGT-ACAGCAGAAAAAGGGAACATTGTTAAGTTTGTGAATATACCTGTGCTGTTGAACGAGCAACTCCATCCCATTTGTTGGG
>PIGE-1
CCAGTGCACCACAGTAAAGAGCATTGCTGGGCAGAGGCAACTCAGTTTTGTTGTTTATCTCTGGATTCACAACCCTCACATATGTTTCCTGACCCAGATACCAGGTATCTAGATTTTCAGCACGGAGATTCCACATGCCAACATTATCTAGAGATACTAGAATTGCTGTCCAGGCATTGGGGAAAACCTGTTACCCCGATTAAAATAAATCAGCATGAGTGTATTTCATCTAAACCCTTGACCTGTTGCAGCAGAAAAAGGGAACATTGTTAAGTTTCTGAATATACCTGTGCTGTTGAACGAGCAACTCCATCCCATTTGTTGGG
>PIGE-2
CCAGTGCACCACAGTAAAGAGCATTGCTGGGCAGAGGCAACTCAGTTTTGTTGTTTATCTCTGGATTCACAACCCTCACATATGTTTCCTGACCCAGATACCAGGTATCTAGATTTTCAGCACGGAGATTCCACATGCCAACATTATCTAGAGATACTAGAATTGCTGTCCAGGCATTGGGGAAAACCTGTTACCCCGATTAAAATAAATCAGCATGAGTGTATTTCATCTAAACCCTTGACCTGTTGCAGCAGAAAAAGGGAACATTGTTAAGTTTCTGAATATACCTGTGCTGTTGAACGAGCAACTCCATCCCATTTGTTGGG
>PIMN-13
CCAGTGCACCACAGTAAAGAGCATTGCTGGGCAGAGGCAACTCAGTTTTGTTGTTTATCTCTGGATTCACAACCCTTACATATGTTTCCTGACCCAGATACCAGGTATCTAGATTTTCAGCACGGAGATTCCACATGCCAACATTATCTAGAGATACTAGAATTGATGTCCAGGCATTGGGGAAAACCTGTTACCCCGATTAAAATAAATCAGCATGAGGGTATTTCATCTAAACCCTCGACTTGT-ACAGCAGAAAAAGGGAACATTGTTAAGTTTGTGAATATACCTGTGCTGTTGAACGAGCAACTCCATCCCATTTGTTGGG
>PIMN-5
CCAGTGCACCACAGTAAAGAGCATTGCTGGGCAGAGGCAACTCAGTTTTGTTGTTTATCTCTGGATTCACAACCCTTACATATGTTTCCTGACCCAGATACCAGGTATCTAGATTTTCAGCACGGAGATTCCACATGCCAACATTATCTAGAGATACTAGAATTGATGTCCAGGCATTGGGGAAAACCTGTTACCCCGATTAAAATAAATCAGCATGAGGGTATTTCATCTAAACCCTCGACTTGT-ACAGCAGAAAAAGGGAACATTGTTAAGTTTGTGAATATACCTGTGCTGTTGAACGAGCAACTCCATCCCATTTGTTGGG
>PIMN-18
CCAGTGCACCACAGTAAAGAGCATTGCTGGGCAGAGGCAACTCAGTTTTGTTGTTTATCTCTGGATTCACAACCCTTACATATGTTTCCTGACCCAGATACCAGGTATCTAGATTTTCAGCACGGAGATTCCACATGCCAACATTATCTAGAGATACTAGAATTGATGTCCAGGCATTGGGGAAAACCTGTTACCCCGATTAAAATAAATCAGCATGAGGGTATTTCATCTAAACCCTCGACTTGT-ACAGCAGAAAAAGGGAACATTGTTAAGTTTGTGAATATACCTGTGCTGTTGAACGAGCAACTCCATCCCATTTGTTGGG
>PIMN-4
CCAGTGCACCACAGTAAAGAGCATTGCTGGGCAGAGGCAACTCAGTTTTGTTGTTTATCTCTGGATTCACAACCCTTACATATGTTTCCTGACCCAGATACCAGGTATCTAGATTTTCAGCACGGAGATTCCACATGCCAACATTATCTAGAGATACTAGAATTGCTGTCCAGGCATTGGGGAAAACCTGTTACCCCGATTAAAATAAATCAGCATGAGTGTATTTCATCTAAACCCTCGACTTGT-ACAGCAGAAAAAGGCAACATTGTTAAGTTTGTGAATATACCTGTGCTGTTGAACGAGCAACTCCATCCCATTTGTTGGG
>PIMN-16
CCAGTGCACCACAGTAAAGAGCATTGCTGGGCAGAGGCAACTCAGTTTTGTTGTTTATCTCTGGATTCACAACCCTTACATATGTTTCCTGACCCAGATACCAGGTATCTAGATTTTCAGCACGGAGATTCCACATGCCAACATTATCTAGAGATACTAGAATTGATGTCCAGGCATTGGGGAAAACCTGTTACCCCGATTAAAATAAATCAGCATGAGGGTATTTCATCTAAACCCTCGACTTGT-ACAGCAGAAAAAGGGAACATTGTTAAGTTTGTGAATATACCTGTGCTGTTGAACGAGCAACTCCATCCCATTTGTTGGG
>PIMN-8
CCAGTGCACCACAGTAAAGAGCATTGCTGGGCAGAGGCAACTCAGTTTTGTTGTTTATCTCTGGATTCACAACCCTTACATATGTTTCCTGACCCAGATACCAGGTATCTAGATTTTCAGCACGGAGATTCCACATGCCAACATTATCTAGAGATACTAGAATTGATGTCCAGGCATTGGGGAAAACCTGTTACCCCGATTAAAATAAATCAGCATGAGGGTATTTCATCTAAACCCTCGACTTGT-ACAGCAGAAAAAGGGAACATTGTTAAGTTTGTGAATATACCTGTGCTGTTGAACGAGCAACTCCATCCCATTTGTTGGG
>PIMN-9
CCAGTGCACCACAGTAAAGAGCATTGCTGGGCAGAGGCAACTCAGTTTTGTTGTTTATCTCTGGATTCACAACCCTTACATATGTTTCCTGACCCAGATACCAGGTATCTAGATTTTCAGCACGGAGATTCCACATGCCAACATTATCTAGAGATACTAGAATTGATGTCCAGGCATTGGGGAAAACCTGTTACCCCGATTAAAATAAATCAGCATGAGGGTATTTCATCTAAACCCTCGACTTGT-ACAGCAGAAAAAGGGAACATTGTTAAGTTTGTGAATATACCTGTGCTGTTGAACGAGCAACTCCATCCCATTTGTTGGG
>PIMN-12
CCAGTGCACCACAGTAAAGAGCATTGCTGGGCAGAGGCAACTCAGTTTTGTTGTTTATCTCTGGATTCACAACCCTTACATATGTTTCCTGACCCAGATACCAGGTATCTAGATTTTCAGCACGGAGATTCCACATGCCAACATTATCTAGAGATACTAGAATTGATGTCCAGGCATTGGGGAAAACCTGTTACCCCGATTAAAATAAATCAGCATGAGGGTATTTCATCTAAACCCTCGACTTGT-ACAGCAGAAAAAGGGAACATTGTTAAGTTTGTGAATATACCTGTGCTGTTGAACGAGCAACTCCATCCCATTTGTTGGG
>PIMN-10
CCAGTGCACCACAGTAAAGAGCATTGCTGGGCAGAGGCAACTCAGTTTTGTTGTTTATCTCTGGATTCACAACCCTTACATATGTTTCCTGACCCAGATACCAGGTATCTAGATTTTCAGCACGGAGATTCCACATGCCAACATTATCTAGAGATACTAGAATTGATGTCCAGGCATTGGGGAAAACCTGTTACCCCGATTAAAATAAATCAGCATGAGGGTATTTCATCTAAACCCTCGACTTGT-ACAGCAGAAAAAGGGAACATTGTTAAGTTTGTGAATATACCTGTGCTGTTGAACGAGCAACTCCATCCCATTTGTTGGG
>PIMN-17
CCAGTGCACCACAGTAAAGAGCATTGCTGGGCAGAGGCAACTCAGTTTTGTTGTTTATCTCTGGATTCACAACCCTTACATATGTTTCCTGACCCAGATACCAGGTATCTAGATTTTCAGCACGGAGATTCCACATGCCAACATTATCTAGAGATACTAGAATTGATGTCCAGGCATTGGGGAAAACCTGTTACCCCGATTAAAATAAATCAGCATGAGGGTATTTCATCTAAACCCTCGACTTGT-ACAGCAGAAAAAGGGAACATTGTTAAGTTTGTGAATATACCTGTGCTGTTGAACGAGCAACTCCATCCCATTTGTTGGG
>PIMN-7
CCAGTGCACCACAGTAAAGAGCATTGCTGGGCAGAGGCAACTCAGTTTTGTTGTTTATCTCTGGATTCACAACCCTTACATATGTTTCCTGACCCAGATACCAGGTATCTAGATTTTCAGCACGGAGATTCCACATGCCAACATTATCTAGAGATACTAGAATTGATGTCCAGGCATTGGGGAAAACCTGTTACCCCGATTAAAATAAATCAGCATGAGGGTATTTCATCTAAACCCTCGACTTGT-ACAGCAGAAAAAGGGAACATTGTTAAGTTTGTGAATATACCTGTGCTGTTGAACGAGCAACTCCATCCCATTTGTTGGG
>PIMN-3
CCAGTGCACCACAGTAAAGAGCATTGCTGGGCAGAGGCAACTCAGTTTTGTTGTTTATCTCTGGATTCACAACCCTTACATATGTTTCCTGACCCAGATACCAGGTATCTAGATTTTCAGCACGGAGATTCCACATGCCAACATTATCTAGAGATACTAGAATTGATGTCCAGGCATTGGGGAAAACCTGTTACCCCGATTAAAATAAATCAGCATGAGGGTATTTCATCTAAACCCTCGACTTGT-ACAGCAGAAAAAGGGAACATTGTTAAGTTTGTGAATATACCTGTGCTGTTGAACGAGCAACTCCATCCCATTTGTTGGG
>PIMN-6
CCAGTGCACCACAGTAAAGAGCATTGCTGGGCAGAGGCAACTCAGTTTTGTTGTTTATCTCTGGATTCACAACCCTTACATATGTTTCCTGACCCAGATACCAGGTATCTAGATTTTCAGCACGGAGATTCCACATGCCAACATTATCTAGAGATACTAGAATTGATGTCCAGGCATTGGGGAAAACCTGTTACCCCGATTAAAATAAATCAGCATGAGGGTATTTCATCTAAACCCTCGACTTGT-ACAGCAGAAAAAGGGAACATTGTTAAGTTTGTGAATATACCTGTGCTGTTGAACGAGCAACTCCATCCCATTTGTTGGG
>PIMN-11
CCAGTGCACCACAGTAAAGAGCATTGCTGGGCAGAGGCAACTCAGTTTTGTTGTTTATCTCTGGATTCACAACCCTTACATATGTTTCCTGACCCAGATACCAGGTATCTAGATTTTCAGCACGGAGATTCCACATGCCAACATTATCTAGAGATACTAGAATTGATGTCCAGGCATTGGGGAAAACCTGTTACCCCGATTAAAATAAATCAGCATGAGGGTATTTCATCTAAACCCTCGACTTGT-ACAGCAGAAAAAGGGAACATTGTTAAGTTTGTGAATATACCTGTGCTGTTGAACGAGCAACTCCATCCCATTTGTTGGG
>PIMN-15
CCAGTGCACCACAGTAAAGAGCATTGCTGGGCAGAGGCAACTCAGTTTTGTTGTTTATCTCTGGATTCACAACCCTTACATATGTTTCCTGACCCAGATACCAGGTATCTAGATTTTCAGCACGGAGATTCCACATGCCAACATTATCTAGAGATACTAGAATTGATGTCCAGGCATTGGGGAAAACCTGTTACCCCGATTAAAATAAATCAGCATGAGGGTATTTCATCTAAACCCTCGACTTGT-ACAGCAGAAAAAGGGAACATTGTTAAGTTTGTGAATATACCTGTGCTGTTGAACGAGCAACTCCATCCCATTTGTTGGG
>PIMN-1
CCAGTGCACCACAGTAAAGAGCATTGCTGGGCAGAGGCAACTCAGTTTTGTTGTTTATCTCTGGATTCACAACCCTTACATATGTTTCCTGACCCAGATACCAGGTATCTAGATTTTCAGCACGGAGATTCCACATGCCAACATTATCTAGAGATACTAGAATTGATGTCCAGGCATTGGGGAAAACCTGTTACCCCGATTAAAATAAATCAGCATGAGGGTATTTCATCTAAACCCTCGACTTGT-ACAGCAGAAAAAGGGAACATTGTTAAGTTTGTGAATATACCTGTGCTGTTGAACGAGCAACTCCATCCCATTTGTTGGG
>PIMN-14
CCAGTGCACCACAGTAAAGAGCATTGCTGGGCAGAGGCAACTCAGTTTTGTTGTTTATCTCTGGATTCACAACCCTTACATATGTTTCCTGACCCAGATACCAGGTATCTAGATTTTCAGCACGGAGATTCCACATGCCAACATTATCTAGAGATACTAGAATTGATGTCCAGGCATTGGGGAAAACCTGTTACCCCGATTAAAATAAATCAGCATGAGGGTATTTCATCTAAACCCTCGACTTGT-ACAGCAGAAAAAGGGAACATTGTTAAGTTTGTGAATATACCTGTGCTGTTGAACGAGCAACTCCATCCCATTTGTTGGG
>PISB-10
CCAGTGCACCACAGTAAAGAGCATTGCTGGGCAGAGGCAACTCAGTTTTGTTGTTTATCTCTGGATTCACAACCCTTACATATGTTTCCTGACCCAGATACCAGGTATCTAGATTTTCAGCACGGAGATTCCACATGCCAACATTATCTAGAGATACTAGAATTGATGTCCAGGCATTGGGGAAAACCTGTTACCCCAATTAAAATAAATCAGCATGAGGGTATTTCATCTAAACCCTCGACTTGT-ACAGCAGAAAAAGGGAACATTGTTAAGTTTGTGAATATACCTGTGCTGTTGAACGAGCAACTCCATCCCATTTGTTGGG
>PISB-8
CCAGTGCACCACAGTAAAGAGCATTGCTGGGCAGAGGCAACTCAGTTTTGTTGTTTATCTCTGGATTCACAACCCTTACATATGTTTCCTGACCCAGATACCAGGTATCTAGATTTTCAGCACGGAGATTCCACATGCCAACATTATCTAGAGATACTAGAATTGATGTCCAGGCATTGGGGAAAACCTGTTACCCCGATTAAAATAAATCAGCATGAGGGTATTTCATCTAAACCCTCGACTTGT-ACAGCAGAAAAAGGGAACATTGTTAAGTTTGTGAATATACCTGTGCTGTTGAACGAGCAACTCCATCCCATTTGTTGGG
>PISB-13
CCAGTGCACCACAGTAAAGAGCATTGCTGGGCAGAGGCAACTCAGTTTTGTTGTTTATCTCTGGATTCACAACCCTTACATATGTTTCCTGACCCAGATACCAGGTATCTAGATTTTCAGCACGGAGATTCCACATGCCAACATTATCTAGAGATACTAGAATTGATGTCCAGGCATTGGGGAAAACCTGTTACCCCAATTAAAATAAATCAGCATGAGGGTATTTCATCTAAACCCTCGACTTGT-ACAGCAGAAAAAGGGAACATTGTTAAGTTTGTGAATATACCTGTGCTGTTGAACGAGCAACTCCATCCCATTTGTTGGG
>PISB-15
CCAGTGCACCACAGTAAAGAGCATTGCTGGGCAGAGGCAACTCAGTTTTGTTGTTTATCTCTGGATTCACAACCCTTACATATGTTTCCTGACCCAGATACCAGGTATCTAGATTTTCAGCACGGAGATTCCACATGCCAACATTATCTAGAGATACTAGAATTGATGTCCAGGCATTGGGGAAAACCTGTTACCCCGATTAAAATAAATCAGCATGAGGGTATTTCATCTAAACCCTCGACTTGT-ACAGCAGAAAAAGGGAACATTGTTAAGTTTGTGAATATACCTGTGCTGTTGAACGAGCAACTCCATCCCATTTGTTGGG
>PISB-17
CCAGTGCACCACAGTAAAGAGCATTGCTGGGCAGAGGCAACTCAGTTTTGTTGTTTATCTCTGGATTCACAACCCTTACATATGTTTCCTGACCCAGATACCAGGTATCTAGATTTTCAGCACGGAGATTCCACATGCCAACATTATCTAGAGATACTAGAATTGATGTCCAGGCATTGGGGAAAACCTGTTACCCCGATTAAAATAAATCAGCATGAGGGTATTTCATCTAAACCCTCGACTTGT-ACAGCAGAAAAAGGGAACATTGTTAAGTTTGTGAATATACCTGTGCTGTTGAACGAGCAACTCCATCCCATTTGTTGGG
>PISB-4
CCAGTGCACCACAGTAAAGAGCATTGCTGGGCAGAGGCAACTCAGTTTTGTTGTTTATCTCTGGATTCACAACCCTTACATATGTTTCCTGACCCAGATACCAGGTATCTAGATTTTCAGCACGGAGATTCCACATGCCAACATTATCTAGAGATACTAGAATTGATGTCCAGGCATTGGGGAAAACCTGTTACCCCGATTAAAATAAATCAGCATGAGTGTATTTCATCTAAACCCTCGACTTGT-ACAGCAGAAAAAGGGAACATTGTTAAGTTTGTGAATATACCTGTGCTGTTGAACGAGCAACTCCATCCCATTTGTTGGG
>PISB-5
CCAGTGCACCACAGTAAAGAGCATTGCTGGGCAGAGGCAACTCAGTTTTGTTGTTTATCTCTGGATTCACAACCCTTACATATGTTTCCTGACCCAGATACCAGGTATATAGATTTTCAGCACGGAGATTCCACATGCCAACATTATCTAGAGATACTAGAATTGATGTCCAGGCATTGGGGAAAACCTGTTACCCCGATTAAAATAAATCAGCATGAGTGTATTTCATCTAAACCCTCGACTTGT-ACAGCAAAAAAAGGGAACATTGTTAAGTTTGTGAATATACCTGTGCTGTTGAACGAGCAACTCCATCCCATTTGTTGGG
>PISB-7
CCAGTGCACCACAGTAAAGAGCATTGCTGGGCAGAGGCAACTCAGTTTTGTTGTTTATCTCTGGATTCACAACCCTTACATATGTTTCCTGACCCAGATACCAGGTATCTAGATTTTCAGCACGGAGATTCCACATGCCAACATTATCTAGAGATACTAGAATTGATGTCCAGGCATTGGGGAAAACCTGTTACCCCAATTAAAATAAATCAGCATGAGGGTATTTCATCTAAACCCTCGACTTGT-ACAGCAGAAAAAGGGAACATTGTTAAGTTTGTGAATATACCTGTGCTGTTGAACGAGCAACTCCATCCCATTTGTTGGG
>PISB-18
CCAGTGCACCACAGTAAAGAGCATTGCTGGGCAGAGGCAACTCAGTTTTGTTGTTTATCTCTGGATTCACAACCCTTACATATGTTTCCTGACCCAGATACCAGGTATCTAGATTTTCAGCACGGAGATTCCACATGCCAACATTATCTAGAGATACTAGAATTGATGTCCAGGCATTGGGGAAAACCTGTTACCCCGATTAAAATAAATCAGCATGAGGGTATTTCATCTAAACCCTCGACTTGT-ACAGCAGAAAAAGGGAACATTGTTAAGTTTGTGAATATACCTGTGCTGTTGAACGAGCAACTCCATCCCATTTGTTGGG
>PISB-12
CCAGTGCACCACAGTAAAGAGCATTGCTGGGCAGAGGCAACTCAGTTTTGTTGTTTATCTCTGGATTCACAACCCTTACATATGTTTCCTGACCCAGATACCAGGTATCTAGATTTTCAGCACGGAGATTCCACATGCCAACATTATCTAGAGATACTAGAATTGATGTCCAGGCATTGGGGAAAACCTGTTACCCCGATTAAAATAAATCAGCATGAGTGTATTTCATCTAAACCCTCGACTTGT-ACAGCAGAAAAAGGGAACATTGTTAAGTTTGTGAATATACCTGTGCTGTTGAACGAGCAACTCCATCCCATTTGTTGGG
>PISB-16
CCAGTGCACCACAGTAAAGAGCATTGCTGGGCAGAGGCAACTCAGTTTTGTTGTTTATCTCTGGATTCACAACCCTTACATATGTTTCCTGACCCAGATACCAGGTATCTAGATTTTCAGCACGGAGATTCCACATGCCAACATTATCTAGAGATACTAGAATTGATGTCCAGGCATTGGGGAAAACCTGTTACCCCGATTAAAATAAATCAGCATGAGGGTATTTCATCTAAACCCTCGACTTGT-ACAGCAGAAAAAGGGAACATTGTTAAGTTTGTGAATATACCTGTGCTGTTGAACGAGCAACTCCATCCCATTTGTTGGG
>PISB-1
CCAGTGCACCACAGTAAAGAGCATTGCTGGGCAGAGGCAACTCAGTTTTGTTGTTTATCTCTGGATTCACAACCCTTACATATGTTTCCTGACCCAGATACCAGGTATCTAGATTTTCAGCACGGAGATTCCACATGCCAACATTATCTAGAGATACTAGAATTGATGTCCAGGCATTGGGGAAAACCTGTTACCCCGATTAAAATAAATCAGCATGAGGGTATTTCATCTAAACCCTCGACTTGT-ACAGCAGAAAAAGGGAACATTGTTAAGTTTGTGAATATACCTGTGCTGTTGAACGAGCAACTCCATCCCATTTGTTGGG
>PISB-14
CCAGTGCACCACAGTAAAGAGCATTGCTGGGCAGAGGCAACTCAGTTTTGTTGTTTATCTCTGGATTCACAACCCTTACATATGTTTCCTGACCCAGATACCAGGTATCTAGATTTTCAGCACGGAGATTCCACATGCCAACATTATCTAGAGATACTAGAATTGATGTCCAGGCATTGGGGAAAACCTGTTACCCCGATTAAAATAAATCAGCATGAGGGTATTTCATCTAAACCCTCGACTTGT-ACAGCAGAAAAAGGGAACATTGTTAAGTTTGTGAATATACCTGTGCTGTTGAACGAGCAACTCCATCCCATTTGTTGGG
>PISB-2
CCAGTGCACCACAGTAAAGAGCATTGCTGGGCAGAGGCAACTCAGTTTTGTTGTTTATCTCTGGATTCACAACCCTTACATATGTTTCCTGACCCAGATACCAGGTATCTAGATTTTCAGCACGGAGATTCCACATGCCAACATTATCTAGAGATACTAGAATTGATGTCCAGGCATTGGGGAAAACCTGTTACCCCGATTAAAATAAATCAGCATGAGGGTATTTCATCTAAACCCTCGACTTGT-ACAGCAGAAAAAGGGAACATTGTTAAGTTTGTGAATATACCTGTGCTGTTGAACGAGCAACTCCATCCCATTTGTTGGG
>PISB-3
CCAGTGCACCACAGTAAAGAGCATTGCTGGGCAGAGGCAACTCAGTTTTGTTGTTTATCTCTGGATTCACAACCCTTACATATGTTTCCTGACCCAGATACCAGGTATCTAGATTTTCAGCACGGAGATTCCACATGCCAACATTATCTAGAGATACTAGAATTGATGTCCAGGCATTGGGGAAAACCTGTTACCCCGATTAAAATAAATCAGCATGAGGGTATTTCATCTAAACCCTCGACTTGT-ACAGCAGAAAAAGGGAACATTGTTAAGTTTGTGAATATACCTGTGCTGTTGAACGAGCAACTCCATCCCATTTGTTGGG
>PISB-11
CCAGTGCACCACAGTAAAGAGCATTGCTGGGCAGAGGCAACTCAGTTTTGTTGTTTATCTCTGGATTCACAACCCTTACATATGTTTCCTGACCCAGATACCAGGTATCTAGATTTTCAGCACGGAGATTCCACATGCCAACATTATCTAGAGATACTAGAATTGATGTCCAGGCATTGGGGAAAACCTGTTACCCCAATTAAAATAAATCAGCATGAGGGTATTTCATCTAAACCCTCGACTTGT-ACAGCAGAAAAAGGGAACATTGTTAAGTTTGTGAATATACCTGTGCTGTTGAACGAGCAACTCCATCCCATTTGTTGGG
>PISQ-1
CCAGTGCACCACAGTAAAGAGCATTGCTGGGCAGAGGCAACTCAGTTTTGTTGTTTATCTCCGGATTCACAACCCTCACATATGTTTCCTGACCCAGATACCAGGTATCTAGATTTTCAGCACGGAGATTCCACATGCCAACATTATCTAGAGATACTAGAATTGCTGTCCAGGCATTGGGGAAAACCTGTTACCCCGATTAAAATAAATCAGCATGAGTGTATTTCATCTAAACCCTTGACTTGT-GCAGCAGAAAAAGGGAACATTGTTAAGTTTCTTAATATACCTGTGCTGTTGAACGAGCAACTCCATCCCATTTGTTGGG
>PISQ-2
CCAGTGCACCACAGTAAAGAGCATTGCTGGGCAGAGGCAACTCAGTTTTGTTGTTTATCTCCGGATTCACAACCCTCACATATGTTTCCTGACCCAGATACCAGGTATCTAGATTTTCAGCACGGAGATTCCACATGCCAACATTATCTAGAGATACTAGAATTGCTGTCCAGGCATTGGGGAAAACCTGTTACCCCGATTAAAATAAATCAGCATGAGTGTATTTCATCTAAACCCTTGACTTGT-GCAGCAGAAAAAGGGAACATTGTTAAGTTTCTTAATATACCTGTGCTGTTGAACGAGCAACTCCATCCCATTTGTTGGG
>PICH-X1
CCAGTGCACCACAGTAAAGAGCATTGCTGGGCAGAGGCAACTCAGTTTTGTTGTTTATCTCTGGATTCACAACCCTTACATATGTTTCCTGACCCAGATACCAGGTATCTAGATTTTCAGCACGGAGATTCCACATGCCAACATTATCTAGAGATACTAGAATTGATGTCCAGGCATTGGGGAAAACCTGTTACCCCGATTAAAATAAATCAGCACGAGTGTATTTCATCTAAACCCTCGACTTGT-ACAGCAGAAAAAGGGAACATTGTTAAGTTTGTGAATATACCTGTGCTGTTGAACGAGCAACTCCATCCCATTTGTTGGG
>PIST-19
CCAGTGCACCACAGTAAAGAGCATTGCTGGGCAGAGGCAACTCAGTTTTGTTGTTTATCTCTGGATTCACAACCCTTACATATGTTTCCTGACCCAGATACCAGGTATCTAGATTTTCAGCACGGAGATTCCACATGCCAACATTATCTAGAGATACTAGAATTGATGTCCAGGCATTGGGGAAAACCTGTTACCCCAATTAAAATAAATCAGCATGAGTGTATTTCATCTAAACCCTCGACTTGT-ACAGCAGAAAAAGGGAACATTGTTAAGTTTGTGAATATACCTGTGCTGTTGAACGAGCAACTCCATCCCATTTGTTGGG
>PIST-1
CCAGTGCACCACAGTAAAGAGCATTGCTGGGCAGAGGCAACTCAGTTTTGTTGTTTATCTCTGGATTCACAACCCTTACATATGTTTCCTGACCCAGATACCAGGTATCTAGATTTTCAGCACGGAGATTCCACATGCCAACATTATCTAGAGATACTAGAATTGATGTCCAGGCATTGGGGAAAACCTGTTACCCCAATTAAAATAAATCAGCATGAGTGTATTTCATCTAAACCCTCGACTTGT-ACAGCAGAAAAAGGGAACATTGTTAAGTTTGTGAATATACCTGTGCTGTTGAACGAGCAACTCCATCCCATTTGTTGGG
>PIST-14
CCAGTGCACCACAGTAAAGAGCATTGCTGGGCAGAGGCAACTCAGTTTTGTTGTTTATCTCTGGATTCACAACCCTTACATATGTTTCCTGACCCAGATACCAGGTATCTAGATTTTCAGCACGGAGATTCCACATGCCAACATTATCTAGAGATACTAGAATTGATGTCCAGGCATTGGGGAAAACCTGTTACCCCAATTAAAATAAATCAGCATGAGTGTATTTCATCTAAACCCTCGACTTGT-ACAGCAGAAAAAGGGAACATTGTTAAGTTTGTGAATATACCTGTGCTGTTGAACGAGCAACTCCATCCCATTTGTTGGG
>PIST-4
CCAGTGCACCACAGTAAAGAGCATTGCTGGGCAGAGGCAACTCAGTTTTGTTGTTTATCTCTGGATTCACAACCCTTACATATGTTTCCTGACCCAGATACCAGGTATCTAGATTTTCAGCACGGAGATTCCACATGCCAACATTATCTAGAGATACTAGAATTGATGTCCAGGCATTGGGGAAAACCTGTTACCCCAATTAAAATAAATCAGCATGAGTGTATTTCATCTAAACCCTCGACTTGT-ACAGCAGAAAAAGGGAACATTGTTAAGTTTGTGAATATACCTGTGCTGTTGAACGAGCAACTCCATCCCATTTGTTGGG
>PIST-15
CCAGTGCACCACAGTAAAGAGCATTGCTGGGCAGAGGCAACTCAGTTTTGTTGTTTATCTCTGGATTCACAACCCTTACATATGTTTCCTGACCCAGATACCAGGTATCTAGATTTTCAGCACGGAGATTCCACATGCCAACATTATCTAGAGATACTAGAATTGATGTCCAGGCATTGGGGAAAACCTGTTACCCCAATTAAAATAAATCAGCATGAGTGTATTTCATCTAAACCCTCGACTTGT-ACAGCAGAAAAAGGGAACATTGTTAAGTTTGTGAATATACCTGTGCTGTTGAACGAGCAACTCCATCCCATTTGTTGGG
>PIST-6
NCAGTGCACCACAGTAAAGAGCATTGCTGGGCAGAGGCAACTCAGTTTTGTTGTTTATCTCTGGATTCACAACCCTTACATATGTTTCCTGACCCAGATACCAGGTATCTAGATTTTCAGCACGGAGATTCCACATGCCAACATTATCTAGAGATACTAGAATTGATGTCCAGGCATTGGGGAAAACCTGTTACCCCAATTAAAATAAATCAGCATGAGTGTATTTCATCTAAACCCTCGACTTGT-ACAGCAGAAAAAGGGAACATTGTTAAGTTTGTGAATATACCTGTGCTGTTGAACGAGCAACTCCATCCCATTTGTTGGG
>PIST-2
CCAGTGCACCACAGTAAAGAGCATTGCTGGGCAGAGGCAACTCAGTTTTGTTGTTTATCTCTGGATTCACAACCCTTACATATGTTTCCTGACCCAGATACCAGGTATCTAGATTTTCAGCACGGAGATTCCACATGCCAACATTATCTAGAGATACTAGAATTGATGTCCAGGCATTGGGGAAAACCTGTTACCCCAATTAAAATAAATCAGCATGAGTGTATTTCATCTAAACCCTCGACTTGT-ACAGCAGAAAAAGGGAACATTGTTAAGTTTGTGAATATACCTGTGCTGTTGAACGAGCAACTCCATCCCATTTGTTGGG
>PICH-X3
CCAGTGCACCACAGTAAAGAGCATTGCTGGGCAGAGGCAACTCAGTTTTGTTGTTTATCTCTGGATTCACAACCCTTACATATGTTTCCTGACCCAGATACCAGGTATCTAGATTTTCAGCACGGAGATTCCACATGCCAACATTATCTAGAGATACTAGAATTGATGTCCAGGCATTGGGGAAAACCTGTTACCCCGATTAAAATAAATCAGCACGAGTGTATTTCATCTAAACCCTCGACTTGT-ACAGCAGAAAAAGGGAACATTGTTAAGTTTGTGAATATACCTGTGCTGTTGAACGAGCAACTCCATCCCATTTGTTGGG
>PIST-9
CCAGTGCACCACAGTAAAGAGCATTGCTGGGCAGAGGCAACTCAGTTTTGTTGTTTATCTCTGGATTCACAACCCTTACATATGTTTCCTGACCCAGATACCAGGTATCTAGATTTTCAGCACGGAGATTCCACATGCCAACATTATCTAGAGATACTAGAATTGATGTCCAGGCATTGGGGAAAACCTGTTACCCCAATTAAAATAAATCAGCATGAGTGTATTTCATCTAAACCCTCGACTTGT-ACAGCAGAAAAAGGGAACATTGTTAAGTTTGTGAATATACCTGTGCTGTTGAACGAGCAACTCCATCCCATTTGTTGGG
>PICH-X2
CCAGTGCACCACAGTAAAGAGCATTGCTGGGCAGAGGCAACTCAGTTTTGTTGTTTATCTCTGGATTCACAACCCTTACATATGTTTCCTGACCCAGATACCAGGTATCTAGATTTTCAGCACGGAGATTCCACATGCCAACATTATCTAGAGATACTAGAATTGATGTCCAGGCATTGGGGAAAACCTGTTACCCCGATTAAAATAAATCAGCATGAGTGTATTTCATCTAAACCCTCGACTTGT-ACAGCAGAAAAAGGGAACATTGTTAAGTTTGTGAATATACCTGTGCTGTTGAACGAGCAACTCCATCCCATTTGTTGGG
>PIST-5
CCAGTGCACCACAGTAAAGAGCATTGCTGGGCAGAGGCAACTCAGTTTTGTTGTTTATCTCTGGATTCACAACCCTTACATATGTTTCCTGACCCAGATACCAGGTATCTAGATTTTCAGCACGGAGATTCCACATGCCAACATTATCTAGAGATACTAGAATTGATGTCCAGGCATTGGGGAAAACCTGTTACCCCAATTAAAATAAATCAGCATGAGTGTATTTCATCTAAACCCTCGACTTGT-ACAGCAGAAAAAGGGAACATTGTTAAGTTTGTGAATATACCTGTGCTGTTGAACGAGCAACTCCATCCCATTTGTTGGG
>PIST-11
CCAGTGCACCACAGTAAAGAGCATTGCTGGGCAGAGGCAACTCAGTTTTGTTGTTTATCTCTGGATTCACAACCCTTACATATGTTTCCTGACCCAGATACCAGGTATCTAGATTTTCAGCACGGAGATTCCACATGCCAACATTATCTAGAGATACTAGAATTGATGTCCAGGCATTGGGGAAAACCTGTTACCCCAATTAAAATAAATCAGCATGAGTGTATTTCATCTAAACCCTCGACTTGT-ACAGCAGAAAAAGGGAACATTGTTAAGTTTGTGAATATACCTGTGCTGTTGAACGAGCAACTCCATCCCATTTGTTGGG
>PIST-8
NNAGTGCACCACAGTAAAGAGCATTGCTGGGCAGAGGCAACTCAGTTTTGTTGTTTATCTCTGGATTCACAACCCTTACATATGTTTCCTGACCCAGATACCAGGTATCTAGATTTTCAGCACGGAGATTCCACATGCCAACATTATCTAGAGATACTAGAATTGATGTCCAGGCATTGGGGAAAACCTGTTACCCCAATTAAAATAAATCAGCATGAGTGTATTTCATCTAAACCCTCGACTTGT-ACAGCAGAAAAAGGGAACATTGTTAAGTTTGTGAATATACCTGTGCTGTTGAACGAGCAACTCCATCCCATTTGTTGGG
>PIST-10
CCAGTGCACCACAGTAAAGAGCATTGCTGGGCAGAGGCAACTCAGTTTTGTTGTTTATCTCTGGATTCACAACCCTTACATATGTTTCCTGACCCAGATACCAGGTATCTAGATTTTCAGCACGGAGATTCCACATGCCAACATTATCTAGAGATACTAGAATTGATGTCCAGGCATTGGGGAAAACCTGTTACCCCGATTAAAATAAATCAGCATGAGTGTATTTCATCTAAACCCTCGACTTGT-ACAGCAGAAAAAGGGAACATTGTTAAGTTTGTGAATATACCTGTGCTGTTGAACGAGCAACTCCATCCCATTTGTTGGG
>PIST-12
CCAGTGCACCACAGTAAAGAGCATTGCTGGGCAGAGGCAACTCAGTTTTGTTGTTTATCTCTGGATTCACAACCCTTACATATGTTTCCTGACCCAGATACCAGGTATCTAGATTTTCAGCACGGAGATTCCACATGCCAACATTATCTAGAGATACTAGAATTGATGTCCAGGCATTGGGGAAAACCTGTTACCCCAATTAAAATAAATCAGCATGAGTGTATTTCATCTAAACCCTCGACTTGT-ACAGCAGAAAAAGGGAACATTGTTAAGTTTGTGAATATACCTGTGCTGTTGAACGAGCAACTCCATCCCATTTGTTGGG
>PIST-13
CCAGTGCACCACAGTAAAGAGCATTGCTGGGCAGAGGCAACTCAGTTTTGTTGTTTATCTCTGGATTCACAACCCTTACATATGTTTCCTGACCCAGATACCAGGTATCTAGATTTTCAGCACGGAGATTCCACATGCCAACATTATCTAGAGATACTAGAATTGATGTCCAGGCATTGGGGAAAACCTGTTACCCCAATTAAAATAAATCAGCATGAGTGTATTTCATCTAAACCCTCGACTTGT-ACAGCAGAAAAAGGGAACATTGTTAAGTTTGTGAATATACCTGTGCTGTTGAACGAGCAACTCCATCCCATTTGTTGGG
>PILA-26
CCAGTGCACCACAGTAAAGAGCATTGCTGGGCAGAGGCAACTCAGTTTTGTTGTTTATCTCTGGATTCACAACCCTTACATATGTTTCCTGACCCAGATACCAGGTATCTAGATTTTCAGCACGGAGATTCCACATGCCAACATTATCTAGAGATACTAGAATTGCTGTCCAGGCATTGGGGAAAACCTGTTACCCCGATTAAAATAAATCAGCATGAGTGTATTTCATCTAAACCCTCGACTTGT-ACAGCAGAAAAAGGGAACATTGTTAAGTTTGTGAATATACCTGTGCTGTTGAACGAGCAACTCCATCCCATTTGTTGGG
>PILA-19
NNAGTGCACCACAGTAAAGAGCATTGCTGGGCAGAGGCAACTCAGTTTTGTTGTTTATCTCTGGATTCACAACCCTTACATATGTTTCCTGACCCAGATACCAGGTATCTAGATTTTCAGCACGGAGATTCCACATGCCAACATTATCTAGAGATACTAGAATTGCTGTCCAGGCATTGGGGAAAACCTGTTACCCCGATTAAAATAAATCAGCATGAGTGTATTTCATCTAAACCCTCGACTTGT-ACAGCAGAAAAAGGGAACATTGTTAAGTTTGTGAATATACCTGTGCTGTTGAACGAGCAACTCCATCCCATTTGTTGGG
>PILA-24
NCAGTGCACCACAGTAAAGAGCATTGCTGGGCAGAGGCAACTCAGTTTTGTTGTTTATCTCTGGATTCACAACCCTTACATATGTTTCCTGACCCAGATACCAGGTATCTAGATTTTCAGCACGGAGATTCCACATGCCAACATTATCTAGAGATACTAGAATTGCTGTCCAGGCATTGGGGAAAACCTGTTACCCCGATTAAAATAAATCAGCATGAGTGTATTTCATCTAAACCCTCGACTTGT-ACAGCAGAAAAAGGGAACATTGTTAAGTTTGTGAATATACCTGTGCTGTTGAACGAGCAACTCCATCCCATTTGTTGGG
>PILA-18
CCAGTGCACCACAGTAAAGAGCATTGCTGGGCAGAGGCAACTCAGTTTTGTTGTTTATCTCTGGATTCACAACCCTTACATATGTTTCCTGACCCAGATACCAGGTATCTAGATTTTCAGCACGGAGATTCCACATGCCAACATTATCTAGAGATACTAGAATTGCTGTCCAGGCATTGGGGAAAACCTGTTACCCCGATTAAAATAAATCAGCATGAGTGTATTTCATCTAAACCCTCGACTTGT-ACAGCAGAAAAAGGGAACATTGTTAAGTTTGTGAATATACCTGTGCTGTTGAACGAGCAACTCCATCCCATTTGTTGGG
>PILA-28
NNAGTGCACCACAGTAAAGAGCATTGCTGGGCAGAGGCAACTCAGTTTTGTTGTTTATCTCTGGATTCACAACCCTTACATATGTTTCCTGACCCAGATACCAGGTATCTAGATTTTCAGCACGGAGATTCCACATGCCAACATTATCTAGAGATACTAGAATTGCTGTCCAGGCATTGGGGAAAACCTGTTACCCCGATTAAAATAAATCAGCATGAGTGTATTTCATCTAAACCCTCGACTTGT-ACAGCAGAAAAAGGGAACATTGTTAAGTTTGTGAATATACCTGTGCTGTTGAACGAGCAACTCCATCCCATTTGTTGGG
>PILA-23
NNAGTGCACCACAGTAAAGAGCATTGCTGGGCAGAGGCAACTCAGTTTTGTTGTTTATCTCTGGATTCACAACCCTTACATATGTTTCCTGACCCAGATACCAGGTATCTAGATTTTCAGCACGGAGATTCCACATGCCAACATTATCTAGAGATACTAGAATTGCTGTCCAGGCATTGGGGAAAACCTGTTACCCCGATTAAAATAAATCAGCATGAGTGTATTTCATCTAAACCCTCGACTTGT-ACAGCAGAAAAAGGGAACATTGTTAAGTTTGTGAATATACCTGTGCTGTTGAACGAGCAACTCCATCCCATTTGTTGGG
>PILA-27
CCAGTGCACCACAGTAAAGAGCATTGCTGGGCAGAGGCAACTCAGTTTTGTTGTTTATCTCTGGATTCACAACCCTTACATATGTTTCCTGACCCAGATACCAGGTATCTAGATTTTCAGCACGGAGATTCCACATGCCAACATTATCTAGAGATACTAGAATTGCTGTCCAGGCATTGGGGAAAACCTGTTACCCCGATTAAAATAAATCAGCATGAGTGTATTTCATCTAAACCCTCGACTTGT-ACAGCAGAAAAAGGGAACATTGTTAAGTTTGTGAATATACCTGTGCTGTTGAACGAGCAACTCCATCCCATTTGTTGGG
>PILA-20
NNAGTGCACCACAGTAAAGAGCATTGCTGGGCAGAGGCAACTCAGTTTTGTTGTTTATCTCTGGATTCACAACCCTTACATATGTTTCCTGACCCAGATACCAGGTATCTAGATTTTCAGCACGGAGATTCCACATGCCAACATTATCTAGAGATACTAGAATTGCTGTCCAGGCATTGGGGAAAACCTGTTACCCCGATTAAAATAAATCAGCATGAGTGTATTTCATCTAAACCCTCGACTTGT-ACAGCAGAAAAAGGGAACATTGTTAAGTTTGTGAATATACCTGTGCTGTTGAACGAGCAACTCCATCCCATTTGTTGGG
>PILA-21
CCAGTGCACCACAGTAAAGAGCATTGCTGGGCAGAGGCAACTCAGTTTTGTTGTTTATCTCTGGATTCACAACCCTTACATATGTTTCCTGACCCAGATACCAGGTATCTAGATTTTCAGCACGGAGATTCCACATGCCAACATTATCTAGAGATACTAGAATTGCTGTCCAGGCATTGGGGAAAACCTGTTACCCCGATTAAAATAAATCAGCATGAGTGTATTTCATCTAAACCCTCGACTTGT-ACAGCAGAAAAAGGGAACATTGTTAAGTTTGTGAATATACCTGTGCTGTTGAACGAGCAACTCCATCCCATTTGTTGGG
>PILA-29
NCAGTGCACCACAGTAAAGAGCATTGCTGGGCAGAGGCAACTCAGTTTTGTTGTTTATCTCTGGATTCACAACCCTTACATATGTTTCCTGACCCAGATACCAGGTATCTAGATTTTCAGCACGGAGATTCCACATGCCAACATTATCTAGAGATACTAGAATTGCTGTCCAGGCATTGGGGAAAACCTGTTACCCCGATTAAAATAAATCAGCATGAGTGTATTTCATCTAAACCCTCGACTTGT-ACAGCAGAAAAAGGGAACATTGTTAAGTTTGTGAATATACCTGTGCTGTTGAACGAGCAACTCCATCCCATTTGTTGGG
>PILA-17
NCAGTGCACCACAGTAAAGAGCATTGCTGGGCAGAGGCAACTCAGTTTTGTTGTTTATCTCTGGATTCACAACCCTTACATATGTTTCCTGACCCAGATACCAGGTATCTAGATTTTCAGCACGGAGATTCCACATGCCAACATTATCTAGAGATACTAGAATTGCTGTCCAGGCATTGGGGAAAACCTGTTACCCCGATTAAAATAAATCAGCATGAGTGTATTTCATCTAAACCCTCGACTTGT-ACAGCAGAAAAAGGGAACATTGTTAAGTTTGTGAATATACCTGTGCTGTTGAACGAGCAACTCCATCCCATTTGTTGGG
>PILA-22
CCAGTGCACCACAGTAAAGAGCATTGCTGGGCAGAGGCAACTCAGTTTTGTTGTTTATCTCTGGATTCACAACCCTTACATATGTTTCCTGACCCAGATACCAGGTATCTAGATTTTCAGCACGGAGATTCCACATGCCAACATTATCTAGAGATACTAGAATTGCTGTCCAGGCATTGGGGAAAACCTGTTACCCCGATTAAAATAAATCAGCATGAGTGTATTTCATCTAAACCCTCGACTTGT-ACAGCAGAAAAAGGGAACATTGTTAAGTTTGTGAATATACCTGTGCTGTTGAACGAGCAACTCCATCCCATTTGTTGGG
>PIAL-AO
CCAGTGCACCACAGTAAAGAGCATTGCTGGGCAGAGGCAACTCAGTTTTGTTGTTTATCTCTGGATTCACAACCCTTACATATGTTTCCTGACCCAGATACCAGGTATCTAGATTTTCAGCACGGAGATTCCACATGCCAACATTATCTAGGGATACTAGAATTGCTGTCCAGGCATTGGGGAAAACCTGTTACCCCGATTAAAATAAATCAGCATGAGTGTATTTCATCTAAACCCTCGACTTGT-ACAGCAGAAAAAGGGAACACTGTTAAGTTTGTGAATATACCTGTGCTGTTGAACGAGCAACTCCATCCCATTTGTTGGG
