# Supplementary material for: An empirical evaluation of two-stage species tree inference strategies using a multilocus dataset from North American pines
Source: BMC Evol Biol. 2014 Mar 29;14:67. doi: 10.1186/1471-2148-14-67 (PMC4021425; doi:10.1186/1471-2148-14-67)
Supplement: Additional file 3 — Zip archive containing data filesDp,Dp,0,Ds,Ds,0, and a description of these files. [file 1471-2148-14-67-S3.zip › DeGiorgioEtAl_2014_AdditionalFile1/Dataset_Dp0/CL1521Contig1_01.fas]

>PIAL-16
GGCCAGTGTGATGTAGAGGAAGAGCAGTGTGGCAATGAACTCTGCTATCACAGCACGGTAGAAGGCCCACAGACCGAACTCCCTAACATCAAAAAAAGGAGCTGGTGGGGGGTCTTGGTAGTCCTTGGCAGGAGGCTCTATATCAGTTCCAGTTTCTTTTGCCATCTATACAAACAGACACAGATATCTTCACAGCAACTTCACTTCACCTCCCTGGTCATAGCTGTTT
>PIAL-10
GGCCAGTGTGATGTAGAGGAAGAGCAGTGTGGCAATGAACTCTGCTATCACAGCACGGTAGAAGGCCCACAGACCGAACTCCCTAACATCAAAAAAAGGAGCTGGTGGGGGGTCTTGGTAGTCCTTGGCAGGAGGCTCTATATCAGTTCCAGTTTCTTTTGCCATCTATACAAACAGACACAGATATCTTCACAGCAACTTCACTTCACCTCCCTGGTCATAGCTGTTT
>PIAL-3
GGCCAGTGTGATGTAGAGGAAGAGCAGTGTGGCAATGAACTCTGCTATCACAGCACGGTAGAAGGCCCACAGACCGAACTCCCTAACATCAAAAAAAGGAGCTGGTGGGGGGTCTTGGTAGTCCTTGGCAGGAGGCTCTATATCAGTTCCAGTTTCTTTTGCCATCTATACAAACAGACACAGATATCTTCACAGCAACTTCACTTCACCTCCCTGGTCATAGCTGTTT
>PIAL-13
GGCCAGTGTGATGTAGAGGAAGAGCAGTGTGGCAATGAACTCTGCTATCACAGCACGGTAGAAGGCCCACAGACCGAACTCCCTAACATCAAAAAAAGGAGCTGGTGGGGGGTCTTGGTAGTCCTTGGCAGGAGGCTCTATATCAGTTCCAGTTTCTTTTGCCATCTATACAAACAGACACAGATATCTTCACAGCAACTTCACTTCACCTCCCTGGTCATAGCTGTTT
>PIAY-5
GGCCAGTGTGATGTAGAGGAAGAGCAGTGTGGCAATGAACTCTGCTATCACAGCACGGTAGAAGGCCCACAGACCGAACTCCCTAACATCAAAAAAAGGAGCTGGTGGGGGGTCTTGGTAGTCCTTGGCAGGAGGCTCTATATCAGTTCCAGTTTCTTTTGCCATCTATACAAACAGACACAGATATCTTCACAGCAACTTCACTTCACCTCCCTGGTCATAGCTGTTT
>PIAY-9
GGCCAGTGTGATGTAGAGGAAGAGCAGTGTGGCAATGAACTCTGCTATCACAGCACGGTAGAAGGCCCACAGACCGAACTCCCTAACATCAAAAAAAGGAGCTGGTGGGGGGTCTTGGTAGTCCTTGGCAGGAGGCTCTATATCAGTTCCAGTTTCTTTTGCCATCTATACAAACAGACACAGATATCTTCACAGCAACTTCACTTCACCTCCCTGGTCATAGCTGTTT
>PIAY-7
GGCCAGTGTGATGTAGAGGAAGAGCAGTGTGGCAATGAACTCTGCTATCACAGCACGGTAGAAGGCCCACAGACCGAACTCCCTAACATCAAAAAAAGGAGCTGGTGGGGGGTCTTGGTAGTCCTTGGCAGGAGGCTCTATATCAGTTCCAGTTTCTTTTGCCATCTATACAAACAGACACAGATATCTTCACAGCAACTTCACTTCANNNNNNNNNNNNNNNNNNNNN
>PIAY-1
GGCCAGTGTGATGTAGAGGAAGAGCAGTGTGGCAATGAACTCTGCTATCACAGCACGGTAGAAGGCCCACAGACCGAACTCCCTAACATCAAAAAAAGGAGCTGGTGGGGGGTCTTGGTAGTCCTTGGCAGGAGGCTCTATATCAGTTCCAGTTTCTTTTGCCATCTATACAAACAGACACAGATATCTTCACAGCAACTTCACTTCACCTCCCTGGTCATAGCTGTTT
>PIAY-18
GGCCAGTGTGATGTAGAGGAAGAGCAGTGTGGCAATGAACTCTGCTATCACAGCACGGTAGAAGGCCCACAGACCGAACTCCCTAACATCAAAAAAAGGAGCTGGTGGGGGGTCTTGGTAGTCCTTGGCAGGAGGCTCTATATCAGTTCCAGTTTCTTTTGCCATCTATACAAACAGACACAGATATCTTCACAGCAACTTCACTTCACCTCCCTGGTCATAGCTGTTT
>PIAY-13
GGCCAGTGTGATGTAGAGGAAGAGCAGTGTGGCAATGAACTCTGCTATCACAGCACGGTAGAAGGCCCACAGACCGAACTCCCTAACATCAAAAAAAGGAGCTGGTGGGGGGTCTTGGTAGTCCTTGGCAGGAGGCTCTATATCAGTTCCAGTTTCTTTTGCCATCTATACAAACAGACACAGATATCTTCACAGCAACTTCACTTCACCTCCCTGGTCATAGCTGTTT
>PIAY-16
GGCCAGTGTGATGTAGAGGAAGAGCAGTGTGGCAATGAACTCTGCTATCACAGCACGGTAGAAGGCCCACAGACCGAACTCCCTAACATCAAAAAAAGGAGCTGGTGGGGGGTCTTGGTAGTCCTTGGCAGGAGGCTCTATATCAGTTCCAGTTTCTTTTGCCATCTATACAAACAGACACAGATATCTTCACAGCAACTTCACTTCACCTCCCTGGTCATAGCTGTTT
>PIAY-17
GGCCAGTGTGATGTAGAGGAAGAGCAGTGTGGCAATGAACTCTGCTATCACAGCACGGTAGAAGGCCCACAGACCGAACTCCCTAACATCAAAAAAAGGAGCTGGTGGGGGGTCTTGGTAGTCCTTGGCAGGAGGCTCTATATCAGTTCCAGTTTCTTTTGCCATCTATACAAACAGACACAGATATCTTCACAGCAACTTCACTTCACCTCCCTGGTCATAGCTGTTT
>PIAY-4
GGCCAGTGTGATGTAGAGGAAGAGCAGTGTGGCAATGAACTCTGCTATCACAGCACGGTAGAAGGCCCACAGACCGAACTCCCTAACATCAAAAAAAGGAGCTGGTGGGGGGTCTTGGTAGTCCTTGGCAGGAGGCTCTATATCAGTTCCAGTTTCTTTTGCCATCTATACAAACAGACACAGATATCTTCACAGCAACTTCACTTCACCTCCCTGGGCATAGCTGTTT
>PIAY-19
GGCCAGTGTGATGTAGAGGAAGAGCAGTGTGGCAATGAACTCTGCTATCACAGCACGGTAGAAGGCCCACAGACCGAACTCCCTAACATCAAAAAAAGGAGCTGGTGGGGGGTCTTGGTAGTCCTTGGCAGGAGGCTCTATATCAGTTCCAGTTTCTTTTGCCATCTATACAAACAGACACAGATATCTTCACAGCAACTTCACTTCACCTCCCTGGTCATAGCTGTTT
>PIAY-15
GGCCAGTGTGATGTAGAGGAAGAGCAGTGTGGCAATGAACTCTGCTATCACAGCACGGTAGAAGGCCCACAGACCGAACTCCCTAACATCAAAAAAAGGAGCTGGTGGGGGGTCTTGGTAGTCCTTGGCAGGAGGCTCTATATCAGTTCCACTTTCTTTTGCCATCTATACAAACAGACACAGATATCTTCACAGCAACTTCACTTCACCTCCCTGGTCATAGCTGTTT
>PIAY-3
GGCCAGTGTGATGTAGAGGAAGAGCAGTGTGGCAATGAACTCTGCTATCACAGCACGGTAGAAGGCCCACAGACCGAACTCCCTAACATCAAAAAAAGGAGCTGGTGGGGGGTCTTGGTAGTCCTTGGCAGGAGGCTCTATATCAGTTCCAGTTTCTTTTGCCATCTATACAAACAGACACAGATATCTTCACAGCAACTTCACTTCACCTCCCTGGTCATAGCTGTTT
>PIAY-2
GGCCAGTGTGATGTAGAGGAAGAGCAGTGTGGCAATGAACTCTGCTATCACAGCACGGTAGAAGGCCCACAGACCGAACTCCCTAACATCAAAAAAAGGAGCTGGTGGGGGGTCTTGGTAGTCCTTGGCAGGAGGCTCTATATCAGTTCCAGTTTCTTTTGCCATCTATACAAACAGACACAGATATCTTCACAGCAACTTCACTTCACCTCCCTGGTCATAGCTGTTT
>PIBU-1
GGCCAGTGTGATGTAGAGGAAGAGCAGTGTGGCAATGAACTCTGCTATCACAGCACGGTAGAAGGCCCACAGACCGAACTCCCTAACATCAAAAAAAGGAGCTGGTGGGGGGTCTTGGTAGTCCTTGGCAGGAGGCTCTATATCAGTTCCACTTTCTTTTGCCATCTATATAAACAGACACAGATATCTTCACAGCAACTTCACTTCACCTCCCTGGTCATAGCTGTTT
>PIFL-5
GGCCAGTGTGATGTAGAGGAAGAGCAGTGTGGCAATGAACTCTGCTATCACAGCACGGTAGAAGGCCCACAGACCGAACTCCCTAACATCAAAAAAAGGAGCTGGTGGGGGGTCTTGGTAGTCCTTGGCAGGAGGCTCTATATCAGTTCCAGTTTCTTTTGCCATCTATACAAACAAACACAGATATCTTCACAGCAACTTCACTTCACCTCCCTGGTCATAGCTGTTT
>PIFL-14
GGCCAGTGTGATGTAGAGGAAGAGCAGTGTGGCAATGAACTCTGCTATCACAGCACGGTAGAAGGCCCACAGACCGAACTCCCTAACATCAAAAAAAGGAGCTGGTGGGGGGTCTTGGTAGTCCTTGGCAGGAGGCTCTATATCAGTTCCAGTTTCTTTTGCCATCTATACAAACAGACACAGATATCTTCACAGCAACTTCACTTCACCTCCCTGGTCATAGCTGTTT
>PIFL-13
GGCCAGTGTGATGTAGAGGAAGAGCAGTGTGGCAATGAACTCTGCTATCACAGCACGGTAGAAGGCCCACAGACCGAACTCCCTAACATCAAAAAAAGGAGCTGGTGGGGGGTCTTGGTAGTCCTTGGCAGGAGGCTCTATATCAGTTCCAGTTTCTTTTGCCATCTATACAAACAGACACAGATATCTTCACAGCAACTTCACTTCACCTCCCTGGTCATAGCTGTTT
>PIFL-16
GGCCAGTGTGATGTAGAGGAAGAGCAGTGTGGCAATGAACTCTGCTATCACAGCACGGTAGAAGGCCCACAGACCGAACTCCCTAACATCAAAAAAAGGAGCTGGTGGGGGGTCTTGGTAGTCCTTGGCAGGAGGCTCTATATCAGTTCCAGTTTCTTTTGCCATCTATACAAACAGACACAGATATCTTCACAGCAACTTCACTTCACCTCCCTGGTCATAGCTGTTT
>PIFL-17
GGCCAGTGTGATGTAGAGGAAGAGCAGTGTGGCAATGAACTCTGCTATCACAGCACGGTAGAAGGCCCACAGACCGAACTCCCTAACATCAAAAAAAGGAGCTGGTGGGGGGTCTTGGTAGTCCTTGGCAGGAGGCTCTATATCAGTTCCAGTTTCTTTTGCCATCTATACAAACAGACACAGATATCTTCACAGCAACTTCACTTCACCTCCCTGGTCATNNNNNNNN
>PIFL-15
GGCCAGTGTGATGTAGAGGAAGAGCAGTGTGGCAATGAACTCTGCTATCACAGCACGGTAGAAGGCCCACAGACCGAACTCCCTAACATCAAAAAAAGGAGCTGGTGGGGGGTCTTGGTAGTCCTTGGCAGGAGGCTCTATATCAGTTCCAGTTTCTTTTGCCATCTATACAAACAGACACAGATATCTTCACAGCAACTTCACTTCACCTCCCTGGTCATAGCTGTTT
>PIFL-3
GGCCAGTGTGATGTAGAGGAAGAGCAGTGTGGCAATAAACTCTGCTATCACAGCACGGTAGAAGGCCCACAGACCGAACTCCCTAACATCAAAAAAAGGAGCTGGTGGGGGGTCTTGGTAGTCCTTGGCAGGAGGCTCTATATCAGTTCCAGTTTCTTTTGCCATCTATACAAACAGACACAGATATCTTCACAGCAACTTCACTTCACCTCCCTGGTCATAGCTGTTT
>PIFL-2
GGCCAGTGTGATGTAGAGGAAGAGCAGTGTGGCAATGAACTCTGCTATCACAGCACGGTAGAAGGCCCACAGACCGAACTCCCTAACATCAAAAAAAGGAGCTGGTGGGGGGTCTTGGTAGTCCTTGGCAGGAGGCTCTATATCAGTTCCAGTTTCTTTTGCCATCTATACAAACAGACACAGATATCTTCACAGCAACTTCACTTCACCTCCCTGGTCATAGCTGTTT
>PIFL-10
GGCCAGTGTGATGTAGAGGAAGAGCAGTGTGGCAATGAACTCTGCTATCACAGCACGGTAGAAGGCCCACAGACCGAACTCCCTAACATCAAAAAAAGGAGCTGGTGGGGGGTCTTGGTAGTCCTTGGCAGGAGGCTCTATATCAGTTCCAGTTTCTTTTGCCATCTATACAAACAGACACAGATATCTTCACAGCAACTTCACTTCACCTCCCTGGTCATAGCTGTTT
>PIGE-1
GGCCAGTGTGATGTAGAGGAAGAGCAGTGTGGCAATGAACTCTGCTATCACAGCACGGTAGAAGGCCCACAGACTGAACTCCCTAACATCAAAAAAAGGAGCTGGTGGGGGGTCTTGGTAGTCCTTGGCAGGAGGCTCTATATCAGTTCCACTTTCTTTTGCCATCTATATAAACAGACACAGATATCTTCACAGCAACTTCACTTCACCTCCCTGGTCATAGCTGTTT
>PIMN-16
GGCCAGTGTGATGTAGAGGAAGAGCAGTGTGGCAATGAACTCTGCTATCACAGCACGGTAGAAGGCCCACAGACCGAACTCCCTAACATCAAAAAAAGGAGCTGGTGGGGGGTCTTGGTAGTCCTTGGCAGGAGGCTCTATATCAGTTCCAGTTTCTTTTGCCATCTATACAAACAGACACAGATATCTTCACAGCAACTTCACTTCACCTCCCTGGTCATAGCTGTTT
>PIMN-5
GGCCAGTGTGATGTAGAGGAAGAGCAGTGTGGCAATAAACTCTGCTATCACAGCACGGTAGAAGGCCCACAGACCGAACTCCCTAACATCAAAAAAAGGAGCTGGTGGGGGGTCTTGGTAGTCCTTGGCAGGAGGCTCTATATCAGTTCCAGTTTCTTTTGCCATCTATACAAACAGACACAGATATCTTCACAGCAACTTCACTTCACCTCCCTGGTCATAGCTGTTT
>PIMN-8
GGCCAGTGTGATGTAGAGGAAGAGCAGTGTGGCAATAAACTCTGCTATCACAGCACGGTAGAAGGCCCACAGACCGAACTCCCTAACATCAAAAAAAGGAGCTGGTGGGGGGTCTTGGTAGTCCTTGGCAGGAGGCTCTATATCAGTTCCAGTTTCTTTTGCCATCTATACAAACAGACACAGATATCTTCACAGCAACTTCACTTCACCTCCCTGGTCATAGCTGTTT
>PIMN-11
GGCCAGTGTGATGTAGAGGAAGAGCAGTGTGGCAATGAACTCTGCTATCACAGCACGGTAGAAGGCCCACAGACCGAACTCCCTAACATCAAAAAAAGGAGCTGGTGGGGGGTCTTGGTAGTCCTTGGCAGGAGGCTCTATATCAGTTCCAGTTTCTTTTGCCATCTATACAAACAGACACAGATATCTTCACAGCAACTTCACTTCACCTCCCTGGTCATAGCTGTTT
>PIMN-15
GGCCAGTGTGATGTAGAGGAAGAGCAGTGTGGCAATAAACTCTGCTATCACAGCACGGTAGAAGGCCCACAGACCGAACTCCCTAACATCAAAAAAAGGAGCTGGTGGGGGGTCTTGGTAGTCCTTGGCAGGAGGCTCTATATCAGTTCCAGTTTCTTTTGCCATCTATACAAACAGACACAGATATCTTCACAGCAACTTCACTTCACCTCCCTGGTCATAGCTGTTT
>PIMN-13
GGCCAGTGTGATGTAGAGGAAGAGCAGTGTGGCAATAAACTCTGCTATCACAGCACGGTAGAAGGCCCACAGACCGAACTCCCTAACATCAAAAAAAGGAGCTGGTGGGGGGTCTTGGTAGTCCTTGGCAGGAGGCTCTATATCAGTTCCAGTTTCTTTTGCCATCTATACAAACAGACACAGATATCTTCACAGCAACTTCACTTCACCTCCCTGGTCATAGCTGTTT
>PIMN-9
GGCCAGTGTGATGTAGAGGAAGAGCAGTGTGGCAATGAACTCTGCTATCACAGCACGGTAGAAGGCCCACAGACCGAACTCCCTAACATCAAAAAAAGGAGCTGGTGGGGGGTCTTGGTAGTCCTTGGCAGGAGGCTCTATATCAGTTCCAGTTTCTTTTGCCATCTATACAAACAGACACAGATATCTTCACAGCAACTTCACTTCACCTCCCTGGTCATAGCTGTTT
>PIMN-7
GGCCAGTGTGATGTAGAGGAAGAGCAGTGTGGCAATAAACTCTGCTATCACAGCACGGTAGAAGGCCCACAGACCGAACTCCCTAACATCAAAAAAAGGAGCTGGTGGGGGGTCTTGGTAGTCCTTGGCAGGAGGCTCTATATCAGTTCCAGTTTCTTTTGCCATCTATACAAACAGACACAGATATCTTCACAGCAACTTCACTTCACCTCCCTGGTCATAGCTGTTT
>PIMN-14
GGCCAGTGTGATGTAGAGGAAGAGCAGTGTGGCAATAAACTCTGCTATCACAGCACGGTAGAAGGCCCACAGACCGAACTCCCTAACATCAAAAAAAGGAGCTGGTGGGGGGTCTTGGTAGTCCTTGGCAGGAGGCTCTATATCAGTTCCAGTTTCTTTTGCCATCTATACAAACAGACACAGATATCTTCACAGCAACTTCACTTCACCTCCCTGGTCATAGCTGTTT
>PISB-4
GGCCAGTGTGATGTAGAGGAAGAGCAGTGTGGCAATGAACTCTGCTATCACAGCACGGTAGAAGGCCCACAGACCGAACTCCCTAACATCAAAAAAAGGAGCTGGTGGGGGGTCTTGGTAGTCCTTGGCAGGAGGCTCTATATCAGTTCCACTTTCTTTTGCCATCTATACAAACAGACACAGATATCTTCACAGCAACTTCACTTCACCNNNNNNNNNNNNNNNNNNN
>PISB-7
GGCCAGTGTGATGTAGAGGAAGAGCAGTGTGGCAATGAACTCTGCTATCACAGCACGGTAGAAGGCCCACAGACCGAACTCCCTAACATCAAAAAAAGGAGCTGGTGGGGGGTCTTGGTAGTCCTTGGCAGGAGGCTCTATATCAGTTCCAGTTTCTTTTGCCATCTATACAAACAGACACAGATATCTTCACAGCAACTTCACTTCACCTCCCTGGTCATAGCTGTTT
>PISB-13
GGCCAGTGTGATGTAGAGGAAGAGCAGTGTGGCAATGAACTCTGCTATCACAGCACGGTAGAAGGCCCACAGACCGAACTCCCTAACATCAAAAAAAGGAGCTGGTGGGGGGTCTTGGTAGTCCTTGGCAGGAGGCTCTATATCAGTTCCACTTTCTTTTGCCATCTATACAAACAGACACAGATATCTTCACAGCAACTTCACTTCACCTCCCTGGTCATAGCTGTTT
>PISB-16
GGCCAGTGTGATGTAGAGGAAGAGCAGTGTGGCAATGAACTCTGCTATCACAGCACGGTAGAAGGCCCACAGACCGAACTCCCTAACATCAAAAAAAGGAGCTGGTGGGGGGTCTTGGTAGTCCTTGGCAGGAGGCTCTATATCAGTTCCAGTTTCTTTTGCCATCTATACAAACAGACACAGATATCTTCACAGCAACTTCACTTCACCTCCCTGGTCATAGCTGTTT
>PISB-14
GGCCAGTGTGATGTAGAGGAAGAGCAGTGTGGCAATGAACTCTGCTATCACAGCACGGTAGAAGGCCCACAGACCGAACTCCCTAACATCAAAAAAAGGAGCTGGTGGGGGGTCTTGGTAGTCCTTGGCAGGAGGCTCTATATCAGTTCCAGTTTCTTTTGCCATCTATACAAACAGACACAGATATCTTCACAGCAACTTCACTTCACCTCCCTGGTCATAGCTGTTT
>PISB-1
GGCCAGTGTGATGTAGAGGAAGAGCAGTGTGGCAATGAACTCTGCTATCACAGCACGGTAGAAGGCCCACAGACCGAACTCCCTAACATCAAAAAAAGGAGCTGGTGGGGGGTCTTGGTAGTCCTTGGCAGGAGGCTCTATATCAGTTCCAGTTTCTTTTGCCATCTATACAAACAGACACAGATATCTTCACAGCAACTTCACTTCACCTCCCTGGTCATAGCTGTTT
>PISB-10
GGCCAGTGTGATGTAGAGGAAGAGCAGTGTGGCAATGAACTCTGCTATCACAGCACGGTAGAAGGCCCACAGACCGAACTCCCTAACATCAAAAAAAGGAGCTGGTGGGGGGTCTTGGTAGTCCTTGGCAGGAGGCTCTATATCAGTTCCAGTTTCTTTTGCCATCTATACAAACAGACACAGATATCTTCACAGCAACTTCACTTCACCTCCCTGGTCATAGCTGTTT
>PISB-18
GGCCAGTGTGATGTAGAGGAAGAGCAGTGTGGCAATGAACTCTGCTATCACAGCACGGTAGAAGGCCCACAGACCGAACTCCCTAACATCAAAAAAAGGAGCTGGTGGGGGGTCTTGGTAGTCCTTGGCAGGAGGCTCTATATCAGTTCCACTTTCTTTTGCCATCTATACAAACAGACACAGATATCTTCACAGCAACTTCACTTCACCTCCCTGGTCATAGCTGTTT
>PISB-11
GGCCAGTGTGATGTAGAGGAAGAGCAGTGTGGCAATGAACTCTGCTATCACAGCACGGTAGAAGGCCCACAGACCGAACTCCCTAACATCAAAAAAAGGAGCTGGTGGGGGGTCTTGGTAGTCCTTGGCAGGAGGCTCTATATCAGTTCCACTTTCTTTTGCCATCTATACAAACAGACACAGATATCTTCACAGCAACTTCACTTCACCTCCCTGGTCATAGCTGTTT
>PISB-5
GGCCAGTGTGATGTAGAGGAAGAGCAGTGTGGCAATGAACTCTGCTATCACAGCACGGTAGAAGGCCCACAGACCGAACTCCCTAACATCAAAAAAAGGAGCTGGTGGGGGGTCTTGGTAGTCCTTGGCAGGAGGCTCTATATCAGTTCCAGTTTCTTTTGCCATCTATACAAACAGACACAGATATCTTCACAGCAACTTCACTTCACCTCNNNNNNNNNNNNNNNNN
>PISB-15
GGCCAGTGTGATGTAGAGGAAGAGCAGTGTGGCAATGAACTCTGCTATCACAGCACGGTAGAAGGCCCACAGACCGAACTCCCTAACATCAAAAAAAGGAGCTGGTGGGGGGTCTTGGTAGTCCTTGGCAGGAGGCTCTATATCAGTTCCAGTTTCTTTTGCCATCTATACAAACAGACACAGATATCTTCACAGCAACTTCACTTCACCTCCCTGGTCATAGCTGTTT
>PISB-17
GGCCAGTGTGATGTAGAGGAAGAGCAGTGTGGCAATGAACTCTGCTATCACAGCACGGTAGAAGGCCCACAGACCGAACTCCCTAACATCAAAAAAAGGAGCTGGTGGGGGGTCTTGGTAGTCCTTGGCAGGAGGCTCTATATCAGTTCCAGTTTCTTTTGCCATCTATACAAACAGACACAGATATCTTCACAGCAACTTCACTTCACCTCCCTGGTCATAGCTGTTT
>PISQ-2
GGCCAGTGTGATGTAGAGGAAGAGCAGTGTGGCAATGAACTCTGCTATCACAGCACGGTAGAAGGCCCACAGACCGAACTCCCTAACATCAAAAAAAGGAGCTGGTGGGGGGTCTTGGTAGTCCTTGGCAGGAGGCTCTATATCAGTTCCACTTTCTTTTGCCATCTATACAAACAGACACAGATATCTTCACAGCAACTTCACTTCACCTCCCTGGTCATAGCTGTTT
>PISQ-1
GGCCAGTGTGATGTAGAGGAAGAGCAGTGTGGCAATGAACTCTGCTATCACAGCACGGTAGAAGGCCCACAGACCGAACTCCCTAACATCAAAAAAAGGAGCTGGTGGGGGGTCTTGGTAGTCCTTGGCAGGAGGCTCTATATCAGTTCCACTTTCTTTTGCCATCTATACAAACAGACACAGATATCTTCACAGCAACTTCACTTCACCTCCCTGGTCATAGCTGTTT
>PIST-4
GGCCAGTGTGATGTAGAGGAAGAGCAGTGTGGCAATGAACTCTGCTATCACAGCACGGTAGAAGGCCCACAGACCGAACTCCCTAACATCAAAAAAAGGAGCTGGTGGGGGGTCTTGGTAGTCCTTGGCAGGAGGCTCTATATCAGTTCCAGTTTCTTTTGCCATCTATACAAACAGACACAGATATCTTCACAGCAACTTCACTTCACCTCCCTGGTCATAGCTGTTT
>PICH-X2
GGCCAGTGTGATGTAGAGGAAGAGCAGTGTGGCAATGAACTCTGCTATCACAGCACGGTAGAAGGCCCATAGACCGAACTCCCTAACATCAAAAAAAGGAGCTGGTGGGGGGTCTTGGTAGTCCTTGGCAGGAGGCTCTATATCAGTTCCAGTTTCTTTTGCCATCTATACAAACAGACACAGATATCTTCACAGCAACTTCACTTCACCTCCCTGGTCATAGCTGTTT
>PIST-10
GGCCAGTGTGATGTAGAGGAAGAGCAGTGTGGCAATGAACTCTGCTATCACAGCACGGTAGAAGGCCCACAGACCGAACTCCCTAACATCAAAAAAAGGAGCTGGTGGGGGGTCTTGGTAGTCCTTGGCAGGAGGCTCTATATCAGTTCCAGTTTCTTTTGCCATCTATACAAACAGACACAGATATCTTCACAGCAACTTCACTTCACCTCCCTGGTCATAGCTGTTT
>PICH-X3
GGCCAGTGTGATGTAGAGGAAGAGCAGTGTGGCAATGAACTTTGCTATCACAGCACGGTAGAAGGCCCATAGACCGAACTCCCTAACATCAAAAAAAGGAGCTGGTGGGGGGTCTTGGTAGTCCTTGGCAGGAGGCTCTATATCAGTTCCAGTTTCTTTTGCCATCTATACAAACAGACACAGATATCTTCACAGCAACTTCACTTCACCTCCCTGGTCATAGCTGTTT
>PIST-8
GGCCAGTGTGATGTAGAGGAAGAGCAGTGTGGCAATGAACTCTGCTATCACAGCACGGTAGAAGGCCCACAGACCGAACTCCCTAACATCAAAAAAAGGAGCTGGTGGGGGGTCTTGGTAGTCCTTGGCAGGAGGCTCTATATCAGTTCCAGTTTCTTTTGCCATCTATACAAACAGACACAGATATCTTCACAGCAACTTCACTTCACCTCCCTGGTCATAGCTGTTT
>PIST-2
GGCCAGTGTGATGTAGAGGAAGAGCAGTGTGGCAATGAACTCTGCTATCACAGCACGGTAGAAGGCCCACAGACCGAACTCCCTAACATCAAAAAAAGGAGCTGGTGGGGGGTCTTGGTAGTCCTTGGCAGGAGGCTCTATATCAGTTCCAGTTTCTTTTGCCATCTATACAAACAGACACAGATATCTTCACAGCAACTTCACTTCACCTCCCTGGTCATAGCTGTTT
>PIST-7
GGCCAGTGTGATGTAGAGGAAGAGCAGTGTGGCAATGAACTCTGCTATCACAGCACGGTAGAAGGCCCACAGACCGAACTCCCTAACATCAAAAAAAGGAGCTGGTGGGGGGTCTTGGTAGTCCTTGGCAGGAGGCTCTATATCAGTTCCAGTTTCTTTTGCCATCTATACAAACAGACACAGATATCTTCACAGCAACTTCACTTCACCTCCCTGGTCATAGCTGTTT
>PIST-11
GGCCAGTGTGATGTAGAGGAAGAGCAGTGTGGCAATGAACTCTGCTATCACAGCACGGTAGAAGGCCCACAGACCGAACTCCCTAACATCAAAAAAAGGAGCTGGTGGGGGGTCTTGGTAGTCCTTGGCAGGAGGCTCTATATCAGTTCCAGTTTCTTTTGCCATCTATACAAACAGACACAGATATCTTCACAGCAACTTCACTTCACCTCCCTGGTCATAGCTGTTT
>PICH-X1
GGCCAGTGTGATGTAGAGGAAGAGCAGTGTGGCAATGAACTCTGCTATCACAGCACGGTAGAAGGCCCATAGACCGAACTCCCTAACATCAAAAAAAGGAGCTGGTGGGGGGTCTTGGTAGTCCTTGGCAGGAGGCTCTATATCAGTTCCAGTTTCTTTTGCCATCTATACAAACAGACACAGATATCTTCACAGCAACTTCACTTCACCTCCCTGGTCATAGCTGTTT
>PIST-13
GGCCAGTGTGATGTAGAGGAAGAGCAGTGTGGCAATGAACTCTGCTATCACAGCACGGTAGAAGGCCCACAGACCGAACTCCCTAACATCAAAAAAAGGAGCTGGTGGGGGGTCTTGGTAGTCCTTGGCAGGAGGCTCTATATCAGTTCCAGTTTCTTTTGCCATCTATACAAACAGACACAGATATCTTCACAGCAACTTCACTTCACCTCCCTGGTCATAGCTGTTT
>PIST-1
GGCCAGTGTGATGTAGAGGAAGAGCAGTGTGGCAATGAACTCTGCTATCACAGCACGGTAGAAGGCCCACAGACCGAACTCCCTAACATCAAAAAAAGGAGCTGGTGGGGGGTCTTGGTAGTCCTTGGCAGGAGGCTCTATATCAGTTCCAGTTTCTTTTGCCATCTATACAAACAGACACAAATATCTTCACAGCAACTTCACTTCACCTCCCTGGTCATAGCTGTTT
>PIST-5
GGCCAGTGTGATGTAGAGGAAGAGCAGTGTGGCAATGAACTCTGCTATCACAGCACGGTAGAAGGCCCACAGACCGAACTCCCTAACATCAAAAAAAGGAGCTGGTGGGGGGTCTTGGTAGTCCTTGGCAGGAGGCTCTATATCAGTTCCAGTTTCTTTTGCCATCTATACAAACAGACACAGATATCTTCACAGCAACTTCACTTCACCTCCCTGGTCATAGCTGTTT
>PIST-9
GGCCAGTGTGATGTAGAGGAAGAGCAGTGTGGCAATGAACTCTGCTATCACAGCACGGTAGAAGGCCCACAGACCGAACTCCCTAACATCAAAAAAAGGAGCTGGTGGGGGGTCTTGGTAGTCCTTGGCAGGAGGCTCTATATCAGTTCCAGTTTCTTTTGCCATCTATACAAACAGACACAGATATCTTCACAGCAACTTCACTTCACCTCCCTGGTCATAGCTGTTT
>PIST-15
GGCCAGTGTGATGTAGAGGAAGAGCAGTGTGGCAATGAACTCTGCTATCACAGCACGGTAGAAGGCCCACAGACCGAACTCCCTAACATCAAAAAAAGGAGCTGGTGGGGGGTCTTGGTAGTCCTTGGCAGGAGGCTCTATATCAGTTCCAGTTTCTTTTGCCATCTATACAAACAGACACAGATATCTTCACAGCAACTTCACTTCACCTCCCTGGTCATAGCTGTTT
>PILA-21
GGCCAGTGTGATGTAGAGGAAGAGCAGTGTGGCAATGAACTCTGCTATCACAGCACGGTAGAAGGCCCACAGACCGAACTCCCTAACATCAAAAAAAGGAGCTGGTGGGGGGTCTTGGTAGTCCTTGGCAGGAGGCTCTATATCAGTTCCAGTTTCTTTTGCCATCTATACAAACAGACACAGATATCTTCACAGCAACTTCACTTCACCTCCCTGGTCATAGCTGTTT
>PILA-18
GGCCAGTGTGATGTAGAGGAAGAGCAGTGTGGCAATGAACTCTGCTATCACAGCACGGTAGAAGGCCCACAGACCAAACTCCCTAACATCAAAAAAAGGAGCTGGTGGGGGGTCTTGGTAGTCCTTGGCAGGAGGCTCTATATCAGTTCCAGTTTCTTTTGCCATCTATACAAACAGACACAGATATCTTCACAGCAACTTCACTTCACCTCCCTGGTCATAGCTGTTT
>PILA-20
GGCCAGTGTGATGTAGAGGAAGAGCAGTGTGGCAATGAACTCTGCTATCACAGCACGGTAGAAGGCCCACAGACCGAACTCCCTAACATCAAAAAAAGGAGCTGGTGGGGGGTCTTGGTAGTCCTTGGCAGGAGGCTCTATATCAGTTCCAGTTTCTTTTGCCATCTCTACAAACAGACACAGATATCTTCACAGCAACTTCACTTCACCTCCCTGGTCATAGCTGTTT
>PILA-17
GGCCAGTGTGATGTAGAGGAAGAGCAGTGTGGCAATGAACTCTGCTATCACAGCACGGTAGAAGGCCCACAGACCGAACTCCCTAACATCAAAAAAAGGAGCTGGTGGGGGGTCTTGGTAGTCCTTGGCAGGAGGCTCTATATCAGTTCCAGTTTCTTTTGCCATCTCTACAAACAGACACAGATATCTTCACAGCAACTTCACTTCACCTCCCTGGTCATAGCTGTTT
>PILA-29
GGCCAGTGTGATGTAGAGGAAGAGCAGTGTGGCAATGAACTCTGCTATCACAGCACGGTAGAAGGCCCACAGACCGAACTCCCTAACATCAAAAAAAGGAGCTGGTGGGGGGTCTTGGTAGTCCTTGGCAGGAGGCTCTATATCAGTTCCACTTTCTTTTGCCATCTATACAAACAGACACAGATATCTTCACAGCAACTTCACTTCACCTCCCTGGTCATAGCTGTTT
>PILA-22
GGCCAGTGTGATGTAGAGGAAGAGCAGTGTGGCAATGAACTCTGCTATCACAGCACGGTAGAAGGCCCACAGACCGAACTCCCTAACATCAAAAAAAGGAGCTGGTGGGGGGTCTTGGTAGTCCTTGGCAGGAGGCTCTATATCAGTTCCAGTTTCTTTTGCCATCTATACAAACAGACACAGATATCTTCACAGCAACTTCACTTCACCTCCCTGGTCATAGCTGTTT
>PILA-26
GGCCAGTGTGATGTAGAGGAAGAGCAGTGTGGCAATGAACTCTGCTATCACAGCACGGTAGAAGGCCCACAGACCGAACTCCCTAACATCAAAAAAAGGAGCTGGTGGGGGGTCTTGGTAGTCCTTGGCAGGAGGCTCTATATCAGTTCCAGTTTCTTTTGCCATCTCTACAAACAGACACAGATATCTTCACAGCAACTTCACTTCACCTCCCTGGTCATAGCTGTTT
>PILA-23
GGCCAGTGTGATGTAGAGGAAGAGCAGTGTGGCAATGAACTCTGCTATCACAGCACGGTAGAAGGCCCACAGACCGAACTCCCTAACATCAAAAAAAGGAGCTGGTGGGGGGTCTTGGTAGTCCTTGGCAGGAGGCTCTATATCAGTTCCAGTTTCTTTTGCCATCTATACAAACAGACACAGATATCTTCACAGCAACTTCACTTCACCTCCCTGGTCATAGCTGTTT
>PILA-19
GGCCAGTGTGATGTAGAGGAAGAGCAGTGTGGCAATGAACTCTGCTATCACAGCACGGTAGAAGGCCCACAGACCGAACTCCCTAACATCAAAAAAAGGAGCTGGTGGGGGGTCTTGGTAGTCCTTGGCAGGAGGCTCTATATCAGTTCCAGTTTCTTTTGCCATCTATACAAACAGACACAGATATCTTCACAGCAACTTCACTTCACCTCCCTGGTCATAGCTGTTT
>PILA-27
GGCCAGTGTGATGTAGAGGAAGAGCAGTGTGGCAATGAACTCTGCTATCACAGCACGGTAGAAGGCCCACAGACCGAACTCCCTAACATCAAAAAAAGGAGCTGGTGGGGGGTCTTGGTAGTCCTTGGCAGGAGGCTCTATATCAGTTCCAGTTTCTTTTGCCATCTATACAAACAGACACAGATATCTTCACAGCAACTTCACTTCACCTCCCTGGTCATAGCTGTTT
>PILA-24
GGCCAGTGTGATGTAGAGGAAGAGCAGTGTGGCAATGAACTCTGCTATCACAGCACGGTAGAAGGCCCACAGACCGAACTCCCTAACATCAAAAAAAGGAGCTGGTGGGGGGTCTTGGTAGTCCTTGGCAGGAGGCTCTATATCAGTTCCAGTTTCTTTTGCCATCTATACAAACAGACACAGATATCTTCACAGCAACTTCACTTCACCTCCCTGGTCATAGCTGTTT
>PILA-28
GGCCAGTGTGATGTAGAGGAAGAGCAGTGTGGCAATGAACTCTGCTATCACAGCACGGTAGAAGGCCCACAGACCGAACTCCCTAACATCAAAAAAAGGAGCTGGTGGGGGGTCTTGGTAGTCCTTGGCAGGAGGCTCTATATCAGTTCCAGTTTCTTTTGCCATCTATACAAACAGACACAGATATCTTCACAGCAACTTCACTTCACCTCCCTGGTCATAGCTGTTT
>PIAL-AO
GGCCAGTGTGATGTAGAGGAAGAGCAGTGTGGCAATGAACTCTGCTATCACAGCACGGTAGAAGGCCCACAGACCGAACTCCCTAACATCAAAAAAAGGAGCTGGTGGGGGGTCTTGGTAGTCCTTGGCAGGAGGCTCTATATCAGTTCCAGTTTCTTTTGCCATCTATACAAACAGACACAGATATCTTCACAGCAACTTCACTTCACCTCCCTGGTCATAGCTGTTT
