# Supplementary material for: An empirical evaluation of two-stage species tree inference strategies using a multilocus dataset from North American pines
Source: BMC Evol Biol. 2014 Mar 29;14:67. doi: 10.1186/1471-2148-14-67 (PMC4021425; doi:10.1186/1471-2148-14-67)
Supplement: Additional file 3 — Zip archive containing data filesDp,Dp,0,Ds,Ds,0, and a description of these files. [file 1471-2148-14-67-S3.zip › DeGiorgioEtAl_2014_AdditionalFile1/Dataset_Dp0/CL1536Contig1_03.fas]

>PIAL-12
GGAGTTAGGATTAAAAAGCATGCCTGTGTCTCTGGGAGCATCATTGGTTGGCATTCTACTGTTGGGCAATGGGCCAGAGCGGAAAACATGACTGTGTTAGGGGAGGATGTGCATGTTTGTGATGAGGTCTATAGCAATGGGGGTGTAGTGCTTCCCCACAAGGAAATCAAATCCAGCATCACCAAGCCAGAAATTGTCATGTGACGGT
>PIAL-7
GGAGTTAGGATTAAAAAGCATGCCTGTGTCTCTGGGAGCATCATTGGTTGGCATTCTACTGTTGGGCAATGGGCCAGAGCGGAAAACATGACTGTGTTAGGGGAGGATGTGCATGTTTGTGATGAGGTCTATAGCAATGGGGGTGTAGTGCTTCCCCACAAGGAAATCAAATCCAGCATCACCAAGCCAGAAATTGTCATGTGACGGT
>PIAL-9
GGAGTTAGGATTAAAAAGCATGCCTGTGTCTCTGGGAGCATCATTGGTTGGCATTCTACTGTTGGGCAATGGGCCAGAGCGGAAAACATGACTGTGTTAGGGGAGGATGTGCATGTTTGTGATGAGGTCTATAGCAATGGGGGTGTAGTGCTTCCCCACAAGGAAATCAAATCCAGCATCACCAAGCCAGAAATTGTCATGTGACGGT
>PIAL-13
GGAGTTAGGATTAAAAAGCATGCCTGTGTCTCTGGGAGCATCATTGGTTGGCATTCTACTGTTGGGCAATGGGCCAGAGCGGAAAACATGACTGTGTTAGGGGAGGATGTGCATGTTTGTGATGAGGTCTATAGCAATGGGGGTGTAGTGCTTCCCCACAAGGAAATCAAATCCAGCATCACCAAGCCAGAAATTGTCATGTGACGGT
>PIAL-3
GGAGTTAGGATTAAAAAGCATGCCTGTGTCTCTGGGAGCATCATTGGTTGGCATTCTACTGTTGGGCAATGGGCCAGAGCGGAAAACATGACTGTGTTAGGGGAGGATGTGCATGTTTGTGATGAGGTCTATAGCAATGGGGGTGTAGTGCTTCCCCACAAGGAAATCAAATCCAGCATCACCAAGCCAGAAATTGTCATGTGACGGT
>PIAL-10
GGAGTTAGGATTAAAAAGCATGCCTGTGTCTCTGGGAGCATCATTGGTTGGCATTCTACTGTTGGGCAATGGGCCAGAGCGGAAAACATGACTGTTTTAGGGGAGGATGTGCATGTTTGTGATGAGGTCTATAGCAATGGGGGTGTAGTGCTTCCCCACAAGGAAATCAAATCCAGCATCACCAAGCCAGAAATTGTCATGTGACGGT
>PIAL-15
GGAGTTAGGATTAAAAAGCATGCCTGTGTCTCTGGGAGCATCATTGGTTGGCATTCTACTGTTGGGCAATGGGCCAGAGCGGAAAACATGACTGTGTTAGGGGAGGATGTGCATGTTTGTGATGAGGTCTATAGCAATGGGGGTGTAGTGCTTCCCCACAAGGAAATCAAATCCAGCATCACCAAGCCAGAAATTGTCATGTGACGGT
>PIAL-8
GGAGTTAGGATTAAAAAGCATGCCTGTGTCTCTGGGAGCATCATTGGTTGGCATTCTACTGTTGGGCAATGGGCCAGAGCGGAAAACATGACTGTGTTAGGGGAGGATGTGCATGTTTGTGATGAGGTCTATAGCAATGGGGGTGTAGTGCTTCCCCACAAGGAAATCAAATCCAGCATCACCAAGCCAGAAATTGTCATGTGACGGT
>PIAL-5
GGAGTTAGGATTAAAAAGCATGCCTGTGTCTCTGGGAGCATCATTGGTTGGCATTCTACTGTTGGGCAATGGGCCAGAGCGGAAAACATGACTGTGTTAGGGGAGGATGTGCATGTTTGTGATGAGGTCTATAGCAATGGGGGTGTAGTGCTTCCCCACAAGGAAATCAAATCCAGCATCACCAAGCCAGAAATTGTCATGTGACGGT
>PIAL-6
GGAGTTAGGATTAAAAAGCATGCCTGTGTCTCTGGGAGCATCATTGGTTGGCATTCTACTGTTGGGCAATGGGCCAGAGCGGAAAACATGACTGTGTTAGGGGAGGATGTGCATGTTTGTGATGAGGTCTATAGCAATGGGGGTGTAGTGCTTCCCCACAAGGAAATCAAATCCAGCATCACCAAGCCAGAAATTGTCATGTGACGGT
>PIAL-4
GGAGTTAGGATTAAAAAGCATGCCTGTGTCTCTGGGAGCATCATTGGTTGGCATTCTACTGTTGGGCAATGGGCCAGAGCGGAAAACATGACTGTGTTAGGGGAGGATGTGCATGTTTGTGATGAGGTCTATAGCAATGGGGGTGTAGTGCTTCCCCACAAGGAAATCAAATCCAGCATCACCAAGCCAGAAATTGTCATGTGACGGT
>PIAL-17
GGAGTTAGGATTAAAAAGCATGCCTGTGTCTCTGGGAGCATCATTGGTTGGCATTCTACCGTTGGGCAATGGGCCAGAGCGGAAAACATGACTGTGTTAGGGGAGGATGTGCATGTTTGTGATGAGGTCTATAGCAATGGGGGTGTAGTGCTTCCCCACAAGGAAATCAAATCCAGCATCACCAAGCCAGAAATTGTCATGTGACGGT
>PIAL-16
GGAGTTAGGATTAAAAAGCATGCCTGTGTCTCTGGGAGCATCATTGGTTGGCATTCTACTGTTGGGCAATGGGCCAGAGCGGAAAACATGACTGTGTTAGGGGAGGATGTGCATGTTTGTGATGAGGTCTATAGCAATGGGGGTGTAGTGCTTCCCCACAAGGAAATCAAATCCAGCATCACCAAGCCAGAAATTGTCATGTGACGGT
>PIAY-14
GGAGTTAGGATTAAAAAGCATGCCTGTGTCTCTGGGAGCATCATTGGTTGGCATTCTACTGTTGGGCAATGGGCCAGAGCGGAAAACATGACTGTGTTAGGGGAGGATGTGCATGTTTGTGATGAGGTCTATAGCAATGGGGGTGTAGTGCTTCCCCACAAGGAAATCAAATCCAGCATCACCAAGCCAGAAATTGTCATGTGACGGT
>PIAY-7
GGAGTTAGGATTAAAAAGCATGCCTGTGTCTCTGGGAGCATCATTGGTTGGCATTCTACTGTTGGGCAATGGGCCAGAGCGGAAAACATGACCGTGTTAGGGGAGGATGTGCATGTTTGTGATGAGGTCTATAGCAATGGGGGTGTAGTGCTTCCCCACAAGGAAATCAAATCCAGCATCACCAAACCAGAAATTGTCATGTGACGGT
>PIAY-17
GGAGTTAGGATTAAAAAGCATGCCTGTGTCTCTGGGAGCATCATTGGTTGGCATTCTACTGTTGGGCAATGGGCCAGAGCGGAAAACATGACTGTGTTAGGGGAGGATGTGCATGTTTGTGATGAGGTCTATAGCAATGGGGGTGTAGTGCTTCCCCACAAGGAAATCAAATCCAGCATCACCAAGCCAGAAATTGTCATGTGACGGT
>PIAY-18
GGAGTTAGGATTAAAAAGCATGCCTGTGTCTCTGGGAGCATCATTGGTTGGCATTCTACTGTTGGGCAATGGGCCAGAGCGGAAAACATGACTGTGTTAGGGGAGGATGTGCATGTTTGTGATGAGGTCTATAGCAATGGGGGTGTAGTGCTTCCCCACAAGGAAATCAAATCCAGCATCACCAAGCCAGAAATTGTCATGTGACGGT
>PIAY-16
GGAGTTAGGATTAAAAAGCATGCCTGTGTCTCTGGGAGCATCATTGGTTGGCATTCTACTGTTGGGCAATGGGCCAGAGCGGAAAACATGACTGTGTTAGGGGAGGATGTGCATGTTTGTGATGAGGTCTATAGCAATGGGGGTGTAGTGCTTCCCCACAAGGAAATCAAATCCAGCATCACCAAGCCAGAAATTGTCATGTGACGGT
>PIAY-5
GGAGTTAGGATTAAAAAGCATGCCTGTGTCTCTGGGAGCATCATTGGTTGGCATTCTACTGTTGGGCAATGGGCCAGAGCGGAAAACATGACTGTGTTAGGGGAGGATGTGCATGTTTGTGATGAGGTCTATAGCAATGGGGGTGTAGTGCTTCCCCACAAGGAAATCAAATCCAGCATCACCAAGCCAGAAATTGTCATGTGACGGT
>PIAY-4
GGAGTTAGGATTAAAAAGCATGCCTGTGTCTCTGGGAGCATCATTGGTTGGCATTCTACTGTTGGGCAATGGGCCAGAGCGGAAAACATGACTGTGTTAGGGGAGGATGTGCATGTTTGTGATGAGGTCTATAGCAATGGGGGTGTAGTGCTTCCCCACAAGGAAATCAAATCCAGCATCACCAAGCCAGAAATTGTCATGTGACGGT
>PIAY-9
GGAGTTAGGATTAAAAAGCATGCCTGTGTCTCTGGGAGCATCATTGGTTGGCATTCTACTGTTGGGCAATGGGCCAGAGCGGAAAACATGACCGTGTTAGGGGAGGATGTGCATGTTTGTGATGAGGTCTATAGCAATGGGGGTGTAGTGCTTCCCCACAAGGAAATCAAATCCAGCATCACCAAACCAGAAATTGTCATGTGACGGT
>PIAY-19
GGAGTTAGGATTAAAAAGCATGCCTGTGTCTCTGGGAGCATCATTGGTTGGCATTCTACTGTTGGGCAATGGGCCAGAGCGGAAAACATGACTGTGTTAGGGGAGGATGTGCATGTTTGTGATGAGGTCTATAGCAATGGGGGTGTAGTGCTTCCCCACAAGGAAATCAAATCCAGCATCACCAAGCCAGAAATTGTCATGTGACGGT
>PIAY-10
GGAGTTAGGATTAAAAAGCATGCCTGTGTCTCTGGGAGCATCATTGGTTGGCATTCTACTGTTGGGCAATGGGCCAGAGCGGAAAACATGACCGTGTTAGGGGAGGATGTGCATGTTTGTGATGAGGTCTATAGCAATGGGGGTGTAGTGCTTCCCCACAAGGAAATCAAATCCAGCATCACCAAACCAGAAATTGTCATGTGACGGT
>PIAY-3
GGAGTTAGGATTAAAAAGCATGCCTGTGTCTCTGGGAGCATCATTGGTTGGCATTCTACTGTTGGGCAATGGGCCAGAGCGGAAAACATGACTGTGTTAGGGGAGGATGTGCATGTTTGTGATGAGGTCTATAGCAATGGGGGTGTAGTGCTTCCCCACAAGGAAATCAAATCCAGCATCACCAAGCCAGAAATTGTCATGTGACGGT
>PIAY-8
GGAGTTAGGATTAAAAAGCATGCCTGTGTCTCTGGGAGCATCATTGGTTGGCATTCTACTGTTGGGCAATGGGCCAGAGCGGAAAACATGACTGTGTTAGGGGAGGATGTGCATGTTTGTGATGAGGTCTATAGCAATGGGGGTGTAGTGCTTCCCCACAAGGAAATCAAATCCAGCATCACCAAGCCAGAAATTGTCATGTGACGGT
>PIAY-13
GGAGTTAGGATTAAAAAGCATGCCTGTGTCTCTGGGAGCATCATTGGTTGGCATTCTACTGTTGGGCAATGGGCCAGAGCGGAAAACATGACTGTGTTAGGGGAGGATGTGCATGTTTGTGATGAGGTCTATAGCAATGGGGGTGTAGTGCTTCCCCACAAGGAAATCAAATCCAGCATCACCAAGCCAGAAATTGTCATGTGACGGT
>PIAY-1
GGAGTTAGGATTAAAAAGCATGCCTGTGTCTCTGGGAGCATCATTGGTTGGCATTCTACTGTTGGGCAATGGGCCAGAGCGGAAAACATGACTGTGTTAGGGGAGGATGTGCATGTTTGTGATGAGGTCTATAGCAATGGGGGTGTAGTGCTTCCCCACAAGGAAATCAAATCCAGCATCACCAAGCCAGAAATTGTCATGTGACGGT
>PIAY-2
GGAGTTAGGATTAAAAAGCATGCCTGTGTCTCTGGGAGCATCATTGGTTGGCATTCTACTGTTGGGCAATGGGCCAGAGCGGAAAACATGACTGTGTTAGGGGAGGATGTGCATGTTTGTGATGAGGTCTATAGCAATGGGGGTGTAGTGCTTCCCCACAAGGAAATCAAATCCAGCATCACCAAGCCAGAAATTGTCATGTGACGGT
>PIBU-1
GGAGTTAGGATTAAAAAGCATGCCTGTGTCTCTGGGAGCATCATTGGTTGGCATTCTACTGTTGGGCAATGGGCCAGAGCCGAAAACATGACCGTGTTAGGGGAGGATGTGCATGTTTGTGATGAGGTCTATAGCAATGGGGGTGTAGTGCTTCCCCACAAGGAAATCAAATCCAGCATAACCAAGCCAGAAATTGTCATGTGACGGT
>PIFL-5
GGAGTTAGGATTAAAAAGCATGCCTGTGTCTCTGGGAGCATCATTGGTTGGCATTCTACTGTTGGGCAATGGGCCAGAGCGGAAAACATGACTGTGTTAGGGGAGGATGTGCATGTTTGTGATGAGGTCTATAGCAATGGGGGTGTAGTGCTTCCCCACAAGGAAATCAAATCCAGCATCACCAAGCCAGAAATTGTCATGTGACGGT
>PIFL-13
GGAGTTAGGATTAAAAAGCATGCCTGTGTCTCTGGGAGCATCATTGGTTGGCATTCTACTGTTGGGCAATGGGCCAGAGCGGAAAACATGACTGTGTTAGGGGAGGATGTGCATGTTTGTGATGAGGTCTATAGCAATGGGGGTGTAGTGCTTCCCCACAAGGAAATCAAATCCAGCATCACCAAGCCAGAAATTGTCATGTGACGGT
>PIFL-9
GGAGTTAGGATTAAAAAGCATGCCTGTGTCTCTGGGAGCATCATTGGTTGGCATTCTACTGTTGGGCAATGGGCCAGAGCGGAAAACATGACTGTGTTAGGGGAGGATGTGCATGTTTGTGATGAGGTCTATAGCAATGGGGGTGTAGTGCTTCCCCACAAGGAAATCAAATCCAGCATCACCAAACCAGAAATTGTCATGTGACGGT
>PIFL-4
GGAGTTAGGATTAAAAAGCATGCCTGTGTCTCTGGGAGCATCATTGGTTGGCATTCTACTGTTGGGCAATGGGCCAGAGCGGAAAACATGACTGTGTTAGGGGAGGATGTGCATGTTTGTGATGAGGTCTATAGCAATGGGGGTGTAGTGCTTCCCCACAAGGAAATCAAATCCAGCATCACCAAGCCAGAAATTGTCATGTGACGGT
>PIFL-11
GGAGTTAGGATTAAAAAGCATGCCTGTGTCTCTGGGAGCATCATTGGTTGGCATTCTACTGTTGGGCAATGGGCCAGAGCGGAAAACATGACCGTGTTAGGGGAGGATGTGCATGTTTGTGATGAGGTCTATAGCAATGGGGGTGTAGTGCTTCCCCACAAGGAAATCAAATCCAGCATCACCAAACCAGAAATTGTCATGTGACGGT
>PIFL-16
GGAGTTAGGATTAAAAAGCATGCCTGTGTCTCTGGGAGCATCATTGGTTGGCATTCTACTGTTGGGCAATGGGCCAGAGCGGAAAACATGACTGTGTTAGGGGAGGATGTGCATGTTTGTGATGAGGTCTATAGCAATGGGGGTGTAGTGCTTCCCCACAAGGAAATCAAATCCAGCATCACCAAGCCAGAAATTGTCATGTGACGGT
>PIFL-3
GGAGTTAGGATTAAAAAGCATGCCTGTGTCTCTGGGAGCATCATTGGTTGGCATTCTACTGTTGGGCAATGGGCCAGAGCGGAAAACATGACTGTGTTAGGGGAGGATGTGCATGTTTGTGATGAGGTCTATAGCAATGGGGGTGTAGTGCTTCCCCACAAGGAAATCAAATCCAGCATCACCAAGCCAGAAATTGTCATGTGACGGT
>PIFL-17
GGAGTTAGGATTAAAAAGCATGCCTGTGTCTCTGGGAGCATCATTGGTTGGCATTCTACTGTTGGGCAATGGGCCAGAGCGGAAAACATGACTGTGTTAGGGGAGGATGTGCATGTTTGTGATGAGGTCTATAGCAATGGGGGTGTAGTGCTTCCCCACAAGGAAATCAAATCCAGCATCACCAAGCCAGAAATTGTCATGTGACGGT
>PIFL-1
GGAGTTAGGATTAAAAAGCATGCCTGTGTCTCTGGGAGCATCATTGGTTGGCATTCTACTGTTGGGCAATGGGCCAGAGCGGAAAACATGACTGTGTTAGGGGAGGATGTGCATGTTTGTGATGAGGTCTATAGCAATGGGGGTGTAGTGCTTCCCCACAAGGAAATCAAATCCAGCATCACCAAGCCAGAAATTGTCATGTGACGGT
>PIFL-12
GGAGTTAGGATTAAAAAGCATGCCTGTGTCTCTGGGAGCATCATTGGTTGGCATTCTACTGTTGGGCAATGGGCCAGAGCGGAAAACATGACTGTGTTAGGGGAGGATGTGCATGTTTGTGATGAGGTCTATAGCAATGGGGGTGTAGTGCTTCCCCACAAGGAAATCAAATCCAGCATCACCAAGCCAGAAATTGTCATGTGACGGT
>PIFL-15
GGAGTTAGGATTAAAAAGCATGCCTGTGTCTCTGGGAGCATCATTGGTTGGCATTCTACTGTTGGGCAATGGGCCAGAGCGGAAAACATGACTGTGTTAGGGGAGGATGTGCATGTTTGTGATGAGGTCTATAGCAATGGGGGTGTAGTGCTTCCCCACAAGGAAATCAAATCCAGCATCACCAAGCCAGAAATTGTCATGTGACGGT
>PIGE-1
GGAGTTAGGATTAAAAAGCATGCCTGTGTCTCTGGGAGCATCATTGGTTGGCATTCTACTGTTGGGCAATGGGCCAGAGCGGAAAACATGACCGTGTTAGGGGAGGATGTGCATGTTTGTGATGAGGTCTATAGCAATGGGGGTGTAGTGCTTCCCCACAAGGAAATCAAATCCAGCATAACCAAGCCAGAAATTGTCATGTGACGGT
>PIGE-2
GGAGTTAGGATTAAAAAGCATGCCTGTGTCTCTGGGAGCATCATTGGTTGGCATTCTACTGTTGGGCAATGGGCCAGAGCGGAAAACATGACCGTGTTAGGGGAGGATGTGCATGTTTGTGATGAGGTCTATAGCAATGGGGGTGTAGTGCTTCCCCACAAGGAAATCAAATCCAGCATAACCAAGCCAGAAATTGTCATGTGACGGT
>PIMN-9
GGAGTTAGGATTAAAAAGCATGCCTGTGTCTCTGGGAGCATCATTGGTTGGCATTCTACTGTTGGGCAATGGGCCAGAGCGGAAAACATGACTGTGTTAGGGGAGGATGTGCATGTTTGTGATGAGGTCTATAGCAATGGGGGTGTAGTGCTTCCCCACAAGGAAATCAAATCCAGCATCACCAAGCCAGAAATTGTCATGTGACGGT
>PIMN-13
GGAGTTAGGATTAAAAAGCATGCCTGTGTCTCTGGGAGCATCATTGGTTGGCATTCTACTGTTGGGCAATGGGCCAGAGCGGAAAACATGACTGTGTTAGGGGAGGATGTGCATGTTTGTGATGAGGTCTATAGCAATGGGGGTGTAGTGCTTCCCCACAAGGAAATCAAATCCAGCATCACCAAGCCAGAAATTGTCATGTGACGGT
>PIMN-4
GGAGTTAGGATTAAAAAGCATGCCTGTGTCTCTGGGAGCATCATTGGTTGGCATTCTACTGTTGGGCAATGGGCCAGAGCGGAAAACATGACTGTGTTAGGGGAGGATGTGCATGTTTGTGATGAGGTCTATAGCAATGGGGGTGTAGTGCTTCCCCACAAGGAAATCAAATCCAGCATCACCAAGCCAGAAATTGTCATGTGACGGT
>PIMN-8
GGAGTTAGGATTAAAAAGCATGCCTGTGTCTCTGGGAGCATCATTGGTTGGCATTCTACTGTTGGGCAATGGGCCAGAGCGGAAAACATGACCGTGTTAGGGGAGGATGTGCATGTTTGTGATGAGGTGTATAGCAATGGGGGTGTAGTGCTTCCCCACAAGGAAATCAAATCCAGCATCACCAAGCCAGAAATTGTCATGTGACGGT
>PIMN-1
GGAGTTAGGATTAAAAAGCATGCCTGTGTCTCTGGGAGCATCATTGGTTGGCATTCTACTGTTGGGCAATGGGCCAGAGCGGAAAACATGACTGTGTTAGGGGAGGATGTGCATGTTTGTGATGAGGTCTATAGCAATGGGGGTGTAGTGCTTCCCCACAAGGAAATCAAATCCAGCATCACCAAGCCAGAAATTGTCATGTGACGGT
>PIMN-6
GGAGTTAGGATTAAAAAGCATGCCTGTGTCTCTGGGAGCATCATTGGTTGGCATTCTACTGTTGGGCAATGGGCCAGAGCGGAAAACATGACTGTGTTAGGGGAGGATGTGCATGTTTGTGATGAGGTCTATAGCAATGGGGGTGTAGTGCTTCCCCACAAGGAAATCAAATCCAGCATCACCAAGCCAGAAATTGTCATGTGACGGT
>PIMN-7
GGAGTTAGGATTAAAAAGCATGCCTGTGTCTCTGGGAGCATCATTGGTTGGCATTCTACTGTTGGGCAATGGGCCAGAGCGGAAAACATGACCGTGTTAGGGGAGGATGTGCATGTTTGTGATGAGGTGTATAGCAATGGGGGTGTAGTGCTTCCCCACAAGGAAATCAAATCCAGCATCACCAAGCCAGAAATTGTCATGTGACGGT
>PIMN-10
GGAGTTAGGATTAAAAAGCATGCCTGTGTCTCTGGGAGCATCATTGGTTGGCATTCTACTGTTGGGCAATGGGCCAGAGCGGAAAACATGACCGTGTTAGGGGAGGATGTGCATGTTTGTGATGAGGTGTATAGCAATGGGGGTGTAGTGCTTCCCCACAAGGAAATCAAATCCAGCATCACCAAGCCAGAAATTGTCATGTGACGGT
>PIMN-15
GGAGTTAGGATTAAAAAGCATGCCTGTGTCTCTGGGAGCATCATTGGTTGGCATTCTACTGTTGGGCAATGGGCCAGAGCGGAAAACATGACCGTGTTAGGGGAGGATGTGCATGTTTGTGATGAGGTGTATAGCAATGGGGGTGTAGTGCTTCCCCACAAGGAAATCAAATCCAGCATCACCAAGCCAGAAATTGTCATGTGACGGT
>PIMN-2
GGAGTTAGGATTAAAAAGCATGCCTGTGTCTCTGGGAGCATCATTGGTTGGCATTCTACTGTTGGGCAATGGGCCAGAGCGGAAAACATGACTGTGTTAGGGGAGGATGTGCATGTTTGTGATGAGGTCTATAGCAATGGGGGTGTAGTGCTTCCCCACAAGGAAATCAAATCCAGCATCACCAAGCCAGAAATTGTCATGTGACGGT
>PIMN-12
GGAGTTAGGATTAAAAAGCATGCCTGTGTCTCTGGGAGCATCATTGGTTGGCATTCTACTGTTGGGCAATGGGCCAGAGCGGAAAACATGACTGTGTTAGGGGAGGATGTGCATGTTTGTGATGAGGTCTATAGCAATGGGGGTGTAGTGCTTCCCCACAAGGAAATCAAATCCAGCATCACCAAGCCAGAAATTGTCATGTGACGGT
>PIMN-11
GGAGTTAGGATTAAAAAGCATGCCTGTGTCTCTGGGAGCATCATTGGTTGGCATTCTACTGTTGGGCAATGGGCCAGAGCGGAAAACATGACTGTGTTAGGGGAGGATGTGCATGTTTGTGATGAGGTCTATAGCAATGGGGGTGTAGTGCTTCCCCACAAGGAAATCAAATCCAGCATCACCAAGCCAGAAATTGTCATGTGACGGT
>PIMN-17
GGAGTTAGGATTAAAAAGCATGCCTGTGTCTCTGGGAGCATCATTGGTTGGCATTCTACTGTTGGGCAATGGGCCAGAGCGGAAAACATGACCGTGTTAGGGGAGGATGTGCATGTTTGTGATGAGGTGTATAGCAATGGGGGTGTAGTGCTTCCCCACAAGGAAATCAAATCCAGCATCACCAAGCCAGAAATTGTCATGTGACGGT
>PIMN-18
GGAGTTAGGATTAAAAAGCATGCCTGTGTCTCTGGGAGCATCATTGGTTGGCATTCTACTGTTGGGCAATGGGCCAGAGCGGAAAACATGACCGTGTTAGGGGAGGATGTGCATGTTTGTGATGAGGTGTATAGCAATGGGGGTGTAGTGCTTCCCCACAAGGAAATCAAATCCAGCATCACCAAGCCAGAAATTGTCATGTGACGGT
>PIMN-16
GGAGTTAGGATTAAAAAGCATGCCTGTGTCTCTGGGAGCATCATTGGTTGGCATTCTACTGTTGGGCAATGGGCCAGAGCGGAAAACATGACTGTGTTAGGGGAGGATGTGCATGTTTGTGATGAGGTCTATAGCAATGGGGGTGTAGTGCTTCCCCACAAGGAAATCAAATCCAGCATCACCAAGCCAGAAATTGTCATGTGACGGT
>PIMN-14
GGAGTTAGGATTAAAAAGCATGCCTGTGTCTCTGGGAGCATCATTGGTTGGCATTCTACTGTTGGGCAATGGGCCAGAGCGGAAAACATGACCGTGTTAGGGGAGGATGTGCATGTTTGTGATGAGGTGTATAGCAATGGGGGTGTAGTGCTTCCCCACAAGGAAATCAAATCCAGCATCACCAAGCCAGAAATTGTCATGTGACGGT
>PIMN-3
GGAGTTAGGATTAAAAAGCATGCCTGTGTCTCTGGGAGCATCATTGGTTGGCATTCTACTGTTGGGCAATGGGCCAGAGCGGAAAACATGACCGTGTTAGGGGAGGATGTGCATGTTTGTGATGAGGTGTATAGCAATGGGGGTGTAGTGCTTCCCCACAAGGAAATCAAATCCAGCATCACCAAGCCAGAAATTGTCATGTGACGGT
>PISB-15
GGAGTTAGGATTAAAAAGCATGCCTGTGTCTCTGGGAGCATCATTGGTTGGCATTCTACTGTTGGGCAATGGGCCAGAGCGGAAAACATGACCGTGTTAGGGGAGGATGTGCATGTTTGTGATGAGGTCTATAGCAATGGGGGTGTAGTGCTTCCCCACAAGGAAATCAAATCCAGCATCACCAAACCAGAAATTGTCATGTGACGGT
>PISB-3
GGAGTTAGGATTAAAAAGCATGCCTGTGTCTCTGGGAGCATCATTGGTTGGCATTCTACTGTTGGGCAATGGGCCAGAGCGGAAAACATGACTGTGTTAGGGGAGGATGTGCATGTTTGTGATGAGGTCTATAGCAATGGGGGTGTAGTGCTTCCCCACAAGGAAATCAAATCCAGCATCACCAAGCCAGAAATTGTCATGTGACGGT
>PISB-11
GGAGTTAGGATTAAAAAGCATGCCTGTGTCTCTGGGAGCATCATTGGTTGGCATTCTACTGTTGGGCAATGGGCCAGAGCGGAAAACATGACTGTGTTAGGGGAGGATGTGCATGTTTGTGATGAGGTCTATAGCAATGGGGGTGTAGTGCTTCCCCACAAGGAAATCAAATCCAGCATCACCAAGCCAGAAATTGTCATGTGACGGT
>PISB-16
GGAGTTAGGATTAAAAAGCATGCCTGTGTCTCTGGGAGCATCATTGGTTGGCATTCTACTGTTGGGCAATGGGCCAGAGCGGAAAACATGACTGTGTTAGGGGAGGATGTGCATGTTTGTGATGAGGTCTATAGCAATGGGGGTGTAGTGCTTCCCCACAAGGAAATCAAATCCAGCATCACCAAGCCAGAAATTGTCATGTGACGGT
>PISB-12
GGAGTTAGGATTAAAAAGCATGCCTGTGTCTCTGGGAGCATCATTGGTTGGCATTCTACTGTTGGGCAATGGGCCAGAGCGGAAAACATGACTGTGTTAGGGGAGGATGTGCATGTTTGTGATGAGGTCTATAGCAATGGGGGTGTAGTGCTTCCCCACAAGGAAATCAAATCCAGCATCACCAAGCCAGAAATTGTCATGTGACGGT
>PISB-5
GGAGTTAGGATTAAAAAGCATGCCTGTGTCTCTGGGAGCATCATTGGTTGGCATTCTACTGTTGGGCAATGGGCCAGAGCGGAAAACATGACCGTGTTAGGGGAGGATGTGCATGTTTGTGATGAGGTGTATAGCAATGGGGGTGTAGTGCTTCCCCACAAGGAAATCAAATCCAGCATCACCAAGNNNNNNNNNNNNNNNNNNNNNN
>PISB-13
GGAGTTAGGATTAAAAAGCATGCCTGTGTCTCTGGGAGCATCATTGGTTGGCATTCTACTGTTGGGCAATGGGCCAGAGCGGAAAACATGACTGTGTTAGGGGAGGATGTGCATGTTTGTGATGAGGTCTATAGCAATGGGGGTGTAGTGCTTCCCCACAAGGAAATCAAATCCAGCATCACCAAGCCAGAAATTGTCATGTGACGGT
>PISB-1
GGAGTTAGGATTAAAAAGCATGCCTGTGTCTCTGGGAGCATCATTGGTTGGCATTCTACTGTTGGGCAATGGGCCAGAGCGGAAAACATGACTGTGTTAGGGGAGGATGTGCATGTTTGTGATGAGGTCTATAGCAATGGGGGTGTAGTGCTTCCCCACAAGGAAATCAAATCCAGCATCACCAAGCCAGAAATTGTCATGTGACGGT
>PISB-6
GGAGTTAGGATTAAAAAGCATGCCTGTGTCTCTGGGAGCATCATTGGTTGGCATTCTACTGTTGGGCAATGGGCCAGAGCGGAAAACATGACTGTGTTAGGGGAGGATGTGCATGTTTGTGATGAGGTCTATAGCAATGGGGGTGTAGTGCTTCCCCACAAGGAAATCAAATCCAGCATCACCAAGCCAGAAATTGTCATGTGACGGT
>PISB-10
GGAGTTAGGATTAAAAAGCATGCCTGTGTCTCTGGGAGCATCATTGGTTGGCATTCTACTGTTGGGCAATGGGCCAGAGCGGAAAACATGACTGTGTTAGGGGAGGATGTGCATGTTTGTGATGAGGTCTATAGCAATGGGGGTGTAGTGCTTCCCCACAAGGAAATCAAATCCAGCATCACCAAGCCAGAAATTGTCATGTGACGGT
>PISB-18
GGAGTTAGGATTAAAAAGCATGCCTGTGTCTCTGGGAGCATCATTGGTTGGCATTCTACTGTTGGGCAATGGGCCAGAGCGGAAAACATGACTGTGTTAGGGGAGGATGTGCATGTTTGTGATGAGGTCTATAGCAATGGGGGTGTAGTGCTTCCCCACAAGGAAATCAAATCCAGCATCACCAAGCCAGAAATTGTCATGTGACGGT
>PISB-14
GGAGTTAGGATTAAAAAGCATGCCTGTGTCTCTGGGAGCATCATTGGTTGGCATTCTACTGTTGGGCAATGGGCCAGAGCGGAAAACATGACTGTGTTAGGGGAGGATGTGCATGTTTGTGATGAGGTCTATAGCAATGGGGGTGTAGTGCTTCCCCACAAGGAAATCAAATCCAGCATCACCAAGCCAGAAATTGTCATGTGACGGT
>PISB-8
GGAGTTAGGATTAAAAAGCATGCCTGTGTCTCTGGGAGCATCATTGGTTGGCATTCTACTGTTGGGCAATGGGCCAGAGCGGAAAACATGACCGTGTTAGGGGAGGATGTGCATGTTTGTGATGAGGTCTATAGCAATGGGGGTGTAGTGCTTCCCCACAAGGAAATCAAATCCAGCATCACCAAACCAGAAATTGTCATGTGACGGT
>PISB-7
GGAGTTAGGATTAAAAAGCATGCCTGTGTCTCTGGGAGCATCATTGGTTGGCATTCTACTGTTGGGCAATGGGCCAGAGCGGAAAACATGACCGTGTTAGGGGAGGATGTGCATGTTTGTGATGAGGTCTATAGCAATGGGGGTGTAGTGCTTCCCCACAAGGAAATCAAATCCAGCATCACCAAACCAGAAATTGTCATGTGACGGT
>PISB-17
GGAGTTAGGATTAAAAAGCATGCCTGTGTCTCTGGGAGCATCATTGGTTGGCATTCTACTGTTGGGCAATGGGCCAGAGCGGAAAACATGACCGTGTTAGGGGAGGATGTGCATGTTTGTGATGAGGTCTATAGCAATGGGGGTGTAGTGCTTCCCCACAAGGAAATCAAATCCAGCATCACCAAACCAGAAATTGTCATGTGACGGT
>PISQ-1
GGAGTTAGGATTAAAAAGCATGCCTGTGTCTCTGGGAGCATCATTGGTTGGCATTCTACTGTTGGGCAATGGGCCAGAGCGGAAAACATGACCGTGTTAGGGGAGGATGTGCATGTTTGTGATGAGGTCTATAGCAATGGGGGTGTAGTGCTTCCCCACAAGGAAATCAAATCCAGCATAACCAAGCCAGAAATTGTCATGTGACGGT
>PISQ-2
GGAGTTAGGATTAAAAAGCATGCCTGTGTCTCTGGGAGCATCATTGGTTGGCATTCTACTGTTGGGCAATGGGCCAGAGCGGAAAACATGACCGTGTTAGGGGAGGATGTGCATGTTTGTGATGAGGTCTATAGCAATGGGGGTGTAGTGCTTCCCCACAAGGAAATCAAATCCAGCATAACCAAGCCAGAAATTGTCATGTGACGGT
>PIST-13
GGAGTTAGGATTAAAAAGCATGCCTGTGTCTCTGGGAGCATCATTGGTTGGCATTCTACTGTTGGGCAATGGGCCAGAGCGGAAAACATGACTGTGTTAGGGGAGGATGTGCATGTTTGTGATGAGGTCTATAGCAATGGGGGTGTAGTGCTTCCCCACAAGGAAATCAAATCCAGCATCACCAAGCCAGAAATTGTCATGTGACGGT
>PIST-7
GGAGTTAGGATTAAAAAGCATGCCTGTGTCTCTGGGAGCATCATTGGTTGGCATTCTACTGTTGGGCAATGGGCCAGAGCGGAAAACATGACCGTGTTAGGGGAGGATGTGCATGTTTGTGATGAGGTCTATAGCAATGGGGGTGTAGTGCTTCCCCACAAGGAAATCAAATCCAGCATCACCAAGCCAGAAATTGTCATGTGACGGT
>PIST-5
GGAGTTAGGATTAAAAAGCATGCCTGTGTCTCTGGGAGCATCATTGGTTGGCATTCTACTGTTGGGCAATGGGCCAGAGCGGAAAACATGACCGTGTTAGGGGAGGATGTGCATGTTTGTGATGAGGTCTATAGCAATGGGGGTGTAGTGCTTCCCCACAAGGAAATCAAATCCAGCATCACCAAGCCAGAAATTGTCATGTGACGGT
>PICH-X1
GGAGTTAGGATTAAAAAGCATGCCTGTGTCTCTGGGAGCATCATTGGTTGGCATTCTACTGTTGGGCAATGGGCCAGAGCGGAAAACATGACCGTGTTAGGGGAGGATGTGCATGTTTGTGATGAGGTCTATAGCAATGGGGGTGTAGTGCTTCCCCACAAGGAAATCAAATCCAGCATCACCAAGCCAGAAATTGTCATGTGACGGT
>PIST-12
GGAGTTAGGATTAAAAAGCATGCCTGTGTCTCTGGGAGCATCATTGGTTGGCATTCTACTGTTGGGCAATGGGCCAGAGCGGAAAACATGACCGTGTTAGGGGAGGATGTGCATGTTTGTGATGAGGTCTATAGCAATGGGGGTGTAGTGCTTCCCCACAAGGAAATCAAATCCAGCATCACCAAGCCAGAAATTGTCATGTGACGGT
>PIST-10
GGAGTTAGGATTAAAAAGCATGCCTGTGTCTCTGGGAGCATCATTGGTTGGCATTCTACTGTTGGGCAATGGGCCAGAGCGGAAAACATGACTGTGTTAGGGGAGGATGTGCATGTTTGTGATGAGGTCTATAGCAATGGGGGTGTAGTGCTTCCCCACAAGGAAATCAAATCCAGCATCACCAAGCCAGAAATTGTCATGTGACGGT
>PIST-3
GGAGTTAGGATTAAAAAGCATGCCTGTGTCTCTGGGAGCATCATTGGTTGGCATTCTACTGTTGGGCAATGGGCCAGAGCGGAAAACATGACTGTGTTAGGGGAGGATGTGCATGTTTGTGATGAGGTCTATAGCAATGGGGGTGTAGTGCTTCCCCACAAGGAAATCAAATCCAGCATCACCAAGCCAGAAATTGTCATGTGACGGT
>PIST-4
GGAGTTAGGATTAAAAAGCATGCCTGTGTCTCTGGGAGCATCATTGGTTGGCATTCTACTGTTGGGCAATGGGCCAGAGCGGAAAACATGACTGTGTTAGGGGAGGATGTGCATGTTTGTGATGAGGTCTATAGCAATGGGGGTGTAGTGCTTCCCCACAAGGAAATCAAATCCAGCATCACCAAGCCAGAAATTGTCATGTGACGGT
>PIST-8
GGAGTTAGGATTAAAAAGCATGCCTGTGTCTCTGGGAGCATCATTGGTTGGCATTCTACTGTTGGGCAATGGGCCAGAGCGGAAAACATGACTGTGTTAGGGGAGGATGTGCATGTTTGTGATGAGGTCTATAGCAATGGGGGTGTAGTGCTTCCCCACAAGGAAATCAAATCCAGCATCACCAAGCCAGAAATTGTCATGTGACGGT
>PICH-X3
GGAGTTAGGATTAAAAAGCATGCCTGTGTCTCTGGGAGCATCATTGGTTGGCATTCTACTGTTGGGCAATGGGCCAGAGCGGAAAACATGACCGTGTTAGGGGAGGATGTGCATGTTTGTGATGAGGTCTATAGCAATGGGGGTGTAGTGCTTCCCCACAAGGAAATCAAATCCAGCATCACCAAGCCAGAAATTGTCATGTGACGGT
>PIST-15
GGAGTTAGGATTAAAAAGCATGCCTGTGTCTCTGGGAGCATCATTGGTTGGCATTCTACTGTTGGGCAATGGGCCAGAGCGGAAAACATGACCGTGTTAGGGGAGGATGTGCATGTTTGTGATGAGGTCTATAGCAATGGGGGTGTAGTGCTTCCCCACAAGGAAATCAAATCCAGCATCACCAAGCCAGAAATTGTCATGTGACGGT
>PICH-X2
GGAGTTAGGATTAAAAAGCATGCCTGTGTCTCTGGGAGCATCATTGGTTGGCATTCTACTGTTGGGCAATGGGCCAGAGCGGAAAACATGACCGTGTTAGGGGAGGATGTGCATGTTTGTGATGAGGTCTATAGCAATGGGGGTGTAGTGCTTCCCCACAAGGAAATCAAATCCAGCATCACCAAGCCAGAAATTGTCATGTGACGGT
>PIST-1
GGAGTTAGGATTAAAAAGCATGCCTGTGTCTCTGGGAGCATCATTGGTTGGCATTCTACTGTTGGGCAATGGGCCAGAGCGGAAAACATGACCGTGTTAGGGGAGGATGTGCATGTTTGTGATGAGGTCTATAGCAATGGGGGTGTAGTGCTTCCCCACAAGGAAATCAAATCCAGCATCACCAAGCCAGAAATTGTCATGTGACGGT
>PIST-6
GGAGTTAGGATTAAAAAGCATGCCTGTGTCTCTGGGAGCATCATTGGTTGGCATTCTACTGTTGGGCAATGGGCCAGAGCGGAAAACATGACTGTGTTAGGGGAGGATGTGCATGTTTGTGATGAGGTCTATAGCAATGGGGGTGTAGTGCTTCCCCACAAGGAAATCAAATCCAGCATCACCAAGCCAGAAATTGTCATGTGACGGT
>PIST-14
GGAGTTAGGATTAAAAAGCATGCCTGTGTCTCTGGGAGCATCATTGGTTGGCATTCTACTGTTGGGCAATGGGCCAGAGCGGAAAACATGACTGTGTTAGGGGAGGATGTGCATGTTTGTGATGAGGTCTATAGCAATGGGGGTGTAGTGCTTCCCCACAAGGAAATCAAATCCAGCATCACCAAGCCAGAAATTGTCATGTGACGGT
>PIST-2
GGAGTTAGGATTAAAAAGCATGCCTGTGTCTCTGGGAGCATCATTGGTTGGCATTCTACTGTTGGGCAATGGGCCAGAGCGGAAAACATGACTGTGTTAGGGGAGGATGTGCATGTTTGTGATGAGGTCTATAGCAATGGGGGTGTAGTGCTTCCCCACAAGGAAATCAAATCCAGCATCACCAAGCCAGAAATTGTCATGTGACGGT
>PIST-19
GGAGTTAGGATTAAAAAGCATGCCTGTGTCTCTGGGAGCATCATTGGTTGGCATTCTACTGTTGGGCAATGGGCCAGAGCGGAAAACATGACTGTGTTAGGGGAGGATGTGCATGTTTGTGATGAGGTCTATAGCAATGGGGGTGTAGTGCTTCCCCACAAGGAAATCAAATCCAGCATCACCAAGCCAGAAATTGTCATGTGACGGT
>PIST-9
GGAGTTAGGATTAAAAAGCATGCCTGTGTCTCTGGGAGCATCATTGGTTGGCATTCTACTGTTGGGCAATGGGCCAGAGCGGAAAACATGACTGTGTTAGGGGAGGATGTGCATGTTTGTGATGAGGTCTATAGCAATGGGGGTGTAGTGCTTCCCCACAAGGAAATCAAATCCAGCATCACCAAGCCAGAAATTGTCATGTGACGGT
>PIST-11
GGAGTTAGGATTAAAAAGCATGCCTGTGTCTCTGGGAGCATCATTGGTTGGCATTCTACTGTTGGGCAATGGGCCAGAGCGGAAAACATGACTGTGTTAGGGGAGGATGTGCATGTTTGTGATGAGGTCTATAGCAATGGGGGTGTAGTGCTTCCCCACAAGGAAATCAAATCCAGCATCACCAAGCCAGAAATTGTCATGTGACGGT
>PILA-20
GGAGTTAGGATTAAAAAGCATGCCTGTGTCTCTGGGAGCATCATTGGTTGGCATTCTACTGTTGGGCAATGGGCCAGAGCGGAAAACATGACTGTGTTAGGGGAGGATGTGCATGTTTGTGATGAGGTCTATAGCAATGGGGGTGTAGTGCTTCCCCACAAGGAAATCAAATCCAGCATCACCAAGCCAGAAATTGTCATGTGACGGT
>PILA-18
GGAGTTAGGATTAAAAAGCATGCCTGTGTCTCTGGGAGCATCATTGGTTGGCATTCTACTGTTGGGCAATGGGCCAGAGCGGAAAACATGACTGTGTTAGGGGAGGATGTGCATGTTTGTGATGAGGTCTATAGCAATGGGGGTGTAGTGCTTCCCCACAAGGAAATCAAATCCAGCATCACCAAGCCAGAAATTGTCATGTGACGGT
>PILA-22
GGAGTTAGGATTAAAAAGCATGCCTGTGTCTCTGGGAGCATCATTGGTTGGCATTCTACTGTTGGGCAATGGGCCAGAGCGGAAAACATGACTGTGTTAGGGGAGGATGTGCATGTTTGTGATGAGGTCTATAGCAATGGGGGTGTAGTGCTTCCCCACAAGGAAATCAAATCCAGCATCACCAAGCCAGAAATTGTCATGTGACGGT
>PILA-21
GGAGTTAGGATTAAAAAGCATGCCTGTGTCTCTGGGAGCATCATTGGTTGGCATTCTACTGTTGGGCAATGGGCCAGAGCGGAAAACATGACTGTGTTAGGGGAGGATGTGCATGTTTGTGATGAGGTCTATAGCAATGGGGGTGTAGTGCTTCCCCACAAGGAAATCAAATCCAGCATCACCAAGCCAGAAATTGTCATGTGACGGT
>PILA-17
GGAGTTAGGATTAAAAAGCATGCCTGTGTCTCTGGGAGCATCATTGGTTGGCATTCTACTGTTGGGCAATGGGCCAGAGCGGAAAACATGACTGTGTTAGGGGAGGATGTGCATGTTTGTGATGAGGTCTATAGCAATGGGGGTGTAGTGCTTCCCCACAAGGAAATCAAATCCAGCATCACCAAGCCAGAAATTGTCATGTGACGGT
>PILA-23
GGAGTTAGGATTAAAAAGCATGCCTGTGTCTCTGGGAGCATCATTGGTTGGCATTCTACTGTTGGGCAATGGGCCAGAGCGGAAAACATGACTGTGTTAGGGGAGGATGTGCATGTTTGTGATGAGGTCTATAGCAATGGGGGTGTAGTGCTTCCCCACAAGGAAATCAAATCCAGCATCACCAAGCCAGAAATTGTCATGTGACGGT
>PILA-19
GGAGTTAGGATTAAAAAGCATGCCTGTGTCTCTGGGAGCATCATTGGTTGGCATTCTACTGTTGGGCAATGGGCCAGAGCGGAAAACATGACTGTGTTAGGGGAGGATGTGCATGTTTGTGATGAGGTCTATAGCAATGGGGGTGTAGTGCTTCCCCACAAGGAAATCAAATCCAGCATCACCAAGCCAGAAATTGTCATGTGACGGT
>PILA-24
GGAGTTAGGATTAAAAAGCATGCCTGTGTCTCTGGGAGCATCATTGGTTGGCATTCTACTGTTGGGCAATGGGCCAGAGCGGAAAACATGACTGTGTTAGGGGAGGATGTGCATGTTTGTGATGAGGTCTATAGCAATGGGGGTGTAGTGCTTCCCCACAAGGAAATCAAATCCAGCATCACCAAGCCAGAAATTGTCATGTGACGGT
>PILA-26
GGAGTTAGGATTAAAAAGCATGCCTGTGTCTCTGGGAGCATCATTGGTTGGCATTCTACTGTTGGGCAATGGGCCAGAGCGGAAAACATGACTGTCTTAGGGGAGGATGTGCATGTTTGTGATGAGGTCTATAGCAATGGGGGTGTAGTGCTTCCCCACAAGGAAATCAAATCCAGCATCACCAAGCCAGAAATTGTCATGTGACGGT
>PILA-27
GGAGTTAGGATTAAAAAGCATGCCTGTGTCTCTGGGAGCATCATTGGTTGGCATTCTACTGTTGGGCAATGGGCCAGAGCGGAAAACATGACTGTGTTAGGGGAGGATGTGCATGTTTGTGATGAGGTCTATAGCAATGGGGGTGTAGTGCTTCCCCACAAGGAAATCAAATCCAGCATCACCAAGCCAGAAATTGTCATGTGACGGT
>PILA-29
GGAGTTAGGATTAAAAAGCATGCCTGTGTCTCTGGGAGCATCATTGGTTGGCATTCTACTGTTGGGCAATGGGCCAGAGCGGAAAACATGACTGTGTTAGGGGAGGATGTGCATGTTTGTGATGAGGTCTATAGCAATGGGGGTGTAGTGCTTCCCCACAAGGAAATCAAATCCAGCATCACCAAGCCAGAAATTGTCATGTGACGGT
>PILA-28
GGAGTTAGGATTAAAAAGCATGCCTGTGTCTCTGGGAGCATCATTGGTTGGCATTCTACTGTTGGGCAATGGGCCAGAGCGGAAAACATGACTGTGTTAGGGGAGGATGTGCATGTTTGTGATGAGGTCTATAGCAATGGGGGTGTAGTGCTTCCCCACAAGGAAATCAAATCCAGCATCACCAAGCCAGAAATTGTCATGTGACGGT
>PIAL-AO
GGAGTTAGGATTAAAAAGCATGCCTGTGTCTCTGGGAGCATCATTGGTTGGCATTCTACTGTTGGGCAATGGGCCAGAGCGGAAAACATGACTGTGTTAGGGGAGGATGTGCATGTTTGTGATGAGGTCTATAGCAATGGGGGTGTAGTGCTTCCCCACAAGGAAATCAAATCCAGCATCACCAAGCCAGAAATTGTCATGTGACGGT
