# Supplementary material for: An empirical evaluation of two-stage species tree inference strategies using a multilocus dataset from North American pines
Source: BMC Evol Biol. 2014 Mar 29;14:67. doi: 10.1186/1471-2148-14-67 (PMC4021425; doi:10.1186/1471-2148-14-67)
Supplement: Additional file 3 — Zip archive containing data filesDp,Dp,0,Ds,Ds,0, and a description of these files. [file 1471-2148-14-67-S3.zip › DeGiorgioEtAl_2014_AdditionalFile1/Dataset_Dp0/CL1661Contig1_06.fas]

>PIAL-12
GGCCAGTGCCACCAGGTCAAACTCTTCCAGCCCAATGGAGAACGTGTGTTCCATCGTACCACCTCCTGCTACATCAACTAGATTCGTAGGAAAACAACAGGAAATGTTTTGCCATTGCAAGAAAATACAAATGTTGCAATCATAACCAAATTGGGGAATAAACCAAACTACACTAGTATATCTTCGCAGCCCCATGGAAAAGCATTATGACCACTCCACGGTCATAGC
>PIAL-15
GGCCAGTGCCACCAGGTCAAACTCTTCCAGCCCAATGGAGAACGTGTGTTCCATCGTACCTCCACCTGCTACATCAACCAGATTCGTAGGAAAGCAACAGGAAATGTTTTGCCATTGCAAGAAAATACAAATGTTGCAATCATAACCAAATTGGGGAATAAACCAAACTACACTAGTATATCTTCGCAGCCACATGGAAAAGCATTATGACCACTCCACGGTCATAGC
>PIAL-6
GGCCAGTGCCACCAGGTCAAACTCTTCCAGCCCAATGGAGAACGTGTGTTCCATCGTACCTCCACCTGCTACATCAACCAGATTCGTAGGAAAGCAACAGGAAATGTTTTGCCATTGCAAGAAAATACAAATGTTGCAATCATAACCAAATTGGGGAATAAACCAAACTACACTAGTATATCTTCGCAGCCACATGGAAAAGCATTATGACCACTCCACGGTCATAGC
>PIAL-16
GGCCAGTGCCACCAGGTCAAACTCTTCCAGCCCAATGGAGAACGTGTGTTCCATCGTACCTCCACCTGCTACATCAACCAGATTCGTAGGAAAGCAACAGGAAATGTTTTGCCATTGCAAGAAAATACAAATGTTGCAATCATAACCAAATTGGGGAATAAACCAAACTACACTAGTATATCTTCGCAGCCACATGGAAAAGCATTATGACCACTCCACGGTCATAGC
>PIAL-17
GGCCAGTGCCACCAGGTCAAACTCTTCCAGCCCAATGGAGAACGTGTGTTCCATCGTACCTCCACCTGCTACATCAACCAGATTCGTAGGAAAGCAACAGGAAATGTTTTGCCATTGCAAGAAAATACAAATGTTGCAATCATAACCAAATTGGGGAATAAACCAAACTACACTAGTATATCTTCGCAGCCACATGGAAAAGCATTATGACCACTCCACGGTCATAGC
>PIAL-3
GGCCAGTGCCACCAGGTCAAACTCTTCCAGCCCAATGGAGAACGTGTGTTCCATCGTACCTCCACCTGCTACATCAACCAGATTCGTAGGAAAGCAACAGGAAATGTTTTGCCATTGCAAGAAAATACAAATGTTGCAATCATAACCAAATTGGGGAATAAACCAAACTACACTAGTATATCTTCGCAGCCACATGGAAAAGCATTATGACCACTCCACGGTCATAGC
>PIAL-9
GGCCAGTGCCACCAGGTCAAACTCTTCCAGCCCAATGGAGAACGTGTGTTCCATCGTACCTCCACCTGCTACATCAACCAGATTCGTAGGAAAGCAACAGGAAATGTTTTGCCATTGCAAGAAAATACAAATGTTGCAATCATAACCAAATTGGGGAATAAACCAAACTACACTAGTATATCTTCGCAGCCACATGGAAAAGCATTATGACCACTCCACGGTCATAGC
>PIAL-8
GGCCAGTGCCACCAGGTCAAACTCTTCCAGCCCAATGGAGAACGTGTGTTCCATCGTACCTCCACCTGCTACATCAACCAGATTCGTAGGAAAGCAACAGGAAATGTTTTGCCATTGCAAGAAAATACAAATGTTGCAATCATAACCAAATTGGGGAATAAACCAAACTACACTAGTATATCTTCGCAGCCCCATGGAAAAGCATTATGACCACTCCACGGTCATAGC
>PIAL-13
GGCCAGTGCCACCAGGTCAAACTCTTCCAGCCCAATGGAGAACGTGTGTTCCATCGTACCTCCACCTGCTACATCAACCAGATTCGTAGGAAAGCAACAGGAAATGTTTTGCCATTGCAAGAAAATACAAATGTTGCAATCATAACCAAATTGGGGAATAAACCAAACTACACTAGTATATCTTCGCAGCCCCATGGAAAAGCATTATGACCACTCCACGGTCATAGC
>PIAL-7
GGCCAGTGCCACCAGGTCAAACTCTTCCAGCCCAATGGAGAACGTGTGTTCCATCGTACCTCCACCTGCTACATCAACCAGATTCGTAGGAAAGCAACAGGAAATGTTTTGCCATTGCAAGAAAATACAAATGTTGCAATCATAACCAAATTGGGGAATAAACCAAACTACACTAGTATATGTTCGCAGCCCCATGGAAAAGCATTATGACCACTCCACGGTCATAGC
>PIAL-2
GGCCAGTGCCACCAGGTCAAACTCTTCCAGCCCAATGGAGAACGTGTGTTCCATCGTACCTCCACCTGCTACATCAACCAGATTCGTAGGAAAGCAACAGGAAATGTTTTGCCATTGCAAGAAAATACAAATGTTGCAATCATAACCAAATTGGGGAATAAACCAAACTACACTAGTATATCTTCGCAGCCACATGGAAAAGCATTATGACCACTCCACGGTCATAGC
>PIAL-4
GGCCAGTGCCACCAGGTCAAACTCTTCCAGCCCAATGGAGAACGTGTGTTCCATCGTACCTCCACCTGCTACATCAACCAGATTCGTAGGAAAGCAACAGGAAATGTTTTGCCATTGCAAGAAAATACAAATGTTGCAATCATAACCAAATTGGGGAATAAACCAAACTACACTAGTATATCTTCGCAGCCCCATGGAAAAGCATTATGACCACTCCACGGTCATAGC
>PIAL-10
GGCCAGTGCCACCAGGTCAAACTCTTCCAGCCCAATGGAGAACGTGTGTTCCATCGTACCTCCACCTGCTACATCAACCAGATTCGTAGGAAAGCAACAGGAAATGTTTTGCCATTGCAAGAAAATACAAATGTTGCAATCATAACCAAATTGGGGAATAAACCAAACTACACTAGTATATCTTCGCAGCCACATGGAAAAGCATTATGACCACTCCACGGTCATAGC
>PIAY-1
GGCCAGTGCCACCAGGTCAAACTCTTCCAGCCCAATGGAGAACGTGTGTTCCATCGTACCACCTCCTGCTACATCAACTAGATTCGTAGGAAAACAACAGGAAATGTTTTGCCATTGCAAGAAAATACAAATGTTGCAATCATAACCAAATTGGGGAATAAACCAAACTACACTAGTATATCTTCGCAGCCCCATGGAAAAGCATTATGACCACTCCACGGTCATAGC
>PIAY-7
GGCCAGTGCCACCAGGTCAAACTCTTCCAGCCCAATGGAGAACGTGTGTTCCATCGTACCTCCACCTGCTACATCAACTAGATTCGTAGGAAAACAACAGGAAATGTTTTGCCATTGCAAGAAAATACAAATGTTGCAATCATAACCAAATTGGGGAATAAACCAAACTACACTATTATATCTTCGCAGCCCCATGGAAAAGCATTATGACCACTCCACGGTCATAGC
>PIAY-15
GGCCAGTGCCACCAGGTCAAACTCTTCCAGCCCAATGGAGAACGTGTGTTCCATCGTACCACCTCCTGCTACATCAACTAGATTCGTAGGAAAACAACAGGAAATGTTTTGCCATTGCAAGAAAATACAAATGTTGCAATCATAACCAAATTGGGGAATAAACCAAACTACACTATTATATCTTCGCAGCCCCATGGAAAAGCATTATGACCACTCCACGGTCATAGC
>PIAY-13
GGCCAGTGCCACCAGGTCAAACTCTTCCAGCCCAATGGAGAACGTGTGTTCCATCGTACCACCTCCTGCTACATCAACTAGATTCGTAGGAAAACAACAGGAAATGTTTTGCCATTGCAAGAAAATACAAATGTTGCAATCATAACCAAATTGGGGAATAAACCAAACTACACTAGTATATCTTCGCAGCCCCATGGAAAAGCATTATGACCACTCCACGGTCATAGC
>PIAY-8
GGCCAGTGCCACCAGGTCAAACTCTTCCAGCCCAATGGAGAACGTGTGTTCCATCGTACCTCCACCTGCTACATCAACTAGATTCGTAGGAAAACAACAGGAAATGTTTTGCCATTGCAAGAAAATACAAATGTTGCAATCATAACCAAATTGGGGAATAAACCAAACTACACTATTATATCTTCGCAGCCCCATGGAAAAGCATTATGACCACTCCACGGTCATAGC
>PIAY-2
GGCCAGTGCCACCAGGTCAAACTCTTCCAGCCCAATGGAGAACGTGTGTTCCATCGTACCTCCACCTGCTACATCAACTAGATTCGTAGGAAAACAACAGGAAATGTTTTGCCATTGCAAGAAAATACAAATGTTGCAATCATAACCAAATTGGGGAATAAACCAAACTACACTATTATGTCTTCGCAGCCCCATGGAAAAGCATTATGACCACTCCACGGTCATAGC
>PIAY-17
GGCCAGTGCCACCAGGTCAAACTCTTCCAGCCCAATGGAGAACGTGTGTTCCATCGTACCACCTCCTGCTACATCAACTAGATTCGTAGGAAAACAACAGGAAATGTTTTGCCATTGCAAGAAAATACAAATGTTGCAATCATAACCAAATTGGGGAATAAACCAAACTACACTAGTATATCTTCGCAGCCCCATGGAAAAGCATTATGACCACTCCACGGTCATAGC
>PIAY-18
GGCCAGTGCCACCAGGTCAAACTCTTCCAGCCCAATGGAGAACGTGTGTTCCATCGTACCACCTCCTGCTACATCAACTAGATTCGTAGGAAAACAACAGGAAATGTTTTGCCATTGCAAGAAAATACAAATGTTGCAATCATAACCAAATTGGGGAATAAACCAAACTACACTAGTATATCTTCGCAGCCCCATGGAAAAGCATTATGACCACTCCACGGTCATAGC
>PIAY-16
GGCCAGTGCCACCAGGTCAAACTCTTCCAGCCCAATGGAGAACGTGTGTTCCATCGTACCACCTCCTGCTACATCAACTAGATTCGTAGGAAAACAACAGGAAATGTTTTGCCATTGCAAGAAAATACAAATGTTGCAATCATAACCAAATTGGGGAATAAACCAAACTACACTAGTATATCTTCGCAGCCCCATGGAAAAGCATTATGACCACTCCACGGTCATAGC
>PIAY-19
GGCCAGTGCCACCAGGTCAAACTCTTCCAGCCCAATGGAGAACGTGTGTTCCATCGTACCTCCACCTGCTACATCAACTAGATTCGTAGGAAAACAACAGGAAATGTTTTGCCATTGCAAGAAAATACAAATGTTGCAATCATAACCAAATTGGGGAATAAACCAAACTACACTATTATATCTTCGCAGCCCCATGGAAAAGCATTATGACCACTCCACGGTCATAGC
>PIAY-4
GGCCAGTGCCACCAGGTCAAACTCTTCCAGCCCAATGGAGAACGTGTGTTCCATCGTACCACCTCCTGCTACATCAACTAGATTCGTAGGAAAACAACAGGAAATGTTTTGCCATTGCAAGAAAATACAAATGTTGCAATCATAACCAAATTGGGGAATAAACCAAACTACACTAGTATATCTTCGCAGCCCCATGGAAAAGCATTATGACCACTCCACGGTCATAGC
>PIAY-14
GGCCAGTGCCACCAGGTCAAACTCTTCCAGCCCAATGGAGAACGTGTGTTCCATCGTACCACCTCCTGCTACATCAACTAGATTCGTAGGAAAACAACAGGAAATGTTTTGCCATTGCAAGAAAATACAAATGTTGCAATCATAACCAAATTGGGGAATAAACCAAACTACACTAGTATATCTTCGCAGCCCCATGGAAAAGCATTATGACCACTCCACGGTCATAGC
>PIAY-3
GGCCAGTGCCACCAGGTCAAACTCTTCCAGCCCAATGGAGAACGTGTGTTCCATCGTACCACCTCCTGCTACATCAACTAGATTCGTAGGAAAACAACAGGAAATGTTTTGCCATTGCAAGAAAATACAAATGTTGCAATCATAACCAAATTGGGGAATAAACCAAACTACACTATTATATCTTCGCAGCCCCATGGAAAAGCATTATGACCACTCCACGGTCATAGC
>PIAY-5
GGCCAGTGCCACCAGGTCAAACTCTTCCAGCCCAATGGAGAACGTGTGTTCCATCGTACCACCTCCTGCTACATCAACTAGATTCGTAGGAAAACAACAGGAAATGTTTTGCCATTGCAAGAAAATACAAATGTTGCAATCATAACCAAATTGGGGAATAAACCAAACTACACTAGTATATCTTCGCAGCCCCATGGAAAAGCATTATGACCACTCCACGGTCATAGC
>PIAY-9
GGCCAGTGCCACCAGGTCAAACTCTTCCAGCCCAATGGAGAACGTGTGTTCCATCGTACCTCCACCTGCTACATCAACTAGATTCGTAGGAAAACAACAGGAAATGTTTTGCCATTGCAAGAAAATACAAATGTTGCAATCATAACCAAATTGGGGAATAAACCAAACTACACTATTATATCTTCGCAGCCCCATGGAAAAGCATTATGACCACTCCACGGTCATAGC
>PIBU-1
GGCCAGTGCCACCAGGTCAAACTCTTCCAGCCCAATGGAGAACGTGTGTTCCATCGTACCTCCACCTACTACATCAACTAGATTCGTAGGAAAACAACAGCAAATGTTTTGCCATTGCAAGAAAATACAAATGTTGCAATCATAATCAAATTGGGAAATAAACCAAACTAAACTAGTATATCTTCGCATGCCCATGGAAAAGCATTATGACCACTCCACGGTCATAGC
>PIFL-3
GGCCAGTGCCACCAGGTCAAACTCTTCCAGCCCAATGGAGAACGTGTGTTCCATCGTACCACCTCCTGCTACATCAACTAGATTCGTAGGAAAACAACAGGAAATGTTTTGCCATTGCAAGAAAATACAAATGTTGCAATCATAACCAAATTGGGGAATAAACCAAACTACACTAGTATATCTTCGCAGCCCCATGGAAAAGCATTATGACCACTCCACGGTCATAGC
>PIFL-1
GGCCAGTGCCACCAGGTCAAACTCTTCCAGCCCAATGGAGAACGTGTGTTCCATCGTACCACCTCCTGCTACATCAACTAGATTCGTAGGAAAACAACAGGAAATGTTTTGCCATTGCAAGAAAATACAAATGTTGCAATCATAACCAAATTGGGGAATAAACCAAACTACACTAGTATATCTTCGCAGCCCCATGGAAAAGCATTATGACCACTCCACGGTCATAGC
>PIFL-5
GGCCAGTGCCACCAGGTCAAACTCTTCCAGCCCAATGGAGAACGTGTGTTCCATCGTACCACCTCCTGCTACATCAACTAGATTCGTAGGAAAACAACAGGAAATGTTTTGCCATTGCAAGAAAATACAAATGTTGCAATCATAACCAAATTGGGGAATAAACCAAACTACACTAGTATATCTTCGCAGCCCCATGGAAAAGCATTATGACCACTCCACGGTCATAGC
>PIFL-4
GGCCAGTGCCACCAGGTCAAACTCTTCCAGCCCAATGGAGAACGTGTGTTCCATCGTACCACCTCCTGCTACATCAACTAGATTCGTAGGAAAACAACAGGAAATGTTTTGCCATTGCAAGAAAATACAAATGTTGCAATCATAACCAAATTGGGGAATAAACCAAACTACGCTAGTATATCTTCGCAGCCCCATGGAAAAGCATTATGACCACTCCACGGTCATAGC
>PIFL-13
GGCCAGTGCCACCAGGTCAAACTCTTCCAGCCCAATGGAGAACGTGTGTTCCATCGTACCACCTCCTGCTACATCAACTAGATTCGTAGGAAAACAACAGGAAATGTTTTGCCATTGCAAGAAAATACAAATGTTGCAATCATAACCAAATTGGGGAATAAACCAAACTACACTAGTATATCTTCGCAGCCCCATGGAAAAGCATTATGACCACTCCACGGTCATAGC
>PIFL-17
GGCCAGTGCCACCAGGTCAAACTCTTCCAGCCCAATGGAGAACGTGTGTTCCATCGTACCTCCACCTGCTACATCAACTAGATTCGTAGGAAAACAACAGGAAATGTTTTGCCATTGCAAGAAAATACAAATGTTGCAATCATAACCAAATTGGGGAATAAACCAAACTACACTATTATATCTTCGCAGCCCCATGGAAAAGCATTATGACCACTCCACGGTCATAGC
>PIFL-9
GGCCAGTGCCACCAGGTCAAACTCTTCCAGCCCAATGGGGAACGTGTGTTCCATCGTACCACCTCCTGCTACATCAACTAGATTCGTAGGAAAACAACAGGAAATGTTTTGCCATTGCAAGAAAATACAAATGTTGCAATCATAACCAAATTGGGGAATAAACCAAACTACACTAGTATATCTTCGCAGCCCCATGGAAAAGCATTATGACCACTCCACGGTCATAGC
>PIFL-14
GGCCAGTGCCACCAGGTCAAACTCTTCCAGCCCAATGGAGAACGTGTGTTCCATCGTACCACCTCCTGCTACATCAACTAGATTCGTAGGAAAACAACAGGAAATGTTTTGCCATTGCAAGAAAATACAAATGTTGCAATCATAACCAAATTGGGGAATAAACCAAACTACACTAGTATATCTTCGCAGCCCCATGGAAAAGCATTATGACCACTCCACGGTCATAGC
>PIFL-15
GGCCAGTGCCACCAGGTCAAACTCTTCCAGCCCAATGGAGAACGTGTGTTCCATCGTACCTCCACCTGCTACATCAACTAGATTCGTAGGAAAACAACAGGAAATGTTTTGCCATTGCAAGAAAATACAAATGTTGCAATCATAACCAAATTGGGGAATAAACCAAACTACACTATTATATCTTCGCAGCCCCATGGAAAAGCATTATGACCACTCCACGGTCATAGC
>PIFL-16
GGCCAGTGCCACCAGGTCAAACTCTTCCAGCCCAATGGAGAACGTGTGTTCCATCGTACCACCTCCTGCTACATCAACTAGATTCGTAGGAAAACAACAGGAAATGTTTTGCCATTGCAAGAAAATACAAATGTTGCAATCATAACCAAATTGGGGAATAAACCAAACTACACTAGTATATCTTCGCAGCCCCATGGAAAAGCATTATGACCACTCCACGGTCATAGC
>PIFL-12
GGCCAGTGCCACCAGGTCAAACTCTTCCAGCCCAATGGAGAACGTGTGTTCCATCGTACCACCTCCTGCTACATCAACTAGATTCGTAGGAAAACAACAGGAAATGTTTTGCCATTGCAAGAAAATACAAATGTTGCAATCATAACCAAATTGGGGAATAAACCAAACTACACTAGTATATCTTCGCAGCCCCATGGAAAAGCATTATGACCACTCCACGGTCATAGC
>PIFL-8
GGCCAGTGCCACCAGGTCAAACTCTTCCAGCCCAATGGAGAACGTGTGTTCCATCGTACCTCCACCTGCTACATCAACTAGATTCGTAGGAAAACAACAGGAAATGTTTTGCCATTGCAAGAAAATACAAATGTTGCAATCATAACCAAATTGGGGAATAAACCAGACTACACTATTATATCTTCGCAGCCCCATGGAAAAGCATTATGACCACTCCACGGTCATAGC
>PIGE-1
GGCCAGTGCCACCAGGTCAAACTCTTCCAGCCCAATGGAGAACGTGTGTTCCATCGTACCTCCACCTGCTACATCAACTAGATTCGTAGGAAAACAACAGGAAATGTTTTGCCATTGCAGGAAAATACAAATGTTGCAATCATAATCAAATTGGGGAATAAACCAAACTACACTAGTATATCTTCGCATCCCCATGGAAAAGCATTATGACCACTCCACGGTCATAGC
>PIGE-2
GGCCAGTGCCACCAGGTCAAACTCTTCCAGCCCAATGGAGAACGTGTGTTCCATCGTACCTCTACCTGCTACATCAACTAGATTCGTAGGAAAACAACAGGAAATGTTTTGCCATTGCAGGAAAATACAAATGTTGCAATCATAATCAAATTGGGGAATAAACCAAACTACACTAGTATATCTTCGCATCCCCATGGAAAAGCATTATGACCACTCCACGGTCATAGC
>PIMN-17
GGCCAGTGCCACCAGGTCAAACTCTTCCAGCCCAATGGAGAACGTGTGTTCCATCGTACCACCTCCTGCTACATCAACTAGATTCGTAGGAAAACAACAGGAAATGTTTTGCCATTGCAAGAAAATACAAATGTTGCAATCATAACCAAATTGGGGAATAAACAAAACTACACTAGTATATCTTCGCAGCCCCATGGAAAAGCATTATGACCACTCCACGGTCATAGC
>PIMN-3
GGCCAGTGCCACCAGGTCAAACTCTTCCAGCCCAATGGAGAACGTGTGTTCCATCGTACCTCCACCTGCTACATCAACTAGATTCGTAGGAAAACAACAGGAAATGTTTTGCCATTGCAAGAAAATACAAATGTTGCAATCATAACCAAATTGGGGAATAAACCAAACTACACTATTATATCTTCGCAGCCCCATGGAAAAGCATTATGACCACTCCACGNNNNNNNN
>PIMN-12
GGCCAGTGCCACCAGGTCAAACTCTTCCAGCCCAATGGAGAACGTGTGTTCCATCGTACCACCTCCTGCTACATCAACTAGATTCGTAGGAAAACAACAGGAAATGTTTTGCCATTGCAAGAAAATACAAATGTTGCAATCATAACCAAATTGGGGAATAAACCAAACTACACTAGTATATCTTCGCAGCCCCATGGAAAAGCATTATGACCACTCCACGGTCATAGC
>PIMN-13
GGCCAGTGCCACCAGGTCAAACTCTTCCAGCCCAATGGAGAACGTGTGTTCCATCGTACCACCTCCTGCTACATCAACTAGATTCGTAGGAAAACAACAGGAAATGTTTTGCCATTGCAAGAAAATACAAATGTTGCAATCATAACCAAATTGGGGAATAAACCAAACTACACTAGTATATCTTCGCAGCCCCATGGAAAAGCATTATGACCACTCCACGGTCATAGC
>PIMN-16
GGCCAGTGCCACCAGGTCAAACTCTTCCAGCCCAATGGAGAACGTGTGTTCCATCGTACCACCTCCTGCTACATCAACTAGATTCGTAGGAAAACAACAGGAAATGTTTTGCCATTGCAAGAAAATACAAATGTTGCAATCATAACCAAATTGGGGAATAAACCAAACTACACTAGTATATCTTCGCAGCCCCATGGAAAAGCATTATGACCACTCCACGGTCATAGC
>PIMN-4
GGCCAGTGCCACCAGGTCAAACTCTTCCAGCCCAATGGAGAACGTGTGTTCCATCGTACCTCCACCTGCTACATCAACCAGATTCGTAGGAAAGCAACAGGAAATGTTTTGCCATTGCAAGAAAATACAAATGTTGCAATCATAACCAAATTGGGGAATAAACCAAACTACACTAGTATATCTTCGCAGCCCCATGGAAAAGCATTATGACCACTCCACGGTCATAGC
>PIMN-2
GGCCAGTGCCACCAGGTCAAACTCTTCCAGCCCAATGGAGAACGTGTGTTCCATCGTACCTCCACCTGCTACATCAACTAGATTCGTAGGAAAACAACAGGAAATGTTTTGCCATTGCAAGAAAATACAAATGTTGCAATCATAACCAAATTGGGGAATAAACCAAACTACACTATTATATCTTCGCAGCCCCATGGAAAAGCATTATGACCACTCCACGGTCATAGC
>PIMN-9
GGCCAGTGCCACCAGGTCAAACTCTTCCAGCCCAATGGAGAACGTGTGTTCCATCGTACCTCCACCTGCTACATCAACTAGATTCGTAGGAAAACAACAGGAAATGTTTTGCCATTGCAAGAAAATACAAATGTTGCAATCATAACCAAATTGGGGAATAAACCAAACTACACTATTATATCTTCGCAGCCCCATGGAAAAGCATTATGACCACTCCACGGTCATAGC
>PIMN-8
GGCCAGTGCCACCAGGTCAAACTCTTCCAGCCCAATGGAGAACGTGTGTTCCATCGTACCTCCACCTGCTACATCAACCAGATTCGTAGGAAAGCAACAGGAAATGTTTTGCCATTGCAAGAAAATACAAATGTTGCAATCATAACCAAATTGGGGAATAAACCAAACTACACTAGTATATCTTCGCAGCCCCATGGAAAAGCATTATGACCACTCCACGGTCATAGC
>PIMN-11
GGCCAGTGCCACCAGGTCAAACTCTTCCAGCCCAATGGAGAACGTGTGTTCCATCGTACCTCCACCTGCTACATCAACTAGATTCGTAGGAAAACAACAGGAAATGTTTTGCCATTGCAAGAAAATACAAATGTTGCAATCATAACCAAATTGGGGAATAAACCAAACTACACTATTATATCTTCGCAGCCCCATGGAAAAGCATTATGACCACTCCACGGTCATAGC
>PIMN-7
GGCCAGTGCCACCAGGTCAAACTCTTCCAGCCCAATGGAGAACGTGTGTTCCATCGTACCACCTCCTGCTACATCAACTAGATTCGTAGGAAAACAACAGGAAATGTTTTGCCATTGCAAGAAAATACAAATGTTGCAATCATAACCAAATTGGGGAATAAACCAAACTACACTAGTATATCTTCGCAGCCCCATGGAAAAGCATTATGACCACTCCACGGTCATAGC
>PIMN-5
GGCCAGTGCCACCAGGTCAAACTCTTCCAGCCCAATGGAGAACGTGTGTTCCATCGTACCACCTCCTGCTACATCAACTAGATTCGTAGGAAAACAACAGGAAATGTTTTGCCATTGCAAGAAAATACAAATGTTGCAATCATAACCAAATTGGGGAATAAACCAAACTACACTAGTATATCTTCGCAGCCCCATGGAAAAGCATTATGACCACTCCACGGTCATAGC
>PIMN-1
GGCCAGTGCCACCAGGTCAAACTCTTCCAGCCCAATGGAGAACGTGTGTTCCATCGTACCACCTCCTGCTACATCAACTAGATTCGTAGGAAAACAACAGGAAATGTTTTGCCATTGCAAGAAAATACAAATGTTGCAATCATAACCAAATTGGGGAATAAACCAAACTACACTAGTATATCTTCGCAGCCCCATGGAAAAGCATTATGACCACTCCACGGTCATAGC
>PIMN-6
GGCCAGTGCCACCAGGTCAAACTCTTCCAGCCCAATGGAGAACGTGTGTTCCATCGTACCTCCACCTGCTACATCAACTAGATTCGTAGGAAAACAACAGGAAATGTTTTGCCATTGCAAGAAAATACAAATGTTGCAATCATAACCAAATTGGGGAATAAACCAAACTACACTATTATATCTTCGCAGCCCCATGGAAAAGCATTATGACCACTCCACGGTCATAGC
>PIMN-15
GGCCAGTGCCACCAGGTCAAACTCTTCCAGCCCAATGGAGAACGTGTGTTCCATCGTACCACCTCCTGCTACATCAACTAGATTCGTAGGAAAACAACAGGAAATGTTTTGCCATTGCAAGAAAATACAAATGTTGCAATCATAACCAAATTGGGGAATAAACCAAACTACACTAGTATATCTTCGCAGCCCCATGGAAAAGCATTATGACCACTCCACGGTCATAGC
>PIMN-14
GGCCAGTGCCACCAGGTCAAACTCTTCCAGCCCAATGGAGAACGTGTGTTCCATCGTACCTCCACCTGCTACATCAACTAGATTCGTAGGAAAACAACAGGAAATGTTTTGCCATTGCAAGAAAATACAAATGTTGCAATCATAACCAAATTGGGGAATAAACCAAACTACACTATTATATCTTCGCAGCCCCATGGAAAAGCATTATGACCACTCCACGGTCATAGC
>PISB-2
GGCCAGTGCCACCAGGTCAAACTCTTCCAGCCCAATGGAGAACGTGTGTTCCATCGTACCACCTCCTGCTACATCAACTAGATTCGTAGGAAAACAACAGGAAATGTTTTGCCATTGCAAGAAAATACAAATGTTGCAATCATAACCAAATTGGGGAATAAACCAAACTACACTAGTATATCTTCGCAGCCCCATGGAAAAGCATTATGACCACTCCACGGTCATAGC
>PISB-6
GGCCAGTGCCACCAGGTCAAACTCTTCCAGCCCAATGGAGAACGTGTGTTCCATCGTACCTCCACCTGCTACATCAACTAGATTCGTAGGAAAACAACAGGAAATGTTTTGCCATTGCAAGAAAATACAAATGTTGCAATCATAACCAAATTGGGGAATAAACCAAACTACACTATTATATCTTCGCAGCCCCATGGAAAAGCATTATGACCACTCCACGGTCATAGC
>PISB-1
GGCCAGTGCCACCAGGTCAAACTCTTCCAGCCCAATGGAGAACGTGTGTTCCATCGTACCACCTCCTGCTACATCAACTAGATTCGTAGGAAAACAACAGGAAATGTTTTGCCATTGCAAGAAAATACAAATGTTGCAATCATAACCAAATTGGGGAATAAACCAAACTACACTAGTATATCTTCGCAGCCCCATGGAAAAGCATTATGACCACTCCACGGTCATAGC
>PISB-8
GGCCAGTGCCACCAGGTCAAACTCTTCCAGCCCAATGGAGAACGTGTGTTCCATCGTACCACCTCCTGCTACATCAACTAGATTCGTAGGAAAACAACAGGAAATGTTTTGCCATTGCAAGAAAATACAAATGTTGCAATCATAACCAAATTGGGGAATAAACCAAACTACACTAGTATATCTTCGCAGCCCCATGGAAAAGCATTATGACCACTCCACGGTCATAGC
>PISB-18
GGCCAGTGCCACCAGGTCAAACTCTTCCAGCCCAATGGAGAACGTGTGTTCCATCGTACCACCTCCTGCTACATCAACTAGATTCGTAGGAAAACAACAGGAAATGTTTTGCCATTGCAAGAAAATACAAATGTTGCAATCATAACCAAATTGGGGAATAAACCAAACTACACTAGTATATCTTCGCAGCCCCATGGAAAAGCATTATGACCACTCCACGGTCATAGC
>PISB-12
GGCCAGTGCCACCAGGTCAAACTCTTCCAGCCCAATGGAGAACGTGTGTTCCATCGTACCACCTCCTGCTACATCAACTAGATTCGTAGGAAAACAACAGGAAATGTTTTGCCATTGCAAGAAAATACAAATGTTGCAATCATAACCAAATTGGGGAATAAACCAAACTACACTAGTATATCTTCGCAGCCCCATGGAAAAGCATTATGACCACTCCACGGTCATAGC
>PISB-11
GGCCAGTGCCACCAGGTCAAACTCTTCCAGCCCAATGGAGAACGTGTGTTCCATCGTACCTCCACCTGCTACATCAACTAGATTCGTAGGAAAACAACAGGAAATGTTTTGCCATTGCAAGAAAATACAAATGTTGCAATCATAACCAAATTGGGGAATAAACCAAACTACACTATTATATCTTCGCAGCCCCATGGAAAAGCATTATGACCACTCCACGGTCATAGC
>PISB-3
GGCCAGTGCCACCAGGTCAAACTCTTCCAGCCCAATGGAGAACGTGTGTTCCATCGTACCACCTCCTGCTACATCAACTAGATTCGTAGGAAAACAACAGGAAATGTTTTGCCATTGCAAGAAAATACAAATGTTGCAATCATAACCAAATTGGGGAATAAACCAAACTACACTAGTATATCTTCGCAGCCCCATGGAAAAGCATTATGACCACTCCACGGTCATAGC
>PISB-10
GGCCAGTGCCACCAGGTCAAACTCTTCCAGCCCAATGGAGAACGTGTGTTCCATCGTACCACCTCCTGCTACATCAACTAGATTCGTAGGAAAACAACAGGAAATGTTTTGCCATTGCAAGAAAATACAAATGTTGCAATCATAACCAAATTGGGGAATAAACCAAACTACACTAGTATATCTTCGCAGCCCCATGGAAAAGCATTATGACCACTCCACGGTCATAGC
>PISB-13
GGCCAGTGCCACCAGGTCAAACTCTTCCAGCCCAATGGAGAACGTGTGTTCCATCGTACCACCTCCTGCTACATCAACTAGATTCGTAGGAAAACAACAGGAAATGTTTTGCCATTGCAAGAAAATACAAATGTTGCAATCATAACCAAATTGGGGAATAAACCAAACTACACTAGTATATCTTCGCAGCCCCATGGAAAAGCATTATGACCACTCCACGGTCATAGC
>PISB-17
GGCCAGTGCCACCAGGTCAAACTCTTCCAGCCCAATGGAGAACGTGTGTTCCATCGTACCACCTCCTGCTACATCAACTAGATTCGTAGGAAAACAACAGGAAATGTTTTGCCATTGCAAGAAAATACAAATGTTGCAATCATAACCAAATTGGGGAATAAACCAAACTACACTAGTATATCTTCGCAGCCCCATGGAAAAGCATTATGACCACTCCACGGTCATAGC
>PISB-15
GGCCAGTGCCACCAGGTCAAACTCTTCCAGCCCAATGGAGAACGTGTGTTCCATCGTACCACCTCCTGCTACATCAACTAGATTCGTAGGAAAACAACAGGAAATGTTTTGCCATTGCAAGAAAATACAAATGTTGCAATCATAACCAAATTGGGGAATAAACCAAACTACACTAGTATATCTTCGCAGCCCCATGGAAAAGCATTATGACCACTCCACGGTCATAGC
>PISB-14
GGCCAGTGCCACCAGGTCAAACTCTTCCAGCCCAATGGAGAACGTGTGTTCCATCGTACCACCTCCTGCTACATCAACTAGATTCGTAGGAAAACAACAGGAAATGTTTTGCCATTGCAAGAAAATACAAATGTTGCAATCATAACCAAATTGGGGAATAAACCAAACTACACTAGTATATCTTCGCAGCCCCATGGAAAAGCATTATGACCACTCCACGGTCATAGC
>PISB-7
GGCCAGTGCCACCAGGTCAAACTCTTCCAGCCCAATGGAGAACGTGTGTTCCATCGTACCTCCACCTGCTACATCAACTAGATTCGTAGGAAAACAACAGGAAATGTTTTGCCATTGCAAGAAAATACAAATGTTGCAATCATAACCAAATTGGGGAATAAACCAAACTACACTATTATATCTTCGCAGCCCCATGGAAAAGCATTATGACCACTCCACGGTCATAGC
>PISB-16
GGCCAGTGCCACCAGGTCAAACTCTTCCAGCCCAATGGAGAACGTGTGTTCCATCGTACCACCTCCTGCTACATCAACTAGATTCGTAGGAAAACAACAGGAAATGTTTTGCCATTGCAAGAAAATACAAATGTTGCAATCATAACCAAATTGGGGAATAAACCAAACTACACTAGTATATCTTCGCAGCCCCATGGAAAAGCATTATGACCACTCCACGGTCATAGC
>PISQ-2
GGCCAGTGCCACCAGGTCAAACTCTTCCAGCCCAATGGAGAACGTGTGTTCCATCGTACCTCCACCTGCTACATCAACTAGATTCGTAGGAAAACAACAGGAAATGTTTTGCCATTGCAAGAAAATACAAATGTTGCAATCATAACCAAATTGGGGAATAAACCAAACTACACTAGTATATCTTCGCAGCCCCATGGAAAAGCATTATGACCACTCCACGGTCATAGC
>PISQ-1
GGCCAGTGCCACCAGGTCAAACTCTTCCAGCCCAATGGAGAACGTGTGTTCCATCGTACCTCCACCTGCTACATCAACTAGATTCGTAGGAAAACAACAGGAAATGTTTTGCCATTGCAAGAAAATACAAATGTTGCAATCATAACCAAATTGGGGAATAAACCAAACTACACTAGTATATCTTCGCAGCCCCATGGAAAAGCATTATGACCACTCCACGGTCATAGC
>PIST-4
GGCCAGTGCCACCAGGTCAAACTCTTCCAGCCCAATGGAGAACGTGTGTTCCATCGTACCTCCACCTGCTACATCAACTAGATTCGTAGGAAAACAACAGGAAATGTTTTGCCATTGCAAGAAAATACAAATGTTGCAATCATAACCAAATTGGGGAATAAACCAAACTACACTATTATATCTTCGCAGCCCCATGGAAAAGCATTATGACCACTCCACGGTCATAGC
>PICH-X3
GGCCAGTGCCACCAGGTCAAACTCTTCCAGCCCAATGGAGAACGTGTGTTCCATCGTACCTCCACCTGCTACATCAACCAGATTCGTAGGAAAGCAACAGGAAATGTTTTGCCATTGCAAGAAAATACAAATGTTGCAATCATAACCAAATTGGGGAATAAACCAAACTACACTAGTATATCTTCGCAGCCCCATGGAAAAGCATTATGACCACTCCACGGTCATAGC
>PIST-1
GGCCAGTGCCACCAGGTCAAACTCTTCCAGCCCAATGGAGAACGTGTGTTCCATCGTACCTCCACCTGCTACATCAACTAGATTCGTAGGAAAACAACAGGAAATGTTTTGCCATTGCAAGAAAATACAAATGTTGCAATCATAACCAAATTGGGGAATAAACCAAACTACACTATTATATCTTCGCAGCCCCATGGAAAAGCATTATGACCACTCCACGGTCATAGC
>PIST-8
GGCCAGTGCCACCAGGTCAAACTCTTCCAGCCCAATGGAGAACGTGTGTTCCATCGTACCTCCACCTGCTACATCAACTAGATTCGTAGGAAAACAACAGGAAATGTTTTGCCATTGCAAGAAAATACAAATGTTGCAATCATAACCAAATTGGGGAATAAACCAAACTACACTATTATATCTTCGCAGCCCCATGGAAAAGCATTATGACCACTCCACGGTCATAGC
>PIST-15
GGCCAGTGCCACCAGGTCAAACTCTTCCAGCCCAAAGGAGAACGTGTGTTCCATCGTACCTCCACCTGCTACATCAACTAGATTCGTAGGAAAACAACAGGAAATGTTTTGCCATTGCAAGAAAATACAAATGTTGCAATCATAACCAAATTGGGGAATAAACCAAACTACACTATTATATCTTCGCAGCCCCATGGAAAAGCATTATGACCACTCCACGGTCATAGC
>PIST-13
GGCCAGTGCCACCAGGTCAAACTCTTCCAGCCCAATGGAGAACGTGTGTTCCATCGTACCTCCACCTGCTACATCAACTAGATTCGTAGGAAAACAACAGGAAATGTTTTGCCATTGCAAGAAAATACAAATGTTGCAATCATAACCAAATTGGGGAATAAACCAAACTACACTATTATATCTTCGCAGCCCCATGGAAAAGCATTATGACCACTCCACGGTCATAGC
>PIST-6
GGCCAGTGCCACCAGGTCAAACTCTTCCAGCCCAATGGAGAACGTGTGTTCCATCGTACCTCCACCTGCTACATCAACTAGATTCGTAGGAAAACAACAGGAAATGTTTTGCCATTGCAAGAAAATACAAATGTTGCAATCATAACCAAATTGGGGAATAAACCAAACTACACTATTATATCTTCGCAGCCCCATGGAAAAGCATTATGACCACTCCACGGTCATAGC
>PIST-10
GGCCAGTGCCACCAGGTCAAACTCTTCCAGCCCAATGGAGAACGTGTGTTCCATCGTACCTCCACCTGCTACATCAACTAGATTCGTAGGAAAACAACAGGAAATGTTTTGCCATTGCAAGAAAATACAAATGTTGCAATCATAACCAAATTGGGGAATAAACCAAACTACACTATTATATCTTCGCAGCCCCATGGAAAAGCATTATGACCACTCCACGGTCATAGC
>PIST-12
GGCCAGTGCCACCAGGTCAAACTCTTCCAGCCCAATGGAGAACGTGTGTTCCATCGTACCTCCACCTGCTACATCAACTAGATTCGTAGGAAAACAACAGGAAATGTTTTGCCATTGCAAGAAAATACAAATGTTGCAATCATAACCAAATTGGGGAATAAACCAAACTACACTATTATATCTTCGCAGCCCCATGGAAAAGCATTATGACCACTCCACGGTCATAGC
>PIST-14
GGCCAGTGCCACCAGGTCAAACTCTTCCAGCCCAATGGAGAACGTGTGTTCCATCGTACCTCCACCTGCTACATCAACTAGATTCGTAGGAAAACAACAGGAAATGTTTTGCCATTGCAAGAAAATACAAATGTTGCAATCATAACCAAATTGGGGAATAAACCAAACTACACTATTATATCTTCGCAGCCCCATGGAAAAGCATTATGACCACTCCACGGTCATAGC
>PICH-X1
GGCCAGTGCCACCAGGTCAAACTCTTCCAGCCCAATGGAGAACGTGTGTTCCATCGTACCTCCACCTGCTACATCAACCAGATTCGTAGGAAAGCAACAGGAAATGTTTTGCCATTGCAAGAAAATACAAATGTTGCAATCATAACCAAATTGGGGAATAAACCAAACTACACTAGTATATCTTCGCAGCCCCATGGAAAAGCATTATGACCACTCCACGGTCATAGC
>PIST-9
GGCCAGTGCCACCAGGTCAAACTCTTCCAGCCCAATGGAGAACGTGTGTTCCATCGTACCTCCACCTGCTACATCAACTAGATTCGTAGGAAAACAACAGGAAATGTTTTGCCATTGCAAGAAAATACAAATGTTGCAATCATAACCAAATTGGGGAATAAACCAAACTACACTATTATATCTTCGCAGCCCCATGGAAAAGCATTATGACCACTCCACGGTCATAGC
>PICH-X2
GGCCAGTGCCACCAGGTCAAACTCTTCCAGCCCAATGGAGAACGTGTGTTCCATCGTACCTCCACCTGCTACATCAACCAGATTCGTAGGAAAGCAACAGGAAATGTTTTGCCATTGCAAGAAAATACAAATGTTGCAATCATAACCAAATTGGGGAATAAACCAAACTACACTAGTATATCTTCGCAGCCCCATGGAAAAGCATTATGACCACTCCACGGTCATAGC
>PIST-19
GGCCAGTGCCACCAGGTCAAACTCTTCCAGCCCAATGGAGAACGTGTGTTCCATCGTACCTCCACCTGCTACATCAACTAGATTCGTAGGAAAACAACAGGAAATGTTTTGCCATTGCAAGAAAATACAAATGTTGCAATCATAACCAAATTGGGGAATAAACCAAACTACACTATTATATCTTCGCAGCCCCATGGAAAAGCATTATGACCACTCCACGGTCATAGC
>PIST-3
GGCCAGTGCCACCAGGTCAAACTCTTCCAGCCCAATGGAGAACGTGTGTTCCATCGTACCTCCACCTGCTACATCAACTAGATTCGTAGGAAAACAACAGGAAATGTTTTGCCATTGCAAGAAAATACAAATGTTGCAATCATAACCAAATTGGGGAATAAACCAAACTACACTATTATATCTTCGCAGCCCCATGGAAAAGCATTATGACCACTCCACGGTCATAGC
>PIST-7
GGCCAGTGCCACCAGGTCAAACTCTTCCAGCCCAATGGAGAACGTGTGTTCCATCGTACCTCCACCTGCTACATCAACTAGATTCGTAGGAAAACAACAGGAAATGTTTTGCCATTGCAAGAAAATACAAATGTTGCAATCATAACCAAATTGGGGAATAAACCAAACTACACTATTATATCTTCGCAGCCCCATGGAAAAGCATTATGACCACTCCACGGTCATAGC
>PIST-11
GGCCAGTGCCACCAGGTCAAACTCTTCCAGCCCAATGGAGAACGTGTGTTCCATCGTACCTCCACCTGCTACATCAACTAGATTCGTAGGAAAACAACAGGAAATGTTTTGCCATTGCAAGAAAATACAAATGTTGCAATCATAACCAAATTGGGGAATAAACCAAACTACACTATTATATCTTCGCAGCCCCATGGAAAAGCATTATGACCACTCCACGGTCATAGC
>PIST-2
GGCCAGTGCCACCAGGTCAAACTCTTCCAGCCCAATGGAGAACGTGTGTTCCATCGTACCTCCACCTGCTACATCAACTAGATTCGTAGGAAAACAACAGGAAATGTTTTGCCATTGCAAGAAAATACAAATGTTGCAATCATAACCAAATTGGGGAATAAACCAAACTACACTATTATATCTTCGCAGCCCCATGGAAAAGCATTATGACCACTCCACGGTCATAGC
>PILA-19
GGCCAGTGCCACCAGGTCAAACTCTTCCAGCCCAATGGAGAACGTGT--TCCATCGTACCTCCTCCTGCTACATCAACTAGATTCGTAGGAAAACAACAGGAAATGTTTTGCCATTGCAAGAAAATACAAATGTTGCAATCATAACCAAATTGGGGAATAAACCAAACTACACTAGTATATCTTCGCAGCCCCATGGAAAAGCATTATGACCACTCCACGGTCATAGC
>PILA-21
NNNCAGTGCCACCAGGTCAAACTCTTCCAGCCCAATGGAGAACGTGTGTTCCATCGTACCTCCTCCTGCTACATCAACTAGATTCGTAGGAAAACAACAGGAAATGTTTTGCCATTGCAAGAAAATACAAATGTTGCAATCATAACCAAATTGGGGAATAAACCAAACTACACTAGTATATCTTCGCAGCCCCATGGAAAAGCATTATGACCACTCCACGGTCATAGC
>PILA-22
GGCCAGTGCCACCAGGTCAAACTCTTCCAGCCCAATGGAGAACGTGTGTTCCATCGTACCTCCTCCTGCTACATCAACTAGATTCGTAGGAAAACAACAGGAAATGTTTTGCCATTGCAAGAAAATACAAATGTTGCAATCATAACCAAATTGGGGAATAAACCAAACTACACTAGTATATCTTCGCAGCCCCATGGAAAAGCATTATGACCACTCCACGGTCATAGC
>PILA-24
GGCCAGTGCCACCAGGTCAAACTCTTCCAGCCCAATGGAGAACGTGTGTTCCATCGTACCTCCTCCTGCTACATCAACTAGATTCGTAGGAAAACAACAGGAAATGTTTTGCCATTGCAAGAAAATACAAATGTTGCAATCATAACCAAATTGGGGAATAAACCAAACTACACTAGTATATCTTCGCAGCCCCATGGAAAAGCATTATGACCACTCCACGGTCATAGC
>PILA-17
GGCCAGTGCCACCAGGTCAAACTCTTCCAGCCCAATGGAGAACGTGT--TCCATCGTACCTCCTCCTGCTACATCAACTAGATTCGTAGGAAAACAACAGGAAATGTTTTGCCATTGCAAGAAAATACAAATGTTGCAATCATAACCAAATTGGGGAATAAACCAAACTACACTAGTATATCTTCGCAGCCCCATGGAAAAGCATTATGACCACTCCACGGTCATAGC
>PILA-20
GGCCAGTGCCACCAGGTCAAACTCTTCCAGCCCAATGGAGAACGTGTGTTCCATCGTACCTCCTCCTGCTACATCAACTAGATTCGTAGGAAAACAACAGGAAATGTTTTGCCATTGCAAGAAAATACAAATGTTGCAATCATAACCAAATTGGGGAATAAACCAAACTACACTAGTATATCTTCGCAGCCCCATGGAAAAGCATTATGACCACTCCACGGTCATAGC
>PILA-26
GGCCAGTGCCACCAGGTCAAACTCTTCCAGCCCAATGGAGAACGTGTGTTCCATCGTACCTCCTCCTGCTACATCAACTAGATTCGTAGGAAAACAACAGGAAATGTTTTGCCATTGCAAGAAAATACAAATGTTGCAATCATAACCAAATTGGGGAATAAACCAAACTACACTAGTATATCTTCGCAGCCCCATGGAAAAGCATTATGACCACTCCACGGTCATAGC
>PILA-18
NNNCAGTGCCACCAGGTCAAACTCTTCCAGCCCAATGGAGAACGTGTGTTCCATCGTACCTCCTCCTGCTACATCAACTAGATTCGTAGGAAAACAACAGGAAATGTTTTGCCATTGCAAGAAAATACAAATGTTGCAATCATAACCAAATTGGGGAATAAACCAAACTACACTAGTATATCTTCGCAGCCCCATGGAAAAGCATTATGACCACTCCACGGTCATAGC
>PILA-27
NNNCAGTGCCACCAGGTCAAACTCTTCCAGCCCAATGGAGAACGTGTGTTCCATCGTACCTCCTCCTGCTACATCAACTAGATTCGTAGGAAAACAACAGGAAATGTTTTGCCATTGCAAGAAAATACAAATGTTGCAATCATAACCAAATTGGGGAATAAACCAAACTACACTAGTATATCTTCGCAGCCCCATGGAAAAGCATTATGACCACTCCACGGTCATAGC
>PILA-28
NNNCAGTGCCACCAGGTCAAACTCTTCCAGCCCAATGGAGAACGTGTGTTCCATCGTACCTCCTCCTGCTACATCAACTAGATTCGTAGGAAAACAACAGGAAATGTTTTGCCATTGCAAGAAAATACAAATGTTGCAATCATAACCAAATTGGGGAATAAACCAAACTACACTAGTATATCTTCGCAGCCCCATGGAAAAGCATTATGACCACTCCACGGTCATAGC
>PILA-23
NNNCAGTGCCACCAGGTCAAACTCTTCCAGCCCAATGGAGAACGTGT--TCCATCGTACCTCCTCCTGCTACATCAACTAGATTCGTAGGAAAACAACAGGAAATGTTTTGCCATTGCAAGAAAATACAAATGTTGCAATCATAACCAAATTGGGGAATAAACCAAACTACACTAGTATATCTTCGCAGCCCCATGGAAAAGCATTATGACCACTCCACGGTCATAGC
>PILA-29
GGCCAGTGCCACCAGGTCAAACTCTTCCAGCCCAATGGAGAACGTGTGTTCCATCGTACCTCCTCCTGCTACATCAACTAGATTCGTAGGAAAACAACAGGAAATGTTTTGCCATTGCAAGAAAATACAAATGTTGCAATCATAACCAAATTGGGGAATAAACCAAACTACACTAGTATATCTTCGCAGCCCCATGGAAAAGCATTATGACCACTCCACGGTCATAGC
>PIAL-AO
NNNCAGTGCCACCAGGTCAAACTCTTCCAGCCCAATGGAGAACGTGTGTTCCATCGTACCTCCACCTGCTACATCAACCAGATTCGTAGGAAAGCAACAGGAAATGTTTTGCCATTGCAAGAAAATACAAATGTTGCAATCATAACCAAATTGGGGAATAAACCAAACTACACTAGTATATCTTCGCAGCCACATGGAAAAGCATTATGACCACTCCACGGTCATAGC
