# Supplementary material for: An empirical evaluation of two-stage species tree inference strategies using a multilocus dataset from North American pines
Source: BMC Evol Biol. 2014 Mar 29;14:67. doi: 10.1186/1471-2148-14-67 (PMC4021425; doi:10.1186/1471-2148-14-67)
Supplement: Additional file 3 — Zip archive containing data filesDp,Dp,0,Ds,Ds,0, and a description of these files. [file 1471-2148-14-67-S3.zip › DeGiorgioEtAl_2014_AdditionalFile1/Dataset_Dp0/CL1692Contig1_05.fas]

>PIAL-4
GAGAATTGAAGAAGATTTGATGGTGGCGAATAGCAAACTTGCACGCATCAATGCCCATAATGATGCAACAACCATAGAAAAGCTCAATGAAGAAATCAAAGAATACAAGGCGATATTAAAATGCAGTGTCTGTCACGATCGGCCCAAGGAAGTAGGTACCATAGGATCTGTAAATCATTTGAAGTGTTTTAGCTCCAATACTATTGGTTACTTTTCTACTTTCAAAGTAAACTATCTGTGTTTTTTCCTTACATATTTTCCAAATTTCTTAACAAAATTGTTTCATGTGTGTGTTTTGGTAGGTTGTAATTACCAAGTGTTATCACTTGTTTTGTGGCCCTTGTATTCAACGCAATTTGGAGATTCGTCACCGCAAATGTCC
>PIAL-17
GAGAATTGAAGAAGATTTGATGGTGGCGAATAGCAAACTTGCACGCATCAATGCCCATAATGATGCAACAACCATAGAAAAGCTCAATGAAGAAATCAAAGAATACAAGGCGATATTAAAATGCAGTGTCTGTCACGATCGGCCCAAGGAAGTAGGTACCATAGGATCTGTAAATCATTTGAAGTGTTTTAGCTCCAATACTATTGGTTACTTTTCTACTTTCAAAGTAAACTATCTGTGTTTTTTCCTTACATATTTTCCAAATTTCTTAACAAAATTGTTTCATGTGTGTGTTTTGGTAGGTTGTAATTACCAAGTGTTATCACTTGTTTTGTGGCCCTTGTATTCAACGCAATTTGGAGATTCGTCACCGCAAATGTCC
>PIAL-8
GAGAATTGAAGAAGATTTGATGGTGGCGAATAGCAAACTTGCACGCATCAATGCCCATAATGATGCAACAACCATAGAAAAGCTCAATGAAGAAATCAAAGAATACAAGGCGATATTAAAATGCAGTGTCTGTCACGATCGGCCCAAGGAAGTAGGTACCATAGGATCTGTAAATCATTTGAAGTGTTTTAGCTCCAATACTATTGGTTACTTTTCTACTTTCAAAGTAAACTATCTGTGTTTTTTCCTTACATATTTTCCAAATTTCTTAACAAAATTGTTTCATGTGTGTGTTTTGGTAGGTTGTAATTACCAAGTGTTATCACTTGTTTTGTGGCCCTTGTATTCAACGCAATTTGGAGATTCGTCACCGCAAATGTCC
>PIAL-10
GAGAATTGAAGAAGATTTGATGGTGGCGAATAGCAAACTTGCACGCATCAATGCCCATAATGATGCAACAACCATAGAAAAGCTCAATGAAGAAATCAAAGAATACAAGGCGATATTAAAATGCAGTGTCTGTCACGATCGGCCCAAGGAAGTAGGTACCATAGGATCTGTAAATCATTTGAAGTGTTTTAGCTCCAATACTATTGGTTACTTTTCTACTTTCAAAGTAAACTATCTGTGTTTTTTCCTTACATATTTTCCAAATTTCTTAACAAAATTGTTTCATGTGTGTGTTTTGGTAGGTTGTAATTACCAAGTGTTATCACTTGTTTTGTGGCCCTTGTATTCAACGCAATTTGGAGATTCGTCACCGCAAATGTCC
>PIAL-16
GAGAATTGAAGAAGATTTGATGGTGGCGAATAGCAAACTTGCACGCATCAATGCCCATAATGATGCAACAACCATAGAAAAGCTCAATGAAGAAATCAAAGAATACAAGGCGATATTAAAATGCAGTGTCTGTCACGATCGGCCCAAGGAAGTAGGTACCATAGGATCTGTAAATCATTTGAAGTGTTTTAGCTCCAATACTATTGGTTACTTTTCTACTTTCAAAGTAAACTATCTGTGTTTTTTCCTTACATATTTTCCAAATTTCTTAACAAAATTGTTTCATGTGTGTGTTTTGGTAGGTTGTAATTACCAAGTGTTATCACTTGTTTTGTGGCCCTTGTATTCAACGCAATTTGGAGATTCGTCACCGCAAATGTCC
>PIAL-9
GAGAATTGAAGAAGATTTGATGGTGGCGAATAGCAAACTTGCACGCATCAATGCCCATAATGATGCAACAACCATAGAAAAGCTCAATGAAGAAATCAAAGAATACAAGGCGATATTAAAATGCAGTGTCTGTCACGATCGGCCCAAGGAAGTAGGTACCATAGGATCTGTAAATCATTTGAAGTGTTTTAGCTCCAATACTATTGGTTACTTTTCTACTTTCAAAGTAAACTATCTGTGTTTTTTCCTTACATATTTTCCAAATTTCTTAACAAAATTGTTTCATGTGTGTGTTTTGGTAGGTTGTAATTACCAAGTGTTATCACTTGTTTTGTGGCCCTTGTATTCAACGCAATTTGGAGATTCGTCACCGCAAATGTCC
>PIAL-5
GAGAATTGAAGAAGATTTGATGGTGGCGAATAGCAAACTTGCACGCATCAATGCCCATAATGATGCAACAACCATAGAAAAGCTCAATGAAGAAATCAAAGAATACAAGGCGATATTAAAATGCAGTGTCTGTCACGATCGGCCCAAGGAAGTAGGTACCATAGGATCTGTAAATCATTTGAAGTGTTTTAGCTCCAATACTATTGGTTACTTTTCTACTTTCAAAGTAAACTATCTGTGTTTTTTCCTTGCATATTTTCCAAATTTCTTAACAAAATTGTTTCATGTGTGTGTTTTGGTAGGTTGTAATTACCAAGTGTTATCACTTGTTTTGTGGCCCTTGTATTCAACGCAATTTGGAGATTCGTCACCGCAAATGTCC
>PIAL-3
GAGAATTGAAGAAGATTTGATGGTGGCGAATAGCAAACTTGCACGCATCAATGCCCATAATGATGCAACAACCATAGAAAAGCTCAATGAAGAAATCAAAGAATACAAGGCGATATTAAAATGCAGTGTCTGTCACGATCGGCCCAAGGAAGTAGGTACCATAGGATCTGTAAATCATTTGAAGTGTTTTAGCTCCAATACTATTGGTTACTTTTCTACTTTCAAAGTAAACTATCTGTGTTTTTTCCTTACATATTTTCCAAATTTCTTAACAAAATTGTTTCATGTGTGTGTTTTGGTAGGTTGTAATTACCAAGTGTTATCACTTGTTTTGTGGCCCTTGTATTCAACGCAATTTGGAGATTCGTCACCGCAAATGTCC
>PIAL-7
GAGAATTGAAGAAGATTTGATGGTGGCGAATAGCAAACTTGCACGCATCAATGCCCATAATGATGCAACAACCATAGAAAAGCTCAATGAAGAAATCAAAGAATACAAGGCGATATTAAAATGCAGTGTCTGTCACGATCGGCCCAAGGAAGTAGGTACCATAGGATCTGTAAATCATTTGAAGTGTTTTAGCTCCAATACTATTGGTTACTTTTCTACTTTCAAAGTAAACTATCTGTGTTTTTTCCTTGCATATTTTCCAAATTTCTTAACAAAATTGTTTCATGTGTGTGTTTTGGTAGGTTGTAATTACCAAGTGTTATCACTTGTTTTGTGGCCCTTGTATTCAACGCAATTTGGAGATTCGTCACCGCAAATGTCC
>PIAL-13
GAGAATTGAAGAAGATTTGATGGTGGCGAATAGCAAACTTGCACGCATCAATGCCCATAATGATGCAACAACCATAGAAAAGCTCAATGAAGAAATCAAAGAATACAAGGCGATATTAAAATGCAGTGTCTGTCACGATCGGCCCAAGGAAGTAGGTACCATAGGATCTGTAAATCATTTGAAGTGTTTTAGCTCCAATACTATTGGTTACTTTTCTACTTTCAAAGTAAACTATCTGTGTTTTTTCCTTACATATTTTCCAAATTTCTTAACAAAATTGTTTCATGTGTGTGTTTTGGTAGGTTGTAATTACCAAGTGTTATCACTTGTTTTGTGGCCCTTGTATTCAACGCAATTTGGAGATTCGTCACCGCAAATGTCC
>PIAL-6
GAGAATTGAAGAAGATTTGATGGTGGCGAATAGCAAACTTGCACGCATCAATGCCCATAATGATGCAACAACCATAGAAAAGCTCAATGAAGAAATCAAAGAATACAAGGCGATATTAAAATGCAGTGTCTGTCACGATCGGCCCAAGGAAGTAGGTACCATAGGATCTGTAAATCATTTGAAGTGTTTTAGCTCCAATACTATTGGTTACTTTTCTACTTTCAAAGTAAACTATCTGTGTTTTTTCCTTACATATTTTCCAAATTTCTTAACAAAATTGTTTCATGTGTGTGTTTTGGTAGGTTGTAATTACCAAGTGTTATCACTTGTTTTGTGGCCCTTGTATTCAACGCAATTTGGAGATTCGTCACCGCAAATGTCC
>PIAL-15
GAGAATTGAAGAAGATTTGATGGTGGCGAATAGCAAACTTGCACGCATCAATGCCCATAATGATGCAACAACCATAGAAAAGCTCAATGAAGAAATCAAAGAATACAAGGCGATATTAAAATGCAGTGTCTGTCACGATCGGCCCAAGGAAGTAGGTACCATAGGATCTGTAAATCATTTGAAGTGTTTTAGCTCCAATACTATTGGTTACTTTTCTACTTTCAAAGTAAACTATCTGTGTTTTTTCCTTACATATTTTCCAAATTTCTTAACAAAATTGTTTCATGTGTGTGTTTTGGTAGGTTGTAATTACCAAGTGTTATCACTTGTTTTGTGGCCCTTGTATTCAACGCAATTTGGAGATTCGTCACCGCAAATGTCC
>PIAY-17
GAGAATTGAAGAAGATTTGATGGTGGCGAATAGCAAACTTGCACGCATCAATGCCCATAATGATGCAACAACCATAGAAAAGCTCAATGAAGAAATCAAAGAATACAAGGCAATATTAAAATGCAGTGTCTGTCACGATCGGCCCAAGGAAGTAGGTACCATAGGATCTGTAAATCATTTGAAGTGTTTTAGCTCCAATACTATTGGTTACTTTTCTACTTTCAAAGTAAACTATCTGTGTTTTTTCCTTACATATTTTCCAAATTTCTTAACAAAATTGTTTTATGTGTGTGTTTTGGTAGGTTGTAATTACCAAGTGTTATCACTTGTTTTGTGGCCCTTGTATTCAACGCAATTTGGAGATTCGTCACCGCAAATGTCC
>PIAY-4
GAGAATTGAAGAAGATTTGATGGTGGCGAATAGCAAACTTGCACGCATCAATGCCCATAATGATGCAACAACCATAGAAAAGCTCAATGAAGAAATCAAAGAATACAAGGCAATATTAAAATGCAGTGTCTGTCACGATCGGCCCAAGGAAGTAGGTACCATAGGATCTGTAAATCATTTGAAGTGTTTTAGCTCCAATACTATTGGTTACTTTTCTACTTTCAAAGTAAACTATCTGTGTTTTTTCCTTACATATTTTCCAAATTTCTTAACAAAATTGTTTTATGTGTGTGTTTTGGTAGGTTGTAATTACCAAGTGTTATCACTTGTTTTGTGGCCCTTGTATTCAACGCAATTTGGAGATTCGTCACCGCAAATGTCC
>PIAY-16
GAGAATTGAAGAAGATTTGATGGTGGCGAATAGCAAACTTGCACGCATCAATGCCCATAATGATGCAACAACCATAGAAAAGCTCAATGAAGAAATCAAAGAATACAAGGCAATATTAAAATGCAGTGTCTGTCACGATCGGCCCAAGGAAGTAGGTACCATAGGATCTGTAAATCATTTGAAGTGTTTTAGCTCCAATACTATTGGTTACTTTTCTACTTTCAAAGTAAACTATCTGTGTTTTTTCCTTACATATTTTCCAAATTTCTTAACAAAATTGTTTTATGTGTGTGTTTTGGTAGGTTGTAATTACCAAGTGTTATCACTTGTTTTGTGGCCCTTGTATTCAACGCAATTTGGAGATTCGTCACCGCAAATGTCC
>PIAY-5
GAGAATTGAAGAAGATTTGATGGTGGCGAATAGCAAACTTGCACGCATCAATGCCCATAATGATGCAACAACCATAGAAAAGCTCAATGAAGAAATCAAAGAATACAAGGCAATATTAAAATGCAGTGTCTGTCACGATCGGCCCAAGGAAGTAGGTACCATAGGATCTGTAAATCATTTGAAGTGTTTTAGCTCCAATACTATTGGTTACTTTTCTACTTTCAAAGTAAACTATCTGTGTTTTTTCCTTACATATTTTCCAAATTTCTTAACAAAATTGTTTTATGTGTGTGTTTTGGTAGGTTGTAATTACCAAGTGTTATCACTTGTTTTGTGGCCCTTGTATTCAACGCAATTTGGAGATTCGTCACCGCAAATGTCC
>PIAY-15
GAGAATTGAAGAAGATTTGATGGTGGCGAATAGCAAACTTGCACGCATCAATGCCCATAATGATGCAACAACCATAGAAAAGCTCAATGAAGAAATCAAAGAATACAAGGCAATATTAAAATGCAGTGTCTGTCACGATCGGCCCAAGGAAGTAGGTACCATAGGATCTGTAAATCATTTGAAGTGTTTTAGCTCCAATACTATTGGTTACTTTTCTACTTTCAAAGTAAACTATCTGTGTTTTTTCCTTACATATTTTCCAAATTTCTTAACAAAATTGTTTTATGTGTGTGTTTTGGTAGGTTGTAATTACCAAGTGTTATCACTTGTTTTGTGGCCCTTGTATTCAACGCAATTTGGAGATTCGTCACCGCAAATGTCC
>PIAY-3
GAGAATTGAAGAAGATTTGATGGTGGCGAATAGCAAACTTGCACGCATCAATGCCCATAATGATGCAACAACCATAGAAAAGCTCAATGAAGAAATCAAAGAATACAAGGCAATATTAAAATGCAGTGTCTGTCACGATCGGCCCAAGGAAGTAGGTACCATAGGATCTGTAAATCATTTGAAGTGTTTTAGCTCCAATACTATTGGTTACTTTTCTACTTTCAAAGTAAACTATCTGTGTTTTTTCCTTACATATTTTCCAAATTTCTTAACAAAATTGTTTTATGTGTGTGTTTTGGTAGGTTGTAATTACCAAGTGTTATCACTTGTTTTGTGGCCCTTGTATTCAACGCAATTTGGAGATTCGTCACCGCAAATGTCC
>PIAY-19
GAGAATTGAAGAAGATTTGATGGTGGCGAATAGCAAACTTGCACGCATCAATGCCCATAATGATGCAACAACCATAGAAAAGCTCAATGAAGAAATCAAAGAATACAAGGCAATATTAAAATGCAGTGTCTGTCACGATCGGCCCAAGGAAGTAGGTACCATAGGATCTGTAAATCATTTGAAGTGTTTTAGCTCCAATACTATTGGTTACTTTTCTACTTTCAAAGTAAACTATCTGTGTTTTTTCCTTACATATTTTCCAAATTTCTTAACAAAATTGTTTTATGTGTGTGTTTTGGTAGGTTGTAATTACCAAGTGTTATCACTTGTTTTGTGGCCCTTGTATTCAACGCAATTTGGAGATTCGTCACCGCAAATGTCC
>PIAY-1
GAGAATTGAAGAAGATTTGATGGTGGCGAATAGCAAACTTGCACGCATCAATGCCCATAATGATGCAACAACCATAGAAAAGCTCAATGAAGAAATCAAAGAATACAAGGCAATATTAAAATGCAGTGTCTGTCACGATCGGCCCAAGGAAGTAGGTACCATAGGATCTGTAAATCATTTGAAGTGTTTTAGCTCCAATACTATTGGTTACTTTTCTACTTTCAAAGTAAACTATCTGTGTTTTTTCCTTACATATTTTCCAAATTTCTTAACAAAATTGTTTTATGTGTGTGTTTTGGTAGGTTGTAATTACCAAGTGTTATCACTTGTTTTGTGGCCCTTGTATTCAACGCAATTTGGAGATTCGTCACCGCAAATGTCC
>PIAY-7
GAGAATTGAAGAAGATTTGATGGTGGCGAATAGCAAACTTGCACGCATCAATGCCCATAATGATGCAACAACCATAGAAAAGCTCAATGAAGAAATCAAAGAATACAAGGCAATATTAAAATGCAGTGTCTGTCACGATCGGCCCAAGGAAGTAGGTACCATAGGATCTGTAAATCATTTGAAGTGTTTTAGCTCCAATACTATTGGTTACTTTTCTACTTTCAAAGTAAACTATCTGTGTTTTTTCCTTACATATTTTCCAAATTTCTTAACAAAATTGTTTTATGTGTGTGTTTTGGTAGGTTGTAATTACCAAGTGTTATCACTTGTTTTGTGGCCCTTGTATTCAACGCAATTTGGAGATTCGTCACCGCAAATGTCC
>PIAY-14
GAGAATTGAAGAAGATTTGATGGTGGCGAATAGCAAACTTGCACGCATCAATGCCCATAATGATGCAACAACCATAGAAAAGCTCAATGAAGAAATCAAAGAATACAAGGCAATATTAAAATGCAGTGTCTGTCACGATCGGCCCAAGGAAGTAGGTACCATAGGATCTGTAAATCATTTGAAGTGTTTTAGCTCCAATACTATTGGTTACTTTTCTACTTTCAAAGTAAACTATCTGTGTTTTTTCCTTACATATTTTCCAAATTTCTTAACAAAATTGTTTTATGTGTGTGTTTTGGTAGGTTGTAATTACCAAGTGTTATCACTTGTTTTGTGGCCCTTGTATTCAACGCAATTTGGAGATTCGTCACCGCAAATGTCC
>PIAY-2
GAGAATTGAAGAAGATTTGATGGTGGCGAATAGCAAACTTGCACGCATCAATGCCCATAATGATGCAACAACCATAGAAAAGCTCAATGAAGAAATCAAAGAATACAAGGCAATATTAAAATGCAGTGTCTGTCACGATCGGCCCAAGGAAGTAGGTACCATAGGATCTGTAAATCATTTGAAGTGTTTTAGCTCCAATACTATTGGTTACTTTTCTACTTTCAAAGTAAACTATCTGTGTTTTTTCCTTACATATTTTCCAAATTTCTTAACAAAATTGTTTTATGTGTGTGTTTTGGTAGGTTGTAATTACCAAGTGTTATCACTTGTTTTGTGGCCCTTGTATTCAACGCAATTTGGAGATTCGTCACCGCAAATGTCC
>PIAY-18
GAGAATTGAAGAAGATTTGATGGTGGCGAATAGCAAACTTGCACGCATCAATGCCCATAATGATGCAACAACCATAGAAAAGCTCAATGAAGAAATCAAAGAATACAAGGCAATATTAAAATGCAGTGTCTGTCACGATCGGCCCAAGGAAGTAGGTACCATAGGATCTGTAAATCATTTGAAGTGTTTTAGCTCCAATACTATTGGTTACTTTTCTACTTTCAAAGTAAACTATCTGTGTTTTTTCCTTACATATTTTCCAAATTTCTTAACAAAATTGTTTTATGTGTGTGTTTTGGTAGGTTGTAATTACCAAGTGTTATCACTTGTTTTGTGGCCCTTGTATTCAACGCAATTTGGAGATTCGTCACCGCAAATGTCC
>PIAY-9
GAGAATTGAAGAAGATTTGATGGTGGCGAATAGCAAACTTGCACGCATCAATGCCCATAATGATGCAACAACCATAGAAAAGCTCAATGAAGAAATCAAAGAATACAAGGCAATATTAAAATGCAGTGTCTGTCACGATCGGCCCAAGGAAGTAGGTACCATAGGATCTGTAAATCATTTGAAGTGTTTTAGCTCCAATACTATTGGTTACTTTTCTACTTTCAAAGTAAACTATCTGTGTTTTTTCCTTACATATTTTCCAAATTTCTTAACAAAATTGTTTTATGTGTGTGTTTTGGTAGGTTGTAATTACCAAGTGTTATCACTTGTTTTGTGGCCCTTGTATTCAACGCAATTTGGAGATTCGTCACCGCAAATGTCC
>PIAY-6
GAGAATTGAAGAAGATTTGATGGTGGCGAATAGCAAACTTGCACGCATCAATGCCCATAATGATGCAACAACCATAGAAAAGCTCAATGAAGAAATCAAAGAATACAAGGCAATATTAAAATGCAGTGTCTGTCACGATCGGCCCAAGGAAGTAGGTACCATAGGATCTGTAAATCATTTGAAGTGTTTTAGCTCCAATACTATTGGTTACTTTTCTACTTTCAAAGTAAACTATCTGTGTTTTTTCCTTACATATTTTCCAAATTTCTTAACAAAATTGTTTTATGTGTGTGTTTTGGTAGGTTGTAATTACCAAGTGTTATCACTTGTTTTGTGGCCCTTGTATTCAACGCAATTTGGAGATTCGTCACCGCAAATGTCC
>PIAY-13
GAGAATTGAAGAAGATTTGATGGTGGCGAATAGCAAACTTGCACGCATCAATGCCCATAATGATGCAACAACCATAGAAAAGCTCAATGAAGAAATCAAAGAATACAAGGCAATATTAAAATGCAGTGTCTGTCACGATCGGCCCAAGGAAGTAGGTACCATAGGATCTGTAAATCATTTGAAGTGTTTTAGCTCCAATACTATTGGTTACTTTTCTACTTTCAAAGTAAACTATCTGTGTTTTTTCCTTACATATTTTCCAAATTTCTTAACAAAATTGTTTTATGTGTGTGTTTTGGTAGGTTGTAATTACCAAGTGTTATCACTTGTTTTGTGGCCCTTGTATTCAACGCAATTTGGAGATTCGTCACCGCAAATGTCC
>PIBU-1
GAGAATTGAAGAAGATTTGATGGTGGCGAATAGCAAACTTGCACGCATCAATGCCCATAATGATGCAACAACCATAGAAAAGCTCAATGAAGAAATCAAAGAATACAAGGCGATATTAAAATGCAGTGTCTGTCACGATCGGCCCAAGGAAGTAGGTACCATAGGATCTGTAAATCATTTGAAGTGTTTTAGCTCCAATACTATTGGTTACTTTTCTACTTTCAAAGTAAAGTATCTGTGTTTTTTCCTTACATATTTTCCAAATTTCTTAACAAAATTGTCTCATGTGTGTGTTTTGGTAGGTTGTAATTACCAAGTGTTATCACTTGTTTTGTGGCCCTTGTATTCAACGCAATTTGGAGATTCGTCACCGCAAATGTCC
>PIFL-3
GAGAATTGAAGAAGATTTGATGGTGGCGAATAGCAAACTTGCACGCATCAATGCCCATAATGATGCAACAACCATAGAAAAGCTCAATGAAGAAATCAAAGAATACAAGGCAATATTAAAATGCAGTGTCTGTCACGATCGGCCCAAGGAAGTAGGTACCATAGGATCTGTAAATCATTTGAAGTGTTTTAGCTCCAATACTATTGGTTACTTTTCTACTTTCAAAGTAAACTATCTGTGTTTTTTCCTTACATATTTTCCAAATTTCTTAACAAAATTGTTTTATGTGTGTGTTTTGGTAGGTTGTAATTACCAAGTGTTATCACTTGTTTTGTGGCCCTTGTATTCAACGCAATTTGGAGATTCGTCACCGCAAATGTCC
>PIFL-14
GAGAATTGAAGAAGATTTGATGGTGGCGAATAGCAAACTTGCACGCATCAATGCCCATAATGATGCAACAACCATAGAAAAGCTCAATGAAGAAATCAAAGAATACAAGGCAATATTAAAATGCAGTGTCTGTCACGATCGGCCCAAGGAAGTAGGTACCATAGGATCTGTAAATCATTTGAAGTGTTTTAGCTCCAATACTATTGGTTACTTTTCTACTTTCAAAGTAAACTATCTGTGTTTTTTCCTTACATATTTTCCAAATTTCTTAACAAAATTGTTTTATGTGTGTGTTTTGGTAGGTTGTAATTACCAAGTGTTATCACTTGTTTTGTGGCCCTTGTATTCAACGCAATTTGGAGATTCGTCACCGCAAATGTCC
>PIFL-12
GAGAATTGAAGAAGATTTGATGGTGGCGAATAGCAAACTTGCACGCATCAATGCCCATAATGATGCAACAACCATAGAAAAGCTCAATGAAGAAATCAAAGAATACAAGGCAATATTAAAATGCAGTGTCTGTCACGATCGGCCCAAGTAAGTAGGTACCATAGGATCTGTAAATCATTTGAAGTGTTTTAGCTCCAATACTATTGGTTACTTTTTTACTTTCAAAGTAAACTATCTGTGTTTTTTCCTTACATATTTTCCAAATTTCTTAACAAAATTGTTTTATGTGTGTGTTTTGGTAGGTTGTAATTACCAAGTGTTATCACTTGTTTTGTGGCCCTTGTATTCAACGCAATTTGGAGATTCGTCACCGCAAATGTCC
>PIFL-16
GAGAATTGAAGAAGATTTGATGGTGGCGAATAGCAAACTTGCACGCATCAATGCCCATAATGATGCAACAACCATAGAAAAGCTCAATGAAGAAATCAAAGAATACAAGGCAATATTAAAATGCAGTGTCTGTCACGATCGGCCCAAGGAAGTAGGTACCATAGGATCTGTAAATCATTTGAAGTGTTTTAGCTCCAATACTATTGGTTACTTTTCTACTTTCAAAGTAAACTATCTGTGTTTTTTCCTTACATATTTTCCAAATTTCTTAACAAAATTGTTTTATGTGTGTGTTTTGGTAGGTTGTAATTACCAAGTGTTATCACTTGTTTTGTGGCCCTTGTATTCAACGCAATTTGGAGATTCGTCACCGCAAATGTCC
>PIFL-17
GAGAATTGAAGAAGATTTGATGGTGGCGAATAGCAAACTTGCACGCATCAATGCCCATAATGATGCAACAACCATAGAAAAGCTCAATGAAGAAATCAAAGAATACAAGGCAATATTAAAATGCAGTGTCTGTCACGATCGGCCCAAGGAAGTAGGTACCATAGGATCTGTAAATCATTTGAAGTGTTTTAGCTCCAATACTATTGGTTACTTTTCTACTTTCAAAGTAAACTATCTGTGTTTTTTCCTTACATATTTTCCAAATTTCTTAACAAAATTGTTTTATGTGTGTGTTTTGGTAGGTTGTAATTACCAAGTGTTATCACTTGTTTTGTGGCCCTTGTATTCAACGCAATTTGGAGATTCGTCACCGCAAATGTCC
>PIFL-4
GAGAATTGAAGAAGATTTGATGGTGGCGAATAGCAAACTTGCACGCATCAATGCCCATAATGATGCAACAACCATAGAAAAGCTCAATGAAGAAATCAAAGAATACAAGGCAATATTAAAATGCAGTGTCTGTCACGATCGGCCCAAGGAAGTAGGTACCATAGGATCTGTAAATCATTTGAAGTGTTTTAGCTCCAATACTATTGGTTACTTTTCTACTTTCAAAGTAAACTATCTGTGTTTTTTCCTTACATATTTTCCAAATTTCTTAACAAAATTGTTTTATGTGTGTGTTTTGGTAGGTTGTAATTACCAAGTGTTATCACTTGTTTTGTGGCCCTTGTATTCAACGCAATTTGGAGATTCGTCACCGCAAATGTCC
>PIFL-9
GAGAATTGAAGAAGATTTGATGGTGGCGAATAGCAAACTTGCACGCATCAATGCCCATAATGATGCAACAACCATAGAAAAGCTCAATGAAGAAATCAAAGAATACAAGGCAATATTAAAATGCAGTGTCTGTCACGATCGGCCCAAGGAAGTAGGTACCATAGGATCTGTAAATCATTTGAAGTGTTTTAGCTCCAATACTATTGGTTACTTTTCTACTTTCAAAGTAAACTATCTGTGTTTTTTCCTTACATATTTTCCAAATTTCTTAACAAAATTGTTTTATGTGTGTGTTTTGGTAGGTTGTAATTACCAAGTGTTATCACTTGTTTTGTGGCCCTTGTATTCAACGCAATTTGGAGATTCGTCACCGCAAATGTCC
>PIFL-5
GAGAATTGAAGAAGATTTGATGGTGGCGAATAGCAAACTTGCACGCATCAATGCCCATAATGATGCAACAACCATAGAAAAGCTCAATGAAGAAATCAAAGAATACAAGGCAATATTAAAATGCAGTGTCTGTCACGATCGGCCCAAGGAAGTAGGTACCATAGGATCTGTAAATCATTTGAAGTGTTTTAGCTCCAATACTATTGGTTACTTTTCTACTTTCAAAGTAAACTATCTGTGTTTTTTCCTTACATATTTTCCAAATTTCTTAACAAAATTGTTTTATGTGTGTGTTTTGGTAGGTTGTAATTACCAAGTGTTATCACTTGTTTTGTGGCCCTTGTATTCAACGCAATTTGGAGATTCGTCACCGCAAATGTCC
>PIFL-15
GAGAATTGAAGAAGATTTGATGGTGGCGAATAGCAAACTTGCACGCATCAATGCCCATAATGATGCAACAACCATAGAAAAGCTCAATGAAGAAATCAAAGAATACAAGGCAATATTAAAATGCAGTGTCTGTCACGATCGGCCCAAGGAAGTAGGTACCATAGGATCTGTAAATCATTTGAAGTGTTTTAGCTCCAATACTATTGGTTACTTTTCTACTTTCAAAGTAAACTATCTGTGTTTTTTCCTTACATATTTTCCAAATTTCTTAACAAAATTGTTTTATGTGTGTGTTTTGGTAGGTTGTAATTACCAAGTGTTATCACTTGTTTTGTGGCCCTTGTATTCAACGCAATTTGGAGATTCGTCACCGCAAATGTCC
>PIFL-13
GAGAATTGAAGAAGATTTGATGGTGGCGAATAGCAAACTTGCACGCATCAATGCCCATAATGATGCAACAACCATAGAAAAGCTCAATGAAGAAATCAAAGAATACAAGGCAATATTAAAATGCAGTGTCTGTCACGATCGGCCCAAGGAAGTAGGTACCATAGGATCTGTAAATCATTTGAAGTGTTTTAGCTCCAATACTATTGGTTACTTTTCTACTTTCAAAGTAAACTATCTGTGTTTTTTCCTTACATATTTTCCAAATTTCTTAACAAAATTGTTTTATGTGTGTGTTTTGGTAGGTTGTAATTACCAAGTGTTATCACTTGTTTTGTGGCCCTTGTATTCAACGCAATTTGGAGATTCGTCACCGCAAATGTCC
>PIFL-2
GAGAATTGAAGAAGATTTGATGGTGGCGAATAGCAAACTTGCACGCATCAATGCCCATAATGATGCAACAACCATAGAAAAGCTCAATGAAGAAATCAAAGAATACAAGGCAATATTAAAATGCAGTGTCTGTCACGATCGGCCCAAGGAAGTAGGTACCATAGGATCTGTAAATCATTTGAAGTGTTTTAGCTCCAATACTATTGGTTACTTTTCTACTTTCAAAGTAAACTATCTGTGTTTTTTCCTTACATATTTTCCAAATTTCTTAACAAAATTGTTTTATGTGTGTGTTTTGGTAGGTTGTAATTACCAAGTGTTATCACTTGTTTTGTGGCCCTTGTATTCAACGCAATTTGGAGATTCGTCACCGCAAATGTCC
>PIFL-10
GAGAATTGAAGAAGATTTGATGGTGGCGAATAGCAAACTTGCACGCATCAATGCCCATAATGATGCAACAACCATAGAAAAGCTCAATGAAGAAATCAAAGAATACAAGGCAATATTAAAATGCAGTGTCTGTCACGATCGGCCCAAGGAAGTAGGTACCATAGGATCTGTAAATCATTTGAAGTGTTTTAGCTCCAATACTATTGGTTACTTTTCTACTTTCAAAGTAAACTATCTGTGTTTTTTCCTTACATATTTTCCAAATTTCTTAACAAAATTGTTTTATGTGTGTGTTTTGGTAGGTTGTAATTACCAACTGTTATCACTTGTTTTGTGGCCCTTGTATTCAACGCAATTTGGAGATTCGTCACCGCAAATGTCC
>PIGE-1
GAGAATTGAAGAAGATTTGATGGTGGCGAATAGCAAACTTGCACGCATCAATGCCCATAATGATGCAACAACCATAGAAAAGCTCAATGAAGAAATCAAAGAATACAAGGCGATATTAAAATGCAGTGTCTGTCACGATCGGCCCAAGGAAGTAGGTACCGTAGGATCTGTAAATCATTTGAAGTGTTTTAGCTCCAATACTATTGGTTACTTTTCTACTTTCAAAGTAAACTATCTGTGTTTTTTCCTTACATATTTTCCAAATTTCTTAACAAAATTGTCTCATGCATGTGTTTTGGTAGGTTGTAATTACCAAGTGTTATCACTTGTTTTGTGGCCCTTGTATTCAACGCAATTTGGAGATTCGTCACCGCAAATGTCC
>PIMN-9
GAGAATTGAAGAAGATTTGATGGTGGCGAATAGCAAACTTGCACGCATCAATGCCCATAATGATGCAACAACCATAGAAAAGCTCAATGAAGAAATCAAAGAATACAAGGCAATATTAAAATGCAGTGTCTGTCACGATCGGCCCAAGGAAGTAGGTACCATAGGATCTGTAAATCATTTGAAGTGTTTTAGCTCCAATACTATTGGTTACTTTTCTACTTTCAAAGTAAACTATCTGTGTTTTTTCCTTACATATTTTCCAAATTTCTTAACAAAATTGTTTCATGTGTGTGTTTTGGTAGGTTGTAATTACCAAGTGTTATCACTTGTTTTGTGGCCCTTGTATTCAACGCAATTTGGAGATTCGTCACCGCAAATGTCC
>PIMN-7
GAGAATTGAAGAAGATTTGATGGTGGCGAATAGCAAACTTGCACGCATCAATGCCCATAATGATGCAACAACCATAGAAAAGCTCAATGAAGAAATCAAAGAATACAAGGCAATATTAAAATGCAGTGTCTGTCACGATCGGCCCAAGGAAGTAGGTACCATAGGATCTGTAAATCATTTGAAGTGTTTTAGCTCCAATACTATTGGTTACTTTTCTACTTTCAAAGTAAACTATCTGTGTTTTTTCCTTACATATTTTCCAAATTTCTTAACAAAATTGTTTCATGTGTGTGTTTTGGTAGGTTGTAATTACCAAGTGTTATCACTTGTTTTGTGGCCCTTGTATTCAACGCAATTTGGAGATTCGTCACCGCAAATGTCC
>PIMN-17
GAGAATTGAAGAAGATTTGATGGTGGCGAATAGCAAACTTGCACGCATCAATGCCCATAATGATGCAACAACCATAGAAAAGCTCAATGAAGAAATCAAAGAATACAAGGCGATATTAAAATGCAGTGTCTGTCACGATCGGCCCAAGGAAGTAGGTACCATAGGATCTGTAAATCATTTGAAGTGTTTTAGCTCCAATACTATTGGTTACTTTTCTACTTTCAAAGTAAACTATCTGTGTTTTTTCCTTACATATTTTCCAAATTTCTTAACAAAATTGTTTCATGTGTGTGTTTTGGTAGGTTGTAATTACCAAGTGTTATCACTTGTTTTGTGGCCCTTGTATTCAACGCAATTTGGAGATTCGTCACCGCAAATGTCC
>PIMN-10
GAGAATTGAAGAAGATTTGATGGTGGCGAATAGCAAACTTGCACGCATCAATGCCCATAATGATGCAACAACCATAGAAAAGCTCAATGAAGAAATCAAAGAATACAAGGCGATATTAAAATGCAGTGTCTGTCACGATCGGCCCAAGGAAGTAGGTACCATAGGATCTGTAAATCATTTGAAGTGTTTTAGCTCCAATGCTATTGGTTACTTTTCTACTTTCAAAGTAAACTATCTGTGTTTTTTCCTTACATATTTTCCAAATTTCTTAACAAAATTGTTTCATGTGTGTGTTTTGGTAGGTTGTAATTACCAAGTGTTATCACTTGTTTTGTGGCCCTTGTATTCAACGCAATTTGGAGATTCGTCACCGCAAATGTCC
>PIMN-4
GAGAATTGAAGAAGATTTGATGGTGGCGAATAGCAAACTTGCACGCATCAATGCCCATAATGATGCAACAACCATAGAAAAGCTCAATGAAGAAATCAAAGAATACAAGGCGATATTAAAATGCAGTGTCTGTCACGATCGGCCCAAGGAAGTAGGTACCATAGGATCTGTAAATCATTTGAAGTGTTTTAGCTCCAATGCTATTGGTTACTTTTCTACTTTCAAAGTAAACTATCTGTGTTTTTTCCTTACATATTTTCCAAATTTCTTAACAAAATTGTTTCATGTGTGTGTTTTGGTAGGTTGTAATTACCAAGTGTTATCACTTGTTTTGTGGCCCTTGTATTCAACGCAATTTGGAGATTCGTCACCGCAAATGTCC
>PIMN-16
GAGAATTGAAGAAGATTTGATGGTGGCGAATAGCAAACTTGCACGCATCAATGCCCATAATGATGCAACAACCATAGAAAAGCTCAATGAAGAAATCAAAGAATACAAGGCAATATTAAAATGCAGTGTCTGTCACGATCGGCCCAAGGAAGTAGGTACCATAGGATCTGTAAATCATTTGAAGTGTTTTAGCTCCAATACTATTGGTTACTTTTCTACTTTCAAAGTAAACTATCTGTGTTTTTTCCTTACATATTTTCCAAATTTCTTAACAAAATTGTTTCATGTGTGTGTTTTGGTAGGTTGTAATTACCAAGTGTTATCACTTGTTTTGTGGCCCTTGTATTCAACGCAATTTGGAGATTCGTCACCGCAAATGTCC
>PIMN-15
GAGAATTGAAGAAGATTTGATGGTGGCGAATAGCAAACTTGCACGCATCAATGCCCATAATGATGCAACAACCATAGAAAAGCTCAATGAAGAAATCAAAGAATACAAGGCGATATTAAAATGCAGTGTCTGTCACGATCGGCCCAAGGAAGTAGGTACCATAGGATCTGTAAATCATTTGAAGTGTTTTAGCTCCAATACTATTGGTTACTTTTCTACTTTCAAAGTAAACTATCTGTGTTTTTTCCTTACATATTTTCCAAATTTCTTAACAAAATTGTTTCATGTGTGTGTTTTGGTAGGTTGTAATTACCAAGTGTTATCACTTGTTTTGTGGCCCTTGTATTCAACGCAATTTGGAGATTCGTCACCGCAAATGTCC
>PIMN-14
GAGAATTGAAGAAGATTTGATGGTGGCGAATAGCAAACTTGCACGCATCAATGCCCATAATGATGCAACAACCATAGAAAAGCTCAATGAAGAAATCAAAGAATACAAGGCAATATTAAAATGCAGTGTCTGTCACGATCGGCCCAAGGAAGTAGGTACCATAGGATCTGTAAATCATTTGAAGTGTTTTAGCTCCAATACTATTGGTTACTTTTCTACTTTCAAAGTAAACTATCTGTGTTTTTTCCTTACATATTTTCCAAATTTCTTAACAAAATTGTTTCATGTGTGTGTTTTGGTAGGTTGTAATTACCAAGTGTTATCACTTGTTTTGTGGCCCTTGTATTCAACGCAATTTGGAGATTCGTCACCGCAAATGTCC
>PIMN-2
GAGAATTGAAGAAGATTTGATGGTGGCGAATAGCAAACTTGCACGCATCAATGCCCATAATGATGCAACAACCATAGAAAAGCTCAATGAAGAAATCAAAGAATACAAGGCGATATTAAAATGCAGTGTCTGTCACGATCGGCCCAAGGAAGTAGGTACCATAGGATCTGTAAATCATTTGAAGTGTTTTAGCTCCAATGCTATTGGTTACTTTTCTACTTTCAAAGTAAACTATCTGTGTTTTTTCCTTACATATTTTCCAAATTTCTTAACAAAATTGTTTCATGTGTGTGTTTTGGTAGGTTGTAATTACCAAGTGTTATCACTTGTTTTGTGGCCCTTGTATTCAACGCAATTTGGAGATTCGTCACCGCAAATGTCC
>PIMN-6
GAGAATTGAAGAAGATTTGATGGTGGCGAATAGCAAACTTGCACGCATCAATGCCCATAATGATGCAACAACCATAGAAAAGCTCAATGAAGAAATCAAAGAATACAAGGCGATATTAAAATGCAGTGTCTGTCACGATCGGCCCAAGGAAGTAGGTACCATAGGATCTGTAAATCATTTGAAGTGTTTTAGCTCCAATACTATTGGTTACTTTTCTACTTTCAAAGTAAACTATCTGTGTTTTTTCCTTACATATTTTCCAAATTTCTTAACAAAATTGTTTCATGTGTGTGTTTTGGTAGGTTGTAATTACCAAGTGTTATCACTTGTTTTGTGGCCCTTGTATTCAACGCAATTTGGAGATTCGTCACCGCAAATGTCC
>PIMN-8
GAGAATTGAAGAAGATTTGATGGTGGCGAATAGCAAACTTGCACGCATCAATGCCCATAATGATGCAACAACCATAGAAAAGCTCAATGAAGAAATCAAAGAATACAAGGCAATATTAAAATGCAGTGTCTGTCACGATCGGCCCAAGGAAGTAGGTACCATAGGATCTGTAAATCATTTGAAGTGTTTTAGCTCCAATACTATTGGTTACTTTTCTACTTTCAAAGTAAACTATCTGTGTTTTTTCCTTACATATTTTCCAAATTTCTTAACAAAATTGTTTCATGTGTGTGTTTTGGTAGGTTGTAATTACCAAGTGTTATCACTTGTTTTGTGGCCCTTGTATTCAACGCAATTTGGAGATTCGTCACCGCAAATGTCC
>PIMN-3
GAGAATTGAAGAAGATTTGATGGTGGCGAATAGCAAACTTGCACGCATCAATGCCCATAATGATGCAACAACCATAGAAAAGCTCAATGAAGAAATCAAAGAATACAAGGCGATATTAAAATGCAGTGTCTGTCACGATCGGCCCAAGGAAGTAGGTACCATAGGATCTATAAATCATTTGAAGTGTTTTAGCTCCAATACTATTGGTTACTTTTCTACTTTCAAAGTAAACTATGTGTGTTTTTTCCTTACATATTTTCCAAATTTCTTAACAAAATTGCTTCATGTGTGTGTTTTGGTAGGTTGTAATTACCAAGTGTTATCACTTGTTTTGTGGCCCTTGTATTCAACGCAATTTGGAGATTCGTCACCGCAAATGTCC
>PIMN-13
GAGAATTGAAGAAGATTTGATGGTGGCGAATAGCAAACTTGCACGCATCAATGCCCATAATGATGCAACAACCATAGAAAAGCTCAATGAAGAAATCAAAGAATACAAGGCGATATTAAAATGCAGTGTCTGTCACGATCGGCCCAAGGAAGTAGGTACCATAGGATCTGTAAATCATTTGAAGTGTTTTAGCTCCAATACTATTGGTTACTTTTCTACTTTCAAAGTAAACTATCTGTGTTTTTTCCTTACATATTTTCCAAATTTCTTAACAAAATTGTTTCATGTGTGTGTTTTGGTAGGTTGTAATTACCAAGTGTTATCACTTGTTTTGTGGCCCTTGTATTCAACGCAATTTGGAGATTCGTCACCGCAAATGTCC
>PIMN-18
GAGAATTGAAGAAGATTTGATGGTGGCGAATAGCAAACTTGCACGCATCAATGCCCATAATGATGCAACAACCATAGAAAAGCTCAATGAAGAAATCAAAGAATACAAGGCGATATTAAAATGCAGTGTCTGTCACGATCGGCCCAAGGAAGTAGGTACCATAGGATCTGTAAATCATTTGAAGTGTTTTAGCTCCAATACTATTGGTTACTTTTCTACTTTCAAAGTAAACTATCTGTGTTTTTTCCTTACATATTTTCCAAATTTCTTAACAAAATTGTTTCATGTGTGTGTTTTGGTAGGTTGTAATTACCAAGTGTTATCACTTGTTTTGTGGCCCTTGTATTCAACGCAATTTGGAGATTCGTCACCGCAAATGTCC
>PIMN-1
GAGAATTGAAGAAGATTTGATGGTGGCGAATAGCAAACTTGCACGCATCAATGCCCATAATGATGCAACAACCATAGAAAAGCTCAATGAAGAAATCAAAGAATACAAGGCAATATTAAAATGCAGTGTCTGTCACGATCGGCCCAAGGAAGTAGGTACCATAGGATCTGTAAATCATTTGAAGTGTTTTAGCTCCAATACTATTGGTTACTTTTCTACTTTCAAAGTAAACTATCTGTGTTTTTTCCTTACATATTTTCCAAATTTCTTAACAAAATTGTTTTATGTGTGTGTTTTGGTAGGTTGTAATTACCAAGTGTTATCACTTGTTTTGTGGCCCTTGTATTCAACGCAATTTGGAGATTCGTCACCGCAAATGTCC
>PIMN-5
GAGAATTGAAGAAGATTTGATGGTGGCGAATAGCAAACTTGCACGCATCAATGCCCATAATGATGCAACAACCATAGAAAAGCTCAATGAAGAAATCAAAGAATACAAGGCAATATTAAAATGCAGTGTCTGTCACGATCGGCCCAAGGAAGTAGGTACCATAGGATCTGTAAATCATTTGAAGTGTTTTAGCTCCAATACTATTGGTTACTTTTCTACTTTCAAAGTAAACTATCTGTGTTTTTTCCTTACATATTTTCCAAATTTCTTAACAAAATTGTTTCATGTGTGTGTTTTGGTAGGTTGTAATTACCAAGTGTTATCACTTGTTTTGTGGCCCTTGTATTCAACGCAATTTGGAGATTCGTCACCGCAAATGTCC
>PIMN-11
GAGAATTGAAGAAGATTTGATGGTGGCGAATAGCAAACTTGCACGCATCAATGCCCATAATGATGCAACAACCATAGAAAAGCTCAATGAAGAAATCAAAGAATACAAGGCGATATTAAAATGCAGTGTCTGTCACGATCGGCCCAAGGAAGTAGGTACCATAGGATCTGTAAATCATTTGAAGTGTTTTAGCTCCAATACTATTGGTTACTTTTCTACTTTCAAAGTAAACTATCTGTGTTTTTTCCTTACATATTTTCCAAATTTCTTAACAAAATTGTTTCATGTGTGTGTTTTGGTAGGTTGTAATTACCAAGTGTTATCACTTGTTTTGTGGCCCTTGTATTCAACGCAATTTGGAGATTCGTCACCGCAAATGTCC
>PIMN-12
GAGAATTGAAGAAGATTTGATGGTGGCGAATAGCAAACTTGCACGCATCAATGCCCATAATGATGCAACAACCATAGAAAAGCTCAATGAAGAAATCAAAGAATACAAGGCAATATTAAAATGCAGTGTCTGTCACGATCGGCCCAAGGAAGTAGGTACCATAGGATCTGTAAATCATTTGAAGTGTTTTAGCTCCAATACTATTGGTTACTTTTCTACTTTCAAAGTAAACTATCTGTGTTTTTTCCTTACATATTTTCCAAATTTCTTAACAAAATTGTTTCATGTGTGTGTTTTGGTAGGTTGTAATTACCAAGTGTTATCACTTGTTTTGTGGCCCTTGTATTCAACGCAATTTGGAGATTCGTCACCGCAAATGTCC
>PISB-4
GAGAATTGAAGAAGATTTGATGGTGGCGAATAGCAAACTTGCACGCATCAATGCCCATAATGATGCAACAACCATAGAAAAGCTCAATGAAGAAATCAAAGAATACAAGGCAATATTAAAATGCAGTGTCTGTCACGATCGGCCCAAGGAAGTAGGTACCATAGGATCTGTAAATCATTTGAAGTGTTTTAGCTCCAATACTATTGGTTACTTTTCTACTTTCAAAGTAAACTATCTGTGTTTTTTCCTTACATATTTTCCAAATTTCTTAACAAAATTGTTTTATGTGTGTGTTTTGGTAGGTTGTAATTACCAAGTGTTATCACTTGTTTTGTGGCCCTTGTATTCAACGCAATTTGGAGATTCGTCACCGCAAATGTCC
>PISB-11
GAGAATTGAAGAAGATTTGATGGTGGCGAATAGCAAACTTGCACGCATCAATGCCCATAATGATGCAACAACCATAGAAAAGCTCAATGAAGAAATCAAAGAATACAAGGCAATATTAAAATGCAGTGTCTGTCACGATCGGCCCAAGGAAGTAGGTACCATAGGATCTGTAAATCATTTGAAGTGTTTTAGCTCCAATACTATTGGTTACTTTTCTACTTTCAAAGTAAACTATCTGTGTTTTTTCCTTACATATTTTCCAAATTTCTTAACAAAATTGTTTTATGTGTGTGTTTTGGTAGGTTGTAATTACCAAGTGTTATCACTTGTTTTGTGGCCCTTGTATTCAACGCAATTTGGAGATTCGTCACCGCAAATGTCC
>PISB-13
GAGAATTGAAGAAGATTTGATGGTGGCGAATAGCAAACTTGCACGCATCAATGCCCATAATGATGCAACAACCATAGAAAAGCTCAATGAAGAAATCAAAGAATACAAGGCAATATTAAAATGCAGTGTCTGTCACGATCGGCCCAAGGAAGTAGGTACCATAGGATCTGTAAATCATTTGAAGTGTTTTAGCTCCAATACTATTGGTTACTTTTCTACTTTCAAAGTAAACTATCTGTGTTTTTTCCTTACATATTTTCCAAATTTCTTAACAAAATTGTTTTATGTGTGTGTTTTGGTAGGTTGTAATTACCAAGTGTTATCACTTGTTTTGTGGCCCTTGTATTCAACGCAATTTGGAGATTCGTCACCGCAAATGTCC
>PISB-16
GAGAATTGAAGAAGATTTGATGGTGGCGAATAGCAAACTTGCACGCATCAATGCCCATAATGATGCAACAACCATAGAAAAGCTCAATGAAGAAATCAAAGAATACAAGGCAATATTAAAATGCAGTGTCTGTCACGATCGGCCCAAGGAAGTAGGTACCATAGGATCTGTAAATCATTTGAAGTGTTTTAGCTCCAATACTATTGGTTACTTTTCTACTTTCAAAGTAAACTATCTGTGTTTTTTCCTTACATATTTTCCAAATTTCTTAACAAAATTGTTTTATGTGTGTGTTTTGGTAGGTTGTAATTACCAAGTGTTATCACTTGTTTTGTGGCCCTTGTATTCAACGCAATTTGGAGATTCGTCACCGCAAATGTCC
>PISB-6
GAGAATTGAAGAAGATTTGATGGTGGCGAATAGCAAACTTGCACGCATCAATGCCCATAATGATGCAACAACCATAGAAAAGCTCAATGAAGAAATCAAAGAATACAAGGCAATATTAAAATGCAGTGTCTGTCACGATCGGCCCAAGGAAGTAGGTACCATAGGATCTGTAAATCATTTGAAGTGTTTTAGCTCCAATACTATTGGTTACTTTTCTACTTTCAAAGTAAACTATCTGTGTTTTTTCCTTACATATTTTCCAAATTTCTTAACAAAATTGTTTTATGTGTGTGTTTTGGTAGGTTGTAATTACCAAGTGTTATCACTTGTTTTGTGGCCCTTGTATTCAACGCAATTTGGAGATTCGTCACCGCAAATGTCC
>PISB-12
GAGAATTGAAGAAGATTTGATGGTGGCGAATAGCAAACTTGCACGCATCAATGCCCATAATGATGCAACAACCATAGAAAAGCTCAATGAAGAAATCAAAGAATACAAGGCAATATTAAAATGCAGTGTCTGTCACGATCGGCCCAAGGAAGTAGGTACCATAGGATCTGTAAATCATTTGAAGTGTTTTAGCTCCAATACTATTGGTTACTTTTCTACTTTCAAAGTAAACTATCTGTGTTTTTTCCTTACATATTTTCCAAATTTCTTAACAAAATTGTTTTATGTGTGTGTTTTGGTAGGTTGTAATTACCAAGTGTTATCACTTGTTTTGTGGCCCTTGTATTCAACGCAATTTGGAGATTCGTCACCGCAAATGTCC
>PISB-1
GAGAATTGAAGAAGATTTGATGGTGGCGAATAGCAAACTTGCACGCATCAATGCCCATAATGATGCAACAACCATAGAAAAGCTCAATGAAGAAATCAAAGAATACAAGGCAATATTAAAATGCAGTGTCTGTCACGATCGGCCCAAGGAAGTAGGTACCATAGGATCTGTAAATCATTTGAAGTGTTTTAGCTCCAATACTATTGGTTACTTTTCTACTTTCAAAGTAAACTATCTGTGTTTTTTCCTTACATATTTTCCAAATTTCTTAACAAAATTGTTTTATGTGTGTGTTTTGGTAGGTTGTAATTACCAAGTGTTATCACTTGTTTTGTGGCCCTTGTATTCAACGCAATTTGGAGATTCGTCACCGCAAATGTCC
>PISB-3
GAGAATTGAAGAAGATTTGATGGTGGCGAATAGCAAACTTGCACGCATCAATGCCCATAATGATGCAACAACCATAGAAAAGCTCAATGAAGAAATCAAAGAATACAAGGCAATATTAAAATGCAGTGTCTGTCACGATCGGCCCAAGGAAGTAGGTACCATAGGATCTGTAAATCATTTGAAGTGTTTTAGCTCCAATACTATTGGTTACTTTTCTACTTTCAAAGTAAACTATCTGTGTTTTTTCCTTACATATTTTCCAAATTTCTTAACAAAATTGTTTTATGTGTGTGTTTTGGTAGGTTGTAATTACCAAGTGTTATCACTTGTTTTGTGGCCCTTGTATTCAACGCAATTTGGAGATTCGTCACCGCAAATGTCC
>PISB-7
GAGAATTGAAGAAGATTTGATGGTGGCGAATAGCAAACTTGCACGCATCAATGCCCATAATGATGCAACAACCATAGAAAAGCTCAATGAAGAAATCAAAGAATACAAGGCAATATTAAAATGCAGTGTCTGTCACGATCGGCCCAAGGAAGTAGGTACCATAGGATCTGTAAATCATTTGAAGTGTTTTAGCTCCAATACTATTGGTTACTTTTCTACTTTCAAAGTAAACTATCTGTGTTTTTTCCTTACATATTTTCCAAATTTCTTAACAAAATTGTTTTATGTGTGTGTTTTGGTAGGTTGTAATTACCAAGTGTTATCACTTGTTTTGTGGCCCTTGTATTCAACGCAATTTGGAGATTCGTCACCGCAAATGTCC
>PISB-17
GAGAATTGAAGAAGATTTGATGGTGGCGAATAGCAAACTTGCACGCATCAATGCCCATAATGATGCAACAACCATAGAAAAGCTCAATGAAGAAATCAAAGAATACAAGGCAATATTAAAATGCAGTGTCTGTCACGATCGGCCCAAGGAAGTAGGTACCATAGGATCTGTAAATCATTTGAAGTGTTTTAGCTCCAATACTATTGGTTACTTTTCTACTTTCAAAGTAAACTATCTGTGTTTTTTCCTTACATATTTTCCAAATTTCTTAACAAAATTGTTTTATGTGTGTGTTTTGGTAGGTTGTAATTACCAAGTGTTATCACTTGTTTTGTGGCCCTTGTATTCAACGCAATTTGGAGATTCGTCACCGCAAATGTCC
>PISB-10
GAGAATTGAAGAAGATTTGATGGTGGCGAATAGCAAACTTGCACGCATCAATGCCCATAATGATGCAACAACCATAGAAAAGCTCAATGAAGAAATCAAAGAATACAAGGCAATATTAAAATGCAGTGTCTGTCACGATCGGCCCAAGGAAGTAGGTACCATAGGATCTGTAAATCATTTGAAGTGTTTTAGCTCCAATACTATTGGTTACTTTTCTACTTTCAAAGTAAACTATCTGTGTTTTTTCCTTACATATTTTCCAAATTTCTTAACAAAATTGTTTTATGTGTGTGTTTTGGTAGGTTGTAATTACCAAGTGTTATCACTTGTTTTGTGGCCCTTGTATTCAACGCAATTTGGAGATTCGTCACCGCAAATGTCC
>PISB-8
GAGAATTGAAGAAGATTTGATGGTGGCGAATAGCAAACTTGCACGCATCAATGCCCATAATGATGCAACAACCATAGAAAAGCTCAATGAAGAAATCAAAGAATACAAGGCAATATTAAAATGCAGTGTCTGTCACGATCGGCCCAAGGAAGTAGGTACCATAGGATCTGTAAATCATTTGAAGTGTTTTAGCTCCAATACTATTGGTTACTTTTCTACTTTCAAAGTAAACTATCTGTGTTTTTTCCTTACATATTTTCCAAATTTCTTAACAAAATTGTTTTATGTGTGTGTTTTGGTAGGTTGTAATTACCAAGTGTTATCACTTGTTTTGTGGCCCTTGTATTCAACGCAATTTGGAGATTCGTCACCGCAAATGTCC
>PISB-15
GAGAATTGAAGAAGATTTGATGGTGGCGAATAGCAAACTTGCACGCATCAATGCCCATAATGATGCAACAACCATAGAAAAGCTCAATGAAGAAATCAAAGAATACAAGGCAATATTAAAATGCAGTGTCTGTCACGATCGGCCCAAGGAAGTAGGTACCATAGGATCTGTAAATCATTTGAAGTGTTTTAGCTCCAATACTATTGGTTACTTTTCTACTTTCAAAGTAAACTATCTGTGTTTTTTCCTTACATATTTTCCAAATTTCTTAACAAAATTGTTTTATGTGTGTGTTTTGGTAGGTTGTAATTACCAAGTGTTATCACTTGTTTTGTGGCCCTTGTATTCAACGCAATTTGGAGATTCGTCACCGCAAATGTCC
>PISB-5
GAGAATTGAAGAAGATTTGATGGTGGCGAATAGCAAACTTGCACGCATCAATGCCCATAATGATGCAACAACCATAGAAAAGCTCAATGAAGAAATCAAAGAATACAAGGCAATATTAAAATGCAGTGTCTGTCACGATCGGCCCAAGGAAGTAGGTACCATAGGATCTGTAAATCATTTGAAGTGTTTTAGCTCCAATACTATTGGTTACTTTTCTACTTTCAAAGTAAACTATCTGTGTTTTTTCCTTACATATTTTCCAAATTTCTTAACAAAATTGTTTTATGTGTGTGTTTTGGTAGGTTGTAATTACCAAGTGTTATCACTTGTTTTGTGGCCCTTGTATTCAACGCAATTTGGAGATTCGTCACCGCAAATGTCC
>PISB-18
NNNNNNNNAAGAAGATTTGATGGTGGCGAATAGCAAACTTGCACGCATCAATGCCCATAATGATGCAACAACCATAGAAAAGCTCAAAGAAGAAATCAAAGAATACAAGGCAATATTAAAATGCAGTGTCTGTCACGATCGGCCCAAGGAAGTAGGTACCATAGGATCTGTAAATCATTTGAAGTGTTTTAGCTCCAATACTATTGGTTACTTTTCTACTTTCGAAGTAAACTATCTGTGTTTTTTCCTTACATATTTTCCAAATTTCTTAACAAAATTGTTTTATGTGTGTGTTTTGGTAGGTTGTAATTACCAAGTGTTATCACTTGTTTTGTGGCCCTTGTATTCAACGCAATTTGGAGATTCGTCACCGCAAATGTCC
>PISB-2
GAGAATTGAAGAAGATTTGATGGTGGCGAATAGCAAACTTGCACGCATCAATGCCCATAATGATGCAACAACCATAGAAAAGCTCAATGAAGAAATCAAAGAATACAAGGCAATATTAAAATGCAGTGTCTGTCACGATCGGCCCAAGGAAGTAGGTACCATAGGATCTGTAAATCATTTGAAGTGTTTTAGCTCCAATACTATTGGTTACTTTTCTACTTTCAAAGTAAACTATCTGTGTTTTTTCCTTACATATTTTCCAAATTTCTTAACAAAATTGTTTTATGTGTGTGTTTTGGTAGGTTGTAATTACCAAGTGTTATCACTTGTTTTGTGGCCCTTGTATTCAACGCAATTTGGAGATTCGTCACCGCAAATGTCC
>PISB-14
GAGAATTGAAGAAGATTTGATGGTGGCGAATAGCAAACTTGCACGCATCAATGCCCATAATGATGCAACAACCATAGAAAAGCTCAATGAAGAAATCAAAGAATACAAGGCAATATTAAAATGCAGTGTCTGTCACGATCGGCCCAAGGAAGTAGGTACCATAGGATCTGTAAATCATTTGAAGTGTTTTAGCTCCAATACTATTGGTTACTTTTCTACTTTCAAAGTAAACTATCTGTGTTTTTTCCTTACATATTTTCCAAATTTCTTAACAAAATTGTTTTATGTGTGTGTTTTGGTAGGTTGTAATTACCAAGTGTTATCACTTGTTTTGTGGCCCTTGTATTCAACGCAATTTGGAGATTCGTCACCGCAAATGTCC
>PISQ-1
GAGAATTGAAGAAGATTTGATGGTGGCGAATAGCAAACTTGCACGCATCAATGCCCATAATGATGCAACAACCATAGAAAAGCTCAATGAAGAAATCAAAGAATACAAGGCGATATTAAAATGCAGTGTCTGTCACGATCGGCCCAAGGAAGTAGGTACCGTAGGATCTGTAAATCATTTGAAGTGTTTTAGCTCCAATACTATTGGTTACTTTTCTACTTTCAAAGTAAACTATCTGTGTTTTTTCCTTACATATTTTCCAAATTTCTTAACAAAATTGTCTCATGCATGTGTTTTGGTAGGTTGTAATTACCAAGTGCTATCACTTGTTTTGTGGCCCTTGTATTCAACGCAATTTGGAGATTCGTCACCGCAAATGTCC
>PISQ-2
GAGAATTGAAGAAGATTTGATGGTGGCGAATAGCAAACTTGCACGCATCAATGCCCATAATGATGCAACAACCATAGAAAAGCTCAATGAAGAAATCAAAGAATACAAGGCGATATTAAAATGCAGTGTCTGTCACGATCGGCCCAAGGAAGTAGGTACCGTAGGATCTGTAAATCATTTGAAGTGTTTTAGCTCCAATACTATTGGTTACTTTTCTACTTTCAAAGTAAACTATCTGTGTTTTTTCCTTACATATTTTCCAAATTTCTTAACAAAATTGTCTCATGCATGTGTTTTGGTAGGTTGTAATTACCAAGTGCTATCACTTGTTTTGTGGCCCTTGTATTCAACGCAATTTGGAGATTCGTCACCGCAAATGTCC
>PIST-5
GAGAATTGAAGAAGATTTGATGGTGGCGAATAGCAAACTTGCACGCATCAATGCCCATAATGATGCAACAACCATAGAAAAGCTCAATGAAGAAATCAAAGAATACAAGGCAATATTAAAATGCAGTGTCTGTCACGATCGGCCCAAGGAAGTAGGTACCATAGGATCTGTAAATCATTTGATGTGTTTTAGCTCCAATACTATTGGTTACTTTTCTACTTTCAAAGTAAACTATCTGTGTTTTTTCCTTACATATTTTCCAAATTTCTTAACAAAATTGTTTCATGTGTGTGTTTTGGTAGGTTGTAATTACCAAGTGTTATCACTTGTTTTGTGGCCCTTGTATTCAACGCAATTTGGAGATTCGTCACCGCAAATGTCC
>PIST-15
GAGAATTGAAGAAGATTTGATGGTGGCGAATAGCAAACTTGCACGCATCAATGCCCATAATGATGCAACAACCATAGAAAAGCTCAATGAAGAAATCAAAGAATACAAGGCAATATTAAAATGCAGTGTCTGTCACGATCGGCCCAAGGAAGTAGGTACCATAGGATCTGTAAATCATTTGATGTGTTTTAGCTCCAATACTATTGGTTACTTTTCTACTTTCAAAGTAAACTATCTGTGTTTTTTCCTTACATATTTTCCAAATTTCTTAACAAAATTGTTTCATGTGTGTGTTTTGGTAGGTTGTAATTACCAAGTGTTATCACTTGTTTTGTGGCCCTTGTATTCAACGCAATTTGGAGATTCGTCACCGCAAATGTCC
>PIST-1
GAGAATTGAAGAAGATTTGATGGTGGCGAATAGCAAACTTGCATGCATCAATGCCCATAATGATGCAACAACCATAGAAAAGCTCAATGAAGAAATCAAAGAATACAAGGCAATATTAAAATGCAGTGTCTGTCACGATCGGCCCAAGGAAGTAGGTACCATAGGATCTGTAAATCATTTGATGTGTTTTAGCTCCAATACTATTGGTTACTTTTCTACTTTCAAAGTAAACTATCTGTGTTTTTTCCTTACATATTTTCCAAATTTCTTAACAAAATTGTTTCATGTGTGTGTTTTGGTAGGTTGTAATTACCAAGTGTTATCACTTGTTTTGTGGCCCTTGTATTCAACGCAATTTGGAGATTCGTCACCGCAAATGTCC
>PIST-11
GAGAATTGAAGAAGATTTGATGGTGGCGAATAGCAAACTTGCACGCATCAATGCCCATAATGATGCAACAACCATAGAAAAGCTCAATGAAGAAATCAAAGAATACAAGGCAATATTAAAATGCAGTGTCTGTCACGATCGGCCCAAGGAAGTAGGTACCATAGGATCTGTAAATCATTTGATGTGTTTTAGCTCCAATACTATTGGTTACTTTTCTACTTTCAAAGTAAACTATCTGTGTTTTTTCCTTACATATTTTCCAAATTTCTTAACAAAATTGTTTCATGTGTGTGTTTTGGTAGGTTGTAATTACCAAGTGTTATCACTTGTTTTGTGGCCCTTGTATTCAACGCAATTTGGAGATTCGTCACCGCAAATGTCC
>PIST-3
GAGAATTGAAGAAGATTTGATGGTGGCGAATAGCAAACTTGCACGCATCAATGCCCATAATGATGCAACAACCATAGAAAAGCTCAATGAAGAAATCAAAGAATACAAGGCAATATTAAAATGCAGTGTCTGTCACGATCGGCCCAAGGAAGTAGGTACCATAGGATCTGTAAATCATTTGATGTGTTTTAGCTCCAATACTATTGGTTACTTTTCTACTTTCAAAGTAAACTATCTGTGTTTTTTCCTTACATATTTTCCAAATTTCTTAACAAAATTGTTTCATGTGTGTGTTTTGGTAGGTTGTAATTACCAAGTGTTATCACTTGTTTTGTGGCCCTTGTATTCAACGCAATTTGGAGATTCGTCACCGCAAATGTCC
>PIST-6
GAGAATTGAAGAAGATTTGATGGTGGCGAATAGCAAACTTGCACGCATCAATGCCCATAATGATGCAACAACCATAGAAAAGCTCAATGAAGAAATCAAAGAATACAAGGCAATATTAAAATGCAGTGTCTGTCACGATCGGCCCAAGGAAGTAGGTACCATAGGATCTGTAAATCATTTGATGTGTTTTAGCTCCAATACTATTGGTTACTTTTCTACTTTCAAAGTAAACTATCTGTGTTTTTTCCTTACATATTTTCCAAATTTCTTAACAAAATTGTTTCATGTGTGTGTTTTGGTAGGTTGTAATTACCAAGTGTTATCACTTGTTTTGTGGCCCTTGTATTCAACGCAATTTGGAGATTCGTCACCGCAAATGTCC
>PIST-4
GAGAATTGAAGAAGATTTGATGGTGGCGAATAGCAAACTTGCACGCATCAATGCCCATAATGATGCAACAACCATAGAAAAGCTCAATGAAGAAATCAAAGAATACAAGGCAATATTAAAATGCAGTGTCTGTCACGATCGGCCCAAGGAAGTAGGTACCATAGGATCTGTAAATCATTTGATGTGTTTTAGCTCCAATACTATTGGTTACTTTTCTACTTTCAAAGTAAACTATCTGTGTTTTTTCCTTACATATTTTCCAAATTTCTTAACAAAATTGTTTCATGTGTGTGTTTTGGTAGGTTGTAATTACCAAGTGTTATCACTTGTTTTGTGGCCCTTGTATTCAACGCAATTTGGAGATTCGTCACCGCAAATGTCC
>PICH-X1
GAGAATTGAAGAAGATTTGATGGTGGCGAATAGCAAACTTGCACGCATCAATGCCCATAATGATGCAACAACCATAGAAAAGCTCAATGAAGAAATCAAAGAATACAAGGCAATATTAAAATGCAGTGTCTGTCACGATCGGCCCAAGGAAGTAGGTACCATAGGATCTGTAAATCATTTGAAGTGTTTTAGCTCCAATACTATTGGTTACTTTTCTACTTTCAAAGTAAACTATCTGTGTTTTTTCCTTACATATTTTCCAAATTTCTTAACAAAATTGTTTCATGTGTGTGTTTTGGTAGGTTGTAATTACCAAGTGTTATCACTTGTTTTGTGGTCCTTGTATTCAACGCAATTTGGAGATTCGTCACCGCAAATGTCC
>PICH-X2
GAGAATTGAAGAAGATTTGATGGTGGCGAATAGCAAACTTGCACGCATCAATGCCCATAATGATGCAACAACCATAGAAAAGCTCAATGAAGAAATCAAAGAATACAAGGCAATATTAAAATGCAGTGTCTGTCACGATCGGCCCAAGGAAGTAGGTACCATAGGATCTGTAAATCATTTGAAGTGTTTTAGCTCCAATACTATTGGTTACTTTTCTACTTTCAAAGTAAACTATCTGTGTTTTTTCCTTACATATTTTCCAAATTTCTTAACAAAATTGTTTCATGTGTGTGTTTTGGTAGGTTGTAATTACCAAGTGTTATCACTTGTTTTGTGGTCCTTGTATTCAACGCAATTTGGAGATTCGTCACCGCAAATGTCC
>PIST-7
GAGAATTGAAGAAGATTTGATGGTGGCGAATAGCAAACTTGCACGCATCAATGCCCATAATGATGCAACAACCATAGAAAAGCTCAATGAAGAAATCAAAGAATACAAGGCAATATTAAAATGCAGTGTCTGTCACGATCGGCCCAAGGAAGTAGGTACCATAGGATCTGTAAATCATTTGATGTGTTTTAGCTCCAATACTATTGGTTACTTTTCTACTTTCAAAGTAAACTATCTGTGTTTTTTCCTTACATATTTTCCAAATTTCTTAACAAAATTGTTTCATGTGTGTGTTTTGGTAGGTTGTAATTACCAAGTGTTATCACTTGTTTTGTGGCCCTTGTATTCAACGCAATTTGGAGATTCGTCACCGCAAATGTCC
>PIST-2
GAGAATTGAAGAAGATTTGATGGTGGCGAATAGCAAACTTGCACGCATCAATGCCCATAATGATGCAACAACCATAGAAAAGCTCAATGAAGAAATCAAAGAATACAAGGCAATATTAAAATGCAGTGTCTGTCACGATCGGCCCAAGGAAGTAGGTACCATAGGATCTGTAAATCATTTGATGTGTTTTAGCTCCAATACTATTGGTTACTTTTCTACTTTCAAAGTAAACTATCTGTGTTTTTTCCTTACATATTTTCCAAATTTCTTAACAAAATTGTTTCATGTGTGTGTTTTGGTAGGTTGTAATTACCAAGTGTTATCACTTGTTTTGTGGCCCTTGTATTCAACGCAATTTGGAGATTCGTCACCGCAAATGTCC
>PIST-19
GAGAATTGAAGAAGATTTGATGGTGGCGAATAGCAAACTTGCACGCATCAATGCCCATAATGATGCAACAACCATAGAAAAGCTCAATGAAGAAATCAAAGAATACAAGGCAATATTAAAATGCAGTGTCTGTCACGATCGGCCCAAGGAAGTAGGTACCATAGGATCTGTAAATCATTTGATGTGTTTTAGCTCCAATACTATTGGTTACTTTTCTACTTTCAAAGTAAACTATCTGTGTTTTTTCCTTACATATTTTCCAAATTTCTTAACAAAATTGTTTCATGTGTGTGTTTTGGTAGGTTGTAATTACCAAGTGTTATCACTTGTTTTGTGGCCCTTGTATTCAACGCAATTTGGAGATTCGTCACCGCAAATGTCC
>PICH-X3
GAGAATTGAAGAAGATTTGATGGTGGCGAATAGCAAACTTGCACGCATCAATACCCATAATGATGCAACAACCATAGAAAAGCTCAATGAAGAAATCAAAGAATACAAGGCAATATTAAAATGCAGTGTCTGTCACGATCGGCCCAAGGAAGTAGGTACCATAGGATCTGTAAATCATTTGAAGTGTTTTAGCTCCAATACTATTGGTTACTTTTCTACTTTCAAAGTAAACTATCTGTGTTTTTTCCTTACATATTTTCCAAATTTCTTAACAAAATTGTTTCATGTGTGTGTTTTGGTAGGTTGTAATTACCAAGTGTTATCACTTGTTTTGTGGCCCTTGTATTCAACGCAATTTGGAGATTCGTCACCGCNNNNNNNN
>PIST-12
GAGAATTGAAGAAGATTTGATGGTGGCGAATAGCAAACTTGCACGCATCAATGCCCATAATGATGCAACAACCATAGAAAAGCTCAATGAAGAAATCAAAGAATACAAGGCAATATTAAAATGCAGTGTCTGTCACGATCGGCCCAAGGAAGTAGGTACCATAGGATCTGTAAATCATTTGATGTGTTTTAGCTCCAATACTATTGGTTACTTTTCTACTTTCAAAGTAAACTATCTGTGTTTTTTCCTTACATATTTTCCAAATTTCTTAACAAAATTGTTTCATGTGTGTGTTTTGGTAGGTTGTAATTACCAAGTGTTATCACTTGTTTTGTGGCCCTTGTATTCAACGCAATTTGGAGATTCGTCACCGCAAATGTCC
>PIST-9
GAGAATTGAAGAAGATTTGATGGTGGCGAATAGCAAACTTGCACGCATCAATGCCCATAATGATGCAACAACCATAGAAAAGCTCAATGAAGAAATCAAAGAATACAAGGCAATATTAAAATGCAGTGTCTGTCACGATCGGCCCAAGGAAGTAGGTACCATAGGATCTGTAAATCATTTGATGTGTTTTAGCTCCAATACTATTGGTTACTTTTCTACTTTCAAAGTAAACTATCTGTGTTTTTTCCTTACATATTTTCCAAATTTCTTAACAAAATTGTTTCATGTGTGTGTTTTGGTAGGTTGTAATTACCAAGTGTTATCACTTGTTTTGTGGCCCTTGTATTCAACGCAATTTGGAGATTCGTCACCGCAAATGTCC
>PIST-14
GAGAATTGAAGAAGATTTGATGGTGGCGAATAGCAAACTTGCACGCATCAATGCCCATAATGATGCAACAACCATAGAAAAGCTCAATGAAGAAATCAAAGAATACAAGGCAATATTAAAATGCAGTGTCTGTCACGATCGGCCCAAGGAAGTAGGTACCATAGGATCTGTAAATCATTTGATGTGTTTTAGCTCCAATACTATTGGTTACTTTTCTACTTTCAAAGTAAACTATCTGTGTTTTTTCCTTACATATTTTCCAAATTTCTTAACAAAATTGTTTCATGTGTGTGTTTTGGTAGGTTGTAATTACCAAGTGTTATCACTTGTTTTGTGGCCCTTGTATTCAACGCAATTTGGAGATTCGTCACCGCAAATGTCC
>PIST-10
GAGAATTGAAGAAGATTTGATGGTGGCGAATAGCAAACTTGCACGCATCAATGCCCATAATGATGCAACAACCATAGAAAAGCTCAATGAAGAAATCAAAGAATACAAGGCAATATTAAAATGCAGTGTCTGTCACGATCGGCCCAAGGAAGTAGGTACCATAGGATCTGTAAATCATTTGATGTGTTTTAGCTCCAATACTATTGGTTACTTTTCTACTTTCAAAGTAAACTATCTGTGTTTTTTCCTTACATATTTTCCAAATTTCTTAACAAAATTGTTTCATGTGTGTGTTTTGGTAGGTTGTAATTACCAAGTGTTATCACTTGTTTTGTGGCCCTTGTATTCAACGCAATTTGGAGATTCGTCACCGCAAATGTCC
>PIST-13
GAGAATTGAAGAAGATTTGATGGTGGCGAATAGCAAACTTGCACGCATCAATGCCCATAATGATGCAACAACCATAGAAAAGCTCAATGAAGAAATCAAAGAATACAAGGCAATATTAAAATGCAGTGTCTGTCACGATCGGCCCAAGGAAGTAGGTACCATAGGATCTGTAAATCATTTGATGTGTTTTAGCTCCAATACTATTGGTTACTTTTCTACTTTCAAAGTAAACTATCTGTGTTTTTTCCTTACATATTTTCCAAATTTCTTAACAAAATTGTTTCATGTGTGTGTTTTGGTAGGTTGTAATTACCAAGTGTTATCACTTGTTTTGTGGCCCTTGTATTCAACGCAATTTGGAGATTCGTCACCGCAAATGTCC
>PIST-8
GAGAATTGAAGAAGATTTGATGGTGGCGAATAGCAAACTTGCACGCATCAATGCCCATAATGATGCAACAACCATAGAAAAGCTCAATGAAGAAATCAAAGAATACAAGGCAATATTAAAATGCAGTGTCTGTCACGATCGGCCCAAGGAAGTAGGTACCATAGGATCTGTAAATCATTTGATGTGTTTTAGCTCCAATACTATTGGTTACTTTTCTACTTTCAAAGTAAACTATCTGTGTTTTTTCCTTACATATTTTCCAAATTTCTTAACAAAATTGTTTCATGTGTGTGTTTTGGTAGGTTGTAATTACCAAGTGTTATCACTTGTTTTGTGGCCCTTGTATTCAACGCAATTTGGAGATTCGTCACCGCAAATGTCC
>PILA-23
GAGAATTGAAGAAGATTTGATGGTGGCGAATAGCAAACTTGCACGCATCAATGCCCATAATGATGCAACAACCATAGAAAAGCTCAATGAAGAAATCAAAGAATACAAGGCGATATTAAAATGCAGTGTCTGTCACGATCGGCCCAAGGAAGTAGGTACCATAGGATCTGTAAATCATTTGAAGTGTTTTAGCTCCAATACTATTGGTTACTTTTCTACTTTCAAAGTAAACTATCTGTGTTTTTTCCTTACATATTTTCCAAATTTCTTAACAAAATTGTTTCATGTGTGTGTTTTGGTAGGTTGTAATTACCAAGTGTTATCACTTGTTTTGTGGCCCTTGTATTCAACGCAATTTGGAGATTCGTCACCGCAAATGTCC
>PILA-27
GAGAATTGAAGAAGATTTGATGGTGGCGAATAGCAAACTTGCACGCATCAATGCCCATAATGATGCAACAACCATAGAAAAGCTCAATGAAGAAATCAAAGAATACAAGGCGATATTAAAATGCAGTGTCTGTCACGATCGGCCCAAGGAAGTAGGTACCATAGGATCTGTAAATCATTTGAAGTGTTTTAGCTCCAATACTATTGGTTACTTTTCTACTTTCAAAGTAAACTATCTGTGTTTTTTCCTTACATATTTTCCAAATTTCTTAACAAAATTGTTTCATGTGTGTGTTTTGGTAGGTTGTAATTACCAAGTGTTATCACTTGTTTTGTGGCCCTTGTATTCAACGCAATTTGGAGATTCGTCACCGCAAATGTCC
>PILA-19
GAGAATTGAAGAAGATTTGATGGTGGCGAATAGCAAACTTGCACGCATCAATGCCCATAATGATGCAACAACCATAGAAAAGCTCAATGAAGAAATCAAAGAATACAAGGCGATATTAAAATGCAGTGTCTGTCACGATCGGCCCAAGGAAGTAGGTACCATAGGATCTGTAAATCATTTGAAGTGTTTTAGCTCCAATACTATTGGTTACTTTTCTACTTTCAAAGTAAACTATCTGTGTTTTTTCCTTACATATTTTCCAAATTTCTTAACAAAATTGTTTCATGTGTGTGTTTTGGTAGGTTGTAATTACCAAGTGTTATCACTTGTTTTGTGGCCCTTGTATTCAACGCAATTTGGAGATTCGTCACCGCAAATGTCC
>PILA-18
GAGAATTGAAGAAGATTTGATGGTGGCGAATAGCAAACTTGCACGCATCAATGCCCATAATGATGCAACAACCATAGAAAAGCTCAATGAAGAAATCAAAGAATACAAGGCGATATTAAAATGCAGTGTCTGTCACGATCGGCCCAAGGAAGTAGGTACCATAGGATCTGTAAATCATTTGAAGTGTTTTAGCTCCAATGCTATTGGTTACTTTTCTACTTTCAAAGTAAACTATCTGTGTTTTTTCCTTACATATTTTCCAAATTTCTTAACAAAATTGTTTCATGTGTGTGTTTTGGTAGGTTGTAATTACCAAGTGTTATCACTTGTTTTGTGGCCCTTGTATTCAACGCAATTTGGAGATTCGTCACCGCAAATGTCC
>PILA-26
GAGAATTGAAGAAGATTTGATGGTGGCGAATAGCAAACTTGCACGCATCAATGCCCATAATGATGCAACAACCATAGAAAAGCTCAATGAAGAAATCAAAGAATACAAGGCGATATTAAAATGCAGTGTCTGTCACGATCGGCCCAAGGAAGTAGGTACCATAGGATCTGTAAATCATTTGAAGTGTTTTAGCTCCAATACTATTGGTTACTTTTCTACTTTCAAAGTAAACTATCTGTGTTTTTTCCTTACATATTTTCCAAATTTCTTAACAAAATTGTTTCATGTGTGTGTTTTGGTAGGTTGTAATTACCAAGTGTTATCACTTGTTTTGTGGCCCTTGTATTCAACGCAATTTGGAGATTCGTCACCGCAAATGTCC
>PILA-24
GAGAATTGAAGAAGATTTGATGGTGGCGAATAGCAAACTTGCACGCATCAATGCCCATAATGATGCAACAACCATAGAAAAGCTCAATGAAGAAATCAAAGAATACAAGGCGATATTAAAATGCAGTGTCTGTCACGATCGGCCCAAGGAAGTAGGTACCATAGGATCTGTAAATCATTTGAAGTGTTTTAGCTCCAATACTATTGGTTACTTTTCTACTTTCAAAGTAAACTATCTGTGTTTTTTCCTTACATATTTTCCAAATTTCTTAACAAAATTGTTTCATGTGTGTGTTTTGGTAGGTTGTAATTACCAAGTGTTATCACTTGTTTTGTGGCCCTTGTATTCAACGCAATTTGGAGATTCGTCACCGCAAATGTCC
>PILA-17
GAGAATTGAAGAAGATTTGATGGTGGCGAATAGCAAACTTGCACGCATCAATGCCCATAATGATGCAACAACCATAGAAAAGCTCAATGAAGAAATCAAAGAATACAAGGCGATATTAAAATGCAGTGTCTGTCACGATCGGCCCAAGGAAGTAGGTACCATAGGATCTGTAAATCATTTGAAGTGTTTTAGCTCCAATACTATTGGTTACTTTTCTACTTTCAAAGTAAACTATCTGTGTTTTTTCCTTACATATTTTCCAAATTTCTTAACAAAATTGTTTCATGTGTGTGTTTTGGTAGGTTGTAATTACCAAGTGTTATCACTTGTTTTGTGGCCCTTGTATTCAACGCAATTTGGAGATTCGTCACCGCAAATGTCC
>PILA-21
GAGAATTGAAGAAGATTTGATGGTGGCGAATAGCAAACTTGCACGCATCAATGCCCATAATGATGCAACAACCATAGAAAAGCTCAATGAAGAAATCAAAGAATACAAGGCGATATTAAAATGCAGTGTCTGTCACGATCGGCCCAAGGAAGTAGGTACCATAGGATCTGTAAATCATTTGAAGTGTTTTAGCTCCAATACTATTGGTTACTTTTCTACTTTCAAAGTAAACTATCTGTGTTTTTTCCTTACATATTTTCCAAATTTCTTAACAAAATTGTTTCATGTGTGTGTTTTGGTAGGTTGTAATTACCAAGTGTTATCACTTGTTTTGTGGCCCTTGTATTCAACGCAATTTGGAGATTCGTCACCGCAAATGTCC
>PILA-22
GAGAATTGAAGAAGATTTGATGGTGGCGAATAGCAAACTTGCACGCATCAATGCCCATAATGATGCAACAACCATAGAAAAGCTCAATGAAGAAATCAAAGAATACAAGGCGATATTAAAATGCAGTGTCTGTCACGATCGGCCCAAGGAAGTAGGTACCATAGGATCTGTAAATCATTTGAAGTGTTTTAGCTCCAATACTATTGGTTACTTTTCTACTTTCAAAGTAAACTATCTGTGTTTTTTCCTTACATATTTTCCAAATTTCTTAACAAAATTGTTTCATGTGTGTGTTTTGGTAGGTTGTAATTACCAAGTGTTATCACTTGTTTTGTGGCCCTTGTATTCAACGCAATTTGGAGATTCGTCACCGCAAATGTCC
>PILA-28
GAGAATTGAAGAAGATTTGATGGTGGCGAATAGCAAACTTGCACGCATCAATGCCCATAATGATGCAACAACCATAGAAAAGCTCAATGAAGAAATCAAAGAATACAAGGCGATATTAAAATGCAGTGTCTGTCACGATCGGCCCAAGGAAGTAGGTACCATAGGATCTGTAAATCATTTGAAGTGTTTTAGCTCCAATACTATTGGTTACTTTTCTACTTTCAAAGTAAACTATCTGTGTTTTTTCCTTACATATTTTCCAAATTTCTTAACAAAATTGTTTCATGTGTGTGTTTTGGTAGGTTGTAATTACCAAGTGTTATCACTTGTTTTGTGGCCCTTGTATTCAACGCAATTTGGAGATTCGTCACCGCAAATGTCC
>PILA-29
GAGAATTGAAGAAGATTTGATGGTGGCGAATAGCAAACTTGCACGCATCAATGCCCATAATGATGCAACAACCATAGAAAAGCTCAATGAAGAAATCAAAGAATACAAGGCGATATTAAAATGCAGTGTCTGTCACGATCGGCCCAAGGAAGTAGGTACCATAGGATCTGTAAATCATTTGAAGTGTTTTAGCTCCAATACTATTGGTTACTTTTCTACTTTCAAAGTAAACTATCTGTGTTTTTTCCTTACATATTTTCCAAATTTCTTAACAAAATTGTTTCATGTGTGTGTTTTGGTAGGTTGTAATTACCAAGTGTTATCACTTGTTTTGTGGCCCTTGTATTCAACGCAATTTGGAGATTCGTCACCGCAAATGTCC
>PILA-20
GAGAATTGAAGAAGATTTGATGGTGGCGAATAGCAAACTTGCACGCATCAATGCCCATAATGATGCAACAACCATAGAAAAGCTCAATGAAGAAATCAAAGAATACAAGGCGATATTAAAATGCAGTGTCTGTCACGATCGGCCCAAGGAAGTAGGTACCATAGGATCTGTAAATCATTTGAAGTGTTTTAGCTCCAATACTATTGGTTACTTTTCTACTTTCAAAGTAAACTATCTGTGTTTTTTCCTTACATATTTTCCAAATTTCTTAACAAAATTGTTTCATGTGTGTGTTTTGGTAGGTTGTAATTACCAAGTGTTATCACTTGTTTTGTGGCCCTTGTATTCAACGCAATTTGGAGATTCGTCACCGCAAATGTCC
>PIAL-AO
GAGAATTGAAGAAGATTTGATGGTGGCGAATAGCAAACTTGCACGCATCAATGCCCATAATGATGCAACAACCATAGAAAAGCTCAATGAAGAAATCAAAGAATACAAGGCGATATTAAAATGCAGTGTCTGTCACGATCGGCCCAAGGAAGTAGGTACCATAGGATCTGTAAATCATTTGAAGTGTTTTAGCTCCAATACTATTGGTTACTTTTCTACTTTCAAAGTAAACTATCTGTGTTTTTTCCTTACATATTTTCCAAATTTCTTAACAAAATTGTTTCATGTGTGTGTTTTGGTAGGTTGTAATTACCAAGTGTTATCACTTGTTTTGTGGCCCTTGTATTCAACGCAATTTGGAGATTCGTCACCGCAAATGTCC
