# Supplementary material for: An empirical evaluation of two-stage species tree inference strategies using a multilocus dataset from North American pines
Source: BMC Evol Biol. 2014 Mar 29;14:67. doi: 10.1186/1471-2148-14-67 (PMC4021425; doi:10.1186/1471-2148-14-67)
Supplement: Additional file 3 — Zip archive containing data filesDp,Dp,0,Ds,Ds,0, and a description of these files. [file 1471-2148-14-67-S3.zip › DeGiorgioEtAl_2014_AdditionalFile1/Dataset_Dp0/CL1694Contig1_02.fas]

>PIAL-3
GAACAGGTGCAGGCTCTAATGGTCGCAACACAACAGACTTGTCCAGTGGATCTCCTGGCACTATAGACCAATGGTCAAATACTGATAGGCAAAATGCTTGTCCCTGTGTATGGTACCTAAGGTCTGTCTCGAAACCAAAGGATTCAATGACTGGTAAAAAAGCCTACACATTAAGCGGTAACAGAAAACCAAAATTAGTTATTGCAAAACCAAAAACCAATATATTCTGGAAACATGGTTGACAACTATCCAAGGGCTAGAAAAATGAAACGGAACAACAGTAACAGCATCAATTGCATCATTACTAAATCTATCTTCACACACAGTTCACAACCACCACACTGCTGACTATTCTTGATGGGTATCAAACACAAAGACGAGCAATCATTCCAACTCTGTTTGTCTAACCTTAACAATATAAGCTGGTGTCCCAGGCTTTGCTATATCAGCTGTGACATGACCTCTTCTACGAGACAGCACTGTA
>PIAL-2
GAACAGGTGCAGGCTCTAATGGTCGCAACACAACAGACTTGTCCAGTGGATCTCCTGGCACTATAGACCAATGGTCAAATACTGATAGGCAAAATGCTTGTCCCTGTGTATGGTACCTAAGGTCTGTCTCGAAACCAAAGGATTCAATGACTGGTAAAAAAGCCTACACATTAAGCGGTAACAGAAAACCAAAATTAGTTATTGCAAAACCAAAAACCAATATATTCTGGAAACATGGTTGACAATTATCCAAGGGCTAGAAAAATGAAACGGAACAACAGTAACAGCATCAATTGCATCATTACTAAATCTATCTTCACACACAGTTCACAACCACCACACTGCTGACTATTCTTGATGGGTATCAAACACAAAGACAAGCAATCATTCCAACTCTGTTTGTCTAACCTTAACAATATAAGCTGGTGTCCCAGGCTTTGCTATATCAGCTGTGACATGACCTCTTCTACGAGACAGCACTGTA
>PIAL-13
GAACAGGTGCAGGCTCTAATGGTCGCAACACAACAGACTTGTCCAGTGGATCTCCTGGCACTATAGACCAATGGTCAAATACTGATAGGCAAAATGCTTGTCCCTGTGTATGGTACCTAAGGTCTGTCTCGAAACCAAAGGATTCAATGACTGGTAAAAAAGCCTACACATTAAGCGGTAACAGAAAACCAAAATTAGTTATTGCAAAACCAAAAACCAA-------------------------------------------AATGAAACGGAACAACAGTAACAGCATCAATTGCATCATTACTAAATCTGTCTTCACACACAGTTCACAACCACCACACTGCTGACTATTCTTGATGGGTATCAAACACAAAGACAAGCAATCATTCCAACTCTGTTTGTCTAACCTTAACAATATAAGCTGGTGTCCCAGGCTTTGCTATATCAGCTGTGACATGACCTCTTCTACGAGACAGCACTGTA
>PIAL-15
GAACAGGTGCAGGCTCTAATGGTCGCAACACAACAGACTTGTCCAGTGGATCTCCTGGCACTATAGACCAATGGTCAAATACTGATAGGCAAAATGCTTGTCCCTGTGTATGGTACCTAAGGTCTGTCTCGAAACCAAAGGATTCAATGACTGGTAAAAAAGCCTACACATTAAGCGGTAACAGAAAACCAAAATTAGTTATTGCAAAACCAAAAACCAATATATTCTGGAAACATGGTTGACAATTATCCAAGGGCTAGAAAAATGAAACGGAACAACAGTAACAGCATCAATTGCATCATTACTAAATCTATCTTCACACACAGTTCACAACCACCACACTGCTGACTATTCTTGATGGGTATCAAACACAAAGACAAGCAATCATTCCAACTCTGTTTGTCTAACCTTAACAATATAAGCTGGTGTCCCAGGCTTTGCTATATCAGCTGTGACATGACCTCTTCTACGAGACAGCACTGTA
>PIAL-16
GAACAGGTGCAGGCTCTAATGGTCGCAACACAACAGACTTGTCCAGTGGATCTCCTGGCACTATAGACCAATGGTCAAATACTGATAGGCAAAATGCTTGTCCCTGTGTATGGTACCTAAGGTCTGTCTCGAAACCAAAGGATTCAATGACTGGTAAAAAAGCCTACACATTAAGCGGTAACAGAAAACCAAAATTAGTTATTGCAAAACCAAAAACCAATATATTCTGGAAACATGGTTGACAATTATCCAAGGGCTAGAAAAATGAAACGGAACAACAGTAACAGCATCAATTGCATCATTACTAAATCTATCTTCACACACAGTTCACAACCACCACACTGCTGACTATTCTTGATGGGTATCAAACACAAAGACAAGCAATCATTCCAACTCTGTTTGTCTAACCTTAACAATATAAGCTGGTGTCCCAGGCTTTGCTATATCAGCTGTGACATGACCTCTTCTACGAGACAGCACTGTA
>PIAL-4
GAACAGGTGCAGGCTCTAATGGTCGCAACACAACAGACTTGTCCAGTGGATCTCCTGGCACTATAGACCAATGGTCAAATACTGATAGGCAAAATGCTTGTCCCTGTGTATGGTACCTAAGGTCTGTCTCGAAACCAAAGGATTCAATGACTGGTAAAAAAGCCTACACATTAAGCGGTAACAGAAAACCAAAATTAGTTATTGCAAAACCAAAAACCAA-------------------------------------------AATGAAACGGAACAACAGTAACAGCATCAATTGCATCATTACTAAATCTATCTTCACACACAGTTCACAACCACCACACTGCTGACTATTCTTGATGGGTATCAAACACAAAGACAAGCAATCATTCCAACTCTGTTTGTCTAACCTTAACAATATAAGCTGGTGTCCCAGGCTTTGCTATATCAGCTGTGACATGACCTCTTCTACGAGACAGCACTGTA
>PIAL-7
GAACAGGTGCAGGCTCTAATGGTCGCAACACAACAGACTTGTCCAGTGGATCTCCTGGCACTATAGACCAATGGTCAAATACTGATAGGCAAAATGCTTGTCCCTGTGTATGGTACCTAAGGTCTGTCTCGAAACCAAAGGATTCAATGACTGGTAAAAAAGCCTACACATTAAGCGGTAACAGAAAACCAAAATTAGTTATTGCAAAACCAAAAACCAA-------------------------------------------AATGAAACGGAACAACAGTAACAGCATCAATTGCATCATTACTAAATCTATCTTCACACACAGTTCACAACCACCACACTGCTGACTATTCTTGATGGGTATCAAACACAAAGACAAGCAATCATTCCAACTCTGTTTGTCTAACCTTAACAATATAAGCTGGTGTCCCAGGCTTTGCTATATCAGCTGTGACATGACCTCTTCTACGAGACAGCACTGTA
>PIAL-6
GAACAGGTGCAGGCTCTAATGGTCGCAACACAACAGACTTGTCCAGTGGATCTCCTGGCACTATAGACCAATGGTCAAATACTGATAGGCAAAATGCTTGTCCCTGTGTATGGTACCTAAGGTCTGTCTCGAAACCAAAGGATTCAATGACTGGTAAAAAAGCCTACACATTAAGCGGTAACAGAAAACCAAAATTAGTTATTGCAAAACCAAAAACCAATATATTCTGGAAACATGGTTGACAATTATCCAAGGGCTAGAAAAATGAAACGGAACAACAGTAACAGCATCAATTGCATCATTACTAAATCTATCTTCACACACAGTTCACAACCACCACACTGCTGACTATTCTTGATGGGTATCAAACACAAAGACAAGCAATCATTCCAACTCTGTTTGTCTAACCTTAACAATATAAGCTGGTGTCCCAGGCTTTGCTATATCAGCTGTGACATGACCTCTTCTACGAGACAGCACTGTA
>PIAL-9
GAACAGGTGCAGGCTCTAATGGTCGCAACACAACAGACTTGTCCAGTGGATCTCCTGGCACTATAGACCAATGGTCAAATACTGATAGGCAAAATGCTTGTCCCTGTGTATGGTACCTAAGGTCTGTCTCGAAACCAAAGGATTCAATGACTGGTAAAAAAGCCTACACATTAAGCGGTAACAGAAAACCAAAATTAGTTATTGCAAAACCAAAAACCAATATATTCTGGAAACATGGTTGACAACTATCCAAGGGCTAGAAAAATGAAACGGAACAACAGTAACAGCATCAATTGCATCATTACTAAATCTATCTTCACACACAGTTCACAACCACCACACTGCTGACTATTCTTGATGGGTATCAAACACAAAGACGAGCAATCATTCCAACTCTGTTTGTCTAACCTTAACAATATAAGCTGGTGTCCCAGGCTTTGCTATATCAGCTGTGACATGACCTCTTCTACGAGACAGCACTGTA
>PIAL-5
GAACAGGTGCAGGCTCTAATGGTCGCAACACAACAGACTTGTCCAGTGGATCTCCTGGCACTATAGACCAATGGTCAAATACTGATAGGCAAAATGCTTGTCCCTGTGTATGGTACCTAAGGTCTGTCTCGAAACCAAAGGATTCAATGACTGGTAAAAAAGCCTACACATTAAGCGGTAACAGAAAACCAAAATTAGTTATTGCAAAACCAAAAACCAATATATTCTGGAAACATGGTTGACAACTATCCAAGGGCTAGAAAAATGAAACGGAACAACAGTAACAGCATCAATTGCATCATTACTAAATCTGTCTTCACACACAGTTCACAACCACCACACTGCTGACTATTCTTGATGGGTATCAAACACAAAGACAAGCAATCATTCCAACTCTGTTTGTCTAACCTTAACAATATAAGCTGGTGTCCCAGGCTTTGCTATATCAGCTGTGACATGACCTCTTCTACGAGACAGCACTGTA
>PIAL-10
GAACAGGTGCAGGCTCTAATGGTCGCAACACAACAGACTTGTCCAGTGGATCTCCTGGCACTATAGACCAATGGTCAAATACTGATAGGCAAAATGCTTGTCCCTGTGTATGGTACCTAAGGTCTGTCTCGAAACCAAAGGATTCAATGACTGGTAAAAAAGCCTACACATTAAGCGGTAACAGAAAACCAAAATTAGTTATTGCAAAACCAAAAACCAATATATTCTGGAAACATGGTTGACAACTATCCAAGGGCTAGAAAAATGAAACGGAACAACAGTAACAGCATCAATTGCATCATTACTAAATCTATCTTCACACACAGTTCACAACCACCACACTGCTGACTATTCTTGATGGGTATCAAACACAAAGACGAGCAATCATTCCAACTCTGTTTGTCTAACCTTAACAATATAAGCTGGTGTCCCAGGCTTTGCTATATCAGCTGTGACATGACCTCTTCTACGAGACAGCACTGTA
>PIAL-12
GAACAGGTGCAGGCTCTAATGGTCGCAACACAACAGACTTGTCCAGTGGATCTCCTGGCACTATAGACCAATGGTCAAATACTGATAGGCAAAATGCTTGTCCCTGTGTATGGTACCTAAGGTCTGTCTCGAAACCAAAGGATTCAATGACTGGTAAAAAAGCCTACACATTAAGCGGTAACAGAAAACCAAAATTAGTTATTGCAAAACCAAAAACCAATATATTCTGGAAACATGGTTGACAACTATCCAAGGGCTAGAAAAATGAAACGGAACAACAGTAACAGCATCAATTGCATCATTACTAAATCTGTCTTCACACACAGTTCACAACCACCACACTGCTGACTATTCTTGATGGGTATCAAACACAAAGACAAGCAATCATTCCAACTCTGTTTGTCTAACCTTAACAATATAAGCTGGTGTCCCAGGCTTTGCTATATCAGCTGTGACATGACCTCTTCTACGAGACAGCACTGTA
>PIAL-8
GAACAGGTGCAGGCTCTAATGGTCGCAACACAACAGACTTGTCCAGTGGATCTCCTGGCACTATAGACCAATGGTCAAATACTGATAGGCAAAATGCTTGTCCCTGTGTATGGTACCTAAGGTCTGTCTCGAAACCAAAGGATTCAATGACTGGTAAAAAAGCCTACACATTAAGCGGTAACAGAAAACCAAAATTAGTTATTGCAAAACCAAAAACCAATATATTCTGGAAACATGGTTGACAACTATCCAAGGGCTAGAAAAATGAAACGGAACAACAGTAACAGCATCAATTGCATCATTACTAAATCTGTCTTCACACACAGTTCACAACCACCACACTGCTGACTATTCTTGATGGGTATCAAACACAAAGACAAGCAATCATTCCAACTCTGTTTGTCTAACCTTAACAATATAAGCTGGTGTCCCAGGCTTTGCTATATCAGCTGTGACATGACCTCTTCTACGAGACAGCACTGTA
>PIAY-1
GAACAGGTGCAGGCTCTAATGGTCGCAACACAACAGACTTGTCCAGTGGATCTCCTGGCACTATAGACCAATGGTCAAATACTGATAGGCAAAATGCTTGTCCCTGTGTATGGTACCTAAGGTCTGTCTCGAAACCAAAGGATTCAATGACTGGTAAAAAAGCCTACACATTAAGCGGTAACAGAAAACCAAAATTAGTTATTGCAAAACCAAAAACCAATATATTCTGGAAACATGGTTGACAACTATCCAAGGGCTAGAAAAATGAAACGGAACAACAGTAACAGCATCAATTGCATCATTACTAAATCTATCTTCACACACAGTTCACAACCACCACACTGCTGACTATTCTTGATGGGTATCAAACACAAAGACAAGCAATCATTCCAACTCTGTTTGTCTAACCTTAACAATATAAGCTGGTGTCCCAGGCTTTGCTATATCAGCTGTGACATGACCTCTTCTACGAGACAGCACTGTA
>PIAY-8
GAACAGGTGCAGGCTCTAATGGTCGCAACACAACAGACTTGTCCAGTGGATCTCCTGGCACTATAGACCAATGGTCAAATACTGATAGGCAAAATGCTTGTCCCTGTGTATGGTACCTAAGGTCTGTCTCGAAACCAAAGGATTCAATGACTGGTAAAAAAGCCTACACATTAAGCGGTAACAGAAAACCAAAATTAGTTATTGCAAAACCAAAAACCAATATATTCTGGAAACATGGTTGACAACTATCCAAGGGCTAGAAAAATGAAACGGAACAACAGTAACAGCATCAATTGCATCATTACTAAATCTATCTTCACACACAGTTCACAACCACCACACTGCTGACTATTCTTGATGGGTATCAAACACAAAGACAAGCAATCATTCCAACTCTGTTTGTCTAACCTTAACAATATAAGCTGGTGTCCCAGGCTTTGCTATATCAGCTGTGACATGACCTCTTCTACGAGACAGCACTGTA
>PIAY-6
GAACAGGTGCAGGCTCTAATGGTCGCAACACAACAGACTTGTCCAGTGGATCTCCTGGCACTATAGACCAATGGTCAAATACTGATAGGCAAAATGCTTGTCCCTGTGTATGGTACCTAAGGTCTGTCTCGAAACCAAAGGATTCAATGACTGGTAAAAAAGCCTACACATTAAGCGGTAACAGAAAACCAAAATTAGTTATTGCAAAACCAAAAACCAATATATTCTGGAAACATGGTTGACAACTATCCAAGGGCTAGAAAAATGAAACGGAACAACAGTAACAGCATCAATTGCATCATTACTAAATCTATCTTCACACACAGTTCACAACCACCACACTGCTGACTATTCTTGATGGGTATCAAACACAAAGACAAGCAATCATTCCAACTCTGTTTGTCTAACCTTAACAATATAAGCTGGTGTCCCAGGCTTTGCTATATCAGCTGTGACATGACCTCTTCTACGAGACAGCACTGTA
>PIAY-19
GAACAGGTGCAGGCTCTAATGGTCGCAACACAACAGACTTGTCCAGTGGATCTCCTGGCACTATAGACCAATGGTCAAATACTGATAGGCAAAATGCTTGTCCCTGTGTATGGTACCTAAGGTCTGTCTCGAAACCAAAGGATTCAATGACTGGTAAAAAAGCCTACACATTAAGCGGTAACAGAAAACCAAAATTAGTTATTGCAAAACCAAAAACCAATATATTCTGGAAACATGGTTGACAACTATCCAAGGGCTAGAAAAATGAAACGGAACAACAGTAACAGCATCAATTGCATCATTACTAAATCTATCTTCACACACAGTTCACAACCACCACACTGCTGACTATTCTTGATGGGTATCAAACACAAAGACAAGCAATCATTCCAACTCTGTTTGTCTAACCTTAACAATATAAGCTGGTGTCCCAGGCTTTGCTATATCAGCTGTGACATGACCTCTTCTACGAGACAGCACTGTA
>PIAY-4
GAACAGGTGCAGGCTCTAATGGTCGCAACACAACAGACTTGTCCAGTGGATCTCCTGGCACTATAGACCAATGGTCAAATACTGATAGGCAAAATGCTTGTCCCTGTGTATGGTACCTAAGGTCTGTCTCGAAACCAAAGGATTCAATGACTGGTAAAAAAGCCTACACATTAAGCGGTAACAGAAAACCAAAATTAGTTATTGCAAAACCAAAAACCAATATATTCTGGAAACATGGCTGACAACTATCCAAGGGCTAGAAAAATGAAACGGAACAACAGTAACAGCATCAATTGCATCATTACTAAATCTATCTTCACACACAGTTCACAACCACCACACTGCTGACTATTCTTGATGGGTATCAAACACAAAGACAAGCAATCATTCCAACTCTGTTTGTCTAACCTTAACAATATAAGCTGGTGTCCCAGGCTTTGCTATATCAGCTGTGACATGACCTCTTCTACGAGACAGCACTGTA
>PIAY-17
GAACAGGTGCAGGCTCTAATGGTCGCAACACAACAGACTTGTCCAGTGGATCTCCTGGCACTATAGACCAATGGTCAAATACTGATAGGCAAAATGCTTGTCCCTGTGTATGGTACCTAAGGTCTGTCTCGAAACCAAAGGATTCAATGACTGGTAAAAAAGCCTACGCATTAAGCGGTAACAGAAAACCAAAATTAGTTATTGCAAAACCAAAAACCAATATATTCTGGAAACATGGCTGACAACTATCCAAGGGCTAGAAAAATGAAACGGAACAACAGTAACAGCATCAATTGCATCATTACTAAATCTATCTTCACACACAGTTCACAACCACCACACTGCTGACTATTCTTGATGGGTATCAAACACAAAGACAAGCAATCATTCCAACTCTGTTTGTCTAACCTTAACAATATAAGCTGGTGTCCCAGGCTTTGCTATATCAGCTGTGACATGACCTCTTCTACGAGACAGCACTGTA
>PIAY-10
GAACAGGTGCAGGCTCTAATGGTCGCAACACAACAGACTTGTCCAGTGGATCTCCTGGCACTATAGACCAATGGTCAAATACTGATAGGCAAAATGCTTGTCCCTGTGTATGGTACCTAAGGTCTGTCTCGAAACCAAAGGATTCAATGACTGGTAAAAAAGCCTACACATTAAGCGGTAACAGAAAACCAAAATTAGTTATTGCAAAACCAAAAACCAATATATTCTGGAAACATGGTTGACAACTATCCAAGGGCTAGAAAAATGAAACGGAACAACAGTAACAGCATCAATTGCATCATTACTAAATCTATCTTCACACACAGTTCACAACCACCACACTGCTGACTATTCTTGATGGGTATCAAACACAAAGACAAGCAATCATTCCAACTCTGTTTGTCTAACCTTAACAATATAAGCTGGTGTCCCAGGCTTTGCTATATCAGCTGTGACATGACCTCTTCTACGAGACAGCACTGTA
>PIAY-14
GAACAGGTGCAGGCTCTAATGGTCGCAACACAACAGACTTGTCCAGTGGATCTCCTGGCACTATAGACCAATGGTCAAATACTGATAGGCAAAATGCTTGTCCCTGTGTATGGTACCTAAGGTCTGTCTCGAAACCAAAGGATTCAATGACTGGTAAAAAAGCCTACACATTAAGCGGTAACAGAAAACCAAAATTAGTTATTGCAAAACCAAAAACCAATATATTCTGGAAACATGGCTGACAACTATCCAAGGGCTAGAAAAATGAAACGGAACAACAGTAACAGCATCAATTGCATCATTACTAAATCTATCTTCACACACAGTTCACAACCACCACACTGCTGACTATTCTTGATGGGTATCAAACACAAAGACAAGCAATCATTCCAACTCTGTTTGTCTAACCTTAACAATATAAGCTGGTGTCCCAGGCTTTGCTATATCAGCTGTGACATGACCTCTTCTACGAGACAGCACTGTA
>PIAY-3
GAACAGGTGCAGGCTCTAATGGTCGCAACACAACAGACTTGTCCAGTGGATCTCCTGGCACTATAGACCAATGGTCAAATACTGATAGGCAAAATGCTTGTCCCTGTGTATGGTACCTAAGGTCTGTCTCGAAACCAAAGGATTCAATGACTGGTAAAAAAGCCTACACATTAAGCGGTAACAGAAAACCAAAATTAGTTATTGCAAAACCAAAAACCAATATATTCTGGAAACATGGCTGACAACTATCCAAGGGCTAGAAAAATGAAACGGAACAACAGTAACAGCATCAATTGCATCATTACTAAATCTATCTTCACACACAGTTCACAACCACCACACTGCTGACTATTCTTGATGGGTATCAAACACAAAGACAAGCAATCATTCCAACTCTGTTTGTCTAACCTTAACAATATAAGCTGGTGTCCCAGGCTTTGCTATATCAGCTGTGACATGACCTCTTCTACGAGACAGCACTGTA
>PIAY-5
GAACAGGTGCAGGCTCTAATGGTCGCAACACAACAGACTTGTCCAGTGGATCTCCTGGCACTATAGACCAATGGTCAAATACTGATAGGCAAAATGCTTGTCCCTGTGTATGGTACCTAAGGTCTGTCTCGAAACCAAAGGATTCAATGACTGGTAAAAAAGCCTACACATTAAGCGGTAACAGAAAACCAAAATTAGTTATTGCAAAACCAAAAACCAATATATTCTGGAAACATGGTTGACAACTATCCAAGGGCTAGAAAAATGAAACGGAACAACAGTAACAGCATCAATTGCATCATTACTAAATCTATCTTCACACACAGTTCACAACCACCACACTGCTGACTATTCTTGATGGGTATCAAACACAAAGACAAGCAATCATTCCAACTCTGTTTGTCTAACCTTAACAATATAAGCTGGTGTCCCAGGCTTTGCTATATCAGCTGTGACATGACCTCTTCTACGAGACAGCACTGTA
>PIAY-18
GAACAGGTGCAGGCTCTAATGGTCGCAACACAACAGACTTGTCCAGTGGATCTCCTGGCACTATAGACCAATGGTCAAATACTGATAGGCAAAATGCTTGTCCCTGTGTATGGTACCTAAGGTCTGTCTCGAAACCAAAGGATTCAATGACTGGTAAAAAAGCCTACACATTAAGCGGTAACAGAAAACCAAAATTAGTTATTGCAAAACCAAAAACCAATATATTCTGGAAACATGGTTGACAACTATCCAAGGGCTAGAAAAATGAAACGGAACAACAGTAACAGCATCAATTGCATCATTACTAAATCTATCTTCACACACAGTTCACAACCACCACACTGCTGACTATTCTTGATGGGTATCAAACACAAAGACAAGCAATCATTCCAACTCTGTTTGTCTAACCTTAACAATATAAGCTGGTGTCCCAGGCTTTGCTATATCAGCTGTGACATGACCTCTTCTACGAGACAGCACTGTA
>PIAY-15
GAACAGGTGCAGGCTTTAATGGTCGCAACACAACAGACTTGTCCAGTGGATCTCCTGGCACTATAGACCAATGGTCAAATACTGATAGGCAAAATGCTTGTCCCTGTGTATGGTACCTAAGGTCTGTCTCGAAACCAAAGGATTCAATGACTGGTAAAAAAGCCTACACATTAAGCGGTAACAGAAAACCAAAATTAGTTATTGCAAAACCAAAAACCAATATATTCTGGAAACATGGTTGACAACTATCCAAGGGCTAGAAAAATGAAACGGAACAACAGTAACAGCATCAATTGCATCATTACTAAATCTATCTTCACACACAGTTCACAACCACCACACTGCTGACTATTCTTGATGGGTATCAAACACAAAGACAAGCAATCATTCCAACTCTGTTTGTCTAACCTTAACAATATAAGCTGGTGTCCCAGGCTTTGCTATATCAGCTGTGACATGACCTCTTCTACGAGACAGCACTGTA
>PIAY-16
GAACAGGTGCAGGCTCTAATGGTCGCAACACAACAGACTTGTCCAGTGGATCTCCTGGCACTATAGACCAATGGTCAAATACTGATAGGCAAAATGCTTGTCCCTGTGTATGGTACCTAAGGTCTGTCTCGAAACCAAAGGATTCAATGACTGGTAAAAAAGCCTACACATTAAGCGGTAACAGAAAACCAAAATTAGTTATTGCAAAACCAAAAACCAATATATTCTGGAAACATGGTTGACAACTATCCAAGGGCTAGAAAAATGAAACGGAACAACAGTAACAGCATCAATTGCATCATTACTAAATCTATCTTCACACACAGTTCACAACCACCACACTGCTGACTATTCTTGATGGGTATCAAACACAAAGACAAGCAATCATTCCAACTCTGTTTGTCTAACCTTAACAATATAAGCTGGTGTCCCAGGCTTTGCTATATCAGCTGTGACATGACCTCTTCTACGAGACAGCACTGTA
>PIAY-9
GAACAGGTGCAGGCTCTAATGGTCGCAACACAACAGACTTGTCCAGTGGATCTCCTGGCACTATAGACCAATGGTCAAATACTGATAGGCAAAATGCTTGTCCCTGTGTATGGTACCTAAGGTCTGTCTCGAAACCAAAGGATTCAATGACTGGTAAAAAAGCCTACACATTAAGCGGTAACAGAAAACCAAAATTAGTTATTGCAAAACCAAAAACCAATATATTCTGGAAACATGGTTGACAACTATCCAAGGGCTAGAAAAATGAAACGGAACAACAGTAACAGCATCAATTGCATCATTACTAAATCTATCTTCACACACAGTTCACAACCACCACACTGCTGACTATTCTTGATGGGTATCAAACACAAAGACAAGCAATCATTCCAACTCTGTTTGTCTAACCTTAACAATATAAGCTGGTGTCCCAGGCTTTGCTATATCAGCTGTGACATGACCTCTTCTACGAGACAGCACTGTA
>PIAY-2
GAACAGGTGCAGGCTCTAATGGTCGCAACACAACAGACTTGTCCAGTGGATCTCCTGGCACTATAGACCAATGGTCAAATACTGATAGGCAAAATGCTTGTCCCTGTGTATGGTACCTAAGGTCTGTCTCGAAACCAAAGGATTCAATGACTGGTAAAAAAGCCTACACATTAAGCGGTAACAGAAAACCAAAATTAGTTATTGCAAAACCAAAAACCAATATATTCTGGAAACATGGTTGACAACTATCCAAGGGCTAGAAAAATGAAACGGAACAACAGTAACAGCATCAATTGCATCATTACTAAATCTATCTTCACACACAGTTCACAACCACCACACTGCTGACTATTCTTGATGGGTATCAAACACAAAGACAAGCAATCATTCCAACTCTGTTTGTCTAACCTTAACAATATAAGCTGGTGTCCCAGGCTTTGCTATATCAGCTGTGACATGACCTCTTCTACGAGACAGCACTGTA
>PIAY-13
GAACAGGTGCAGGCTCTAATGGTCGCAACACAACAGACTTGTCCAGTGGATCTCCTGGCACTATAGACCAATGGTCAAATACTGATAGGCAAAATGCTTGTCCCTGTGTATGGTACCTAAGGTCTGTCTCGAAACCAAAGGATTCAATGACTGGTAAAAAAGCCTACACATTAAGCGGTAACAGAAAACCAAAATTAGTTATTGCAAAACCAAAAACCAATATATTCTGGAAACATGGTTGACAACTATCCAAGGGCTAGAAAAATGAAACGGAACAACAGTAACAGCATCAATTGCATCATTACTAAATCTATCTTCACACACAGTTCACAACCACCACACTGCTGACTATTCTTGATGGGTATCAAACACAAAGACAAGCAATCATTCCAACTCTGTTTGTCTAACCTTAACAATATAAGCTGGTGTCCCAGGCTTTGCTATATCAGCTGTGACATGACCTCTTCTACGAGACAGCACTGTA
>PIAY-7
GAACAGGTGCAGGCTCTAATGGTCGCAACACAACAGACTTGTCCAGTGGATCTCCTGGCACTATAGACCAATGGTCAAATACTGATAGGCAAAATGCTTGTCCCTGTGTATGGTACCTAAGGTCTGTCTCGAAACCAAAGGATTCAATGACTGGTAAAAAAGCCTACACATTAAGCGGTAACAGAAAACCAAAATTAGTTATTGCAAAACCAAAAACCAATATATTCTGGAAACATGGTTGACAACTATCCAAGGGCTAGAAAAATGAAACGGAACAACAGTAACAGCATCAATTGCATCATTACTAAATCTATCTTCACACACAGTTCACAACCACCACACTGCTGACTATTCTTGATGGGTATCAAACACAAAGACAAGCAATCATTCCAACTCTGTTTGTCTAACCTTAACAATATAAGCTGGTGTCCCAGGCTTTGCTATATCAGCTGTGACATGACCTCTTCTACGAGACAGCACTGTA
>PIBU-1
GAACAGGTGCAGGCTCTAATGGTCGCAACACAACAGACTTGTCCAGTGGATCTCCTGGCACTATAGACCAATGGTCAAATACTGATAGGCAAAATGCTTGTCCCTGTGTATGGTACCTAAGGTCTGTCTCGAAACCAAAGGATTCAATGACTGGTAGAAAAGCCTACACATTAAGCGGTAACAGAAAACCAGAACTAGTTATTGCAAAACCAAAAACCAATATATTCTGGAAACATGGTTGACAACTATCCAAGGGCTAGAAAAATGAAACGGAACAACAGTAACAGCATCAATTGCATCATTACTAAATCTAACTTCACACACAGTTCACAATCACCACACTGCTGACTATTCTTGATGGGTATCAAACACAAAGACAAGCAATCACTCCAACTCTGTTTGTCTAACCTTAACAATATAAGCTGGCGTCCCAGGCTTTGCTATGTCAGCTGTGACATGACCTCTTCTACGAGACAGCACTGTA
>PIFL-8
GAACAGGTGCAGGCTCTAATGGTCGCAACACAACAGACTTGTCCAGTGGATCTCCTGGCACTATAGACCAATGGTCAAATACTGATAGGCAAAATGCTTGTCCCTGTGTATGGTACGTAAGGTCTGTCTCGAAACCAAAGGATTCAATGACTGGTAAAAAAGCCTACACATTAAGCGGTAACAGAAAACCAAAATTAGTTATTGCAAAACCAAAAACCAATATATTCTGGAAACATGGTTGACAACTATCCAAGGGCTAGAAAAATGAAACGGAACAACAGTAACAGCATCAATTGCATCATTACTAAATCTATCTTCACACACAGTTCACAACCACCACACTGCTGACTATTCTTGATGGGTATCAAACACAAAGACAAGCAATCATTCCAACTCTGTTTGTCTAACCTTAACAATATAAGCTGGTGTCCCAGGCTTTGCTATATCAGCTGTGACATGACCTCTTCTACGAGACAGCACTGTA
>PIFL-15
GAACAGGTGCAGGCTCTAATGGTCGCAACACAACAGACTTGTCCAGTGGATCTCCTGGCACTATAGACCAATGGTCAAATACTGATAGGCAAAATGCTTGTCCCTGTGTATGGTACCTAAGGTCTGTCTCGAAACCAAAGGATTCAATGACTGGTAAAAAAGCCTACACATTAAGCGGTAACAGAAAACCAAAATTAGTTATTGCAAAACCAAAAACCAATATATTCTGGAAACATGGTTGACAACTATCCAAGGGCTAAAAAAATGAAACGGAACAACACTAACAGCATCAATTGCATCATTACTAAATCTATCTTCACACACAGTTCACAACCACCACACTGCTGACTATTCTTGATGGGTATCAAACACAAAGACAAGCAATCATTCCAACTCTGTTTGTCTAACCTTAACAATATAAGCTGGTGTCCCAGGCTTTGCTATATCACCTGTGACATGACCTCTTCTACGAGACAGCACTGTA
>PIFL-9
GAACAGGTGCAGGCTCTAATGGTCGCAACACAACAGACTTGTCCAGTGGATCTCCTGGCACTATAGACCAATGGTCAAATACTGATAGGCAAAATGCTTGTCCCTGTGTATGGTACCTAAGGTCTGTCTCGAAACCAAAGGATTCAATGACTGGTAAAAAAGCCTACACATTAAGCGGTAACAGAAAACCAAAATTAGTTATTGCAAAACCAAAAACCAATATATTCTGGAAACATGGTTGACAACTATCCAAGGGCTAGAAAAATGAAACGGAACAACAGTAACAGCATCAATTGCATCATTACTAAATCTATCTTCACACACAGTTCACAACCACCACACTGCTGACTATTCTTGATGGGTATCAAACACAAAGACAAGCAATCATTCCAACTCTGTTTGTCTAACCTTAACAATATAAGCTGGTGTCCCAGGCTTTGCTATATCAGCTGTGACATGACCTCTTCTACGAGACAGCACTGTA
>PIFL-17
GAACAGGTGCAGGCTCTAATGGTCGCAACACAACAGACTTGTCCAGTGGATCTCCTGGCACTATAGACCAATGGTCAAATACTGATAGGCAAAATGCTTGTCCCTGTGTATGGTACCTAAGGTCTGTCTCGAAACCAAAGGATTCAATGACTGGTAAAAAAGCCTACACATTAAGCGGTAACAGAAAACCAAAATTAGTTATTGCAAAACCAAAAACCAATATATTCTGGAAACATGGTTGACAACTATCCAAGGGCTAGAAAAATGAAACGGAACAACAGTAACAGCATCAATTGCATCATTACTAAATCTATCTTCACACACAGTTCACAACCACCACACTGCTGACTATTCTTGATGGGTATCAAACACAAAGACAAGCAATCATTCCAACTCTGTTTGTCTAACCTTAACAATATAAGCTGGTGTCCCAGGCTTTGCTATATCAGCTGTGACATGACCTCTTCTACGAGACAGCACTGTA
>PIFL-3
GAACAGGTGCAGGCTCTAATGGTCGCAACACAACAGACTTGTCCAGTGGATCTCCTGGCACTATAGACCAATGGTCAAATACTGATAGGCAAAATGCTTGTCCCTGTGTATGGTACCTAAGGTCTGTCTCGAAACCAAAGGATTCAATGACTGGTAAAAAAGCCTACACATTAAGCGGTAACAGAAAACCAAAATTAGTTATTGCAAAACCAAAAACCAATATATTCTGGAAACATGGTTGACAACTATCCAAGGGCTAGAAAAATGAAACGGAACAACAGTAACAGCATCAATTGCATCATTACTAAATCTATCTTCACACACAGTTCACAACCACCACACTGCTGACTATTCTTGATGGGTATCAAACACAAAGACAAGCAATCATTCCAACTCTGTTTGTCTAACCTTAACAATATAAGCTGGTGTCCCAGGCTTTGCTATATCAGCTGTGACATGACCTCTTCTACGAGACAGCACTGTA
>PIFL-13
GAACAGGTGCAGGCTCTAATGGTCGCAACACAACAGACTTGTCCAGTGGATCTCCTGGCACTATAGACCAATGGTCAAATACTGATAGGCAAAATGCTTGTCCCTGTGTATGGTACCTAAGGTCTGTCTCGAAACCAAAGGATTCAATGACTGGTAAAAAAGCCTACACATTAAGCGGTAACAGAAAACCAAAATTAGTTATTGCAAAACCAAAAACCAATATATTCTGGAAACATGGTTGACAACTATCCAAGGGCTAGAAAAATGAAACGGAACAACAGTAACAGCATCAATTGCATCATTACTAAATCTATCTTCACACACAGTTCACAACCACCACACTGCTGACTATTCTTGATGGGTATCAAACACAAAGACAAGCAATCATTCCAACTCTGTTTGTCTAACCTTAACAATATAAGCTGGTGTCCCAGGCTTTGCTATATCAGCTGTGACATGACCTCTTCTACGAGACAGCACTGTA
>PIFL-1
GAACAGGTGCAGGCTCTAATGGTCGCAACACAACAGACTTGTCCAGTGGATCTCCTGGCACTATAGACCAATGGTCAAATACTGATAGGCAAAATGCTTGTCCCTGTGTATGGTACCTAAGGTCTGTCTCGAAACCAAAGGATTCAATGACTGGTAAAAAAGCCTACACATTAAGCGGTAACAGAAAACCAAAATTAGTTATTGCAAAACCAAAAACCAATATATTCTGGAAACATGGTTGACAACTATCCAAGGGCTAGAAAAATGAAACGGAACAACAGTAACAGCATCAATTGCATCATTACTAAATCTATCTTCACACACAGTTCACAACCACCACACTGCTGACTATTCTTGATGGGTATCAAACACAAAGACAAGCAATCATTCCAACTCTGTTTGTCTAACCTTAACAATATAAGCTGGTGTCCCAGGCTTTGCTATATCAGCTGTGACATGACCTCTTCTACGAGACAGCACTGTA
>PIFL-12
GAACAGGTGCAGGCTCTAATGGTCGCAACACAACAGACTTGTCCAGTGGATCTCCTGGCACTATAGACCAATGGTCAAATACTGATAGGCAAAATGCTTGTCCCTGTGTATGGTACCTAAGGTCTGTCTCGAAACCAAAGGATTCAATGACTGGTAAAAAAGCCTACACATTAAGCGGTAACAGAAAACCAAAATTAGTTATTGCAAAACCAAAAACCAATATATTCTGGAAACATGGTTGACAACTATCCAAGGGCTAGAAAAATGAAACGGAACAACAGTAACAGCATCAATTGCATCATTACTAAATCTATCTTCACACACAGTTCACAACCACCACACTGCTGACTATTCTTGATGGGTATCAAACACAAAGACAAGCAATCATTCCAACTCTGTTTGTCTAACCTTAACAATATAAGCTGGTGTCCCAGGCTTTGCTATATCAGCTGTGACATGACCTCTTCTACGAGACAGCACTGTA
>PIFL-16
GAACAGGTGCAGGCTCTAATGGTCGCAACACAACAGACTTGTCCAGTGGATCTCCTGGCACTATAGACCAATGGTCAAATACTGATAGGCAAAATGCTTGTCCCTGTGTATGGTACCTAAGGTCTGTCTCGAAACCAAAGGATTCAATGACTGGTAAAAAAGCCTACACATTAAGCGGTAACAGAAAACCAAAATTAGTTATTGCAAAACCAAAAACCAATATATTCTGGAAACATGGCTGACAACTATCCAAGGGCTAGAAAAATGAAACGGAACAACAGTAACAGCATCAATTGCATCATTACTAAATCTATCTTCACACACAGTTCACAACCACCACACTGCTGACTATTCTTGATGGGTATCAAACACAAAGACAAGCAATCATTCCAACTCTGTTTGTCTAACCTTAACAATATAAGCTGGTGTCCCAGGCTTTGCTATATCAGCTGTGACATGACCTCTTCTACGAGACAGCACTGTA
>PIFL-10
GAACAGGTGCAGGCTCTAATGGTCGCAACACAACAGACTTGTCCAGTGGATCTCCTGGCACTATAGACCAATGGTCAAATACGGATAGGCAAAATGCTTGTCCCTGTGTATGGTACCTAAGGTCTGTCTCGAAACCAAAGGATTCAATGACTGGTAAAAAAGCCTACACATTAAGCGGTAACAGAAAACCAAAATTAGTTATTGCAAAACCAAAAACCAATATATTCTGGAAACATGGTTGACAACTATCCAAGGGCTAGAAAAATGAAACGGAACAACAGTAACAGCATCAATTGCATCATTACTAAATCTATCTTCACACACAGTTCACAACCACCACACTGCTGACTATTCTTGATGGGTATCAAACACAAAGACAAGCAATCATTCCAACTCTGTTTGTCTAACCTTAACAATATAAGCTGGTGTCCCAGGCTTTGCTATATCAGCTGTGACATGACCTCTTCTACGAGACAGCACTGTA
>PIGE-2
GAACAGGTGCAGGCTCTAATGGTCGCAACACAACAGACTTGTCCAGTGGATCTCCTGGCACTATAGACCAATGGTCAAATACTGATAGGCAAAATGCTTGTCCCTGTGTATGGTACCTAAGGTCTGTCTCGAAACCAAAGGATTCAATGACTGGTAGAAAAGCCTACACATTAAGCGGTAACAGAAAACCAGAATTAGTTATTGCAAAACCAAAAACCAATATATTCTGGAAACATGGTTGACAACTATCCAAGGGCTAGAAAAATGAAACGGAACAACAGTAACAGCATCAATTGCATCATTACTAAATCTATCTTCACACACAGTTCACAACCACCACACTGCTGACTATTCTTGATGGGTATCAAACACAAAGACAAGCAATCACTCCAACTCTGTTTGTCTAACCTTAACAATATAAGCTGGCGTCCCAGGCTTTGCTATATCAGCTGTGACATGACCTCTTCTACGAGACAGCACTGTA
>PIGE-1
GAACAGGTGCAGGCTCTAATGGTCGCAACACAACAGACTTGTCCAGTGGATCTCCTGGCACTATAGACCAATGGTCAAATACTGATAGGCAAAATGCTTGTCCCTGTGTATGGTACCTAAGGTCTGTCTCGAAACCAAAGGATTCAATGACTGGTAGAAAAGCCTACACATTAAGCGGTAACAGAAAACCAGAATTAGTTATTGCAAAACCAAAAACCAATATATTCTGGAAACATGGTTGACAACTATCCAAGGGCTAGAAAAATGAAACGGAACAACAGTAACAGCATCAATTGCATCATTACTAAATCTATCTTCACACACAGTTCACAACCACCACACTGCTGACTATTCTTGATGGGTATCAAACACAAAGACAAGCAATCACTCCAACTCTGTTTGTCTAACCTTAACAATATAAGCTGGCGTCCCAGGCTTTGCTATATCAGCTGTGACATGACCTCTTCTACGAGACAGCACTGTA
>PIMN-3
GAACAGGTGCAGGCTCTAATGGTCGCAACACAACAGACTTGTCCAGTGGATCTCCTGGCACTATAGACCAATGGTCAAATACTGATAGGCAAAATGCTTGTCCCTGTGTATGGTACCTAAGGTCTGTCTCGAAACCAAAGGATTCAATGACTGGTAAAAAAGCCTACACATTAAGCAGTAACAGAAAACCAAAATTAGTTATTGCAAAACCAAAAACCAATATAATCTGGAAACATGGTTGACAACTATCCAAGGGCTAGAAAAATGAAACGGAACAACAGTAACAGCATCAATTGCATCATTAATAAATCTATCTTCACACACAGTTCACAACCACCACACTGCTGACTATTCTTGATGGGTATCAAACACAAAGACAAGCAATCATTCCAACTCTGTTTGTCTAACCTTAACAATATAAGCTGGTGTCCCAGGCTTTGCTATATCAGCTGTGACATGACCTCTTCTACGAGACAGCACTGTA
>PIMN-9
GAACAGGTGCAGGCTCTAATGGTCGCAACACAACAGACTTGTCCAGTGGATCTCCTGGCACTATAGACCAATGGTCAAATACTGATAGGCAAAATGCTTGTCCCTGTGTATGGTACCTAAGGTCTGTCTCGAAACCAAAGGATTCAATGACTGGTAAAAAAGCCTACACATTAAGCAGTAACAGAAAACCAAAATTAGTTATTGCAAAACCAAAAACCAATATAATCTGGAAACATGGTTGACAACTATCCAAGGGCTAGAAAAATGAAACGGAACAACAGTAACAGCATCAATTGCATCATTAATAAATCTATCTTCACACACAGTTCACAACCACCACACTGCTGACTATTCTTGATGGGTATCAAACACAAAGACAAGCAATCATTCCAACTCTGTTTGTCTAACCTTAACAATATAAGCTGGTGTCCCAGGCTTTGCTATATCAGCTGTGACATGACCTCTTCTACGAGACAGCACTGTA
>PIMN-5
GAACAGGTGCAGGCTCTAATGGTCGCAACACAACAGACTTGTCCAGTGGATCTCCTGGCACTATAGACCAATGGTCAAATACTGATAGGCAAAATGCTTGTCCCTGTGTATGGTACCTAAGGTCTGTCTCGAAACCAAAGGATTCAATGACTGGTAAAAAAGCCTACACATTAAGCGGTAACAGAAAACCAAAATTAGTTATTGCAAAACCAAAAACCAATATATTCTGGAAACATGGTTGACAACTATCCAAGGGCTAGAAAAATGAAACGGAACAACAGTAACAGCATCAATTGCATCATTACTAAATCTATCTTCACACACAGTTCACAACCACCACACTGCTGACTATTCTTGATGGGTATCAAACACAAAGACAAGCAATCATTCCAACTCTGTTTGTCTAACCTTAACAATATAAGCTGGTGTCCCAGGCTTTGCTATATCAGCTGTGACATGACCTCTTCTACGAGACAGCACTGTA
>PIMN-18
GAACAGGTGCAGGCTCTAATGGTCGCAACACAACAGACTTGTCCAGTGGATCTCCTGGCACTATAGACCAATGGTCAAATACTGATAGGCAAAATGCTTGTCCCTGTGTATGGTACCTAAGGTCTGTCTCGAAACCAAAGGATTCAATGACTGGTAAAAAAGCCTACACATTAAGCAGTAACAGAAAACCAAAATTAGTTATTGCAAAACCAAAAACCAATATAATCTGGAAACATGGTTGACAACTATCCAAGGGCTAGAAAAATGAAACGGAACAACAGTAACAGCATCAATTGCATCATTAATAAATCTATCTTCACACACAGTTCACAACCACCACACTGCTGACTATTCTTGATGGGTATCAAACACAAAGACAAGCAATCATTCCAACTCTGTTTGTCTAACCTTAACAATATAAGCTGGTGTCCCAGGCTTTGCTATATCAGCTGTGACATGACCTCTTCTACGAGACAGCACTGTA
>PIMN-14
GAACAGGTGCAGGCTCTAATGGTCGCAACACAACAGACTTGTCCAGTGGATCTCCTGGCACTATAGACCAATGGTCAAATACTGATAGGCAAAATGCTTGTCCCTGTGTATGGTACCTAAGGTCTGTCTCGAAACCAAAGGATTCAATGACTGGTAAAAAAGCCTACACATTAAGCAGTAACAGAAAACCAAAATTAGTTATTGCAAAACCAAAAACCAATATAATCTGGAAACATGGTTGACAACTATCCAAGGGCTAGAAAAATGAAACGGAACAACAGTAACAGCATCAATTGCATCATTAATAAATCTATCTTCACACACAGTTCACAACCACCACACTGCTGACTATTCTTGATGGGTATCAAACACAAAGACAAGCAATCATTCCAACTCTGTTTGTCTAACCTTAACAATATAAGCTGGTGTCCCAGGCTTTGCTATATCAGCTGTGACATGACCTCTTCTACGAGACAGCACTGTA
>PIMN-1
GAACAGGTGCAGGCTCTAATGGTCGCAACACAACAGACTTGTCCAGTGGATCTCCTGGCACTATAGACCAATGGTCAAATACTGATAGGCAAAATGCTTGTCCCTGTGTATGGTACCTAAGGTCTGTCTCGAAACCAAAGGATTCAATGACTGGTAAAAAAGCCTACACATTAAGCGGTAACAGAAAACCAAAATTAGTTATTGCAAAACCAAAAACCAATATATTCTGGAAACATGGTTGACAACTATCCAAGGGCTAGAAAAATGAAACGGAACAACAGTAACAGCATCAATTGCATCATTACTAAATCTATCTTCACACACAGTTCACAACCACCACACTGCTGACTATTCTTGATGGGTATCAAACACAAAGACAAGCAATCATTCCAACTCTGTTTGTCTAACCTTAACAATATAAGCTGGTGTCCCAGGCTTTGCTATATCAGCTGTGACATGACCTCTTCTACGAGACAGCACTGTA
>PIMN-10
GAACAGGTGCAGGCTCTAATGGTCGCAACACAACAGACTTGTCCAGTGGATCTCCTGGCACTATAGACCAATGGTCAAATACTGATAGGCAAAATGCTTGTCCCTGTGTATGGTACCTAAGGTCTGTCTCGAAACCAAAGGATTCAATGACTGGTAAAAAAGCCTACACATTAAGCAGTAACAGAAAACCAAAATTAGTTATTGCAAAACCAAAAACCAATATAATCTGGAAACATGGTTGACAACTATCCAAGGGCTAGAAAAATGAAACGGAACAACAGTAACAGCATCAATTGCATCATTAATAAATCTATCTTCACACACAGTTCACAACCACCACACTGCTGACTATTCTTGATGGGTATCAAACACAAAGACAAGCAATCATTCCAACTCTGTTTGTCTAACCTTAACAATATAAGCTGGTGTCCCAGGCTTTGCTATATCAGCTGTGACATGACCTCTTCTACGAGACAGCACTGTA
>PIMN-2
GAACAGGTGCAGGCTCTAATGGTCGCAACACAACAGACTTGTCCAGTGGATCTCCTGGCACTATAGACCAATGGTCAAATACTGATAGGCAAAATGCTTGTCCCTGTGTATGGTACCTAAGGTCTGTCTCGAAACCAAAGGATTCAATGACTGGTAAAAAAGCCTACACATTAAGCAGTAACAGAAAACCAAAATTAGTTATTGCAAAACCAAAAACCAATATAATCTGGAAACATGGTTGACAACTATCCAAGGGCTAGAAAAATGAAACGGAACAACAGTAACAGCATCAATTGCATCATTAATAAATCTATCTTCACACACAGTTCACAACCACCACACTGCTGACTATTCTTGATGGGTATCAAACACAAAGACAAGCAATCATTCCAACTCTGTTTGTCTAACCTTAACAATATAAGCTGGTGTCCCAGGCTTTGCTATATCAGCTGTGACATGACCTCTTCTACGAGACAGCACTGTA
>PIMN-6
GAACAGGTGCAGGCTCTAATGGTCGCAACACAACAGACTTGTCCAGTGGATCTCCTGGCACTATAGACCAATGGTCAAATACTGATAGGCAAAATGCTTGTCCCTGTGTATGGTACCTAAGGTCTGTCTCGAAACCAAAGGATTCAATGACTGGTAAAAAAGCCTACACATTAAGCGGTAACAGAAAACCAAAATTAGTTATTGCAAAACCAAAAACCAATATATTCTGGAAACATGGTTGACAACTATCCAAGGGCTAGAAAAATGAAACGGAACAACAGTAACAGCATCAATTGCATCATTACTAAATCTATCTTCACACACAGTTCACAACCACCACACTGCTGACTATTCTTGATGGGTATCAAACACAAAGACAAGCAATCATTCCAACTCTGTTTGTCTAACCTTAACAATATAAGCTGGTGTCCCAGGCTTTGCTATATCAGCTGTGACATGACCTCTTCTACGAGACAGCACTGTA
>PIMN-12
GAACAGGTGCAGGCTCTAATGGTCGCAACACAACAGACTTGTCCAGTGGATCTCCTGGCACTATAGACCAATGGTCAAATACTGATAGGCAAAATGCTTGTCCCTGTGTATGGTACCTAAGGTCTGTCTCGAAACCAAAGGATTCAATGACTGGTAAAAAAGCCTACACATTAAGCGGTAACAGAAAACCAAAATTAGTTATTGCAAAACCAAAAACCAATATATTCTGGAAACATGGTTGACAACTATCCAAGGGCTAGAAAAATGAAACGGAACAACAGTAACAGCATCAATTGCATCATTACTAAATCTATCTTCACACACAGTTCACAACCACCACACTGCTGACTATTCTTGATGGGTATCAAACACAAAGACAAGCAATCATTCCAACTCTGTTTGTCTAACCTTAACAATATAAGCTGGTGTCCCAGGCTTTGCTATATCAGCTGTGACATGACCTCTTCTACGAGACAGCACTGTA
>PIMN-8
GAACAGGTGCAGGCTCTAATGGTCGCAACACAACAGACTTGTCCAGTGGATCTCCTGGCACTATAGACCAATGGTCAAATACTGATAGGCAAAATGCTTGTCCCTGTGTATGGTACCTAAGGTCTGTCTCGAAACCAAAGGATTCAATGACTGGTAAAAAAGCCTACACATTAAGCAGTAACAGAAAACCAAAATTAGTTATTGCAAAACCAAAAACCAATATAATCTGGAAACATGGTTGACAACTATCCAAGGGCTAGAAAAATGAAACGGAACAACAGTAACAGCATCAATTGCATCATTAATAAATCTATCTTCACACACAGTTCACAACCACCACACTGCTGACTATTCTTGATGGGTATCAAACACAAAGACAAGCAATCATTCCAACTCTGTTTGTCTAACCTTAACAATATAAGCTGGTGTCCCAGGCTTTGCTATATCAGCTGTGACATGACCTCTTCTACGAGACAGCACTGTA
>PIMN-16
GAACAGGTGCAGGCTCTAATGGTCGCAACACAACAGACTTGTCCAGTGGATCTCCTGGCACTATAGACCAATGGTCAAATACTGATAGGCAAAATGCTTGTCCCTGTGTATGGTACCTAAGGTCTGTCTCGAAACCAAAGGATTCAATGACTGGTAAAAAAGCCTACACATTAAGCGGTAACAGAAAACCAAAATTAGTTATTGCAAAACCAAAAACCAATATATTCTGGAAACATGGTTGACAACTATCCAAGGGCTAGAAAAATGAAACGGAACAACAGTAACAGCATCAATTGCATCATTACTAAATCTATCTTCACACACAGTTCACAACCACCACACTGCTGACTATTCTTGATGGGTATCAAACACAAAGACAAGCAATCATTCCAACTCTGTTTGTCTAACCTTAACAATATAAGCTGGTGTCCCAGGCTTTGCTATATCAGCTGTGACATGACCTCTTCTACGAGACAGCACTGTA
>PIMN-17
GAACAGGTGCAGGCTCTAATGGTCGCAACACAACAGACTTGTCCAGTGGATCTCCTGGCACTATAGACCAATGGTCAAATACTGATAGGCAAAATGCTTGTCCCTGTGTATGGTACCTAAGGTCTGTCTCGAAACCAAAGGATTCAATGACTGGTAAAAAAGCCTACACATTAAGCGGTAACAGAAAACCAAAATTAGTTATTGCAAAACCAAAAACCAATATATTCTGGAAACATGGTTGACAACTATCCAAGGGCTAGAAAAATGAAACGGAACAACAGTAACAGCATCAATTGCATCATTACTAAATCTATCTTCACACACAGTTCACAACCACCACACTGCTGACTATTCTTGATGGGTATCAAACACAAAGACAAGCAATCATTCCAACTCTGTTTGTCTAACCTTAACAATATAAGCTGGTGTCCCAGGCTTTGCTATATCAGCTGTGACATGACCTCTTCTACGAGACAGCACTGTA
>PIMN-13
GAACAGGTGCAGGCTCTAATGGTCGCAACACAACAGACTTGTCCAGTGGATCTCCTGGCACTATAGACCAATGGTCAAATACTGATAGGCAAAATGCTTGTCCCTGTGTATGGTACCTAAGGTCTGTCTCGAAACCAAAGGATTCAATGACTGGTAAAAAAGCCTACACATTAAGCAGTAACAGAAAACCAAAATTAGTTATTGCAAAACCAAAAACCAATATAATCTGGAAACATGGTTGACAACTATCCAAGGGCTAGAAAAATGAAACGGAACAACAGTAACAGCATCAATTGCATCATTAATAAATCTATCTTCACACACAGTTCACAACCACCACACTGCTGACTATTCTTGATGGGTATCAAACACAAAGACAAGCAATCATTCCAACTCTGTTTGTCTAACCTTAACAATATAAGCTGGTGTCCCAGGCTTTGCTATATCAGCTGTGACATGACCTCTTCTACGAGACAGCACTGTA
>PIMN-15
GAACAGGTGCAGGCTCTAATGGTCGCAACACAACAGACTTGTCCAGTGGATCTCCTGGCACTATAGACCAATGGTCAAATACTGATAGGCAAAATGCTTGTCCCTGTGTATGGTACCTAAGGTCTGTCTCGAAACCAAAGGATTCAATGACTGGTAAAAAAGCCTACACATTAAGCGGTAACAGAAAACCAAAATTAGTTATTGCAAAACCAAAAACCAATATATTCTGGAAACATGGTTGACAACTATCCAAGGGCTAGAAAAATGAAACGGAACAACAGTAACAGCATCAATTGCATCATTACTAAATCTATCTTCACACACAGTTCACAACCACCACACTGCTGACTATTCTTGATGGGTATCAAACACAAAGACAAGCAATCATTCCAACTCTGTTTGTCTAACCTTAACAATATAAGCTGGTGTCCCAGGCTTTGCTATATCAGCTGTGACATGACCTCTTCTACGAGACAGCACTGTA
>PIMN-4
GAACAGGTGCAGGCTCTAATGGTCGCAACACAACAGACTTGTCCAGTGGATCTCCTGGCACTATAGACCAATGGTCAAATACTGATAGGCAAAATGCTTGTCCCTGTGTATGGTACCTAAGGTCTGTCTTGAAACCAAAGGATTCAATGACTGGTAAAAAAGCCTACACATTAAGCGGTAACAGAAAACCAAAATTAGTTATTGCAAAACCAAAAACCAATATATTCTGGAAACATGGTTGACAACTATCCAAGGGCTAGAAAAATGAAACGGAACAACAGTAACAGCATCAATTGCATCATTACTAAATCTATCTTCACACACAGTTCACAACCACCACACTGCTGACTATTCTTGATGGGTATCAAACACAAAGACAAGCAATCATTCCAACTCTGTTTGTCTAACCTTAACAATATAAGCTGGTGTCCCAGGCTTTGCTATATCAGCTGTGACATGACCTCTTCTACGAGACAGCACTGTA
>PIMN-7
GAACAGGTGCAGGCTCTAATGGTCGCAACACAACAGACTTGTCCAGTGGATCTCCTGGCACTATAGACCAATGGTCAAATACTGATAGGCAAAATGCTTGTCCCTGTGTATGGTACCTAAGGTCTGTCTCGAAACCAAAGGATTCAATGACTGGTAAAAAAGCCTACACATTAAGCAGTAACAGAAAACCAAAATTAGTTATTGCAAAACCAAAAACCAATATAATCTGGAAACATGGTTGACAACTATCCAAGGGCTAGAAAAATGAAACGGAACAACAGTAACAGCATCAATTGCATCATTAATAAATCTATCTTCACACACAGTTCACAACCACCACACTGCTGACTATTCTTGATGGGTATCAAACACAAAGACAAGCAATCATTCCAACTCTGTTTGTCTAACCTTAACAATATAAGCTGGTGTCCCAGGCTTTGCTATATCAGCTGTGACATGACCTCTTCTACGAGACAGCACTGTA
>PISB-11
GAACAGGTGCAGGCTCTAATGGTCGCAACACAACAGACTTGTCCAGTGGATCTCCTGGCACTATAGACCAATGGTCAAATACTGATAGGCAAAATGCTTGTCCCTGTGTATGGTACCTAAGGTCTGTCTCGAAACCAAAGGATTCAATGACTGGTAAAAAAGCCTACACATTAAGCGGTAACAGAAAACCAAAATTAGTTATTGCAAAACCAAAAACCAATATATTCTGGAAACATGGTTGACAACTATCCAAGGGCTAGAAAAATGAAACGGAACAACAGTAACAGCATCAATTGCATCATTACTAAATCTATCTTCACACACAGTTCACAACCACCACACTGCTGACTATTCTTGATGGGTATCAAACACAAAGACAAGCAATCATTCCAACTCTGTTTGTCTAACCTTAACAATATAAGCTGGTGTCCCAGGCTTTGCTATATCAGCTGTGACATGACCTCTTCTACGAGACAGCACTGTA
>PISB-18
GAACAGGTGCAGGCTCTAATGGTCGCAACACAACAGACTTGTCCAGTGGATCTCCTGGCACTATAGACCAATGGTCAAATACTGATAGGCAAAATGCTTGTCCCTGTGTATGGTACCTAAGGTCTGTCTCGAAACCAAAGGATTCAATGACTGGTAAAAAAGCCTACACATTAAGCGGTAACAGAAAACCAAAATTAGTTATTGCAAAACCAAAAACCAATATATTCTGGAAACATGGTTGACAACTATCCAAGGGCTAGAAAAATGAAACGGAACAACAGTAACAGCATCAATTGCATCATTACTAAATCTATCTTCACACACAGTTCACAACCACCACACTGCTGACTATTCTTGATGGGTATCAAACACAAAGACAAGCAATCATTCCAACTCTGTTTGTCTAACCTTAACAATATAAGCTGGTGTCCCAGGCTTTGCTATATCAGCTGTGACATGACCTCTTCTACGAGACAGCACTGTA
>PISB-12
GAACAGGTGCAGGCTCTAATGGTCGCAACACAACAGACTTGTCCAGTGGATCTCCTGGCACTATAGACCAATGGTCAAATACTGATAGGCAAAATGCTTGTCCCTGTGTATGGTACCTAAGGTCTGTCTCGAAACCAAAGGATTCAATGACTGGTAAAAAAGCCTACACATTAAGCGGTAACAGAAAACCAAAATTAGTTATTGCAAAACCAAAAACCAATATATTCTGGAAACATGGTTGACAACTATCCAAGGGCTAGAAAAATGAAACGGAACAACAGTAACAGCATCAATTGCATCATTACTAAATCTATCTTCACACACAGTTCACAACCACCACACTGCTGACTATTCTTGATGGGTATCAAACACAAAGACAAGCAATCATTCCAACTCTGTTTGTCTAACCTTAACAATATAAGCTGGTGTCCCAGGCTTTGCTATATCAGCTGTGACATGACCTCTTCTACGAGACAGCACTGTA
>PISB-6
GAACAGGTGCAGGCTCTAATGGTCGCAACACAACAGACTTGTCCAGTGGATCTCCTGGCACTATAGACCAATGGTCAAATACTGATAGGCAAAATGCTTGTCCCTGTGTATGGTACCTAAGGTCTGTCTCGAAACCAAAGGATTCAATGACTGGTAAAAAAGCCTACACATTAAGCGGTAACAGAAAACCAAAATTAGTTATTGCAAAACCAAAAACCAATATATTCTGGAAACATGGTTGACAACTATCCAAGGGCTAGAAAAATGAAACGGAACAACAGTAACAGCATCAATTGCATCATTACTAAATCTATCTTCACACACAGTTCACAACCACCACACTGCTGACTATTCTTGATGGGTATCAAACACAAAGACAAGCAATCATTCCAACTCTGTTTGTCTAACCTTAACAATATAAGCTGGTGTCCCAGGCTTTGCTATATCAGCTGTGACATGACCTCTTCTACGAGACAGCACTGTA
>PISB-10
GAACAGGTGCAGGCTCTAATGGTCGCAACACAACAGACTTGTCCAGTGGATCTCCTGGCACTATAGACCAATGGTCAAATACTGATAGGCAAAATGCTTGTCCCTGTGTATGGTACCTAAGGTCTGTCTCGAAACCAAAGGATTCAATGACTGGTAAAAAAGCCTACACATTAAGCGGTAACAGAAAACCAAAATTAGTTATTGCAAAACCAAAAACCAATATATTCTGGAAACATGGTTGACAACTATCCAAGGGCTAGAAAAATGAAACGGAACAACAGTAACAGCATCAATTGCATCATTACTAAATCTATCTTCACACACAGTTCACAACCACCACACTGCTGACTATTCTTGATGGGTATCAAACACAAAGACAAGCAATCATTCCAACTCTGTTTGTCTAACCTTAACAATATAAGCTGGTGTCCCAGGCTTTGCTATATCAGCTGTGACATGACCTCTTCTACGAGACAGCACTGTA
>PISB-16
GAACAGGTGCAGGCTCTAATGGTCGCAACACAACAGACTTGTCCAGTGGATCTCCTGGCACTATAGACCAATGGTCAAATACTGATAGGCAAAATGCTTGTCCCTGTGTATGGTACCTAAGGTCTGTCTCGAAACCAAAGGATTCAATGACTGGTAAAAAAGCCTACACATTAAGCGGTAACAGAAAACCAAAATTAGTTATTGCAAAACCAAAAACCAATATATTCTGGAAACATGGTTGACAACTATCCAAGGGCTAGAAAAATGAAACGGAACAACAGTAACAGCATCAATTGCATCATTACTAAATCTATCTTCACACACAGTTCACAACCACCACACTGCTGACTATTCTTGATGGGTATCAAACACAAAGACAAGCAATCATTCCAACTCTGTTTGTCTAACCTTAACAATATAAGCTGGTGTCCCAGGCTTTGCTATATCAGCTGTGACATGACCTCTTCTACGAGACAGCACTGTA
>PISB-7
GAACAGGTGCAGGCTCTAATGGTCGCAACACAACAGACTTGTCCAGTGGATCTCCTGGCACTATAGACCAATGGTCAAATACTGATAGGCAAAATGCTTGTCCCTGTGTATGGTACCTAAGGTCTGTCTCGAAACCAAAGGATTCAATGACTGGTAAAAAAGCCTACACATTAAGCGGTAACAGAAAACCAAAATTAGTTATTGCAAAACCAAAAACCAATATATTCTGGAAACATGGCTGACAACTATCCAAGGGCTAGAAAAATGAAACGGAACAACAGTAACAGCATCAATTGCATCATTACTAAATCTATCTTCACACACAGTTCACAACCACCACACTGCTGACTATTCTTGATGGGTATCAAACACAAAGACAAGCAATCATTCCAACTCTGTTTGTCTAACCTTGACAATATAAGCTGGTGTCCCAGGCTTTGCTATATCAGCTGTGACATGACCTCTTCTACGAGACAGCACTGTA
>PISB-14
GAACAGGTGCAGGCTCTAATGGTCGCAACACAACAGACTTGTCCAGTGGATCTCCTGGCACTATAGACCAATGGTCAAATACTGATAGGCAAAATGCTTGTCCCTGTGTATGGTACCTAAGGTCTGTCTCGAAACCAAAGGATTCAATGACTGGTAAAAAAGCCTACACATTAAGCGGTAACAGAAAACCAAAATTAGTTATTGCAAAACCAAAAACCAATATATTCTGGAAACATGGTTGACAACTATCCAAGGGCTAGAAAAATGAAACGGAACAACAGTAACAGCATCAATTGCATCATTACTAAATCTATCTTCACACACAGTTCACAACCACCACACTGCTGACTATTCTTGATGGGTATCAAACACAAAGACAAGCAATCATTCCAACTCTGTTTGTCTAACCTTAACAATATAAGCTGGTGTCCCAGGCTTTGCTATATCAGCTGTGACATGACCTCTTCTACGAGACAGCACTGTA
>PISB-1
GAACAGGTGCAGGCTCTAATGGTCGCAACACAACAGACTTGTCCAGTGGATCTCCTGGCACTATAGACCAATGGTCAAATACTGATAGGCAAAATGCTTGTCCCTGTGTATGGTACCTAAGGTCTGTCTCGAAACCAAAGGATTCAATGACTGGTAAAAAAGCCTACACATTAAGCGGTAACAGAAAACCAAAATTAGTTATTGCAAAACCAAAAACCAATATATTCTGGAAACATGGTTGACAACTATCCAAGGGCTAGAAAAATGAAACGGAACAACAGTAACAGCATCAATTGCATCATTACTAAATCTATCTTCACACACAGTTCACAACCACCACACTGCTGACTATTCTTGATGGGTATCAAACACAAAGACAAGCAATCATTCCAACTCTGTTTGTCTAACCTTAACAATATAAGCTGGTGTCCCAGGCTTTGCTATATCAGCTGTGACATGACCTCTTCTACGAGACAGCACTGTA
>PISB-8
GAACAGGTGCAGGCTCTAATGGTCGCAACACAACAGACTTGTCCAGTGGATCTCCTGGCACTATAGACCAATGGTCAAATACTGATAGGCAAAATGCTTGTCCCTGTGTATGGTACCTAAGGTCTGTCTCGAAACCAAAGGATTCAATGACTGGTAAAAAAGCCTACACATTAAGCGGTAACAGAAAACCAAAATTAGTTATTGCAAAACCAAAAACCAATATATTCTGGAAACATGGTTGACAACTATCCAAGGGCTAGAAAAATGAAACGGAACAACAGTAACAGCATCAATTGCATCATTACTAAATCTATCTTCACACACAGTTCACAACCACCACACTGCTGACTATTCTTGATGGGTATCAAACACAAAGACAAGCAATCATTCCAACTCTGTTTGTCTAACCTTAACAATATAAGCTGGTGTCCCAGGCTTTGCTATATCAGCTGTGACATGACCTCTTCTACGAGACAGCACTGTA
>PISB-3
GAACAGGTGCAGGCTCTAATGGTCGCAACACAACAGACTTGTCCAGTGGATCTCCTGGCACTATAGACCAATGGTCAAATACTGATAGGCAAAATGCTTGTCCCTGTGTATGGTACCTAAGGTCTGTCTCGAAACCAAAGGATTCAATGACTGGTAAAAAAGCCTACACATTAAGCGGTAACAGAAAACCAAAATTAGTTATTGCAAAACCAAAAACCAATATATTCTGGAAACATGGTTGACAACTATCCAAGGGCTAGAAAAATGAAACGGAACAACAGTAACAGCATCAATTGCATCATTACTAAATCTATCTTCACACACAGTTCACAACCACCACACTGCTGACTATTCTTGATGGGTATCAAACACAAAGACAAGCAATCATTCCAACTCTGTTTGTCTAACCTTAACAATATAAGCTGGTGTCCCAGGCTTTGCTATATCAGCTGTGACATGACCTCTTCTACGAGACAGCACTGTA
>PISB-13
GAACAGGTGCAGGCTCTAATGGTCGCAACACAACAGACTTGTCCAGTGGATCTCCTGGCACTATAGACCAATGGTCAAATACTGATAGGCAAAATGCTTGTCCCTGTGTATGGTACCTAAGGTCTGTCTCGAAACCAAAGGATTCAATGACTGGTAAAAAAGCCTACACATTAAGCGGTAACAGAAAACCAAAATTAGTTATTGCAAAACCAAAAACCAATATATTCTGGAAACATGGCTGACAACTATCCAAGGGCTAGAAAAATGAAACGGAACAACAGTAACAGCATCAATTGCATCATTACTAAATCTATCTTCACACACAGTTCACAACCACCACACTGCTGACTATTCTTGATGGGTATCAAACACAAAGACAAGCAATCATTCCAACTCTGTTTGTCTAACCTTAACAATATAAGCTGGTGTCCCAGGCTTTGCTATATCAGCTGTGACATGACCTCTTCTACGAGACAGCACTGTA
>PISB-15
GAACAGGTGCAGGCTCTAATGGTCGCAACACAACAGACTTGTCCAGTGGATCTCCTGGCACTATAGACCAATGGTCAAATACTGATAGGCAAAATGCTTGTCCCTGTGTATGGTACCTAAGGTCTGTCTCGAAACCAAAGGATTCAATGACTGGTAAAAAAGCCTACACATTAAGCGGTAACAGAAAACCAAAATTAGTTATTGCAAAACCAAAAACCAATATATTCTGGAAACATGGTTGACAACTATCCAAGGGCTAGAAAAATGAAACGGAACAACAGTAACAGCATCAATTGCATCATTACTAAATCTATCTTCACACACAGTTCACAACCACCACACTGCTGACTATTCTTGATGGGTATCAAACACAAAGACAAGCAATCATTCCAACTCTGTTTGTCTAACCTTAACAATATAAGCTGGTGTCCCAGGCTTTGCTATATCAGCTGTGACATGACCTCTTCTACGAGACAGCACTGTA
>PISB-17
GAACAGGTGCAGGCTCTAATGGTCGCAACACAACAGACTTGTCCAGTGGATCTCCTGGCACTATAGACCAATGGTCAAATACTGATAGGCAAAATGCTTGTCCCTGTGTATGGTACCTAAGGTCTGTCTCGAAACCAAAGGATTCAATGACTGGTAAAAAAGCCTACACATTAAGCGGTAACAGAAAACCAAAATTAGTTATTGCAAAACCAAAAACCAATATATTCTGGAAACATGGTTGACAACTATCCAAGGGCTAGAAAAATGAAACGGAACAACAGTAACAGCATCAATTGCATCATTACTAAATCTATCTTCACACACAGTTCACAACCACCACACTGCTGACTATTCTTGATGGGTATCAAACACAAAGACAAGCAATCATTCCAACTCTGTTTGTCTAACCTTAACAATATAAGCTGGTGTCCCAGGCTTTGCTATATCAGCTGTGACATGACCTCTTCTACGAGACAGCACTGTA
>PISB-2
GAACAGGTGCAGGCTCTAATGGTCGCAACACAACAGACTTGTCCAGTGGATCTCCTGGCACTATAGACCAATGGTCAAATACTGATAGGCAAAATGCTTGTCCCTGTGTATGGTACCTAAGGTCTGTCTCGAAACCAAAGGATTCAATGACTGGTAAAAAAGCCTACACATTAAGCGGTAACAGAAAACCAAAATTAGTTATTGCAAAACCAAAAACCAATATATTCTGGAAACATGGTTGACAACTATCCAAGGGCTAGAAAAATGAAACGGAACAACAGTAACAGCATCAATTGCATCATTACTAAATCTATCTTCACACACAGTTCACAACCACCACACTGCTGACTATTCTTGATGGGTATCAAACACAAAGACAAGCAATCATTCCAACTCTGTTTGTCTAACCTTAACAATATAAGCTGGTGTCCCAGGCTTTGCTATATCAGCTGTGACATGACCTCTTCTACGAGACAGCACTGTA
>PISQ-2
GAACAGGTGCAGGCTCTAATGGTCGCAACACAACAGACTTGTCCAGTGGATCTCCTGGCACTATAGACCAATGGTCAAATACTGATTGGCAAAATGCTTGTCCCTGTGTATGGTACCTAAGGTCTGTCTCGAAACCAAAGGATTCAATGACTGGTAGAAAAGCCTACACATTAAGCGGTAACAGAAAACCAGAATTAGTTATTGCAAAACCAAAAACCAATATATTCTGGAAACATGGTTGACAACTATCCAAGGGCTAGAAAAATGAAACGGAACAACAGTAACAGCATCAATTGCATCATTACTAAATCTATCTTCACACACAGTTCACAACCACCACACTGCTGACTATTCTTGATGGGTATCAAACACAAAGACAAGCAATCACTCCAACTCTGTTTGTCTAACCTTAACAATATAAGCTGGCGTCCCAGGCTTTGCTATATCAGCTGTGACATGACCTCTTCTACGAGACAGCACTGTA
>PISQ-1
GAACAGGTGCAGGCTCTAATGGTCGCAACACAACAGACTTGTCCAGTGGATCTCCTGGCACTATAGACCAATGGTCAAATACTGATTGGCAAAATGCTTGTCCCTGTGTATGGTACCTAAGGTCTGTCTCGAAACCAAAGGATTCAATGACTGGTAGAAAAGCCTACACATTAAGCGGTAACAGAAAACCAGAATTAGTTATTGCAAAACCAAAAACCAATATATTCTGGAAACATGGTTGACAACTATCCAAGGGCTAGAAAAATGAAACGGAACAACAGTAACAGCATCAATTGCATCATTACTAAATCTATCTTCACACACAGTTCACAACCACCACACTGCTGACTATTCTTGATGGGTATCAAACACAAAGACAAGCAATCACTCCAACTCTGTTTGTCTAACCTTAACAATATAAGCTGGCGTCCCAGGCTTTGCTATATCAGCTGTGACATGACCTCTTCTACGAGACAGCACTGTA
>PIST-3
GAACAGGTGCAGGCTCTAATGGTCGCAACACAACAGACTTGTCCAGTGGATCTCCTGGCACTATAGACCAATGGTCAAATACTGATAGGCAAAATGCTTGTCCCTGTGTATGGTACCTAAGGTCTGTCTCGAAACCAAAGGATTCAATGACTGGTAAAAAAGCCTACACATTAAGCAGTAACAGAAAACCAAAATTAGTTATTGCAAAACCAAAAACCAATATAATCTGGAAACATGGTTGACAACTATCCAAGGGCTAGAAAAATGAAACGGAACAACAGTAACAGCATCAATTGCATCATTACTAAATCTATCTTCACACACAATTCACAACCACCACACTGCTGACTACTCTTGATGGGTATCAAACACAAAGACAAGCAATCATTCCAACTCTGTTTGTCTAACCTTAACAATATAAGCTGGTGTCCCAGGCTTTGCTATATCAGCTGTGACATGACCTCTTCTACGAGACAGCACTGTA
>PIST-9
GAACAGGTGCAGGCTCTAATGGTCGCAACACAACAGACTTGTCCAGTGGATCTCCTGGCACTATAGACCAATGGTCAAATACTGATAGGCAAAATGCTTGTCCCTGTGTATGGTACCTAAGGTCTGTCTCGAAACCAAAGGATTCAATGACTGGTAAAAAAGCCTACACATTAAGCAGTAACAGAAAACCAAAATTAGTTATTGCAAAACCAAAAACCAATATAATCTGGAAACATGGTTGACAACTATCCAAGGGCTAGAAAAATGAAACGGAACAACAGTAACAGCATCAATTGCATCATTAATAAATCTATCTTCACACACAGTTCACAACCACCACACTGCTGACTATTCTTGATGGGTATCAAACACAAAGACAAGCAATCATTCCAACTCTGTTTGTCTAACCTTAACAATATAAGCTGGTGTCCCAGGCTTTGCTATATCAGCTGTGACATGACCTCTTCTACGAGACAGCACTGTA
>PIST-12
GAACAGGTGCAGGCTCTAATGGTCGCAACACAACAGACTTGTCCAGTGGATCTCCTGGCACTATAGACCAATGGTCAAATACTGATAGGCAAAATGCTTGTCCCTGTGTATGGTACCTAAGGTCTGTCTCGAAACCAAAGGATTCAATGACTGGTAAAAAAGCCTACACATTAAGCAGTAACAGAAAACCAAAATTAGTTATTGCAAAACCAAAAACCAATATAATCTGGAAACATGGTTGACAACTATCCAAGGGCTAGAAAAATGAAACGGAACAACAGTAACAGCATCAATTGCATCATTAATAAATCTATCTTCACACACAGTTCACAACCACCACACTGCTGACTATTCTTGATGGGTATCAAACACAAAGACAAGCAATCATTCCAACTCTGTTTGTCTAACCTTAACAATATAAGCTGGTGTCCCAGGCTTTGCTATATCAGCTGTGACATGACCTCTTCTACGAGACAGCACTGTA
>PIST-10
GAACAGGTGCAGGCTCTAATGGTCGCAACACAACAGACTTGTCCAGTGGATCTCCTGGCACTATAGACCAATGGTCAAATACTGATAGGCAAAATGCTTGTCCCTGTGTATGGTACCTAAGGTCTGTCTCGAAACCAAAGGATTCAATGACTGGTAAAAAAGCCTACACATTAAGCAGTAACAGAAAACCAAAATTAGTTATTGCAAAACCAAAAACCAATATAATCTGGAAACATGGTTGACAACTATCCAAGGGCTAGAAAAATGAAACGGAACAACAGTAACAGCATCAATTGCATCATTAATAAATCTATCTTCACACACAGTTCACAACCACCACACTGCTGACTATTCTTGATGGGTATCAAACACAAAGACAAGCAATCATTCCAACTCTGTTTGTCTAACCTTAACAATATAAGCTGGTGTCCCAGGCTTTGCTATATCAGCTGTGACATGACCTCTTCTACGAGACAGCACTGTA
>PIST-4
GAACAGGTGCAGGCTCTAATGGTCGCAACACAACAGACTTGTCCAGTGGATCTCCTGGCACTATAGACCAATGGTCAAATACTGATAGGCAAAATGCTTGTCCCTGTGTATGGTACCTAAGGTCTGTCTCGAAACCAAAGGATTCAATGACTGGTAAAAAAGCCTACACATTAAGCAGTAACAGAAAACCAAAATTAGTTATTGCAAAACCAAAAACCAATATAATCTGGAAACATGGTTGACAACTATCCAAGGGCTAGAAAAATGAAACGGAACAACAGTAACAGCATCAATTGCATCATTAATAAATCTATCTTCACACACAGTTCACAACCACCACACTGCTGACTATTCTTGATGGGTATCAAACACAAAGACAAGCAATCATTCCAACTCTGTTTGTCTAACCTTAACAATATAAGCTGGTGTCCCAGGCTTTGCTATATCAGCTGTGACATGACCTCTTCTACGAGACAGCACTGTA
>PIST-5
GAACAGGTGCAGGCTCTAATGGTCGCAACACAACAGACTTGTCCAGTGGATCTCCTGGCACTATAGACCAATGGTCAAATACTGATAGGCAAAATGCTTGTCCCTGTGTATAGTACCTAAGGTCTGTCTCGAAACCAAAGGATTCAATGACTGGTAAAAAAGCCTACACATTAAGCAGTAACAGAAAACCAAAATTAGTTATTGCAAAACCAAAAACCAATATAATCTGGAAACATGGTTGACAACTATCCAAGGGCTAGAAAAATGAAACGGAACAACAGTAACAGCATCAATTGCATCATTAATAAATCTATCTTCACACACAGTTCACAACCACCACACTGCTGACTATTCTTGATGGGTATCAAACACAAAGACAAGCAATCATTCCAACTCTGTTTGTCTAACCTTAACAATATAAGCTGGTGTCCCAGGCTTTGCTATATCAGCTGTGACATGACCTCTTCTACGAGACAGCACTGTA
>PIST-14
GAACAGGTGCAGGCTCTAATGGTCGCAACACAACAGACTTGTCCAGTGGATCTCCTGGCACTATAGACCAATGGTCAAATACTGATAGGCAAAATGCTTGTCCCTGTGTATGGTACCTAAGGTCTGTCTCGAAACCAAAGGATTCAATGACTGGTAAAAAAGCCTACACATTAAGCAGTAACAGAAAACCAAAATTAGTTATTGCAAAACCAAAAACCAATATATTCTGGAATTATGGTTGACAACTATCCAAGGGCTAGAAAAATGAAACGGAACAACAGTAACAGCATCAATTGCATCATTACTAAATCTATCTTCACACACAATTCACAACCACCACACTGCTGACTACTCTTGATGGGTATCAAACACAAAGACAAGCAATCATTCCAACTCTGTTTGTCTAACCTTAACAATATAAGCTGGTGTCCCAGGCTTTGCTATATCAGCTGTGACATGACCTCTTCTACGAGACAGCACTGTA
>PIST-19
GAACAGGTGCAGGCTCTAATGGTCGCAACACAACAGACTTGTCCAGTGGATCTCCTGGCACTATAGACCAATGGTCAAATACTGATAGGCAAAATGCTTGTCCCTGTGTATGGTACCTAAGGTCTGTCTCGAAACCAAAGGATTCAATGACTGGTAAAAAAGCCTACACATTAAGCAGTAACAGAAAACCAAAATTAGTTATTGCAAAACCAAAAACCAATATAATCTGGAAACATGGTTGACAACTATCCAAGGGCTAGAAAAATGAAACGGAACAACAGTAACAGCATCAATTGCATCATTAATAAATCTATCTTCACACACAGTTCACAACCACCACACTGCTGACTATTCTTGATGGGTATCAAACACAAAGACAAGCAATCATTCCAACTCTGTTTGTCTAACCTTAACAATATAAGCTGGTGTCCCAGGCTTTGCTATATCAGCTGTGACATGACCTCTTCTACGAGACAGCACTGTA
>PIST-11
GAACAGGTGCAGGCTCTAATGGTCGCAACACAACAGACTTGTCCAGTGGATCTCCTGGCACTATAGACCAATGGTCAAATACTGATAGGCAAAATGCTTGTCCCTGTGTATGGTACCTAAGGTCTGTCTCGAAACCAAAGGATTCAATGACTGGTAAAAAAGCCTACACATTAAGCAGTAACAGAAAACCAAAATTAGTTATTGCAAAACCAAAAACCAATATATTCTGGAATTATGGTTGACAACTATCCAAGGGCTAGAAAAATGAAACGGAACAACAGTAACAGCATCAATTGCATCATTACTAAATCTATCTTCACACACAATTCACAACCACCACACTGCTGACTACTCTTGATGGGTATCAAACACAAAGACAAGCAATCATTCCAACTCTGTTTGTCTAACCTTAACAATATAAGCTGGTGTCCCAGGCTTTGCTATATCAGCTGTGACATGACCTCTTCTACGAGACAGCACTGTA
>PIST-7
GAACAGGTGCAGGCTCTAATGGTCGCAACACAACAGACTTGTCCAGTGGATCTCCTGGCACTATAGACCAATGGTCAAATACTGATAGGCAAAATGCTTGTCCCTGTGTATGGTACCTAAGGTCTGTCTCGAAACCAAAGGATTCAATGACTGGTAAAAAAGCCTACACATTAAGCAGTAACAGAAAACCAAAATTAGTTATTGCAAAACCAAAAACCAATATATTCTGGAATTATGGTTGACAACTATCCAAGGGCTAGAAAAATGAAACGGAACAACAGTAACAGCATCAATTGCATCATTACTAAATCTATCTTCACACACAATTCACAACCACCACACTGCTGACTACTCTTGATGGGTATCAAACACAAAGACAAGCAATCATTCCAACTCTGTTTGTCTAACCTTAACAATATAAGCTGGTGTCCCAGGCTTTGCTATATCAGCTGTGACATGACCTCTTCTACGAGACAGCACTGTA
>PIST-1
GAACAGGTGCAGGCTCTAATGGTCGCAACACAACAGACTTGTCCAGTGGATCTCCTGGCACTATAGACCAATGGTCAAATACTGATAGGCAAAATGCTTGTCCCTGTGTATGGTACCTAAGGTCTGTCTCGAAACCAAAGGATTCAATGACTGGTAAAAAAGCCTACACATTAAGCAGTAACAGAAAACCAAAATTAGTTATTGCAAAACCAAAAACCAATATAATCTGGAAACATGGTTGACAACTATCCAAGGGCTAGAAAAATGAAACGGAACAACAGTAACAGCATCAATTGCATCATTAATAAATCTATCTTCACACACAGTTCACAACCACCACACTGCTGACTATTCTTTATGGGTATCAAACACAAAGACAAGCAATCATTCCAACTCTGTTTGTCTAACCTTAACAATATAAGCTGGTGTCCCAGGCTTTGCTATATCAGCTGTGACATGACCTCTTCTACGAGACAGCACTGTA
>PICH-X3
GAACAGGTGCAGGCTCTAATGGTCGCAACACAACAGACTTGTCCAGTGGATCTCCTGGCACTATAGACCAATGGTCAAATACTGATAGGCAAAATGCTTGTCCCTGTGTATGGTACCTAAGGTCTGTCTCGAAACCAAAGGATTCAATGACTGGTAAAAAAGCCTACACATTAAGCGGTAACAGAAAACCAAAATTAGTTATTGCAAAACCAAAAACCAATATATTCTGGAAACATGGTTGACAACTATCCAAGGGCTAGAAAAATGAAACGGAACAACAGTAACAGCATCAATTGCATCATTACTAAATCTATCTTCACACACAGTTCACAACCACCACACTGCTGACCATTCTTGATGAGTATCAAACACAAAGACAAGCAATCATTCCAACTCTGTTTGTCTAACCTTAACAATATAAGCTGGTGTCCCAGGCTTTGCTATATCAGCTGTGACATGACCTCTTCTACGAGACAGCACTGTA
>PICH-X1
GAACAGGTGCAGGCTCTAATGGTCGCAACACAACAGACTTGTCCAGTGGATCTCCTGGCACTATAGACCAATGGTCAAATACTGATAGGCAAAATGCTTGTCCCTGTGTATGGTACCTAAGGTCTGTCTCGAAACCAAAGGATTCAATGACTGGTAAAAAAGCCTACACATTAAGCGGTAACAGAAAACCAAAATTAGTTATTGCAAAACCAAAAACCAATATATTCTGGAAACATGGTTGACAACTATCCAAGGGCTAGAAAAATGAAACGGAACAACAGTAACAGCATCAATTGCATCATTACTAAATCTATCTTCACACACAGTTCACAACCACCACACTGCTGACCATTCTTGATGGGTATCAAACACAAAGACAAGCAATCATTCCAACTCTGTTTGTCTAACCTTAACAATATAAGCTGGTGTCCCAGGCTTTGCTATATCAGCTGTGACATGACCTCTTCTACGAGACAGCACTGTA
>PIST-2
GAACAGGTGCAGGCTCTAATGGTCGCAACACAACAGACTTGTCCAGTGGATCTCCTGGCACTATAGACCAATGGTCAAATACTGATAGGCAAAATGCTTGTCCCTGTGTATGGTACCTAAGGTCTGTCTCGAAACCAAAGGATTCAATGACTGGTAAAAAAGCCTACACATTAAGCAGTAACAGAAAACCAAAATTAGTTATTGCAAAACCAAAAACCAATATAATCTGGAAACATGGTTGACAACTATCCAAGGGCTAGAAAAATGAAACGGAACAACAGTAACAGCATCAATTGCATCATTAATAAATCTATCTTCACACACAGTTCACAACCACCACACTGCTGACTATTCTTTATGGGTATCAAACACAAAGACAAGCAATCATTCCAACTCTGTTTGTCTAACCTTAACAATATAAGCTGGTGTCCCAGGCTTTGCTATATCAGCTGTGACATGACCTCTTCTACGAGACAGCACTGTA
>PIST-8
GAACAGGTGCAGGCTCTAATGGTCGCAACACAACAGACTTGTCCAGTGGATCTCCTGGCACTATAGACCAATGGTCAAATACTGATAGGCAAAATGCTTGTCCCTGTGTATGGTACCTAAGGTCTGTCTCGAAACCAAAGGATTCAATGACTGGTAAAAAAGCCTACACATTAAGCAGTAACAGAAAACCAAAATTAGTTATTGCAAAACCAAAAACCAATATATTCTGGAATTATGGTTGACAACTATCCAAGGGCTAGAAAAATGAAACGGAACAACAGTAACAGCATCAATTGCATCATTACTAAATCTATCTTCACACACAATTCACAACCACCACACTGCTGACTACTCTTGATGGGTATCAAACACAAAGACAAGCAATCATTCCAACTCTGTTTGTCTAACCTTAACAATATAAGCTGGTGTCCCAGGCTTTGCTATATCAGCTGTGACATGACCTCTTCTACGAGACAGCACTGTA
>PIST-6
GAACAGGTGCAGGCTCTAATGGTCGCAACACAACAGACTTGTCCAGTGGATCTCCTGGCACTATAGACCAATGGTCAAATACTGATAGGCAAAATGCTTGTCCCTGTGTATGGTACCTAAGGTCTGTCTCGAAACCAAAGGATTCAATGACTGGTAAAAAAGCCTACACATTAAGCAGTAACAGAAAACCAAAATTAGTTATTGCAAAACCAAAAACCAATATAATCTGGAAACATGGTTGACAACTATCCAAGGTCTACAAAAATGAAACGGAACAACAGTAACAGCATCAATTGCATCATTAATAAATCTATCTTCACACACAGTTCACAACCACCACACTGCTGACTATTCTTGATGGGTATCAAACACAAAGACAAGCAATCATTCCAACTCTGTTTGTCTAACCTTAACAATATAAGCTGGTGTCCCAGGCTTTGCTATATCAGCTGTGACATGACCTCTTCTACGAGACAGCACTGTA
>PIST-15
GAACAGGTGCAGGCTCTAATGGTCGCAACACAACAGACTTGTCCAGTGGATCTCCTGGCACTATAGACCAATGGTCAAATACTGATAGGCAAAATGCTTGTCCCTGTGTATGGTACCTAAGGTCTGTCTCGAAACCAAAGGATTCAATGACTGGTAAAAAAGCCTACACATTAAGCAGTAACAGAAAACCAAAATTAGTTATTGCAAAACCAAAAACCAATATATTCTGGAATTATGGTTGACAACTATCCAAGGGCTAGAAAAATGAAACGGAACAACAGTAACAGCATCAATTGCATCATTACTAAATCTATCTTCACACACAATTCACAACCACCACACTGCTGACTACTCTTGATGGGTATCAAACACAAAGACAAGCAATCATTCCAACTCTGTTTGTCTAACCTTAACAATATAAGCTGGTGTCCCAGGCTTTGCTATATCAGCTGTGACATGACCTCTTCTACGAGACAGCACTGTA
>PIST-13
GAACAGGTGCAGGCTCTAATGGTCGCAACACAACAGACTTGTCCAGTGGATCTCCTGGCACTATAGACCAATGGTCAAATACTGATAGGCAAAATGCTTGTCCCTGTGTATGGTACCTAAGGTCTGTCTCGAAACCAAAGGATTCAATGACTGGTAAAAAAGCCTACACATTAAGCAGTAACAGAAAACCAAAATTAGTTATTGCAAAACCAAAAACCAATATATTCTGGAATTATGGTTGACAACTATCCAAGGGCTAGAAAAATGAAACGGAACAACAGTAACAGCATCAATTGCATCATTACTAAATCTATCTTCACACACAATTCACAACCACCACACTGCTGACTACTCTTGATGGGTATCAAACACAAAGACAAGCAATCATTCCAACTCTGTTTGTCTAACCTTAACAATATAAGCTGGTGTCCCAGGCTTTGCTATATCAGCTGTGACATGACCTCTTCTACGAGACAGCACTGTA
>PICH-X2
GAACAGGTGCAGGCTCTAATGGTCGCAACACAACAGACTTGTCCAGTGGATCTCCTGGCACTATAGACCAATGGTCAAATACTGATAGGCAAAATGCTTGTCCCTGTGTATGGTACCTAAGGTCTGTCTCGAAACCAAAGGATTCAATGACTGGTAAAAAAGCCTACACATTAAGCGGTAACAGAAAACCAAAATTAGTTATTGCAAAACCAAAAACCAATATATTCTGGAAACATGGTTGACAACTATCCAAGGGCTAGAAAAATGAAACGGAACAACAGTAACAGCATCAATTGCATCATTACTAAATCTATCTTCACACACAGTTCACAACCACCACACTGCTGACCATTCTTGATGGGTATCAAACACAAAGACAAGCAATCATTCCAACTCTGTTTGTCTAACCTTAACAATATAAGCTGGTGTCCCAGGCTTTGCTATATCAGCTGTGACATGACCTCTTCTACGAGACAGCACTGTA
>PILA-19
GAACAGGTGCAGGCTCTAATGGTCGCAACACAACAGACTTGTCCAGTGGATCTCCTGGCACTATAGACCAATGGTCAAATACTGATAGGCAAAATGCTTGTCCCTGTGTATGGTACCTAAGGTCTGTCTCGAAACCAAAGGATTCAATGACTGGTAAAAAAGCCTACACATTAATCGGTAACAGAAAACCAAAATTAGTTATTGCAAAACCAAAAACCAATATATTCTGGAAACATGGTTGACAACTATCCAAGGGCTAGAAAAATGAAACGGAACAACAGTAACAGCATCAATTGCAACATTACTAAATCTATCTTCACACACAGTTCACAACCACCACACTGCTGACTATTCTTGATGGGTATCAAACACAAAGACAAGCAATCATTCCAACTCTGTTTGTCTAACCTTAACAATATAAGCTGGTGTCCCAGGCTTTGCTATATCAGCTGTGACATGACCTCTTCTACGAGACAGCACTGTA
>PILA-28
GAACAGGTGCAGGCTCTAATGGTCGCAACACAACAGACTTGTCCAGTGGATCTCCTGGCACTATAGACCAATGGTCAAATACTGATAGGCAAAATGCTTGTCCCTGTGTATGGTACCTAAGGTCTGTCTCGAAACCAAAGGATTCAATGACTGGTAAAAAAGCCTACACATTAAGCGGTAACAGAAAACCAAAATTAGTTATTGCAAAACCAAAAACCAATATATTCTGGAAACATGGTTGACAACTATCCAAGGGCTAGAAAAATGAAACGGAACAACAGTAACAGCATCAATTGCAACATTACTAAATCTATCTTCACACACAGTTCACAACCACCACACTGCTGACTATTCTTGATGGGTATCAAACACAAAGACAAGCAATCATTCCAACTCTGTTTGTCTAACCTTAACAATATAAGCTGGTGTCCCAGGCTTTGCTATATCAGCTGTGACATGACCTCTTCTACGAGACAGCACTGTA
>PILA-20
GAACAGGTGCAGGCTCTAATGGTCGCAACACAACAGACTTGTCCAGTGGATCTCCTGGCACTATAGACCAATGGTCAAATACTGATAGGCAAAATGCTTGTCCCTGTGTATGGTACCTAAGGTCTGTCTCGAAACCAAAGGATTCAATGACTGGTAAAAAAGCCTACACATTAAGCGGTAACAGAAAACCAAAATTAGTTATTGCAAAACCAAAAACCAATATATTCTGGAAACATGGTTGACAACTATCCAAGGGCTAGAAAAATGAAACGGAACAACAGTAACAGCATCAATTGCAACATTACTAAATCTATCTTCACACACAGTTCACAACCACCACACTGCTGACTATTCTTGATGGGTATCAAACACAAAGACAAGCAATCATTCCAACTCTGTTTGTCTAACCTTAACAATATAAGCTGGTGTCCCAGGCTTTGCTATATCAGCTGTGACATGACCTCTTCTACGAGACAGCACTGTA
>PILA-21
GAACAGGTGCAGGCTCTAATGGTCGCAACACAACAGACTTGTCCAGTGGATCTCCTGGCACTATAGACCAATGGTCAAATACTGATAGGCAAAATGCTTGTCCCTGTGTATGGTACCTAAGGTCTGTCTCGAAACCAAAGGATTCAATGACTGGTAAAAAAGCCTACACATTAATCGGTAACAGAAAACCAAAATTAGTTATTGCAAAACCAAAAACCAATATATTCTGGAAACATGGTTGACAACTATCCAAGGGCTAGAAAAATGAAACGGAACAACAGTAACAGCATCAATTGCAACATTACTAAATCTATCTTCACACACAGTTCACAACCACCACACTGCTGACTATTCTTGATGGGTATCAAACACAAAGACAAGCAATCATTCCAACTCTGTTTGTCTAACCTTAACAATATAAGCTGGTGTCCCAGGCTTTGCTATATCAGCTGTGACATGACCTCTTCTACGAGACAGCACTGTA
>PILA-23
GAACAGGTGCAGGCTCTAATGGTCGCAACACAACAGACTTGTCCAGTGGATCTCCTGGCACTATAGACCAATGGTCAAATACTGATAGGCAAAATGCTTGTCCCTGTGTATGGTACCTAAGGTCTGTCTCGAAACCAAAGGATTCAATGACTGGTAAAAAAGCCTACACATTAATCGGTAACAGAAAACCAAAATTAGTTATTGCAAAACCAAAAACCAATATATTCTGGAAACATGGTTGACAACTATCCAAGGGCTAGAAAAATGAAACGGAACAACAGTAACAGCATCAATTGCAACATTACTAAATCTATCTTCACACACAGTTCACAACCACCACACTGCTGACTATTCTTGATGGGTATCAAACACAAAGACAAGCAATCATTCCAACTCTGTTTGTCTAACCTTAACAATATAAGCTGGTGTCCCAGGCTTTGCTATATCAGCTGTGACATGACCTCTTCTACGAGACAGCACTGTA
>PILA-26
GAACAGGTGCAGGCTCTAATGGTCGCAACACAACAGACTTGTCCAGTGGATCTCCTGGCACTATAGACCAATGGTCAAATACTGATAGGCAAAATGCTTGTCCCTGTGTATGGTACCTAAGGTCTGTCTCGAAACCAAAGGATTCAATGACTGGTAAAAAAGCCTACACATTAAGCGGTAACAGAAAACCAAAATTAGTTATTGCAAAACCAAAAACCAATATATTCTGGAAACATGGTTGACAACTATCCAAGGGCTAGAAAAATGAAACGGAACAACAGTAACAGCATCAATTGCAACATTACTAAATCTATCTTCACACACAGTTCACAACCACCACACTGCTGACTATTGTTGATGGGTATCAAACACAAAGACAAGCAATCATTCCAACTCTGTTTGTCTAACCTTAACAATATAAGCTGGTGTCCCAGGCTTTGCTATATCAGCTGTGACATGACCTCTTCTACGAGACAGCACTGTA
>PILA-22
GAACAGGTGCAGGCTCTAATGGTCGCAACACAACAGACTTGTCCAGTGGATCTCCTGGCACTATAGACCAATGGTCAAATACTGATAGGCAAAATGCTTGTCCCTGTGTATGGTACCTAAGGTCTGTCTCGAAACCAAAGGATTCAATGACTGGTAAAAAAGCCTACACATTAAGCGGTAACAGAAAACCAAAATTAGTTATTGCAAAACCAAAAACCAATATATTCTGGAAACATGGTTGACAACTATCCAAGGGCTAGAAAAATGAAACGGAACAACAGTAACAGCATCAATTGCAACATTACTAAATCTATCTTCACACACAGTTCACAACCACCACACTGCTGACTATTCTTGATGGGTATCAAACACAAAGACAAGCAATCATTCCAACTCTGTTTGTCTAACCTTAACAATATAAGCTGGTGTCCCAGGCTTTGCTATATCAGCTGTGACATGACCTCTTCTACGAGACAGCACTGTA
>PILA-29
GAACAGGTGCAGGCTCTAATGGTCGCAACACAACAGACTTGTCCAGTGGATCTCCTGGCACTATAGACCAATGGTCAAATACTGATAGGCAAAATGCTTGTCCCTGTGTATGGTACCTAAGGTCTGTCTCGAAACCAAAGGATTCAATGACTGGTAAAAAAGCCTACACATTAATCGGTAACAGAAAACCAAAATTAGTTATTGCAAAACCAAAAACCAATATATTCTGGAAACATGGTTGACAACTATCCAAGGGCTAGAAAAATGAAACGGAACAACAGTAACAGCATCAATTGCAACATTACTAAATCTATCTTCACACACAGTTCACAACCACCACACTGCTGACTATTCTTGATGGGTATCAAACACAAAGACAAGCAATCATTCCAACTCTGTTTGTCTAACCTTAACAATATAAGCTGGTGTCCCAGGCTTTGCTATATCAGCTGTGACATGACCTCTTCTACGAGACAGCACTGTA
>PILA-24
GAACAGGTGCAGGCTCTAATGGTCGCAACACAACAGACTTGTCCAGTGGATCTCCTGGCACTATAGACCAATGGTCAAATACTGATAGGCAAAATGCTTGTCCCTGTGTATGGTACCTAAGGTCTGTCTCGAAACCAAAGGATTCAATGACTGGTAAAAAAGCCTACACATTAAGCGGTAACAGAAAACCAAAATTAGTTATTGCAAAACCAAAAACCAATATATTCTGGAAACATGGTTGACAACTATCCAAGGGCTAGAAAAATGAAACGGAACAACAGTAACAGCATCAATTGCATCATTACTAAATCTATCTTCACACACAGTTCACAACCACCACACTGCTGACTATTCTTGATGGGTATCAAACACAAAGACAAGCAATCATTCCAACTCTGTTTGTCTAACCTTAACAATATAAGCTGGTGTCCCAGGCTTTGCTATATCAGCTGTGACATGACCTCTTCTACGAGACAGCACTGTA
>PILA-17
GAACAGGTGCAGGCTCTAATGGTCGCAACACAACAGACTTGTCCAGTGGATCTCCTGGCACTATAGACCAATGGTCAAATACTGATAGGCAAAATGCTTGTCCCTGTGTATGGTACCTAAGGTCTGTCTCGAAACCAAAGGATTCAATGACTGGTAAAAAAGCCTACACATTAAGCGGTAACAGAAAACCAAAATTAGTTATTGCAAAACCAAAAACCAATATATTCTGGAAACATGGTTGACAACTATCCAAGGGCTAGAAAAATGAAACGGAACAACAGTAACAGCATCAATTGCAACATTACTAAATCTATCTTCACACACAGTTCACAACCACCACACTGCTGACTATTCTTGATGGGTATCAAACACAAAGACAAGCAATCATTCCAACTCTGTTTGTCTAACCTTAACAATATAAGCTGGTGTCCCAGGCTTTGCTATATCAGCTGTGACATGACCTCTTCTACGAGACAGCACTGTA
>PILA-27
GAACAGGTGCAGGCTCTAATGGTCGCAACACAACAGACTTGTCCAGTGGATCTCCTGGCACTATAGACCAATGGTCAAATACTGATAGGCAAAATGCTTGTCCCTGTGTATGGTACCTAAGGTCTGTCTCGAAACCAAAGGATTCAATGACTGGTAAAAAAGCCTACACATTAAGCGGTAACAGAAAACCAAAATTAGTTATTGCAAAACCAAAAACCAATATATTCTGGAAACATGGTTGACAACTATCCAAGGGCTAGAAAAATGAAACGGAACAACAGTAACAGCATCAATTGCAACATTACTAAATCTATCTTCACACACAGTTCACAACCACCACACTGCTGACTATTCTTGATGGGTATCAAACACAAAGACAAGCAATCATTCCAACTCTGTTTGTCTAACCTTAACAATATAAGCTGGTGTCCCAGGCTTTGCTATATCAGCTGTGACATGACCTCTTCTACGAGACAGCACTGTA
>PILA-18
GAACAGGTGCAGGCTCTAATGGTCGCAACACAACAGACTTGTCCAGTGGATCTCCTGGCACTATAGACCAATGGTCAAATACTGATAGGCAAAATGCTTGTCCCTGTGTATGGTACCTAAGGTCTGTCTCGAAACCAAAGGATTCAATGACTGGTAAAAAAGCCTACACATTAATCGGTAACAGAAAACCAAAATTAGTTATTGCAAAACCAAAAACCAATATATTCTGGAAACATGGTTGACAACTATCCAAGGGCTAGAAAAATGAAACGGAACAACAGTAACAGCATCAATTGCAACATTACTAAATCTATCTTCACACACAGTTCACAACCACCACACTGCTGACTATTCTTGATGGGTATCAAACACAAAGACAAGCAATCATTCCAACTCTGTTTGTCTAACCTTAACAATATAAGCTGGTGTCCCAGGCTTTGCTATATCAGCTGTGACATGACCTCTTCTACGAGACAGCACTGTA
>PIAL-AO
GAACAGGTGCAGGCTCTAATGGTCGCAACACAACAGACTTGTCCAGTGGATCTCCTGGCACTATAGACCAATGGTCAAATACTGATAGGCAAAATGCTTGTCCCTGTGTATGGTACCTAAGGTCTGTCTCGAAACCAAAGGATTCAATGACTGGTAAAAAAGCCTACACATTAAGCGGTAACAGAAAACCAAAATTAGTTATTGCAAAACCAAAAACCAATATATTCTGGAAACATGGTTGACAACTATCCAAGGGCTAGAAAAATGAAACGGAACAACAGTAACAGCATCAATTGCATCATTACTAAATCTGTCTTCACACACAGTTCACAACCACCACACTGCTGACTATTCTTGATGGGTATCAAACACAAAGACAAGCAATCATTCCAACTCTGTTTGTCTAACCTTAACAATATAAGCTGGTGTCCCAGGCTTTGCTATATCAGCTGTGACATGACCTCTTCTACGAGACAGCACTGTA
