# Supplementary material for: An empirical evaluation of two-stage species tree inference strategies using a multilocus dataset from North American pines
Source: BMC Evol Biol. 2014 Mar 29;14:67. doi: 10.1186/1471-2148-14-67 (PMC4021425; doi:10.1186/1471-2148-14-67)
Supplement: Additional file 3 — Zip archive containing data filesDp,Dp,0,Ds,Ds,0, and a description of these files. [file 1471-2148-14-67-S3.zip › DeGiorgioEtAl_2014_AdditionalFile1/Dataset_Dp0/CL1698Contig1_01.fas]

>PIAL-3
AACCTCTAAATTGTGGTTTGCCCGGATCTCGTTAAGAATAGGAAGAAGACTCTTCTCTATATTTACAACAGCGCTTCTTGTCTCAAGGTCGTGAACAGCCTGCACGTTACAGTTCAATATGTTAGTTTCCAATTGTATAAATTTTCTTATCATTCATCACTCAAACAGTATGATGTTACAGTGCTCTCCTTTAGGGTGTGAAAAATGGTACAGGGCCAACAAATTTAGTGTACAGGTACATGTAGCAGAAAACTGCTAATTACCCCTTCATGGCGTGTTTTGGAGAGCTTCTGGATCTCCCGAGTTAGAATATTTGCCATTTCTGGCTCTTTCTTCGACAAGCCCAACGTCTTCTTGACCTTTCGGTTGCTGAGAACTT
>PIAL-10
AACCTCTAAATTGTGGTTTGCCCGGATCTCGTTAAGAATAGGAAGAAGACTCTTCTCTATATTTACAACAGCGCTTCTTGTCTCAAGGTCGTGAACAGTCTGCACGTTACAATTCAATATGTTAGTTTCCAATTGTATAAATTTTCTTATCATTCATCACTCAAACAGTATGATGTTACAGTGCTCTCCTTTACGGTGTGAAAAATGGTACAGGGCCAACAAATTTAGTGTACAGGTACAAGTAGCAGAAAACTGTTAATTACCCCTTCATGGCGTGTTTTGGAGAGCTTCTGGATCTCCCTAGTTAGAATATTTGCCATTTCTGGCGCTTTCTTCGACAAGCCCAACGTCTTCTTGACCTTTCGGTTGCTGAGAACTT
>PIAL-13
AACCTCTAAATTGTGGTTTGCCCGGATCTCGTTAAGAATAGGAAGAAGACTCTTCTCTATATTTACAACAGCGCTTCTTGTCTCAAGGTCGTGAACAGTCTGCACGTTACAATTCAATATGTTAGTTTCCAATTGTATAAATTTTCTTATCATTCATCACTCAAACAGTATGATGTTACAGTGCTCTCCTTTACGGTGTGAAAAATGGTACAGGGCCAACAAATTTAGTGTACAGGTACAAGTAGCAGAAAACTGTTAATTACCCCTTCATGGCGTGTTTTGGAGAGCTTCTGGATCTCCCTAGTTAGAATATTTGCCATTTCTGGCGCTTTCTTCGACAAGCCCAACGTCTTCTTGACCTTTCGGTTGCTGAGAACTT
>PIAL-8
AACCTCTAAATTGTGGTTTGCCCGGATCTCGTTAAGAATAGGAAGAAGACTCTTCTCTATATTTACAACAGCGCTTCTTGTCTCAAGGTCGTGAACAGCCTGCACGTTACAGTTCAATATGTTAGTTTCCAATTGTATAAATTTTCTTATCATTCATCACTCAAACAGTATGATGTTACAGTGCTCTCCTTTAGGGTGTGAAAAATGGTACAGGGCCAACAAATTTAGTGTACAGGTACATGTAGCAGAAAACTGCTAATTACCCCTTCATGGCGTGTTTTGGAGAGCTTCTGGATCTCCCGAGTTAGAATATTTGCCATTTCTGGCTCTTTCTTCGACAAGCCCAACGTCTTCTTGACCTTTCGGTTGCTGAGAACTT
>PIAL-16
AACCTCTAAATTGTGGTTTGCCCGGATCTCGTTAAGAATAGGAAGAAGACTCTTCTCTATATTTACAACAGCGCTTCTTGTCTCAAGGTCGTGAACAGCCTGCACGTTACAATTCAATATGTTAGTTTCCAATTGTATAAATTTTCTTATCATTCATCACTCAAACAGTATGATGTTACAGTGCTCTCCTTTACGGTGTGAAAAATGGTACAGGGCCAACAAATTTAGTGTACAGGTACAAGTAGCAGAAAACTGTTAATTACCCCTTCATGGCGTGTTTTGGAGAGCTTCTGGATCTCCCTAGTTAGAATATTTGCCATTTCTGGCGCTTTCTTCGACAAGCCCAACGTCTTCTTGACCTTTCGGTTGCTGAGAACTT
>PIAL-12
AACCTCTAAATTGTGGTTTGCCCGGATCTCGTTAAGAATAGGAAGAAGACTCTTCTCTATATTTACAACAGCGCTTCTTGTCTCAAGGTCGTGAACAGCCTGCACGTTACAGTTCAATATGTTAGTTTCCAATTGTATAAATTTTCTTATCATTCATCACTCAAACAGTATGATGTTACAGTGCTCTCCTTTAGGGTGTGAAAAATGGTACAGGGCCAACAAATTTAGTGTACAGGTACATGTAGCAGAAAACTGCTAATTACCCCTTCATGGCGTGTTTTGGAGAGCTTCTGGATCTCCCGAGTTAGAATATTTGCCATTTCTGGCTCTTTCTTCGACAAGCCCAACGTCTTCTTGACCTTTCGGTTGCTGAGAACTT
>PIAL-15
AACCTCTAAATTGTGGTTTGCCCGGATCTCGTTAAGAATAGGAAGAAGACTCTTCTCTATATTTACAACAGCGCTTCTTGTCTCAAGGTCGTGAACAGCCTGCACGTTACAGTTCAATATGTTAGTTTCCAATTGTATAAATTTTCTTATCATTCATCACTCAAACAGTATGATGTTACAGTGCTCTCCTTTAGGGTGTGAAAAATGGTACAGGGCCAACAAATTTAGTGTACAGGTACATGTAGCAGAAAACTGCTAATTACCCCTTCATGGCGTGTTTTGGAGAGCTTCTGGATCTCCCGAGTTAGAATATTTGCCATTTCTGGCTCTTTCTTCGACAAGCCCAACGTCTTCTTGACCTTTCGGTTGCTGAGAACTT
>PIAL-7
AACCTCTAAATTGTGGTTTGCCCGGATCTCGTTAAGAATAGGAAGAAGACTCTTCTCTATATTTACAACAGCGCTTCTTGTCTCAAGGTCGTGAACAGTCTGCACGTTACAATTCAATATGTTAGTTTCCAATTGTATAAATTTTCTTATCATTCATCACTCAAACAGTATGATGTTACAGTGCTCTCCTTTACGGTGTGAAAAATGGTACAGGGCCAACAAATTTAGTGTACAGGTACAAGTAGCAGAAAACTGTTAATTACCCCTTCATGGCGTGTTTTGGAGAGCTTCTGGATCTCCCTAGTTAGAATATTTGCCATTTCTGGCGCTTTCTTCGACAAGCCCAACGTCTTCTTGACCTTTCGGTTGCTGAGAACTT
>PIAL-5
AACCTCTAAATTGTGGTTTGCCCGGATCTCGTTAAGAATAGGAAGAAGACTCTTCTCTATATTTACAACAGCGCTTCTTGTCTCAAGGTCGTGAACAGCCTGCACGTTACAGTTCAATATGTTAGTTTCCAATTGTATAAATTTTCTTATCATTCATCACTCAAACAGTATGATGTTACAGTGCTCTCCTTTAGGGTGTGAAAAATGGTACAGGGCCAACAAATTTATTGTACAGGTACATGTAGCAGAAAACTGCTAATTACCCCTTCATGGCGTGTTTTGGAGAGCTTCTGGATCTCCCGAGTTAGAATATTTGCCATTTCTGGCTCTTTCTTCGACAAGCCCAACGTCTTCTTGACCTTTCGGTTGCTGAGAACTT
>PIAL-9
AACCTCTAAATTGTGGTTTGCCCGGATCTCGTTAAGAATAGGAAGAAGACTCTTCTCTATATTTACAACAGCGCTTCTTGTCTCAAGGTCGTGAACAGCCTGCACGTTACAGTTCAATATGTTAGTTTCCAATTGTATAAATTTTCTTATCATTCATCACTCAAACAGTATGATGTTACAGTGCTCTCCTTTAGGGTGTGAAAAATGGTACAGGGCCAACAAATTTAGTGTACAGGTACATGTAGCAGAAAACTGCTAATTACCCCTTCATGGCGTGTTTTGGAGAGCTTCTGGATCTCCCGAGTTAGAATATTTGCCATTTCTGGCTCTTTCTTCGACAAGCCCAACGTCTTCTTGACCTTTCGGTTGCTGAGAACTT
>PIAL-4
AACCTCTAAATTGTGGTTTGCCCGGATCTCGTTAAGAATAGGAAGAAGACTCTTCTCTATATTTACAACAGCGCTTCTTGTCTCAAGGTCGTGAACAGTCTGCACGTTACAATTCAATATGTTAGTTTCCAATTGTATAAATTTTCTTATCATTCATCACTCAAACAGTATGATGTTACAGTGCTCTCCTTTACGGTGTGAAAAATGGTACAGGGCCAACAAATTTAGTGTACAGGTACAAGTAGCAGAAAACTGTTAATTACCCCTTCATGGCGTGTTTTGGAGAGCTTCTGGATCTCCCTAGTTAGAATATTTGCCATTTCTGGCGCTTTCTTCGACAAGCCCAACGTCTTCTTGACCTTTCGGTTGCTGAGAACTT
>PIAL-6
AACCTCTAAATTGTGGTTTGCCCGGATCTCGTTAAGAATAGGAAGAAGACTCTTCTCTATATTTACAACAGCGCTTCTTGTCTCAAGGTCGTGAACAGTCTGCACGTTACAATTCAATATGTTAGTTTCCAATTGTATAAATTTTCTTATCATTCATCACTCAAACAGTATGATGTTACAGTGCTCTCCTTTACGGTGTGAAAAATGGTACAGGGCCAACAAATTTAGTGTACAGGTACAAGTAGCAGAAAACTGTTAATTACCCCTTCATGGCGTGTTTTGGAGAGCTTCTGGATCTCCCTAGTTAGAATATTTGCCATTTCTGGCGCTTTCTTCGACAAGCCCAACGTCTTCTTGACCTTTCGGTTGCTGAGAACTT
>PIAY-16
AACCTCTAAATTGTGGTTTGCCCGGATCTCGTTAAGAATAGGAAGAAGACTTTTTTTTATATTTACAACAGCGCTTTTTGTCTCAAGGTCGTGAACAGCCTGCACGTTACAATTCAATATGTTAGTTTCCAATTGTATAAATTTTTTTATCATTCATCACTCAAACAGTATGATGTTACAGTGCTCTCCTTTAGGGTGTGAAAAATGGTACAGGGCCAACAAATTTAGTGTACAGGTACAAGTAGCAGAAAACTGTTAATTACCCCTTCATGGCGTGTTTTGGAGAGCTTCTGGATCTCCCTAGTTAGAATATTTGCCATTTCTGGCGCTTTCTTCGACAAGCCCAACGTCTTCTTGACCTTTCGGTTGCTGAGAACTT
>PIAY-3
AACCTCTAAATTGTGGTTTGCCCGGATCTCGTTAAGAATAGGAAGAAGACTTTTTTTTATATTTACAACAGCGCTTTTTGTCTCAAGGTCGTGAACAGCCTGCACGTTACAATTCAATATGTTAGTTTCCAATTGTATAAATTTTTTTATCATTCATCACTCAAACAGTATGATGTTACAGTGCTCTCCTTTAGGGTGTGAAAAATGGTACAGGGCCAACAAATTTAGTGTACAGGTACAAGTAGCAGAAAACTGTTAATTACCCCTTCATGGCGTGTTTTGGAGAGCTTCTGGATCTCCCTAGTTAGAATATTTGCCATTTCTGGCGCTTTCTTCGACAAGCCCAACGTCTTCTTGACCTTTCGGTTGCTGAGAACTT
>PIAY-7
AACCTCTAAATTGTGGTTTGCCCGGATCTCGTTAAGAATAGGAAGAAGACTTTTTTTTATATTTACAACAGCGCTTTTTGTCTCAAGGTCGTGAACAGCCTGCACGTTACAATTCAATATGTTAGTTTCCAATTGTATAAATTTTTTTATCATTCATCACTCAAACAGTATGATGTTACAGTGCTCTCCTTTAGGGTGTGAAAAATGGTACAGGGCCAACAAATTTAGTGTACAGGTACAAGTAGCAGAAAACTGTTAATTACCCCTTCATGGCGTGTTTTGGAGAGCTTCTGGATCTCCCTAGTTAGAATATTTGCCATTTCTGGCGCTTTCTTCGACAAGCCCAACGTCTTCTTGACCTTTCGGTTGCTGAGAACTT
>PIAY-2
AACCTCTAAATTGTGGTTTGCCCGGATCTCGTTAAGAATAGGAAGAAGACTCTTCTCTATATTTACAACAGCGCTTCTTGTCTCAAGGTCGTGAACAGCCTGCACGTTACAATTCAATATGTTAGTTTCCAATTGTATAAATTTTCTTATCATTCATCACTCAAACAGTATGATGTTACAGTGCTCTCCTTTAGGGTGTGAAAAATGGTACAGGGCCAACAAATTTAGTGTACAGGTACAAGTAGCAGAAAACTGTTAATTACCCCTTCATGGCGTGTTTTGGAGAGCTTCTGGATCTCCCTAGTTAGAATATTTGCCATTTCTGGCGCTTTCTTCGACAAGCCCAACGTCTTCTTGACCTTTCGGTTGCTGAGAACTT
>PIAY-1
AACCTCTAAATTGTGGTTTGCCCGGATCTCGTTAAGAATAGGAAGAAGACTCTTCTCTATATTTACAACAGCGCTTCTTGTCTCAAGGTCGTGAACAGCCTGCACGTTACAATTCAATATGTTAGTTTCCAATTGTATAAATTTTCTTATCATTCATCACTCAAACAGTATGATGTTACAGTGCTCTCCTTTAGGGTGTGAAAAATGGTACAGGGCCAACAAATTTAGTGTACAGGTACAAGTAGCAGAAAACTGTTAATTACCCCTTCATGGCGTGTTTTGGAGAGCTTCTGGATCTCCCTAGTTAGAATATTTGCCATTTCTGGCGCTTTCTTCGACAAGCCCAACGTCTTCTTGACCTTTCGGTTGCTGAGAACTT
>PIBU-1
AACCTCTAAATTGTGGTTTGCCCGGATCTCGTTAAGAATAGGAAGAAGACTCTTCTCTATATTTACAACAGCGCTTCTTGTCTCAAGGTCGTGAACAGCCTGCACGTCGCAACTCAATATGTTAGTTTCCAATTGTATAAATTTTTTTATCATTCATCACTCAAACAGTATGATGTTACAGTGCTCTCCTTTAGGGTCTGAAAAATGGTACAGGGCCAGCAAATTCAGTGTACAAGTACAAGTAACAGAAAACTGTTAATTACCCCTTCATGGCGTGTTTTGGAGAGCTTCTGGATCTCCCTATTTAGAATATTTGCCATTTCTGGCGCTTTCTTAGACAAGCCCAACGTCTTCTTCACCTTTCGGTTGCTGAGAACTT
>PIFL-10
AACCTCTAAATTGTGGTTTGCCCGGATCTCGTTAAGAATAGGAAGAAGACTCTTCTCTATATTTACAACAGCGCTTCTTGTCTCAAGGTCGTGAACAGCCTGCACGTTACAATTCAATATGTTAGTTTCCAATTGTATAAATTTTCTTATCATTCATCACTCAAACAGTATGATGTTACAGTGCTCTCCTTTAGGGTGTGAAAAATGGTACAGGGCCAACAAATTTAGTGTACAGGTACAAGTAGCAGAAAACTGTTAATTACCCCTTCATGGCGTGTTTTGGAGAGCTTCTGGATCTCCCTAGTTAGAATATTTGCCATTTCTGGCGCTTTCTTCGACAAGCCCAACGTCTTCTTGACCTTTCGGTTGCTGAGAACTT
>PIFL-9
NNNNNNNNNNNNNNNNNNNNNNNNNNNNNNNTTAAGAATAGGAAGAAGACTCTTCTATATATTTACAACAGCGCTTCTTGTCTCAAGGTCGTGAACAGCCTGCACGTTACAATTCAATATGTTAGTTTCCAATTGTATAAATTTTGTTATCATTCATCACTCAAACAGTATGATGTTACAGAGCTCTCTTTTAGGGTGTGAAAAATGGTACAGGGCCAACAAATTTAGTGTACAGGTACAAGTAGCAGAAAACTGTTAATTACCCCTTCATGGCGTGTTTTGGAGAGCTTCTGGATCTCCCTAGTTAGAATATTTGCCATTTCTGGCGCTTTCTTCGACAAGCCCAACGTCTTCTTGACCTTTCGGTTGCTGAGAACTT
>PIFL-17
AACCTCTAAATTGTGGTTTGCCCGGATCTCGTTAAGAATAGGAAGAAGACTCTTCTCTATATTTACAACAGCGCTTCTTGTCTCAAGGTCGTGAACAGCCTGCACGTTACAATTCAATATGTTAGTTTCCAATTGTATAAATTTTCTTATCATTCATCACTCAAACAGTATGATGTTACAGTGCTCTCCTTTAGGGTGTGAAAAATGGTACAGGGCCAACAAATTTAGTGTACAGGTACAAGTAGCAGAAAACTGTTAATTACCCCTTCATGGCGTGTTTTGGAGAGCTTCTGGATCTCCCTAGTTAGAATATTTGCCATTTCTGGCGCTTTCTTCGACAAGCCCAACGTCTTCTTGACCTTTCGGTTGCTGAGAACTT
>PIFL-5
AACCTCTAAATTGTGGTTTGCCCGGATCTCGTTAAGAATAGGAAGAAGACTCTTCTCTATATTTACAACAGCGCTTCTTGTCTCAAGGTCGTGAACAGCCTGCACGTTACAATTCAATATGTTAGTTTCCAATTGTATAAATTTTCTTATCATTCATCACTCAAACAGTATGATGTTACAGTGCTCTCCTTTAGGGTGTGAAAAATGGTACAGGGCCAACAAATTTAGTGTACAGGTACAAGTAGCAGAAAACTGTTAATTACCCCTTCATGGCGTGTTTTGGAGAGCTTCTGGATCTCCCTAGTTAGAATATTTGCCATTTCTGGCGCTTTCTTCGACAAGCCCAACGTCTTCTTGACCTTTCGGTTGCTGAGAACTT
>PIFL-2
AACCTCTAAATTGTGGTTTGCCCGGATCTCGTTAAGAATAGGAAGAAGACTCTTCTCTATATTTACAACAGCGCTTCTTGTCTCAAGGTCGTGAACAGCCTGCACGTTACAATTCAATATGTTAGTTTCCAATTGTATAAATTTTCTTATCATTCATCACTCAAACAGTATGATGTTACAGTGCTCTCCTTTAGGGTGTGAAAAATGGTACAGGGCCAACAAATTTAGTGTACAGGTACAAGTAGCAGAAAACTGTTAATTACCCCTTCATGGCGTGTTTTGGAGAGCTTCTGGATCTCCCTAGTTAGAATATTTGCCATTTCTGGCGCTTTCTTCGACAAGCCCAACGTCTTCTTGACCTTTCGGTTGCTGAGAACTT
>PIFL-16
AACCTCTAAATTGTGGTTTGCCCGGATCTCGTTAAGAATAGGAAGAAGACTCTTCTCTATATTTACAACAGCGCTTCTTGTCTCAAGGTCGTGAACAGCCTGCACGTTACAATTCAATATGTTAGTTTCCAATTGTATAAATTTTCTTATCATTCATCACTCAAACAGTATGATGTTACAGTGCTCTCCTTTAGGGTGTGAAAAATGGTACAGGGCCAACAAATTTAGTGTACAGGTACAAGTAGCAGAAAACTGTTAATTACCCCTTCATGGCGTGTTTTGGAGAGCTTCTGGATCTCCCTAGTTAGAATATTTGCCATTTCTGGCGCTTTCTTCGACAAGCCCAACGTCTTCTTGACCTTTCGGTTGCTGAGAACTT
>PIGE-1
AACCTCTAAATTGTGGTTTGCCCGGATCTCGTTAAGAATAGGAAGAAGACTCTTCTCTATATTTACAACAGCGCTTCTTGTCTCAAGGTCGTGAACAGCCTGCACGTTGCAATTCAATATGTTAGTTTCCAATTGTATAAATTTTTTTATCATTCATCACTCAAACAGTATGATGTTACAGTGCTCTCCATTAGGGGCTGAAAAATGGTACAGGGCCAGCAAATTTATTGTACAAGTACAAGTAGCAAAAAACTGTTAATTACCCCTTCATGGGGTGTTTTGGAGAGCTTCTGGATCTCCCTATTTAGAATATTTGCCATTTCTGGCGCTTTCTTGGACAAGCCCAACGTCTTCTTGACCTTTCGGTTGCNNNNNNNNN
>PIGE-2
AACCTCTAAATTGTGGTTTGCCCGGATCTCGTTAAGAATAGGAAGAAGACTCTTCTCTATATTTACAACAGCGCTTCTTGTCTCAAGGTCGTGAACAGCCTGCACGTTGCAATTCAATATGTTAGTTTCCAATTGTATAAATTTTTTTATCATTCATCACTCAAACAGTATGATGTTACAGTGCTCTCCATTAGGGTCTGAAAAATGGTACAGGGCCAGCAAATTTAGTGTACAAGTACAAGTAGCAGAAAACTGTTAATTACCCCTTCATGGCGTGTTTTGGAGAGCTTCTGGATCTCCCTATTTAGAATATTTGCCATTTCTGGCGCTTTCTTGGACAAGCCCAACGTCTTCTTGACCTTTCGGTTGCTGAAAACTT
>PIMN-4
AACCTCTAAATTGTGGTTTGCCCGGATCTCGTTAAGAATAGGAAGAAGACTCTTCTGTATATTTACAACAGCGCTTCTTGTCTCAAGGTCGTGAACAGCTTGCACGTTACAGTTCAATATGTTAGTTTCCAATTGTATAAATTTTCTTATCATTCATCACTCAAACAGTATGATGTTGCAGTGCTCTCCTTTAGGGTGTGAAAAATGGTACAGGGCCAACAAATTTAGTGTACAGGTACATGTAGCAGAAAACTGCTAATTACCCCTTCATGGCGTGTTTTGGAGAGCTTCTGGATCTCCCGAGTTAGAATATTTGCCATTTCTGGCTCTTTCTTCGACAAGCCCAACGTCTTCTTGACCTTTCGGTTGCTGNNNNNNN
>PIMN-8
AACCTCTAAATTGTGGTTTGCCCGGATCTCGTTAAGAATAGGAAGAAGACTCTTCTCTATATTTACAACAGCACTTCTTGTCTCAAGGTCGTGAACAGCCTGCACGTTACAGTTCAATATGTTAGTTTCCAATTGTATAAATTTTCTTATCATTCATCACTCAAACAGTATGATGTTGCAGTGCTCTCCTTTAGGGTGTGAAAAATGGTACAGGGCCAACAAATTTAGTGTACAGGTACATGTAGCAGAAAACTGCTAATTACCCCTTCATGGCGTGTTTTGGAGAGCTTCTGGATCTCCCGAGTTAGAATATTTGCCATTTCTGGCTCTTTCTTCGACAAGCCCAACGTCTTCTTGACCTTTCGGTTGCTGAGAACTT
>PIMN-18
AACCTCTAAATTGTGGTTTGCCCGGATCTCGTTAAGAATAGGAAGAAGACTCTTCTCTATATTTACAACAGCGCTTCTTGTCTCAAGGTCGTGAACAGCCTGCACGTTACAGTTCAATATGTTAGTTTCCAATTGTATAAATTTTCTTATCATTCATCACTCAAACAGTATGATGTTGCAGTGCTCTCCTTTAGGGTGTGAAAAATGGTACAGGGCCAACAAATTTAGTGTACAGGTACATGTAGCAGAAAACTGCTAATTACCCCTTCATGGCGTGTTTTGGAGAGCTTCTGGATCTCCCGAGTTAGAATATTTGCCATTTCTGGCTCTTTCTTCGACAAGCCCAACGTCTTCTTGACCTTTCGGTTGCTGAGAACTT
>PIMN-10
AACCTCTAAATTGTGGTTTGCCCGGATCTCGTTAAGAATAGGAAGAAGACTCTTCTATATATTTACAACAGCGCTTCTTGTCTCAAGGTCGTGAACAGCCTGCACGTTACAGTTCAATATGTTAGTTTCCAATTGTATAAATTTTCTTATCATTCATCACTCAAACAGTAAGATGTTGCAGTGCTCTCCTTTAGGGTGTGAAAAATGGTACAGGGCCAACAAATTTAGTGTACAGGTACATGTAGCAGAAAACTGCTAATTACCCCTTCATGGCGTGTTTTGGAGAGCTTCTGGATCTCCCGAGTTAGAATATTTGCCATTTCTGGCTCTTTCTTCGACAAGCCCAACGTCTTCTTGACCTTTCGGTTGCNNNNNNNNN
>PIMN-16
AACCTCTAAATTGTGGTTTGCCCGGATCTCGTTAAGAATAGGAAGAAGACTCTTCTCTATATTTACAACAGCGCTTCTTGTCTCAAGGTCGTGAACAGCCTGCACGTTACAATTCAATATGTTAGTTTCCAATTGTATAAATTTTCTTATCATTCATCACTCAAACAGTATGATGTTACAGTGCTCTCCTTTAGGGTGTGAAAAATGGTACAGGGCCAACAAATTTAGTGTACAGGTACAACTAGCAGAAAACTATTAATTACCCCTTCATGGCGTGTTTTGGAGAGCTTCTGGATCTCCCTAGTTAGAATATTTGCCATTTCTGGCGCTTTCTTCGACAACCCCAACGTCTTCTTGACCTTTCGGTTGCTGAGAACTT
>PIMN-14
AACCTCTAAATTGTGGTTTGCCCGGATCTCGTTAAGAATAGGAAGAAGACTCTTCTCTATATTTACAACAGCGCTTCTTGTCTCAAGGTCGTGAACAGCCTGCACGTTACAGTTCAATATGTTAGTTTCCAATTGTATAAATTTTCTTATCATTCATCACTCAAACAGTATGATGTTGCAGTGCTCTCCTTTAGGGTGTGAAAAATGGTACAGGGCCAACAAATTTAGTGTACAGGTACATGTAGCAGAAAACTGCTAATTACCCCTTCATGGCGTGTTTTGGAGAGCTTCTGGATCTCCCGAGTTAGAATATTTGCCATTTCTGGCTCTTTCTTCGACAAGCCCAACGTCTTCTTGACCTTTCGGTTGCTGAGAACTT
>PIMN-17
AACCTCTAAATTGTGGTTTGCCCGGATCTCGTTAAGAATAGGAAGAAGACTCTTCTCTATATTTACAACAGCGCTTCTTGTCTCAAGGTCGTGAACAGCCTGCACGTTACAATTCAATATGTTAGTTTCCAATTGTATAAATTTTCTTATCATTCATCACTCAAACAGTATGATGTTACAGTGCTCTCCTTTAGGGTGTGAAAAATGGTACAGGGCCAACAAATTTAGTGTACAGGTACAACTAGCAGAAAACTATTAATTACCCCTTCATGGCGTGTTTTGGAGAGCTTCTGGATCTCCCTAGTTAGAATATTTGCCATTTCTGGCGCTTTCTTCGACAACCCCAACGTCTTCTTGACCTTTCGGTTGCTGAGAACTT
>PIMN-13
AACCTCTAAATTGTGGTTTGCCCGGATCTCGTTAAGAATAGGAAGAAGACTCTTCTCTATATTTACAACAGCGCTTCTTGTCTCAAGGTCGTGAACAGCCTGCACGTTACAATTCAATATGTTAGTTTCCAATTGTATAAATTTTCTTATCATTCATCACTCAAACAGTATGATGTTACAGTGCTCTCCTTTAGGGTGTGAAAAATGGTACAGGGCCAACAAATTTAGTGTACAGGTACAACTAGCAGAAAACTATTAATTACCCCTTCATGGCGTGTTTTGGAGAGCTTCTGGATCTCCCTAGTTAGAATATTTGCCATTTCTGGCGCTTTCTTCGACAACCCCAACGTCTTCTTGACCTTTCGGTTGCTGAGAACTT
>PIMN-5
AACCTCTAAATTGTGGTTTGCCCGGATCTCGTTAAGAATAGGAAGAAGACTCTTCTCTATATTTACAACAGCGCTTCTTGTCTCAAGGTCGTGAACAGCCTGCACGTTACAATTCAATATGTTAGTTTCCAATTGTATAAATTTTCTTATCATTCATCACTCAGACAGTATGATGTTACAGTGCTCTCCTTTAGGGTGTGAAAAATGGTACAGGGCCAACAAATTTAGTGTACAGGTACAAGTAGCAGAAAACTGTTAATTACCCCTTCATGGCGTGTTTTGGAGAGCTTCTGGATCTCCCTAGTTAGAATATTTGCCATTTCTGGCGCTTTCTTCGACAAGCCCAACGTCTTCTTGACCTTTCGGTTGCTGAGAACTT
>PIMN-12
AACCTCTAAATTGTGGTTTGCCCGGATCTCGTTAAGAATAGGAAGAAGACTCTTCTCTATATTTACAACAGCGCTTCTTGTCTCAAGGTCGTGAACAGCCTGCACGTTACAGTTCAATATGTTAGTTTCCAATTGTATAAATTTTCTTATCATTCATCACTCAAACAGTATGATGTTGCAGTGCTCTCCTTTAGGGTGTGAAAAATGGTACAGGGCCAACAAATTTAGTGTACAGGTACATGTAGCAGAAAACTGCTAATTACCCCTTCATGGCGTGTTTTGGAGAGCTTCTGGATCTCCCGAGTTAGAATATTTGCCATTTCTGGCTCTTTCTTCGACAAGCCCAACGTCTTCTTGACCTTTCGGTTGCTGAGAACTT
>PIMN-1
AACCTCTAAATTGTGGTTTGCCCGGATCTCGTTAAGAATAGGAAGAAGACTCTTCTCTATATTTACAACAGCGCTTCTTGTCTCAAGGTCGTGAACAGCCTGCACGTTACAATTCAATATGTTAGTTTCCAATTGTATAAATTTTCTTATCATTCATCACTCAAACAGTATGATGTTACAGTGCTCTCCTTTAGGGTGTGAAAAATGGTACAGGGCCAACAAATTTAGTGTACAGGTACAACTAGCAGAAAACTATTAATTACCCCTTCATGGCGTGTTTTGGAGAGCTTCTGGATCTCCCTAGTTAGAATATTTGCCATTTCTGGCGCTTTCTTCGACAACCCCAACGTCTTCTTGACCTTTCGGTTGCTGAGAACTT
>PIMN-15
AACCTCTAAATTGTGGTTTGCCCGGATCTCGTTAAGAATAGGAAGAAGACTCTTCTCTATATTTACAACAGCGCTTCTTGTCTCAAGGTCGTGAACAGCCTGCACGTTACAATTCAATATGTTAGTTTCCAATTGTATAAATTTTCTTATCATTCATCACTCAAACAGTATGATGTTACAGTGCTCTCCTTTAGGGTGTGAAAAATGGTACAGGGCCAACAAATTTAGTGTACAGGTACAACTAGCAGAAAACTATTAATTACCCCTTCATGGCGTGTTTTGGAGAGCTTCTGGATCTCCCTAGTTAGAATATTTGCCATTTCTGGCGCTTTCTTCGACAACCCCAACGTCTTCTTGACCTTTCGGTTGCTGAGAACTT
>PIMN-6
AACCTCTAAATTGTGGTTTGCCCGGATCTCGTTAAGAATAGGAAGAAGACTCTTCTCTATATTTACAACAGCGCTTCTTGTCTCAAGGTCGTGAACAGCCTGCACGTTACAATTCAATATGTTAGTTTCCAATTGTATAAATTTTCTTATCATTCATCACTCAAACAGTATGATGTTACAGTGCTCTCCTTTAGGGTGTGAAAAATGGTACAGGGCCAACAAATTTAGTGTACAGGTACAACTAGCAGAAAACTATTAATTACCCCTTCATGGCGTGTTTTGGAGAGCTTCTGGATCTCCCTAGTTAGAATATTTGCCATTTCTGGCGCTTTCTTCGACAACCCCAACGTCTTCTTGACCTTTCGGTTGCTGAGAACTT
>PIMN-2
AACCTCTAAATTGTGGTTTGCCCGGATCTCGTTAAGAATAGGAAGAAGACTCTTCTCTATATTTACAACAGCGCTTCTTGTCTCAAGGTCGTGAACAGCCTGCACGTTACAGTTCAATATGTTAGTTTCCAATTGTATAAATTTTCTTATCATTCATCACTCAAACAGTATGATGTTGCAGTGCTCTCCTTTAGGGTGTGAAAAATGGTACAGGGCCAACAAATTTAGTGTACAGGTACATGTAGCAGAAAACTGCTAATTACCCCTTCATGGCGTGTTTTGGAGAGCTTCTGGATCTCCCGAGTTAGAATATTTGCCATTTCTGGCTCTTTCTTCGACAAGCCCAACGTCTTCTTGACCTTTCGGTTGCTGAGAACTT
>PIMN-7
AACCTCTAAATTGTGGTTTGCCCGGATCTCGTTAAGAATAGGAAGAAGACTCTTCTCTATATTTACAACAGCGCTTCTTGTCTCAAGGTCGTGAACAGCCTGCACGTTACAGTTCAATATGTTAGTTTCCAATTGTATAAATTTTCTTATCATTCATCACTCAAACAGTATGATGTTGCAGTGCTCTCCTTTAGGGTGTGAAAAATGGTACAGGGCCAACAAATTTAGTGTACAGGTACATGTAGCAGAAAACTGCTAATTACCCCTTCATGGCGTGTTTTGGAGAGCTTCTGGATCTCCCGAGTTAGAATATTTGCCATTTCTGGCTCTTTCTTCGACAAGCCCAACGTCTTCTTGACCTTTCGGTTGCTGAGAACTT
>PISB-12
AACCTCTAAATTGTGGTTTGCCCGGATCTCGTTAAGAATAGGAAGAAGACTCTTCTCTATATTTACAACAGCGCTTCTTGTCTCAAGGTCGTGAACAGCCTGCACGTTACAATTCAATATGTTAGTTTCCAATTGTATAAATTTTCTTATCATTCATCACTCAAACAGTATGATGTTACAGTGCTCTCCTTTAGGGTGTGAAAAATGGTACAGGGCCAACAAATTTAGTGTACAGGTACAAGTAGCAGAAAACTGTTAATTACCCCTTCATGGCGTGTTTTGGAGAGCTTCTGGATCTCCCTAGTTAGAATATTTGCCATTTCTGGCGCTTTCTTCGACAAGCCCAACGTCTTCTTGACCTTTCGGTTGCTGAGAACTT
>PISB-1
AACCTCTAAATTGTGGTTTGCCCGGATCTCGTTAAGAATAGGAAGAAGACTCTTCTCTATATTTACAACAGCGCTTCTTGTCTCAAGGTCGTGAACAGCCTGCACGTTACAATTCAATATGTTAGTTTCCAATTGTATAAATTTTCTTATCATTCATCACTCAAACAGTATGATGTTACAGTGCTCTCCTTTAGGGTGTGAAAAATGGTACAGGGCCAACAAATTTAGTGTACAGGTACAAGTAGCAGAAAACTGTTAATTACCCCTTCATGGCGTGTTTTGGAGAGCTTCTGGATCTCCCTAGTTAGAATATTTGCCATTTCTGGCGCTTTCTTCGACAAGCCCAACGTCTTCTTGACCTTTCGGTTGCTGAGAACTT
>PISB-3
AACCTCTAAATTGTGGTTTGCCCGGATCTCGTTAAGAATAGGAAGAAGACTCTTCTCTATATTTACAACAGCGCTTCTTGTCTCAAGGTCGTGAACAGCCTGCACGTTACAATTCAATATGTTAGTTTCCAATTGTATAAATTTTCTTATCATTCATCACTCAAACAGTATGATGTTACAGTGCTCTCCTTTAGGGTGTGAAAAATGGTACAGGGCCAACAAATTTAGTGTACAGGTACAAGTAGCAGAAAACTGTTAATTACCCCTTCATGGCGTGTTTTGGAGAGCTTCTGGATCTCCCTAGTTAGAATATTTGCCATTTCTGGCGCTTTCTTCGACAAGCCCAACGTCTTCTTGACCTTTCGGTTGCTGAGAACTT
>PISB-10
AACCTCTAAATTGTGGTTTGCCCGGATCTCGTTAAGAATAGGAAGAAGACTCTTCTCTATATTTACAACAGCGCTTCTTGTCTCAAGGTCGTGAACAGCCTGCACGTTACAATTCAATATGTTAGTTTCCAATTGTATAAATTTTCTTATCATTCATCACTCAAACAGTATGATGTTACAGTGCTCTCCTTTAGGGTGTGAAAAATGGTACAGGGCCAACAAATTTAGTGTACAGGTACAAGTAGCAGAAAACTGTTAATTACCCCTTCATGGCGTGTTTTGGAGAGCTTCTGGATCTCCCTAGTTAGAATATTTGCCATTTCTGGCGCTTTCTTCGACAAGCCCAACGTCTTCTTGACCTTTCGGTTGCTGAGAACTT
>PISB-7
AACCTCTAAATTGTGGTTTGCCCGGATCTCGTTAAGAATAGGAAGAAGACTCTTCTCTATATTTACAACAGCGCTTCTTGTCTCAAGGTCGTGAACAGCCTGCACGTTACAATTCAATATGTTAGTTTCCAATTGTATAAATTTTCTTATCATTCATCACTCAAACAGTATGATGTTACAGTGCTCTCCTTTAGGGTGTGAAAAATGGTACAGGGCCAACAAATTTAGTGTACAGGTACAAGTAGCAGAAAACTGTTAATTACCCCTTCATGGCGTGTTTTGGAGAGCTTCTGGATCTCCCTAGTTAGAATATTTGCCATTTCTGGCGCTTTCTTCGACAAGCCCAACGTCTTCTTGACCTTTCGGTTGCTGAGAACTT
>PISB-11
AACCTCTAAATTGTGGTTTGCCCGGATCTCGTTAAGAATAGGAAGAAGACTCTTCTCTATATTTACAACAGCGCTTCTTGTCTCAAGGTCGTGAACAGCCTGCACGTTACAATTCAATATGTTAGTTTCCAATTGTATAAATTTTCTTATCATTCATCACTCAAACAGTATGATGTTACAGTGCTCTCCTTTAGGGTGTGAAAAATGGTACAGGGCCAACAAATTTAGTGTACAGGTACAAGTAGCAGAAAACTGTTAATTACCCCTTCATGGCGTGTTTTGGAGAGCTTCTGGATCTCCCTAGTTAGAATATTTGCCATTTCTGGCGCTTTCTTCGACAAGCCCAACGTCTTCTTGACCTTTCGGTTGCTGAGAACTT
>PISQ-2
AACCTCTAAATTGTGGTTTGCCCGGATCTCATTAAGAATAGGAAGAAGACTCTTCTCTATATTTACAACAGTGCTTCTTGTCTCAAGGTCGTGAACAGCCTGCACGTTGCAATTCAATATGTTAGTTTCCAATTGTATAAATTTTCTTATCATTCATCACTCAAACAGTATGATGTTACAGTGCTCTCCTTTAGGGTCTGAAAAATGGTACAGGGCCAGCAAATTTAGTGTACAAGTACAAGTAGCAGAAAACTGTTAATTACCCCTTCATGGCGTGTTTTGGAGAGCTTCTGGATCTCCCTAGTTAGAATATTTGCCATTTCTGGCGCTTTCTTGGACAAGCCCAACGTCTTCTTGACCTTTCGGTTGCTGAGAACTT
>PISQ-1
AACCTCTAAATTGTGGTTTGCCCGGATCTCATTAAGAATAGGAAGAAGACTCTTCTCTATATTTACAACAGTGCTTCTTGTCTCAAGGTCGTGAACAGCCTGCACGTTGCAATTCAATATGTTAGTTTCCAATTGTATAAATTTTCTTATCATTCATCACTCAAACAGTATGATGTTACAGTGCTCTCCTTTAGGGTCTGAAAAATGGTACAGGGCCAGCAAATTTAGTGTACAAGTACAAGTAGCAGAAAACTGTTAATTACCCCTTCATGGCGTGTTTTGGAGAGCTTCTGGATCTCCCTAGTTAGAATATTTGCCATTTCTGGCGCTTTCTTGGACAAGCCCAACGTCTTCTTGACCTTTCGGTTGCTGAGAACTT
>PIST-4
AACCTCTAAATTGTGGTTTGCCCGGATCTCGTTAAGAATAGGAAGAAGATTCCTGTCTATATTTACAACAGCGCTTCTTGTCTCAAGGTCGTGAACAGCCTGCACGTTGCAATTCAATATGTTAGTTTCCAATTGTATAAATTTTCTTATCATTCATCACTCGAACAGTATGATGTTACAGGGCTCTCCTTTACGGTGTGAAAAATGGTACAGGGCCAACAAATTTAGTGTACAGGTACAAGTAGCAGAAAACTGTTAATTACCCCTTCATGGCGTGTTTTGGAGAGCTTCTGGATCTCCCTAGTTAGAATATTTGCCATTTCTGGCGCTTTCTTCGACAAGCCCAACGTCTTCTTGACCTTTCGGTTGCTGAGAACTT
>PIST-10
AACCTCTAAATTGTGGTTTGCCCGGATCTCGTTAAGAATAGGAAGAAGATTCCTGTCTATATTTACAACAGCGCTTCTTGTCTCAAGGTCGTGAACAGCCTGCACGTTGCAATTCAATATGTTAGTTTCCAATTGTATAAATTTTCTTATCATTCATCACTCGAACAGTATGATGTTACAGGGCTCTCCTTTACGGTGTGAAAAATGGTACAGGGCCAACAAATTTAGTGTACAGGTACAAGTAGCAGAAAACTGTTAATTACCCCTTCATGGCGTGTTTTGGAGAGCTTCTGGATCTCCCTAGTTAGAATATTTGCCATTTCTGGCGCTTTCTTCGACAAGCCCAACGTCTTCTTGACCTTTCGGTTGCTGAGAACTT
>PIST-5
AACCTCTAAATTGTGGTTTGCCCGGATCTCGTTAAGAATAGGAAGAAGATTCCTGTCTATATTTACAACAGCGCTTCTTGTCTCAAGGTCGTGAACAGCCTGCACGTTGCAATTCAATATGTTAGTTTCCAATTGTATAAATTTTCTTATCATTCATCACTCGAACAGTATGATGTTACAGGGCTCTCCTTTACGGTGTGAAAAATGGTACAGGGCCAACAAATTTAGTGTACAGGTACAAGTAGCAGAAAACTATTAATTACCCCTTCATGGCGTGTTTTGGAGAGCTTCTGGATCTCCCTAGTTAGAATATTTGCCATTTCTGGCGCTTTCTTCGACAAGCCCAACGTCTTCTTGACCTTTCGGTTGCTGAGAACTT
>PIST-12
AACCTCTAAATTGTGGTTTGCCCGGATCTCGTTAAGAATAGGAAGAAGATTCCTGTCTATATTTACAACAGCGCTTCTTGTCTCAAGGTCGTGAACAGCCTGCACGTTGCAATTCAATATGTTAGTTTCCAATTGTATAAATTTTCTTATCATTCATCACTCGAACAGTATGATGTTACAGGGCTCTCCTTTACGGTGTGAAAAATGGTACAGGGCCAACAAATTTAGTGTACAGGTACAAGTAGCAGAAAACTGTTAATTACCCCTTCATGGCGTGTTTTGGAGAGCTTCTGGATCTCCCTAGTTAGAATATTTGCCATTTCTGGCGCTTTCTTCGACAAGCCCAACGTCTTCTTGACCTTTCGGTTGCTGAGAACTT
>PIST-2
AACCTCTAAATTGTGGTTTGCCCGGATCTCGTTAAGAATAGGAAGAAGATTCCTGTCTATATTTACAACAGCGCTTCTTGTCTCAAGGTCGTGAACAGCCTGCACGTTGCAATTCAATATGTTAGTTTCCAATTGTATAAATTTTCTTATCATTCATCACTCGAACAGTATGATGTTACAGGGCTCTCCTTTACGGTGTGAAAAATGGTACAGGGCCAACAAATTTAGTGTACAGGTACAAGTAGCAGAAAACTGTTAATTACCCCTTCATGGCGTGTTTTGGAGAGCTTCTGGATCTCCCTAGTTAGAATATTTGCCATTTCTGGCGCTTTCTTCGACAAGCCCAACGTCTTCTTGACCTTTCGGTTGCTGAGAACTT
>PIST-15
AACCTCTAAATTGTGGTTTGCCCGGATCTCGTTAAGAATAGGAAGAAGATTCCTGTCTATATTTACAACAGCGCTTCTTGTCTCAAGGTCGTGAACAGCCTGCACGTTGCAATTCAATATGTTAGTTTCCAATTGTATAAATTTTCTTATCATTCATCACTCGAACAGTATGATGTTACAGGGCTCTCCTTTACGGTGTGAAAAATGGTACAGGGCCAACAAATTTAGTGTACAGGTACAAGTAGCAGAAAACTGTTAATTACCCCTTCATGGCGTGTTTTGGAGAGCTTCTGGATCTCCCTAGTTAGAATATTTGCCATTTCTGGCGCTTTCTTCGACAAGCCCAACGTCTTCTTGACCTTTCGGTTGCTGAGAACTT
>PIST-13
AACCTCTAAATTGTGGTTTGCCCGGATCTCGTTAAGAATAGGAAGAAGATTCCTGTCTATATTTACAACAGCGCTTCTTGTCTCAAGGTCGTGAACAGCCTGCACGTTGCAATTCAATATGTTAGTTTCCAATTGTATAAATTTTCTTATCATTCATCACTCGAACAGTATGATGTTACAGGGCTCTCCTTTACGGTGTGAAAAATGGTACAGGGCCAACAAATTTAGTGTACAGGTACAAGTAGCAGAAAACTGTTAATTACCCCTTCATGGCGTGTTTTGGAGAGCTTCTGGATCTCCCTAGTTAGAATATTTGCCATTTCTGGCGCTTTCTTCGACAAGCCCAACGTCTTCTTGACCTTTCGGTTGCTGAGAACTT
>PIST-1
AACCTCTAAATTGTGGTTTGCCCGGATCTCGTTAAGAATAGGAAGAAGATTCCTGTCTATATTTACAACAGCGCTTCTTGTCTCAAGGTCGTGAACAGCCTGCACGTTGCAATTCAATATGTTAGTTTCCAATTGTATAAATTTTCTTATCATTCATCACTCGAACAGTATGATGTTACAGGGCTCTCCTTTACGGTGTGAAAAATGGTACAGGGCCAACAAATTTAGTGTACAGGTACAAGTAGCAGAAAACTGTTAATTACCCCTTCATGGCGTGTTTTGGAGAGCTTCTGGATCTCCCTAGTTAGAATATTTGCCATTTCTGGCGCTTTCTTCGACAAGCCCAACGTCTTCTTGACCTTTCGGTTGCTGAGAACTT
>PIST-6
AACCTCTAAATTGTGGTTTGCCCGGATCTCGTTAAGAATAGGAAGAAGATTCCTGTCTATATTTACAACAGCGCTTCTTGTCTCAAGGTCGTGAACAGCCTGCACGTTGCAATTCAATATGTTAGTTTCCAATTGTATAAATTTTCTTATCATTCATCACTCGAACAGTATGATGTTACAGGGCTCTCCTTTACGGTGTGAAAAATGGTACAGGGCCAACAAATTTAGTGTACAGGTACAAGTAGCAGAAAACTATTAATTACCCCTTCATGGCGTGTTTTGGAGAGCTTCTGGATCTCCCTAGTTAGAATATTTGCCATTTCTGGCGCTTTCTTCGACAAGCCCAACGTCTTCTTGACCTTTCGGTTGCTGAGAACTT
>PIST-8
AACCTCTAAATTGTGGTTTGCCCGGATCTCGTTAAGAATAGGAAGAAGATTCCTGTCTATATTTACAACAGCGCTTCTTGTCTCAAGGTCGTGAACAGCCTGCACGTTGCAATTCAATATGTTAGTTTCCAATTGTATAAATTTTCTTATCATTCATCACTCGAACAGTATGATGTTACAGGGCTCTCCTTTACGGTGTGAAAAATGGTACAGGGCCAACAAATTTAGTGTACAGGTACAAGTAGCAGAAAACTGTTAATTACCCCTTCATGGCGTGTTTTGGAGAGCTTCTGGATCTCCCTAGTTAGAATATTTGCCATTTCTGGCGCTTTCTTCGACAAGCCCAACGTCTTCTTGACCTTTCGGTTGCTGAGAACTT
>PIST-3
AACCTCTAAATTGTGGTTTGCCCGGATCTCGTTAAGAATAGGAAGAAGATTCCTGTCTATATTTACAACAGCGCTTCTTGTCTCAAGGTCGTGAACAGCCTGCACGTTGCAATTCAATATGTTAGTTTCCAATTGTATAAATTTTCTTATCATTCATCACTCGAACAGTATGATGTTACAGGGCTCTCCTTTACGGTGTGAAAAATGGTACAGGGCCAACAAATTTAGTGTACAGGTACAAGTAGCAGAAAACTGTTAATTACCCCTTCATGGCGTGTTTTGGAGAGCTTCTGGATCTCCCTAGTTAGAATATTTGCCATTTCTGGCGCTTTCTTCGACAAGCCCAACGTCTTCTTGACCTTTCGGTTGCTGAGAACTT
>PIST-7
NNNNNNNNAATTGTGGTTTGCCCGGATCTCGTTAAGAATAGGAAGAAGATTCCTGTCTATATTTACAACAGCGCTTCTTGTCTCAAGGTCGTGAACAGCCTGCACGTTGCAATTCAATATGTTAGTTTCCAATTGTATAAATTTTCTTATCATTCATCACTCGAACAGTATGATGTTACAGGGCTCTCCTTTACGGTGTGAAAAATGGTACAGGGCCAACAAATTTAGTGTACAGGTACAAGTAGCAGAAAACTATTAATTACCCCTTCATGGCGTGTTTTGGAGAGCTTCTGGATCTCCCTAGTTAGAATATTTGCCATTTCTGGCGCTTTCTTCGACAAGCCCAACGTCTTCTTGACCTTTCGGTTGCTGAGAACTT
>PICH-X3
AACCTCTAAATTGTGGTTTGCCCGGATCTCGTTAAGAATAGGAAGAAGATTCCTGTCTATATTTACAACAGCGCTTCTTGTCTCAAGGTCGTGAACAGCCTGCACGTTGCAATTCAATATGTTAGTTTCCAATTGTATAAATTTTCTTATCATTCATCACTCGAACAGTATGATGTTACAGGGCTCTCCTTTACGGTGTGAAAAATGGTACAGGGCCAACAAATTTAGTGTACAGGTACAAGTAGCAGAAAACTATTAATTACCCCTTCATGGCGTGTTTTGGAGAGCTTCTGGATCTCCCTAGTTAGAATATTTGCCATTTCTGGCGCTTTCTTCGACAAGCCCAACGTCTTCTTGACCTTTCGGTTGCTGAGAACTT
>PIST-19
AACCTCTAAATTGTGGTTTGCCCGGATCTCGTTAAGAATAGGAAGAAGATTCCTGTCTATATTTACAACAGCGCTTCTTGTCTCAAGGTCGTGAACAGCCTGCACGTTGCAATTCAATATGTTAGTTTCCAATTGTATAAATTTTCTTATCATTCATCACTCGAACAGTATGATGTTACAGGGCTCTCCTTTACGGTGTGAAAAATGGTACAGGGCCAACAAATTTAGTGTACAGGTACAAGTAGCAGAAAACTATTAATTACCCCTTCATGGCGTGTTTTGGAGAGCTTCTGGATCTCCCTAGTTAGAATATTTGCCATTTCTGGCGCTTTCTTCGACAAGCCCAACGTCTTCTTGACCTTTCGGTTGCTGAGAACTT
>PICH-X1
AACCTCTAAATTGTGGTTTGCCCGGATCTCGTTAAGAATAGGAAGAAGATTCCTGTCTATATTTACAACAGCGCTTCTTGTCTCAAGGTCGTGAACAGCCTGCACGTTGCAATTCAATATGTTAGTTTCCAATTGTATAAATTTTCTTATCATTCATCACTCGAACAGTATGATGTTACAGGGCTCTCCTTTACGGTGTGAAAAATGGTACAGGGCCAACAAATTTAGTGTACAGGTACAAGTAGCAGAAAACTGTTAATTACCCCTTCATGGCGTGTTTTGGAGAGCTTCTGGATCTCCCTAGTTAGAATATTTGCCATTTCTGGCGCTTTCTTCGACAAGCCCAACGTCTTCTTGACCTTTCGGTTGCTGAGAACTT
>PIST-9
AACCTCTAAATTGTGGTTTGCCCGGATCTCGTTAAGAATAGGAAGAAGATTCCTGTCTATATTTACAACAGCGCTTCTTGTCTCAAGGTCGTGAACAGCCTGCACGTTGCAATTCAATATGTTAGTTTCCAATTGTATAAATTTTCTTATCATTCATCACTCGAACAGTATGATGTTACAGGGCTCTCCTTTACGGTGTGAAAAATGGTACAGGGCCAACAAATTTAGTGTACAGGTACAAGTAGCAGAAAACTGTTAATTACCCCTTCATGGCGTGTTTTGGAGAGCTTCTGGATCTCCCTAGTTAGAATATTTGCCATTTCTGGCGCTTTCTTCGACAAGCCCAACGTCTTCTTGACCTTTCGGTTGCTGAGAACTT
>PILA-28
AACCTCTAAATTGTGGTTTGCCCGGATCTCGTTAAGAATAGGAAGAAGACTCTTCTCTATATTTACAACAGCGCTTCTTGTCTCAAGGTCGTGAACAGCCTGCACGTTACAATTCAATATGTTAGTTTCCAATTGTATAAATTTTCTTATCATTCATCACTCAAACAGTATGATGTTACAGTGCTCTCCTTTAGGGTGTGAAAAATGGTACAGGGCCAACAAATTTAGTGTACAGGTACAACTAGCAGAAAACTGTTAATTACCCCTTCATGGCGTGTTTTGGAGAGCTTCTGGATCTCCCTAGTTAGAATATTTGCCATTTCTGGCGCTTTCTTCGACAACCCCAACGTCTTCTTGACCTTTCGGTTGCTGAGAACTT
>PILA-26
AACCTCTAAATTGTGGTTTGCCCGGATCTCGTTAAGAATAGGAAGAAGACTCTTCTCTATATTTACAACAGCGCTTCTTGTCTCAAGGTCGTGAACAGCCTGCACGTTACAATTCAATATGTTAGTTTCCAATTGTATAAATTTTCTTATCATTCATCACTCAAACAGTATGATGTTACAGTGCTCTCCTTTAGGGTGTGAAAAATGGTACAGGGCCAACAAATTTAGTGTACAGGTACAACTAGCAGAAAACTGTTAATTACCCCTTCATGGCGTGTTTTGGAGAGCTTCTGGATCTCCCTAGTTAGAATATTTGCCATTTCTGGCGCTTTCTTCGACAACCCCAACGTCTTCTTGACCTTTCGGTTGCTGAGAACTT
>PILA-24
AACCTCTAAATTGTGGTTTGCCCGGATCTCGTTAAGAATAGGAAGAAGACTCTTCTCTATATTTACAACAGCGCTTCTTGTCTCAAGGTCGTGAACAGCCTGCACGTTACAATTCAATATGTTAGTTTCCAATTGTATAAATTTTCTTATCATTCATCACTCAAACAGTATGATGTTACAGTGCTCTCCTTTAGGGTGTGAAAAATGGTACAGGGCCAACAAATTTAGTGTACAGGTACAACTAGCAGAAAACTGTTAATTACCCCTTCATGGCGTGTTTTGGAGAGCTTCTGGATCTCCCTAGTTAGAATATTTGCCATTTCTGGCGCTTTCTTCGACAACCCCAACGTCTTCTTGACCTTTCGGTTGCTGAGAACTT
>PILA-27
AACCTCTAAATTGTGGTTTGCCCGGATCTCGTTAAGAATAGGAAGAAGACTCTTCTCTATATTTACAACAGCGCTTCTTGTCTCAAGGTCGTGAACAGCCTGCACGTTACAATTCAATATGTTAGTTTCCAATTGTATAAATTTTCTTATCATTCATCACTCAAACAGTATGATGTTACAGTGCTCTCCTTTAGGGTGTGAAAAATGGTACAGGGCCAACAAATTTAGTGTACAGATACAACTAGCAGAAAACTGTTAATTACCCCTTCATGGCGTGTTTTGGAGAGCTTCTGGATCTCCCTAGTTAGAATATTTGCCATTTCTGGCGCTTTCTTCGACAACCCCAACGTCTTCTTGACCTTTCGGTTGCTGAGAACTT
>PILA-21
AACCTCTAAATTGTGGTTTGCCCGGATCTCGTTAAGAATAGGAAGAAGACTCTTCTCTATATTTACAACAGCGCTTCTTGTCTCAAGGTCGTGAACAGCCTGCACGTTACAATTCAATATGTTAGTTTCCAATTGTATAAATTTTCTTATCATTCATCACTCAAACAGTATGATGTTACAGTGCTCTCCTTTAGGGTGTGAAAAATGGTACAGGGCCAACAAATTTAGTGTACAGGTACAACTAGCAGAAAACTGTTAATTACCCCTTCATGGCGTGTTTTGGAGAGCTTCTGGATCTCCCTAGTTAGAATATTTGCCATTTCTGGCGCTTTCTTCGACAACCCCAACGTCTTCTTGACCTTTCGGTTGCTGAGAACTT
>PILA-19
AACCTCTAAATTGTGGTTTGCCCGGATCTCGTTAAGAATAGGAAGAAGACTCTTCTCTATATTTACAACAGCGCTTCTTGTCTCAAGGTCGTGAACAGCCTGCACGTTACAATTCAATATGTTAGTTTCCAATTGTATAAATTTTCTTATCATTCATCACTCAAACAGTATGATGTTACAGTGCTCTCCTTTAGGGTGTGAAAAATGGTACAGGGCCAACAAATTTAGTGTACAGGTACAACTAGCAGAAAACTGTTAATTACCCCTTCATGGCGTGTTTTGGAGAGCTTCTGGATCTCCCTAGTTAGAATATTTGCCATTTCTGGCGCTTTCTTCGACAACCCCAACGTCTTCTTGACCTTTCGGTTGCTGAGAACTT
>PILA-18
AACCTCTAAATTGTGGTTTGCCCGGATCTCGTTAAGAATAGGAAGAAGACTCTTCTCTATATTTACAACAGCGCTTCTTGTCTCAAGGTCGTGAACAGCCTGCACGTTACAATTCAATATGTTAGTTTCCAATTGTATAAATTTTCTTATCATTCATCACTCAAACAGTATGATGTTACAGTGCTCTCCTTTAGGGTGTGAAAAATGGTACAGGGCCAACAAATTTAGTGTACAGGTACAACTAGGAGAAAACTGTTAATTACCCCTTCATGGCGTGTTTTGGAGAGCTTCTGGATCTCCCTAGTTAGAATATTTGCCATTTCTGGCGCTTTCTTCGACAACCCCAACGTCTTCTTGACCTTTCGGTTGCTGAGAACTT
>PILA-20
AACCTCTAAATTGTGGTTTGCCCGGATCTCGTTAAGAATAGGAAGAAGACTCTTCTCTATATTTACAACAGCGCTTCTTGTCTCAAGGTCGTGAACAGCCTGCACGTTACAATTCAATATGTTAGTTTCCAATTGTATAAATTTTCTTATCATTCATCACTCAAACAGTATGATGTTACAGTGCTCTCCTTTAGGGTGTGAAAAATGGTACAGGGCCAACAAATTTAGTGTACAGGTACAACTAGCAGAAAACTGTTAATTACCCCTTCATGGCGTGTTTTGGAGAGCTTCTGGATCTCCCTAGTTAGAATATTTGCCATTTCTGGCGCTTTCTTCGACAACCCCAACGTCTTCTTGACCTTTCGGTTGCTGAGAACTT
>PILA-22
AACCTCTAAATTGTGGTTTGCCCGGATCTCGTTAAGAATAGGAAGAAGACTCTTCTCTATATTTACAACAGCGCTTCTTGTCTCAAGGTCGTGAACAGCCTGCACGTTACAATTCAATATGTTAGTTCCCAATTGTATAAATTTTCTTATCATTCATCACTCAAACAGTATGATGTTACAGTGCTCTCCTTTAGGGTGTGAAAAATGGTACAGGGCCAACAAATTTAGTGTACAGGTACAACTAGCAGAAAACTGTTAATTACCCCTTCATGGCGTGTTTTGGAGAGCTTCTGGATCTCCCTAGTTAGAATATTTGCCATTTCTGGCGCTTTCTTCGACAACCCCAACGTCTTCTTGACCTTTCGGTTGCTGAGAACTT
>PILA-17
AACCTCTAAATTGTGGTTTGCCCGGATCTCGTTAAGAATAGGAAGAAGACTCTTCTCTATATTTACAACAGCGCTTCTTGTCTCAAGGTCGTGAACAGCCTGCACGTTACAATTCAATATGTTAGTTTCCAATTGTATAAATTTTCTTATCATTCATCACTCAAACAGTATGATGTTACAGTGCTCTCCTTTAGGGTGTGAAAAATGGTACAGGGCCAACAAATTTAGTGTACAGGTACAACTAGCAGAAAACTGTTAATTACCCCTTCATGGCGTGTTTTGGAGAGCTTCTGGATCTCCCTAGTTAGAATATTTGCCATTTCTGGCGCTTTCTTCGACAACCCCAACGTCTTCTTGACCTTTCGGTTGCTGAGAACTT
>PILA-23
AACCTCTAAATTGTGGTTTGCCCGGATCTCGTTAAGAATAGGAAGAAGACTCTTCTCTATATTTACAACAGCGCTTCTTGTCTCAAGGTCGTGAACAGCCTGCACGTTACAATTCAATATGTTAGTTTCCAATTGTATAAATTTTCTTATCATTCATCACTCAAACAGTATGATGTTACAGTGCTCTCCTTTAGGGTGTGAAAAATGGTACAGGGCCAACAAATTTAGTGTACAGGTACAACTAGCAGAAAACTGTTAATTACCCCTTCATGGCGTGTTTTGGAGAGCTTCTGGATCTCCCTAGTTAGAATATTTGCCATTTCTGGCGCTTTCTTCGACAACCCCAACGTCTTCTTGACCTTTCGGTTGCTGAGAACTT
>PILA-29
AACCTCTAAATTGTGGTTTGCCCGGATCTCGTTAAGAATAGGAAGAAGACTCTTCTCTATATTTACAACAGCGCTTCTTGTCTCAAGGTCGTGAACAGCCTGCACGTTACAATTCAATATGTTAGTTTCCAATTGTATAAATTTTCTTATCATTCATCACTCAAACAGTATGATGTTACAGTGCTCTCCTTTAGGGTGTGAAAAATGGTACAGGGCCAACAAATTTAGTGTACAGGTACAACTAGCAGAAAACTGTTAATTACCCCTTCATGGCGTGTTTTGGAGAGCTTCTGGATCTCCCTAGTTAGAATATTTGCCATTTCTGGCGCTTTCTTCGACAACCCCAACGTCTTCTTGACCTTTCGGTTGCTGAGAACTT
>PIAL-AO
AACCTCTAAATTGTGGTTTGCCCGGATCTCGTTAAGAATAGGAAGAAGACTCTTCTCTATATTTACAACAGCGCTTCTTGTCTCAAGGTCGTGAACAGCCTGCACGTTACAGTTCAATATGTTAGTTTCCAATTGTATAAATTTTCTTATCATTCATCACTCAAACAGTATGATGTTACAGTGCTCTCCTTTAGGGTGTGAAAAATGGTACAGGGCCAACAAATTTAGTGTACAGGTACATGTAGCAGAAAACTGCTAATTACCCCTTCATGGCGTGTTTTGGAGAGCTTCTGGATCTCCCGAGTTAGAATATTTGCCATTTCTGGCTCTTTCTTCGACAAGCCCAACGTCTTCTTGACCTTTCGGTTGCTGAGAACTT
