# Supplementary material for: An empirical evaluation of two-stage species tree inference strategies using a multilocus dataset from North American pines
Source: BMC Evol Biol. 2014 Mar 29;14:67. doi: 10.1186/1471-2148-14-67 (PMC4021425; doi:10.1186/1471-2148-14-67)
Supplement: Additional file 3 — Zip archive containing data filesDp,Dp,0,Ds,Ds,0, and a description of these files. [file 1471-2148-14-67-S3.zip › DeGiorgioEtAl_2014_AdditionalFile1/Dataset_Dp0/CL1767Contig1_02.fas]

>PIAL-6
GGCCAGTGCAAAACCCTCAAAATCATCTCAAAACTACACAAGGTTATTACAGCAGCTGGTGTAGTCCTCATCAGGTTTGTCGCACATCCCCGATAAAATCCATTAATCCCCTCCCTACGGAATACCTTTTTAACACAATCAATTACACCTGTATATCGTACTTCTGAATCCCTTGCATGGCCTTGTTCTTGGAGCATCGAGCGCACAACCTGTTAAAAATTACGGTCCCCATAAATAACAGGTCTTTATCCACAACAATCTTAAAAGTGCAGAGTATAAAGAGTTATACACTAGATAGGTATTGCCTATCCGCTGGTGTCTATCATTCTACCTCGTGTGGATAAGTCAATGTTGATGCTATTACTTTAGACACTGAGGAGGGTCAT
>PIAL-2
GGCCAGTGCAAAACCCTCAAAATCATCTCAAAACTACACAAGGTTATTACAGCAGCTGGTGTAGTCCTCATCAGGTTTGTCGCACATCCCCGATAAAATCCATTAATCCCCTCCCTACGGAATACCTTTTTAACACAATCAATTACACCTGTATATCGTACTTCTGAATCCCTTGCATGGCCTTGTTCTTGGAGCATCGAGCGCACAACCTGTTAAAAATTACGGTCCCCATAAATAACAGGTCTTTATCCACAACAATCTTAAAAGTGCAGAGTATAAAGAGTTATACACTAGATAGGTATTGCCTATCCGCTGGTGTCTATCATTCTACCTCGTGTGGATAAGTCAATGTTGATGCTATTACTTTAGACACTGAGGAGGGTCAT
>PIAL-13
GGCCAGTGCAAAACCCTCAAAATCATCTCAAAACTACACAAGGTTATTACAGCAGCTGGTGTAGTCCTCATCAGGTTTGTCGCACATCCCCGATAAAATCCATTAATCCCCTCCCTACGGAATACCTTTTTAACACAATCAATTACACCTGTATATCGTACTTCTGAATCCCTTGCATGGCCTTGTTCTTGGAGCATCGAGCGCACAACCTGTTAAAAATTACGGTCCCCATAAATAACAGGTCTTTATCCACAACAATCTTAAAAGTGCAGAGTATAAAGAGTTATACACTAGATAGGTATTGCCTATCCGCTGGTGTCTATCATTCTACCTCGTGTGGATAAGTCAATGTTGATGCTATTACTTTAGACACTGAGGAGGGTCAT
>PIAL-10
GGCCAGTGCAAAACCCTCAAAATCATCTCAAAACTACACAAGGTTATTACAGCAGCTGGTGTAGTCCTCATCAGGTTTGTCGCACATCCCCGATAAAATCCATTAATCCCCTCCCTACGGAATACCTTTTTAACACAATCAATTACACCTGTATATCGTACTTCTGAATCCCTTGCATGGCCTTGTTCTTGGAGCATCGAGCGCACAACCTGTTAAAAATTACGGTCCCCATAAATAACAGGTCTTTATCCACAACAATCTTAAAAGTGCAGAGTATAAAGAGTTATACACTAGATAGGTATTGCCTATCCGCTGGTGTCTATCATTCTACCTCGTGTGGATAAGTCAATGTTGATGCTATTACTTTAGACACTGAGGAGGGTCAT
>PIAL-15
GGCCAGTGCAAAACCCTCAAAATCATCTCAAAACTACACAAGGTTATTACAGCAGCTGGTGTAGTCCTCATCAGGTTTGTCGCACATCCCCGATAAAATCCATTAATCCCCTCCCTACGGAATACCTTTTTAACACAATCAATTACACCTGTATATCGTACTTCTGAATCCCTTGCATGGCCTTGTTCTTGGAGCATCGAGCGCACAACCTGTTAAAAATTACGGTCCCCATAAATAACAGGTCTTTATCCACAACAATCTTAAAAGTGCAGAGTATAAAGAGTTATACACTAGATAGGTATTGCCTATCCGCTGGTGTCTATCATTCTACCTCGTGTGGATAAGTCAATGTTGATGCTATTACTTTAGACACTGAGGAGGGTCAT
>PIAL-3
GGCCAGTGCAAAACCCTCAAAATCATCTCAAAACTACACAAGGTTATTACAGCAGCTGGTGTAGTCCTCATCAGGTTTGTCGCACATCCCCGATAAAATCCATTAATCCCCTCCCTACGGAATACCTTTTTAACACAATCAATTACACCTGTATATCGTACTTCTGAATCCCTTGCATGGCCTTGTTCTTGGAGCATCGAGCGCACAACCTGTTAAAAATTACGGTCCCCATAAATAACAGGTCTTTATCCACAACAATCTTAAAAGTGCAGAGTATAAAGAGTTATACACTAGATAGGTATTGCCTATCCGCTGGTGTCTATCATTCTACCTCGTGTGGATAAGTCAATGTTGATGCTATTACTTTAGACACTGAGGAGGGTCAT
>PIAL-17
GGCCAGTGCAAAACCCTCAAAATCATCTCAAAACTACACAAGGTTATTACAGCAGCTGGTGTAGTCCTCATCAGGTTTGTCGCACATCCCCGATAAAATCCATTAATCCCCTCCCTACGGAATACCTTTTTAACACAATCAATTACACCTGTATATCGTACTTCTGAATCCCTTGCATGGCCTTGTTCTTGGAGCATCGAGCGCACAACCTGTTAAAAATTACGGTCCCCATAAATAACAGGTCTTTATCCACAACAATCTTAAAAGTGCAGAGTATAAAGAGTTATACACTAGATAGGTATTGCCTATCCGCTGGTGTCTATCATTCTACCTCGTGTGGATAAGTCAATGTTGATGCTATTACTTTAGACACTGAGGAGGGTCAT
>PIAL-5
GGCCAGTGCAAAACCCTCAAAATCATCTCATAACTACACAAGGTTATTACAGCAGCTGGTGTAGTCCTCATCAGGTTTGTCGCACATCCCCGATAAAATCCATTAATCCCCTCCCTACGGAATACCTTTTTAACACAATCAATTACACCTGTATATCGTACTTCTGAATCCCTTGCATGGCCTTGTTCTTGGAGCCTCGAGCGCACAACCTGTTAAAAATTACGGTCCCCATAAATAACAGGTCTTTATCCACAACAATCTTAAAAGTGCAGAGTATAAAGAGTTATATACTAGATAGGTATTGCCTATCCGCTGGTGTCCATCATTCTACCTCGTGTGGATAAGTCAATGTTGATGCTATTACTTTAGACACTGAGGAGGGTCAT
>PIAL-16
GGCCAGTGCAAAACCCTCAAAATCATCTCATAACTACACAAGGTTATTACAGCAGCTGGTGTAGTCCTCATCAGGTTTGTCGCACATCCCCGATAAAATCCATTAATCCCCTCCCTACGGAATACCTTTTTAACACAATCAATTACACCTGTATATCGTACTTCTGAATCCCTTGCATGGCCTTGTTCTTGGAGCCTCGAGCGCACAACCTGTTAAAAATTACGGTCCCCATAAATAACAGGTCTTTATCCACAACAATCTTAAAAGTGCAGAGTATAAAGAGTTATATACTAGATAGGTATTGCCTATCCGCTGGTGTCCATCATTCTACCTCGTGTGGATAAGTCAATGTTGATGCTATTACTTTAGACACTGAGGAGGGTCAT
>PIAY-7
GGCCAGTGCAAAACCCTCAAAATCATCTCAAAACTACACAAGGTTATTACAGCAGCTGGTGTAGTCCTCATCAGGTTTGTCGCACATCCCCGATAAAATCCATTAATCCCCTCCCTACGGAATACCTTTTTAACACAATCAATTACACCTGTATATCGTACTTCTGAATCCCTTGCATGGCCTTGTTCTTGGAGCCTCGAGCGCACAACCTGTTAAAAATTACGGTCCCCATAAATAACAGGTCTTTATCCACAACAATCTTAAAAGTGCAGAGTATAAAGAGTTATACACTAGATAGGTATTGCCTATCCGCTGGTGTCTATCATTCTACCTCGTGTGGATAAGTCAATGTTGATGCTATTACTTTAGACACTGAGGAGGGTCAT
>PIAY-16
GGCCAGTGCAAAACCCTCAAAATCATCTCAAAACTACACAAGGTTATTACAGCAGCTGGTGTAGTCCTCATCAGGTTTGTCGCACATCCCCGATAAAATCCATTAATCCCCTCCCTACGGAATACCTTTTTAACACAATCAATTACACCTGTATATCGTACTTCTGAATCCCTTGCATGGCCTTGTTCTTGGAGCCTCGAGCGCACAACCTGTTAAAAATTACGGTCCCCATAAATAACAGGTCTTTATCCACAACAATCTTAAAAGTGCAGAGTATAAAGAGTTATACACTAGATAGGTATTGCCTATCCGCTGGTGTCTATCATTCTACCTCGTGTGGATAAGTCAATGTTGATGCTATTACTTTAGACACTGAGGAGGGTCAT
>PIAY-1
GGCCAGTGCAAAACCCTCAAAATCATCTCAAAACTACACAAGGTTATTACAGCAGCTGGTGTAGTCCTCATCAGGTTTGTCGCACATCCCCGATAAAATCCATTAATCCCCTCCCTACGGAATACCTTTTTAACACAATCAATTACACCTGTATATCGTACTTCTGAATCCCTTGCATGGCCTTGTTCTTGGAGCCTCGAGCGCACAACCTGTTAAAAATTACGGTCCCCATAAATAACAGGTCTTTATCCACAACAATCTTAAAAGTGCAGAGTATAAAGAGTTATACACTAGATAGGTATTGCCTATCCGCTGGTGTCTATCATTCTACCTCGTGTGGATAAGTCAATGTTGATGCTATTACTTTAGACACTGAGGAGGGTCAT
>PIAY-13
GGCCAGTGCAAAACCCTCAAAATCATCTCATAACTACACAAGGTTATTACAGCAGCTGGTGTAGTCCTCATCAGGTTTGTCGCACATCCCCGATAAAATCCATTAATCCCCTCCCTACGGAATACCTTTTTAACACAATCAATTACACCTGTATATCGTACTTCTGAATCCCTTGCATGGCCTTGTTCTTGGAGCCTCGAGCGCACAACCTGTTAAAAATTACGGTCCCCATAAATAACAGGTCTTTATCCACAACAATCTTAAAAGTGCAGAGTATAAAGAGTTATACACTAGATAGGTATTGCCTATCCGCTGGTGTCTATCATTCTACCTCGTGTGGATAAGTCAATGTTGATGCTATTACTTTAGACACTGAGGAGGGTCAT
>PIAY-2
GGCCAGTGCAAAACCCTCAAAATCATCTCATAACTACACAAGGTTATTACAGCAGCTGGTGTAGTCCTCATCAGGTTTGTCGCACATCCCCGATAAAATCCATTAATCCCCTCCCTACGGAATACCTTTTTAACACAATCAATTACACCTGTATATCGTACTTCTGAATCCCTTGCATGGCCTTGTTCTTGGAGCCTCGAGCGCACAACCTGTTAAAAATTACGGTCCCCATAAATAACAGGTCTTTATCCACAACAATCTTAAAAGTGCAGAGTATAAAGAGTTATACACTAGATAGGTATTGCCTATCCGCTGGTGTCTATCATTCTACCTCGTGTGGATAAGTCAATGTTGATGCTATTACTTTAGACACTGAGGAGGGTCAT
>PIAY-4
GGCCAGTGCAAAACCCTCAAAATCATCTCATAACTACACAAGGTTATTACAGCAGCTGGTGTAGTCCTCATCAGGTTTGTCGCACATCCCCGATAAAATCCATTAATCCCCTCCCTACGGAATACCTTTTTAACACAATCAATTACACCTGTATATCGTACTTCTGAATCCCTTGCATGGCCTTGTTCTTGGAGCCTCGAGCGCACAACCTGTTAAAAATTACGGTCCCCATAAATAACAGGTCTTTATCCACAACAATCTTAAAAGTGCAGAGTATAAAGAGTTATACACTAGATAGGTATTGCCTATCCGCTGGTGTCTATCATTCTACCTCGTGTGGATAAGTCAATGTTGATGCTATTACTTTAGACACTGAGGAGGGTCAT
>PIAY-9
GGCCAGTGCAAAACCCTCAAAATCATCTCAAAACTACACAAGGTTATTACAGCAGCTGGTGTAGTCCTCATCAGGTTTGTCGCACATCCCCGATAAAATCCATTAATCCCCTCCCTACGGAATACCTTTTTAACACAATCAATTACACCTGTATATCGTACTTCTGAATCCCTTGCATGGCCTTGTTCTTGGAGCCTCGAGCGCACAACCTGTTAAAAATTACGGTCCCCATAAATAACAGGTCTTTATCCACAACAATCTTAAAAGTGCAGAGTATAAAGAGTTATACACTAGATAGGTATTGCCTATCCGCTGGTGTCTATCATTCTACCTCGTGTGGATAAGTCAATGTTGATGCTATTACTTTAGACACTGAGGAGGGTCAT
>PIAY-5
GGCCAGTGCAAAACCCTCAAAATCATCTCATAACTACACAAGGTTATTACAGCAGCTGGTGTAGTCCTCATCAGGTTTGTCGCACATCCCCGATAAAATCCATTAATCCCCTCCCTACGGAATACCTTTTTAACACAATCAATTACACCTGTATATCGTACTTCTGAATCCCTTGCATGGCCTTGTTCTTGGAGCCTCGAGCGCACAACCTGTTAAAAATTACGGTCCCCATAAATAACAGGTCTTTATCCACAACAATCTTAAAAGTGCAGAGTATAAAGAGTTATACACTAGATAGGTATTGCCTATCCGCTGGTGTCTATCATTCTACCTCGTGTGGATAAGTCAATGTTGATGCTATTACTTTAGACACTGAGGAGGGTCAT
>PIAY-18
GGCCAGTGCAAAACCCTCAAAATCATCTCAAAACTACACAAGGTTATTACAGCAGCTGGTGTAGTCCTCATCAGGTTTGTCGCACATCCCCGATAAAATCCATTAATCCCCTCCCTACGGAATACCTTTTTAACACAATCAATTACACCTGTATATCGTACTTCTGAATCCCTTGCATGGCCTTGTTCTTGGAGCCTCGAGCGCACAACCTGTTAAAAATTACGGTCCCCATAAATAACAGGTCTTTATCCACAACAATCTTAAAAGTGCAGAGTATAAAGAGTTATACACTAGATAGGTATTGCCTATCCGCTGGTGTCTATCATTCTACCTCGTGTGGATAAGTCAATGTTGATGCTATTACTTTAGACACTGAGGAGGGTCAT
>PIAY-3
GGCCAGTGCAAAACCCTCAAAATCATCTCAAAACTACACAAGGTTATTACAGCAGCTGGTGTAGTCCTCATCAGGTTTGTCGCACATCCCCGATAAAATCCATTAATCCCCTCCCTACGGAATACCTTTTTAACACAATCAATTACACCTGTATATCGTACTTCTGAATCCCTTGCATGGCCTTGTTCTTGGAGCCTCGAGCGCACAACCTGTTAAAAATTACGGTCCCCATAAATAACAGGTCTTTATCCACAACAATCTTAAAAGTGCAGAGTATAAAGAGTTATACACTAGATAGGTATTGCCTATCCGCTGGTGTCTATCATTCTACCTCGTGTGGATAAGTCAATGTTGATGCTATTACTTTAGACACTGAGGAGGGTCAT
>PIAY-19
GGCCAGTGCAAAACCCTCAAAATCATCTCAAAACTACACAAGGTTATTACAGCAGCTGGTGTAGTCCTCATCAGGTTTGTCGCACATCCCCGATAAAATCCATTAATCCCCTCCCTACGGAATACCTTTTTAACACAATCAATTACACCTGTATATCGTACTTCTGAATCCCTTGCATGGCCTTGTTCTTGGAGCCTCGAGCGCACAACCTGTTAAAAATTACGGTCCCCATAAATAACAGGTCTTTATCCACAACAATCTTAAAAGTGCAGAGTATAAAGAGTTATACACTAGATAGGTATTGCCTATCCGCTGGTGTCTATCATTCTACCTCGTGTGGATAAGTCAATGTTGATGCTATTACTTTAGACACTGAGGAGGGTCAT
>PIAY-17
GGCCAGTGCAAAACCCTCAAAATCATCTCAAAACTACACAAGGTTATTACAGCAGCTGGTGTAGTCCTCATCAGGTTTGTCGCACATCCCCGATAAAATCCATTAATCCCCTCCCTACGGAATACCTTTTTAACACAATCAATTACACCTGTATATCGTACTTCTGAATCCCTTGCATGGCCTTGTTCTTGGAGCCTCGAGCGCACAACCTGTTAAAAATTACGGTCCCCATAAATAACAGGTCTTTATCCACAACAATCTTAAAAGTGCAGAGTATAAAGAGTTATACACTAGATAGGTATTGCCTATCCGCTGGTGTCTATCATTCTACCTCGTGTGGATAAGTCAATGTTGATGCTATTACTTTAGACACTGAGGAGGGTCAT
>PIBU-1
GGCCAGTGCAAAACCCTCAAAATCATCTCAAAACTACACAAGGTTATTACAGCAGCTGGTGTAGTCCTCATCAGGTTTGTCGCACATCCCCGATAAAATCCATTAATCCCCTCCCTACGGAATACCTTTTTAACACAATCAATTACACCTGTATATCGTACTTCTGAATCCCTTGCATGGCCTTGTTCTTGGAGCCTCGAGCGCACAACCTGTTAAAAATTACGGTCCCCATAAATAACAGGTCTTTATCCACAACAATCTTAAAAGTGCAGAGTATAAAGAGTTATACACTAAATAGGTATTGCCTATCCGCTGGTGTCTATCATTCTACCTCGTGTGGATAAGTCAATGTTGATGCTATTACTTTAGACACTGAGGAGGGTCAT
>PIFL-8
GGCCAGTGCAAAACCCTCAAAATCATCTCAAAACTACACAAGGTTATTACAGCAGCTGGTGTAGTCCTCATCAGGTTTGTCGCACATCCCCGATAAAATCCATTAATCCCCTCCCTACGGAATACCTTTTTAACACAATCAATTACACCTGTATATCGTACTTCTGAATCCCTTGCATGGCCTTGTTCTTGGAGCCTCGAGCGCACAACCTGTTAAAAATTACGGTCCCCATAAATAACAGGTCTTTATCCACAACAATCTTAAAAGTGCAGAGTATAAAGAGTTATACACTAGATAGGTATTGCCTATCCGCTGGTGTCTATCATTCTACCTCGTGTGGATAAGTCAATGTTGATGCTATTACTTTAGACACTGAGGAGGGTCAT
>PIFL-9
GGCCAGTGCAAAACCCTCAAAATCATCTCAAAACTACACAAGGTTATTACAGCAGCTGGTGTAGTCCTCATCAGGTTTGTCGCACATCCCCGATAAAATCCATTAATCCCCTCCCTACGGAATACCTTTTTAACACAATCAATTACACCTGTATATCGTACTTCTGAATCCCTTGCATGGCCTTGTTCTTGGAGCCTCGAGCGCACAACCTGTTAAAAATTACGGTCCCCATAAATAACAGGTCTTTATCCACAACAATCTTAAAAGTGCAGAGTATAAAGAGTTATACACTAGATAGGTATTGCCTATCCGCTGGTGTCTATCATTCTACCTCGTGTGGATAAGTCAATGTTGATGCTATTACTTTAGACACTGAGGAGGGTCAT
>PIFL-14
GGCCAGTGCAAAACCCTCAAAATCATCTCAAAACTACACAAGGTTATTACAGCAGCTGGTGTAGTCCTCATCAGGTTTGTCGCACATCCCCGATAAAATCCATTAATCCCCTCCCTACGGAATACCTTTTTAACACAATCAATTACACCTGTATATCGTACTTCTGAATCCCTTGCATGGCCTTGTTCTTGGAGCCTCGAGCGCACAACCTGTTAAAAATTACGGTCCCCATAAATAACAGGTCTTTATCCACAACAATCTTAAAAGTGCAGAGTATAAAGAGTTATACACTAGATAGGTATTGCCTATCCGCTGGTGTCTATCATTCTACCTCGTGTGGATAAGTCAATGTTGATGCTATTACTTTAGACACTGAGGAGGGTCAT
>PIFL-13
GGCCAGTGCAAAACCCTCAAAATCATCTCAAAACTACACAAGGTTATTACAGCAGCTGGTGTAGTCCTCATCAGGTTTGTCGCACATCCCCGATAAAATCCATTAATCCCCTCCCTACGGAATACCTTTTTAACACAATCAATTACACCTGTATATCGTACTTCTGAATCCCTTGCATGGCCTTGTTCTTGGAGCCTCGAGCGCACAACCTGTTAAAAATTACGGTCCCCATAAATAACAGGTCTTTATCCACAACAATCTTAAAAGTGCAGAGTATAAAGAGTTATACACTAGATAGGTATTGCCTATCCGCTGGTGTCTATCATTCTACCTCGTGTGGATAAGTCAATGTTGATGCTATTACTTTAGACACTGAGGAGGGTCAT
>PIFL-3
GGCCAGTGCAAAACCCTCAAAATCATCTCAAAACTACACAAGGTTATTACAGCAGCTGGTGTAGTCCTCATCAGGTTTGTCGCACATCCCCGATAAAATCCATTAATCCCCTCCCTACGGAATACCTTTTTAACACAATCAATTACACCTGTATATCGTACTTCTGAATCCCTTGCATGGCCTTGTTCTTGGAGCCTCGAGCGCACAACCTGTTAAAAATTACGGTCCCCATAAATAACAGGTCTTTATCCACAACAATCTTAAAAGTGCAGAGTATAAAGAGTTATACACTAGATAGGTATTGCCTATCCGCTGGTGTCTATCATTCTACCTCGTGTGGATAAGTCAATGTTGATGCTATTACTTTAGACACTGAGGAGGGTCAT
>PIFL-17
GGCCAGTGCAAAACCCTCAAAATCATCTCAAAACTACACAAGGTTATTACAGCAGCTGGTGTAGTCCTCATCAGGTTTGTCGCACATCCCCGATAAAATCCATTAATCCCCTCCCTACGGAATACCTTTTTAACACAATCAATTACACCTGTATATCGTACTTCTGAATCCCTTGCATGGCCTTGTTCTTGGAGCCTCGAGCGCACAACCTGTTAAAAATTACGGTCCCCATAAATAACAGGTCTTTATCCACAACAATCTTAAAAGTGCAGAGTATAAAGAGTTATACACTAGATAGGTATTGCCTATCCGCTGGTGTCTATCATTCTACCTCGTGTGGATAAGTCAATGTTGATGCTATTACTTTAGACACTGAGGAGGGTCAT
>PIFL-10
GGCCAGTGCAAAACCCTCAAAATCATCTCAAAACTACACAAGGTTATTACAGCAGCTGGTGTAGTCCTCATCAGGTTTGTCGCACATCCCCGATAAAATCCATTAATCCCCTCCCTACGGAATACCTTTTTAACACAATCAATTACACCTGTATATCGTACTTCTGAATCCCTTGCATGGCCTTGTTCTTGGAGCCTCGAGCGCACAACCTGTTAAAAATTACGGTCCCCATAAATAACAGGTCTTTATCCACAACAATCTTAAAAGTGCAGAGTATAAAGAGTTATACACTAGATAGGTATTGCCTATCCGCTGGTGTCTATCATTCTACCTCGTGTGGATAAGTCAATGTTGATGCTATTACTTTAGACACTGAGGAGGGTCAT
>PIFL-15
GGCCAGTGCAAAACCCTCAAAATCATCTCAAAACTACACAAGGTTATTACAGCAGCTGGTGTAGTCCTCATCAGGTTTGTCGCACATCCCCGATAAAATCCATTAATCCCCTCCCTACGGAATACCTTTTTAACACAATCAATTACACCTGTATATCGTACTTCTGAATCCCTTGCATGGCCTTGTTCTTGGAGCCTCGAGCGCACAACCTGTTAAAAATTACGGTCCCCATAAATAACAGGTCTTTATCCACAACAATCTTAAAAGTGCAGAGTATAAAGAGTTATACACTAGATAGGTATTGCCTATCCGCTGGTGTCTATCATTCTACCTCGTGTGGATAAGTCAATGTTGATGCTATTACTTTAGACACTGAGGAGGGTCAT
>PIGE-2
GGCCAGTGCAAAACCCTCAAAATCATCTCAAAACTACACAAGGTTATTACAGCAGCTGGTGTAGTCCTCATCAGGTTTGTCGCACATCCCCGATAAAATCCATTAATCCCCTCCCTACGGAATACCTTTTTAACACAATCAATTACACCTGTATATCGTACTTCTGAATCCCTTGCATGGCCTTGTTCTTGGAGCCTCGAGCGCACAACCTGTTAAAAATTACGGTCCCCATAAATAACAGGTCTTTATCCACAACAATCTTAAAAGTGCAGAGTATAAAGAGTTATACACTAAATAGGTATTGCCTATCCGCTGGTGTCTATCATTCTACCTCGTGTGGATAAGTCAATGTTGATGCTATTACTTTAGACACTGAGGAGGGTCAT
>PIMN-12
GGCCAGTGCAAAACCCTCAAAATCATCTCAAAACTACACAAGGTTATTACAGCAGCTGGTGTAGTCCTCATCAGGTTTGTCGCACATCCCCTATAAAATCCATTAATCCCCTCCCTACGGAATACCTTTTTAACACAATCAATTACACCTGTATATCGTACTTCTGAATCCCTTGCATGGCCTTGTTCTTGGAGCCTCGAGCGCACAACCTGTTAAAAATTACGGTCCCCATAAATAACAGGTCTTTATCCACAACAATCTTAAAAGTGCAGAGTATAAAGAGTTATACACTAGATAGGTATTGCCTATCCGCTGGTGTCTATCATTCTACCTCGTGTGGATAAGTCAATGTTGATGCTATTACTTTAGACACTGAGGAGGGTCAT
>PIMN-8
GGCCAGTGCAAAACCCTCAAAATCATCTCAAAACTACACAAGGTTATTACAGCAGCTGGTGTAGTCCTCATCAGGTTTGTCGCACATCCCCTATAAAATCCATTAATCCCCTCCCTACGGAATACCTTTTTAACACAATCAATTACACCTGTATATCGTACTTCTGAATCCCTTGCATGGCCTTGTTCTTGGAGCCTCGAGCGCACAACCTGTTAAAAATTACGGTCCCCATAAATAACAGGTCTTTATCCACAACAATCTTAAAAGTGCAGAGTATAAAGAGTTATACACTAGATAGGTATTGCCTATCCGCTGGTGTCTATCATTCTACCTCGTGTGGATAAGTCAATGTTGATGCTATTACTTTAGACACTGAGGAGGGTCAT
>PIMN-13
GGCCAGTGCAAAACCCTCAAAATCATCTCAAAACTACACAAGGTTATTACAGCAGCTGGTGTAGTCCTCATCAGGTTTGTCGCACATCCCCTATAAAATCCATTAATCCCCTCCCTACGGAATACCTTTTTAACACAATCAATTACACCTGTATATCGTACTTCTGAATCCCTTGCATGGCCTTGTTCTTGGAGCCTCGAGCGCACAACCTGTTAAAAATTACGGTCCCCATAAATAACAGGTCTTTATCCACAACAATCTTAAAAGTGCAGAGTATAAAGAGTTATACACTAGATAGGTATTGCCTATCCGCTGGTGTCTATCATTCTACCTCGTGTGGATAAGTCAATGTTGATGCTATTACTTTAGACACTGAGGAGGGTCAT
>PIMN-15
GGCCAGTGCAAAACCCTCAAAATCATCTCAAAACTACACAAGGTTATTACAGCAGCTGGTGTAGTCCTCATCAGGTTTGTCGCACATCCCCTATAAAATCCATTAATCCCCTCCCTACGGAATACCTTTTTAACACAATCAATTACACCTGTATATCGTACTTCTGAATCCCTTGCATGGCCTTGTTCTTGGAGCCTCGAGCGCACAACCTGTTAAAAATTACGGTCCCCATAAATAACAGGTCTTTATCCACAACAATCTTAAAAGTGCAGAGTATAAAGAGTTATACACTAGATAGGTATTGCCTATCCGCTGGTGTCTATCATTCTACCTCGTGTGGATAAGTCAATGTTGATGCTATTACTTTAGACACTGAGGAGGGTCAT
>PIMN-3
GGCCAGTGCAAAACCCTCAAAATCATCTCAAAACTACACAAGGTTATTACAGCAGCTGGTGTAGTCCTCATCAGGTTTGTCGCACATCCCCTATAAAATCCATTAATCCCCTCCCTACGGAATACCTTTTTAACACAATCAATTACACCTGTATATCGTACTTCTGAATCCCTTGCATGGCCTTGTTCTTGGAGCCTCGAGCGCACAACCTGTTAAAAATTACGGTCCCCATAAATAACAGGTCTTTATCCACAACAATCTTAAAAGTGCAGAGTATAAAGAGTTATACACTAGATAGGTATTGCCTATCCGCTGGTGTCTATCATTCTACCTCGTGTGGATAAGTCAATGTTGATGCTATTACTTTAGACACTGAGGAGGGTCAT
>PIMN-14
GGCCAGTGCAAAACCCTCAAAATCATCTCAAAACTACACAAGGTTATTACAGCAGCTGGTGTAGTCCTCATCAGGTTTGTCGCACATCCCCTATAAAATCCATTAATCCCCTCCCTACGGAATACCTTTTTAACACAATCAATTACACCTGTATATCGTACTTCTGAATCCCTTGCATGGCCTTGTTCTTGGAGCCTCGAGCGCACAACCTGTTAAAAATTACGGTCCCCATAAATAACAGGTCTTTATCCACAACAATCTTAAAAGTGCAGAGTATAAAGAGTTATACACTAGATAGGTATTGCCTATCCGCTGGTGTCTATCATTCTACCTCGTGTGGATAAGTCAATGTTGATGCTATTACTTTAGACACTGAGGAGGGTCAT
>PIMN-11
GGCCAGTGCAAAACCCTCAAAATCATCTCAAAACTACACAAGGTTATTACAGCAGCTGGTGTAGTCCTCATCAGGTTTGTCGCACATCCCCTATAAAATCCATTAATCCCCTCCCTACGGAATACCTTTTTAACACAATCAATTACACCTGTATATCGTACTTCTGAATCCCTTGCATGGCCTTGTTCTTGGAGCCTCGAGCGCACAACCTGTTAAAAATTACGGTCCCCATAAATAACAGGTCTTTATCCACAACAATCTTAAAAGTGCAGAGTATAAAGAGTTATACACTAGATAGGTATTGCCTATCCGCTGGTGTCTATCATTCTACCTCGTGTGGATAAGTCAATGTTGATGCTATTACTTTAGACACTGAGGAGGGTCAT
>PIMN-6
GGCCAGTGCAAAACCCTCAAAATCATCTCAAAACTACACAAGGTTATTACAGCAGCTGGTGTAGTCCTCATCAGGTTTGTCGCACATCCCCTATAAAATCCATTAATCCCCTCCCTACGGAATACCTTTTTAACACAATCAATTACACCTGTATATCGTACTTCTGAATCCCTTGCATGGCCTTGTTCTTGGAGCCTCGAGCGCACAACCTGTTAAAAATTACGGTCCCCATAAATAACAGGTCTTTATCCACAACAATCTTAAAAGTGCAGAGTATAAAGAGTTATACACTAGATAGGTATTGCCTATCCGCTGGTGTCTATCATTCTACCTCGTGTGGATAAGTCAATGTTGATGCTATTACTTTAGACACTGAGGAGGGTCAT
>PIMN-5
GGCCAGTGCAAAACCCTCAAAATCATCTCAAAACTACACAAGGTTATTACAGCAGCTGGTGTAGTCCTCATCAGGTTTGTCGCACATCCCCTATAAAATCCATTAATCCCCTCCCTACGGAATACCTTTTTAACACAATCAATTACACCTGTATATCGTACTTCTGAATCCCTTGCATGGCCTTGTTCTTGGAGCCTCGAGCGCACAACCTGTTAAAAATTACGGTCCCCATAAATAACAGGTCTTTATCCACAACAATCTTAAAAGTGCAGAGTATAAAGAGTTATACACTAGATAGGTATTGCCTATCCGCTGGTGTCTATCATTCTACCTCGTGTGGATAAGTCAATGTTGATGCTATTACTTTAGACACTGAGGAGGGTCAT
>PIMN-18
GGCCAGTGCAAAACCCTCAAAATCATCTCAAAACTACACAAGGTTATTACAGCAGCTGGTGTAGTCCTCATCAGGTTTGTCGCACATCCCCTATAAAATCCATTAATCCCCTCCCTACGGAATACCTTTTTAACACAATCAATTACACCTGTATATCGTACTTCTGAATCCCTTGCATGGCCTTGTTCTTGGAGCCTCGAGCGCACAACCTGTTAAAAATTACGGTCCCCATAAATAACAGGTCTTTATCCACAACAATCTTAAAAGTGCAGAGTATAAAGAGTTATACACTAGATAGGTATTGCCTATCCGCTGGTGTCTATCATTCTACCTCGTGTGGATAAGTCAATGTTGATGCTATTACTTTAGACACTGAGGAGGGTCAT
>PIMN-17
GGCCAGTGCAAAACCCTCAAAATCATCTCAAAACTACACAAGGTTATTACAGCAGCTGGTGTAGTCCTCATCAGGTTTGTCGCACATCCCCTATAAAATCCATTAATCCCCTCCCTACGGAATACCTTTTTAACACAATCAATTACACCTGTATATCGTACTTCTGAATCCCTTGCATGGCCTTGTTCTTGGAGCCTCGAGCGCACAACCTGTTAAAAATTACGGTCCCCATAAATAACAGGTCTTTATCCACAACAATCTTAAAAGTGCAGAGTATAAAGAGTTATACACTAGATAGGTATTGCCTATCCGCTGGTGTCTATCATTCTACCTCGTGTGGATAAGTCAATGTTGATGCTATTACTTTAGACACTGAGGAGGGTCAT
>PIMN-7
GGCCAGTGCAAAACCCTCAAAATCATCTCATAACTACACAAGGTTATTACAGCAGCTGGTGTAGTCCTCATCAGGTTTGTCGCACATCCCCGATAAAATCCATTAATCCCCTCCCTACGGAATACCTTTTTAACACAATCAATTACACCTGTATATCGTACTTCTGAATCCCTTGCATGGCCTTGTTCTTGGAGCCTCGAGCGCACAACCTGTTAAAAATTACGGTCCCCATAAATAACAGGTCTTTATCCACAACAATCTTAAAAGTGCAGAGTATAAAGAGTTATACACTAGATAGGTATTGCCTATCCGCTGGTGTCTATCATTCTACCTCGTGTGGATAAGTCAATGTTGATGCTATTACTTTAGACACTGAGGAGGGTCAT
>PIMN-16
GGCCAGTGCAAAACCCTCAAAATCATCTCAAAACTACACAAGGTTATTACAGCAGCTGGTGTAGTCCTCATCAGGTTTGTCGCACATCCCCTATAAAATCCATTAATCCCCTCCCTACGGAATACCTTTTTAACACAATCAATTACACCTGTATATCGTACTTCTGAATCCCTTGCATGGCCTTGTTCTTGGAGCCTCGAGCGCACAACCTGTTAAAAATTACGGTCCCCATAAATAACAGGTCTTTATCCACAACAATCTTAAAAGTGCAGAGTATAAAGAGTTATACACTAGATAGGTATTGCCTATCCGCTGGTGTCTATCATTCTACCTCGTGTGGATAAGTCAATGTTGATGCTATTACTTTAGACACTGAGGAGGGTCAT
>PISB-15
GGCCAGTGCAAAACCCTCAAAATCATCTCAAAACTACACAAGGTTATTACAGCAGCTGGTGTAGTCCTCATCAGGTTTGTCGCACATCCCCGATAAAATCCATTAATCCCCTCCCTACGGAATACCTTTTTAACACAATCAATTACACCTGTATATCGTACTTCTGAATCCCTTGCATGGCCTTGTTCTTGGAGCCTCGAGCGCACAACCTGTTAAAAATTACGGTCCCCATAAATAACAGGTCTTTATCCACAACAATCTTAAAAGTGCAGAGTATAAAGAGTTATACACTAGATAGGTATTGCCTATCCGCTGGTGTCTATCATTCTACCTCGTGTGGATAAGTCAATGTTGATGCTATTACTTTAGACACTGAGGAGGGTCAT
>PISB-18
GGCCAGTGCAAAACCCTCAAAATCATCTCAAAACTACACAAGGTTATTACAGCAGCTGGTGTAGTCCTCATCAGGTTTGTCGCACATCCCCGATAAAATCCATTAATCCCCTCCCTACGGAATACCTTTTTAACACAATCAATTACACCTGTATATCGTACTTCTGAATCCCTTGCATGGCCTTGTTCTTGGAGCCTCGAGCGCACAACCTGTTAAAAATTACGGTCCCCATAAATAACAGGTCTTTATCCACAACAATCTTAAAAGTGCAGAGTATAAAGAGTTATACACTAGATAGGTATTGCCTATCCGCTGGTGTCTATCATTCTACCTCGTGTGGATAAGTCAATGTTGATGCTATTACTTTAGACACTGAGGAGGGTCAT
>PISB-11
GGCCAGTGCAAAACCCTCAAAATCATCTCAAAACTACACAAGGTTATTACAGCAGCTGGTGTAGTCCTCATCAGGTTTGTCGCACATCCCCGATAAAATCCATTAATCCCCTCCCTACGGAATACCTTTTTAACACAATCAATTACACCTGTATATCGTACTTCTGAATCCCTTGCATGGCCTTGTTCTTGGAGCCTCGAGCGCACAACCTGTTAAAAATTACGGTCCCCATAAATAACAGGTCTTTATCCACAACAATCTTAAAAGTGCAGAGTATAAAGAGTTATACACTAGATAGGTATTGCCTATCCGCTGGTGTCTATCATTCTACCTCGTGTGGATAAGTCAATGTTGATGCTATTACTTTAGACACTGAGGAGGGTCAT
>PISB-17
GGCCAGTGCAAAACCCTCAAAATCATCTCAAAACTACACAAGGTTATTACAGCAGCTGGTGTAGTCCTCATCAGGTTTGTCGCACATCCCCGATAAAATCCATTAATCCCCTCCCTACGGAATACCTTTTTAACACAATCAATTACACCTGTATATCGTACTTCTGAATCCCTTGCATGGCCTTGTTCTTGGAGCCTCGAGCGCACAACCTGTTAAAAATTACGGTCCCCATAAATAACAGGTCTTTATCCACAACAATCTTAAAAGTGCAGAGTATAAAGAGTTATACACTAGATAGGTATTGCCTATCCGCTGGTGTCTATCATTCTACCTCGTGTGGATAAGTCAATGTTGATGCTATTACTTTAGACACTGAGGAGGGTCAT
>PISB-6
GGCCAGTGCAAAACCCTCAAAATCATCTCAAAACTACACAAGGTTATTACAGCAGCTGGTGTAGTCCTCATCAGGTTTGTCGCACATCCCCGATAAAATCCATTAATCCCCTCCCTACGGAATACCTTTTTAACACAATCAATTACACCTGTATATCGTACTTATGAATCCCTTGCATGGCCTTGTTCTTGGAGCCTCGAGCGCACAACCTGTTAAAAATTACGGTCCCCATAAATAACAGGTCTTTATCCACAACAATCTTAAAAGTGCAGAGTATAAAGAGTTATACACTAGATAGGTATTGCCTATCCGCTGGTGTCTATCATTCTACCTCGTGTGGATAAGTCAATGTTGATGCTATTACTTTAGACACTGAGGAGGGTCAT
>PISB-14
GGCCAGTGCAAAACCCTCAAAATCATCTCATAACTACACAAGGTTATTACAGCAGCTGGTGTAGTCCTCATCAGGTTTGTCGCACATCCCCGATAAAATCCATTAATCCCCTCCCTACGGAATACCTTTTTAACACAATCAATTACACCTGTATATCGTACTTCTGAATCCCTTGCATGGCCTTGTTCTTGGAGCCTCGAGCGCACAACCTGTTAAAAATTACGGTCCCCATAAATAACAGGTCTTTATCCACAACAATCTTAAAAGTGCAGAGTATAAAGAGTTATACACTAGATAGGTATTGCCTATCCGCTGGTGTCTATCATTCTACCTCGTGTGGATAAGTCAATGTTGATGCTATTACTTTAGACACTGAGGAGGGTCAT
>PISB-13
GGCCAGTGCAAAACCCTCAAAATCATCTCAAAACTACACAAGGTTATTACAGCAGCTGGTGTAGTCCTCATCAGGTTTGTCGCACATCCCCGATAAAATCCATTAATCCCCTCCCTACGGAATACCTTTTTAACACAATCAATTACACCTGTATATCGTACTTCTGAATCCCTTGCATGGCCTTGTTCTTGGAGCCTCGAGCGCACAACCTGTTAAAAATTACGGTCCCCATAAATAACAGGTCTTTATCCACAACAATCTTAAAAGTGCAGAGTATAAAGAGTTATACACTAGATAGGTATTGCCTATCCGCTGGTGTCTATCATTCTACCTCGTGTGGATAAGTCAATGTTGATGCTATTACTTTAGACACTGAGGAGGGTCAT
>PISQ-1
NNNNNNNNNNNNNNCCTCAAAATCATCTCAAAACTACACAAGGTTATTACAGCAGCCGGTGTAGTCCTCATCAGGTTTGTTGCACATCCCCGATAAAATCCATTAATCCCCTCCCTACGGAATACCTTTTTAACACAATCAATTACACCTGTATATCGTACTTCTGAATCCCTTGCATGGCCTTGTTCTTGAAGCCTCGAGCGCACAACCTGTTAAAAATTACGGTCCCCATAAATAACAGGTCTTTATCCACAACAATCTTATAATTGCAGAGTATAAAGAGTTATACACTAAATAGGTATTGCCTATCCGCTGGTGTCTATCATTCTACCTCGTGTGGATAAGTCAATGTTGATGCTATTACTTTAGACACTGAGGAGGGTCAT
>PISQ-2
GGCCAGTGCAAAACCCTCAAAATCATCTCAAAACTACACAAGGTTATTACAGCAGCCGGTGTAGTCCTCATCAGGTTTGTTGCACATCCCCGATAAAATCCATTAATCCCCTCCCTACGGAATACCTTTTTAACACAATCAATTACACCTGTATATCGTACTTCTGAATCCCTTGCATGGCCTTGTTCTTGAAGCCTCGAGCGCACAACCTGTTAAAAATTACGGTCCCCATAAATAACAGGTCTTTATCCACAACAATCTTATAATTGCAGAGTATAAAGAGTTATACACTAAATAGGTATTGCCTATCCGCTGGTGTCTATCATTCTACCTCGTGTGGATAAGTCAATGTTGATGCTATTACTTTAGACACTGAGGAGGGTCAT
>PIST-7
GGCCAGTGCAAAACCCTCAAAATCATCTCAAAACTACACAAGGTTATTACAGCAGCTGGTGTAGTCCTCATCAGGTTTGTCGCACATCCCCGATAAAATCCATTAATCCCCTCCCTACGGAATACCTTTTTAACACAATCAATTACACCTGTATATCGTACTTCTGAATCCCTTGCATGGCCTTGTTCTTGGAGCCTCGAGCGCACAACCTGTTAAAAATTACGGTCCCCATAAATAACAGGTCTTTATCCACAACAATCTTAAAAGTGCAGAGTATAAAGAGTTATACACTAGATAGGTATTGCCTATCCGCTGGTGTCTATCATTCTACCTCGTGTGGATAAGTCAATGTTGATGCTATTACTTTAGACACTGAGGAGGGTCAT
>PIST-1
GGCCAGTGCAAAACCCTCAAAATCATCTCAAAACTACACAAGGTTATTACAGCAGCTGGTGTAGTCCTCATCAGGTTTGTCGCACATCCCCGATAAAATCCATTAATCCCCTCCCTACGGAATACCTTTTTAACACAATCAATTACACCTGTATATCGTACTTCTGAATCCCTTGCATGGCCTTGTTCTTGGAGCCTCGAGCGCACAACCTGTTAAAAATTACGGTCCCCATAAATAACAGGTCTTTATCCACAACAATCTTAAAAGTGCAGAGTATAAAGAGTTATACACTAGATAGGTATTGCCTATCCGCTGGTGTCTATCATTCTACCTCGTGTGGATAAGTCAATGTTGATGCTATTACTTTAGACACTGAGGAGGGTCAT
>PIST-2
GGCCAGTGCAAAACCCTCAAAATCATCTCAAAACTACACAAGGTTATTACAGCAGCTGGTGTAGTCCTCATCAGGTTTGTCGCACATCCCCGATAAAATCCATTAATCCCCTCCCTACGGAATACCTTTTTAACACAATCAATTACACCTGTATATCGTACTTCTGAATCCCTTGCATGGCCTTGTTCTTGGAGCCTCGAGCGCACAACCTGTTAAAAATTACGGTCCCCATAAATAACAGGTCTTTATCCACAACAATCTTAAAAGTGCAGAGTATAAAGAGTTATACACTAGATAGGTATTGCCTATCCGCTGGTGTCTATCATTCTACCTCGTGTGGATAAGTCAATGTTGATGCTATTACTTTAGACACTGAGGAGGGTCAT
>PIST-6
GGCCAGTGCAAAACCCTCAAAATCATCTCAAAACTACACAAGGTTATTACAGCAGCTGGTGTAGTCCTCATCAGGTTTGTCGCACATCCCCGATAAAATCCATTAATCCCCTCCCTACGGAATACCTTTTTAACACAATCAATTACACCTGTATATCGTACTTCTGAATCCCTTGCATGGCCTTGTTCTTGGAGCCTCGAGCGCACAACCTGTTAAAAATTACGGTCCCCATAAATAACAGGTCTTTATCCACAACAATCTTAAAAGTGCAGAGTATAAAGAGTTATACACTAGATAGGTATTGCCTATCCGCTGGTGTCTATCATTCTACCTCGTGTGGATAAGTCAATGTTGATGCTATTACTTTAGACACTGAGGAGGGTCAT
>PIST-5
GGCCAGTGCAAAACCCTCAAAATCATCTCAAAACTACACAAGGTTATTACAGCAGCTGGTGTAGTCCTCATCAGGTTTGTCGCACATCCCCGATAAAATCCATTAATCCCCTCCCTACGGAATACCTTTTTAACACAATCAATTACACCTGTATATCGTACTTCTGAATCCCTTGCATGGCCTTGTTCTTGGAGCCTCGAGCGCACAACCTGTTAAAAATTACGGTCCCCATAAATAACAGGTCTTCATCCACAACAATCTTAAAAGTGCAGAGTATAAAGAGTTATACACTAGATAGGTATTGCCTATCCGCTGGTGTCTATCATTCTACCTCGTGTGGATAAGTCAATGTTGATGCTATTACTTTAGACACTGAGGAGGGTCAT
>PIST-12
GGCCAGTGCAAAACCCTCAAAATCATCTCAAAACTACACAAGGTTATTACAGCAGCTGGTGTAGTCCTCATCAGGTTTGTCGCACATCCCCGATAAAATCCATTAATCCCCTCCCTACGGAATACCTTTTTAACACAATCAATTACACCTGTATATCGTACTTCTGAATCCCTTGCATGGCCTTGTTCTTGGAGCCTCGAGCGCACAACCTGTTAAAAATTACGGTCCCCATAAATAACAGGTCTTCATCCACAACAATCTTAAAAGTGCAGAGTATAAAGAGTTATACACTAGATAGGTATTGCCTATCCGCTGGTGTCTATCATTCTACCTCGTGTGGATAAGTCAATGTTGATGCTATTACTTTAGACACTGAGGAGGGTCAT
>PIST-9
GGCCAGTGCAAAACCCTCAAAATCATCTCAAAACTACACAAGGTTATTACAGCAGCTGGTGTAGTCCTCATCAGGTTTGTCGCACATCCCCGATAAAATCCATTAATCCCCTCCCTACGGAATACCTTTTTAACACAATCAATTACACCTGTATATCGTACTTCTGAATCCCTTGCATGGCCTTGTTCTTGGAGCCTCGAGCGCACAACCTGTTAAAAATTACGGTCCCCATAAATAACAGGTCTTCATCCACAACAATCTTAAAAGTGCAGAGTATAAAGAGTTATACACTAGATAGGTATTGCCTATCCGCTGGTGTCTATCATTCTACCTCGTGTGGATAAGTCAATGTTGATGCTATTACTTTAGACACTGAGGAGGGTCAT
>PIST-3
GGCCAGTGCAAAACCCTCAAAATCATCTCAAAACTACACAAGGTTATTACAGCAGCTGGTGTAGTCCTCATCAGGTTTGTCGCACATCCCCGATAAAATCCATTAATCCCCTCCCTACGGAATACCTTTTTAACACAATCAATTACACCTGTATATCGTACTTCTGAATCCCTTGCATGGCCTTGTTCTTGGAGCCTCGAGCGCACAACCTGTTAAAAATTACGGTCCCCATAAATAACAGGTCTTTATCCACAACAATCTTAAAAGTGCAGAGTATAAAGAGTTATACACTAGATAGGTATTGCCTATCCGCTGGTGTCTATCATTCTACCTCGTGTGGATAAGTCAATGTTGATGCTATTACTTTAGACACTGAGGAGGGTCAT
>PIST-11
GGCCAGTGCAAAACCCTCAAAATCATCTCAAAACTACACAAGGTTATTACAGCAGCTGGTGTAGTCCTCATCAGGTTTGTCGCACATCCCCGATAAAATCCATTAATCCCCTCCCTACGGAATACCTTTTTAACACAATCAATTACACCTGTATATCGTACTTCTGAATCCCTTGCATGGCCTTGTTCTTGGAGCCTCGAGCGCACAACCTGTTAAAAATTACGGTCCCCATAAATAACAGGTCTTTATCCACAACAATCTTAAAAGTGCAGAGTATAAAGAGTTATACACTAGATAGGTATTGCCTATCCGCTGGTGTCTATCATTCTACCTCGTGTGGATAAGTCAATGTTGATGCTATTACTTTAGACACTGAGGAGGGTCAT
>PIST-15
GGCCAGTGCAAAACCCTCAAAATCATCTCAAAACTACACAAGGTTATTACAGCAGCTGGTGTAGTCCTCATCAGGTTTGTCGCACATCCCCGATAAAATCCATTAATCCCCTCCCTACGGAATACCTTTTTAACACAATCAATTACACCTGTATATCGTACTTCTGAATCCCTTGCATGGCCTTGTTCTTGGAGCCTCGAGCGCACAACCTGTTAAAAATTACGGTCCCCATAAATAACAGGTCTTCATCCACAACAATCTTAAAAGTGCAGAGTATAAAGAGTTATACACTAGATAGGTATTGCCTATCCGCTGGTGTCTATCATTCTACCTCGTGTGGATAAGTCAATGTTGATGCTATTACTTTAGACACTGAGGAGGGTCAT
>PICH-X1
GGCCAGTGCAAAACCCTCAAAATCATCTCATAACTACACAAGGTTATTACAGCAGCTGGTGTAGTCCTCATCAGGTTTGTCGCACATCCCCGATAAAATCCATTAATCCCCTCCCTACGGAATACCTTTTTAACACAATCAATTACACCTGTATATCGTACTTCTGAATCCCTTGCATGGCCTTGTTCTTGGAGCCTCGAGCGCACAACCTGTTAAAAATTACGGTCCCCATAAATAACAGGTCTTTATCCACAACAATCTTAAAAGTGCAGAGTATAAAGAGTTATACACTAGATAGGTATTGCCTATCCGCTGGTGTCTATCATTCTACCTCGTGTGGATAAGTCAATGTTGATGCTATTACTTTAGACACTGAGGAGGGTCAT
>PIST-10
GGCCAGTGCAAAACCCTCAAAATCATCTCAAAACTACACAAGGTTATTACAGCAGCTGGTGTAGTCCTCATCAGGTTTGTCGCACATCCCCGATAAAATCCATTAATCCCCTCCCTACGGAATACCTTTTTAACACAATCAATTACACCTGTATATCGTACTTCTGAATCCCTTGCATGGCCTTGTTCTTGGAGCCTCGAGCGCACAACCTGTTAAAAATTACGGTCCCCATAAATAACAGGTCTTTATCCACAACAATCTTAAAAGTGCAGAGTATAAAGAGTTATACACTAGATAGGTATTGCCTATCCGCTGGTGTCTATCATTCTACCTCGTGTGGATAAGTCAATGTTGATGCTATTACTTTAGACACTGAGGAGGGTCAT
>PICH-X2
GGCCAGTGCAAAACCCTCAAAATCATCTCATAACTACACAAGGTTATTACAGCAGCTGGTGTAGTCCTCATCAGGTTTGTCGCACATCCCCGATAAAATCCATTAATCCCCTCCCTACGGAATACCTTTTTAACACAATCAATTACACCTGTATATCGTACTTCTGAATCCCTTGCATGGCCTTGTTCTTGGAGCCTCGAGCGCACAACCTGTTAAAAATTACGGTCCCCATAAATAACAGGTCTTTATCCACAACAATCTTAAAAGTGCAGAGTATAAAGAGTTATACACTAGATAGGTATTGCCTATCCGCTGGTGTCTATCATTCTACCTCGTGTGGATAAGTCAATGTTGATGCTATTACTTTAGACACTGAGGAGGGTCAT
>PIST-4
GGCCAGTGCAAAACCCTCAAAATCATCTCAAAACTACACAAGGTTATTACAGCAGCTGGTGTAGTCCTCATCAGGTTTGTCGCACATCCCCGATAAAATCCATTAATCCCCTCCCTACGGAATACCTTTTTAACACAATCAATTACACCTGTATATCGTACTTCTGAATCCCTTGCATGGCCTTGTTCTTGGAGCCTCGAGCGCACAACCTGTTAAAAATTACGGTCCCCATAAATAACAGGTCTTTATCCACAACAATCTTAAAAGTGCAGAGTATAAAGAGTTATACACTAGATAGGTATTGCCTATCCGCTGGTGTCTATCATTCTACCTCGTGTGGATAAGTCAATGTTGATGCTATTACTTTAGACACTGAGGAGGGTCAT
>PIST-19
GGCCAGTGCAAAACCCTCAAAATCATCTCAAAACTACACAAGGTTATTACAGCAGCTGGTGTAGTCCTCATCAGGTTTGTCGCACATCCCCGATAAAATCCATTAATCCCCTCCCTACGGAATACCTTTTTAACACAATCAATTACACCTGTATATCGTACTTCTGAATCCCTTGCATGGCCTTGTTCTTGGAGCCTCGAGCGCACAACCTGTTAAAAATTACGGTCCCCATAAATAACAGGTCTTTATCCACAACAATCTTAAAAGTGCAGAGTATAAAGAGTTATACACTAGATAGGTATTGCCTATCCGCTGGTGTCTATCATTCTACCTCGTGTGGATAAGTCAATGTTGATGCTATTACTTTAGACACTGAGGAGGGTCAT
>PILA-22
GGCCAGTGCAAAACCCTCAAAATCATCTCAAAACTACACAAGGTTATTACAGCAGCTGGTGTAGTCCTCATCAGGTTTGTCGCACATCCCCGATAAAATCCATTAATCCCCTCCCTACGGAATACCTTTTTAACACAATCAATTACACCTGTATATCGTACTTCTGAATCCCTTGCATGGCCTTGTTCTTGGAGCCTCGAGCGCACAACCTGTTAAAAATTACGGTCCCCATAAATAACAGGTCTTTATCCACAACAATCTTAAAAGTGCAGAGTATAAAGAGTTATACACTAGATAGGTATTGCCTATCCGCTGGTGTCTATCATTCTACCTCGTGTGGATAAGTCAATGTTGATGCTATTACTTTAGACACTGAGGAGGGTCAT
>PILA-26
GGCCAGTGCAAAACCCTCAAAATCATCTCAAAACTACACAAGGTTATTACAGCAGCTGGTGTAGTCCTCATCAGGTTTGTCGCACATCCCCGATAAAATCCATTAATCCCCTCCCTACGGAATACCTTTTTAACACAATCAATTACACCTGTATATCGTACTTCTGAATCCCTTGCATGGCCTTGTTCTTGGAGCCTCGAGCGCACAACCTGTTAAAAATTACGGTCCCCATAAATAACAGGTCTTTCTCCACAACAATCTTAAAAGTGCAGAGTATAAAGAGTTATACACTAGATAGGTATTGCCTATCCGCTGGTGTCTATCATTCTACCTCGTGTGGATAAGTCAATGTTGATGCTATTACTTTAGACACTGAGGAGGGTCAT
>PILA-27
GGCCAGTGCAAAACCCTCAAAATCATCTCAAAACTACACAAGGTTATTACAGCAGCTGGTGTAGTCCTCATCAGGTTTGTCGCACATCCCCTATAAAATCCATTAATCCCCTCCCTACGGAATACCTTTTTAACACAATCAATTACACCTGTATATCGTACTTCTGAATCCCTTGCATGGCCTTGTTCTTGGAGCCTCGAGCGCACAACCTGTTAAAAATTACGGTCCCCATAAATAACAGGTCTTTATCCACAACAATCTTAAAAGTGCAGAGTATAAAGAGTTATACACTAGATAGGTATTGCCTATCCGCTGGTGTCTATCATTCTACCTCGTGTGGATAAGTCAATGTTGATGCTATTACTTTAGACACTGAGGAGGGTCAT
>PILA-18
GGCCAGTGCAAAACCCTCAAAATCATCTCAAAACTACACAAGGTTATTACAGCAGCTGGTGTAGTCCTCATCAGGTTTGTCGCACATCCCCTATAAAATCCATTAATCCCCTCCCTACGGAATACCTTTTTAACACAATCAATTACACCTGTATATCGTACTTCTGAATCCCTTGCATGGCCTTGTTCTTGGAGCCTCGAGCGCACAACCTGTTAAAAATTACGGTCCCCATAAATAACAGGTCTTTATCCACAACAATCTTAAAAGTGCAGAGTATAAAGAGTTATACACTAGATAGGTATTGCCTATCCGCTGGTGTCTATCATTCTACCTCGTGTGGATAAGTCAATGTTGATGCTATTACTTTAGACACTGAGGAGGGTCAT
>PILA-23
NNCCAGTGCAAAACCCTCAAAATCATCTCAAAACTACACAAGGTTATTACAGCAGCTGGTGTAGTCCTCATCAGGTTTGTCGCACATCCCCTATAAAATCCATTAATCCCCTCCCTACGGAATACCTTTTTAACACAATCAATTACACCTGTATATCGTACTTCTGAATCCCTTGCATGGCCTTGTTCTTGGAGCCTCGAGCGCACAACCTGTTAAAAATTACGGTCCCCATAAATAACAGGTCTTTATCCACAACAATCTTAAAAGTGCAGAGTATAAAGAGTTATACACTAGATAGGTATTGCCTATCCGCTGGTGTCTATCATTCTACCTCGTGTGGATAAGTCAATGTTGATGCTATTACTTTAGACACTGAGGAGGGTCAT
>PILA-24
GGCCAGTGCAAAACCCTCAAAATCATCTCAAAACTACACAAGGTTATTACAGCAGCTGGTGTAGTCCTCATCAGGTTTGTCGCACATCCCCTATAAAATCCATTAATCCCCTCCCTACGGAATACCTTTTTAACACAATCAATTACACCTGTATATCGTACTTCTGAATCCCTTGCATGGCCTTGTTCTTGGAGCCTCGAGCGCACAACCTGTTAAAAATTACGGTCCCCATAAATAACAGGTCTTTATCCACAACAATCTTAAAAGTGCAGAGTATAAAGAGTTATACACTAGATAGGTATTGCCTATCCGCTGGTGTCTATCATTCTACCTCGTGTGGATAAGTCAATGTTGATGCTATTACTTTAGACACTGAGGAGGGTCAT
>PILA-21
GGCCAGTGCAAAACCCTCAAAATCATCTCAAAACTACACAAGGTTATTACAGCAGCTGGTGTAGTCCTCATCAGGTTTGTCGCACATCCCCTATAAAATCCATTAATCCCCTCCCTACGGAATACCTTTTTAACACAATCAATTACACCTGTATATCGTACTTCTGAATCCCTTGCATGGCCTTGTTCTTGGAGCCTCGAGCGCACAACCTGTTAAAAATTACGGTCCCCATAAATAACAGGTCTTTATCCACAACAATCTTAAAAGTGCAGAGTATAAAGAGTTATACACTAGATAGGTATTGCCTATCCGCTGGTGTCTATCATTCTACCTCGTGTGGATAAGTCAATGTTGATGCTATTACTTTAGACACTGAGGAGGGTCAT
>PILA-29
GGCCAGTGCAAAACCCTCAAAATCATCTCAAAACTACACAAGGTTATTACAGCAGCTGGTGTAGTCCTCATCAGGTTTGTCGCACATCCCCGATAAAATCCATTAATCCCCTCCCTACGGAATACCTTTTTAACACAATCAATTACACCTGTATATCGTACTTCTGAATCCCTTGCATGGCCTTGTTCTTGGAGCCTCGAGCGCACAACCTGTTAAAAATTACGGTCCCCATAAATAACAGGTCTTTCTCCACAACAATCTTAAAAGTGCAGAGTATAAAGAGTTATACACTAGATAGGTATTGCCTATCCGCTGGTGTCTATCATTCTACCTCGTGTGGATAAGTCAATGTTGATGCTATTACTTTAGACACTGAGGAGGGTCAT
>PILA-20
GGCCAGTGCAAAACCCTCAAAATCATCTCAAAACTACACAAGGTTATTACAGCAGCTGGTGTAGTCCTCATCAGGTTTGTCGCACATCCCCGATAAAATCCATTAATCCCCTCCCTACGGAATACCTTTTTAACACAATCAATTACACCTGTATATCGTACTTCTGAATCCCTTGCATGGCCTTGTTCTTGGAGCCTCGAGCGCACAACCTGTTAAAAATTACGGTCCCCATAAATAACAGGTCTTTATCCACAACAATCTTAAAAGTGCAGAGTATAAAGAGTTATACACTAGATAGGTATTGCCTATCCGCTGGTGTCTATCATTCTACCTCGTGTGGATAAGTCAATGTTGATGCTATTACTTTAGACACTGAGGAGGGTCAT
>PILA-28
GGCCAGTGCAAAACCCTCAAAATCATCTCAAAACTACACAAGGTTATTACAGCAGCTGGTGTAGTCCTCATCAGGTTTGTCGCACATCCCCTATAAAATCCATTAATCCCCTCCCTACGGAATACCTTTTTAACACAATCAATTACACCTGTATATCGTACTTCTGAATCCCTTGCATGGCCTTGTTCTTGGAGCCTCGAGCGCACAACCTGTTAAAAATTACGGTCCCCATAAATAACAGGTCTTTATCCACAACAATCTTAAAAGTGCAGAGTATAAAGAGTTATACACTAGATAGGTATTGCCTATCCGCTGGTGTCTATCATTCTACCTCGTGTGGATAAGTCAATGTTGATGCTATTACTTTAGACACTGAGGAGGGTCAN
>PILA-17
GGCCAGTGCAAAACCCTCAAAATCATCTCAAAACTACACAAGGTTATTACAGCAGCTGGTGTAGTCCTCATCAGGTTTGTCGCACATCCCCTATAAAATCCATTAATCCCCTCCCTACGGAATACCTTTTTAACACAATCAATTACACCTGTATATCGTACTTCTGAATCCCTTGCATGGCCTTGTTCTTGGAGCCTCGAGCGCACAACCTGTTAAAAATTACGGTCCCCATAAATAACAGGTCTTTATCCACAACAATCTTAAAAGTGCAGAGTATAAAGAGTTATACACTAGATAGGTATTGCCTATCCGCTGGTGTCTATCATTCTACCTCGTGTGGATAAGTCAATGTTGATGCTATTACTTTAGACACTGAGGAGGGTCAT
>PILA-19
GGCCAGTGCAAAACCCTCAAAATCATCTCAAAACTACACAAGGTTATTACAGCAGCTGGTGTAGTCCTCATCAGGTTTGTCGCACATCCCCGATAAAATCCATTAATCCCCTCCCTACGGAATACCTTTTTAACACAATCAATTACACCTGTATATCGTACTTCTGAATCCCTTGCATGGCCTTGTTCTTGGAGCCTCGAGCGCACAACCTGTTAAAAATTACGGTCCCCATAAATAACAGGTCTTTCTCCACAACAATCTTAAAAGTGCAGAGTATAAAGAGTTATACACTAGATAGGTATTGCCTATCCGCTGGTGTCTATCATTCTACCTCGTGTGGATAAGTCAATGTTGATGCTATTACTTTAGACACTGAGGAGGGTCAT
>PIAL-AO
GGCCAGTGCAAAACCCTCAAAATCATCTCAAAACTACACAAGGTTATTACAGCAGCTGGTGTAGTCCTCATCAGGTTTGTCGCACATCCCCGATAAAATCCATTAATCCCCTCCCTACGGAATACCTTTTTAACACAATCAATTACACCTGTATATCGTACTTCTGAATCCCTTGCATGGCCTTGTTCTTGGAGCATCGAGCGCACAACCTGTTAAAAATTACGGTCCCCATAAATAACAGGTCTTTATCCACAACAATCTTAAAAGTGCAGAGTATAAAGAGTTATACACTAGATAGGTATTGCCTATCCGCTGGTGTCTATCATTCTACCTCGTGTGGATAAGTCAATGTTGATGCTATTACTTTAGACACTGAGGAGGGTCAT
