# Supplementary material for: An empirical evaluation of two-stage species tree inference strategies using a multilocus dataset from North American pines
Source: BMC Evol Biol. 2014 Mar 29;14:67. doi: 10.1186/1471-2148-14-67 (PMC4021425; doi:10.1186/1471-2148-14-67)
Supplement: Additional file 3 — Zip archive containing data filesDp,Dp,0,Ds,Ds,0, and a description of these files. [file 1471-2148-14-67-S3.zip › DeGiorgioEtAl_2014_AdditionalFile1/Dataset_Dp0/CL1806Contig1_01.fas]

>PIAL-16
GCGAGCACCAGGAACCGAGTCACGTTCCATGGCTCGTCCTGCACGTTACGGGCCACGACGTCGAGGCCGTAGATCTCAGCAGCCCTGCAGCTGGCGATCGCAGCAGTGTCCCTAAGGCCACGGGAGTGCACGAACTCCGCAGCACCGGCAGTGTCGTCGACGGCCTCACGGGTGACCACATCGAGCCCTAGCTTTTTGAGACCGTGGCTGCAATGCGCCAACGCCATGGGATGGCTCATCACGCGGCGCACTTGCTCCTTCCGAACGCCGGGCGCCACCAGCAGGCAATAGTTAAGGTCATAGCTGTTTCCTGATGGTGGCGCCCGGCGTTCGGAAGGAGCAAGTGCGCCGCGTGATGAGCCATCCCATGGCGTTGGCGCATTGCAGCCACGGTCTCAAAAAGCTAGGGCTCGATGTGGTCACCCGTGAGGCCGTCG
>PIAL-7
GCGAGCACCAGGAACCGAGTCACGTTCCATGGCTCGTCCTGCACGTTACGGGCCACGACGTCGAGGCCGTAGATCTCAGCAGCCCTGCAGCTGGCGATCGCAGCAGTGTCCCTAAGGCCACGGGAGTGCACGAACTCCGCAGCACCGGCAGTGTCGTCGACGGCCTCACGGGTGACCACATCGAGCCCTAGCTTTTTGAGACCGTGGCTGCAATGCGCCAACGCCATGGGATGGCTCATCACGCGGCGCACTTGCTCCTTCCGAACGCCGGGCGCCACCAGCAGGCAATAGTTAAGGTCATAGCTGTTTCCTGATGGTGGCGCCCGGCGTTCGGAAGGAGCAAGTGCGCCGCGTGATGAGCCATCCCATGGCGTTGGCGCATTGCAGCCACGGTCTCAAAAAGCTAGGGCNNNNNNNNNNNNNNNNNNNNNNNNNNN
>PIAL-17
GCGAGCACCAGGAACCGAGTCACGTTCCATGGCTCGTCCTGCACGTTACGGGCCACGACGTCGAGGCCGTAGATCTCAGCAGCCCTGCAGCTGGCGATCGCAGCAGTGTCCCTAAGGCCACGGGAGTGCACGAACTCCGCAGCACCGGCAGTGTCGTCGACGGCCTCACGGGTGACCACATCGAGCCCTAGCTTTTTGAGACCGTGGCTGCAATGCGCCAACGCCATGGGATGGCTCATCACGCGGCGCACTTGCTCCTTCCGAACGCCGGGCGCCACCAGCAGGCAATAGTTAAGGTCATAGCTGTTTCCTGATGGTGGCGCCCGGCGTTCGGAAGGAGCAAGTGCGCCGCGTGATGAGCCATGCCATGGCGTTGGCGCATTGCAGCCACGGTCTCAAAAAGCTAGGGCTCGATNNNNNNNNNNNNNNNNNNNNNN
>PIAL-3
GCGAGCACCAGGAACCGAGTCACGTTCCATGGCTCGTCCTGCACGTTACGGGCCACGACGTCGAGGCCGTAGATCTCAGCAGCCCTGCAGCTGGCGATGGCAGCAGTGTCCCTAAGGCCACGGGAGTGCACGAACTCCGCAGCACCGGCAGTGTCGTCGACGGCCTCACGGGTGACCACATCGAGCCCTAGCTTTTTGAGACCGTGGCTGCAGTGCGCCAACGCCATGGGATGGCTCATCACGCGGCGCACTTGCTCCTTCCGAACGCCGGGCGCCACCAGCAGGCAATAGTTAAGGTCATAGCTGTTTCCTGATGGTGGCGCCCGGCGTTCGGAAGGAGCAAGTGCGCCGCGTGATGAGCCATCCCATGGCGTTGGCGCACTGCAGCCACGGTCTCAAAAAGCTAGGGCTCGATGTGGTCACCCGTGAGGCCGTCG
>PIAL-8
GCGAGCACCAGGAACCGAGTCACGTTCCATGGCTCGTCCTGCACGTTACGGGCCACGACGTCGAGGCCGTAGATCTCAGCAGCCCTGCAGCTGGCGATCGCAGCAGTGTCCCTAAGGCCACGGGAGTGCACGAACTCCGCAGCACCGGCAGTGTCGTCGACGGCCTCACGGGTGACCACATCGAGCCCTAGCTTTTTGAGACCGTGGCTGCAATGCGCCAACGCCATGGGATGGCTCATCACGCGGCGCACTTGCTCCTTCCGAACGCCGGGCGCCACCAGCAGGCAATAGTTAAGGTCATAGCTGTTTCCTGATGGTGGCGCCCGGCGTTCGGAAGGAGCAAGTGCGCCGCGTGATGAGCCATCCCATGGCGTTGGCGCATTGCAGCCACGGTCTCAAAAAGCTAGGGCTCGATGTGGTCACCCGTGAGGCCGTCG
>PIAL-9
GCGAGCACCAGGAACCGAGTCACGTTCCATGGCTCGTCCTGCACGTTACGGGCCACAACGTCGAGGCCGTAGATCTCAGCAGCCCTGCAGCTGGCGATGGCAGCAGTGTCCCTAAGGCCACGGGAGTGCACGAACTCCGCAGCACCGGCAGTGTCGTCGACGGCCTCACGGGTGACCACATCGAGCCCTAGCTTTTTGAGACCGTGGCTGCAGTGCGCCAACGCCATGGGATGGCTCATCACGCGGCGCACTTGCTCCTTCCGAACGCCGGGCGCCACCAGCAGGCAATAGTTAAGGTCATAGCTGTTTCCTGATGGTGGCGCCCGGCGTTCGGAAGGAGCAAGTGCGCCGCGTGATGNNNNNNNNNNNNNNNNNNNNNNNNNNNNNNNNNNNNNNNNNNNNNNNNNNNNNNNNNNNNNNNNNNNNNNNNNNNNNNN
>PIAL-12
GCGAGCACCAGGAACCGAGTCACGTTCCATGGCTCGTCCTGCACGTTACGGGCCACAACGTCGAGGCCGTAGATCTCAGCAGCCCTGCAGCTGGCGATGGCAGCAGTGTCCCTAAGGCCACGGGAGTGCACGAACTCCGCAGCACCGGCAGTGTCGTCGACGGCCTCACGGGTGACCACATCGAGCCCTAGCTTTTTGAGACCGTGGCTGCAGTGCGCCAACGCCATGGGATGGCTCATCACGCGGCGCACTTGCTCCTTCCGAACGCCGGGCGCCACCAGCAGGCAATAGTTAAGGTCATAGCTGTTTCCTGATGGTGGCGCCCGGCGTTCGGAAGGAGCAAGTGCGCCGCGTGATGNNNNNNNNNNNNNNNNNNNNNNNNNNNNNNNNNNNNNNNNNNNNNNNNNNNNNNNNNNNNNNNNNNNNNNNNNNNNNNN
>PIAL-13
GCGAGCACCAGGAACCGAGTCACGTTCCATGGCTCGTCCTGCACGTTACGGGCCACAACGTCGAGGCCGTAGATCTCAGCAGCCCTGCAGCTGGCGATGGCAGCAGTGTCCCTAAGGCCACGGGAGTGCACGAACTCCGCAGCACCGGCAGTGTCGTCGACGGCCTCACGGGTGACCACATCGAGCCCTAGCTTTTTGAGACCGTGGCTGCAGTGCGCCAACGCCATGGGATGGCTCATCACGCGGCGCACTTGCTCCTTCCGAACGCCGGGCGCCACCAGCAGGCAATAGTTAAGGTCATAGCNNNNNNNNNNNNNNNNNNNNNNNNNNNNNNNNNNNNNNNNNNNNNNNNNNNNNNNNNNNNNNNNNNNNNNNNNNNNNNNNNNNNNNNNNNNNNNNNNNNNNNNNNNNNNNNNNNNNNNNNNNNNNNNNNNNNN
>PIAL-2
GCGAGCACCAGGAACCGAGTCACGTTCCATGGCTCGTCCTGCACGTTACGGGCCACAACGTCGAGGCCGTAGATCTCAGCAGCCCTGCAGCTGGCGATGGCAGCAGTGTCCCTAAGGCCACGGGAGTGCACGAACTCCGCAGCACCGGCAGTGTCGTCGACGGCCTCACGGGTGACCACATCGAGCCCTAGCTTTTTGAGACCGTGGCTGCAGTGCGCCAACGCCATGGGATGGCTCATCACGCGGCGCACTTGCTCCTTCCGAACGCCGGGCGCCACCAGCAGGCAATAGTTAAGGTCATAGCTGTTTCCTGATGGTGGCGCCCGGCGTTCGGAAGGAGCAAGTGCGCCGCGTGATGAGCCATCCCATGGCGTTGGCGCACTGCAGCCACGGTCTCAAAAAGCTAGGGCTCGATGTGNNNNNNNNNNNNNNNNNNN
>PIAL-5
GCGAGCACCAGGAACCGAGTCACGTTCCATGGCTCGTCCTGCACGTTACGGGCCACGACGTCGAGGCCGTAGATCTCAGCAGCCCTGCAGCTGGCGATCGCAGCAGTGTCCCTAAGGCCACGGGAGTGCACGAACTCCGCAGCACCGGCAGTGTCGTCGACGGCCTCACGGGTGACCACATCGAGCCCTAGCTTTTTGAGACCGTGGCTGCAATGCGCCAACGCCATGGGATGGCTCATCACGCGGCGCACTTGCTCCTTCCGAACGCCGGGCGCCACCAGCAGGCAATAGTTAAGGTCATAGCTGTTTCCTGATGGTGGCGCCCGGCGTTCGGAAGGAGCAAGTGCGCCGCGTGATGAGCCATCCCATGGCGTTGGCGCATTGCAGCCACGGTCTCAAAAAGCTAGGGCTCGATGTGGTCACCCGTGAGGCCGTCG
>PIAL-15
GCGAGCACCAGGAACCGAGTCACGTTCCATGGCTCGTCCTGCACGTTACGGGCCACGACGTCGAGGCCGTAGATCTCAGCAGCCCTGCAGCTGGCGATGGCAGCAGTGTCCCTAAGGCCACGGGAGTGCACGAACTCCGCAGCACCGGCAGTGTCGTCGACGGCCTCACGGGTGACCACATCGAGCCCTAGCTTTTTGAGACCGTGGCTGCAGTGCGCCAACGCCATGGGATGGCTCATCACGCGGCGCACTTGCTCCTTCCGAACGCCGGGCGCCACCAGCAGGCAATAGTTAAGGTCATAGCTGTTTCCTGATGGTGGCGCCCGGCGTTCGGAAGGAGCAAGTGCGCCGCGTGATGAGCCATCCCATGGCGTTGGCGCACTGCAGCCACGGTCTCAAAAAGCTAGGGCTCGATGTGGTCACCCGTGAGGCCGTCG
>PIAL-10
GCGAGCACCAGGAACCGAGTCACGTTCCATGGCTCGTCCTGCACGTTACGGGCCACAACGTCGAGGCCGTAGATCTCAGCAGCCCTGCAGCTGGCGATGGCAGCAGTGTCCCTAAGGCCACGGGAGTGCACGAACTCCGCAGCACCGGCAGTGTCGTCGACGGCCTCACGGGTGACCACATCGAGCCCTAGCTTTTTGAGACCGTGGCTGCAGTGCGCCAACGCCATGGGATGGCTCATCACGCGGCGCACTTGCTCCTTCCGAACGCCGGGCGCCACCAGCAGGCAATAGTTAAGGTCATAGCTGTTTCCTGATGGTGGCGCCCGGCGTTCGGAAGGAGCAAGTGCGCCGCGTGATGNNNNNNNNNNNNNNNNNNNNNNNNNNNNNNNNNNNNNNNNNNNNNNNNNNNNNNNNNNNNNNNNNNNNNNNNNNNNNNN
>PIAY-15
GCGAGCACCAGGAACCGGGTCACGTTCCATGGCTCGTCCTGCACGTTACGGGCCACGACGTCGAGGCCGTAGATCTCAGCAGCCCTGCAGCTGGCGATGGCAGCAGTGTCCCTAAGGCCACGGGAGTGCACGAACTCCGCAGCACCGGCAGTGTCGTCGACGGCCTCACGGGTGACCACATCGAGCCCTAGCTTTTTGAGACCGTGGCTGCAGTGCGCCAACGCCATGGGATGGCTCATCACGCGGCGCACTTGCTCCTTCCGAACGCCGGGCGCCACCAGCAGGCAATAGTTAAGGTCATAGCTGTTTCCTGATGGTGGCGCCCGGCGTTCGGAAGGAGCAAGTGCGCCGCGTGATGAGCCATCCCATGGCGTTGGCGCACTGCAGCCACGGTCTCAAAAAGCTAGGGCTCGATGTGGTCACCCGTGAGGCCGTCG
>PIAY-6
NNNNNNNNNNNNAACCGAGTCACGTTCCATGGCTCGTCCTGCACGTTACGGGCCACGACGTCGAGGCCGTAGATCTCAGCAGCCCTGCAGCTGGCGATGGCAGCAGTGTCCCTAAGGCCACGGGAGTGCACGAACTCCGCAGCACCGGCAGTGTCGTCGACGGCCTCACGGGTGACCACATCGAGCCCTAGCTTTTTGAGACCGTGGCTGCAGTGCGCCAACGCCATGGGATGGCTCATCACGCGGCGCACTTGCTCCTTCCGAACGCCGGGCGCCACCAGCAGGCAATAGTTAAGGTCATAGCTGTTTCCTGATGGTGGCGCCCGGCGTTCGGAAGGAGCAAGTGCGCCGCGTGATGAGCCATCCCATGGCGTTGGCGCACTGCAGCCACGGTCTCAAAAAGCTAGGGCTCGATGTGGTCACCCGTGAGGCCGTCG
>PIAY-14
GCGAGCACCAGGAACCGGGTCACGTTCCATGGCTCGTCCTGCACGTTACGGGCCACGACGTCGAGGCCGTAGATCTCAGCAGCCCTGCAGCTGGCGATGGCAGCAGTGTCCCTAAGGCCACGGGAGTGCACGAACTCCGCAGCACCGGCAGTGTCGTCGACGGCCTCACGGGTGACCACATCGAGCCCTAGCTTTTTGAGACCGTGGCTGCAGTGCGCCAACGCCATGGGATGGCTCATCACGCGGCGCACTTGCTCCTTCCGAACGCCGGGCGCCACCAGCAGGCAATAGTTAAGGTCATAGCTGTTTCCTGATGGTGGCGCCCGGCGTTCGGAAGGAGCAAGTGCGCCGCGTGATGAGCCATCCCATGGCGTTGGCGCACTGCAGCCACGGTCTCAAAAAGCTAGGGCTCGATGTGGTCACCCGTGAGGCCGTCG
>PIAY-9
GCGAGCACCAGGAACCGGGTCACGTTCCATGGCTCGTCCTGCACGTTACGGGCCACGACGTCGAGGCCGTAGATCTCAGCAGCCCTGCAGCTGGCGATGGCAGCAGTGTCCCTAAGGCCACGGGAGTGCACGAACTCCGCAGCACCGGCAGTGTCGTCGACGGCCTCACGGGTGACCACATCGAGCCCTAGCTTTTTGAGACCGTGGCTGCAGTGCGCCAACGCCATGGGATGGCTCATCACGCGGCGCACTTGCTCCTTCCGAACGCCGGGCGCCACCAGCAGGCAATAGTTAAGGTCATAGCTGTTTCCTGATGGTGGCGCCCGGCGTTCGGAAGGAGCAAGTGCGCCGCGTGATGAGCCATCCCATGGCGTTGGCGCACTGCAGCCACGGTCTCAAAAAGCTAGGGCTCGATGTNNNNNNNNNNNNNNNNNNNN
>PIAY-16
GCGAGCACCAGGAACCGGGTCACGTTCCATGGCTCGTCCTGCACGTTACGGGCCACGACGTCGAGGCCGTAGATCTCAGCAGCCCTGCAGCTGGCGATGGCAGCAGTGTCCCTAAGGCCACGGGAGTGCACGAACTCCGCAGCACCGGCAGTGTCGTCGACGGCCTCACGGGTGACCACATCGAGCCCTAGCTTTTTGAGACCGTGGCTGCAGTGCGCCAACGCCATGGGATGGCTCATCACGCGGCGCACTTGCTCCTTCCGAACGCCGGGCGCCACCAGCAGGCAATAGTTAAGGTCATAGCTGTTTCCTGATGGTGGCGCCCGGCGTTCGGAAGGAGCAAGTGCGCCGCGTGATGAGCCATCCCATGGCGTTGGCGCACTGCAGCCACGGTCTCAAAAAGCTAGGGCTCGATGTGGTCACCCGTGAGGCCGTCG
>PIAY-4
GCGAGCACCAGGAACCGGGTCACGTTCCATGGCTCGTCCTGCACGTTACGGGCCACGACGTCGAGGCCGTAGATCTCAGCAGCCCTGCAGCTGGCGATGGCAGCAGTGTCCCTAAGGCCACGGGAGTGCACGAACTCCGCAGCACCGGCAGTGTCGTCGACGGCCTCACGGGTGACCACATCGAGCCCTAGCTTTTTGAGACCGTGGCTGCAGTGCGCCAACGCCATGGGATGGCTCATCACGCGGCGCACTTGCTCCTTCCGAACGCCGGGCGCCACCAGCAGGCAATAGTTAAGGTCATAGCTGTTTCCTGNNNNNNNNNNNNNNNNNNNNNNNNNNNNNNNNNNNNNNNNNNNNNNNNNNNNNNNNNNNNNNNNNNNNNNNNNNNNNNNNNNNNNNNNNNNNNNNNNNNNNNNNNNNNNNNNNNNNNNNNNNNN
>PIAY-5
GCGAGCACCAGGAACCGGGTCACGTTCCATGGCTCGTCCTGCACGTTACGGGCCACGACGTCGAGGCCGTAGATCTCAGCAGCCCTGCAGCTGGCGATGGCAGCAGTGTCCCTAAGGCCACGGGAGTGCACGAACTCCGCAGCACCGGCAGTGTCGTCGACGGCCTCACGGGTGACCACATCGAGCCCTAGCTTTTTGAGACCGTGGCTGCAGTGCGCCAACGCCATGGGATGGCTCATCACGCGGCGCACTTGCTCCTTCCGAACGCCGGGCGCCACCAGCAGGCAATAGTTAAGGTCATAGCTGTTTCCTGATGGTGGCGCCCGGCGTTCGGAAGGAGCAAGTGCGCCGCGTGATGAGCCATCCCATGGCGTTGGCGCACTGCAGCCACGGTCTCAAAAAGCTAGGGCTCGATGTGGTCANNNNNNNNNNNNNNN
>PIAY-13
NNNNNNNNNNNNNNCCGAGTCACGTTCCATGGCTCGTCCTGCACGTTACGGGCCACGACGTCGAGGCCGTAGATCTCAGCAGCCCTGCAGCTGGCGATGGCAGCAGTGTCCCTAAGGCCACGGGAGTGCACGAACTCCGCAGCACCGGCAGTGTCGTCGACGGCCTCACGGGTGACCACATCGAGCCCTAGCTTTTTGAGACCGTGGCTGCAGTGCGCCAACGCCATGGGATGGCTCATCACGCGGCGCACTTGCTCCTTCCGAACGCCGGGCGCCACCAGCAGGCAATAGTTAAGGTCATAGCTGTTTCCTGATGGTGGCGCCCGGCGTTCGGAAGGAGCAAGTGCGCCGCGTGATGAGCCATCCCATGGCGTTGGCGCACTGCAGCCACGGTCTCAAAAAGCTAGGGCTCGATGTGGTCACCCGTGAGGCCGTCG
>PIAY-19
GCGAGCACCAGGAACCGGGTCACGTTCCATGGCTCGTCCTGCACGTTACGGGCCACGACGTCGAGGCCGTAGATCTCAGCAGCCCTGCAGCTGGCGATGGCAGCAGTGTCCCTAAGGCCACGGGAGTGCACGAACTCCGCAGCACCGGCAGTGTCGTCGACGGCCTCACGGGTGACCACATCGAGCCCTAGCTTTTTGAGACCGTGGCTGCAGTGCGCCAACGCCATGGGATGGCTCATCACGCGGCGCACTTGCTCCTTCCGAACGCCGGGCGCCACCAGCAGGCAATAGTTAAGGTCATAGCTGTTTCCTGATGGTGGCGCCCGGCGTTCGGAAGGAGCAAGTGCGCCGCGTGATGAGCCATCCCATGGCGTTGGCGCACTGCAGCCACGGTCTCAAAAAGCTAGGGCTCGATGTGGTCACCCGTGAGGCCGTCG
>PIAY-8
NNNNNNNNNNNNNNCCGAGTCACGTTCCATGGCTCGTCCTGCACGTTACGGGCCACGACGTCGAGGCCGTAGATCTCAGCAGCCCTGCAGCTGGCGATGGCAGCAGTGTCCCTAAGGCCACGGGAGTGCACGAACTCCGCAGCACCGGCAGTGTCGTCGACGGCCTCACGGGTGACCACATCGAGCCCTAGCTTTTTGAGACCGTGGCTGCAGTGCGCCAACGCCATGGGATGGCTCATCACGCGGCGCACTTGCTCCTTCCGAACGCCGGGCGCCACCAGCAGGCAATAGTTAAGGTCATAGCTGTTTCCTGATGGTGGCGCCCGGCGTTCGGAAGGAGCAAGTGCGCCGCGTGATGAGCCATCCCATGGCGTTGGCGCACTGCAGCCACGGTCTCAAAAAGCTAGGGCTCGATGTGGTCACCCGTGAGGCCGTCG
>PIAY-2
GCGAGCACCAGGAACCGGGTCACGTTCCATGGCTCGTCCTGCACGTTACGGGCCACGACGTCGAGGCCGTAGATCTCAGCAGCCCTGCAGCTGGCGATGGCAGCAGTGTCCCTAAGGCCACGGGAGTGCACGAACTCCGCAGCACCGGCAGTGTCGTCGACGGCCTCACGGGTGACCACATCGAGCCCTAGCTTTTTGAGACCGTGGCTGCAGTGCGCCAACGCCATGGGATGGCTCATCACGCGGCGCACTTGCTCCTTCCGAACGCCGGGCGCCACCAGCAGGCAATAGTTAAGGTCATAGCTGTTTCCTGATGGTGGCGCCCGGCGTTCGGAAGGAGCAAGTGCGCCGCGTGATNNNNNNNNNNNNNNNNNNNNNNNNNNNNNNNNNNNNNNNNNNNNNNNNNNNNNNNNNNNNNNNNNNNNNNNNNNNNNNNN
>PIAY-3
NNNNNNNNNNNNNNCCGAGTCACGTTCCATGGCTCGTCCTGCACGTTACGGGCCACGACGTCGAGGCCGTAGATCTCAGCAGCCCTGCAGCTGGCGATGGCAGCAGTGTCCCTAAGGCCACGGGAGTGCACGAACTCCGCAGCACCGGCAGTGTCGTCGACGGCCTCACGGGTGACCACATCGAGCCCTAGCTTTTTGAGACCGTGGCTGCAGTGCGCCAACGCCATGGGATGGCTCATCACGCGGCGCACTTGCTCCTTCCGAACGCCGGGCGCCACCAGCAGGCAATAGTTAAGGTCATAGCTGTTTCCTGATGGTGGCGCCCGGCGTTCGGAAGGAGCAAGTGCGCCGCGTGATGAGCCATCCCATGGCGTTGGCGCACTGCAGCCACGGTCTCAAAAAGCTAGGGCTCGATGTGGTCACCCGTGAGGCCGTCG
>PIAY-18
GCGAGCACCAGGAACCGGGTCACGTTCCATGGCTCGTCCTGCACGTTACGGGCCACGACGTCGAGGCCGTAGATCTCAGCAGCCCTGCAGCTGGCGATGGCAGCAGTGTCCCTAAGGCCACGGGAGTGCACGAACTCCGCAGCACCGGCAGTGTCGTCGACGGCCTCACGGGTGACCACATCGAGCCCTAGCTTTTTGAGACCGTGGCTGCAGTGCGCCAACGCCATGGGATGGCTCATCACGCGGCGCACTTGCTCCTTCCGAACGCCGGGCGCCACCAGCAGGCAATAGTTAAGGTCATAGCTGTTTCCTGATGGTGGCGCCCGGCGTTCGGAAGGAGCAAGTGCGCCGCGTGATNNNNNNNNNNNNNNNNNNNNNNNNNNNNNNNNNNNNNNNNNNNNNNNNNNNNNNNNNNNNNNNNNNNNNNNNNNNNNNNN
>PIAY-17
NNNNNNNNNNNNNACCGAGTCACGTTCCATGGCTCGTCCTGCACGTTACGGGCCACGACGTCGAGGCCGTAGATCTCAGCAGCCCTGCAGCTGGCGATGGCAGCAGTGTCCCTAAGGCCACGGGAGTGCACGAACTCCGCAGCACCGGCAGTGTCGTCGACGGCCTCACGGGTGACCACATCGAGCCCTAGCTTTTTGAGACCGTGGCTGCAGTGCGCCAACGCCATGGGATGGCTCATCACGCGGCGCACTTGCTCCTTCCGAACGCCGGGCGCCACCAGCAGGCAATAGTTAAGGTCATAGCTGTTTCCTGATGGTGGCGCCCGGCGTTCGGAAGGAGCAAGTGCGCCGCGTGATGAGCCATCCCATGGCGTTGGCGCACTGCAGCCACGGTCTCAAAAAGCTAGGGCTCGATGTGGTCACCCGTGAGGCCGTCG
>PIAY-1
NNNNNNNNNNNNNNCCGAGTCACGTTCCATGGCTCGTCCTGCACGTTACGGGCCACGACGTCGAGGCCGTAGATCTCAGCAGCCCTGCAGCTGGCGATGGCAGCAGTGTCCCTAAGGCCACGGGAGTGCACGAACTCCGCAGCACCGGCAGTGTCGTCGACGGCCTCACGGGTGACCACATCGAGCCCTAGCTTTTTGAGACCGTGGCTGCAGTGCGCCAACGCCATGGGATGGCTCATCACGCGGCGCACTTGCTCCTTCCGAACGCCGGGCGCCACCAGCAGGCAATAGTTAAGGTCATAGCTGTTTCCTGATGGTGGCGCCCGGCGTTCGGAAGGAGCAAGTGCGCCGCGTGATGAGCCATCCCATGGCGTTGGCGCACTGCAGCCACGGTCTCAAAAAGCTAGGGCTCGATGTGGTCACCCGTGAGGCCGTCG
>PIAY-10
GCGAGCACCAGGAACCGGGTCACGTTCCATGGCTCGTCCTGCACGTTACGGGCCACGACGTCGAGGCCGTAGATCTCAGCAGCCCTGCAGCTGGCGATGGCAGCAGTGTCCCTAAGGCCACGGGAGTGCACGAACTCCGCAGCACCGGCAGCGTCGTCGACGGCCTCCCGGGTGACCACATCGACCCCTAGCTTTTTGAGACCGTGGCTGCAGTGCGCCAACGCCATGGGATGGCTCATCACGCGGCGCACTTGCTCCTTCCGAACGCCGGGCGCCACCAGCAGGCAATAGTTAAGGTCATANNNNNNNNNNNNNNNNNNNNNNNNNNNNNNNNNNNNNNNNNNNNNNNNNNNNNNNNNNNNNNNNNNNNNNNNNNNNNNNNNNNNNNNNNNNNNNNNNNNNNNNNNNNNNNNNNNNNNNNNNNNNNNNNNNNNNNN
>PIBU-1
GCGAGCACCAGGAACCGAGTCACGTTCCATGGCTCGTCCTGCACGTTACGGGCCACGACGTCGAGGCCGTAGATCTCAGCAGCCCTGCAGCTGGCGATGGCAGCAGTGTCCCTAAGGCCACGGGAGTGCACGAACTCCGCAGCACCGGCAGTGTCGTCGACGGCCTCACGGGTGACCACATCGAGCCCTAGCTTTTTGAGACCGTGGCTGCAGTGCGCCAACGCCATGGGATGGCTCATCACGCGGCGCACTTGCTCCTTCCGAACGCCGGGCGCCACCAGCAGGCAATAGTTAAGGTCATAGCTGTTTCCTGATGGTGGCGCCCGGCGTTCGGAAGGAGCAAGTGCGCCGCGTGATGAGCCATCCCATGGCGTTGGCGCACTGCAGCCACGGTCTCAAAAAGCTAGGGCTCGATGTGGTCACCCGTGAGGCCGTCG
>PIFL-17
GCGAGCACCAGGAACCGAGTCACGTTCCATGGCTCGTCCTGCACGTTACGGGCCACGACGTCGAGGCCGTAGATCTCAGCAGCCCTGCAGCTGGCGATGGCAGCAGTGTCCCTAAGGCCACGGGAGTGCACGAACTCCGCAGCACCGGCAGTGTCGTCGACGGCCTCACGGGTGACCACATCGAGCCCTAGCTTTTTGAGACCGTGGCTGCAGTGCGCCAACGCCATGGGATGGCTCATCACGCGGCGCACTTGCTCCTTCCGAACGCCGGGCGCCACCAGCAGGCAATAGTTAAGGTCATAGCTGTTTCCTGATGGTGGCGCCCGGCGTTCGGAAGGAGCAAGTGCGCCGCGTGATGAGCCATCCCATGGCGTTGGCGCACTGCAGCCACGGTCTCAAAAAGCTAGGGCTCGATGTGGTCACCCGTGAGGCCGTCG
>PIFL-10
NNNNNNNNNNNNNNNNGGGTCACGTTCCATGGCTCGTCCTGCACGTTACGGGCCACGACGTCGAGGCCGTAGATCTCAGCAGCCCTGCAGCTGGCGATGGCAGCAGTGTCCCTAAGGCCACGGGAGTGCACGAACTCCGCAGCACCGGCAGTGTCGTCGACGGCCTCACGGGTGACCACATCGAGCCCTAGCTTTTTGAGACCGTGGCTGCAGTGCGCCAACGCCATGGGATGGCTCATCACGCGGCGCACTTGCTCCTTCCGAACGCCGGGCGCCACCAGCAGGCAATAGTTAAGGTCATAGCTGTTTCCTGATGGTGGCGCCCGGCGTTCGGAAGGAGCAAGTGCGCCGCGTGATGAGCCATCCCATGGCGTTGGCGCACTGCAGCCACGGTCTCAAAAAGCTAGGGCTCGATGTGGTCACCCGTGAGGCCGTCG
>PIFL-4
GCGAGCACCAGGAACCGAGTCACGTTCCATGGCTCGTCCTGCACGTTACGGGCCACGACGTCGAGGCCGTAGATCTCAGCAGCCCTGCAGCTGGCGATGGCAGCAGTGTCCCTAAGGCCACGGGAGTGCACGAACTCCGCAGCACCGGCAGTGTCGTCGACGGCCTCACGGGTGACCACATCGAGCCCTAGCTTTTTGAGACCGTGGCTGCAGTGCGCCAACGCCATGGGATGGCTCATCACGCGGCGCACTTGCTCCTTCCGAACGCCGGGCGCCACCAGCAGGCAATAGTTAAGGTCATAGCTGTTTCCTGATGGTGGCGCCCGGCGTTCGGAAGGAGCAAGTGCGCCGCGTGATGAGCCATCCCATGGCGTTGGCGCACTGCAGCCACGGTCTCAAAAAGCTAGGGCTCGATGTGGTCACCCGTGAGGCCGTCG
>PIFL-3
GCGAGCACCAGGAACCGAGTCACGTTCCATGGCTCGTCCTGCACGTTACGGGCCACGACGTCGAGGCCGTAGATCTCAGCAGCCCTGCAGCTGGCGATGGCAGCAGTGTCCCTAAGGCCACGGGAGTGCACGAACTCCGCAGCACCGGCAGTGTCGTCGACGGCCTCACGGGTGACCACATCGAGCCCTAGCTTTTTGAGACCGTGGCTGCAGTGCGCCAACGCCATGGGATGGCTCATCACGCGGCGCACTTGCTCCTTCCGAACGCCGGGCGCCACCAGCAGGCAATAGTTAAGGTCATAGCTGTTTCCTGATGGTGGCGCCCGGCGTTCGGAAGGAGCAAGTGCGCCGCGTGATGAGCCATCCCATGGCGTTGGCGCACTGCAGCCACGGTCTCAAAAAGCTAGGGCTCGATGTGGTCACCCGTGAGGCCGTCN
>PIFL-12
GCGAGCACCAGGAACCGAGTCACGTTCCATGGCTCGTCCTGCACGTTACGGGCCACGACGTCGAGGCCGTAGATCTCAGCAGCCCTGCAGCTGGCGATGGCAGCAGTGTCCCTAAGGCCACGGGAGTGCACGAACTCCGCAGCACCGGCAGTGTCGTCGACGGCCTCACGGGTGACCACATCGAGCCCTAGCTTTTTGAGACCGTGGCTGCAGTGCGCCAACGCCATGGGATGGCTCATCACGCGGCGCACTTGCTCCTTCCGAACGCCGGGCGCCACCAGCAGGCAATAGTTAAGGTCATAGCTGTTTCCTGATGGTGGCGCCCGGCGTTCGGAAGGAGCAAGTGCGCCGCGTGATGAGCCATCCCATGGCGTTGGCGCACTGCAGCCACGGTCTCAAAAAGCTAGGGCTCGATGTGGTCACCCGTGAGGCCGTCG
>PIFL-14
NNNNNNNNNNNNNNNNNNNTCACGTTCCATGGCTCGTCCTGCACGTTACGGGCCACGACGTCGAGGCCGTAGATCTCAGCAGCCCTGCAGCTGGCGATGGCAGCAGTGTCCCTAAGGCCACGGGAGTGCACGAACTCCGCAGCACCGGCAGTGTCGTCGACGGCCTCACGGGTGACCACATCGAGCCCTAGCTTTTTGAGACCGTGGCTGCAGTGCGCCAACGCCATGGGATGGCTCATCACGCGGCGCACTTGCTCCTTCCGAACGCCGGGCGCCACCAGCAGGCAATAGTTAAGGTCATAGCTGTTTCCTGATGGTGGCGCCCGGCGTTCGGAAGGAGCAAGTGCGCCGCGTGATGAGCCATCCCATGGCGTTGGCGCACTGCAGCCACGGTCTCAAAAAGCTAGGGCTCGATGTGGTCACCCGTGAGGCCGTCG
>PIFL-15
GCGAGCACCAGGAACCGAGTCACGTTCCATGGCTCGTCCTGCACGTTACGGGCCACGACGTCGAGGCCGTAGATCTCAGCAGCCCTGCAGCTGGCGATGGCAGCAGTGTCCCTAAGGCCACGGGAGTGCACGAACTCCGCAGCACCGGCAGTGTCGTCGACGGCCTCACGGGTGACCACATCGAGCCCTAGCTTTTTGAGACCGTGGCTGCAGTGCGCCAACGCCATGGGATGGCTCATCACGCGGCGCACTTGCTCCTTCCGAACGCCGGGCGCCACCAGCAGGCAATAGTTAAGGTCATAGCTGTTTCCTGATGGTGGCGCCCGGCGTTCGGAAGGAGCAAGTGCGCCGCGTGATGAGCCATCCCATGGCGTTGGCGCACTGCAGCCACGGTCTCAAAAAGCTAGGGCTCGATGTGGTCACCCGTGAGGCCGTCG
>PIFL-13
GCGAGCACCAGGAACCGAGTCACGTTCCATGGCTCGTCCTGCACGTTACGGGCCACGACGTCGAGGCCGTAGATCTCAGCAGCCCTGCAGCTGGCGATGGCAGCAGTGTCCCTAAGGCCACGGGAGTGCACGAACTCCGCAGCACCGGCAGTGTCGTCGACGGCCTCACGGGTGACCACATCGAGCCCTAGCTTTTTGAGACCGTGGCTGCAGTGCGCCAACGCCATGGGATGGCTCATCACGCGGCGCACTTGCTCCTTCCGAACGCCGGGCGCCACCAGCAGGCAATAGTTAAGGTCATAGCTGTTTCCTGATGGTGGCGCCCGGCGTTCGGAAGGAGCAAGTGCGCCGCGTGATGAGCCATCCCATGGCGTTGGCGCACTGCAGCCACGGTCTCAAAAAGCTAGGGCTCGATGTGGTCACCCGTGAGGCCGTCG
>PIFL-16
GCGAGCACCAGGAACCGAGTCACGTTCCATGGCTCGTCCTGCACGTTACGGGCCACGACGTCGAGGCCGTAGATCTCAGCAGCCCTGCAGCTGGCGATGGCAGCAGTGTCCCTAAGGCCACGGGAGTGCACGAACTCCGCAGCACCGGCAGTGTCGTCGACGGCCTCACGGGTGACCACATCGAGCCCTAGCTTTTTGAGACCGTGGCTGCAGTGCGCCAACGCCATGGGATGGCTCATCACGCGGCGCACTTGCTCCTTCCGAACGCCGGGCGCCACCAGCAGGCAATAGTTAAGGTCATAGCTGTTTCCTGATGGTGGCGCCCGGCGTTCGGAAGGAGCAAGTGCGCCGCGTGATGAGCCATCCCATGGCGTTGGCGCACTGCAGCCACGGTCTCAAAAAGCTAGGGCTCGATGTGGTCACCCGTGAGGCCGTCN
>PIGE-1
GCGAGCACCAGGAACCGAGTCACGTTCCATGGCTCGTCCTGCACGTTACGGGCCACGACGTCGAGGCCGTAGATCTCAGCAGCCCTGCAGCTGGCGATGGCAGCAGTGTCCCTAAGGCCACGGGAGTGCACGAACTCCGCAGCACCGGCAGTGTCGTCGACGGCCTCACGGGTGACCACATCGAGCCCTAGCTTTTTGAGACCGTGGCTGCAGTGCGCCAACGCCATGGGATGGCTCATCACGCGGCGCACTTGCTCCTTCCGAACGCCGGGCGCCACCAGCAGGCAATAGTTAAGGTCATAGCTGTTTCCTGATGGTGGCGCCCGGCGTTCGGAAGGAGCAAGTGCGCCGCGTGATGAGCCATCCCATGGCGTTGGCGCACTGCAGCCACGGTCTCAAAAAGCTAGGGCTCGATGTGGTCACCCGTGAGGCCGTCG
>PIGE-2
GCGAGCACCAGGAACCGAGTCACGTTCCATGGCTCGTCCTGCACGTTACGGGCCACGACGTCGAGGCCGTAGATCTCAGCAGCCCTGCAGCTGGCGATGGCAGCAGTGTCCCTAAGGCCACGGGAGTGCACGAACTCCGCAGCACCGGCAGTGTCGTCGACGGCCTCACGGGTGACCACATCGAGCCCTAGCTTTTTGAGACCGTGGCTGCAGTGCGCCAACGCCATGGGATGGCTCATCACGCGGCGCACTTGCTCCTTCCGAACGCCGGGCGCCACCAGCAGGCAATAGTTAAGGTCATAGCTGTTTCCTGATGGTGGCGCCCGGCGTTCGGAAGGAGCAAGTGCGCCGCGTGATGAGCCATCCCATGGCGTTGGCGCACTGCAGCCACGGTCTCAAAAAGCTAGGGCTCGATGTGGTCACCCGTGAGGCCGTCG
>PIMN-4
GCGAGCACCAGGAACCGAGTCACGTTCCATGGCTCGTCCTGCACGTTACGGGCCACAACGTCGAGGCCGTAGATCTCAGCAGCCCTGCAGCTGGCGATGGCAGCAGTGTCCCTAAGGCCACGGGAGTGCACGAACTCCGCAGCACCGGCAGTGTCGTCGACGGCCTCACGGGTGACCACATCGAGCCCTAGCTTTTTGAGACCGTGGCTGCAGTGCGCCAACGCCATGGGATGGCTCATCACGCGGCGCACTTGCTCCTTCCGAACGCCGGGCGCCACCAGCAGGCAATAGTTAAGGTCATAGCTGTTTCCTGATGGTGGCGCCCGGCGTTCGGAAGGAGCAAGTGCGCCGCGTGATGAGCCATCCCATGGCGTTGGCGCACTGCAGCCACGGTCTCAAAAAGCTAGGGCTCGATGTGGTCACCCGTGAGGCCGTCG
>PIMN-7
GCGAGCACCAGGAACCGAGTCACGTTCCATGGCTCGTCCTGCACGTTACGGGCCACGACGTCGAGGCCGTAGATCTCAGCAGCCCTGCAGCTGGCGATGGCAGCAGTGTCCCTAAGGCCACGGGAGTGCACGAACTCCGCAGCACCGGCAGTGTCGTCGACGGCCTCACGGGTGACCACATCGAGCCCTAGCTTTTTGAGACCGTGGCTGCAGTGCGCCAACGCCATGGGATGGCTCATCACGCGGCGCACTTGCTCCTTCCGAACGCCGGGCGCCACCAGCAGGCAATAGTTAAGGTCATAGCTGTTTCCTGATGGTGGCGCCCGGCGTTCGGAAGGAGCAAGTGCGCCGCGTGATGAGCCATCCCATGGCGTTGGCGCACTGCAGCCACGGTCTCAAAAAGCTAGGGCTCGATGTGGTCACCCGTGAGGCCGTCN
>PIMN-2
GCGAGCACCAGGAACCGAGTCACGTTCCATGGCTCGTCCTGCACGTTACGGGCCACGACGTCGAGGCCGTAGATCTCAGCAGCCCTGCAGCTGGCGATGGCAGCAGTGTCCCTAAGGCCACGGGAGTGCACGAACTCCGCAGCACCGGCAGTGTCGTCGACGGCCTCACGGGTGACCACATCGAGCCCTAGCTTTTTGAGACCGTGGCTGCAGTGCGCCAACGCCATGGGATGGCTCATCACGCGGCGCACTTGCTCCTTCCGAACGCCGGGCGCCACCAGCAGGCAATAGTTAAGGTCATAGCTGTTTCCTGATGGTGGCGCCCGGCGTTCGGAAGGAGCAAGTGCGCCGCGTGATGAGCCATCCCATGGCGTTGGCGCACTGCAGCCACGGTCTCAAAAAGCTAGGGCTCGATGTGGTCACCCGTGAGGCCGTCG
>PIMN-6
GCGAGCACCAGGAACCGAGTCACGTTCCATGGCTCGTCCTGCACGTTACGGGCCACGACGTCGAGGCCGTAGATCTCAGCAGCCCTGCAGCTGGCGATGGCAGCAGTGTCCCTAAGGCCACGGGAGTGCACGAACTCCGCAGCACCGGCAGTGTCGTCGACGGCCTCACGGGTGACCACATCGAGCCCTAGCTTTTTGAGACCGTGGCTGCAGTGCGCCAACGCCATGGGATGGCTCATCACGCGGCGCACTTGCTCCTTCCGAACGCCGGGCGCCACCAGCAGGCAATAGTTAAGGTCATAGCTGTTTCCTGATGGTGGCGCCCGGCGTTCGGAAGGAGCAAGTGCGCCGCGTGATGAGCCATCCCATGGCGTTGGCGCACTGCAGCCACGGTCTCAAAAAGCTAGGGCTCGATGTGGTCACCCGTGAGGCCGTCG
>PIMN-5
GCGAGCACCAGGAACCGAGTCACGTTCCATGGCTCGTCCTGCACGTTACGGGCCACGACGTCGAGGCCGTAGATCTCAGCAGCCCTGCAGCTGGCGATGGCAGCAGTGTCCCTAAGGCCACGGGAGTGCACGAACTCCGCAGCACCGGCAGTGTCGTCGACGGCCTCACGGGTGACCACATCGAGCCCTAGCTTTTTGAGACCGTGGCTGCAGTGCGCCAACGCCATGGGATGGCTCATCACGCGGCGCACTTGCTCCTTCCGAACGCCGGGCGCCACCAGCAGGCAATAGTTAAGGTCATAGCTGTTTCCTGATGGTGGCGCCCGGCGTTCGGAAGGAGCAAGTGCGCCGCGTGATGAGCCATCCCATGGCGTTGGCGCACTGCAGCCACGGTCTCAAAAAGCTAGGGCTCGATGTGGTCACCCGTGAGGCCGTCG
>PIMN-16
GCGAGCACCAGGAACCGAGTCACGTTCCATGGCTCGTCCTGCACGTTACGGGCCACGACGTCGAGGCCGTAGATCTCAGCAGCCCTGCAGCTGGCGATGGCAGCAGTGTCCCTAAGGCCACGGGAGTGCACGAACTCCGCAGCACCGGCAGTGTCGTCGACGGCCTCACGGGTGACCACATCGAGCCCTAGCTTTTTGAGACCGTGGCTGCAGTGCGCCAACGCCATGGGATGGCTCATCACGCGGCGCACTTGCTCCTTCCGAACGCCGGGCGCCACCAGCAGGCAATAGTTAAGGTCATAGCTGTTTCCTGATGGTGGCGCCCGGCGTTCGGAAGGAGCAAGTGCGCCGCGTGATGAGCCATCCCATGGCGTTGGCGCACTGCAGCCACGGTCTCAAAAAGCTAGGGCTCGATGTGGTCACCCGTGAGGCCGTCG
>PIMN-12
GCGAGCACCAGGAACCGAGTCACGTTCCATGGCTCGTCCTGCACGTTACGGGCCACGACGTCGAGGCCGTAGATCTCAGCAGCCCTGCAGCTGGCGATGGCAGCAGTGTCCCTAAGGCCACGGGAGTGCACGAACTCCGCAGCACCGGCAGTGTCGTCGACGGCCTCACGGGTGACCACATCGAGCCCGAGCTTTTTGAGACCGTGGCTGCAGTGCGCCAACGCCATGGGATGGCTCATCACGCGGCGCACTTGCTCCTTCCGAACGCCGGGCGCCACCAGCAGGCAATAGTTAAGGTCATAGCTGTTTCCTGATGGTGGCGCCCGGCGTTCGGAAGGAGCAAGTGCGCCGCGTGATGAGCCANNNNNNNNNNNNNNNNNNNNNNNNNNNNNNNNNNNNNNNNNNNNNNNNNNNNNNNNNNNNNNNNNNNNNNNNNN
>PIMN-8
GCGAGCACCAGGAACCGAGTCACGTTCCATGGCTCGTCCTGCACGTTACGGGCCACGACGTCGAGGCCGTAGATCTCAGCAGCCCTGCAGCTGGCGATGGCAGCAGTGTCCCTAAGGCCACGGGAGTGCACGAACTCCGCAGCACCGGCAGTGTCGTCGACGGCCTCACGGGTGACCACATCGAGCCCTAGCTTTTTGAGACCGTGGCTGCAGTGCGCCAACGCCATGGGATGGCTCATCACGCGGCGCACTTGCTCCTTCCGAACGCCGGGCGCCACCAGCAGGCAATAGTTAAGGTCATAGCTGTTTCCTGATGGTGGCGCCCGGCGTTCGGAAGGAGCAAGTGCGCCGCGTGATGAGCCATCCCATGGCGTTGGCGCACTGCAGCCACGGTCTCAAAAAGCTAGGGCTCGATGTGGTCACCCGTGAGGCCGTCG
>PIMN-13
GCGAGCACCAGGAACCGAGTCACGTTCCATGGCTCGTCCTGCACGTTACGGGCCACGACGTCGAGGCCGTAGATCTCAGCAGCCCTGCAGCTGGCGATGGCAGCAGTGTCCCTAAGGCCACGGGAGTGCACGAACTCCGCAGCACCGGCAGTGTCGTCGACGGCCTCACGGGTGACCACATCGAGCCCTAGCTTTTTGAGACCGTGGCTGCAGTGCGCCAACGCCATGGGATGGCTCATCACGCGGCGCACTTGCTCCTTCCGAACGCCGGGCGCCACCAGCAGGCAATAGTTAAGGTCATAGCTGTTTCCTGATGGTGGCGCCCGGCGTTCGGAAGGAGCAAGTGCGCCGCGTGATGAGCCATCCCATGGCGTTGGCGCACTGCAGCCACGGTCTCAAAAAGNNNNNNNNNNNNNNNNNNNNNNNNNNNNNNNNNN
>PIMN-17
GCGAGCACCAGGAACCGAGTCACGTTCCATGGCTCGTCCTGCACGTTACGGGCCACGACGTCGAGGCCGTAGATCTCAGCAGCCCTGCAGCTGGCGATGGCAGCAGTGTCCCTAAGGCCACGGGAGTGCACGAACTCCGCAGCACCGGCAGTGTCGTCGACGGCCTCACGGGTGACCACATCGAGCCCTAGCTTTTTGAGACCGTGGCTGCAGTGCGCCAACGCCATGGGATGGCTCATCACGCGGCGCACTTGCTCCTTCCGAACGCCGGGCGCCACCAGCAGGCAATAGTTAAGGTCATAGCTGTTTCCTGATGGTGGCGCCCGGCGTTCGGAAGGAGCAAGTGCGCCGCGTGATGAGCCATCCCATGGCGTTGGCGCACTGCAGCCACGGTCTCAAAAAGCTAGGGCTCGATGTGGTCACCCGTGAGGCCGTCG
>PIMN-10
GCGAGCACCAGGAACCGAGTCACGTTCCATGGCTCGTCCTGCACGTTACGGGCCACAACGTCGAGGCCGTAGATCTCAGCAGCCCTGCAGCTGGCGATGGCAGCAGTGTCCCTAAGGCCACGGGAGTGCACGAACTCCGCAGCACCGGCAGTGTCGTCGACGGCCTCACGGGTGACCACATCGAGCCCTAGCTTTTTGAGACCGTGGCTGCAGTGCGCCAACGCCATGGGATGGCTCATCACGCGGCGCACTTGCTCCTTCCGAACGCCGGGCGCCACCAGCAGGCAATAGTTAAGGTCATAGCTGTTTCCTGATGGTGGCGCCCGGCGTTCGGAAGGAGCAAGTGCGCCGCGTGATGAGCCATCCCATGGCGTTGGCGCACTGCAGCCACGGTCTCAAAAAGCTAGGGCTCGATGTGGTCACCCGTGAGGCCGTCG
>PIMN-3
GCGAGCACCAGGAACCGAGTCACGTTCCATGGCTCGTCCTGCACGTTACGGGCCACGACGTCGAGGCCGTAGATCTCAGCAGCCCTGCAGCTGGCGATGGCAGCAGTGTCCCTAAGGCCACGGGAGTGCACGAACTCCGCAGCACCGGCAGTGTCGTCGACGGCCTCACGGGTGACCACATCGAGCCCTAGCTTTTTGAGACCGTGGCTGCAGTGCGCCAACGCCATGGGATGGCTCATCACGCGGCGCACTTGCTCCTTCCGAACGCCGGGCGCCACCAGCAGGCAATAGTTAAGGTCATAGCTGTTTCCTGATGGTGGCGCCCGGCGTTCGGAAGGAGCAAGTGCGCCGCGTGATGAGCCATCCCATGGCGTTGGCGCACTGCAGCCACGGTCTCAAAAAGCTAGGGCTCGATGTGGTCACCCGTGAGGCCGTCG
>PIMN-1
GCGAGCACCAGGAACCGAGTCACGTTCCATGGCTCGTCCTGCACGTTACGGGCCACGACGTCGAGGCCGTAGATCTCAGCAGCCCTGCAGCTGGCGATGGCAGCAGTGTCCCTAAGGCCACGGGAGTGCACGAACTCCGCAGCACCGGCAGTGTCGTCGACGGCCTCACGGGTGACCACATCGAGCCCTAGCTTTTTGAGACCGTGGCTGCAGTGCGCCAACGCCATGGGATGGCTCATCACGCGGCGCACTTGCTCCTTCCGAACGCCGGGCGCCACCAGCAGGCAATAGTTAAGGTCATAGCTGTTTCCTGATGGTGGCGCCCGGCGTTCGGAAGGAGCAAGTGCGCCGCGTGATGAGCCATCCCATGGCGTTGGCGCACTGCAGCCACGGTCTCAAAAAGCTAGGGCTCGATGTGGTCACCCGTGAGGCCGTCG
>PIMN-15
GCGAGCACCAGGAACCGAGTCACGTTCCATGGCTCGTCCTGCACGTTACGGGCCACGACGTCGAGGCCGTAGATCTCAGCAGCCCTGCAGCTGGCGATGGCAGCAGTGTCCCTAAGGCCACGGGAGTGCACGAACTCCGCAGCACCGGCAGTGTCGTCGACGGCCTCACGGGTGACCACATCGAGCCCTAGCTTTTTGAGACCGTGGCTGCAGTGCGCCAACGCCATGGGATGGCTCATCACGCGGCGCACTTGCTCCTTCCGAACGCCGGGCGCCACCAGCAGGCAATAGTTAAGGTCATAGCTGTTTCCTGATGGTGGCGCCCGGCGTTCGGAAGGAGCAAGTGCGCCGCGTGATGAGCCATCCCATGGCGTTGGCGCACTGCAGCCACGGTCTCAAAAAGCTAGGGCTCGATGTGGTCACCCGTGAGGCCGTCG
>PIMN-14
GCGAGCACCAGGAACCGAGTCACGTTCCATGGCTCGTCCTGCACGTTACGGGCCACGACGTCGAGGCCGTAGATCTCAGCAGCCCTGCAGCTGGCGATGGCAGCAGTGTCCCTAAGGCCACGGGAGTGCACGAACTCCGCAGCACCGGCAGTGTCGTCGACGGCCTCACGGGTGACCACATCGAGCCCTAGCTTTTTGAGACCGTGGCTGCAGTGCGCCAACGCCATGGGATGGCTCATCACGCGGCGCACTTGCTCCTTCCGAACGCCGGGCGCCACCAGCAGGCAATAGTTAAGGTCATAGCTGTTTCCTGATGGTGGCGCCCGGCGTTCGGAAGGAGCAAGTGCGCCGCGTGATGAGCCATCCCATGGCGTTGGCGCACTGCAGCCACGGTCTCAAAAAGCTAGGGCTCGATGTGGTCACCCGTGAGGCCGTCG
>PIMN-11
GCGAGCACCAGGAACCGAGTCACGTTCCATGGCTCGTCCTGCACGTTACGGGCCACGACGTCGAGGCCGTAGATCTCAGCAGCCCTGCAGCTGGCGATGGCAGCAGTGTCCCTAAGGCCACGGGAGTGCACGAACTCCGCAGCACCGGCAGTGTCGTCGACGGCCTCACGGGTGACCACATCGAGCCCTAGCTTTTTGAGACCGTGGCTGCAGTGCGCCAACGCCATGGGATGGCTCATCACGCGGCGCACTTGCTCCTTCCGAACGCCGGGCGCCACCAGCAGGCAATAGTTAAGGTCATAGCTGTTTCCTGATGGTGGCGCCCGGCGTTCGGAAGGAGCAAGTGCGCCGCGTGATGAGCCATCCCATGGCGTTGGCGCACTGCAGCCACGGTCTCAAAAAGCTAGGGCTCGATGTGGTCACCCGTGAGGCCGTCN
>PIMN-18
GCGAGCACCAGGAACCGAGTCACGTTCCATGGCTCGTCCTGCACGTTACGGGCCACGACGTCGAGGCCGTAGATCTCAGCAGCCCTGCAGCTGGCGATGGCAGCAGTGTCCCTAAGGCCACGGGAGTGCACGAACTCCGCAGCACCGGCAGTGTCGTCGACGGCCTCACGGGTGACCACATCGAGCCCTAGCTTTTTGAGACCGTGGCTGCAGTGCGCCAACGCCATGGGATGGCTCATCACGCGGCGCACTTGCTCCTTCCGAACGCCGGGCGCCACCAGCAGGCAATAGTTAAGGTCATAGCTGTTTCCTGATGGTGGCGCCCGGCGTTCGGAAGGAGCAAGTGCGNNNNNNNNNNNNNNNNNNNNNNNNNNNNNNNNNNNNNNNNNNNNNNNNNNNNNNNNNNNNNNNNNNNNNNNNNNNNNNNNNNNNNNNNN
>PISB-11
GCGAGCACCAGGAACCGAGTCACGTTCCATGGCTCGTCCTGCACGTTACGGGCCACGACGTCGAGGCCGTAGATCTCAGCAGCCCTGCAGCTGGCGATGGCAGCAGTGTCCCTAAGGCCACGGGAGTGCACGAACTCCGCAGCACCGGCAGTGTCGTCGACGGCCTCACGGGTGACCACATCGAGCCCTAGCTTTTTGAGACCGTGGCTGCAGTGCGCCAACGCCATGGGATGGCTCATCACGCGGCGCACTTGCTCCTTCCGAACGCCGGGCGCCACCATCAGGAAACAGCTATGACCTTAACTATTGCCTGCTGGTGGCGCCCGGCGTTCGGAAGGAGCAAGTGCGCCGCGTGATGAGCCATCCCATGGCGTTGGCGCACTGCAGCCACGGTCTCAAAAAGCTAGGGCTCGATGTGGTCACCCGTGAGGCCGTCG
>PISB-12
GCGAGCACCAGGAACCGAGTCACGTTCCATGGCTCGTCCTGCACGTTACGGGCCACGACGTCGAGGCCGTAGATCTCAGCAGCCCTGCAGCTGGCGATGGCAGCAGTGTCCCTAAGGCCACGGGAGTGCACGAACTCCGCAGCACCGGCAGTGTCGTCGACGGCCTCACGGGTGACCACATCGAGCCCTAGCTTTTTGAGACCGTGGCTGCAGTGCGCCAACGCCATGGGATGGCTCATCACGCGGCGCACTTGCTCCTTCCGAACGCCGGGCGCCACCATCAGGAAACAGCTATGACCTTAACTATTGCCTGCTGGTGGCGCCCGGCGTTCGGAAGGAGCAAGTGCGCCGCGTGATGAGCCATCCCATGGCGTTGGCGCACTGCAGCCACGGTCTCAAAAAGCTAGGGCNNNNNNNNNNNNNNNNNNNNNNNNNNN
>PISB-8
GCGAGCACCAGGAACCGAGTCACGTTCCATGGCTCGTCCTGCACGTTACGGGCCACGACGTCGAGGCCGTAGATCTCAGCAGCCCTGCAGCTGGCGATGGCAGCAGTGTCCCTAAGGCCACGGGAGTGCACGAACTCCGCAGCACCGGCAGTGTCGTCGACGGCCTCACGGGTGACCACATCGAGCCCTAGCTTTTTGAGACCGTGGCTGCAGTGCGCCAACGCCATGGGATGGCTCATCACGCGGCGCACTTGCTCCTTCCGAACGCCGGGCGCCACCATCAGGAAACAGCTATGACCTTAACTATTGCCTGCTGGTGGCGCCCGGCGTTCGGAAGGAGCAAGTGCGCCGCGTGATGAGCCATCCCATGGCGTTGGCGCACTGCAGCCACGGTCTCAAAAAGCTAGGGCTCGATGTGGTCACCCGTGAGGCCGTCG
>PISB-5
GCGAGCACCAGGAACCGAGTCACGTTCCATGGCTCGTCCTGCACGTTACGGGCCACGACGTCGAGGCCGTAGATCTCAGCAGCCCTGCAGCTGGCGATGGCAGCAGTGTCCCTAAGGCCACGGGAGTGCACGAACTCCGCAGCACCGGCAGTGTCGTCGACGGCCTCACGGGTGACCACATCGAGCCCTAGCTTTTTGAGACCGTGGCTGCAGTGCGCCAACGCCATGGGATGGCTCATCACGCGGCGCACTTGCTCCTTCCGAACGCCGGGCGCCACCATCAGGAAACAGCTATGACCTTAACTATTGCCTGCTGGTGGCGCCCGGCGTTCGGAAGGAGCAAGTGCGCCGCGTGATGAGCCATCCCATGGCGTTGGCGCACTGCAGCCACGGTCTCAAAAAGCTAGGGCTCGATGTGGTCACCCGTGAGGCCGTCG
>PISB-14
GCGAGCACCAGGAACCGAGTCACGTTCCATGGCTCGTCCTGCACGTTACGGGCCACGACGTCGAGGCCGTAGATCTCAGCAGCCCTGCAGCTGGCGATGGCAGCAGTGTCCCTAAGGCCACGGGAGTGCACGAACTCCGCAGCACCGGCAGTGTCGTCGACGGCCTCACGGGTGACCACATCGAGCCCTAGCTTTTTGAGACCGTGGCTGCAGTGCGCCAACGCCATGGGATGGCTCATCACGCGGCGCACTTGCTCCTTCCGAACGCCGGGCGCCACCATCAGGAAACAGCTATGACCTTAACTATTGCCTGCTGGTGGCGCCCGGCGTTCGGAAGGAGCAAGTGCGCCGCGTGATGAGCCNNNNNNNNNNNNNNNNNNNNNNNNNNNNNNNNNNNNNNNNNNNNNNNNNNNNNNNNNNNNNNNNNNNNNNNNNNN
>PISB-2
GCGAGCACCAGGAACCGAGTCACGTTCCATGGCTCGTCCTGCACGTTACGGGCCACGACGTCGAGGCCGTAGATCTCAGCAGCCCTGCAGCTGGCGATGGCAGCAGTGTCCCTAAGGCCACGGGAGTGCACGAACTCCGCAGCACCGGCAGTGTCGTCGACGGCCTCACGGGTGACCACATCGAGCCCTAGCTTTTTGAGACCGTGGCTGCAGTGCGCCAACGCCATGGGATGGCTCATCACGCGGCGCACTTGCTCCTTCCGAACGCCGGGCGCCACCATCAGGAAACAGCTATGACCTTAACTATTGCCTGCTGGTGGCGCCCGGCGTTCGGAAGGAGCAAGTGCGCCGCGTGATGAGCCATCCCATGGCGTTGGCGCACTGCAGCCACGGTCTCAAAAAGCTAGGGCTCGATGTGGTCACCCGTGAGGCCGTCG
>PISB-17
GCGAGCACCAGGAACCGAGTCACGTTCCATGGCTCGTCCTGCACGTTACGGGCCACGACGTCGAGGCCGTAGATCTCAGCAGCCCTGCAGCTGGCGATGGCAGCAGTGTCCCTAAGGCCACGGGAGTGCACGAACTCCGCAGCACCGGCAGTGTCGTCGACGGCCTCACGGGTGACCACATCGAGCCCTAGCTTTTTGAGACCGTGGCTGCAGTGCGCCAACGCCATGGGATGGCTCATCACGCGGCGCACTTGCTCCTCCCCCACGCCGCGCGCCACCCTCAGGAAACAGCTATGACCTTAACTATTGCCTGCTGGTGGCGCCCGGCGTTCGGAAGGAGCAAGTGCGCCGCGTGATGAGCCATCCCATGGCGTTGGCGCACTGCAGCCACGGTCTCAAAAAGCTAGGGCTCGATGTGGTCACCCGTGAGGCCGTCA
>PISB-6
GCGAGCACCAGGAACCGAGTCACGTTCCATGGCTCGTCCTGCACGTTACGGGCCACGACGTCGAGGCCGTAGATCTCAGCAGCCCTGCAGCTGGCGATGGCAGCAGTGTCCCTAAGGCCACGGGAGTGCACGAACTCCGCAGCACCGGCAGTGTCGTCGACGGCCTCACGGGTGACCACATCGAGCCCTAGCTTTTTGAGACCGTGGCTGCAGTGCGCCAACGCCATGGGATGGCTCATCACGCGGCGCACTTGCTCCTTCCGAACGCCGGGCGCCACCATCAGGAAACAGCTATGACCTTAACTATTGCCTGCTGGTGGCGCCCGGCGTTCGGAAGGAGCAAGTGCGCCGCGTGATGAGCCATCCCATGGCGTTGGCGCACTGCAGCCACGGTCTCAAAAAGCTAGGGCTCGATGTGGTCACCCGCGAGGCCGTCG
>PISB-4
GCGAGCACCAGGAACCGAGTCACGTTCCATGGCTCGTCCTGCACGTTACGGGCCACGACGTCGAGGCCGTAGATCTCAGCAGCCCTGCAGCTGGCGATGGCAGCAGTGTCCCTAAGGCCACGGGAGTGCACGAACTCCGCAGCACCGGCAGCGTCGTCGACGGCCTCACGGGTGACCACATCGAGCCCTAGCTTTTTGAGACCGTGGCTGCAGTGCGCCAACGCCATGGGATGGCTCATCACGCGGCGCACTTGCTCCTTCCGAACGCCGGGCGCCACCATCAGGAAACAGCTATGACCTTAACTATTGCCTGCTGGTGGCGCCCGGCGTTCGGAAGGAGCAAGTGCGCCGCGTGATGAGCCATCCCATGGCGTTGGCGCACTGCAGCCACGGTCTCAAAAAGCTAGGGCTCGATGTGGTCACCCGTGAGGCCGTCG
>PISB-16
GCGAGCACCAGGAACCGAGTCACGTTCCATGGCTCGTCCTGCACGTTACGGGCCACGACGTCGAGGCCGTAGATCTCAGCAGCCCTGCAGCTGGCGATGGCAGCAGTGTCCCTAAGGCCACGGGAGTGCACGAACTCCGCAGCACCGGCAGTGTCGTCGACGGCCTCACGGGTGACCACATCGAGCCCTAGCTTTTTGAGACCGTGGCTGCAGTGCGCCAACGCCATGGGATGGCTCATCACGCGGCGCACTTGCTCCTTCCGAACGCCGGGCGCCACCATCAGGAAACAGCTATGACCTTAACTATTGCCTGCTGGTGGCGCCCGGCGTTCGGAAGGAGCAAGTGCGCCGCGTGATGAGCCATCCCATGGCGTTGGCGCACTGCAGCCACGGTCTCAAAAAGCTAGGGCTCGATGTGGTCACCCGTGAGGCCGTCG
>PISB-10
GCGAGCACCAGGAACCGAGTCACGTTCCATGGCTCGTCCTGCACGTTACGGGCCACGACGTCGAGGCCGTAGATCTCAGCAGCCCTGCAGCTGGCGATGGCAGCAGTGTCCCTAAGGCCACGGGAGTGCACGAACTCCGCAGCACCGGCAGTGTCGTCGACGGCCTCACGGGTGACCACATCGAGCCCTAGCTTTTTGAGACCGTGGCTGCAGTGCGCCAACGCCATGGGATGGCTCATCACGCGGCGCACTTGCTCCTTCCGAACGCCGGGCGCCACCATCAGGAAACAGCTATGACCTTAACTATTGCCTGCTGGTGGCGCCCGGCGTTCGGAAGGAGCAAGTGCGCCGCGTGATGAGCCATCCCATGGCGTTGGCGCACTGCAGCCACGGTCTCAAAAAGCTAGGGCTCGATGTGGTCACCCGTGAGGCCGTCG
>PISB-18
GCGAGCACCAGGAACCGAGTCACGTTCCATGGCTCGTCCTGCACGTTACGGGCCACGACGTCGAGGCCGTAGATCTCAGCAGCCCTGCAGCTGGCGATGGCAGCAGTGTCCCTAAGGCCACGGGAGTGCACGAACTCCGCAGCACCGGCAGTGTCGTCGACGGCCTCACGGGTGACCACATCGAGCCCTAGCTTTTTGAGACCGTGGCTGCAGTGCGCCAACGCCATGGGATGGCTCATCACGCGGCGCACTTGCTCCTTCCGAACGCCGGGCGCCACCATCAGGAAACAGCTATGACCTTAACTATTGCCTGCTGGTGGCGCCCGGCGTTCGGAAGGAGCAAGTGCGCCGCGTGATGAGCCATCCCATGGCGTTGGCGCACTGCAGCCACGGTCTCAAAAAGCTAGGGCTCGATGTGGTCACCCGTGAGGCCGTCG
>PISB-13
GCGAGCACCAGGAACCGAGTCACGTTCCATGGCTCGTCCTGCACGTTACGGGCCACGACGTCGAGGCCGTAGATCTCAGCAGCCCTGCAGCTGGCGATGGCAGCAGTGTCCCTAAGGCCACGGGAGTGCACGAACTCCGCAGCACCGGCAGTGTCGTCGACGGCCTCACGGGTGACCACATCGAGCCCTAGCTTTTTGAGACCGTGGCTGCAGTGCGCCAACGCCATGGGATGGCTCATCACGCGGCGCACTTGCTCCTTCCGAACGCCGGGCGCCACCATCAGGAAACAGCTATGACCTTAACTATTGCCTGCTGGTGGCGCCCGGCGTTCGGAAGGAGCAAGTGCGCCGCGTGATGAGCCATCCCATGGCGTTGGCGCACTGCAGCCACGGTCTCAAAAAGCTAGGGCTCGATGTGGTCACCCGTGAGGCCGTCG
>PISB-15
GCGAGCACCAGGAACCGAGTCACGTTCCATGGCTCGTCCTGCACGTTACGGGCCACGACGTCGAGGCCGTAGATCTCAGCAGCCCTGCAGCTGGCGATGGCAGCAGTGTCCCTAAGGCCACGGGAGTGCACGAACTCCGCAGCACCGGCAGTGTCGTCGACGGCCTCACGGGTGACCACATCGAGCCCTAGCTTTTTGAGACCGTGGCTGCAGTGCGCCAACGCCATGGGATGGCTCATCACGCGGCGCACTTGCTCCTTCCGAACGCCGGGCGCCACCATCAGGAAACAGCTATGACCTTAACTATTGCCTGCTGGTGGCGCCCGGCGTTCGGAAGGAGCAAGTGCGCCGCGTGATGAGCCATCCCATGGCGTTGGCGCACTGCAGCCACGGTCTCAAAAAGCTAGGGCTCGATGTGGTCACCCGTGAGGCCGTCG
>PISB-1
GCGAGCACCAGGAACCGAGTCACGTTCCATGGCTCGTCCTGCACGTTACGGGCCACGACGTCGAGGCCGTAGATCTCAGCAGCCCTGCAGCTGGCGATGGCAGCAGTGTCCCTAAGGCCACGGGAGTGCACGAACTCCGCAGCACCGGCAGTGTCGTCGACGGCCTCACGGGTGACCACATCGAGCCCTAGCTTTTTGAGACCGTGGCTGCAGTGCGCCAACGCCATGGGATGGCTCATCACGCGGCGCACTTGCTCCTTCCGAACGCCGGGCGCCACCATCAGGAAACAGCTATGACCTTAACTATTGCCTGCTGGTGGCGCCCGGCGTTCGGAAGGAGCAAGTGCGCCGCGTGATGAGCCATCCCATGGCGTTGGCGCACTGCAGCCACGGTCTCAAAAAGCTAGGGCTCGATGTGGTCACCCGTGAGGCCGTCG
>PISB-3
GCGAGCACCAGGAACCGAGTCACGTTCCATGGCTCGTCCTGCACGTTACGGGCCACGACGTCGAGGCCGTAGATCTCAGCAGCCCTGCAGCTGGCGATGGCAGCAGTGTCCCTAAGGCCACGGGAGTGCACGAACTCCGCAGCACCGGCAGTGTCGTCGACGGCCTCACGGGTGACCACATCGAGCCCTAGCTTTTTGAGACCGTGGCTGCAGTGCGCCAACGCCATGGGATGGCTCATCACGCGGCGCACTTGCTCCTTCCGAACGCCGGGCGCCACCATCAGGAAACAGCTATGACCTTAACTATTGCCTGCTGGTGGCGCCCGGCGTTCGGAAGGAGCAAGTGCGCCGCGTGATGAGCCATCCCATGGCGTTGGCGCACTGCAGCCACGGTCTCAAAAAGCTAGGGCTCGATGTGGTCACCCGTGAGGCCGTCG
>PISQ-1
GCGAGCACCAGGAACCGAGTCACGTTCCATGGCTCGTCCTGCACGTTACGGGCCACGACGTCGAGGCCGTAGATCTCAGCAGCCCTGCAGCTGGCGATGGCAGCAGTGTCCCTAAGGCCACGGGAGTGCACGAACTCCGCAGCACCGGCAGTGTCGTCGACGGCCTCACGGGTGACCACATCGAGCCCTAGCTTTTTGAGACCGTGGCTGCAGTGCGCCAACGCCATGGGATGGCTCATCACGCGGCGCACTTGCTCCTTCCGAACGCCGGGCGCCACCAGCAGGCAATAGTTAAGGTCATAGCTGTTTCCTGATGGTGGCGCCCGGCGTTCGGAAGGAGCAAGTGCGCCGCGTGATGAGCCATCCCATGGCGTTGGCGCACTGCAGCCACGGTCTCAAAAAGCTAGGGCTCGATGTGGTCACCCGTGAGGCCGTCG
>PISQ-2
GCGAGCACCAGGAACCGAGTCACGTTCCATGGCTCGTCCTGCACGTTACGGGCCACGACGTCGAGGCCGTAGATCTCAGCAGCCCTGCAGCTGGCGATGGCAGCAGTGTCCCTAAGGCCACGGGAGTGCACGAACTCCGCAGCACCGGCAGTGTCGTCGACGGCCTCACGGGTGACCACATCGAGCCCTAGCTTTTTGAGACCGTGGCTGCAGTGCGCCAACGCCATGGGATGGCTCATCACGCGGCGCACTTGCTCCTTCCGAACGCCGGGCGCCACCAGCAGGCAATAGTTAAGGTCATAGCTGTTTCCTGATGGTGGCGCCCGGCGTTCGGAAGGAGCAAGTGCGCCGCGTGATGAGCCATCCCATGGCGTTGGCGCACTGCAGCCACGGTCTCAAAAAGCTAGGGCTCGATGTGGTCACCCGTGAGGCCGTCN
>PIST-7
GCGAGCACCAGGAACCGAGTCACGTTCCATGGCTCGTCCTGCACGTTACGGGCCACAACGTCGAGGCCGTAGATCTCAGCAGCCCTGCAGCTGGCGATGGCAGCAGTGTCCCTAAGGCCACGGGAGTGCACGAACTCCGCAGCACCGGCAGTGTCGTCGACGGCCTCACGGGTGACCACATCGAGCCCTAGCTTTTTGAGACCGTGGCTGCAGTGCGCCAACGCCATGGGATGGCTCATCACGCGGCGCACTTGCTCCTTCCGAACGCCGGGCGCCACCAGCAGGCAATAGTTAAGGTCATAGCTGTTTCCTGATGGTGGCGCCCGGCGTTCGGAAGGAGCAAGTGCGCCGCGTGATGAGCCNNNNNNNNNNNNNNNNNNNNNNNNNNNNNNNNNNNNNNNNNNNNNNNNNNNNNNNNNNNNNNNNNNNNNNNNNNN
>PIST-5
GCGAGCACCAGGAACCGGGTCACGTTCCATGGCTCGTCCTGCACGTTACGGGCCACGACGTCGAGGCCGTAGATCTCAGCAGCCCTGCAGCTGGCGATGGCAGCAGTGTCCCTAAGGCCACGGGAGTGCACGAACTCCGCAGCACCGGCAGTGTCGTCGACGGCCTCACGGGTGACCACATCGAGCCCTAGCTTTTTGAGACCGTGGCTGCAGTGCGCCAACGCCATGGGATGGCTCATCACGCGGCGCACTTGCTCCTTCCGAACGCCGGGCGCCACCAGCAGGCAATAGTTAAGGTCNNNNNNNNNNNNNNNNNNNNNNNNNNNNNNNNNNNNNNNNNNNNNNNNNNNNNNNNNNNNNNNNNNNNNNNNNNNNNNNNNNNNNNNNNNNNNNNNNNNNNNNNNNNNNNNNNNNNNNNNNNNNNNNNNNNNNNNNNN
>PIST-2
GCGAGCACCAGGAACCGAGTCACGTTCCATGGCTCGTCCTGCACGTTACGGGCCACAACGTCGAGGCCGTAGATCTCAGCAGCCCTGCAGCTGGCGATGGCAGCAGTGTCCCTAAGGCCACGGGAGTGCACGAACTCCGCAGCACCGGCAGTGTCGTCGACGGCCTCACGGGTGACCACATCGAGCCCTAGCTTTTTGAGACCGTGGCTGCAGTGCGCCAACGCCATGGGATGGCTCATCACGCGGCGCACTTGCTCCTTCCGAACGCCGGGCGCCACCAGCAGGCAATAGTTAAGGTCATAGCTGTTTCCTGATGGTGGCGCCCGGCGTTCGGAAGGAGCAAGTGCGCCGCGTGATGAGCCATCCCATGGCGTTGGCGCACTGCAGCCACGGTCTCAAAAAGCTAGGGCTCGATGTGGTCACCCGTGAGGCCGTCG
>PIST-12
GCGAGCACCAGGAACCGAGTCACGTTCCATGGCTCGTCCTGCACGTTACGGGCCACAACGTCGAGGCCGTAGATCTCAGCAGCCCTGCAGCTGGCGATGGCAGCAGTGTCCCTAAGGCCACGGGAGTGCACGAACTCCGCAGCACCGGCAGTGTCGTCGACGGCCTCACGGGTGACCACATCGAGCCCTAGCTTTTTGAGACCGTGGCTGCAGTGCGCCAACGCCATGGGATGGCTCATCACGCGGCGCACTTGCTCCTTCCGAACGCCGGGCGCCACCAGCAGGCAATAGTTAAGGTCATAGCTGTTTCCTGATGGTGGCGCCCGGCGTTCGGAAGGAGCAAGTGCGCCGCGTGATGAGCCATCCCATGGCGTTGGCGCACTGCAGCCACGGTCTCAAAAAGCTAGGGCTCGATGTGGTCACCCGTGAGGCCGNNN
>PIST-11
GCGAGCACCAGGAACCGAGTCACGTTCCATGGCTCGTCCTGCACGTTACGGGCCACAACGTCGAGGCCGTAGATCTCAGCAGCCCTGCAGCTGGCGATGGCAGCAGTGTCCCTAAGGCCACGGGAGTGCACGAACTCCGCAGCACCGGCAGTGTCGTCGACGGCCTCACGGGTGACCACATCGAGCCCTAGCTTTTTGAGACCGTGGCTGCAGTGCGCCAACGCCATGGGATGGCTCATCACGCGGCGCACTTGCTCCTTCCGAACGCCGGGCGCCACCAGCAGGCAATAGTTAAGGTCATAGCTGTTTCCTGATGGTGGCGCCCGGCGTTCGNNNNNNNNNNNNNNNNNNNNNNNNNNNNNNNNNNNNNNNNNNNNNNNNNNNNNNNNNNNNNNNNNNNNNNNNNNNNNNNNNNNNNNNNNNNNNNNNNNNNNNNN
>PIST-1
GCGAGCACCAGGAACCGAGTCACGTTCCATGGCTCGTCCTGCACGTTACGGGCCACAACGTCGAGGCCGTAGATCTCAGCAGCCCTGCAGCTGGCGATGGCAGCAGTGTCCCTAAGGCCACGGGAGTGCACGAACTCCGCAGCACCGGCAGTGTCGTCGACGGCCTCACGGGTGACCACATCGAGCCCTAGCTTTTTGAGACCGTGGCTGCAGTGCGCCAACGCCATGGGATGGCTCATCACGCGGCGCACTTGCTCCTTCCGAACGCCGGGCGCCACCAGCAGGCAATAGTTAAGGTCATAGCTGTTTCCTGATGGTGGCGCCCGGCGTTCGGAAGGAGCAAGTGCGCCGCGTGATGAGCCATCCCATGGCGTTGGCGCACTGCAGCCACGGTCTCNNNNNNNNNNNNNNNNNNNNNNNNNNNNNNNNNNNNNNNN
>PIST-13
GCGAGCACCAGGAACCGAGTCACGTTCCATGGCTCGTCCTGCACGTTACGGGCCACAACGTCGAGGCCGTAGATCTCAGCAGCCCTGCAGCTGGCGATGGCAGCAGTGTCCCTAAGGCCACGGGAGTGCACGAACTCCGCAGCACCGGCAGTGTCGTCGACGGCCTCACGGGTGACCACATCGAGCCCTAGCTTTTTGAGACCGTGGCTGCAGTGCGCCAACGCCATGGGATGGCTCATCACGCGGCGCACTTGCTCCTTCCGAACGCCGGGCGCCACCAGCAGGCAATAGTTAAGGTCATAGCTGTTTCCTGATGGTGGCGCCCGGCGTTCGGAAGGAGCAAGTGCGCCGCGTGATGAGCCATCCCATGGCGTTGGCGCACTGCAGCCACGGTCTCAAAAAGCTAGGGCTCGATGTGGTNNNNNNNNNNNNNNNNN
>PICH-X3
GCGAGCACCAGGAACCGAGTCACGTTCCATGGCTCGTCTTGCACGTTACGGGCCACGACGTCGAGGCCGTAGATCTCAGCAGCCCTGCAGCTGGCGATGGCAGCAGTGTCCCTAAGGCCACGGGAGTGCACGAACTCCGCAGCACCGGCAGTGTCGTCGACGGCCTCACGGGTGACCACATCGAGCCCTAGCTTTTTGAGACCGTGGCTGCAGTGCGCCAACGCCATGGGATGGCTCATCACGCGGCGCACTTGCTCCTTCCGAACGCCGGGCGCCACCAGCAGGCAATAGTTAAGGTCATAGCTGTTTCCTGATGGTGGCGCCCGGCGTTCGGAAGGAGCAAGTGCGCCGCGTGATGAGCCATCCCATGGCGTTGGCGCACTGCAGCCACGGTCTCAAAAAGCTAGGGCTCGATGTGGTCACCCGTGAGGCCGTCG
>PIST-10
GCGAGCACCAGGAACCGAGTCACGTTCCATGGCTCGTCCTGCACGTTACGGGCCACAACGTCGAGGCCGTAGATCTCAGCAGCCCTGCAGCTGGCGATGGCAGCAGTGTCCCTAAGGCCACGGGAGTGCACGAACTCCGCAGCACCGGCAGTGTCGTCGACGGCCTCACGGGTGACCACATCGAGCCCTAGCTTTTTGAGACCGTGGCTGCAGTGCGCCAACGCCATGGGATGGCTCATCACGCGGCGCACTTGCTCCTTCCGAACGCCGGGCGCCACCAGCAGGCAATAGTTAAGGTCATAGCTGTTTCCTGATGGTGGCGCCCGGCGTTCGGAAGGAGCAAGTGCGCCGCGTGATGAGCCATCCCATGGCGTTGGCGCACTGCAGCCACGGTCTCAAAAAGCTAGGGCTCGATGTNNNNNNNNNNNNNNNNNNNN
>PIST-3
GCGAGCACCAGGAACCGAGTCACGTTCCATGGCTCGTCCTGCACGTTACGGGCCACAACGTCGAGGCCGTAGATCTCAGCAGCCCTGCAGCTGGCGATGGCAGCAGTGTCCCTAAGGCCACGGGAGTGCACGAACTCCGCAGCACCGGCAGTGTCGTCGACGGCCTCACGGGTGACCACATCGAGCCCTAGCTTTTTGAGACCGTGGCTGCAGTGCGCCAACGCCATGGGATGGCTCATCACGCGGCGCACTTGCTCCTTCCGAACGCCGGGCGCCACCAGCAGGCAATAGTTAAGGTCATAGCTGTTTCCTGATGGTGGCGCCCGGCGTTCGGAAGGAGCAAGTGCGCCGCGTGATGAGCCATCCCATGGCGTTGGCGCACTGCAGCCACGGTCTCAAAAAGCTAGGGCTCGATGTGGTCACCCGTGAGGCCGTCN
>PIST-15
GCGAGCACCAGGAACCGAGTCACGTTCCATGGCTCGTCCTGCACGTTACGGGCCACAACGTCGAGGCCGTAGATCTCAGCAGCCCTGCAGCTGGCGATGGCAGCAGTGTCCCTAAGGCCACGGGAGTGCACGAACTCCGCAGCACCGGCAGTGTCGTCGACGGCCTCACGGGTGACCACATCGAGCCCTAGCTTTTTGAGACCGTGGCTGCAGTGCGCCAACGCCATGGGATGGCTCATCACGCGGCGCACTTGCTCCTTCCGAACGCCGGGCGCCACCAGCAGGCAATAGTTAAGGTCATAGCTGTTTCCTGATGGTGGCGCCCGGCGTTCGGAAGGAGCAAGTGCGCCGCGTGATGAGCCATCCCATGGCGTTGGCGCACTGCAGCCACGGTCTCAAAAAGCTAGGGCTCGATGTGGTCACCCGTGAGGCCGTCN
>PIST-9
GCGAGCACCAGGAACCGAGTCACGTTCCATGGCTCGTCCTGCACGTTACGGGCCACAACGTCGAGGCCGTAGATCTCAGCAGCCCTGCAGCTGGCGATGGCAGCAGTGTCCCTAAGGCCACGGGAGTGCACGAACTCCGCAGCACCGGCAGTGTCGTCGACGGCCTCACGGGTGACCACATCGAGCCCTAGCTTTTTGAGACCGTGGCTGCAGTGCGCCAACGCCATGGGATGGCTCATCACGCGGCGCACTTGCTCCTTCCGAACGCCGGGCGCCACCAGCAGGCAATAGTTAAGGTCATAGCTGTTTCCTGATGGTGGCGCCCGGCGTTCGGAAGGAGCAAGTGCGCCGCGTGATGAGCCATCCCATGGCGTTGGCGCACTGCAGCCACGGTCTCAAAAAGCTAGGGCTCGATGTGGTCACCCGTGAGGCCGTCG
>PICH-X2
GCGAGCACCAGGAACCGAGTCACGTTCCATGGCTCGTCCTGCACGTTACGGGCCACAACGTCGAGGCCGTAGATCTCAGCAGCCCTGCAGCTGGCGATGGCAGCAGTGTCCCTAAGGCCACGGGAGTGCACGAACTCCGCAGCACCGGCAGTGTCGTCGACGGCCTCACGGGTGACCACATCGAGCCCTAGCTTTTTGAGACCGTGGCTGCAGTGCGCCAACGCCATGGGATGGCTCATCACGCGGCGCACTTGCTCCTTCCGAACGCCGGGCGCCACCAGCAGGCAATAGTTAAGGTCATAGCTGTTTCCTGATGGTGGCGCCCGGCGTTCGGAAGGAGCNNNNNNNNNNNNNNNNNNNNNNNNNNNNNNNNNNNNNNNNNNNNNNNNNNNNNNNNNNNNNNNNNNNNNNNNNNNNNNNNNNNNNNNNNNNNNNNN
>PIST-6
GCGAGCACCAGGAACCGAGTCACGTTCCATGGCTCGTCCTGCACGTTACGGGCCACAACGTCGAGGCCGTAGATCTCAGCAGCCCTGCAGCTGGCGATGGCAGCAGTGTCCCTAAGGCCACGGGAGTGCACGAACTCCGCAGCACCGGCAGTGTCGTCGACGGCCTCACGGGTGACCACATCGAGCCCTAGCTTTTTGAGACCGTGGCTGCAGTGCGCCAACGCCATGGGATGGCTCATCACGCGGCGCACTTGCTCCTTCCGAACGCCGGGCGCCACCAGCAGGCAATAGTTAAGGTCATAGCTGTTTCCTGATGGTGGCGCCCGGCGTTCGGAAGGAGCNNNNNNNNNNNNNNNNNNNNNNNNNNNNNNNNNNNNNNNNNNNNNNNNNNNNNNNNNNNNNNNNNNNNNNNNNNNNNNNNNNNNNNNNNNNNNNNN
>PIST-4
GCGAGCACCAGGAACCGGGTCACGTTCCATGGCTCGTCCTGCACGTTACGGGCCACGACGTCGAGGCCGTAGATCTCAGCAGCCCTGCAGCTGGCGATGGCAGCAGTGTCCCTAAGGCCACGGGAGTGCACGAACTCCGCAGCACCGGCAGTGTCGTCGACGGCCTCACGGGTGACCACATCGAGCCCTAGCTTTTTGAGACCGTGGCTGCAGTGCGCCAACGCCATGGGATGGCTCATCACGCGGCGCACTTGCTCCTTCCGAACGCCGGGCGCCACCAGCAGGCAATAGTTAAGGTCATAGCTGTTTCCTGATGGTGGCGCCCGGCGTTCGGAAGGAGCAAGTGCGCCGCGTGATGAGCCATCCCATGGCGTTGGCGCACTGCAGCCACGGTCTNNNNNNNNNNNNNNNNNNNNNNNNNNNNNNNNNNNNNNNNN
>PIST-19
GCGAGCACCAGGAACCGAGTCACGTTCCATGGCTCGTCCTGCACGTTACGGGCCACAACGTCGAGGCCGTAGATCTCAGCAGCCCTGCAGCTGGCGATGGCAGCAGTGTCCCTAAGGCCACGGGAGTGCACGAACTCCGCAGCACCGGCAGTGTCGTCGACGGCCTCACGGGTGACCACATCGAGCCCTAGCTTTTTGAGACCGTGGCTGCAGTGCGCCAACGCCATGGGATGGCTCATCACGCGGCGCACTTGCTCCTTCCGAACGCCGGGCGCCACCAGCAGGCAATAGTTAAGGTCATAGCTGTTTCCTGATGGTGGCGCCCGGCGTTCGGAAGGAGCAAGTGCGCCGCGTGATGAGCCATCCCATGGCGTTGGCGCACTGCAGCCACGGTCTCAAAAAGCTAGGGCTCGATGTGGTCACCCGTGAGGCCGTCG
>PICH-X1
GCGAGCACCAGGAACCGAGTCACGTTCCATGGCTCGTCTTGCACGTTACGGGCCACGACGTCGAGGCCGTAGATCTCAGCAGCCCTGCAGCTGGCGATGGCAGCAGTGTCCCTAAGGCCACGGGAGTGCACGAACTCCGCAGCACCGGCAGTGTCGTCGACGGCCTCACGGGTGACCACATCGAGCCCTAGCTTTTTGAGACCGTGGCTGCAGTGCGCCAACGCCATGGGATGGCTCATCACGCGGCGCACTTGCTCCTTCCGAACGCCGGGCGCCACCAGCAGGCAATAGTTAAGGTCATAGCTGTTTCCTGAAGGTGGCGCCCGGCGTTCGGAAGGAGCAAGTGCGCCGCGTGATGAGCCATCCCATGGCGTTGGCGCACTGCAGCCACGGTCTCAAAAAGCTAGGGCTCGATGTGGTCACCCGTGAGGCCGTCG
>PILA-24
NNNNNNNNNNNNNNNNNNNNNNNNNNCCATGGCTCGTCCTGCACGTTACGGGCCACGACGTCGAGGCCGTAGATCTCAGCAGCCCTGCAGCTGGCGATGGCAGCAGTGTCCCTAAGGCCACGGGAGTGCACGAACTCCGCAGCACCGGCAGTGTCGTCGACGGCCTCACGGGTGACCACATCGAGCCCTAGCTTTTTGAGACCGTGGCTGCAGTGCGCCAACGCCATGGGATGGCTCATCACGCGGCGCACTTGCTCCTTCCGAACGCCGGGCGCCACCAGCAGGCAATAGTTAAGGTCATAGCTGTTTCCTGATGGTGGCGCCCGGCGTTCGGAAGGAGCAAGTGCGCCGCGTGATGAGCCATCCCATGGCGTTGGCGCACTGCAGCCACGGTCTCAAAAAGCTAGGGCTCGATGTGGTCACCCGTGAGGCCGTCG
>PILA-17
NNNNNNNNNNNNNNNNNNNNNNNNNNNNNNNNNTCGTCCTGCACGTTACGGGCCACGACGTCGAGGCCGTAGATCTCAGCAGCCCTGCAGCTGGCGATGGCAGCAGTGTCCCTAAGGCCACGGGAGTGCACGAACTCCGCAGCACCGGCAGTGTCGTCGACGGCCTCACGGGTGACCACATCGAGCCCTAGCTTTTTGAGACCGTGGCTGCAGTGCGCCAACGCCATGGGATGGCTCATCACGCGGCGCACTTGCTCCTTCCGAACGCCGGGCGCCACCAGCAGGCAATAGTTAAGGTCATAGCTGTTTCCTGATGGTGGCGCCCGGCGTTCGGAAGGAGCAAGTGCGCCGCGTGATGAGCCATCCCATGGCGTTGGCGCACTGCAGCCACGGTCTCAAAAAGCTAGGGCTCGATGTGGTCACCCGTGAGGCCGTCG
>PILA-28
NNNNNNNNNNNNNNNNNNNNNNNNNNCCATGGCTCGTCCTGCACGTTACGGGCCACGACGTCGAGGCCGTAGATCTCAGCAGCCCTGCAGCTGGCGATGGCAGCAGTGTCCCTAAGGCCACGGGAGTGCACGAACTCCGCAGCACCGGCAGTGTCGTCGACGGCCTCACGGGTGACCACATCGAGCCCTAGCTTTTTGAGACCGTGGCTGCAGTGCGCCAACGCCATGGGATGGCTCATCACGCGGCGCACTTGCTCCTTCCGAACGCCGGGCGCCACCAGCAGGCAATAGTTAAGGTCATAGCTGTTTCCTGATGGTGGCGCCCGGCGTTCGGAAGGAGCAAGTGCGCCGCGTGATGAGCCATCCCATGGCGTTGGCGCACTGCAGCCACGGTCTCAAAAAGCTAGGGCTCGATGTGGTCACCCGTGAGGCCGTCG
>PILA-29
NNNNNNNNNNNNNNCCGAGTCACGTTCCATGGCTCGTCCTGCACGTTACGGGCCACGACGTCGAGGCCGTAGATCTCAGCAGCCCTGCAGCTGGCGATGGCAGCAGTGTCCCTAAGGCCACGGGAGTGCACGAACTCCGCAGCACCGGCAGTGTCGTCGACGGCCTCACGGGTGACCACATCGAGCCCTAGCTTTTTGAGACCGTGGCTGCAGTGCGCCAACGCCATGGGATGGCTCATCACGCGGCGCACTTGCTCCTTCCGAACGCCGGGCGCCACCAGCAGGCAATAGTTAAGGTCATAGCTGTTTCCTGATGGTGGCGCCCGGCGTTCGGAAGGAGCAAGTGCGCCGCGTGATGAGCCATCCCATGGCGTTGGCGCACTGCAGCCACGGTCTCAAAAAGCTAGGGCTCGATGTGGTCACCCGTGAGGCCGTCG
>PILA-18
NNNNNNNNNNNNNACCGAGTCACGTTCCATGGCTCGTCCTGCACGTTACGGGCCACGACGTCGAGGCCGTAGATCTCAGCAGCCCTGCAGCTGGCGATGGCAGCAGTGTCCCTAAGGCCACGGGAGTGCACGAACTCCGCAGCACCGGCAGTGTCGTCGACGGCCTCACGGGTGACCACATCGAGCCCTAGCTTTTTGAGACCGTGGCTGCAGTGCGCCAACGCCATGGGATGGCTCATCACGCGGCGCACTTGCTCCTTCCGAACGCCGGGCGCCACCAGCAGGCAATAGTTAAGGTCATAGCTGTTTCCTGATGGTGGCGCCCGGCGTTCGGAAGGAGCAAGTGCGCCGCGTGATGAGCCATCCCATGGCGTTGGCGCACTGCAGCCACGGTCTCAAAAAGCTAGGGCTCGATGTGGTCACCCGTGAGGCCGTCG
>PILA-19
NNNNNNNNNNNNNNNNNNNNNNNNNNCCATGGCTCGTCCTGCACGTTACGGGCCACGACGTCGAGGCCGTAGATCTCAGCAGCCCTGCAGCTGGCGATGGCAGCAGTGTCCCTAAGGCCACGGGAGTGCACGAACTCCGCAGCACCGGCAGTGTCGTCGACGGCCTCACGGGTGACCACATCGAGCCCTAGCTTTTTGAGACCGTGGCTGCAGTGCGCCAACGCCATGGGATGGCTCATCACGCGGCGCACTTGCTCCTTCCGAACGCCGGGCGCCACCAGCAGGCAATAGTTAAGGTCATAGCTGTTTCCTGATGGTGGCGCCCGGCGTTCGGAAGGAGCAAGTGCGCCGCGTGATGAGCCATCCCATGGCGTTGGCGCACTGCAGCCACGGTCTCAAAAAGCTAGGGCTCGATGTGGTCACCCGTGAGGCCGTCG
>PILA-27
NNNNNNNNNNNNNNCCGAGTCACGTTCCATGGCTCGTCCTGCACGTTACGGGCCACGACGTCGAGGCCGTAGATCTCAGCAGCCCTGCAGCTGGCGATGGCAGCAGTGTCCCTAAGGCCACGGGAGTGCACGAACTCCGCAGCACCGGCAGTGTCGTCGACGGCCTCACGGGTGACCACATCGAGCCCTAGCTTTTTGAGACCGTGGCTGCAGTGCGCCAACGCCATGGGATGGCTCATCACGCGGCGCACTTGCTCCTTCCGAACGCCGGGCGCCACCAGCAGGCAATAGTTAAGGTCATAGCTGTTTCCTGATGGTGGCGCCCGGCGTTCGGAAGGAGCAAGTGCGCCGCGTGATGAGCCATCCCATGGCGTTGGCGCACTGCAGCCACGGTCTCAAAAAGCTAGGGCTCGATGTGGTCACCCGTGAGGCCGTCG
>PILA-22
NNNNNNNNNNNNNNNNNNNNNNNNNNNNNTGGCTCGTCCTGCACGTTACGGGCCACGACGTCGAGGCCGTAGATCTCAGCAGCCCTGCAGCTGGCGATGGCAGCAGTGTCCCTAAGGCCACGGGAGTGCACGAACTCCGCAGCACCGGCAGTGTCGTCGACGGCCTCACGGGTGACCACATCGAGCCCTAGCTTTTTGAGACCGTGGCTGCAGTGCGCCAACGCCATGGGATGGCTCATCACGCGGCGCACTTGCTCCTTCCGAACGCCGGGCGCCACCAGCAGGCAATAGTTAAGGTCATAGCTGTTTCCTGATGGTGGCGCCCGGCGTTCGGAAGGAGCAAGTGCGCCGCGTGATGAGCCATCCCATGGCGTTGGCGCACTGCAGCCACGGTCTCAAAAAGCTAGGGCTCGATGTGGTCACCCGTGAGGCCGTCG
>PILA-20
NNNNNNNNNNNNNACCGAGTCACGTTCCATGGCTCGTCCTGCACGTTACGGGCCACGACGTCGAGGCCGTAGATCTCAGCAGCCCTGCAGCTGGCGATGGCAGCAGTGTCCCTAAGGCCACGGGAGTGCACGAACTCCGCAGCACCGGCAGTGTCGTCGACGGCCTCACGGGTGACCACATCGAGCCCTAGCTTTTTGAGACCGTGGCTGCAGTGCGCCAACGCCATGGGATGGCTCATCACGCGGCGCACTTGCTCCTTCCGAACGCCGGGCGCCACCAGCAGGCAATAGTTAAGGTCATAGCTGTTTCCTGATGGTGGCGCCCGGCGTTCGGAAGGAGCAAGTGCGCCGCGTGATGAGCCATCCCATGGCGTTGGCGCACTGCAGCCACGGTCTCAAAAAGCTAGGGCTCGATGTGGTCACCCGTGAGGCCGTCG
>PILA-21
NNNNNNNNNNNNNNNNNNNNNNNNNNNNNNNNNTCGTCCTGCACGTTACGGGCCACGACGTCGAGGCCGTAGATCTCAGCAGCCCTGCAGCTGGCGATGGCAGCAGTGTCCCTAAGGCCACGGGAGTGCACGAACTCCGCAGCACCGGCAGTGTCGTCGACGGCCTCACGGGTGACCACATCGAGCCCTAGCTTTTTGAGACCGTGGCTGCAGTGCGCCAACGCCATGGGATGGCTCATCACGCGGCGCACTTGCTCCTTCCGAACGCCGGGCGCCACCAGCAGGCAATAGTTAAGGTCATAGCTGTTTCCTGATGGTGGCGCCCGGCGTTCGGAAGGAGCAAGTGCGCCGCGTGATGAGCCATCCCATGGCGTTGGCGCACTGCAGCCACGGTCTCAAAAAGCTAGGGCTCGATGTGGTCACCCGTGAGGCCGTCG
>PILA-23
NNNNNNNNNNNNNNNCGAGTCACGTTCCATGGCTCGTCCTGCACGTTACGGGCCACGACGTCGAGGCCGTAGATCTCAGCAGCCCTGCAGCTGGCGATGGCAGCAGTGTCCCTAAGGCCACGGGAGTGCACGAACTCCGCAGCACCGGCAGTGTCGTCGACGGCCTCACGGGTGACCACATCGAGCCCTAGCTTTTTGAGACCGTGGCTGCAGTGCGCCAACGCCATGGGATGGCTCATCACGCGGCGCACTTGCTCCTTCCGAACGCCGGGCGCCACCAGCAGGCAATAGTTAAGGTCATAGCTGTTTCCTGATGGTGGCGCCCGGCGTTCGGAAGGAGCAAGTGCGCCGCGTGATGAGCCATCCCATGGCGTTGGCGCACTGCAGCCACGGTCTCAAAAAGCTAGGGCTCGATGTGGTCACCCGTGAGGCCGTCG
>PILA-26
NNNNNNNNNNNNNNNNNNNTCACGTTCCATGGCTCGTCCTGCACTTTACGGGCCACGACGTCGAGGCCGTAGATCTCAGCAGCCCTGCAGCTGGCGATGGCAGCAGTGTCCCTAAGGCCACGGGAGTGCACGAACTCCGCAGCACCGGCAGTGTCGTCGACGGCCTCACGGGTGACCACATCGAGCCCTAGCTTTTTGAGACCGTGGCTGCAGTGCGCCAACGCCATGGGATGGCTCATCACGCGGCGCACTTGCTCCTTCCGAACGCCGGGCGCCACCAGCAGGCAATAGTTAAGGTCATAGCTGTTTCCTGATGGTGGCGCCCGGCGTTCGGAAGGAGCAAGTGCGCCGCGTGATGAGCCATCCCATGGCGTTGGCGCACTGCAGCCACGGTCTCAAAAAGCTAGGGCTCGATGTGGTCACCCGTGAGGCCGTCG
>PIAL-AO
GCGAGCACCAGGAACCGAGTCACGTTCCATGGCTCGTCCTGCACGTTACGGGCCACGACGTCGAGGCCGTAGATCTCAGCAGCCCTGCAGCTGGCGATCGCAGCAGTGTCCCTAAGGCCACGGGAGTGCACGAACTCCGCAGCACCGGCAGTGTCGTCGACGGCCTCACGGGTGACCACATCGAGCCCTAGCTTTTTGAGACCGTGGCTGCAATGCGCCAACGCCATGGGATGGCTCATCACGCGGCGCACTTGCTCCTTCCGAACGCCGGGCGCCACCAGCAGGCAATAGTTAAGGTCATAGCTGTTTCCTGATGGTGGCGCCCGGCGTTCGGAAGGAGCAAGTGCGCCGCGTGATGAGCCATCCCATGGCGTTGGCGCATTGCAGCCACGGTCTCAAAAAGCTAGGGCTCGATGTGGTCACCCGTGAGGCCGTCG
