# Supplementary material for: An empirical evaluation of two-stage species tree inference strategies using a multilocus dataset from North American pines
Source: BMC Evol Biol. 2014 Mar 29;14:67. doi: 10.1186/1471-2148-14-67 (PMC4021425; doi:10.1186/1471-2148-14-67)
Supplement: Additional file 3 — Zip archive containing data filesDp,Dp,0,Ds,Ds,0, and a description of these files. [file 1471-2148-14-67-S3.zip › DeGiorgioEtAl_2014_AdditionalFile1/Dataset_Dp0/CL1879Contig1_02.fas]

>PIAL-16
ACACACTGAACCCCCACACTTTGTTGTGCAATTCTAGAACCTCCTCCATTTCTAACAAACTGGAACTTGAATTCTCCAATTGTACTAAATGGTCCTTTAACGAAAGAGCATGGCACTCAGTTTCTTTTAGCTTTAAAGCAGTTTGCAGTTGTCCAACGACGAGCCTTTTTTGTTCCTGAAGAATAGATGCTTCATTTTCAACAAGAGAAATGTCATTCTGAGCCGAACCTGTTAATATCGGTCA
>PIAL-12
ACACACTGAACCCCCACACTTTGTTGTGCAATTCTAGAACCTCCTCCATTTCTAACAAACTGGAACTTGAATTCTCCAATTGTACTAAATGGTCCTTTAACGAAAGAGCATGGCACTCAGTTTCTTTTAGCTTTAAAGCAGTTTGCAGTTGTCCAACGACGAGCCTTTTTTGTTCCTGAAGAATAGATGCTTCATTTTCAACAAGAGAAATGTCATTCTGAGCCGAACCTGTTAATATCGGTCA
>PIAL-3
ACACACTGAACCCCCACACTTTGTTGTGCAATTCTAGAACCTCCTCCATTTCTAACAAACTGGAACTTGAATTCTCCAATTGTACTAAATGGTCCTTTAACGAAAGAGCATGGCACTCAGTTTCTTTTAGCTTTAAAGCAGTTTGCAGTTGTCCAACGACGAGCCTTTTTTGTTCCTGAAGAATAGATGCTTCATTTTCAACAAGAGAAATGTCATTCTGAGCCGAACCTGTTAATATCGGTCA
>PIAL-8
ACACACTGAACCCCCACACTTTGTTGTGCAATTCTAGAACCTCCTCCATTTCTAACAAACTGGAACTTGAATTCTCCAATTGTACTAAATGGTCCTTTAACGAAAGAGCATGGCATTCAGTTTCTTTTAGCTTTAAAGCAGTTTGCAGTTGTCCAACGACTAGCCTCTTTTGTTCCTGAAGAATAGATGCTTCATTTTCGACAAGAGAAATGTCATTCTGAGCCGAACCTGTTAATATCGGTCA
>PIAL-15
ACACACTGAACCCCCACACTTTGTTGTGCAATTCTAGAACCTCCTCCATTTCTAACAAACTGGAACTTGAATTCTCCAATTGTACTAAATGGTCCTTTAACGAAAGAGCATGGCATTCAGTTTCTTTTAGCTTTAAAGCAGTTTGCAGTTGTCCAACGACTAGCCTCTTTTGTTCCTGAAGAATAGATGCTTCATTTTCGACAAGAGAAATGTCATTCTGAGCCGAACCTGTTAATATCGGTCA
>PIAL-6
ACACACTGAACCCCCACACTTTGTTGTGCAATTCTAGAACCTCCTCCATTTCTAACAAACTGGAACTTGAATTCTCCAATTGTACTAAATGGTCCTTTAACGAAAGAGCATGGCACTCAGTTTCTTTTAGCTTAAAAGCAGTTTGCAGTTGTCCAACGACGAGCCTTTTTTGTTCCTGAAGAATAGATGCTTCATTTTCAACAAGAGAAATGTCATTCTGAGCCGAACCTGTTAATATCGGTCA
>PIAL-10
ACACACTGAACCCCCACACTTTGTTGTGCAATTCTAGAACCTCCTCCATTTCTAACAAACTGGAACTTGAATTCTCCAATTGTACTAAATGGTCCTTTAACGAAAGAGCATGGCATTCAGTTTCTTTTAGCTTTAAAGCAGTTTGCAGTTGTCCAACGACTAGCCTCTTTTGTTCCTGAAGAATAGATGCTTCATTTTCGACAAGAGAAATGTCATTCTGAGCCGAACCTGTTAATATCGGTCA
>PIAL-4
ACACACTGAACCCCCACACTTTGTTGTGCAATTCTAGAACCTCCTCCATTTCTAACAAACTGGAACTTGAATTCTCCAATTGTACTAAATGGTCCTTTAACGAAAGAGCATGGCATTCAGTTTCTTTCAGCTTTAAAGCAGTTTGCAGTTGTCCAACGACTAGCCTTTTTTGTTCCTGAAGAATAGATGCTTCATTTTCGACAAGAGAAATGTCATTCTGAGCCGAACCTGTTAATATCGGTCA
>PIAL-13
ACACACTGAACCCCCACACTTTGTTGTGCAATTCTAGAACCTCCTCCATTTCTAACAAACTGGAACTTGAATTCTCCAATTGTACTAAATGGTCCTTTAACGAAAGAGCATGGCATTCAGTTTCTTTTAGCTTTAAAGCAGTTTGCAGTTGTCCAACGACTAGCCTCTTTTGTTCCTGAAGAATAGATGCTTCATTTTCGACAAGAGAAATGTCATTCTGAGCCGAACCTGTTAATATCGGTCA
>PIAL-17
ACACACTGAACCCCCACACTTTGTTGTGCAATTCTAGAACCTCCTCCATTTCTAACAAACTGGAACTTGAATTCTCCAATTGTACTAAATGGTCCTTTAACGAAAGAGCATGGCACTCAGTTTCTTTTAGCTTTAAAGCAGTTTGCAGTTGTCCAACGACGAGCCTTTTTTGTTCCTGAAGAATAGATGCTTCATTTTCAACAAGAGAAATGTCATTCTGAGCCGAACCTGTTAATATCGGTCA
>PIAL-5
ACACACTGAACCCCCACACTTTGTTGTGCAATTCTAGAACCTCCTCCATTTCTAACAAACTGGAACTTGAATTCTCCAATTGTACTAAATGGTCCTTTAACGAAAGAGCATGGCATTCAGTTTCTTTCAGCTTTAAAGCAGTTTGCAGTTGTCCAACGACTAGCCTTTTTTGTTCCTGAAGAATAGATGCTTCATTTTCGACAAGAGAAATGTCATTCTGAGCCGAACCTGTTAATATCGGTCA
>PIAL-9
ACACACTGAACCCCCACACTTTGTTGTGCAATTCTAGAACCTCCTCCATTTCTAACAAACTGGAACTTGAATTCTCCAATTGTACTAAATGGTCCTTTAACGAAAGAGCATGGCATTCAGTTTCTTTCAGCTTTAAAGCAGTTTGCAGTTGTCCAACGACTAGCCTTTTTTGTTCCTGAAGAATAGATGCTTCATTTTCGACAAGAGAAATGTCATTCTGAGCCGAACCTGTTAATATCGGTCA
>PIAL-2
ACACACTGAACCCCCACACTTTGTTGTGCAATTCTAGAACCTCCTCCATTTCTAACAAACTGGAACTTGAATTCTCCAATTGTACTAAATGGTCCTTTAACGAAAGAGCATGGCATTCAGTTTCTTTTAGCTTTAAAGCAGTTTGCAGTTGTCCAACGACTAGCCTCTTTTGTTCCTGAAGAATAGATGCTTCATTTTCGACAAGAGAAATGTCATTCTGAGCCGAACCTGTTAATATCGGTCA
>PIAL-7
ACACACTGAACCCCCACACTTTGTTGTGCAATTCTAGAACCTCCTCCATTTCTAACAAACTGGAACTTGAATTCTCCAATTGTACTAAATGGTCCTTTAACGAAAGAGCATGGCATTCAGTTTCTTTTAGCTTTAAAGCAGTTTGCAGTTGTCCAACGACTAGCCTCTTTTGTTCCTGAAGAATAGATGCTTCATTTTCGACAAGAGAAATGTCATTCTGAGCCGAACCTGTTAATATCGGTCA
>PIAY-18
ACACACTGAACCCCCACACTTTGTTGTGCAATTCTAGAACCTCCTCCATTTCTAACAAACTGGAACTTGAATTCTCCAATTGTACTAAATGGTCCTTTAACGAAAGAGCGTGGCATTCAGTTTCTTTCAGCTTTAAAGCAGTTTGCAGTTGTCCAACGACTAGCTTTTTTTGTTCCTGAAGAATAGATGCTTCATTTTCGACAAGAGAAATGTCATTCTGAGCCGAACCTGTTAATATCGGTCA
>PIAY-6
ACACACTGAACCCCCACACTTTGTTGTGCAATTCTAGAACCTCCTCCATTTCTAACAAACTGGAACTTGAATTCTCCAATTGTACTAAATGGTCCTTTAACGAAAGAGCGTGGCATTCAGTTTCTTTCAGCTTTAAAGCAGTTTGCAGTTGTCCAACGACTAGCTTTTTTTGTTCCTGAAGAATAGATGCTTCATTTTCGACAAGAGAAATGTCATTCTGAGCCGAACCTGTTAATATCGGTCA
>PIAY-14
ACACACTGAACCCCCACACTTTGTTGTGCAATTCTAGAACCTCCTCCATTTCTAACAAACTGGAACTTGAATTCTCCAATTGTACTAAATGGTCCTTTAACGAAAGAGCGTGGCATTCAGTTTCTTTCAGCTTTAAAGCAGTTTGCAGTTGTCCAACGACTAGCTTTTTTTGTTCCTGAAGAATAGATGCTTCATTTTCGACAAGAGAAATGTCATTCTGAGCCGAACCTGTTAATATCGGTCA
>PIAY-3
ACACACTGAACCCCCACACTTTGTTGTGCAATTCTAGAACCTCCTCCATTTCTACCAAACTGGCACTTGAATTCTCCAATTGTACTAAATGGTCCTTTAATGAAAGAGCATGGCATTCAGTTTCTTTTAGCTTTAAAGCAGTTTGCAGTTGTCCAACGACTAGCCTTTTTTGTTCCTGAAGAATAGATGCTTCATTTTCAACAAGAGAAATGTCATTCTGAGCCGAACCTGTTAATATCGGTCA
>PIAY-13
ACACACTGAACCCCCACACTTTGTTGTGCAATTCTAGAACCTCCTCCATTTCTAACAAACTGGAACTTGAATTCTCCAATTGTACTAAATGGTCCTTTAACGAAAGAGCATGGCATTCAGTTTCTTTTAGCTTTAAAGCAGTTTGCAGTTGTCCAACGACTAGCCTTTTTTGTTCCTGAAGAATAGATGCTTCATTTTCGACAAGGGAAATGTCATTCTGAGCCGAACCTGTTAATATCGGTCA
>PIAY-5
ACACACTGAACCCCCACACTTTGTTGTGCAATTCTAGAACCTCCTCCATTTCTAACAAACTGGAACTTGAATTCTCCAATTGTACTAAATGGTCCTTTAACGAAAGAGCATGGCATTCAGTTTCTTTTATCTTTAAAGCAGTTTGCAGTTGTCCAACGACTAGCCTTTTTTGTTCCTGAAGAATAGATGCTTCATTTTCGACAAGAGAAATGTCATTCTGAGCCGAACCTGTTAATATCGGTCA
>PIAY-9
ACACACTGAACCCCCACACTTTGTTGTGCAATTCTAGAACCTCCTCCATTTCTAACAAACTGGAACTTGAATTCTCCAATTGTACTAAATGGTCCTTTAACGAAAGAGCGTGGCATTCAGTTTCTTTCAGCTTTAAAGCAGTTTGCAGTTGTCCAACGACTAGCTTTTTTTGTTCCTGAAGAATAGATGCTTCATTTTCGACAAGAGAAATGTCATTCTGAGCCGAACCTGTTAATATCGGTCA
>PIAY-1
ACACACTGAACCCCCACACTTTGTTGTGCAATTCTAGAACCTCCTCCATTTCTAACAAACTGGAACTTGAATTCTCCAATTGTACTAAATGGTCCTTTAACGAAAGAGCGTGGCATTCAGTTTCTTTCAGCTTTAAAGCAGTTTGCAGTTGTCCAACGACTAGCTTTTTTTGTTCCTGAAGAATAGATGCTTCATTTTCGACAAGAGAAATGTCATTCTGAGCCGAACCTGTTAATATCGGTCA
>PIAY-16
ACACACTGAACCCCCACACTTTGTTGTGCAATTCTAGAACCTCCTCCATTTCTACCAAACTGGCACTTGAATTCTCCAATTGTACTAAATGGTCCTTTAATGAAAGAGCATGGCATTCAGTTTCTTTTAGCTTTAAAGCAGTTTGCAGTTGTCCAACGACTAGCCTTTTTTGTTCCTGAAGAATAGATGCTTCATTTTCAACAAGAGAAATGTCATTCTGAGCCGAACCTGTTAATATCGGTCA
>PIAY-15
ACACACTGAACCCCCACACTTTGTTGTGCAATTCTAGAACCTCCTCCATTTCTACCAAACTGGCACTTGAATTCTCCAATTGTACTAAATGGTCCTTTAATGAAAGAGCATGGCATTCAGTTTCTTTTAGCTTTAAAGCAGTTTGCAGTTGTCCAACGACTAGCCTTTTTTGTTCCTGAAGAATAGATGCTTCATTTTCAACAAGAGAAATGTCATTCTGAGCCGAACCTGTTAATATCGGTCA
>PIAY-19
ACACACTGAACCCCCACACTTTGTTGTGCAATTCTAGAACCTCCTCCATTTCTACCAAACTGGCACTTGAATTCTCCAATTGTACTAAATGGTCCTTTAATGAAAGAGCATGGCATTCAGTTTCTTTTAGCTTTAAAGCAGTTTGCAGTTGTCCAACGACTAGCCTTTTTTGTTCCTGAAGAATAGATGCTTCATTTTCAACAAGAGAAATGTCATTCTGAGCCGAACCTGTTAATATCGGTCA
>PIAY-8
ACACACTGAACCCCCACACTTTGTTGTGCAATTCTAGAACCTCCTCCATTTCTACCAAACTGGCACTTGAATTCTCCAATTGTACTAAATGGTCCTTTAATGAAAGAGCATGGCATTCAGTTTCTTTTAGCTTTAAAGCAGTTTGCAGTTGTCCAACGACTAGCCTTTTTTGTTCCTGAAGAATAGATGCTTCATTTTCAACAAGAGAAATGTCATTCTGAGCCGAACCTGTTAATATCGGTCA
>PIAY-4
ACACACTGAACCCCCACACTTTGTTGTGCAATTCTAGAACCTCCTCCATTTCTAACAAACTGGAACTTGAATTCTCCAATTGTACTAAATGGTCCTTT---------------------------------------------------------ACGACTAGCTTTTTTTGTTCCTGAAGAATAGATGCTTCATTTTCGACAAGAGAAATGTCATTCTGAGCCGAACCTGTTAATATCGGTCA
>PIAY-17
ACACACTGAACCCCCACACTTTGTTGTGCAATTCTAGAACCTCCTCCATTTCTAACAAACTGGAACTTGAATTCTCCAATTGTACTAAATGGTCCTTTAACGAAAGAGCGTGGCATTCAGTTTCTTTCAGCTTTAAAGCAGTTTGCAGTTGTCCAACGACTAGCTTTTTTTGTTCCTGAAGAATAGATGCTTCATTTTCGACAAGAGAAATGTCATTCTGAGCCGAACCTGTTAATATCGGTCA
>PIAY-2
ACACACTGAACCCCCACACTTTGTTGTGCAATTCTAGAACCTCCTCCATTTCTACCAAACTGGCACTTGAATTCTCCAATTGTACTAAATGGTCCTTTAATGAAAGAGCATGGCATTCAGTTTCTTTTAGCTTTAAAGCAGTTTGCAGTTGTCCAACGACTAGCCTTTTTTGTTCCTGAAGAATAGATGCTTCATTTTCAACAAGAGAAATGTCATTCTGAGCCGAACCTGTTAATATCGGTCA
>PIBU-1
ACACACTGAACCCCCACACTTTGTTGTGCAATTCTAGAACCTCCTCCATTTCTAACAAACCGGCACTTGAATTCTCCAATTGTACTAAGTGGTCCTTTAACGAAAGAGCATGGCATTCAGTTTCTTTTAGCTTTAAAGCAGTTTGCAGTTGTCCAACGACTAGCCTTTTTTGTTCCTGAAGAATAGATGCTTCATTCTCGACAAGAGCAATGTCATTCTGAGCCGAACCTGTTAATATCGGTCA
>PIFL-13
ACACACTGAACCCCCACACTTTGTTGTGCAATTCTAGAACCTCCTCCATTTCTACCAAACTGGCACTTGAATTCTCCAATTGTACTAAATGGTCCTTTAACGAAAGAGCATGGCATTCAGTTTCTTTTAGCTTTAAAGCAGTTTGCAGTTGTCCAACGACTAGCCTTTTTTGTTCCTGAAGAATAGATGCTTCATTTTCAACAAGAGAAATGTCATTCTGAGCCGAACCTGTTAATATCGGTCA
>PIFL-11
ACACACTGAACCCCCACACTTTGTTGTGCAATTCTAGAACCTCCTCCATTTCTAACAAACTGGAACTTGAATTCTCCAATTGTACTAAATGGTCCTTTAACGAAAGAGCGTGGCATTCAGTTTCTTTCAGCTTTAAAGCAGTTTGCAGTTGTCCAACGACTAGCTTTTTTTGTTCCTGAAGAATAGATGCTTCATTTTCGACAAGAGAAATGTCATTCTGAGCCGAACCTGTTAATATCGGTCA
>PIFL-12
ACACACTGAACCCCCACACTTTGTTGTGCAATTCTAGAACCTCCTCCATTTCTACCAAACTGGCACTTGAATTCTCCA----------------------------------------------------------AGCAGTTTGCAGTTGTCCAACGACTAGCCTTTTTTGTTCCTGAAAAATAGATGCTTCATTTTCAACAAGAGAAATGTCATTCTGAGCCGAACCTGTTAATATCGGTCA
>PIFL-15
ACACACTGAACCCCCACACTTTGTTGTGCAATTCTAGAACCTCCTCCATTTCTAACAAACTGGAACTTGAATTCTCCAATTGTACTAAATGGTCCTTTAACGAAAGAGCATGGCATTCAGTTTCTTTTATCTTTAAAGCAGTTTGCAGTTGTCCAACGACTAGCCTTTTTTGTTCCTGAAGAATAGATGCTTCATTTTCGACAAGAGAAATGTCATTCTGAGCCGAACCTGTTAATATCGGTCA
>PIFL-10
ACACACTGAACCCCCACACTTTGTTGTGCAATTCTAGAACCTCCTCCATTTCTAACAAACTGGAACTTGAATTCTCCAATTGTACTAAATGGTCCTTTAACGAAAGAGCGTGGCATTCAGTTTCTTTCAGCTTTAAAGCAGTTTGCAGTTGTCCAACGACTAGCTTTTTTTGTTCCTGAAGAATAGATGCTTCATTTTCGACAAGAGAAATGTCATTCTGAGCCGAACCTGTTAATATCGGTCA
>PIFL-1
ACACACTGAACCCCCACACTTTGTTGTGCAATTCTAGAACCTCCTCCATTTCTAACAAACTGGAACTTGAATTCTCCAATTGTACTAAATGGTCCTTTAACGAAAGAGCGTGGCATTCAGTTTCTTTCAGCTTTAAAGCAGTTTGCAGTTGTCCAACGACTAGCTTTTTTTGTTCCTGAAGAATAGATGCTTCATTTTCGACAAGAGAAATGTCATTCTGAGCCGAACCTGTTAATATCGGTCA
>PIFL-5
ACACACTGAACCCCCACACTTTGTTGTGCAATTCTAGAACCTCCTCCATTTCTAACAAACTGGAACTTGAATTCTCCAATTGTACTAAATGGTCCTTTAACGAAAGAGCGTGGCATTCAGTTTCTTTCAGCTTTAAAGCAGTTTGCAGTTGTCCAACGACTAGCTTTTTTTGTTCCTGAAGAATAGATGCTTCATTTTCGACAAGAGAAATGTCATTCTGAGCCGAACCTGTTAATATCGGTCA
>PIFL-4
ACACACTGAACCCCCACACTTTGTTGTGCAATTCTAGAACCTCCTCCATTTCTAACAAACTGGAACTTGAATTCTCCAATTGTACTAAATGGTCCTTTAACGAAAGAGCGTGGCATTCAGTTTCTTTCAGCTTTAAAGCAGTTTGCAGTTGTCCAACGACTAGCTTTTTTTGTTCCTGAAGAATAGATGCTTCATTTTCGACAAGAGAAATGTCATTCTGAGCCGAACCTGTTAATATCGGTCA
>PIFL-17
ACACACTGAACCCCCACACTTTGTTGTGCAATTCTAGAACCTCCTCCATTTCTAACAAACTGGAACTTGAATTCTCCAATTGTACTAAATGGTCCTTTAACGAAAGAGCGTGGCATTCAGTTTCTTTCAGCTTTAAAGCAGTTTGCAGTTGTCCAACGACTAGCTTTTTTTGTTCCTGAAGAATAGATGCTTCATTTTCGACAAGAGAAATGTCATTCTGAGCCGAACCTGTTAATATCGGTCA
>PIFL-14
ACACACTGAACCCCCACACTTTGTTGTGCAATTCTAGAACCTCCTCCATTTCTAACAAACTGGAACTTGAATTCTCCAATTGTACTAAATGGTCCTTTAACGAAAGAGCGTGGCATTCAGTTTCTTTCAGCTTTAAAGCAGTTTGCAGTTGTCCAACGACTAGCTTTTTTTGTTCCTGAAGAATAGATGCTTCATTTTCGACAAGAGAAATGTCATTCTGAGCCGAACCTGTTAATATCGGTCA
>PIFL-8
ACACACTGAACCCCCACACTTTGTTGTGCAATTCTAGAACCTCCTCCATTTCTAACAAACTGGAACTTGAATTCTCCAATTGTACTAAATGGTCCTTTAACGAAAGAGCGTGGCATTCAGTTTCTTTCAGCTTTAAAGCAGTTTGCAGTTGTCCAACGACTAGCTTTTTTTGTTCCTGAAGAATAGATGCTTCATTTTCAACAAGAGAAATGTCATTCTGAGCCGAACCTGTTAATATCGGTCA
>PIFL-9
ACACACTGAACCCCCACACTTTGTTGTGCAATTCTAGAACCTCCTCCATTTCTAACAAACTGGAACTTGAATTCTCCAATTGTACTAAATGGTCCTTTAACGAAAGAGCGTGGCATTCAGTTTCTTTCAGCT---AAGCAGTTTGCAGTTGTCCAACGACTAGCTTTTTTTGTTCCTGAAGAATAGATGCTTCATTTTCGACAAGAGAAATGTCATTCTGAGCCGAACCTGTTAATATCGGTCA
>PIFL-16
ACACACTGAACCCCCACACTTTGTTGTGCAATTCTAGAACCTCCTCTATTTCTAACAAACTGGAACTTGAATTCTCCAATTGTACTAAATGGTCCTTTAACGAAAGAGCGTGGCATTCAGTTTCTTTCAGCTTTAAAGCAGTTTGCAGTTGTCCAACGACTAGCTTTTTTTGTTCCTGAAGAATAGATGCTTCATTTTCGACAAGAGAAATGTCATTCTGAGCCGAACCTGTTAATATCGGTCA
>PIFL-3
ACACACTGAACCCCCACACTTTGTTGTGCAATTCTAGAACCTCCTCCATTTCTAACAAACTGGAACTTGAATTCTCCAATTGTACTAAATGGTCCTTTAACGAAAGAGCGTGGCATTCAGTTTCTTTCAGCTTTAAAGCAGTTTGCAGTTGTCCAACGACTAGCTTTTTTTGTTCCTGAAGAATAGATGCTTCATTTTCGACAAGAGAAATGTCATTCTGAGCCGAACCTGTTAATATCGGTCA
>PIGE-1
ACACACTGAACCCCCACACTTTGTTGTGCAATTCTAGAACCTCCTCCATTTCTAACAAACCGGCACTTGAATTCTCCAATTGTACTAAGTGGTCCTTTAACGAAAGAGCATGGCATTCAGTTTCTTTTAGCTTTAAAGCAGTTTGCAGTTGTCCAACGACTAGCCTTTTTTGTTCCTGAAGAATAGATGCTTCATTCTCGACAAGAGCAATGTCATTCTGAGCCGAACCTGTTAATATCGGTCA
>PIGE-2
ACACACTGAACCCCCACACTTTGTTGTGCAATTCTAGAACCTCCTCCATTTCTAACAAACCGGCACTTGAATTCTCCAATTGTACTAAGTGGTCCTTTAACGAAAGAGCATGGCATTCAGTTTCTTT-----------------GCAGTTGTCCAACGACTAGCCTTTTTTGTTCCTGAAGAATAGATGCTTCATTCTCGACAAGAGCAATGTCATTCTGAGCCGAACCTGTTAATATCGGTCA
>PIMN-4
ACACACTGAACCCCCACACTTTGTTGTGCAATTCTAGAACCTCCTCCATTTCTAACAAACTGGAACTTGAATTCTCCAATTGTACTAAATGGTCCTTTAACGAAAGAGCATGGCATTCAGTTTCTTTTATCTTTAAAGCAGTTTGCAGTTGTCCAACGACTAGCCTTTTTTGTTCCTGAAGAATAGATGCTTCATTTTCAACAAGAGAAATGTCATTCTGAGCCGAACCTGTTAATATCGGTCA
>PIMN-3
ACACACTGAACCCCCACACTTTGTTGTGCAATTCTAGAACCTCCTCCATTTCTAACAAACTGGAACTTGAATTCTCCAATTGCACTAAATGGTCCTTTAACGAAAGAGCATGGCATTCAGTTTCTTTC----------CAGTTTGCAGTTGTCCAACGACTAGCCTTTTTTGTTCCTGAAGAATAGATGCTTCATTTTCGACAAGAGAAATGTCATTCTGAGCCGAACCTGTTAATATCGGTCA
>PIMN-11
ACACACTGAACCCCCACACTTTGTTGTGCAATTCTAGAACCTCCTCCATTTCTAACAAACTGGAACTTGAATTCTCCAATTGTACTAAATGGTCCTTTAACGAAAGAGCATGGCATTCAGTTTCTTTTATCTTTAAAGCAGTTTGCAGTTGTCCAACGACTAGCCTTTTTTGTTCCTGAAGAATAGATGCTTCATTTTCGACAAGAGAAATGTCATTCTGAGCCGAACCTGTTAATATCGGTCA
>PIMN-16
ACACACTGAACCCCCACACTTTGTTGTGCAATTCTAGAACCTCCTCCATTTCTAACAAACTGGAACTTGAATTCTCCAATTGTACTAAATGGTCCTTTAACGAAAGAGCATGGCATTCAGTTTCTTTTATCTTTAAAGCAGTTTGCAGTTGTCCAACGACTAGCCTTTTTTGTTCCTGAAGAATAGATGCTTCATTTTCGACAAGAGAAATGTCATTCTGAGCCGAACCTGTTAATATCGGTCA
>PIMN-14
ACACACTGAACCCCCACACTTTGTTGTGCAATTCTAGAACCTCCTCCATTTCTAACAAACTGGAACTTGAATTCTCCAATTGTACTAAATGGTCCTTTAACGAAAGAGCATGGCATTCAGTTTCTTTTATCTTTAAAGCAGTTTGCAGTTGTCCAACGACTAGCCTTTTTTGTTCCTGAAGAATAGATGCTTCATTTTCGACAAGAGAAATGTCATTCTGAGCCGAACCTGTTAATATCGGTCA
>PIMN-10
ACACACTGAACCCCCACACTTTGTTGTGCAATTCTAGAACCTCCTCCATTTCTAACAAACTGGAACTTGAATTCTCCAATTGCACTAAATGGTCCTTTAACGAAAGAGCATGGCATTCAGTTTCTTTCAGCTTTAAAGCAGTTTGCAGTTGTCCAACGACTAGCCTTTTTTGTTCCTGAAGAATAGATGCTTCATTTTCGACAAGAGAAATGTCATTCTGAGCCGAACCTGTTAATATCGGTCA
>PIMN-9
ACACACTGAACCCCCACACTTTGTTGTGCAATTCTAGAACCTCCTCCATTTCTAACAAACTGGAACTTGAATTCTCCAATTGTACTAAATGGTCCTTTAACGAAAGAGCATGGCATTCAGTTTCTTTTATCTTTAAAGCAGTTTGCAGTTGTCCAACGACTAGCCTTTTTTGTTCCTGAAGAATAGATGCTTCATTTTCGACAAGAGAAATGTCATTCTGAGCCGAACCTGTTAATATCGGTCA
>PIMN-17
ACACACTGAACCCCCACACTTTGTTGTGCAATTCTAGAACCTCCTCCATTTCTAACAAACTGGAACTTGAATTCTCCAATTGTACTAAATGGTCCTTTAACGAAAGAGCATGGCATTCAGTTTCTTTTATCTTTAAAGCAGTTTGCAGTTGTCCAACGACTAGCCTTTTTTGTTCCTGAAGAATAGATGCTTCATTTTCGACAAGAGAAATGTCATTCTGAGCCGAACCTGTTAATATCGGTCA
>PIMN-18
ACACACTGAACCCCCACACTTTGTTGTGCAATTCTAGAACCTCCTCCATTTCTAACAAACTGGAACTTGAATTCTCCAATTGTACTAAATGGTCCTTTAACGAAAGAGCATGGCATTCAGTTTCTTTTATCTTTAAAGCAGTTTGCAGTTGTCCAACGACTAGCCTTTTTTGTTCCTGAAGAATAGATGCTTCATTTTCGACAAGAGAAATGTCATTCTGAGCCGAACCTGTTAATATCGGTCA
>PIMN-6
ACACACTGAACCCCCACACTTTGTTGTGCAATTCTAGAACCTCCTCCATTTCTAACAAACTGGAACTTGAATTCTCCAATTGTACTAAATGGTCCTTTAACGAAAGAGCATGGCATTCAGTTTCTTTTATCTTTAAAGCAGTTTGCAGTTGTCCAACGACTAGCCTTTTTTGTTCCTGAAGAATAGATGCTTCATTTTCGACAAGAGAAATGTCATTCTGAGCCGAACCTGTTAATATCGGTCA
>PIMN-1
ACACACTGAACCCCCACACTTTGTTGTGCAATTCTAGAACCTCCTCCATTTCTAACAAACTGGAACTTGAATTCTCCAATTGTACTAAATGGTCCTTTAACGAAAGAGCATGGCATTCAGTTTCTTTTATCTTTAAAGCAGTTTGCAGTTGTCCAACGACTAGCCTTTTTTGTTCCTGAAGAATAGATGCTTCATTTTCGACAAGAGAAATGTCATTCTGAGCCGAACCTGTTAATATCGGTCA
>PIMN-2
ACACACTGAACCCCCACACTTTGTTGTGCAATTCTAGAACCTCCTCCATTTCTAACAAACTGGAACTTGAATTCTCCAATTGTACTAAATGGTCCTTTAACGAAAGAGCATGGCATTCAGTTTCTTTTATCTTTAAAGCAGTTTGCAGTTGTCCAACGACTAGCCTTTTTTGTTCCTGAAGAATAGATGCTTCATTTTCGACAAGAGAAATGTCATTCTGAGCCGAACCTGTTAATATCGGTCA
>PIMN-7
ACACACTGAACCCCCACACTTTGTTGTGCAATTCTAGAACCTCCTCCATTTCTAACAAAAAGGAACTTGAATTCTCCAATTGTACTAAATGGTCCTTTAACGAAAGAGCATGGCATTCAGTTTCTTTTATCTTTAAAGCAGTTTGCAGTTGTCCAACGACTAGCCTTTTTTGTTCCTGAAGAATAGATGCTTCATTTTCAACAAGAGAAATGTCATTCTGAGCCGAACCTGTTAATATCGGTCA
>PIMN-8
ACACACTGAACCCCCACACTTTGTTGTGCAATTCTAGAACCTCCTCCATTTCTAACAAACTGGAACTTGAATTCTCCAATTGCACTAAATGGTCCTTTAACGAAAGAGCATGGCATTCAGTTTCTTTCAGCTTTAAAGCAGTTTGCAGTTGTCCAACGACTAGCCTTTTTTGTTCCTGAAGAATAGATGCTTCATTTTCGACAAGAGAAATGTCATTCTGAGCCGAACCTGTTAATATCGGTCA
>PIMN-15
ACACACTGAACCCCCACACTTTGTTGTGCAATTCTAGAACCTCCTCCATTTCTAACAAACTGGAACTTGAATTCTCCAATTGTACTAAATGGTCCTTTAACGAAAGAGCATGGCATTCAGTTTCTTTTATCTTTAAAGCAGTTTGCAGTTGTCCAACGACTAGCCTTTTTTGTTCCTGAAGAATAGATGCTTCATTTTCGACAAGAGAAATGTCATTCTGAGCCGAACCTGTTAATATCGGTCA
>PIMN-13
ACACACTGAACCCCCACACTTTGTTGTGCAATTCTAGAACCTCCTCCATTTCTAACAAACTGGAACTTGAATTCTCCAATTGTACTAAATGGTCCTTTAACGAAAGAGCATGGCATTCAGTTTCTTTTATCTTTAAAGCAGTTTGCAGTTGTCCAACGACTAGCCTTTTTTGTTCCTGAAGAATAGATGCTTCATTTTCGACAAGAGAAATGTCATTCTGAGCCGAACCTGTTAATATCGGTCA
>PISB-6
ACACACTGAACCCCCACACTTTGTTGTGCAATTCTAGAACCTCCTCCATTTCTAACAAACTGGAACTTGAATTCTCCAATTGTACTAAATGGTCCTTTAACGAAAGAGCGTGGCATTCAGTTTCTTTCAGCTTTAAAGCAGTTTGCAGTTGTCCAACGACTAGCTTTTTTTGTTCCTGAAGAATAGATGCTTCATTTTCGACAAGAGAAATGTCATTCTGAGCCGAACCTGTTAATATCGGTCA
>PISB-2
ACACACTGAACCCCCACACTTTGTTGTGCAATTCTAGAACCTCCTCCATTTCTAACAAACTGGAACTTGAATTCTCCAATTGTACTAAATGGTCCTTTAACGAAAGAGCATGGCATTCAGTTTCTTTTATCTTTAAAGCAGTTTGCAGTTGTCCAACGACTAGCCTTTTTTGTTCCTGAAGAATAGATGCTTCATTTTCGACAAGAGAAATGTCATTCTGAGCCGAACCTGTTAATATCGGTCA
>PISB-15
ACACACTGAACCCCCACACTTTGTTGTGCAATTCTAGAACCTCCTCCATTTCTAACAAACTGGAACTTGAATTCTCCAATTGTACTAAATGGTCCTTTAACGAAAGAGCATGGCATTCAGTTTCTTTTAGCTTTAAAGCAGTTTGCAGTTGTCCAACGACTAGCCTTTTTTGTTCCTGAAGAATAGATGCTTCATTTTCGACAAGGGAAATGTCATTCTGAGCCGAACCTGTTAATATCGGTCA
>PISB-12
ACACACTGAACCCCCACACTTTGTTGTGCAATTCTAGAACCTCCTCCATTTCTAACAAACTGGAACTTGAATTCTCCAATTGTACTAAATGGTCCTTTAACGAAAGAGCGTGGCATTCAGTTTCTTTCAGCTTTAAAGCAGTTTGCAGTTGTCCAACGACTAGCTTTTTTTGTTCCTGAAGAATAGATGCTTCATTTTCGACAAGAGAAATGTCATTCTGAGCCGAACCTGTTAATATCGGTCA
>PISB-10
ACACACTGAACCCCCACACTTTGTTGTGCAATTCTAGAACCTCCTCCATTTCTAACAAACTGGAACTTGAATTCTCCAATTGTACTAAATGGTCCTTTAACGAAAGAGCGTGGCATTCAGTTTCTTTCAGCTTTAAAGCAGTTTGCAGTTGTCCAACGACTAGCTTTTTTTGTTCCTGAAGAATAGATGCTTCATTTTCGACAAGAGAAATGTCATTCTGAGCCGAACCTGTTAATATCGGTCA
>PISB-11
ACACACTGAACCCCCACACTTTGTTGTGCAATTCTAGAACCTCCTCCATTTCTAACAAACTGGAACTTGAATTCTCCAATTGTACTAAATGGTCCTTTAACGAAAGAGCATGGCATTCAGTTTCTTTTATCTTTAAAGCAGTTTGCAGTTGTCCAACGACTAGCCTTTTTTGTTCCTGAAGAATAGATGCTTCATTTTCGACAAGAGAAATGTCATTCTGAGCCGAACCTGTTAATATCGGTCA
>PISB-14
ACACACTGAACCCCCACACTTTGTTGTGCAATTCTAGAACCTCCTCCATTTCTAACAAACTGGAACTTGAATTCTCCAATTGTACTAAATGGTCCTTTAACGAAAGAGCGTGGCATTCAGTTTCTTTCAGCTTTAAAGCAGTTTGCAGTTGTCCAACGACTAGCTTTTTTTGTTCCTGAAGAATAGATGCTTCATTTTCGACAAGAGAAATGTCATTCTGAGCCGAACCTGTTAATATCGGTCA
>PISB-16
ACACACTGAACCCCCACACTTTGTTGTGCAATTCTAGAACCTCCTCCATTTCTAACAAACTGGAACTTGAATTCTCCAATTGTACTAAATGGTCCTTTAACGAAAGAGCGTGGCATTCAGTTTCTTTCAGCTTTAAAGCAGTTTGCAGTTGTCCAACGACTAGCTTTTTTTGTTCCTGAAGAATAGATGCTTCATTTTCGACAAGAGAAATGTCATTCTGAGCCGAACCTGTTAATATCGGTCA
>PISB-17
ACACACTGAACCCCCACACTTTGTTGTGCAATTCTAGAACCTCCTCCATTTCTAACAAACTGGAACTTGAATTCTCCAATTGTACTAAATGGTCCTTTAACGAAAGAGCATGGCATTCAGTTTCTTTTAGCTTTAAAGCAGTTTGCAGTTGTCCAACGACTAGCCTTTTTTGTTCCTGAAGAATAGATGCTTCATTTTCGACAAGGGAAATGTCATTCTGAGCCGAACCTGTTAATATCGGTCA
>PISB-18
ACACACTGAACCCCCACACTTTGTTGTGCAATTCTAGAACCTCCTCCATTTCTAACAAACTGGAACTTGAATTCTCCAATTGTACTAAATGGTCCTTTAACGAAAGAGCGTGGCATTCAGTTTCTTTCAGCTTTAAAGCAGTTTGCAGTTGTCCAACGACTAGCTTTTTTTGTTCCTGAAGAATAGATGCTTCATTTTCGACAAGAGAAATGTCATTCTGAGCCGAACCTGTTAATATCGGTCA
>PISB-7
ACACACTGAACCCCCACACTTTGTTGTGCAATTCTAGAACCTCCTCCATTTCTAACAAACTGGAACTTGAATTCTCCAATTGTACTAAATGGTCCTTTAACGAAAGAGCATGGCATTCAGTTTCTTTTATCTTTAAAGCAGTTTGCAGTTGTCCAACGACTAGCCTTTTTTGTTCCTGAAGAATAGATGCTTCATTTTCGACAAGAGAAATGTCATTCTGAGCCGAACCTGTTAATATCGGTCA
>PISB-3
ACACACTGAACCCCCACACTTTGTTGTGCAATTCTAGAACCTCCTCCATTTCTAACAAACTGGAACTTGAATTCTCCAATTGTACTAAATGGTCCTTTAACGAAAGAGCATGGCATTCAGTTTCTTTTATCTTTAAAGCAGTTTGCAGTTGTCCAACGACTAGCCTTTTTTGTTCCTGAAGAATAGATGCTTCATTTTCGACAAGAGAAATGTCATTCTGAGCCGAACCTGTTAATATCGGTCA
>PISB-13
ACACACTGAACCCCCACACTTTGTTGTGCAATTCTAGAACCTCCTCCATTTCTAACAAACTGGAACTTGAATTCTCCAATTGTACTAAATGGTCCTTTAACGAAAGAGCGTGGCATTCAGTTTCTTTCAGCTTTAAAGCAGTTTGCAGTTGTCCAACGACTAGCTTTTTTTGTTCCTGAAGAATAGATGCTTCATTTTCGACAAGAGAAATGTCATTCTGAGCCGAACCTGTTAATATCGGTCA
>PISQ-1
ACACACTGAACCCCCACACTTTGTTGTGCAATTCTAGAACCTCCTCCATTTCTAACAAACCGGCACTTGAATTCTCCAATTGTACTAAGTGGTCCTTTAACGAAAGAGCATGGCATTCAGTTTCTTTTAGCTTTAAAGCAGTTTGCAGTTGTCCAACGACTAGCCTTTTTTGTTCCTGAAGAATAGATGCTTCATTCTCGACAAGAGCAATGTCATTCTGAGCCGAACCTGTTAATATCGGTCA
>PISQ-2
ACACACTGAACCCCCACACTTTGTTGTGCAATTCTAGAACCTCCTCCATTTCTAACAAACCGGCACTTGAATTCTCCAATTGTACTAAGTGGTCCTTTAACGAAAGAGCATGGCATTCAGTTTCTTTTAGCTTTAAAGCAGTTTGCAGTTGTCCAACGACTAGCCTTTTTTGTTCCTGAAGAATAGATGCTTCATTCTCGACAAGAGCAATGTCATTCTGAGCCGAACCTGTTAATATCGGTCA
>PIST-3
ACACACTGAACCCCCACACTTTGTTGTGCAATTCTAGAACCTCCTCCATTTCTAACAAACTGGAACTTGAATTCTCCAATTGTACTAAATGGTCCTTTAACGAAAGAGCATGGCATTCAGTTTCTTTTAGCTTTAAAGCAGTTTGCAGTTGTCCAACGACTAGCCTTTTTTGTTCCTGAAGAATAGATGCTTCATTTTCAACAAGAGAAATGTCATTCTGAGCCGAACCTGTTAATATCGGTCA
>PIST-10
ACACACTGAACCCCCACACTTTGTTGTGCAATTCTAGAACCTCCTCCATTTCTAACAAACTGGAACTTGAATTCTCCAATTGTACTAAATGGTCCTTTAACGAAAGAGCATGGCATTCAGTTTCTTTTAGCTTTAAAGCAGTTTGCAGTTGTCCAACGACTAGCCTTTTTTGTTCCTGAAGAATAGATGCTTCATTTTCAACAAGAGAAATGTCATTCTGAGCCGAACCTGTTAATATCGGTCA
>PIST-12
ACACACTGAACCCCCACACTTTGTTGTGCAATTCTAGAACCTCCTCCATTTCTAACAAACTGGAACTTGAATTCTCCAATTGTACTAAATGGTCCTTTAACGAAAGAGCATGGCATTCAGTTTCTTTTAGCTTTAAAGCAGTTTGCAGTTGTCCAACGACTAGCCTTTTTTGTTCCTGAAGAATAGATGCTTCATTTTCAACAAGAGAAATGTCATTCTGAGCCGAACCTGTTAATATCGGTCA
>PIST-8
ACACACTGAACCCCCACACTTTGTTGTGCAATTCTAGAACCTCCTCCATTTCTAACAAACTGGAACTTGAATTCTCCAATTGTACTAAATGGTCCTTTAACGAAAGAGCATGGCATTCAGTTTCTTTTAGCTTTAAAGCAGTTTGCAGTTGTCCAACGACTAGCCTTTTTTGTTCCTGAAGAATAGATGCTTCATTTTCAACAAGAGAAATGTCATTCTGAGCCGAACCTGTTAATATCGGTCA
>PIST-19
ACACACTGAACCCCCACACTTTGTTGTGCAATTCTAGAACCTCCTCCATTTCTAACAAACTGGAACTTGAATTCTCCAATTGTACTAAATGGTCCTTTAACGAAAGAGCATGGCATTCAGTTTCTTTTAGCTTTAAAGCAGTTTGCAGTTGTCCAACGACTAGCCTTTTTTGTTCCTGAAGAATAGATGCTTCATTTTCAACAAGAGAAATGTCATTCTGAGCCGAACCTGTTAATATCGGTCA
>PIST-13
ACACACTGAACCCCCACACTTTGTTGTGCAATTCTAGAACCTCCTCCATTTCTAACAAACTGGAACTTGAATTCTCCAATTGTACTAAATGGTCCTTTAACGAAAGAGCATGGCATTCAGTTTCTTTTAGCTTTAAAGCAGTTTGCAGTTGTCCAACGACTAGCCTTTTTTGTTCCTGAAGAATAGATGCTTCATTTTCAACAAGAGAAATGTCATTCTGAGCCGAACCTGTTAATATCGGTCA
>PICH-X3
ACACACTGAACCCCCACACTTTGTTGTGCAATTCTAGAACCTCCTCCATTTCTAACAAACTGGAACTTGAATTCTCCAATTGTACTAAATGGTCCTTTAACGAAAGAGCATGGCATTCAGTTTCTTTTATCTTTAAAGCAGTTTGCAGTTGTCCAACGACTAGCCTTTTTTGTTCCTGAAGAATAGATGCTTCATTTTCGACAAGAGAAATGTCATTCTGAGCCGAACCTGTTAATATCGGTCA
>PIST-14
ACACACTGAACCCCCACACTTTGTTGTGCAATTCTAGAACCTCCTCCATTTCTAACAAACTGGAACTTGAATTCTCCAATTGTACTAAATGGTCCTTTAACGAAAGAGCATGGCATTCAGTTTCTTTTATCTTTAAAGCAGTTTGCAGTTGTCCAACGACTAGCCTTTTTTGTTCCTGAAGAATAGATGCTTCATTTTCGACAAGAGAAATGTCATTCTGAGCCGAACCTGTTAATATCGGTCA
>PICH-X1
ACACACTGAACCCCCACACTTTGTTGTGCAATTCTAGAACCTCCTCCATTTCTAACAAACTGGAACTTGAATTCTCCAATTGTACTAAATGGTCCTTTAACGAAAGAGCATGGCATTCAGTTTCTTTTATCTTTAAAGCAGTTTGCAGTTGTCCAACGACTAGCCTTTTTTGTTCCTGAAGAATAGATGCTTCATTTTCGACAAGAGAAATGTCATTCTGAGCCGAACCTGTTAATATCGGTCA
>PIST-4
ACACACTGAACCCCCACACTTTGTTGTGCAATTCTAGAACCTCCTCCATTTCTAACAAACTGGAACTTGAATTCTCCAATTGTACTAAATGGTCCTTTAACGAAAGAGCATGGCATTCAGTTTCTTTTAGCTTTAAAGCAGTTTGCAGTTGTCCAACGACTAGCCTTTTTTGTTCCTGAAGAATAGATGCTTCATTTTCAACAAGAGAAATGTCATTCTGAGCCGAACCTGTTAATATCGGTCA
>PIST-5
ACACACTGAACCCCCACACTTTGTTGTGCAATTCTAGAACCTCCTCCATTTCTAACAAACTGGAACTTGAATTCTCCAATTGTACTAAATGGTCCTTTAACGAAAGAGCATGGCATTCAGTTTCTTTTAGCTTTAAAGCAGTTTGCAGTTGTCCAACGACTAGCCTTTTTTGTTCCTGAAGAATAGATGCTTCATTTTCAACAAGAGAAATGTCATTCTGAGCCGAACCTGTTAATATCGGTCA
>PIST-2
ACACACTGAACCCCCACACTTTGTTGTGCAATTCTAGAACCTCCTCCATTTCTAACAAACTGGAACTTGAATTCTCCAATTGTACTAAATGGTCCTTTAACGAAAGAGCATGGCATTCAGTTTCTTTTAGCTTTAAAGCAGTTTGCAGTTGTCCAACGACTAGCCTTTTTTGTTCCTGAAGAATAGATGCTTCATTTTCAACAAGAGAAATGTCATTCTGAGCCGAACCTGTTAATATCGGTCA
>PIST-6
ACACACTGAACCCCCACACTTTGTTGTGCAATTCTAGAACCTCCTCCATTTCTAACAAACTGGAACTTGAATTCTCCAATTGTACTAAATGGTCCTTTAACGAAAGAGCATGGCATTCAGTTTCTTTTATCTTTAAAGCAGTTTGCAGTTGTCCAACGACTAGCCTTTTTTGTTCCTGAAGAATAGATGCTTCATTTTCAACAAGAGAAATGTCATTCTGAGCCGAACCTGTTAATATCGGTCA
>PICH-X2
ACACACTGAACCCCCACACTTTGTTGTGCAATTCTAGAACCTCCTCCATTTCTAACAAACTGGAACTTGAATTCTCCAATTGTACTAAATGGTCCTTTAACGAAAGAGCATGGCATTCAGTTTCTTTTATCTTTAAAGCAGTTTGCAGTTGTCCAACGACTAGCCTTTTTTGTTCCTGAAGAATAGATGCTTCATTTTCGACAAGAGAAATGTCATTCTGAGCCGAACCTGTTAATATCGGTCA
>PILA-21
ACACACTGAACCCCCACACTTTGTTGTGCAATTCTAGAACCTCCTCCATTTCTAACAAACTGGAACTTGAATTCTCCAATTGTACTAAATGGTCCTTTAACGAAAGAGCATGGCATTCAGTTTCTTTTAGCTTTAAAGCAGTTTGCAGTTGTCCAACGACTAGCCTTTTTTGTTCCTGAAGAATAGATGCTTCATTTTCGACAAGAGAAATGTCATTCTGAGCCGAACCTGTTAATATCGGTCA
>PILA-26
ACACACTGAACCCCCACACTTTGTTGTGCAATTCTAGAACCTCCTCCATTTCTAACAAACTGGAACTTGAATTCTCCAATTGTACTAAATGGTCCTTTAACGAAAGAGCATGGCATTCAGTTTCTTTTAGCTTTAAAGCAGTTTGCAGTTGTCCAACGACTAGCCTTTTTTGTTCCTGAAGAATAGATGCTTCATTTTCGACAAGAGAAATGTCATTCTGAGCCGAACCTGTTAATATCGGTCA
>PILA-27
ACACACTGAACCCCCACACTTTGTTGTGCAATTCTAGAACCTCCTCCATTTCTAACAAACTGGAACTTGAATTCTCCAATTGTACTAAATGGTCCTTTAACGAAAGAGCATGGCATTCAGTTTCTTTTATCTTTAAAGCAGTTTGCAGTTGTCCAACGACTAGCCTTTTTTGTTCCTGAAGAATAGATGCTTCATTTTCAACAAGAGAAATGTCATTCTGAGCCGAACCTGTTAATATCGGTCA
>PILA-19
ACACACTGAACCCCCACACTTTGTTGTGCAATTCTAGAACCTCCTCCATTTCTAACAAACTGGAACTTGAATTCTCCAATTGTACTAAATGGTCCTTTAACGAAAGAGCATGGCATTCAGTTTCTTTTAGCTTTAAAGCAGTTTGCAGTTGTCCAACGACTAGCCTTTTTTGTTCCTGAAGAATAGATGCTTCATTTTCGACAAGAGAAATGTCATTCTGAGCCGAACCTGTTAATATCGGTCA
>PILA-23
ACACACTGAACCCCCACACTTTGTTGTGCAATTCTAGAACCTCCTCCATTTCTAACAAACTGGAACTTGAATTCTCCAATTGTACTAAATGGTCCTTTAACGAAAGAGCATGGCATTCAGTTTCTTTTAGCTTTAAAGCAGTTTGCAGTTGTCCAACGACTAGCCTTTTTTGTTCCTGAAGAATAGATGCTTCATTTTCGACAAGAGAAATGTCATTCTGAGCCGAACCTGTTAATATCGGTCA
>PILA-17
ACACACTGAACCCCCACACTTTGTTGTGCAATTCTAGAACCTCCTCCATTTCTAACAAACTGGAACTTGAATTCTCCAATTGTACTAAATGGTCCTTTAACGAAAGAGCATGGCATTCAGTTTCTTTTAGCTTTAAAGCAGTTTGCAGTTGTCCAACGACTAGCCTTTTTTGTTCCTGAAGAATAGATGCTTCATTTTCGACAAGAGAAATGTCATTCTGAGCCGAACCTGTTAATATCGGTCA
>PILA-29
ACACACTGAACCCCCACACTTTGTTGTGCAATTCTAGAACCTCCTCCATTTCTAACAAACTGGAACTTGAATTCTCCAATTGTACTAAATGGTCCTTTAACGAAAGAGCATGGCATTCAGTTTCTTTTAGCTTTAAAGCAGTTTGCAGTTGTCCAACGACTAGCCTTTTTTGTTCCTGAAGAATAGATGCTTCATTTTCGACAAGAGAAATGTCATTCTGAGCCGAACCTGTTAATATCGGTCA
>PILA-28
ACACACTGAACCCCCACACTTTGTTGTGCAATTCTAGAACCTCCTCCATTTCTAACAAACTGGAACTTGAATTCTCCAATTGTACTAAATGGTCCTTTAACGAAAGAGCATGGCATTCAGTTTCTTTTATCTTTAAAGCAGTTTGCAGTTGTCCAACGACTAGCCTTTTTTGTTCCTGAAGAATAGATGCTTCATTTTCGACAAGAGAAATGTCATTCTGAGCCGAACCTGTTAATATCGGTCA
>PILA-22
ACACACTGAACCCCCACACTTTGTTGTGCAATTCTAGAACCTCCTCCATTTCTAACAAACTGGAACTTGAATTCTCCAATTGTACTAAATGGTCCTTTAACGAAAGAGCATGGCATTCAGTTTCTTTTAGCTTTAAAGCAGTTTGCAGTTGTCCAACGACTAGCCTTTTTTGTTCCTGAAGAATAGATGCTTCATTTTCGACAAGAGAAATGTCATTCTGAGCCGAACCTGTTAATATCGGTCA
>PILA-20
ACACACTGAACCCCCACACTTTGTTGTGCAATTCTAGAACCTCCTCCATTTCTAACAAACTGGAACTTGAATTCTCCAATTGTACTAAATGGTCCTTTAACGAAAGAGCATGGCATTCAGTTTCTTTTAGCTTTAAAGCAGTTTGCAGTTGTCCAACGACTAGCCTTTTTTGTTCCTGAAGAATAGATGCTTCATTTTCGACAAGAGAAATGTCATTCTGAGCCGAACCTGTTAATATCGGTCA
>PILA-18
ACACACTGAACCCCCACACTTTGTTGTGCAATTCTAGAACCTCCTCCATTTCTAACAAACTGGAACTTGAATTCTCCAATTGTACTAAATGGTCCTTTAACGAAAGAGCATGGCATTCAGTTTCTTTTAGCTTTAAAGCAGTTTGCAGTTGTCCAACGACTAGCCTTTTTTGTTCCTGAAGAATAGATGCTTCATTTTCGACAAGAGAAATGTCATTCTGAGCCGAACCTGTTAATATCGGTCA
>PIAL-AO
ACACACTGAACCCCCACACTTTGTTGTGCAATTCTAGAACCTCCTCCATTTCTAACAAACTGGAACTTGAATTCTCCAATTGTACTAAATGGTCCTTTAACGAAAGAGCATGGCATTCAGTTTCTTTTAGCTTTAAAGCAGTTTGCAGTTGTCCAACGACTAGCCTCTTTTGTTCCTGAAGAATAGATGCTTCATTTTCGACAAGAGAAATGTCATTCTGAGCCGAACCTGTTAATATCGGTCA
