# Supplementary material for: An empirical evaluation of two-stage species tree inference strategies using a multilocus dataset from North American pines
Source: BMC Evol Biol. 2014 Mar 29;14:67. doi: 10.1186/1471-2148-14-67 (PMC4021425; doi:10.1186/1471-2148-14-67)
Supplement: Additional file 3 — Zip archive containing data filesDp,Dp,0,Ds,Ds,0, and a description of these files. [file 1471-2148-14-67-S3.zip › DeGiorgioEtAl_2014_AdditionalFile1/Dataset_Dp0/CL1905Contig1_03.fas]

>PIAL-10
GCAATAAAGCCTGCCCTCAATTGCAATATAGTTCGAGGGACTGATAACACAACCACCATGCATACACTTGAAGCATGCCTTGTGGTATCCCACACCTTCCACAGAAACCTGCAATACAAAATTGCATGTCCAACCAGACAGTTCATTAATCCGGAGTTGAGATGTTACTGTCAGAAACTCCTTTGTTGATCATTTGACAAAAATAAACCACAACTTTGAACCTAATGAAGGCATGCTGGTGACTGAAACAAAAGTGTCTATGTTTCAAGCAGGAGATACTTTTGAGACTCAGTATAATCTAACTTAATACCAGGCAAGTTTACCCAATCTAATCCTAAAGGTGGACAAGGTAACAGTGAAAAATAATGACCTTTTCAATGGGATAAACTGTATTTCCACAAGCAAGGCATTTCTCTTGTGTGCCAGAAAACAAAGCAGAGACCCTGTTGGGTGTCTTAATCT
>PIAL-12
GCAATAAAGCCTGCCCTCAATTGCAATATAGTTCGAGGGACTGATAACACAACCACCATGCATACACTTGAAGCATGCCTTGTGGTATCCCACACCTTCCACAGAAACCTGCAATACAAAATTGCATGTCCAACCAGACAGTTCATTAATCCGGAGTTGAGATGTTACTGTCAGAAACTCCTTTGTTGATCATTTGACAAAAATAAACCACAACTTTGAACCTAATGAAGGCATGCTGGTGACTGAAACAAAAGTGTCTATGTTTCAAGCAGGAGATACTTTTGAGACTCAGTATAATCTAACTTAATACCAGGCAAGTTTACCCAATCTAATCCTAAAGGTGGACAAGGTAACAGTGAAAAATAATGACCTTTTCAATGGGATAAACTGTATTTCCACAAGCAAGGCATTTCTCTTGTGTGCCAGAAAACAAAGCAGAGACCCTGTTGGGTGTCTTAATCT
>PIAL-3
GCAATAAAGCCTGCCCTCAATTGCAATATAGTTCGAGGGACTGATAACACAACCACCATGCATACACTTGAAGCATGCCTTGTGGTATCCCACACCTTCCACAGAAACCTGCAATACAAAATTGCATGTCCAACCAGACAGTTCATTAATCCGGAGTTGAGATGTTACTGTCAGAAACTCCTTTGTTGATCATTTGACAAAAATAAACCACAACTTTGAACCTAATGAAGGCATGCTGGTGACTGAAACAAAAGTGTCTATGTTTCAAGCAGGAGATACTTTTGAGACTCAGTATAATCTAACTTAATACCAGGCAAGTTTACCCAATCTAATCCTAAAGGTGGACAAGGTAACAGTGAAAAATAATGACCTTTTCAATGGGATAAACTGTATTTCCACAAGCAAGGCATTTCTCTTGTGTGCCAGAAAACAAAGCAGAGACCCTGTTGGGTGTCTTAATCT
>PIAL-6
GCAATAAAGCCTGCCCTCAATTGCAATATAGTTCGAGGGACTGATAACACAACCACCATGCATACACTTGAAGCATGCCTTGTGGTATCCCACACCTTCCACAGAAACCTGCAATACAAAATTGCATGTCCAACCAGACAGTTCATTAATCCGGAGTTGAGATGTTACTGTCAGAAACTCCTTTGTTGATCATTTGACAAAAATAAACCACAACTTTGAACCTAATGAAGGCATGCTGGTGACTGAAACAAAAGTGTCTATGTTTCAAGCAGGAGATACTTTTGAGACTCAGTATAATCTAACTTAATACCAGGCAAGTTTACCCAATCTAATCCTAAAGGTGGACAAGGTAACAGTGAAAAATAATGACCTTTTCAATGGGATAAACTGTATTTCCACAAGCAAGGCATTTCTCTTGTGTGCCAGAAAACAAAGCAGAGACCCTGTTGGGTGTCTTAATCT
>PIAL-17
GCAATAAAGCCTGCCCTCAATTGCAATATAGTTCGAGGGACTGATAACACAACCACCATGCATACACTTGAAGCATGCCTTGTGGTATCCCACACCTTCCACAGAAACCTGCAATACAAAATTGCATGTCCAACCAGACAGTTCATTAATCCGGAGTTGAGATGTTACTGTCAGAAACTCCTTTGTTGATCATTTGACAAAAATAAACCACAACTTTGAACCTAATGAAGGCATGCTGGTGACTGAAACAAAAGTGTCTATGTTTCAAGCAGGAGATACTTTTGAGACTCAGTATAATCTAACTTAATACCAGGTAAGTTTACCCAATCTAATCCTAAAGGTGGACAAGGTAACATTGAAAAATAATGACCTTTTCAATGGGATAAACTGTATTTCCACAAGCAAGGCATTTCTCTTGTGTGCCAGAAAACAAAGCAGAGACCCTGTTGGGTGTCTTAATCT
>PIAL-16
GCAATAAAGCCTGCCCTCAATTGCAATATAGTTCGAGGGACTGATAACACAACCACCATGCATACACTTGAAGCATGCCTTGTGGTATCCCACACCTTCCACAGAAACCTGCAATACAAAATTGCATGTCCAACCAGACAGTTCATTAATCCGGAGTTGAGATGTTACTGTCAGAAACTCCTTTGTTGATCATTTGACAAAAATAAACCACAACTTTGAACCTAATGAAGGCATGCTGGTGACTGAAACAAAAGTGTCTATGTTTCAAGCAGGAGATACTTTTGAGACTCAGTATAATCTAACTTAATACCAGGCAAGTTTACCCAATCTAATCCTAAAGGTGGACAAGGTAACAGTGAAAAATAATGACCTTTTCAATGGGATAAACTGTATTTCCACAAGCAAGGCATTTCTCTTGTGTGCCAGAAAACAAAGCAGAGACCCTGTTGGGTGTCTTAATCT
>PIAL-4
GCAATAAAGCCTGCCCTCAATTGCAATATAGTTCGAGGGACTGATAACACAACCACCATGCATACACTTGAAGCATGCCTTGTGGTATCCCACACCTTCCACAGAAACCTGCAATACAAAATTGCATGTCCAACCAGACAGTTCATTAATCCGGAGTTGAGATGTTACTGTCAGAAACTCCTTTGTTGATCATTTGACAAAAATAAACCACAACTTTGAACCTAATGAAGGCATGCTGGTGACTGAAACAAAAGTGTCTATGTTTCAAGCAGGAGATACTTTTGAGACTCAGTATAATCTAACTTAATACCAGGCAAGTTTACCCAATCTAATCCTAAAGGTGGACAAGGTAACAGTGAAAAATAATGACCTTTTCAATGGGATAAACTGTATTTCCACAAGCAAGGCATTTCTCTTGTGTGCCAGAAAACAAAGCAGAGACCCTGTTGGGTGTCTTAATCT
>PIAL-15
GCAATAAAGCCTGCCCTCAATTGCAATATAGTTCGAGGGACTGATAACACAACCACCATGCATACACTTGAAGCATGCCTTGTGGTATCCCACACCTTCCACAGAAACCTGCAATACAAAATTGCATGTCCAACCAGACAGTTCATTAATCCGGAGTTGAGATGTTACTGTCAGAAACTCCTTTGTTGATCATTTGACAAAAATAAACCACAACTTTGAACCTAATGAAGGCATGCTGGTGACTGAAACAAAAGTGTCTATGTTTCAAGCAGGAGATACTTTTGAGACTCAGTATAATCTAACTTAATACCAGGCAAGTTTACCCAATCTAATCCTAAAGGTGGACAAGGTAACAGTGAAAAATAATGACCTTTTCAATGGGATAAACTGTATTTCCACAAGCAAGGCATTTCTCTTGTGTGCCAGAAAACAAAGCAGAGACCCTGTTGGGTGTCTTAATCT
>PIAL-13
GCAATAAAGCCTGCCCTCAATTGCAATATAGTTCGAGGGACTGATAACACAACCACCATGCATACACTTGAAGCATGCCTTGTGGTATCCCACACCTTCCACAGAAACCTGCAATACAAAATTGCATGTCCAACCAGACAGTTCATTAATCCGGAGTTGAGATGTTACTGTCAGAAACTCCTTTGTTGATCATTTGACAAAAATAAACCACAACTTTGAACCTAATGAAGGCATGCTGGTGACTGAAACAAAAGTGTCTATGTTTCAAGCAGGAGATACTTTTGAGACTCAGTATAATCTAACTTAATACCAGGCAAGTTTACCCAATCTAATCCTAAAGGTGGACAAGGTAACAGTGAAAAATAATGACCTTTTCAATGGGATAAACTGTATTTCCACAAGCAAGGCATTTCTCTTGTGTGCCAGAAAACAAAGCAGAGACCCTGTTGGGTGTCTTAATCT
>PIAL-5
GCAATAAAGCCTGCCCTCAATTGCAATATAGTTCGAGGGACTGATAACACAACCACCATGCATACACTTGAAGCATGCCTTGTGGTATCCCACACCTTCCACAGAAACCTGCAATACAAAATTGCATGTCCAACCAGACAGTTCATTAATCCGGAGTTGAGATGTTACTGTCAGAAACTCCTTTGTTGATCATTTGACAAAAATAAACCACAACTTTGAACCTAATGAAGGCATGCTGGTGACTGAAACAAAAGTGTCTATGTTTCAAGCAGGAGATACTTTTGAGACTCAGTATAATCTAACTTAATACCAGGCAAGTTTACCCAATCTAATCCTAAAGGTGGACAAGGTAACAGTGAAAAATAATGACCTTTTCAATGGGATAAACTGTATTTCCACAAGCAAGGCATTTCTCTTGTGTGCCAGAAAACAAAGCAGAGACCCTGTTGGGTGTCTTAATCT
>PIAL-9
GCAATAAAGCCTGCCCTCAATTGCAATATAGTTCGAGGGACTGATAACACAACCACCATGCATACACTTGAAGCATGCCTTGTGGTATCCCACACCTTCCACAGAAACCTGCAATACAAAATTGCATGTCCAACCAGACAGTTCATTAATCCGGAGTTGAGATGTTACTGTCAGAAACTCCTTTGTTGATCATTTGACAAAAATAAACCACAACTTTGAACCTAATGAAGGCATGCTGGTGACTGAAACAAAAGTGTCTATGTTTCAAGCAGGAGATACTTTTGAGACTCAGTATAATCTAACTTAATACCAGGCAAGTTTACCCAATCTAATCCTAAAGGTGGACAAGGTAACAGTGAAAAATAATGACCTTTTCAATGGGATAAACTGTATTTCCACAAGCAAGGCATTTCTCTTGTGTGCCAGAAAACAAAGCAGAGACCCTGTTGGGTGTCTTAATCT
>PIAY-8
GCAATAAAGCCTGCCCTCAATTGCAATATAGTTCGAGGGACTGATAACACAACCACCATGCATACACTTGAAGCATGCCTTGTGGTATCCCACACCTTCCACAGAAACCTGCAATACAAAATTGCATGTCCAACCAGACAGTTCATTAATCCGGAGTTGAGATGTTACTGTCAGAAACTCCTTTGTTGATCATTTGACAAAAATAAACCACAACTTTGAACCTAATGAAGGCATGCTGGTGACTGAAACAAAAGTGTCTATGTTTCAAGCAGGAGATACTTTTGAGACTCAGTATAATCTAACTTAATACCAGGCAAGTTTACCCAATCTAATCCTAAAGGTGGACAAGGTAACATTGAAAAATAATGACCTTTTCAATGGGATAAACTGTATTTCCACAAGCAAGGCATTTCTCTTGTGTGCCAGAAAACAAAGCAGAGACCCTGTTGGGTGTCTTAATCT
>PIAY-10
GCAATAAAGCCTGCCCTCAATTGCAATATAGTTCGAGGGACTGATAACACAACCACCATGCATACACTTGAAGCATGCCTTGTGGTATCCCACACCTTCCACAGAAACCTGCAATACAAAATTGCATGTCCAACCAGACAGTTCATTAATCCGGAGTTGAGATGTTACTGTCAGAAACTCCTTTGTTGATCATTTGACAAAAATAAACCACAACTTTGAACCTAATGAAGGCATGCTGGTGACTGAAACAAAAGTGTCTATGTTTCAAGCAGGAGATACTTTTGAGACTCAGTATAATCTAACTTAATACCAGGCAAGTTTACCCAATCTAATCCTAAAGGTGGACAAGGTAACATTGAAAAATAATGACCTTTTCAATGGGATAAACTGTATTTCCACGAGCAAGGCATTTCTCTTGTGTGCCAGAAAACAAAGCAGAGACCCTGTTGGGTGTCTTAATCT
>PIAY-1
GCAATAAAGCCTGCCCTCAATTGCAATATAGTTCGAGGGACTGATAACACAACCACCATGCATACACTTGAAGCATGCCTTGTGGTATCCCACACCTTCCACAGAAACCTGCAATACAAAATTGCATGTCCAACCAGACAGTTCATTAATCCGGAGTTGAGATGTTACTGTCAGAAACTCCTTTGTTGATCATTTGACAAAAATAAACCACAACTTTGAACCTAATGAAGGCATGCTGGTGACTGAAACAAAAGTGTCTATGTTTCAAGCAGGAGATACTTTTGAGACTCAGTATAATCTAACTTAATACCAGGCAAGTTTACCCAATCTAATCCTAAAGGTGGACAAGGTAACATTGAAAAATAATGACCTTTTCAATGGGATAAACTGTATTTCCACAAGCAAGGCATTTCTCTTGTGTGCCAGAAAACAAAGCAGAGACCCTGTTGGGTGTCTTAATCT
>PIAY-19
GCAATAAAGCCTGCCCTCAATTGCAATATAGTTCGAGGGACTGATAACACAACCACCATGCATACACTTGAAGCATGCCTTGTGGTATCCCACACCTTCCACAGAAACCTGCAATACAAAATTGCATGTCCAACCAGACAGTTCATTAATCCGGAGTTGAGATGTTACTGTCAGAAACTCCTTTGTTGATCATTTGACAAAAATAAACCACAACTTTGAACCTAATGAAGGCATGCTGGTGACTGAAACAAAAGTGTCTATGTTTCAAGCAGGAGATACTTTTGAGACTCAGTATAATCTAACTTAATACCAGGCAAGTTTACCCAATCTAATCCTAAAGGTGGACAAGGTAACATTGAAAAATAATGACCTTTTCAATGGGATAAACTGTATTTCCACAAGCAAGGCATTTCTCTTGTGTGCCAGAAAACAAAGCAGAGACCCTGTTGGGTGTCTTAATCT
>PIAY-13
GCAATAAAGCCTGCCCTCAATTGCAATATAGTTCGAGGGACTGATAACACAACCACCATGCATACACTTGAAGCATGCCTTGTGGTATCCCACACCTTCCACAGAAACCTGCAATACAAAATTGCATGTCCAACCAGACAGTTCATTAATCCGGAGTTGAGATGTTACTGTCAGAAACTCCTTTGTTGATCATTTGACAAAAATAAACCACAACTTTGAACCTAATGAAGGCATGCTGGTGACTGAAACAAAAGTGTCTATGTTTCAAGCAGGAGATACTTTTGAGACTCAGTATAATCTAACTTAATACCAGGCAAGTTTACCCAATCTAATCCTAAAGGTGGACAAGGTAACATTGAAAAATAATGACCTTTTCAATGGGATAAACTGTATTTCCACAAGCAAGGCATTTCTCTTGTGTGCCAGAAAACAAAGCAGAGACCCTGTTGGGTGTCTTAATCT
>PIAY-17
GCAATAAAGCCTGCCCTCAATTGCAATATAGTTCGAGGGACTGATAACACAACCACCATGCATACACTTGAAGCATGCCTTGTGGTATCCCACACCTTCCACAGAAACCTGCAATACAAAATTGCATGTCCAACCAGACAGTTCATTAATCCGGAGTTGAGATGTTACTGTCAGAAACTCCTTTGTTGATCATTTGACAAAAATAAACCACAACTTTGAACCTAATGAAGGCATGCTGGTGACTGAAACAAAAGTGTCTATGTTTGAAGCAGGAGATACTTTTGAGACTCAGTATAATCTAACTTAATACCAGGCAAGTTTACCCAATCTAATCCTAAAGGTGGACAAGGTAACATTGAAAAATAATGACCTTTTCAATGGGATAAACTGTATTTCCACAAGCAAGGCATTTCTCTTGTGTGCCAGAAAACAAAGCAGAGACCCTGTTGGGTGTCTTAATCT
>PIAY-15
GCAATAAAGCCTGCCCTCAATTGCAATATAGTTCGAGGGACTGATAACACAACCACCATGCATACACTTGAAGCATGCCTTGTGGTATCCCACACCTTCCACAGAAACCTGCAATACAAAATTGCATGTCCAACCAGACAGTTCATTAATCCGGAGTTGAGATGTTACTGTCAGAAACTCCTTTGTTGATCATTTGACAAAAATAAACCACAACTTTGAACCTAATGAAGGCATGCTGGTGACTGAAACAAAAGTGTCTATGTTTCAAGCAGGAGATACTTTTGAGACTCAGTATAATCTAACTTAATACCAGGCAAGTTTACCCAATCTAATCCTAAAGGTGGACAAGGTAACATTGAAAAATAATGACCTTTTCAATGGGATAAACTGTATTTCCACAAGCAAGGCATTTCTCTTGTGTGCCAGAAAACAAAGCAGAGACCCTGTTGGGTGTCTTAATCT
>PIAY-18
GCAATAAAGCCTGCCCTCAATTGCAATATAGTTCGAGGGACTGATAACACAACCACCATGCATACACTTGAAGCATGCCTTGTGGTATCCCACACCTTCCACAGAAACCTGCAATACAAAATTGCATGTCCAACCAGACAGTTCATTAATCCGGAGTTGAGATGTTACTGTCAGAAACTCCTTTGTTGATCATTTGACAAAAATAAACCACAACTTTGAACCTAATGAAGGCATGCTGGTGACTGAAACAAAAGTGTCTATGTTTCAAGCAGGAGATACTTTTGAGACTCAGTATAATCTAACTTAATACCAGGCAAGTTTACCCAATCTAATCCTAAAGGTGGACAAGGTAACATTGAAAAATAATGACCTTTTCAATGGGATAAACTGTATTTCCACAAGCAAGGCATTTCTCTTGTGTGCCAGAAAACAAAGCAGAGACCCTGTTGGGTGTCTTAATCT
>PIAY-7
GCAATAAAGCCTGCCCTCAATTGCAATATAGTTCGAGGGACTGATAACACAACCACCATGCATACACTTGAAGCATGCCTTGTGGTATCCCACACCTTCCACAGAAACCTGCAATACAAAATTGCATGTCCAACCAGACAGTTCATTAATCCGGAGTTGAGATGTTACTGTCAGAAACTCCTTTGTTGATCATTTGACAAAAATAAACCACAACTTTGAACCTAATGAAGGCATGCTGGTGACTGAAACAAAAGTGTCTATGTTTCAAGCAGGAGATACTTTTGAGACTCAGTATAATCTAACTTAATACCAGGCAAGTTTACCCAATCTAATCCTAAAGGTGGACAAGGTAACATTGAAAAATAATGACCTTTTCAATGGGATAAACTGTATTTCCACAAGCAAGGCATTTCTCTTGTGTGCCAGAAAACAAAGCAGAGACCCTGTTGGGTGTCTTAATCT
>PIAY-3
GCAATAAAGCCTGCCCTCAATTGCAATATAGTTCGAGGGACTGATAACACAACCACCATGCATACACTTGAAGCATGCCTTGTGGTATCCCACACCTTCCACAGAAACCTGCAATACAAAATTGCATGTCCAACCAGACAGTTCATTAATCCGGAGTTGAGATGTTACTGTCAGAAACTCCTTTGTTGATCATTTGACAAAAATAAACCACAACTTTGAACCTAATGAAGGCATGCTGGTGACTGAAACAAAAGTGTCTATGTTTCAAGCAGGAGATACTTTTGAGACTCAGTATAATCTAACTTAATACCAGGCAAGTTTACCCAATCTAATCCTAAAGGTGGACAAGGTAACATTGAAAAATAATGACCTTTTCAATGGGATAAACTGTATTTCCACAAGCAAGGCATTTCTCTTGTGTGCCAGAAAACAAAGCAGAGACCCTGTTGGGTGTCTTAATCT
>PIAY-4
GCAATAAAGCCTGCCCTCAATTGCAATATAGTTCGAGGGACTGATAACACAACCACCATGCATACACTTGAAGCATGCCTTGTGGTATCCCACACCTTCCACAGAAACCTGCAATACAAAATTGCATGTCCAACCAGACAGTTCATTAATCCGGAGTTGAGATGTTACTGTCAGAAACTCCTTTGTTGATCATTTGACAAAAATAAACCACAACTTTGAACCTAATGAAGGCATGCTGGTGACTGAAACAAAAGTGTCTATGTTTCAAGCAGGAGATACTTTTGAGACTCAGTATAATCTAACTTAATACCAGGCAAGTTTACCCAATCTAATCCTAAAGGTGGACAAGGTAACATTGAAAAATAATGACCTTTTCAATGGGATAAACTGTATTTCCACGAGCAAGGCATTTCTCTTGTGTGCCAGAAAACAAAGCAGAGACCCTGTTGGGTGTCTTAATCT
>PIAY-16
GCAATAAAGCCTGCCCTCAATTGCAATATAGTTCGAGGGACTGATAACACAACCACCATGCATACACTTGAAGCATGCCTTGTGGTATCCCACACCTTCCACAGAAACCTGCAATACAAAATTGCATGTCCAACCAGACAGTTCATTAATCCGGAGTTGAGATGTTACTGTCAGAAACTCCTTTGTTGATCATTTGACAAAAATAAACCACAACTTTGAACCTAATGAAGGCATGCTGGTGACTGAAACAAAAGTGTCTATGTTTCAAGCAGGAGATACTTTTGAGACTCAGTATAATCTAACTTAATACCAGGCAAGTTTACCCAATCTAATCCTAAAGGTGGACAAGGTAACATTGAAAAATAATGACCTTTTCAATGGGATAAACTGTATTTCCACAAGCAAGGCATTTCTCTTGTGTGCCAGAAAACAAAGCAGAGACCCTGTTGGGTGTCTTAATCT
>PIAY-2
GCAATAAAGCCTGCCCTCAATTGCAATATAGTTCGAGGGACTGATAACACAACCACCATGCATACACTTGAAGCATGCCTTGTGGTATCCCACACCTTCCACAGAAACCTGCAATACAAAATTGCATGTCCAACCAGACAGTTCATTAATCCGGAGTTGAGATGTTACTGTCAGAAACTCCTTTGTTGATCATTTGACAAAAATAAACCACAACTTTGAACCTAATGAAGGCATGCTGGTGACTGAAACAAAAGTGTCTATGTTTCAAGCAGGAGATACTTTTGAGACTCAGTATAATCTAACTTAATACCAGGCAAGTTTACCCAATCTAATCCTAAAGGTGGACAAGGTAACATTGAAAAATAATGACCTTTTCAATGGGATAAACTGTATTTCCACAAGCAAGGCATTTCTCTTGTGTGCCAGAAAACAAAGCAGAGACCCTGTTGGGTGTCTTAATCT
>PIAY-6
GCAATAAAGCCTGCCCTCAATTGCAATATAGTTGGAGGGACTGATAACACAACCACCATGCATACACTTGAAGCATGCCTTGTGGTATCCCACACCTTCCACAGAAACCTGCAATACAAAATTGCATGTCCAACCAGACAGTTCATTAATCCGGAGTTGAGATGTTACTGTCAGAAACTCCTTTGTTGATCATTTGACAAAAATAAACCACAACTTTGAACCTAATGAAGGCATGCTGGTGACTGAAACAAAAGTGTCTATGTTTCAAGCAGGAGATACTTTTGAGACTCAGTATAATCTAACTTAATACCAGGCAAGTTTACCCAATCTAATCCTAAAGGTGGACAAGGTAACATTGAAAAATAATGACCTTTTCAATGGGATAAACTGTATTTCCACAAGCAAGGCATTTCTCTTGTGTGCCAAAAAACAAANNNNNNNNNNNNNNNNNNNNNNNNNNNN
>PIAY-14
GCAATAAAGCCTGCCCTCAATTGCAATATAGTTCGAGGGACTGATAACACAACCACCATGCATACACTTGAAGCATGCCTTGTGGTATCCCACACCTTCCACAGAAACCTGCAATACAAAATTGCATGTCCAACCAGACAGTTCATTAATCCGGAGTTGAGATGTTACTGTCAGAAACTCCTTTGTTGATCATTTGACAAAAATAAACCACAACTTTGAACCTAATGAAGGCATGCTGGTGACTGAAACAAAAGTGTCTATGTTTCAAGCAGGAGATACTTTTGAGACTCAGTATAATCTAACTTAATACCAGGCAAGTTTACCCAATCTAATCCTAAAGGTGGACAAGGTAACATTGAAAAATAATGACCTTTTCAATGGGATAAACTGTATTTCCACAAGCAAGGCATTTCTCTTGTGTGCCAGAAAACAAAGCAGAGACCCTGTTGGGTGTCTTAATCT
>PIBU-1
GCAATAAAGCCTGCCCTCAATTGCAATATAGTTCGAGGGACTGATAACACAACCACCATGCATACACTTGAAGCATGCCTTGTGGTATCCCACACCTTCCACAGAAACCTGCAATACAAAATTGCATGTCCAACCAGACAGTTCATTAATCCGGAGTTGAGATGTTACTGTCAGAAACTCCTTTGTTGATCATTTGACAAAAATAAACCACAACTTTGAACCTAATGAAGGCATGCTGGTGACTCAAACAAAAGTGTCTATGCTTCAAGCAGGAGATACTTTTGAGACTCAGTATCATCTAACTTAATACCAGGCAAGTTTACCCAATCTAATCCTAAAGGTGGACAAGGTAACATTGAAAAATAATGACCTTTTCAATGGGATAAACTGTATTTCCACAAGCAAGGCATTTCTCTTGTGTGCCAGAAAACAAAGCAGAGACCCTGTTGGGTGTCTTAATCT
>PIFL-11
GCAATAAAGCCTGCCCTCAATTGCAATATAGTTCGAGGGACTGATAACACAACCACCATGCATACACTTGAAGCATGCCTTGTGGTATCCCACACCTTCCACAGAAACCTGCAATACAAAATTGCATGTCCAACCAGACAGTTCATTAATCCGGAGTTGAGATGTTACTGTCAGAAACTCCTTTGTTGATCATTTGACAAAAATAAACCACAACTTTGAACCTAATGAAGGCATGCTGGTGACTGAAACAAAAGTGTCTATGTTTCAAGCAGGAGATACTTTTGAGACTCAGTATAATCTAACTTAATACCAGGCAAGTTTACCCAATCTAATCCTAAAGGTGGACAAGGTAACATTGAAAAATAATGACCTTTTCAATGGGATAAACTGTATTTCCACAAGCAAGGCATTTCTCTTGTGTGCCAGAAAACAAAGCAGAGACCCTGTTGGGTGTCTTAATCT
>PIFL-10
GCAATAAAGCCTGCCCTCAATTGCAATATAGTTCGAGGGACTGATAACACAACCACCATGCATACACTTGAAGCATGCCTTGTGGTATCCCACACCTTCCACAGAAACCTGCAATACAAAATTGCATGTCCAACCAGACAGTTCATTAATCCGGAGTTGAGATGTTACTGTCAGAAACTCCTTTGTTGATCATTTGACAAAAATAAACCACAACTTTGAACCTAATGAAGGCATGCTGGTGACTGAAACAAAAGTGTCTATGTTTCAAGCAGGAGATACTTTTGAGACTCAGTATAATCTAACTTAATACCAGGCAAGTTTACCCAATCTAATCCTAAAGGTGGACAAGGTAACATTGAAAAATAATGACCTTTTCAATGGGATAAACTGTATTTCCACAAGCAAGGCATTTCTCTTGTGTGCCAGAAAACAAAGCAGAGACCCTGTTGGGTGTCTTAATCT
>PIFL-13
GCAATAAAGCCTGCCCTCAATTGCAATATAGTTCGAGGGACTGATAACACAACCACCATGCATACACTTGAAGCATGCCTTGTGGTATCCCACACCTTCCACAGAAACCTGCAATACAAAATTGCATGTCCAACCAGACAGTTCATTAATCCGGAGTTGAGATGTTACTGTCAGAAACTCCTTTGTTGATCATTTGACAAAAATAAACCACAACTTTGAACCTAATGAAGGCATGCTGGTGACTGAAACAAAAGTGTCTATGTTTCAAGCAGGAGATACTTTTGAGACTCAGTATAATCTAACTTAATACCAGGCAAGTTTACCCAATCTAATCCTAAAGGTGGACAAGGTAACATTGAAAAATAATGACCTTTTCAATGGGATAAACTGTATTTCCACAAGCAAGGCATTTCTCTTGTGTGCCAGAAAACAAAGCAGAGACCCTGTTGGGTGTCTTAATCT
>PIFL-3
GCAATAAAGCCTGCCCTCAATTGCAATATAGTTCGAGGGACTGATAACACAACCACCATGCATACACTTGAAGCATGCCTTGTGGTATCCCACACCTTCCACAGAAACCTGCAATACAAAATTGCATGTCCAACCAGACAGTTCATTAATCCGGAGTTGAGATGTCACTGTCAGAAACTCCTTTGTTGATCATTTGACAAAAATAAACCACAACTTTGAACCTAATGAAGGCATGCTGGTGACTGAAACAAAAGTGTCTATGTTTCAAGCAGGAGATACTTTTGAGATTCAGTATAATCTAACTTAATACCAGGCAAGTTTACCCAATCTAATCCTAAAGGTGGACAAGGTAACATTGAAAAATAATGACCTTTTCAATGGGATAAACTGTATTTCCACAAGCAAGGCATTTCTCTTGTGTGCCAGAAAACAAAGCAGAGACCCTGTTGGGTGTCTTAATCT
>PIFL-16
GCAATAAAGCCTGCCCTCAATTGCAATATAGTTCGAGGGACTGATAACACAACCACCATGCATACACTTGAAGCATGCCTTGTGGTATCCCACACCTTCCACAGAAACCTGCAATACAAAATTGCATGTCCAACCAGACAGTTCATTAATCCGGAGTTGAGATGTTACTGTCAGAAACTCGTTTGTTGATCATTTGACAAAAATAAACCACAACTTTGAACCTAATGAAGGCATGCTGGTGACTGAAACAAAAGTGTCTATGTTTCAAGCAGGAGATACTTTTGAGACTCAGTATAATCTAACTTAATACCAGGCAAGTTTACCCAATCTAATCCTAAAGGTGGACAAGGTAACATTGAAAAATAATGACCTTTTCAATGGGATAAACTGTATTTCCACAAGCAAGGCATTTCTCTTGTGTGCCAGAAAACAAAGCAGAGACCCTGTTGGGTGTCTTAATCT
>PIFL-14
GCAATAAAGCCTGCCCTCAATTGCAATATAGTTCGAGGGACTGATAACACAACCACCATGCATACACTTGAAGCATGCCTTGTGGTATCCCACACCTTCCACAGAAACCTGCAATACAAAATTGCATGTCCAACCAGACAGTTCATTAATCCGGAGTTGAGATGTTACTGTCAGAAACTCCTTTGTTGATCATTTGACAAAAATAAACCACAACTTTGAACCTAATGAAGGCATGCTGGTGACTGAAACAAAAGTGTCTATGTTTCAAGCAGGAGATACTTTTGAGACTCAGTATAATCTAACTTAATACCAGGCAAGTTTACCCAATCTAATCCTAAAGGTGGACAAGGTAACATTGAAAAATAATGACCTTTTCAATGGGATAAACTGTATTTCCACAAGCAAGGCATTTCTCTTGTGTGCCAGAAAACAAAGCAGAGACCCTGTTGGGTGTCTTAATCT
>PIFL-2
GCAATAAAGCCTGCCCTCAATTGCAATATAGTTCGAGGGACTGATAACACAACCACCATGCATACACTTGAAGCATGCCTTGTGGTATCCCACACCTTCCACAGAAACCTGCAATACAAAATTGCATGTCCAACCAGACAGTTCATTAATCCGGAGTTGAGATGTTACTGTCAGAAACTCCTTTGTTGATCATTTGACAAAAATAAACCACAACTTTGAACCTAATGAAGGCATGCTGGTGACTGAAACAAAAGTGTCTATGTTTCAAGCAGGAGATACTTTTGAGACTCAGTATAATCTAACTTAATACCAGGCAAGTTTACCCAATCTAATCCTAAAGGTGGACAAGGTAACATTGAAAAATAATGACCTTTTCAATGGGATAAACTGTATTTCCACAAGCAAGGCATTTCTCTTGTGTGCCAGAAAACAAAGCAGAGACCCTGTTGGGTGTCTTAATCT
>PIFL-17
GCAATAAAGCCTGCCCTCAATTGCAATATAGTTCGAGGGACTGATAACACAACCACCATGCATACACTTGAAGCATGCCTTGTGGTATCCCACACCTTCCACAGAAACCTGCAATACAAAATTGCATGTCCAACCAGACAGTTCATTAATCCGGAGTTGAGATGTTACTGTCAGAAACTCCTTTGTTGATCATTTGACAAAAATAAACCACAACTTTGAACCTAATGAAGGCATGCTGGTGACTGAAACAAAAGTGTCTATGTTTCAAGCAGGAGATACTTTTGAGACTCAGTATAATCTAACTTAATACCAGGCAAGTTTACCCAATCTAATCCTAAAGGTGGACAAGGTAACAGTGAAAAATAATGACCTTTTCAATGGGATAAACTGTATTTCCACAAGCAAGGCATTTCTCTTGTGTGCCAGAAAACAAAGCAGAGACCCTGTTGGGTGTCTTAATCT
>PIFL-1
GCAATAAAGCCTGCCCTCAATTGCAATATAGTTCGAGGGAGTGATAACACAACCACCATGCATACACTTGAAGCATGCCTTGTGGTATCCCACACCTTCCACAGAAACCTGCAATGCAAAATTGCATGTCCAACCAGACAGTTCATTAATCCGGAGTTGAGATGTTACTGTCAGAAACTCCTTTGTTGATCATTTGACAAAAATAAACCACAACTTTGAACCTAATGAAGGCATGCTGGTGACTGAAACAAAAGTGTCTATGTTTCAAGCAGGAGATACTTTTGAGACTCAGTATAATCTAACTTAATACCAGGCAAGTTTACCCAATCTAATCCTAAAGGTGGACAAGGTAACATTGAAAAATAATGACCTTTTCAATGGGATAAACTGTATTTCCACAAGCAAGGCATTTCTCTTGTGTGCCAGAAAACAAAGCAGAGACCCTGTTGGGTGTCTTAATCT
>PIFL-15
GCAATAAAGCCTGCCCTCAATTGCAATATAGTTCGAGGGACTGATAACACAACCACCATGCATATACTTGAAGCATGCCTTGTGGTATCCCACACCTTCCACAGAAACCTGCAATACAAAATTGCATGTCCAACCAGACAGTTCATTAATCCGGAGTTGAGATGTTACTGTCAGAAACTCCTTTGTTGATCATTTGACAAAAATAAACCACAACTTTGAACCTAATGAAGGCATGCTGGTGACTGAAACAAAAGTGTCTATGTTTCAAGCAGGAGATACTTTTGAGACTCAGTATAATCTAACTTAATACCAGGCAAGTTTACCCAATCTAATCCTAAAGGTGGACAAGGTAACATTGAAAAATAATGACCTTTTCAATGGGATAAACTGTATTTCCACAAGCAAGGCATTTCTCTTGTGTGCCAGAAAACAAAGCAGAGACCCTGTTGGGTGTCTTAATCT
>PIFL-4
GCAATAAAGCCTGCCCTCAATTGCAATATAGTTCGAGGGACTGATAACACAACCACCATGCATACACTTGAAGCATGCCTTGTGGTATCCCACACCTTCCACAGAAACCTGCAATACAAAATTGCATGTCCAACCAGACAGTTCATTAATCCGGAGTTGAGATGTTACTGTCAGAAACTCCTTTGTTGATCATTTGACAAAAATAAACCACAACTTTGAACCTAATGAAGGCATGCTGGTGACTGAAACAAAAGTGTCTATGTTTCAAGCAGGAGATACTTTTGAGACTCAGTATAATCTAACTTAATACCAGGCAAGTTTACCCAATCTAATCCTAAAGGTGGACAAGGTAACAGTGAAAAATAATGACCTTTTCAATGGGATAAACTGTATTTCCACAAGCAAGGCATTTCTCTTGTGTGCCAGAAAACAAAGCAGAGACCCTGTTGGGTGTCTTAATCT
>PIFL-9
GCAATAAAGCCTGCCCTCAATTGCAATATAGTTCGAGGGACTGATAACACAACCACCATGCATACACTTGAAGCATGCCTTGTGGTATCCCACACCTTCCACAGAAACCTGCAATACAAAATTGCATGTCCAACCAGACAGTTCATTAATCCGGAGTTGAGATGTTACTGTCAGAAACTCCTTTGTTGATCATTTGACAAAAATAAACCACAACTTTGAACATAATGAAGGCATGCTGGTGACTGAAACAAAAGTGTCTATGTTTCAAGCAGGAGATACTTTTGAGACTCAGTATAATCTAACTTAATACCAGGCAAGTTTACCCAATCTAATCCTAAAGGTGGACAAGGTAACAGTGAAAAATAATGACCTTTTCAATGGGATAAACTGTATTTCCACAAGCAAGGCATTTCTCTTGTGTGCCAGAAAACAAAGCAGAGACCCTGTTGGGTGTCTTAATCT
>PIGE-1
GCAATAAAGCCTGCCCTCAATTGCAATATAGTTCGAGGGACTGATAACACAACCACCATGCATACACTTGAAGCATGCCTTGTGGTATCCCACACCTTCCACAGAAACCTGCAATACAAAATTGCATGTCCAACCAGACAGTTCATTAATCCGGAGTTGAGATGTTACTGTCAGAAACTCCTTTGTTGATCATTTGACAAAAATTAACCACAACTTTGAACCTAATGAAGGCATGCTGGTGACTCAAACAAAAGTGTCTATGTTTCAAGCAGGAGATACTTTTGAGACTCAGTATCATCTAACTTAATACCAGGCAAGTTTACCCAATCTAATCCTAAAGGTGGACAAGGTAACATTGAAAAATAATGACCTTTTCAATGGGATAAACTGTATTTCCACAAGCAAGGCATTTCTCTTGTGTGCCAGAAAACAAAGCAGAGACCCTGTTGGGTGTCTTAATCT
>PIGE-2
GCAATAAAGCCTGCCCTCAATTGCAATATAGTTCGAGGGACTGATAACACAACCACCATGCATACACTTGAAGCATGCCTTGTGGTATCCCACACCTTCCACAGAAACCTGCAATACAAAATTGCATGTCCAACCAGACAGTTCATTAATCCGGAGTTGAGATGTTACTGTCAGAAACTCCTTTGTTGATCATTTGACAAAAATTAACCACAACTTTGAACCTAATGAAGGCATGCTGGTGACTCAAACAAAAGTGTCTATGTTTCAAGCAGGAGATACTTTTGAGACTCAGTATCATCTAACTTAATACCAGGCAAGTTTACCCAATCTAATCCTAAAGGTGGACAAGGTAACATTGAAAAATAATGACCTTTTCAATGGGATAAACTGTATTTCCACAAGCAAGGCATTTCTCTTGTGTGCCAGAAAACAAAGCAGAGACCCTGTTGGGTGTCTTAATCT
>PIMN-7
GCAATAAAGCCTGCCCTCAATTGCAATATAGTTCGAGGGACTGATAACACAACCACCATGCATACACTTGAAGCATGCCTTGTGGTATCCCACACCTTCCACAGAAACCTGCAATACAAAATTGCATGTCCAACCAGACAGTTCATTAATCCGGAGTTGAGATGTTACTGTCAGAAACTCCTTTGTTGATCATTTGACAAAAATAAACCACAACTTTGAACCTAATGAAGGCATGCTGGTGACTGAAACAAAAGTGTCTATGTTTCAAGCAGGAGATACTTTTGAGACTCAGTATAATCTAACTTAATACCAGGCAAGTTTACCCAATCTAATCCTAAAGGTGGACAAGGTAACATTGAAAAATAATGACCTTTTCAATGGGATAAACTGTATTTCCACAAGCAAGGCATTTCTCTTGTGTGCCAGAAAACAAAGCAGAGACCCTGTTGGGTGTCTTAATCT
>PIMN-11
GCAATAAAGCCTGCCCTCAATTGCAATATAGTTCGAGGGACTGATAACACAACCACCATGCATACACTTGAAGCATGCCTTGTGGTATCCCACACCTTCCACAGAAACCTGCAATACAAAATTGCATGTCCAACCAGACAGTTCATTAATCCGGAGTTGAGATGTTACTGTCAGAAACTCCTTTGTTGATCATTTGACAAAAATAAACCACAACTTTGAACCTAATGAAGGCATGCTGGTGACTGAAACAAAAGTGTCTATGTTTCAAGCAGGAGATACTTTTGAGACTCAGTATAATCTAACTTAATACCAGGCAAGTTTACCCAATCTAATCCTAAAGGTGGACAAGGTAACATTGAAAAATAATGACCTTTTCAATGGGATAAACTGTATTTCCACAAGCAAGGCATTTCTCTTGTGTGCCAGAAAACAAAGCAGAGACCCTGTTGGGTGTCTTAATCT
>PIMN-14
GCAATAAAGCCTGCCCTCAATTGCAATATAGTTCGAGGGACTGATAACACAACCACCATGCATACACTTGAAGCATGCCTTGTGGTATCCCACACCTTCCACAGAAACCTGCAATACAAAATTGCATGTCCAACCAGACAGTTCATTAATCCGGAGTTGAGATGTTACTGTCAGAAACTCCTTTGTTGATCATTTGACAAAAATAAACCACAACTTTGAACCTAATGAAGGCATGCTGGTGACTGAAACAAAAGTGTCTATGTTTCAAGCAGGAGATACTTTTGAGACTCAGTATAATCTAACTTAATACCAGGCAAGTTTACCCAATCTAATCCTAAAGGTGGACAAGGTAACATTGAAAAATAATGACCTTTTCAATGGGATAAACTGTATTTCCACAAGCAAGGCATTTCTCTTGTGTGCCAGAAAACAAAGCAGAGACCCTGTTGGGTGTCTTAATCT
>PIMN-12
GCAATAAAGCCTGCCCTCAATTGCAATATAGTTCGAGGGACTGATAACACAACCACCATGCATACACTTGAAGCATGCCTTGTGGTATCCCACACCTTCCACAGAAACCTGCAATACAAAATTGCATGTCCAACCAGACAGTTCATTAATCCGGAGTTGAGATGTTACTGTCAGAAACTCCTTTGTTGATCATTTGACAAAAATAAACCACAACTTTGAACCTAATGAAGGCATGCTGGTGACTGAAACAAAAGTGTCTATGTTTCAAGCAGGAGATACTTTTGAGACTCAGTATAATCTAACTTAATACCAGGCAAGTTTACCCAATCTAATCCTAAAGGTGGACAAGGTAACATTGAAAAATAATGACCTTTTCAATGGGATAAACTGTATTTCCACAAGCAAGGCATTTCTCTTGTGTGCCAGAAAACAAAGCAGAGACCCTGTTGGGTGTCTTAATCT
>PIMN-10
GCAATAAAGCCTGCCCTCAATTGCAATATAGTTCGAGGGACTGATAACACAACCACCATGCATACACTTGAAGCATGCCTTGTGGTATCCCACACCTTCCACAGAAACCTGCAATACAAAATTGCATGTCCAACCAGACAGTTCATTAATCCGGAGTTGAGATGTTACTGTCAGAAACTCCTTTGTTGATCATTTGACAAAAATAAACCACAACTTTGAACCTAATGAAGGCATGCTGGTGACTGAAACAAAAGTGTCTATGTTTCAAGCAGGAGATACTTTTGAGACTCAGTATAATCTAACTTAATACCAGGCAAGTTTACCCAATCTAATCCTAAAGGTGGACAAGGTAACATTGAAAAATAATGACCTTTTCAATGGGATAAACTGTATTTCCACAAGCAAGGCATTTCTCTTGTGTGCCAGAAAACAAAGCAGAGACCCTGTTGGGTGTCTTAATCT
>PIMN-8
GCAATAAAGCCTGCCCTCAATTGCAATATAGTTCGAGGGACTGATAACACAACCACCATGCATACACTTGAAGCATGCCTTGTGGTATCCCACACCTTCCACAGAAACCTGCAATACAAAATTGCATGTCCAACCAGACAGTTCATTAATCCGGAGTTGAGATGTTACTGTCAGAAACTCCTTTGTTGATCATTTGACAAAAATAAACCACAACTTTGAACCTAATGAAGGCATGCTGGTGACTGAAACAAAAGTGTCTATGTTTCAAGCAGGAGATACTTTTGAGACTCAGTATAATCTAACTTAATACCAGGCAAGTTTACCCAATCTAATCCTAAAGGTGGACAAGGTAACATTGAAAAATAATGACCTTTTCAATGGGATAAACTGTATTTCCACAAGCAAGGCATTTCTCTTGTGTGCCAGAAAACAAAGCAGAGACCCTGTTGGGTGTCTTAATCT
>PIMN-3
GCAATAAAGCCTGCCCTCAATTGCAATATAGTTCGAGGGACTGATAACACAACCACCATGCATACACTTGAAGCATGCCTTGTGGTATCCCACACCTTCCACAGAAACCTGCAATACAAAATTGCATGTCCAACCAGACAGTTCATTAATCCGGAGTTGAGATGTTACTGTCAGAAACTCCTTTGTTGATCATTTGACAAAAATAAACCACAACTTTGAACCTAATGAAGGCATGCTGGTGACTGAAACAAAAGTGTCTATGTTTCAAGCAGGAGATACTTTTGAGACTCAGTATAATCTAACTTAATACCAGGCAAGTTTACCCAATCTAATCCTAAAGGTGGACAAGGTAACATTGAAAAATAATGACCTTTTCAATGGGATAAACTGTATTTCCACAAGCAAGGCATTTCTCTTGTGTGCCAGAAAACAAAGCAGAGACCCTGTTGGGTGTCTTAATCT
>PIMN-17
GCAATAAAGCCTGCCCTCAATTGCAATATAGTTCGAGGGACTGATAACACAACCACCATGCATACACTTGAAGCATGCCTTGTGGTATCCCACACCTTCCACAGAAACCTGCAATACAAAATTGCATGTCCAACCAGACAGTTCATTAATCCGGAGTTGAGATGTTACTGTCAGAAACTCCTTTGTTGATCATTTGACAAAAATAAACCACAACTTTGAACCTAATGAAGGCATGCTGGTGACTGAAACAAAAGTGTCTATGTTTCAAGCAGGAGATACTTTTGAGACTCAGTATAATCTAACTTAATACCAGGCAAGTTTACCCAATCTAATCCTAAAGGTGGACAAGGTAACATTGAAAAATAATGACCTTTTCAATGGGATAAACTGTATTTCCACAAGCAAGGCATTTCTCTTGTGTGCCAGAAAACAAAGCAGAGACCCTGTTGGGTGTCTTAATCT
>PIMN-4
GCAATAAAGCCTGCCCTCAATTGCAATATAGTTCGAGGGACTGATAACACAACCACCATGCATACACTTGAAGCATGCCTTGTGGTATCCCACACCTTCCACAGAAACCTGCAATACAAAATTGCATGTCCAACCAGACAGTTCATTAATCCGGAGTTGAGATGTTACTGTCAGAAACTCCTTTGTTGATCATTTGACAAAAATAAACCACAACTTTGAACCTAATGAAGGCATGCTGGTGACTGAAACAAAAGTGTCTATGTTTCAAGCAGGAGATACTTTTGAGACTCAGTATAATCTAACTTAATACCAGGCAAGTTTACCCAATCTAATCCTAAAGGTGGACAAGGTAACATTGAAAAATAATGACCTTTTCAATGGGATAAACTGTATTTCCACAAGCAAGGCATTTCTCTTGTGTGCCAGAAAACAAAGCAGAGACCCTGTTGGGTGTCTTAATCT
>PIMN-13
GCAATAAAGCCTGCCCTCAATTGCAATATAGTTCGAGGGACTGATAACACAACCACCATGCATACACTTGAAGCATGCCTTGTGGTATCCCACACCTTCCACAGAAACCTGCAATACAAAATTGCATGTCCAACCAGACAGTTCATTAATCCGGAGTTGAGATGTTACTGTCAGAAACTCCTTTGTTGATCATTTGACAAAAATAAACCACAACTTTGAACCTAATGAAGGCATGCTGGTGACTGAAACAAAAGTGTCTATGTTTCAAGCAGGAGATACTTTTGAGACTCAGTATAATCTAACTTAATACCAGGCAAGTTTACCCAATCTAATCCTAAAGGTGGACAAGGTAACATTGAAAAATAATGACCTTTTCAATGGGATAAACTGTATTTCCACAAGCAAGGCATTTCTCTTGTGTGCCAGAAAACAAAGCAGAGACCCTGTTGGGTGTCTTAATCT
>PIMN-18
GCAATAAAGCCTGCCCTCAATTGCAATATAGTTCGAGGGACTGATAACACAACCACCATGCATACACTTGAAGCATGCCTTGTGGTATCCCACACCTTCCACAGAAACCTGCAATACAAAATTGCATGTCCAACCAGACAGTTCATTAATCCGGAGTTGAGATGTTACTGTCAGAAACTCCTTTGTTGATCATTTGACAAAAATAAACCACAACTTTGAACCTAATGAAGGCATGCTGGTGACTGAAACAAAAGTGTCTATGTTTCAAGCAGGAGATACTTTTGAGACTCAGTATAATCTAACTTAATACCAGGCAAGTTTACCCAATCTAATCCTAAAGGTGGACAAGGTAACATTGAAAAATAATGACCTTTTCAATGGGATAAACTGTATTTCCACAAGCAAGGCATTTCTCTTGTGTGCCAGAAAACAAAGCAGAGACCCTGTTGGGTGTCTTAATCT
>PIMN-5
GCAATAAAGCCTGCCCTCAATTGCAATATAGTTCGAGGGACTGATAACACAACCACCATGCATACACTTGAAGCATGCCTTGTGGTATCCCACACCTTCCACAGAAACCTGCAATACAAAATTGCATGTCCAACCAGACAGTTCATTAATCCGGAGTTGAGATGTTACTGTCAGAAACTCCTTTGTTGATCATTTGACAAAAATAAACCACAACTTTGAACCTAATGAAGGCATGCTGGTGACTGAAACAAAAGTGTCTATGTTTCAAGCAGGAGATACTTTTGAGACTCAGTATAATCTAACTTAATACCAGGCAAGTTTACCCAATCTAATCCTAAAGGTGGACAAGGTAACATTGAAAAATAATGACCTTTTCAATGGGATAAACTGTATTTCCACAAGCAAGGCATTTCTCTTGTGTGCCAGAAAACAAAGCAGAGACCCTGTTGGGTGTCTTAATCT
>PIMN-1
GCAATAAAGCCTGCCCTCAATTGCAATATAGTTCGAGGGACTGATAACACAACCACCATGCATACACTTGAAGCATGCCTTGTGGTATCCCACACCTTCCACAGAAACCTGCAATACAAAATTGCATGTCCAACCAGACAGTTCATTAATCCGGAGTTGAGATGTTACTGTCAGAAACTCCTTTGTTGATCATTTGACAAAAATAAACCACAACTTTGAACCTAATGAAGGCATGCTGGTGACTGAAACAAAAGTGTCTATGTTTCAAGCAGGAGATACTTTTGAGACTCAGTATAATCTAACTTAATACCAGGCAAGTTTACCCAATCTAATCCTAAAGGTGGACAAGGTAACATTGAAAAATAATGACCTTTTCAATGGGATAAACTGTATTTCCACAAGCAAGGCATTTCTCTTGTGTGCCAGAAAACAAAGCAGAGACCCTGTTGGGTGTCTTAATCT
>PIMN-2
GCAATAAAGCCTGCCCTCAATTGCAATATAGTTCGAGGGACTGATAACACAACCACCATGCATATACTTGAAGCATGCCTTGTGGTATCCCACACCTTCCACAGAAACTTGCAATACAAAATAGCATGTCCAACCAGACAGTTCATTAATCCGGAGTTGAGATGTTACTGTCAGAAACTCCTTTGTTGATCATTTGACAAAAATAAACCACAACTTTGAACCTAATGAAGGCATGCTGGTGACTGAAACAAAAGTGTCTATGTTTCAAGCAGGAGATACTTTTGAGACTCAGTATAATCTAACTTAATACCAGGCAAGTTTACCCAATCTAATCCTAAAGGTGGACAAGGTAACATTGAAAAATAATGACCTTTTCAATGGGATAAACTGTATTTCCACGAGCAAGGCATTTCTCTTGTGTGCCAGAAAACAAAGCAGAGACCCTGTTGGGTGTCTTAATCT
>PIMN-6
GCAATAAAGCCTGCCCTCAATTGCAATATAGTTCGAGGGACTGATAACACAACCACCATGCATACACTTGAAGCATGCCTTGTGGTATCCCACACCTTCCACAGAAACCTGCAATACAAAATTGCATGTCCAACCAGACAGTTCATTAATCCGGAGTTGAGATGTTACTGTCAGAAACTCCTTTGTTGATCATTTGACAAAAATAAACCACAACTTTGAACCTAATGAAGGCATGCTGGTGACTGAAACAAAAGTGTCTATGTTTCAAGCAGGAGATACTTTTGAGACTCAGTATAATCTAACTTAATACCAGGCAAGTTTACCCAATCTAATCCTAAAGGTGGACAAGGTAACATTGAAAAATAATGACCTTTTCAATGGGATAAACTGTATTTCCACAAGCAAGGCATTTCTCTTGTGTGCCAGAAAACATAGCAGAGACCCTGTTGGGTGTCTTAATCT
>PIMN-15
GCAATAAAGCCTGCCCTCAATTGCAATATAGTTCGAGGGACTGATAACACAACCACCATGCATACACTTGAAGCATGCCTTGTGGTATCCCACACCTTCCACAGAAACCTGCAATACAAAATTGCATGTCCAACCAGACAGTTCATTAATCCGGAGTTGAGATGTTACTGTCAGAAACTCCTTTGTTGATCATTTGACAAAAATAAACCACAACTTTGAACCTAATGAAGGCATGCTGGTGACTGAAACAAAAGTGTCTATGTTTCAAGCAGGAGATACTTTTGAGACTCAGTATAATCTAACTTAATACCAGGCAAGTTTACCCAATCTAATCCTAAAGGTGGACAAGGTAACATTGAAAAATAATGACCTTTTCAATGGGATAAACTGTATTTCCACAAGCAAGGCATTTCTCTTGTGTGCCAGAAAACAAAGCAGAGACCCTGTTGGGTGTCTTAATCT
>PIMN-16
GCAATAAAGCCTGCCCTCAATTGCAATATAGTTCGAGGGACTGATAACACAACCACCATGCATACACTTGAAGCATGCCTTGTGGTATCCCACACCTTCCACAGAAACCTGCAATACAAAATTGCATGTCCAACCAGACAGTTCATTAATCCGGAGTTGAGATGTTACTGTCAGAAACTCCTTTGTTGATCATTTGACAAAAATAAACCACAACTTTGAACCTAATGAAGGCATGCTGGTGACTGAAACAAAAGTGTCTATGTTTCAAGCAGGAGATACTTTTGAGACTCAGTATAATCTAACTTAATACCAGGCAAGTTTACCCAATCTAATCCTAAAGGTGGACAAGGTAACATTGAAAAATAATGACCTTTTCAATGGGATAAACTGTATTTCCACAAGCAAGGCATTTCTCTTGTGTGCCAGAAAACAAAGCAGAGACCCTGTTGGGTGTCTTAATCT
>PISB-2
GCAATAAAGCCTGCCCTCAATTGCAATATAGTTCGAGGGACTGATAACACAACCACCACGCATACACTTGAAGCATGCCTTGTGGTATCCCACACCTTCCACAGAAACCTGCAATACAAAATTGCATGTCCAACCAGACAGTTCATTAATCCGGAGTTGAGATGTTACTGTCAGAAACTCCTTTGTTGATCATTTGACAAAAATAAACCACAACTTTGAACCTAATGAAGGCATGCTGGTGACTGAAACAAAAGTGTCTATGTTTCAAGCAGGAGATACTTTTGAGACTCAGTATAATCTAACTTAATACCAGGCAAGTTTACCCAATCTAATCCTAAAGGTGGACAAGGTAACATTGAAAAATAATGACCTTTTCAATGGGATAAACTGTATTTCCACAAGCAAGGCATTTCTCTTGTGTGCCAGAAAACAAAGCAGAGACCCTGTTGGGTGTCTTAATCT
>PISB-17
GCAATAAAGCCTGCCCTCAATTGCAATATAGTTCGAGGGACTGATAACACAACCACCATGCATACACTTGAAGCATGCCTTGTGGTATCCCACACCTTCCACAGAAACCTGCAATACAAAATTGCATGTCCAACCAGACAGTTCATTAATCCGGAGTTGAGATGTTACTGTCAGAAACTCCTTTGTTGATCATTTGACAAAAATAAACCACAACTTTGAACCTAATGAAGGCATGCTGGTGACTGAAACAAAAGTGTCTATGTTTCAAGCAGGAGATACTTTTGAGACTCAGTATAATCTAACTTAATACCAGGCAAGTTTACCCAATCTAATCCTAAAGGTGGACAAGGTAACATTGAAAAATAATGACCTTTTCAATGGGATAAACTGTATTTCCACAAGCAAGGCATTTCTCTTGTGTGCCAGAAAACAAAGCAGAGACCCTGTTGGGTGTCTTAATCT
>PISB-10
GCAATAAAGCCTGCCCTCAATTGCAATATAGTTCGAGGGACTGATAACACAACCACCATGCATACACTTGAAGCATGCCTTGTGGTATCCCACACCTTCCACAGAAACCTGCAATACAAAATTGCATGTCCAACCAGACAGTTCATTAATCCGGAGTTGAGATGTTACTGTCAGAAACTCCTTTGTTGATCATTTGACAAAAATAAACCACAACTTTGAACCTAATGAAGGCATGCTGGTGACTGAAACAAAAGTGTCTATGTTTCAAGCAGGAGATACTTTTGAGACTCAGTATAATCTAACTTAATACCAGGCAAGTTTACCCAATCTAATCCTAAAGGTGGACAAGGTAACATTGAAAAATAATGACCTTTTCAATGGGATAAACTGTATTTCCACAAGCAAGGCATTTCTCTTGTGTGCCAGAAAACAAAGCAGAGACCCTGTTGGGTGTCTTAATCT
>PISB-7
GCAATAAAGCCTGCCCTCAATTGCAATATAGTTCGAGGGACTGATAACACAACCACCATGCATACACTTGAAGCATGCCTTGTGGTATCCCACACCTTCCACAGAAACCTGCAATACAAAATTGCATGTCCAACCAGACAGTTCATTAATCCGGAGTTGAGATGTTACTGTCAGAAACTCCTTTGTTGATCATTTGACAAAAATAAACCACAACTTTGAACCTAATGAAGGCATGCTGGTGACTGAAACAAAAGTGTCTATGTTTCAAGCAGGAGATACTTTTGAGACTCAGTATAATCTAACTTAATACCAGGCAAGTTTACCCAATCTAATCCTAAAGGTGGACAAGGTAACATTGAAAAATAATGACCTTTTCAATGGGATAAACTGTATTTCCACAAGCAAGGCATTTCTCTTGTGTGCCAGAAAACAAAGCAGAGACCCTGTTGGGTGTCTTAATCT
>PISB-8
GCAATAAAGCCTGCCCTCAATTGCAATATAGTTCGAGGGACTGATAACACAACCACCATGCATACACTTGAAGCATGCCTTGTGGTATCCCACACCTTCCACAGAAACCTGCAATACAAAATTGCATGTCCAACCAGACAGTTCATTAATCCGGAGTTGAGATGTTACTGTCAGAAACTCCTTTGTTGATCATTTGACAAAAATAAACCACAACTTTGAACCTAATGAAGGCATGCTGGTGACTGAAACAAAAGTGTCTATGTTTCAAGCAGGAGATACTTTTGAGACTCAGTATAATCTAACTTAATACCAGGCAAGTTTACCCAATCTAATCCTAAAGGTGGACAAGGTAACATTGAAAAATAATGACCTTTTCAATGGGATAAACTGTATTTCCACAAGCAAGGCATTTCTCTTGTGTGCCAGAAAACAAAGCAGAGACCCTGTTGGGTGTCTTAATCT
>PISB-3
GCAATAAAGCCTGCCCTCAATTGCAATATAGTTCGAGGGACTGATAACACAACCACCATGCATACACTTGAAGCATGCCTTGTGGTATCCCACACCTTCCACAGAAACCTGCAATACAAAATTGCATGTCCAACCAGACAGTTCATTAATCCGGAGTTGAGATGTTACTGTCAGAAACTCCTTTGTTGATCATTTGACAAAAATAAACCACAACTTTGAACCTAATGAAGGCATGCTGGTGACTGAAACAAAAGTGTCTATGTTTCAAGCAGGAGATACTTTTGAGACTCAGTATAATCTAACTTAATACCAGGCAAGTTTACCCAATCTAATCCTAAAGGTGGACAAGGTAACATTGAAAAATAATGACCTTTTCAATGGGATAAACTGTATTTCCACAAGCAAGGCATTTCTCTTGTGTGCCAGAAAACAAAGCAGAGACCCTGTTGGGTGTCTTAATCT
>PISB-1
GCAATAAAGCCTGCCCTCAATTGCAATATAGTTCGAGGGACTGATAACACAACCACCATGCATACACTTGAAGCATGCCTTGTGGTATCCCACACCTTCCACAGAAACCTGCAATACAAAATTGCATGTCCAACCAGACAGTTCATTAATCCGGAGTTGAGATGTTACTGTCAGAAACTCCTTTGTTGATCATTTGACAAAAATAAACCACAACTTTGAACCTAATGAAGGCATGCTGGTGACTGAAACAAAAGTGTCTATGTTTCAAGCAGGAGATACTTTTGAGACTCAGTATAATCTAACTTAATACCAGGCAAGTTTACCCAATCTAATCCTAAAGGTGGACAAGGTAACATTGAAAAATAATGACCTTTTCAATGGGATAAACTGTATTTCCACAAGCAAGGCATTTCTCTTGTGTGCCAGAAAACAAAGCAGAGACCCTGTTGGGTGTCTTAATCT
>PISB-16
GCAATAAAGCCTGCCCTCAATTGCAATATAGTTCGAGGGACTGATAACACAACCACCATGCATACACTTGAAGCATGCCTTGTGGTATCCCACACCTTCCACAGAAACCTGCAATACAAAATTGCATGTCCAACCAGACAGTTCATTAATCCGGAGTTGAGATGTTACTGTCAGAAACTCCTTTGTTGATCATTTGACAAAAATAAACCACAACTTTGAACCTAATGAAGGCATGCTGGTGACTGAAACAAAAGTGTCTATGTTTCAAGCAGGAGCTACTTTTGAGACTCAGTATAATCTAACTTAATACCAGGCAAGTTTACCCAATCTAATCCTAAAGGTGGACAAGGTAACATTGAAAAATAATGACCTTTTCAATGGGATAAACTGTATTTCCACAAGCAAGGCATTTCTCTTGTGTGCCAGAAAACAAAGCAGAGACCCTGTTGGGTGTCTTAATCT
>PISB-13
GCAATAAAGCCTGCCCTCAATTGCAATATAGTTCGAGGGACTGATAACACAACCACCATGCATACACTTGAAGCATGCCTTGTGGTATCCCACACCTTCCACAGAAACCTGCAATACAAAATTGCATGTCCAACCAGACAGTTCATTAATCCGGAGTTGAGATGTTACTGTCAGAAACTCCTTTGTTGATCATTTGACAAAAATAAACCACAACTTTGAACCTAATGAAGGCATGCTGGTGACTGAAACAAAAGTGTCTATGTTTCAAGCAGGAGATACTTTTGAGACTCAGTATAATCTAACTTAATACCAGGCAAGTTTACCCAATCTAATCCTAAAGGTGGACAAGGTAACATTGAAAAATAATGACCTTTTCAATGGGATAAACTGTATTTCCACAAGCAAGGCATTTCTCTTGTGTGCCAGAAAACAAAGCAGAGACCCTGTTGGGTGTCTTAATCT
>PISB-15
GCAATAAAGCCTGCCCTCAATTGCAATATAGTTCGAGGGACTGATAACACAACCACCATGCATACACTTGAAGCATGCCTTGTGGTATCCCACACCTTCCACAGAAACCTGCAATACAAAATTGCATGTCCAACCAGACAGTTCATTAATCCGGAGTTGAGATGTTACTGTCAGAAACTCCTTTGTTGATCATTTGACAAAAATAAACCACAACTTTGAACCTAATGAAGGCATGCTGGTGACTGAAACAAAAGTGTCTATGTTTCAAGCAGGAGATACTTTTGAGACTCAGTATAATCTAACTTAATACCAGGCAAGTTTACCCAATCTAATCCTAAAGGTGGACAAGGTAACATTGAAAAATAATGACCTTTTCAATGGGATAAACTGTATTTCCACAAGCAAGGCATTTCTCTTGTGTGCCAGAAAACAAAGCAGAGACCCTGTTGGGTGTCTTAATCT
>PISB-12
GCAATAAAGCCTGCCCTCAATTGCAATATAGTTGGAGGGACTGATAACACAACCCCCATGCATACACTTGAAGCATGCCTTGTGGTATCCCACACCTTCCACAGAAACCTGCAATACAAAATTGCATGTCCAACCCGACAGTTCATTAATCCGGAGTTGAGATGTTACTGTCAGAAACTCCTTTGTTGATCATTTGACAAAAATAAACCACAACTTTGAACCTAATGAAGGCATGCTGGTGACTGAAACAAAAGTGTCTATGTTTCAAGCAGGAGATACTTTTGAGACTCAGTATAATCTAACTTAATACCAGGCAAGTTTACCCAATCTAATCCTAAAGGTGGACAAGGTAACATTGAAAAATAATGACCTTTTCAATGGGATAAACTGTATTTCCACAAGCAAGGCATTTCTCTTGTGTGCCAGAAAACAAAGCAAAAACCCTGTTGGGGGTCTTAATCT
>PISB-11
GCAATAAAGCCTGCCCTCAATTGCAATATAGTTCGAGGGACTGATAACACAACCACCATGCATACACTTGAAGCATGCCTTGTGGTATCCCACACCTTCCACAGAAACCTGCAATACAAAATTGCATGTCCAACCAGACAGTTCATTAATCCGGAGTTGAGATGTTACTGTCAGAAACTCCTTTGTTGATCATTTGACAAAAATAAACCACAACTTTGAACCTAATGAAGGCATGCTGGTGACTGAAACAAAAGTGTCTATGTTTCAAGCAGGAGATACTTTTGAGACTCAGTATAATCTAACTTAATACCAGGCAAGTTTACCCAATCTAATCCTAAAGGTGGACAAGGTAACATTGAAAAATAATGACCTTTTCAATGGGATAAACTGTATTTCCACAAGCAAGGCATTTCTCTTGTGTGCCAGAAAACAAAGCAGAGACCCTGTTGGGTGTCTTAATCT
>PISB-14
GCAATAAAGCCTGCCCTCAATTGCAATATAGTTCGAGGGACTGATAACACAACCACCATGCATACACTTGAAGCATGCCTTGTGGTATCCCACACCTTCCACAGAAACCTGCAATACAAAATTGCATGTCCAACCAGACAGTTCATTAATCCGGAGTTGAGATGTTACTGTCAGAAACTCCTTTGTTGATCATTTGACAAAAATAAACCACAACTTTGAACCTAATGAAGGCATGCTGGTGACTGAAACAAAAGTGTCTATGTTTCAAGCAGGAGATACTTTTGAGACTCAGTATAATCTAACTTAATACCAGGCAAGTTTACCCAATCTAATCCTAAAGGTGGACAAGGTAACATTGAAAAATAATGACCTTTTCAATGGGATAAACTGTATTTCCACAAGCAAGGCATTTCTCTTGTGTGCCAGAAAACAAAGCAGAGACCCTGTTGGGTGTCTTAATCT
>PISB-6
GCAATAAAGCCTGCCCTCAATTGCAATATAGTTCGAGGGACTGATAACACAACCACCATGCATACACTTGAAGCATGCCTTGTGGTATCCCACACCTTCCACAGAAACCTGCAATACAAAATTGCATGTCCAACCAGACAGTTCATTAATCCGGAGTTGAGATGTTACTGTCAGAAACTCCTTTGTTGATCATTTGACAAAAATAAACCACAACTTTGAACCTAATGAAGGCATGCTGGTGACTGAAACAAAAGTGTCTATGTTTCAAGCAGGAGATACTTTTGAGACTCAGTATAATCTAACTTAATACCAGGCAAGTTTACCCAATCTAATCCTAAAGGTGGACAAGGTAACATTGAAAAATAATGACCTTTTCAATGGGATAAACTGTATTTCCACAAGCAAGGCATTTCTCTTGTGTGCCAGAAAACAAAGCAGAGACCCTGTTGGGTGTCTTAATCT
>PISB-18
NNNNNNNNNNNNNNNNNNNNNNNNNNNNNNNNNNNNNNNNNNNATAACACAACCACCATGCATACACTTGAAGCATGCCTTGTGGTATCCCACACCTTCCACAGAAACCTGCAATGCAAAATTGCATGTCCAACCAGACAGTTCATTAATCCGGAGTTGAGATGTTACTGTCAGAAACTCCTTTGTTGATCATTTGACAAAAATAAACCACAACTTTGAACCTAATGAAGGCATGCTGGTGACTGAAACAAAAGTGTCTATGTTTCAAGCAGGAGATACTTTTGACACTCATTATAATCTAACTTAATACCAGGCAAGTTTACCCAATCTAATCCTAAAGGTGGACAAGGTAACAGTGAAAAATAATGACCTTTTCAATGGGATAAACTGTATTTCCACAAGCAAGGCATTTCTCTTGTGTGCCAGAAAACAAACCAGAGACCCTGTTGGGTGTCTTAATCT
>PISQ-1
GCAATAAAGCCTGCCCTCAATTGCAATATAGTTCGAGGGACTGATAACACAACCACCATGCATACACTTGAAGCATGCCTTGTGGTATCCCACACCTTCCACAGAAACCTGCAATACAAAATTGCATGTCCAACCAGACAGTTCATTAATCCGGAGTTGAGATGCTACTGTCAGAAACTCCTTTGTTGATCATTTGACAAAAATAAACCACAACCTTGAACCTAATGAAGGCATGCTGCTGACTCAAACAAAAGTGTCTATGTTTCAAGCGGGAGATACTTTTGAGACTCAGTATCATCTAACTTAATACCAGGCAAGTTTACCCAATCTAATCCTAAAGGTGGACAAGGTAACATTGAAAAATAATGACCTTTTCAATGGGATAAACTGTATTTCCACAAGCAAGGCATTTCTCTTGTGTGCCAGAAAACAAAGCAGAGACCCTGTTGGGTGTCTTAATCT
>PISQ-2
GCAATAAAGCCTGCCCTCAATTGCAATATAGTTCGAGGGACTGATAACACAACCACCATGCATACACTTGAAGCATGCCTTGTGGTATCCCACACCTTCCACAGAAACCTGCAATACAAAATTGCATGTCCAACCAGACAGTTCATTAATCCGGAGTTGAGATGCTACTGTCAGAAACTCCTTTGTTGATCATTTGACAAAAATAAACCACAACCTTGAACCTAATGAAGGCATGCTGCTGACTCAAACAAAAGTGTCTATGTTTCAAGCGGGAGATACTTTTGAGACTCAGTATCATCTAACTTAATACCAGGCAAGTTTACCCAATCTAATCCTAAAGGTGGACAAGGTAACATTGAAAAATAATGACCTTTTCAATGGGATAAACTGTATTTCCACAAGCAAGGCATTTCTCTTGTGTGCCAGAAAACAAAGCAGAGACCCTGTTGGGTGTCTTAATCT
>PIST-6
GCAATAAAGCCTGCCCTCAATTGCAATATAGTTCGAGGGACTGATAACACAACCACCATGCATACACTTGAAGCATGCCTTGTGGTATCCCACACCTTCCACAGAAACCTGCAATACAAAATTGCATGTCCAACCAGACAGTTCATTAATCCGGAGTTGAGATGTTACTGTCAGAAACTCCTTTGTTGATCATTTGACAAAAATAAACCACAACTTTGAACCTAATGAAGGCATGCTGGTGACTGAAACAAAAGTGTCTATGTTTCAAGCAGGAGATACTTTTGAGACTCAGTATAATCTAACTTAATACCAGGCAAGTTTACCCAATCTAATCCTAAAGGTGGACAAGGTAACATTGAAAAATAATGACCTTTTCAATGGGATAAACTGTATTTCCACAAGCAAGGCATTTCTCTTGTGTGCCAGAAAACATAGCAGAGACCCTGTTGGGTGTCTTAATCT
>PIST-9
GCAATAAAGCCTGCCCTCAATTGCAATATAGTTCGAGGGACTGATAACACAACCACCATGCATACACTTGAAGCATGCCTTGTGGTATCCCACACCTTCCACAGAAACCTGCAATACAAAATTGCATGTCCAACCAGACAGTTCATTAATCCGGAGTTGAGATGTTACTGTCAGAAACTCCTTTGTTGATCATTTGACAAAAATAAACCACAACTTTGAACCTAATGAAGGCATGCTGGTGACTGAAACAAAAGTGTCTATGTTTCAAGCAGGAGATACTTTTGAGACTCAGTATAATCTAACTTAATACCAGGCAAGTTTACCCAATCTAATCCTAAAGGTGGACAAGGTAACATTGAAAAATAATGACCTTTTCAATGGGATAAACTGTATTTCCACAAGCAAGGCATTTCTCTTGTGTGCCAGAAAACATAGCAGAGACCCTGTTGGGTGTCTTAATCT
>PIST-14
GCAATAAAGCCTGCCCTCAATTGCAATATAGTTCGAGGGACTGATAACACAACCACCATGCATACACTTGAAGCATGCCTTGTGGTATCCCACACCTTCCACAGAAACCTGCAATACAAAATTGCATGTCCAACCAGACAGTTCATTAATCCGGAGTTGAGATGTTACTGTCAGAAACTCCTTTGTTGATCATTTGACAAAAATAAACCACAACTTTGAACCTAATGAAGGCATGCTGGTGACTGAAACAAAAGTGTCTATGTTTCAAGCAGGAGATACTTTTGAGACTCAGTATAATCTAACTTAATACCAGGCAAGTTTACCCAATCTAATCCTAAAGGTGGACAAGGTAACAGTGAAAAATAATGACCTTTTCAATGGGATAAACTGTATTTCCACAAGCAAGGCATTTCTCTTGTGTGCCAGAAAACAAAGCAGAGACCCTGTTGGGTGTCTTAATCT
>PIST-5
GCAATAAAGCCTGCCCTCAATTGCAATATAGTTCGAGGGACTGATAACACAACCACCATGCATACACTTGAAGCATGCCTTGTGGTATCCCACACCTTCCACAGAAACCTGCAATACAAAATTGCATGTCCAACCAGACAGTTCATTAATCCGGAGTTGAGATGTTACTGTCAGAAACTCCTTTGTTGATCATTTGACAAAAATAAACCACAACTTTGAACCTAATGAAGGCATGCTGGTGACTGAAACAAAAGTGTCTATGTTTCAAGCAGGAGATACTTTTGAGACTCAGTATAATCTAACTTAATACCAGGCAAGTTTACCCAATCTAATCCTAAAGGTGGACAAGGTAACATTGAAAAATAATGACCTTTTCAATGGGATAAACTGTATTTCCACAAGCAAGGCATTTCTCTTGTGTGCCAGAAAACATAGCAGAGACCCTGTTGGGTGTCTTAATCT
>PIST-10
GCAATAAAGCCTGCCCTCAATTGCAATATAGTTCGAGGGACTGATAACACAACCACCATGCATACACTTGAAGCATGCCTTGTGGTATCCCACACCTTCCACAGAAACCTGCAATACAAAATTGCATGTCCAACCAGACAGTTCATTAATCCGGAGTTGAGATGTTACTGTCAGAAACTCCTTTGTTGATCATTTGACAAAAATAAACCACAACTTTGAACCTAATGAAGGCATGCTGGTGACTGAAACAAAAGTGTCTATGTTTCAAGCAGGAGATACTTTTGAGACTCAGTATAATCTAACTTAATACCAGGCAAGTTTACCCAATCTAATCCTAAAGGTGGACAAGGTAACATTGAAAAATAATGACCTTTTCAATGGGATAAACTGTATTTCCACAAGCAAGGCATTTCTCTTGTGTGCCAGAAAACATAGCAGAGACCCTGTTGGGTGTCTTAATCT
>PIST-7
GCAATAAAGCCTGCCCTCAATTGCAATATAGTTCGAGGGACTGATAACACAACCACCATGCATACACTTGAAGCATGCCTTGTGGTATCCCACACCTTCCACAGAAACCTGCAATACAAAATTGCATGTCCAACCAGACAGTTCATTAATCCGGAGTTGAGATGTTACTGTCAGAAACTCCTTTGTTGATCATTTGACAAAAATAAACCACAACTTTGAACCTAATGAAGGCATGCTGGTGACTGAAACAAAAGTGTCTATGTTTCAAGCAGGAGATACTTTTGAGACTCAGTATAATCTAACTTAATACCAGGCAAGTTTACCCAATCTAATCCTAAAGGTGGACAAGGTAACATTGAAAAATAATGACCTTTTCAATGGGATAAACTGTATTTCCACAAGCAAGGCATTTCTCTTGTGTGCCAGAAAACATAGCAGAGACCCTGTTGGGTGTCTTAATCT
>PIST-15
GCAATAAAGCCTGCCCTCAATTGCAATATAGTTCGAGGGACTGATAACACAACCACCATGCATACACTTGAAGCATGCCTTGTGGTATCCCACACCTTCCACAGAAACCTGCAATACAAAATTGCATGTCCAACCAGACAGTTCATTAATCCGGAGTTGAGATGTTACTGTCAGAAACTCCTTTGTTGATCATTTGACAAAAATAAACCACAACTTTGAACCTAATGAAGGCATGCTGGTGACTGAAACAAAAGTGTCTATGTTTCAAGCAGGAGATACTTTTGAGACTCAGTATAATCTAACTTAATACCAGGCAAGTTTACCCAATCTAATCCTAAAGGTGGACAAGGTAACATTGAAAAATAATGACCTTTTCAATGGGATAAACTGTATTTCCACAAGCAAGGCATTTCTCTTGTGTGCCAGAAAACATAGCAGAGACCCTGTTGGGTGTCTTAATCT
>PIST-4
GCAATAAAGCCTGCCCTCAATTGCAATATAGTTCGAGGGACTGATAACACAACCACCATGCATACACTTGAAGCATGCCTTGTGGTATCCCACACCTTCCACAGAAACCTGCAATACAAAATTGCATGTCCAACCAGACAGTTCATTAATCCGGAGTTGAGATGTTACTGTCAGAAACTCCTTTGTTGATCATTTGACAAAAATAAACCACAACTTTGAACCTAATGAAGGCATGCTGGTGACTGAAACAAAAGTGTCTATGTTTCAAGCAGGAGATACTTTTGAGACTCAGTATAATCTAACTTAATACCAGGCAAGTTTACCCAATCTAATCCTAAAGGTGGACAAGGTAACATTGAAAAATAATGACCTTTTCAATGGGATAAACTGTATTTCCACAAGCAAGGCATTTCTCTTGTGTGCCAGAAAACATAGCAGAGACCCTGTTGGGTGTCTTAATCT
>PICH-X1
GCAATAAAGCCTGCCCTCAATTGCAATATAGTTCGAGGGACTGATAACACAACCACCATGCATACACTTGAAGCATGCCTTGTGGTATCCCACACCTTCCACAGAAACCTGCAATACAAAATTGCATGTCCAACCAGACAGTTCATTAATCCGGAGTTGAGATGTTACTGTCAGAAACTCCTTTGTTGATCATTTGACAAAAATAAACCACAACTTTGAACCTAATGAAGGCATGCTGGTGACTGAAACAAAAGTGTCTATGTTTCAAGCAGGAGATACTTTTGAGACTCAGTATAATCTAACTTAATACCAGGCAAGTTTACCCAATCTAATCCTAAAGGTGGACAAGGTAACAGTGAAAAATAATGACCTTTTCAATGGGATAAACTGTATTTCCACAAGCAAGGCATTTCTCTTGTGTGCCAGAAAACAAAGCAGAGACCCTGTTGGGTGTCTTAATCT
>PICH-X2
GCAATAAAGCCTGCCCTCAATTGCAATATAGTTCGAGGGACTGATAACACAACCACCATGCATACACTTGAAGCATGCCTTGTGGTATCCCACACCTTCCACAGAAACCTGCAATACAAAATTGCATGTCCAACCAGACAGTTCATTAATCCGGAGTTGAGATGTTACTGTCAGAAACTCCTTTGTTGATCATTTGACAAAAATAAACCACAACTTTGAACCTAATGAAGGCATGCTGGTGACTGAAACAAAAGTGTCTATGTTTCAAGCAGGAGATACTTTTGAGACTCAGTATAATCTAACTTAATACCAGGCAAGTTTACCCAATCTAATCCTAAAGGTGGACAAGGTAACAGTGAAAAATAATGACCTTTTCAATGGGATAAACTGTATTTCCACAAGCAAGGCATTTCTCTTGTGTGCCAGAAAACAAAGCAGAGACCCTGTTGGGTGTCTTAATCT
>PIST-12
GCAATAAAGCCTGCCCTCAATTGCAATATAGTTCGAGGGACTGATAACACAACCACCATGCATACACTTGAAGCATGCCTTGTGGTATCCCACACCTTCCACAGAAACCTGCAATACAAAATTGCATGTCCAACCAGACAGTTCATTAATCCGGAGTTGAGATGTTACTGTCAGAAACTCCTTTGTTGATCATTTGACAAAAATAAACCACAACTTTGAACCTAATGAAGGCATGCTGGTGACTGAAACAAAAGTGTCTATGTTTCAAGCAGGAGATACTTTTGAGACTCAGTATAATCTAACTTAATACCAGGCAAGTTTACCCAATCTAATCCTAAAGGTGGACAAGGTAACATTGAAAAATAATGACCTTTTCAATGGGATAAACTGTATTTCCACAAGCAAGGCATTTCTCTTGTGTGCCAGAAAACATAGCAGAGACCCTGTTGGGTGTCTTAATCT
>PIST-2
GCAATAAAGCCTGCCCTCAATTGCAATATAGTTCGAGGGACTGATAACACAACCACCATGCATACACTTGAAGCATGCCTTGTGGTATCCCACACCTTCCACAGAAACCTGCAATACAAAATTGCATGTCCAACCAGACAGTTCATTAATCCGGAGTTGAGATGTTACTGTCAGAAACTCCTTTGTTGATCATTTGACAAAAATAAACCACAACTTTGAACCTAATGAAGGCATGCTGGTGACTGAAACAAAAGTGTCTATGTTTCAAGCAGGAGATACTTTTGAGACTCAGTATAATCTAACTTAATACCAGGCAAGTTTACCCAATCTAATCCTAAAGGTGGACAAGGTAACATTGAAAAATAATGACCTTTTCAATGGGATAAACTGTATTTCCACAAGCAAGGCATTTCTCTTGTGTGCCAGAAAACATAGCAGAGACCCTGTTGGGTGTCTTAATCT
>PIST-19
GCAATAAAGCCTGCCCTCAATTGCAATATAGTTCGAGGGACTGATAACACAACCACCATGCATACACTTGAAGCATGCCTTGTGGTATCCCACACCTTCCACAGAAACCTGCAATACAAAATTGCATGTCCAACCAGACAGTTCATTAATCCGGAGTTGAGATGTTACTGTCAGAAACTCCTTTGTTGATCATTTGACAAAAATAAACCACAACTTTGAACCTAATGAAGGCATGCTGGTGACTGAAACAAAAGTGTCTATGTTTCAAGCAGGAGATACTTTTGAGACTCAGTATAATCTAACTTAATACCAGGCAAGTTTACCCAATCTAATCCTAAAGGTGGACAAGGTAACATTGAAAAATAATGACCTTTTCAATGGGATAAACTGTATTTCCACAAGCAAGGCATTTCTCTTGTGTGCCAGAAAACATAGCAGAGACCCTGTTGGGTGTCTTAATCT
>PIST-3
GCAATAAAGCCTGCCCTCAATTGCAATATAGTTCGAGGGACTGATAACACAACCACCATGCATACACTTGAAGCATGCCTTGTGGTATCCCACACCTTCCACAGAAACCTGCAATACAAAATTGCATGTCCAACCAGACAGTTCATTAATCCGGAGTTGAGATGTTACTGTCAGAAACTCCTTTGTTGATCATTTGACAAAAATAAACCACAACTTTGAACCTAATGAAGGCATGCTGGTGACTGAAACAAAAGTGTCTATGTTTCAAGCAGGAGATACTTTTGAGACTCAGTATAATCTAACTTAATACCAGGCAAGTTTACCCAATCTAATCCTAAAGGTGGACAAGGTAACAGTGAAAAATAATGACCTTTTCAATGGGATAAACTGTATTTCCACAAGCAAGGCATTTCTCTTGTGTGCCAGAAAACAAAGCAGAGACCCTGTTGGGTGTCTTAATCT
>PIST-1
GCAATAAAGCCTGCCCTCAATTGCAATATAGTTCGAGGGACTGATAACACAACCACCATGCATACACTTGAAGCATGCCTTGTGGTATCCCACACCTTCCACAGAAACCTGCAATACAAAATTGCATGTCCAACCAGACAGTTCATTAATCCGGAGTTGAGATGTTACTGTCAGAAACTCCTTTGTTGATCATTTGACAAAAATAAACCACAACTTTGAACCTAATGAAGGCATGCTGGTGACTGAAACAAAAGTGTCTATGTTTCAAGCAGGAGATACTTTTGAGACTCAGTATAATCTAACTTAATACCAGGCAAGTTTACCCAATCTAATCCTAAAGGTGGACAAGGTAACATTGAAAAATAATGACCTTTTCAATGGGATAAACTGTATTTCCACAAGCAAGGCATTTCTCTTGTGTGCCAGAAAACATAGCAGAGACCCTGTTGGGTGTCTTAATCT
>PIST-13
GCAATAAAGCCTGCCCTCAATTGCAATATAGTTCGAGGGACTGATAACACAACCACCATGCATACACTTGAAGCATGCCTTGTGGTATCCCACACCTTCCACAGAAACCTGCAATACAAAATTGCATGTCCAACCAGACAGTTCATTAATCCGGAGTTGAGATGTTACTGTCAGAAACTCCTTTGTTGATCATTTGACAAAAATAAACCACAACTTTGAACCTAATGAAGGCATGCTGGTGACTGAAACAAAAGTGTCTATGTTTCAAGCAGGAGATACTTTTGAGACTCAGTATAATCTAACTTAATACCAGGCAAGTTTACCCAATCTAATCCTAAAGGTGGACAAGGTAACATTGAAAAATAATGACCTTTTCAATGGGATAAACTGTATTTCCACAAGCAAGGCATTTCTCTTGTGTGCCAGAAAACATAGCAGAGACCCTGTTGGGTGTCTTAATCT
>PIST-8
GCAATAAAGCCTGCCCTCAATTGCAATATAGTTCGAGGGACTGATAACACAACCACCATGCATACACTTGAAGCATGCCTTGTGGTATCCCACACCTTCCACAGAAACCTGCAATACAAAATTGCATGTCCAACCAGACAGTTCATTAATCCGGAGTTGAGATGTTACTGTCAGAAACTCCTTTGTTGATCATTTGACAAAAATAAACCACAACTTTGAACCTAATGAAGGCATGCTGGTGACTGAAACAAAAGTGTCTATGTTTCAAGCAGGAGATACTTTTGAGACTCAGTATAATCTAACTTAATACCAGGCAAGTTTACCCAATCTAATCCTAAAGGTGGACAAGGTAACATTGAAAAATAATGACCTTTTCAATGGGATAAACTGTATTTCCACAAGCAAGGCATTTCTCTTGTGTGCCAGAAAACATAGCAGAGACCCTGTTGGGTGTCTTAATCT
>PIST-11
GCAATAAAGCCTGCCCTCAATTGCAATATAGTTCGAGGGACTGATAACACAACCACCATGCATACACTTGAAGCATGCCTTGTGGTATCCCACACCTTCCACAGAAACCTGCAATACAAAATTGCATGTCCAACCAGACAGTTCATTAATCCGGAGTTGAGATGTTACTGTCAGAAACTCCTTTGTTGATCATTTGACAAAAATAAACCACAACTTTGAACCTAATGAAGGCATGCTGGTGACTGAAACAAAAGTGTCTATGTTTCAAGCAGGAGATACTTTTGAGACTCAGTATAATCTAACTTAATACCAGGCAAGTTTACCCAATCTAATCCTAAAGGTGGACAAGGTAACATTGAAAAATAATGACCTTTTCAATGGGATAAACTGTATTTCCACAAGCAAGGCATTTCTCTTGTGTGCCAGAAAACATAGCAGAGACCCTGTTGGGTGTCTTAATCT
>PILA-23
GCAATAAAGCCTGCCCTCAATTGCAATATAGTTCGAGGGACTGATAACACAACCACCGTGCATACACTTGAAGCATGCCTTGTGGTATCCCACGCCTTCCACAGAAACCTGCAATACAAAATTGCATGTCCAACCAGACAGTTCATTAATCCGGAGTTGAGATGTTACTGTCAGAAACTCCTTTGTTGATCATTTGACAAAAATAAACCACAACTTTGAACCTAATGAAGGCATGCTGGTGACTGAAACAAAAGTGTCTATGTTTCAAGCAGGAGATACTTTTGAGACTCAGTATAATCTAACTTAATACCCGGCAAGTTTACCCAATCTAATCCTAAAGGTGGACAAGGTAACATTGAAAAATAATGACCTTTTCAATGGGATAAACTGTATTTCCACAAGCAAGGCATTTCTCTTGTGTGCCAGAAAACAAAGCAGAGACCCTGTTGGGTGTCTTAATCT
>PILA-21
GCAATAAAGCCTGCCCTCAATTGCAATATAGTTCGAGGGACTGATAACACAACCACCGTGCATACACTTGAAGCATGCCTTGTGGTATCCCACGCCTTCCACAGAAACCTGCAATACAAAATTGCATGTCCAACCAGACAGTTCATTAATCCGGAGTTGAGATGTTACTGTCAGAAACTCCTTTGTTGATCATTTGACAAAAATAAACCACAACTTTGAACCTAATGAAGGCATGCTGGTGACTGAAACAAAAGTGTCTATGTTTCAAGCAGGAGATACTTTTGAGACTCAGTATAATCTAACTTAATACCCGGCAAGTTTACCCAATCTAATCCTAAAGGTGGACAAGGTAACATTGAAAAATAATGACCTTTTCAATGGGATAAACTGTATTTCCACAAGCAAGGCATTTCTCTTGTGTGCCAGAAAACAAAGCAGAGACCCTGTTGGGTGTCTTAATCT
>PILA-22
GCAATAAAGCCTGCCCTCAATTGCAATATAGTTCGAGGGACTGATAACACAACCACCGTGCATACACTTGAAGCATGCCTTGTGGTATCCCACGCCTTCCACAGAAACCTGCAATACAAAATTGCATGTCCAACCAGACAGTTCATTAATCCGGAGTTGAGATGTTACTGTCAGAAACTCCTTTGTTGATCATTTGACAAAAATAAACCACAACTTTGAACCTAATGAAGGCATGCTGGTGACTGAAACAAAAGTGTCTATGTTTCAAGCAGGAGATACTTTTGAGACTCAGTATAATCTAACTTAATACCCGGCAAGTTTACCCAATCTAATCCTAAAGGTGGACAAGGTAACATTGAAAAATAATGACCTTTTCAATGGGATAAACTGTATTTCCACAAGCAAGGCATTTCTCTTGTGTGCCAGAAAACAAAGCAGAGACCCTGTTGGGTGTCTTAATCT
>PILA-27
GCAATAAAGCCTGCCCTCAATTGCAATATAGTTCGAGGGACTGATAACACAACCACCGTGCATACACTTGAAGCATGCCTTGTGGTATCCCACGCCTTCCACAGAAACCTGCAATACAAAATTGCATGTCCAACCAGACAGTTCATTAATCCGGAGTTGAGATGTTACTGTCAGAAACTCCTTTGTTGATCATTTGACAAAAATAAACCACAACTTTGAACCTAATGAAGGCATGCTGGTGACTGAAACAAAAGTGTCTATGTTTCAAGCAGGAGATACTTTTGAGACTCAGTATAATCTAACTTAATACCCGGCAAGTTTACCCAATCTAATCCTAAAGGTGGACAAGGTAACATTGAAAAATAATGACCTTTTCAATGGGATAAACTGTATTTCCACAAGCAAGGCATTTCTCTTGTGTGCCAGAAAACAAAGCAGAGACCCTGTTGGGTGTCTTAATCT
>PILA-19
GCAATAAAGCCTGCCCTCAATTGCAATATAGTTCGAGGGACTGATAACACAACCACCGTGCATACACTTGAAGCATGCCTTGTGGTATCCCACGCCTTCCACAGAAACCTGCAATACAAAATTGCATGTCCAACCAGACAGTTCATTAATCCGGAGTTGAGATGTTACTGTCAGAAACTCCTTTGTTGATCATTTGACAAAAATAAACCACAACTTTGAACCTAATGAAGGCATGCTGGTGACTGAAACAAAAGTGTCTATGTTTCAAGCAGGAGATACTTTTGAGACTCACTATAATCTAACTTAATACCCGGCAAGTTTACCCAATCTAATCCTAAAGGTGGACAAGGTAACATTGAAAAATAATGACCTTTTCAATGGGATAAACTGTATTTCCACAAGCAAGGCATTTCTCTTGTGTGCCAGAAAACAAAGCAGAGACCCTGTTGGGTGTCTTAATCT
>PILA-20
GCAATAAAGCCTGCCCTCAATTGCAATATAGTTCGAGGGACTGATAACACAACCACCGTGCATACACTTGAAGCATGCCTTGTGGTATCCCACGCCTTCCACAGAAACCTGCAATATAAAATTGCATGTCCAACCAGACAGTTCATTAATCCGGAGTTGAGATGTTACTGTCAGAAACTCCTTTGTTGATCATTTGACAAAAATAAACCACAACTTTGAACCTAATGAAGGCATGCTGGTGACTGAAACAAAAGTGTCTATGTTTCAAGCAGGAGATACTTTTGAGACTCAGTATAATCTAACTTAATACCCGGCAAGTTTACCCAATCTAATCCTAAAGGTGGACAAGGTAACATTGAAAAATAATGACCTTTTCAATGGGATAAACTGTATTTCCACAAGCAAGGCATTTCTCTTGTGTGCCAGAAAACAAAGCAGAGACCCTGTTGGGTGTCTTAATCT
>PILA-24
GCAATAAAGCCTGCCCTCAATTGCAATATAGTTCGAGGGACTGATAACACAACCACCGTGCATACACTTGAAGCATGCCTTGTGGTATCCCACGCCTTCCACAGAAACCTGCAATACAAAATTGCATGTCCAACCAGACAGTTCATTAATCCGGAGTTGAGATGTTACTGTCAGAAACTCCTTTGTTGATCATTTGACAAAAATAAACCACAACTTTGAACCTAATGAAGGCATGCTGGTGACTGAAACAAAAGTGTCTATGTTTCAAGCAGGAGATACTTTTGAGACTCAGTATAATCTAACTTAATACCCGGCAAGTTTACCCAATCTAATCCTAAAGGTGGACAAGGTAACATTGAAAAATAATGACCTTTTCAATGGGATAAACTGTATTTCCACAAGCAAGGCATTTCTCTTGTGTGCCAGAAAACAAAGCAGAGACCCTGTTGGGTGTCTTAATCT
>PILA-17
GCAATAAAGCCTGCCCTCAATTGCAATATAGTTCGAGGGACTGATAACACAACCACCGTGCATACACTTGAAGCATGCCTTGTGGTATCCCACGCCTTCCACAGAAACCTGCAATACAAAATTGCATGTCCAACCAGACAGTTCATTAATCCGGAGTTGAGATGTTACTGTCAGAAACTCCTTTGTTGATCATTTGACAAAAATAAACCACAACTTTGAACCTAATGAAGGCATGCTGGTGACTGAAACAAAAGTGTCTATGTTTCAAGCAGGAGATACTTTTGAGACTCAGTATAATCTAACTTAATACCCGGCAAGTTTACCCAATCTAATCCTAAAGGTGGACAAGGTAACATTGAAAAATAATGACCTTTTCAATGGGATAAACTGTATTTCCACAAGCAAGGCATTTCTCTTGTGTGCCAGAAAACAAAGCAGAGACCCTGTTGGGTGTCTTAATCT
>PILA-26
GCAATAAAGCCTGCCCTCAATTGCAATATAGTTCGAGGGACTGATAACACAACCACCGTGCATACACTTGAAGCATGCCTTGTGGTATCCCACGCCTTCCACAGAAACCTGCAATACAAAATTGCATGTCCAACCAGACAGTTCATTAATCCGGAGTTGAGATGTTACTGTCAGAAACTCCTTTGTTGATCATTTGACAAAAATAAACCACAACTTTGAACCTAATGAAGGCATGCTGGTGACTGAAACAAAAGTGTCTATGTTTCAAGCAGGAGATACTTTTGAGACTCAGTATAATCTAACTTAATACCCGGCAAGTTTACCCAATCTAATCCTAAAGGTGGACAAGGTAACATTGAAAAATAATGACCTTTTCAATGGGATAAACTGTATTTCCACAAGCAAGGCATTTCTCTTGTGTGCCAGAAAACAAAGCAGAGACCCTGTTGGGTGTCTTAATCT
>PILA-18
GCAATAAAGCCTGCCCTCAATTGCAATATAGTTCGAGGGACTGATAACACAACCACCGTGCATACACTTGAAGCATGCCTTGTGGTATCCCACGCCTTCCACAGAAACCTGCAATACAAAATTGCATGTCCAACCAGACAGTTCATTAATCCGGAGTTGAGATGTTACTGTCAGAAACTCCTTTGTTGATCATTTGACAAAAATAAACCACAACTTTGAACCTAATGAAGGCATGCTGGTGACTGAAACAAAAGTGTCTATGTTTCAAGCAGGAGATACTTTTGAGACTCAGTATAATCTAACTTAATACCCGGCAAGTTTACCCAATCTAATCCTAAAGGTGGACAAGGTAACATTGAAAAATAATGACCTTTTCAATGGGATAAACTGTATTTCCACAAGCAAGGCATTTCTCTTGTGTGCCAGAAAACAAAGCAGAGACCCTGTTGGGTGTCTTAATCT
>PILA-28
GCAATAAAGCCTGCCCTCAATTGCAATATAGTTCGAGGGACTGATAACACAACCACCGTGCATACACTTGAAGCATGCCTTGTGGTATCCCACGCCTTCCACAGAAACCTGCAATACAAAATTGCATGTCCAACCAGACAGTTCATTAATCCGGAGTTGAGATGTTACTGTCAGAAACTCCTTTGTTGATCATTTGACAAAAATAAACCACAACTTTGAACCTAATGAAGGCATGCTGGTGACTGAAACAAAAGTGTCTATGTTTCAAGCAGGAGATACTTTTGAGACTCAGTATAATCTAACTTAATACCCGGCAAGTTTACCCAATCTAATCCTAAAGGTGGACAAGGTAACATTGAAAAATAATGACCTTTTCAATGGGATAAACTGTATTTCCACAAGCAAGGCATTTCTCTTGTGTGCCAGAAAACAAAGCAGAGACCCTGTTGGGTGTCTTAATCT
>PILA-29
GCAATAAAGCCTGCCCTCAATTGCAATATAGTTCGAGGGACTGATAACACAACCACCGTGCATACACTTGAAGCATGCCTTGTGGTATCCCACGCCTTCCACAGAAACCTGCAATACAAAATTGCATGTCCAACCAGACAGTTCATTAATCCGGAGTTGAGATGTTACTGTCAGAAACTCCTTTGTTGATCATTTGACAAAAATAAACCACAACTTTGAACCTAATGAAGGCATGCTGGTGACTGAAACAAAAGTGTCTATGTTTCAAGCAGGAGATACTTTTGAGACTCAGTATAATCTAACTTAATACCCGGCAAGTTTACCCAATCTAATCCTAAAGGTGGACAAGGTAACATTGAAAAATAATGACCTTTTCAATGGGATAAACTGTATTTCCACAAGCAAGGCATTTCTCTTGTGTGCCAGAAAACAAAGCAGAGACCCTGTTGGGTGTCTTAATCT
>PIAL-AO
GCAATAAAGCCTGCCCTCAATTGCAATATAGTTCGAGGGACTGATAACACAACCACCATGCATACACTTGAAGCATGCCTTGTGGTATCCCACACCTTCCACAGAAACCTGCAATACAAAATTGCATGTCCAACCAGACAGTTCATTAATCCGGAGTTGAGATGTTACTGTCAGAAACTCCTTTGTTGATCATTTGACAAAAATAAACCACAACTTTGAACCTAATGAAGGCATGCTGGTGACTGAAACAAAAGTGTCTATGTTTCAAGCAGGAGATACTTTTGAGACTCAGTATAATCTAACTTAATACCAGGTAAGTTTACCCAATCTAATCCTAAAGGTGGACAAGGTAACATTGAAAAATAATGACCTTTTCAATGGGATAAACTGTATTTCCACAAGCAAGGCATTTCTCTTGTGTGCCAGAAAACAAAGCAGAGACCCTGTTGGGTGTCTTAATCT
