# Supplementary material for: An empirical evaluation of two-stage species tree inference strategies using a multilocus dataset from North American pines
Source: BMC Evol Biol. 2014 Mar 29;14:67. doi: 10.1186/1471-2148-14-67 (PMC4021425; doi:10.1186/1471-2148-14-67)
Supplement: Additional file 3 — Zip archive containing data filesDp,Dp,0,Ds,Ds,0, and a description of these files. [file 1471-2148-14-67-S3.zip › DeGiorgioEtAl_2014_AdditionalFile1/Dataset_Dp0/CL1966Contig1_05.fas]

>PIAL-13
ATGAAGAGGATGATGATGATAAAGATGAGGATGATGGTCAAGGTGGTCTTTCATTCCTATTTTTTGTTTGGATTTGTTATCTATTCTGTAATATGCATTTTTTTGGGATCATTATCTCAATGCTTTTTGTTCTGTTACGTATAAATTCCATATTCTGACCTGTAATTTGTGATCAGCAGAGCAAGGTGGTGATGCAAATGGAAAGTCAAAGCAAAGTAGAAGTGAAAAAAAGAGTAGGAAAGCAATGCTAAAGCTAGGGATGAAGCCCGTCACTGGTGTAACCAGAGTTGCTATAAAGAAAAGCAAAAATGTTGGTTTACCTCCTATTACTTGTCCAGAGTATTGGTTTACCTCCT---ATTACTTGTCTTGTGTATAAGAATTTTTTAGCAAATTGGGATCATTTTTAGCCTGTTCTCTTTAAGGAACCGTTATAATATTATTGGTATAATTTTGCAGATCTTATTCGTCATCT
>PIAL-7
ATGAAGAGGATGATGATGATAAAGATGAGGATGATGGTCAAGGTGGTCTCTCATTCCTATTTTTTGTTTGGATTTGTTATCTATTCTGTAATATGCATTTTTTAGGGATCATTATCTCAATGCTTTTTGTTCTGTTACGTATAAATTCCATATTCTGACCTGTAATTTGTGATCAGCAGAGCAAGGTGGTGATGCAAATGGAAAGTCAAAGCAAAGTAGAAGTGAAAAAAAGAGTAGGAAAGCAATGCTAAAGCTAGGGATGAAGCCCGTCACTGGTGTAACCAGAGTTGCTATAAAGAAAAGCAAAAATGTTGGTTTACCTCCTATTACTTGTTCAGAGTATTGGTTTACCTCCT---ATTACTTGTCTTGTGTATAAGAATTTTTTAGCAAATTAGGATCATTTTTAGCCTGTTCTCTTTAAGGAACCGTTATAATTTTATTGGTATAATTTTGCAGATCTTATTTGTCATCT
>PIAL-16
ATGAAGAGGATGATGATGATAAAGATGAGGATGATGGTCAAGGTGGTCTTTCATTCCTATTTTTTGTTTGGATTTGTTATCTATTCTGTAATATGCATTTTTTTGGGATCATTATCTCAATGCTTTTTGTTCTGTTACGTATAAATTCCATATTCTGACCTGTAATTTGTGATCAGCAGAGCAAGGTGGTGATGCAAATGGAAAGTCAAAGCAAAGTAGAAGTGAAAAAAAGAGTAGGAAAGCAATGCTAAAGCTAGGGATGAAGCCCGTCACTGGTGTAACCAGAGTTGCTATAAAGAAAAGCAAAAATGTTGGTTTACCTCCTATTACTTGTTCAGAGTATTGGTTTACCTCCT---ATTACTTGTCTTGTGTATAAGAATTTTTTAGCAAATTGGGATCATTTTTAGCCTGTTCTCTTTAAGGAACCGTTATAATATTATTGGTATAATTTTGCAAATCTTATTTGTCATCT
>PIAL-15
ATGAAGAGGATGATGATGATAAAGATGAGGATGATGGTCAAGGTGGTCTTTCATTCCTATTTTTTGTTTGGATTTGTTATCTATTCTGTAATATGCATTTTTTAGGGATCATTATCTCAATGCTTTTTGTTCTGTTACGTATAAATTCCATATTCTGACCTGTAATTTGTGATCAGCAGAGCAAGGTGGTGATGCAAATGGAAAGTCAAAGCAAAGTAGAAGTGAAAAAAAGAGTAGGAAAGCAATGCTAAAGCTAGGGATGAAGCCCGTCACTGGTGTAACCAGAGTTGCTATAAAGAAAAGCAAAAATGTTGGTTTACCTCCTATTACTTGTCCAGAGTATTGGTTTACCGCCT---ATTACTTGTCTTGTGTATAAGAATTTTTTAGCAAATTGGGATCATTTTTAGCCTGTTCTCTTTAAGGAACCGTTATAATATTATTGGTATAATTTTGCAGATCTTATTTGTCATCT
>PIAL-6
ATGAAGAGGATGATGATGATAAAGATGAGGATGATGGTCAAGGTGGTCTTTCATTCCTATTTTTTGTTTGGATTTGTTATCTATTCTGTAATATGCATTTTTTTGGGATCATTATCTCAATGCATTTTGTTCTGTTACGTATAAATTCCATATTCTGACCTGTAATTTGTGATCAGCAGAGCAAGGTGGTGATGCAAATGGAAAGTCAAAGCAAAGTAGAAGTGAAAAAAAGAGTAGGAAAGCAATGCTAAAGCTAGGGATGAAGCCCGTCACTGGTGTAACAAGAGTTGCTATAAAGAAAAGCAAAAATGTTGGTTTACCTCCTATTACTTGTCCAGAGTATTGGTTTACCTCCT---ATTACTTGTCTTGTGTATAAGAATTTTTTAGCAAATTGGGATCATTTTTAGCCTGTTCTCTTTAAGGAACCGTTATAATATTATTGGTATAATTTTGCAGATCTTATTTGTCATCT
>PIAL-3
ATGAAGAGGATGATGATGATAAAGATGAGGATGATGGTCAAGGTGGTCTTTCATTCCTATTTTTTGTTTGGATTTGTTATCTATTCTGTAATATGCATTTTTTAGGGATCATTATCTCAATGCTTTTTGTTCTGTTACGTATAAATTCCATATTCTGACCTGTAATTTGTGATCAGCAGAGCAAGGTGGTGATGCAAATGGAAAGTCAAAGCAAAGTAGAAGTGAAAAAAAGAGTAGGAAAGCAATGCTAAAGCTAGGGATGAAGCCCGTCACTGGTGTAACCAGAGTTGCTATAAAGAAAAGCAAAAATGTTGGTTTACCTCCTATTACTTGTCCAGAGTATTGGTTTACCGCCT---ATTACTTGTCTTGTGTATAAGAATTTTTTAGCAAATTGGGATCATTTTTAGCCTGTTCTCTTTAAGGAACCGTTATAATATTATTGGTATAATTTTGCAGATCTTATTTGTCATCT
>PIAL-10
ATGAAGAGGATGATGATGATAAAGATGAGGATGATGGTCAAGGTGGTCTTTCATTCCTATTTTTTGTTTGGATTTGTTATCTATTCTGTAATATGCATTTTTTAGGGATCATTATCTCAATGCTTTTTGTTCTGTTACGTATAAATTCCATATTCTGACCTGTAATTTGTGATCAGCAGAGCAAGGTGGTGATGCAAATGGAAAGTCAAAGCAAAGTAGAAGTGAAAAAAAGAGTAGGAAAGCAATGCTAAAGCTAGGGATGAAGCCCGTCACTGGTGTAACCAGAGTTGCTATAAAGAAAAGCAAAAATGTTGGTTTACCTCCTATTACTTGTCCAGAGTATTGGTTTACCGCCT---ATTACTTGTCTTGTGTATAAGAATTTTTTAGCAAATTGGGATCATTTTTAGCCTGTTCTCTTTAAGGAACCGTTATAATATTATTGGTATAATTTTGCAGATCTTATTTGTCATCT
>PIAL-5
ATGAAGAGGATGATGATGATAAAGATGAGGATGATGGTCAAGGTGGTCTTTCGTTCCTATTTTTTGTTTGGATTTGTTATCTATTCTGTAATATGCATTTTTTAGGGATCATTATCTCAATGCTTTTTGTTCTGTTACGTATAAATTCCATATTCTGACCTGTAATTTGTGATCAGCAGAGCAAGGTGGTGATGCAAATGGAAAGTCAAAGCAAAGTAGAAGTGAAAAAAAGAGTAGGAAAGCAATGCTAAAGTTAGGGATGAAGCCCGTCACTGGTGTAACCAGAGTTGCTATAAAGAAAAGCAAAAATGTTGGTTTACCTCCTATTACTTGTCCAGAGTATTGGTTTACCTCCT---ATTACTTGTCTTGTGTATAAGAATTTTTTAGCAAATTAGGATCATTTTTAGCCTGTTCTCTTTAAGGAACCGTTATAATTTTATTGGTATAATTTTGCAGATCTTATTTGTCATCT
>PIAL-2
ATGAAGAGGATGATGATGATAAAGATGAGGATGATGGTCAAGGTGGTCTTTCGTTCCTATTTTTTGTTTGGATTTGTTATCTATTCTGTAATATGCATTTTTTAGGGATCATTATCTCAATGCTTTTTGTTCTGTTACGTATAAATTCCATATTCTGACCTGTAATTTGTGATCAGCAGAGCAAGGTGGTGATGCAAATGGAAAGTCAAAGCAAAGTAGAAGTGAAAAAAAGAGTAGGAAAGCAATGCTAAAGTTAGGGATGAAGCCCGTCACTGGTGTAACCAGAGTTGCTATAAAGAAAAGCAAAAATGTTGGTTTACCTCCTATTACTTGTCCAGAGTATTGGTTTACCTCCT---ATTACTTGTCTTGTGTATAAGAATTTTTTAGCAAATTAGGATCATTTTTAGCCTGTTCTCTTTAAGGAACCGTTATAATTTTATTGGTATAATTTTGCAGATCTTATTTGTCATCT
>PIAL-12
NNNNNNNNNNNNNNNNNNNNNNNNNNNNNNNNNNTGGTCAAGGTGGTCTTTCATTCCTATTTTTTGTTTGGATTTGTTATCTATTCTGTAATATGCATTTTTTTGGGATCATTATCTCAATGCTTTTTGTTCTGTTACGTATAAATTCCATATTCTGACCTGTAATTTGTGATCAGCAGAGCAAGGTGGTGATGCAAATGGAAAGTCAAAGCAAAGTAGAAGTGAAAAAAAGAGTAGGAAAGCAATGCTAAAGCTAGGGATGAAGCCCGTCACTGGTGTAACCAGAGTTGCTATAAAGAAAAGCAAAAATGTTGGTTTACCTCCTATTACTTGTCCAGAGTATTGGTTTACCTCCT---ATTACTTGTCTTGTGTATAAGAATTTTTTAGCAAATTGGGATCATTTTTAGCCTGTTCTCTTTAAGGAANNNNNNNNNNNNNNNNNNNNNNNNNNNNNNNNNNNNNNNNNNNNNNN
>PIAL-9
ATGAAGAGGATGATGATGATAAAGATGAGGATGATGGTCAAGGTGGTCTTTCATTCCTATTTTTTGTTTGGATTTGTTATCTATTCTGTAATATGCATTTTTTTGGGATCATTATCTCAATGCTTTTTGTTCTGTTACGTATAAATTCCATATTCTGACCTGTAATTTGTGATCAGCAGAGCAAGGTGGTGATGCAAATGGAAAGTCAAAGCAAAGTAGAAGTGAAAAAAAGAGTAGGAAAGCAATGCTAAAGCTAGGGATGAAGCCCGTCACTGGTGTAACCAGAGTTGCTATAAAGAAAAGCAAAAATGTTGGTTTACCTCCTATTACTTGTCCAGAGTATTGGTTTACCTCCT---ATTACTTGTCTTGTGTATAAGAATTTTTTAGCAAATTGGGATCATTTTTAGCCTGTTCTCTTTAAGGAACCGTTATAATATTATTGGTATAATTTTGCAGATCTTATTCGTCATCT
>PIAL-4
ATGAAGAGGATGATGATGATAAAGATGAGGATGATGGTCAAGGTGGTCTTTCATTCCTATTTTTTGTTTGGATTTGTTATCTATTCTGTAATATGCATTTTTTAGGGATCATTATCTCAATGCTTTTTGTTCTGTTACGTATAAATTCCATATTCTGACCTGTAATTTGTGATCAGCAGAGCAAGGTGTTGATGCAAATGGAAAGTCAAAGCAAAGTAGAAGTGAAAAAAAGAGTAGGAAAGCAATGCTAAAGCTAGGGATGAAGCCCGTCACTGGTGTAACCAGAGTTGCTATAAAGAAAAGCAAAAATGTTGGTTTACCTCCTATTACTTGTCCAGAGTATTGGTTTACCTCCT---ATTACTTGTCTTGTGTATAAGATTTTTTTAGCAAATTAGGATCATTTTTAGCCTGATCTCTTTAAGGAACCGTTATAATTTTATTGGTATAATTTTGCAGATCTTATTTGTCATCT
>PIAL-8
ATGAAGAGGATGATGATGATAAAGATGAGGATGATGGTCAAGGTGGTCTTTCATTCCTATTTTTTGTTTGGATTTGTTATCTATTCTGTAATATGCATTTTTTAGGGATCATTATCTCAATGCTTTTTGTTCTGTTACGTATAAATTCCATATTCTGACCTGTAATTTGTGATCAGCAGAGCAAGGTGGTGATGCAAATGGAAAGTCAAAGCAAAGTAGAAGTGAAAAAAAGAGTAGGAAAGCAATGCTAAAGCTAGGGATGAAGCCCGTCACTGGTGTAACCAGAGTTGCTATAAAGAAAAGCAAAAATGTTGGTTTACCTCCTATTACTTGTCCAGAGTATTGGTTTACCGCCT---ATTACTTGTCTTGTGTATAAGAATTTTTTAGCAAATTGGGATCATTTTTAGCCTGTTCTCTTTAAGGAACCGTTATAATATTATTGGTATAATTTTGCAGATCTTATTTGTCATCT
>PIAL-17
ATGAAGAGGATGATGATGATAAAGATGAGGATGATGGTCAAGGTGGTCTTTCATTCCTATTTTTTGTTTGGATTTGTTATCTATTCTGTAATATGCATTTTTTAGGGATCATTATCTCAATGCTTTTTGTTCTGTTACGTATAAATTCCATATTCTGACCTGTAATTTGTGATCAGCAGAGCAAGGTGTTGATGCAAATGGAAAGTCAAAGCAAAGTAGAAGTGAAAAAAAGAGTAGGAAAGCAATGCTAAAGCTAGGGATGAAGCCCGTCACTGGTGTAACCAGAGTTGCTATAAAGAAAAGCAAAAATGTTGGTTTACCTCCTATTACTTGTCCAGAGTATTGGTTTACCTCCT---ATTACTTGTCTTGTGTATAAGATTTTTTTAGCAAATTAGGATCATTTTTAGCCTGATCTCTTTAAGGAACCGTTATAATTTTATTGGTATAATTTTGCAGATCTTATTTGTCATCT
>PIAY-15
ATGAAGAGGATGATGATGATAAAGATGAGGATGATGGTCAAGGTGGTCTTTCATTCCTATTTTTTGTTTGGATTTGTTATCTATTCTGTAATATGCATTTTTTAGGGATCATTATCTCAATGCTTTTTGTTCTGTTACGTATAAATTCCATATTCTGACCTGTAATTTGTGATCAGCAGAGCAAGGTGGTGATGCAAATGGAAAGTCAAAGCAAAGTAGAAGTGAAAAAAAGAGTAGGAAAGCAATGTTAAAGCTAGGGATGAAGCCCGTCACTGGTGTAACCAGAGTTGCTATAAAGAAAAGCAAAAATGTTGGTTTACCTCCTATTACTTGTCCAGAGTATTGGTTTACCTCCT---ATTACTTGTCTTGTGTATAAGAATTTTTTAGCAAATTGGGATCATTTTTAGCCTGTTCTCTTTAAGGAACCGTTATAATATTATTGGTATAATTTTGCAGATCTTATTTGTCATCT
>PIAY-3
ATGAAGAGGATGATGATGATAAAGATGAGGATGATGGTCAAGGTGGTCTTTCATTCCTATTTTTTGTTTGGATTTGTTATCTATTCTGTAATATGCATTTTTTAGGGATCATTATCTCAATGCTTTTTGTTCTGTTACGTATAAATTCCATATTCTGACCTGTAATTTGTGATCAGCAGAGCAAGGTGGTGATGCAAATGGAAAGTCAAAGCAAAGTAGAAGTGAAAAAAAGAGTAGGAAAGCAATGTTAAAGCTAGGGATGAAGCCCGTCAGTGGTGTAACCAGAGTTGCTATAAAGAAAAGCAAAAATGTTGGTTTACCTCCTATTACTTGTCCAGAGTATTGGTTTACCTCCT---ATTACTTGTCTTGTGTATAAGAATTTTTTAGCAAATTGGGATCATTTTTAGCCTGTTCTCTTTAAGGAACCGTTATAATATTATTGGTATAATTTTGCAGATCTTATTTGTCATCT
>PIAY-18
ATGAAGAGGATGATGATGATAAAGATGAGGATGATGGTCAAGGTGGTCTTTCATTCCTATTTTTTGTTTGGATTTGTTATCTATTCTGTAATATGCATTTTTTAGGGATCATTATCTCAATGCTTTTTGTTCTGTTACGTATAAATTCCATATTCTGACCTGTAATTTGTGATCAGCAGAGCAAGGTGGTGATGCAAATGGAAAGTCAAAGCAAAGTAGAAGTGAAAAAAAGAGTAGGAAAGCAATGCTAAAGCTAGGGATGAAGCCCGTCACTGGTGTAACCAGAGTTGCTATAAAGAAAAGCAAAAATGTTGGTTTACCTCCTATTACTTGTCCAGAGTATTGGTTTACCTCCT---ATTACTTGTCTTGTGTATAAGAATTTTTTAGCAAATTAGGATCATTTTTAGCCTGTTCTCTTTAAGGAACCGTTATAATTTTATTGGTATAATTTTGCAGATCTTATTTGTCATCT
>PIAY-2
ATGAAGAGGATGATGATGATAAAGATGAGGATGATGGTCAAGGTGGTCTTTCATTCCTATTTTTTGTTTGGATTTGTTATCTATTCTGTAATATGCATTTTTTAGGGATCATTATCTCAATGCTTTTTGTTCTGTTACGTATAAATTCCATATTCTGACCTGTAATTTGTGATCAGCAGAGCAAGGTGGTGATGCAAATGGAAAGTCAAAGCAAAGTAGAAGTGAAAAAAAGAGTAGGAAAGCAATGCTAAAGCTAGGGATGAAGCCCGTCACTGGTGTAACCAGAGTTGCTATAAAGAAAAGCAAAAATGTTGGTTTACCTCCTATTACTTGTCCAGAGTATTGGTTTACCTCCT---ATTACTTGTCTTGTGTATAAGAATTTTTTAGCAAATTAGGATCATTTTTAGCCTGTTCTCTTTAAGGAACCGTTATAATTTTATTGGTATAATTTTGCAGATCTTATTTGTCATCT
>PIAY-19
ATGAAGAGGATGATGATGATAAAGATGAGGATGATGGTCAAGGTGGTCTTTCATTCCTATTTTTTGTTTGGATTTGTTATCTATTCTGTAATATGCATTTTTTAGGGATCATTATCTCAATGCTTTTTGTTCTGTTACGTATAAATTCCATATTCTGACCTGTAATTTGTGATCAGCAGAGCAAGGTGGTGATGCAAATGGAAAGTCAAAGCAAAGTAGAAGTGAAAAAAAGAGTAGGAAAGCAATGTTAAAGCTAGGGATGAAGCCCGTCACTGGTGTAACCAGAGTTGCTATAAAGAAAAGCAAAAATGTTGGTTTACCTCCTATTACTTGTCCAGAGTATTGGTTTACCTCCT---ATTACTTGTCTTGTGTATAAGAATTTTTTAGCAAATTGGGATCATTTTTAGCCTGTTCTCTTTAAGGAACCGTTATAATATTATTGGTATAATTTTGCAGATCTTATTTGTCATCT
>PIAY-16
ATGAAGAGGATGATGATGATAAAGATGAGGATGATGGTCAAGGTGGTCTTTCATTCCTATTTTTTGTTTGGATTTGTTATCTATTCTGTAATATGCATTTTTTAGGGATCATTATCTCAATGCTTTTTGTTCTGTTACGTATAAATTCCATATTCTGACCTGTAATTTGTGATCAGCAGAGCAAGGTGGTGATGCAAATGGAAAGTCAAAGCAAAGTAGAAGTGAAAAAAAGAGTAGGAAAGCAATGTTAAAGCTAGGGATGAAGCCCGTCACTGGTGTAACCAGAGTTGCTATAAAGAAAAGCAAAAATGTTGGTTTACCTCCTATTACTTGTCCAGAGTATTGGTTTACCTCCT---ATTACTTGTCTTGTGTATAAGAATTTTTTAGCAAATTGGGATCATTTTTAGCCTGTTCTCTTTAAGGAACCGTTATAATATTATTGGTATAATTTTGCAGATCTTATTTGTCATCT
>PIAY-7
ATGAAGAGGATGATGATGATAAAGATGAGGATGATGGTCAAGGTGGTCTTTCATTCCTATTTTTTGTTTGGATTTGTTATCTATTCTGTAATATGCATTTTTTAGGGATCATTATCTCAATGCTTTTTGTTCTGTTACGTATAAATTCCATATTCTGACCTGTAATTTGTGATCAGCAGAGCAAGGTGGTGATGCAAATGGAAAGTCAAAGCAAAGTAGAAGTGAAAAAAAGAGTAGGAAAGCAATGCTAAAGCTAGGGATGAAGCCCGTCACTGGTGTAACCAGAGTTGCTATAAAGAAAAGCAAAAATGTTGGTTTACCTCCTATTACTTGTCCAGAGTATTGGTTTACCTCCT---ATTACTTGTCTTGTGTATAAGAATTTTTTAGCAAATTAGGATCATTTTTAGCCTGTTCTCTTTAAGGAACCGTTATAATTTTATTGGTATAATTTTGCAGATCTTATTTGTCATCT
>PIAY-9
ATGAAGAGGATGATGATGATAAAGATGAGGATGATGGTCAAGGTGGTCTTTCATTCCTATTTTTTGTTTGGATTTGTTATCTATTCTGTAATATGCATTTTTTAGGGATCATTATCTCAATGCTTTTTGTTCTGTTACGTATAAATTCCATATTCTGACCTGTAATTTGTGATCAGCAGAGCAAGGTGGTGATGCAAATGGAAAGTCAAAGCAAAGTAGAAGTGAAAAAAAGAGTAGGAAAGCAATGTTAAAGCTAGGGATGAAGCCCGTCACTGGTGTAACCAGAGTTGCTATAAAGAAAAGCAAAAATGTTGGTTTACCTCCTATTACTTGTCCAGAGTATTGGTTTACCTCCT---ATTACTTGTCTTGTGTATAAGAATTTTTTAGCAAATTGGGATCATTTTTAGCCTGTTCTCTTTAAGGAACCGTTATAATATTATTGGTATAATTTTGCAGATCTTATTTGTCATCT
>PIAY-1
ATGAAGAGGATGATGATGATAAAGATGAGGATGATGGTCAAGGTGGTCTTTCATTCCTATTTTTTGTTTGGATTTGTTATCTATTCTGTAATATGCATTTTTTAGGGATCATTATCTCAATGCTTTTTGTTCTGTTACGTATAAATTCCATATTCTGACCTGTAATTTGTGATCAGCAGAGCAAGGTGGTGATGCAAATGGAAAGTCAAAGCAAAGTAGAAGTGAAAAAAAGAGTAGGAAAGCAATGCTAAAGCTAGGGATGAAGCCCGTCACTGGTGTAACCAGAGTTGCTATAAAGAAAAGCAAAAATGTTGGTTTACCTCCTATTACTTGTCCAGAGTATTGGTTTACCTCCT---ATTACTTGTCTTGTGTATAAGAATTTTTTAGCAAATTAGGATCATTTTTAGCCTGTTCTCTTTAAGGAACCGTTATAATTTTATTGGTATAATTTTGCAGATCTTATTTGTCATCT
>PIAY-17
ATGAAGAGGATGATGATGATAAAGATGAGGATGATGGTCAAGGTGGTCTTTCATTCCTATTTTTTGTTTGGATTTGTTATCTATTCTGTAATATGCATTTTTTAGGGATCATTATCTCAATGCTTTTTGTTCTGTTACGTATAAATTCCATATTCTGACCTGTAATTTGTGATCAGCAGAGCAAGGTGGTGATGCAAATGGAAAGTCAAAGCAAAGTAGAAGTGAAAAAAAGAGTAGGAAAGCAATGTTAAAGCTAGGGATGAAGCCCGTCACTGGTGTAACCAGAGTTGCTATAAAGAAAAGCAAAAATGTTGGTTTACCTCCTATTACTTGTCCAGAGTATTGGTTTACCTCCT---ATTACTTGTCTTGTGTATAAGAATTTTTTAGCAAATTGGGATCATTTTTAGCCTGTTCTCTTTAAGGAACCGTTATAATATTATTGGTATAATTTTGCAGATCTTATTTGTCATCT
>PIAY-5
ATGAAGAGGATGATGATGATAAAGATGAGGATGATGGTCAAGGTGGTCTTTCATTCCTATTTTTTGTTTGGATTTGTTATCTATTCTGTAATATGCATTTTTTAGGGATCATTATCTCAATGCTTTTTGTTCTGTTACGTATAAATTCCATATTCTGACCTGTAATTTGTGATCAGCAGAGCAAGGTGGTGATGCAAATGGAAAGTCAAAGCAAAGTAGAAGTGAAAAAAAGAGTAGGAAAGCAATGCTAAAGCTAGGGATGAAGCCCGTCACTGGTGTAACCAGAGTTGCTATAAAGAAAAGCAAAAATGTTGGTTTACCTCCTATTACTTGTCCAGAGTATTGGTTTACCTCCT---ATTACTTGTCTTGTGTATAAGAATTTTTTAGCAAATTAGGATCATTTTTAGCCTGTTCTCTTTAAGGAACCGTTATAATTTTATTGGTATAATTTTGCAGATCTTATTTGTCATCT
>PIAY-6
ATGAAGAGGATGATGATGATAAAGATGAGGATGATGGTCAAGGTGGTCTTTCATTCCTATTTTTTGTTTGGATTTGTTATCTATTCTGTAATATGCATTTTTTAGGGATCATTATCTCAATGCTTTTTGTTCTGTTACGTATAAATTCCATATTCTGACCTGTAATTTGTGATCAGCAGAGCAAGGTGGTGATGCAAATGGAAAGTCAAAGCAAAGTAGAAGTGAAAAAAAGAGTAGGAAAGCAATGTTAAAGCTAGGGATGAAGCCCGTCACTGGTGTAACCAGAGTTGCTATAAAGAAAAGCAAAAATGTTGGTTTACCTCCTATTACTTGTCCAGAGTATTGGTTTACCTCCT---ATTACTTGTCTTGTGTATAAGAATTTTTTAGCAAATTGGGATCATTTTTAGCCTGTTCTCTTTAAGGAACCGTTATAATATTATTGGTATAATTTTGCAGATCTTATTTGTCATCT
>PIAY-4
ATGAAGAGGATGATGATGATAAAGATGAGGATGATGGTCAAGGTGGTCTTTCATTCCTATTTTTTGTTTGGATTTGTTATCTATTCTGTAATATGCATTTTTTAGGGATCATTATCTCAATGCTTTTTGTTCTGTTACGTATAAATTCCATATTCTGACCTGTAATTTGTGATCAGCAGAGCAAGGTGGTGATGCAAATGGAAAGTCAAAGCAAAGTAGAAGTGAAAAAAAGAGTAGGAAAGCAATGCTAAAGCTAGGGATGAAGCCCGTCACTGGTGTAACCAGAGTTGCTATAAAGAAAAGCAAAAATGTTGGTTTACCTCCTATTACTTGTCCAGAGTATTGGTTTACCTCCT---ATTACTTGTCTTGTGTATAAGAATTTTTTAGCAAATTAGGATCATTTTTAGCCTGTTCTCTTTAAGGAACCGTTATAATTTTATTGGTATAATTTTGCAGATCTTATTTGTCATCT
>PIAY-13
ATGAAGAGGATGATGATGATAAAGATGAGGATGATGGTCAAGGTGGTCTTTCATTCCTATTTTTTGTTTGGATTTGTTATCTATTCTGTAATATGCATTTTTTTGGGATCATTATCTCAATGCTTTTTGTTCTGTTACGTATAAATTCCATATTCTGACCTGTAATTTGTGATCAGCAGAGCAAGGTGGTGATGCAAATGGAAAGTCAAAGCAAAGTAGAAGTGAAAAAAAGAGTAGGAAAGCAATGCTAAAGCTAGGGATGAAGCCCGTCACTGGTGTAACCAGAGTTGCTATAAAGAAAAGCAAAAATGTTGGTTTACCTCCTATTACTTGTCCAGAGTATTGGTTTACCTCCT---ATTACTTGTCTTGTGTATAAGAATTTTTTAGCAAATTGGGATCATTTTTAGCCTGTTCTCTTTAAGGAACCATTATAATATTATTGGTATAATTTTGCAGATCTTATTTGTCATCT
>PIAY-8
ATGAAGAGGATGATGATGATAAAGATGAGGATGATGGTCAAGGTGGTCTTTCATTCCTATTTTTTGTTTGGATTTGTTATCTATTCTGTAATATGCATTTTTTAGGGATCATTATCTCAATGCTTTTTGTTCTGTTACGTATAAATTCCATATTCTGACCTGTAATTTGTGATCAGCAGAGCAAGGTGGTGATGCAAATGGAAAGTCAAAGCAAAGTAGAAGTGAAAAAAAGAGTAGGAAAGCAATGTTAAAGCTAGGGATGAAGCCCGTCACTGGTGTAACCAGAGTTGCTATAAAGAAAAGCAAAAATGTTGGTTTACCTCCTATTACTTGTCCAGAGTATTGGTTTACCTCCT---ATTACTTGTCTTGTGTATAAGAATTTTTTAGCAAATTGGGATCATTTTTAGCCTGTTCTCTTTAAGGAACCGTTATAATATTATTGGTATAATTTTGCAGATCTTATTTGTCATCT
>PIAY-10
ATGAAGAGGATGATGATGATAAAGATGAGGATGATGGTCAAGGTGGTCTTTCATTCCTATTTTTTGTTTGGATTTGTTATCTATTCTGTAATATGCATTTTTTAGGGATCATTATCTCAATGCTTTTTGTTCTGTTACGTATAAATTCCATATTCTGACCTGTAATTTGTGATCAGCAGAGCAAGGTGGTGATGCAAATGGAAAGTCAAAGCAAAGTAGAAGTGAAAAAAAGAGTAGGAAAGCAATGCTAAAGCTAGGGATGAAGCCCGTCACTGGTGTAACCAGAGTTGCTATAAAGAAAAGCAAAAATGTTGGTTTACCTCCTATTACTTGTCCAGAGTATTGGTTTACCTCCT---ATTACTTGTCTTGTGTATAAGAATTTTTTAGCAAATTAGGATCATTTTTAGCCTGTTCTCTTTAAGGAACCGTTATAATTTTATTGGTATAATTTTGCAGATCTTATTTGTCATCT
>PIAY-14
ATGAAGAGGATGATGATGATAAAGATGAGGATGATGGTCAAGGTGGTCTTTCATTCCTATTTTTTGTTTGGATTTGTTATCTATTCTGTAATATGCATTTTTTAGGGATCATTATCTCAATGCTTTTTGTTCTGTTACGTATAAATTCCATATTCTGACCTGTAATTTGTGATCAGCAGAGCAAGGTGGTGATGCAAATGGAAAGTCAAAGCAAAGTAGAAGTGAAAAAAAGAGTAGGAAAGCAATGCTAAAGCTAGGGATGAAGCCCGTCACTGGTGTAACCAGAGTTGCTATAAAGAAAAGCAAAAATGTTGGTTTACCTCCTATTACTTGTCCAGAGTATTGGTTTACCTCCT---ATTACTTGTCTTGTGTATAAGAATTTTTTAGCAAATTAGGATCATTTTTAGCCTGTTCTCTTTAAGGAACCGTTATAATTTTATTGGTATAATTTTGCAGATCTTATTTGTCATCT
>PIBU-1
ATGAAGAGGATGATGATGATAAAGATGAGGATGATGGTCAAGGTGGTCTTTCATTCCTATTTTTTGTTTGGATTTGTTATCTATTCTGTAATATGCATTTTTTAGGGATCATTATCTCAGTGCTTTTTGTTCTGTTACGTATAAATTTCATATTCTGACCTGTAATTTGTGATCAGCAGAGCAAGGTGGTGATGCAAATGGAAAGTCAAAGCAAAGTAGAAGTGAGAAAAAGAGTAGGAAAGCAATGCTAAAGCTAGGGATGAAGCCTGTCACTGGTGTAACCAGGGTTGCTATAAAGAAAAGCAAAAATGTTGGTTTACCTCCTATTACTTGTCCAGAGTAT---------------------TTTTCATGTGTATAAGAATTTTTTAGCAAATTGGGATCACTTTTAGCCTGTTCTCTTTAAGGAACCGTTATAATATTATTGGTATAATTTTGCAGATCTTATTTGTCATCT
>PIFL-14
ATGAAGAGGATGATGATGATAAAGATGAGGATGATGGTCAAGGTGGTCTTTTATTCCTATTTTTTGTTTGGATTTGTTATCTATTCTGTAATATGCATTTTTTAGGGATCATTATCTCAATGCTTTTTGTTCTGTTACGTATAAATTCCATATTCTGACCTGTAATTTGTGATCAGCAGAGCAAGGTGGTGATGCAAATGGAAAGTCAAAGCAAAGTAGAAGTGAAAAAAAGAGTAGGAAAGCAATGCTAAAGCTAGGGATGAAGCCCGTCACTGGTGTAACCAGAGTTGCTATAAAGAAAAGCAAAAATGTTGGTTTACCTCCTATTACTTGTCCAGAGTATTGGTTTACCTCCT---ATTACTTGTCTTGTGTATAAGAATTTTTTAGCAAATTAGGATCATTT--------------TTAAGGAACCGTTATAATTTTATTGGTATAATTTTGCAGATCTTATTTGTCATCT
>PIFL-17
ATGAAGAGGATGATGATGATAAAGATGAGGATGATGGTCAAGGTGGTCTTTCATTCCTATTTTTTGTTTGGATTTGTTATCTATTCTGTAATATGCATTTTTTTGGGATCATTATCTCAATGCTTTTTGTTCTGTTACGTATAAATTCCATATTCTGACCTGTAATTTGTGATCAGCAGAGCAAGGTGGTGATGCAAATGGAAAGTCAAAGCAAAGTAGAAGTGAAAAAAAGAGTAGGAAAGCAATGCTAAAGCTAGGGATGAAGCCTGTCACTGGTGTAACCAGAGTTGCTATAAAGAAAAGCAAAAATGTTGGTTTACCTCCTATTACTTGTCCAGAGTATTGGTTTACCTCCT---ATTACTTGTCTTGTGTATAAGAATTTTTTAGCAAATTGGGATCATTTTTAGCCTGTTCTCTTTAAGGAACCGTTATAATATTATTGGTATAATTTTGCAGATCTTATTTGTCATCT
>PIFL-4
ATGAAGAGGATGATGATGATAAAGATGAGGATGATGGTCAAGGTGGTCTTTCATTCCTATTTTTTGTTTGGATTTGTTATCTATTCTGTAATATGCATTTTTTAGGGATCATTATCTCAATGCTTTTTGTTCTGTTACGTATAAATTCCATATTCTGACCTGTAATTTGTGATCAGCAGAGCAAGGTGGTGATGCAAATGGAAAGTCAAAGCAAAGTAGAAGTGAAAAAAAGAGTAGGAAAGCAATGCTAAAGCTAGGGATGAAGCCCGTCACTGGTGTAACCAGAGTTGCTATAAAGAAAAGCAAAAATGTTGGTTTACCTCCTATTACTTGTCCAGAGTATTGGTTTACCTCCT---ATTACTTGTCTTGTGTATAAGAATTTTTTAGCAAATTAGGATCATTTTTAGCCTGTTCTCTTTAAGGAACCGTTATAATTTTATTGGTATAATTTTGCAGATCTTATTTGTCATCT
>PIFL-16
ATGAAGAGGATGATGATGATAAAGATGAGGATGATGGTCAAGGTGGTCTTTCATTCCTATTTTTTGTTTGGATTTGTTATCTATTCTGTAATATGCATTTTTTAGGGATCATTATCTCAATGCTTTTTGTTCTGTTACGTATAAATTCCATATTCTGACCTGTAATTTGTGATCAGCAGAGCAAGGTGGTGATGCAAATGGAAAGTCAAAGCAAAGTAGAAGTGAAAAAAAGAGTAGGAAAGCAATGCTAAAGCTAGGGATGAAGCCCGTCACTGGTGTAACCAGAGTTGCTATAAAGAAAAGCAAAAATGTTGGTTTACCTCCTATTACTTGTCCAGAGTATTGGTTTACCTCCT---ATTACTTGTCTTGTGTATAAGAATTTTTTAGCAAATTAGGATCATTTTTAGCCTGTTCTCTTTAAGGAACCGTTATAATTTTATTGGTATAATTTTGCAGATCTTATTTGTCATCT
>PIFL-9
ATGAAGAGGATGATGATGATAAAGATGAGGATGATGGTCAAGGTGGTCTTTCATTCCTATTTTTTGTTTGGATTTGTTATCTATTCTGTAATATGCATTTTTTAGGGATCATTATCTCAATGCTTTTTGTTCTGTTACGTATAAATTCCATATTCTGACCTGTAATTTGTGATCAGCAGAGCAAGGTGGTGATGCAAATGGAAAGTCAAAGCAAAGTAGAAGTGAAAAAAAGAGTAGGAAAGCAATGTTAAAGCTAGGGATGAAGCCCGTCACTGGTGTAACCAGAGTTGCTATAAAGAAAAGCAAAAATGTTGGTTTACCTCCTATTACTTGTCCAGAGTATTGGTTTACCTCCT---ATTACTTGTCTTGTGTATAAGAATTTTTTAGCAAATTGGGATCATTTTTAGCCTGTTCTCTTTAAGGAACCGTTATAATATTATTGGTATAATTTTGCAGATCTTATTTGTCATCT
>PIFL-10
ATGAAGAGGATGATGATGATAAAGATGAGGATGATGGTCAAGGTGGTCTTTCATTCCTATTTTTTGTTTGGATTTGTTATCTATTCTGTAATATGCATTTTTTAGGGATCATTATCTCAATGCTTTTTGTTCTGTTACGTATAAATTCCATATTCTGACCTGTAATTTGTGATCAGCAGAGCAAGGTGGTGATGCAAATGGAAAGTCAAAGCAAAGTAGAAGTGAAAAAAAGAGTAGGAAAGCAATGCTAAAGCTAGGGATGAAGCCCGTCACTGGTGTAACCAGAGTTGCTATAAAGAAAAGCAAAAATGTTGGTTTACCTCCTATTACTTGTCCAGAGTATTGGTTTACCTCCT---ATTACTTGTCTTGTGTATAAGAATTTTTTAGCAAATTAGGATCATTTTTAGCCTGTTCTCTTTAAGGAACCGTTATAATTTTATTGGTATAATTTTGCAGATCTTATTTGTCATCT
>PIFL-15
ATGAAGAGGATGATGATGATAAAGATGAGGATGATGGTCAAGGTGGTCTTTCATTCCTATTTTTTGTTTGGATTTGTTATCTATTCTGTAATATGCATTTTTTAGGGATCATTATCTCAATGCTTTTTGTTCTGTTACGTATAAATTCCATATTCTGACCTGTAATTTGTGATCAGCAGAGCAAGGTGGTGATGCAAATGGAAAGTCAAAGCAAAGTAGAAGTGAAAAAAAGAGTAGGAAAGCAATGCTAAAGCTAGGGATGAAGCCCGTCACTGGTGTAACCAGAGTTGCTATAAAGAAAAGCAAAAATGTTGGTTTACCTCCTATTACTTGTCCAGAGTATTGGTTTACCTCCT---ATTACTTGTCTTGTGTATAAGAATTTTTTAGCAAATTAGGATCATTTTTAGCCTGTTCTCTTTAAGGAACCGTTATAATTTTATTGGTATAATTTTGCAGATCTTATTTGTCATCT
>PIFL-2
ATGAAGAGGATGATGATGATAAAGATGAGGATGATGGTCAAGGTGGTCTTTCATTCCTATTTTTTGTTTGGATTTGTTATCTATTCTGTAATATGCATTTTTTTGGGATCATTATCTCAATGCTTTTTGTTCTGTTACGTATAAATTCCATATTCTGACCTGTAATTTGTGATCAGCAGAGCAAGGTGGTGATGCAAATGGAAAGTCAAAGCAAAGTAGAAGTGAAAAAAAGAGTAGGAAAGCAATGCTAAAGCTAGGGATGAAGCCTGTCACTGGTGTAACCAGAGTTGCTATAAAGAAAAGCAAAAATGTTGGTTTACCTCCTATTACTTGTCCAGAGTATTGGTTTACCTCCT---ATTACTTGTCTTGTGTATAAGAATTTTTTAGCAAATTGGGATCATTTTTAGCCTGTTCTCTTTAAGGAACCGTTATAATATTATTGGTATAATTTTGCAGATCTTATTTGTCATCT
>PIFL-5
ATGAAGAGGATGATGATGATAAAGATGAGGATGATGGTCAAGGTGGTCTTTCATTCCTATTTTTTGTTTGGATTTGTTATCTATTCTGTAATATGCATTTTTTAGGGATCATTATATCAATGCTTTTTGTTCTGTTACGTATAAATTCCATATTCTGACCTGTAATTTGTGATCAGCAGAGCAAGGTGGTGATGTAAATGGAAAGTCAAAGCAAAGTAGAAGTGAAAAAAAGAGTAGGAAAGCAATGCTAAAGCTAGGGATGAAGCCCGTCACTGGTGTAACCAGAGTTGCTATAAAGAAAAGCAAAAATGTTGGTTTACCTCCTATTACTTGTCCAGAGTATTGGTTTACCTCCT---ATTACTTGTCTTGTGTATAAGAATTTTTTAGCAAATTGGGATCATTTTTAGCCTGTTCTCTTTAAGGAACCGTTATAATATTATTGGTATAATTTTGCAGATCTTATTTGTCATCT
>PIFL-13
ATGAAGAGGATGATGATGATAAAGATGAGGATGATGGTCAAGGTGGTCTTTTATTCCTATTTTTTGTTTGGATTTGTTATCTATTCTGTAATATGCATTTTTTAGGGATCATTATCTCAATGCTTTTTGTTCTGTTACGTATAAATTCCATATTCTGACCTGTAATTTGTGATCAGCAGAGCAAGGTGGTGATGCAAATGGAAAGTCAAAGCAAAGTAGAAGTGAAAAAAAGAGTAGGAAAGCAATGCTAAAGCTAGGGATGAAGCCCGTCACTGGTGTAACCAGAGTTGCTATAAAGAAAAGCAAAAATGTTGGTTTACCTCCTATTACTTGTCCAGAGTATTGGTTTACCTCCT---ATTACTTGTCTTGTGTATAAGAATTTTTTAGCAAATTAGGATCATTTTTAGCCTGTTCTCTTTAAGGAACCGTTATAATTTTATTGGTATAATTTTGCAGATCTTATTTGTCATCT
>PIFL-3
ATGAAGAGGATGATGATGATAAAGATGAGGATGATGGTCAAGGTGGTCTTTCATTCCTATTTTTTGTTTGGATTTGTTATCTATTCTGTAATATGCATTTTTTAGGGATCATTATCTCAATGCTTTTTGTTCTGTTACGTATAAATTCCATATTCTGACCTGTAATTTGTGATCAGCAGAGCAAGGTGGTGATGCAAATGGAAAGTCAAAGCAAAGTAGAAGTGAAAAAAAGAGTAGGAAAGCAATGCTAAAGCTAGGGATGAAGCCCGTCACTGGTGTAACCAGAGTTGCTATAAAGAAAAGCAAAAATGTTGGTTTACCTCCTATTACTTGTCCAGAGTATTGGTTTACCTCCT---ATTACTTGTCTTGTGTATAAGAATTTTTTAGCAAATTAGGATCATTTTTAGCCTGTTCTCTTTAAGGAACCGTTATAATTTTATTGGTATAATTTTGCAGATCTTATTTGTCATCT
>PIFL-12
ATGAAGAGGATGATGATGATAAAGATGAGGATGATGGTCAAGGTGGTCTTTTATTCCTATTTTTTGTTTGGATTTGTTATCTATTCTGTAATATGCATTTTTTAGGGATCATTATCTCAATGCTTTTTGTTCTGTTACGTATAAATTCCATATTCTGACCTGTAATTTGTGATCAGCAGAGCAAGGTGGTGATGCAAATGGAAAGTCAAAGCAAAGTAGAAGTGAAAAAAAGAGTAGGAAAGCAATGCTAAAGCTAGGGATGAAGCCCGTCACTGGTGTAACCAGAGTTGCTATAAAGAAAAGCAAAAATGTTGGTTTACCTCCTATTACTTGTCCAGAGTATTGGTTTACCTCCT---ATTACTTGTCTTGTGTATAAGAATTTTTTAGCAAATTAGGATCATTTTTAGCCTGTTCTCTTTAAGGAACCGTTATAATTTTATTGGTATAATTTTGCAGATCTTATTTGTCATCT
>PIGE-2
ATGAAGAGGATGATGATGATAAAGATGAGGATGATGGTCAAGGTGGTCTTTCATTCCTATTTTTTGTTTGGATTTGTTATCTATTCTGTAATATGCATTTTTTAGGGATCATTATCTCAGTGCTTTTTGTTCTGTTACTTATAAATTCCATATTCTGACCTGTAATTTGTGATCAGCAGAGCAAGGTGGTGATGCAAATGGAAAGTCAAAGCAAAGTAGAAGTGAGAAAAAGAGTAGGAAAGCAATGCTAAAGCTAGGGATGAAGCCTGTCACTGGTGTAACCAGGGTTGCTATAAAGAAAAGCAAAAATGTTGGTTTACCTCCTATTACTTGTCCAGAGTAT---------------------TTTTCATGTGTATAAGAATTTTTTAGCAAATTGGGATCATTTTTAGCCTGTTCTCTTCAAGGAACCGTTATAATATTATTGGTATAATTTTGCAGATCTTATTTGTCATCT
>PIGE-1
ATGAAGAGGATGATGATGATAAAGATGAGGATGATGGTCAAGGTGGTCTTTCATTCCTATTTTTTGTTTGGATTTGTTATCTATTCTGTAATATGCATTTTTTAGGGATCATTATCTCAGTGCTTTTTGTTCTGTTACTTATAAATTCCATATTCTGACCTGTAATTTGTGATCAGCAGAGCAAGGTGGTGATGCAAATGGAAAGTCAAAGCAAAGTAGAAGTGAGAAAAAGAGTAGGAAAGCAATGCTAAAGCTAGGGATGAAGCCTGTCACTGGTGTAACCAGGGTTGCTATAAAGAAAAGCAAAAATGTTGGTTTACCTCCTATTACTTGTCCAGAGTAT---------------------TTTTCATGTGTATAAGAATTTTTTAGCAAATTGGGATCATTTTTAGCCTGTTCTCTTCAAGGAACCGTTATAATATTATTGGTATAATTTTGCAGATCTTATTTGTCATCT
>PIMN-11
ATGAAGAGGATGATGATGATAAAGATGAGGATGATGGTCAAGGTGGTCTTTCATTCCTATTTTTTGTTTGGATTTGTTATCTATTCTGTAATATGCATTTTTTTGGGATCATTATCTCAATGCTTTTTGTTCTGTTACGTATAAATTCCATATTCTGACCTGTAATTTGTGATCAGCAGAGCAAGGTGGTGATGCAAATGGAAAGTCAAAGCAAAGTAGAAGTGAAAAAAAGAGTAGGAAAGCAATGCTAAAGCTAGGGATGAAGCCCGTCACTGGTGTAACCAGAGTTGCTATAAAGAAAAGCAAAAATGTTGGTTTACCTCCTATTACTTGTCCAGAGTATTGGTTTACCTCCT---ATTACTTGTCTTGTGTATAAGAATTTTTTAGCAAATTGGGATCATTTTTAGCCTGTTCTCTTTAAGGAACCGTTATAATATTATTGGTATAATTTTGCAGATCTTATTTGTCATCT
>PIMN-3
ATGAAGAGGATGATGATGATAAAGATGAGGATGATGGTCAAGGTGGTCTTTCATTCCTATTTTTTGTTTGGATTTGTTATCTATTCTGTAATATGCATTTTTTTGGGATCATTATCTCAATGCTTTTTGTTCTGTTACGCATAAATTCCATATTCTGACCTGTAATTTGTGATCAGCAGAGCAAGGTGGTGATGCAAATGGAAAGTCAAAGCAAAGTAGAAGTGAAAAAAAGAGTAGGAAAGCAATGCTAAAGCTAGGGATGAAGCCCGTCACTGGTGTAACCAGAGTTGCTATAAAGAAAAGCAAAAATGTTGGTTTACCTCCTATTACTTGTCCAGAGTATTGGTTTACCTCCT---ATTACTTGTCTTGTGTATAAGAATTTTTTAGCAAATTGGGATCATTTTTAGCCTGTTCTCTTTAAGGAACCGTTATAATATTATTGGTATAATTTTGCAGATCTTATTTGTCATCT
>PIMN-15
ATGAAGAGGATGATGATGATAAAGATGAGGATGATGGTCAAGGTGGTCTTTCATTCCTATTTTTTGTTTGGATTTGTTATCTATTCTGTAATATGCATTTTTTTGGGATCATTATCTCAATGCTTTTTGTTCTGTTACGTATAAATTCCATATTCTGACCTGTAATTTGTGATCAGCAGAGCAAGGTGGTGATGCAAATGGAAAGTCAAAGCAAAGTAGAAGTGAAAAAAAGAGTAGGAAAGCAATGCTAAAGCTAGGGATGAAGCCCGTCACTGGTGTAACCAGAGTTGCTATAAAGAAAAGCAAAAATGTTGGTTTACCTCCTATTACTTGTCCAGAGTATTGGTTTACCTCCT---ATTACTTGTCTTGTGTATAAGAATTTTTTAGCAAATTGGGATCATTTTTAGCCTGTTCTCTTTAAGGAACCATTATAATATTATTGGTATAATTTTGCAGATCTTATTTGTCATCT
>PIMN-14
ATGAAGAGGATGATGATGATAAAGATGAGGATGATGGTCAAGGTGGTCTTTCATTCCTATTTTTTGTTTGGATTTGTTATCTATTCTGTAATATGCATTTTTTTGGGATCATTATCTCAATGCTTTTTGTTCTGTTACGTATAAATTCCATATTCTGACCTGTAATTTGTGATCAGCAGAGCAAGGTGGTGATGCAAATGGAAAGTCAAAGCAAAGTAGAAGTGAAAAAAAGAGTAGGAAAGCAATGCTAAAGCTAGGGATGAAGCCCGTCACTGGTGTAACCAGAGTTGCTATAAAGAAAAGCAAAAATGTTGGTTTACCTCCTATTACTTGTCCAGAGTATTGGTTTACCTCCT---ATTACTTGTCTTGTGTATAAGAATTTTTTAGCAAATTGGGATCATTTTTAGCCTGTTCTCTTTAAGGAACCATTATAATATTATTGGTATAATTTTGCAGATCTTATTTGTCATCT
>PIMN-1
ATGAAGAGGATGATGATGATAAAGATGAGGATGATGGTCAAGGTGGTCTTTCATTCCTATTTTTTGTTTGGATTTGTTATCTATTCTGTAATATGCATTTTTTTGGGATCATTATCTCAATGCTTTTTGTTCTGTTACGTATAAATTCCATATTCTGACCTGTAATTTGTGATCAGCAGAGCAAGGTGGTGATGCAAATGGAAAGTCAAAGCAAAGTAGAAGTGAAAAAAAGAGTAGGAAAGCAATGCTAAAGCTAGGGATGAAGCCCGTCACTGGTGTAACCAGAGTTGCTATAAAGAAAAGCAAAAATGTTGGTTTACCTCCTATTACTTGTCCAGAGTATTGGTTTACCTCCT---ATTACTTGTCTTGTGTATAAGAATTTTTTAGCAAATTGGGATCATTTTTAGCCTGTTCTCTTTAAGGAACCGTTATAATATTATTGGTATAATTTTGCAGATCTTATTTGTCATCT
>PIMN-16
ATGAAGAGGATGATGATGATAAAGATGAGGATGATGGTCAAGGTGGTCTTTCATTCCTATTTTTTGTTTGGATTTGTTATCTATTCTGTAATATGCATTTTTTTGGGATCATTATCTCAATGCTTTTTGTTCTGTTACGTATAAATTCCATATTCTGACCTGTAATTTGTGATCAGCAGAGCAAGGTGGTGATGCAAATGGAAAGTCAAAGCAAAGTAGAAGTGAAAAAAAGAGTAGGAAAGCAATGCTAAAGCTAGGGATGAAGCCCGTCACTGGTGTAACCAGAGTTGCTATAAAGAAAAGCAAAAATGTTGGTTTACCTCCTATTACTTGTCCAGAGTATTGGTTTACCTCCT---ATTACTTGTCTTGTGTATAAGAATTTTTTAGCAAATTGGGATCATTTTTAGCCTGTTCTCTTTAAGGAACCATTATAATATTATTGGTATAATTTTGCAGATCTTATTTGTCATCT
>PIMN-7
ATGAAGAGGATGATGATGATAAAGATGAGGATGATGGTCAAGGTGGTCTTTCATTCCTATTTTTTGTTTGGATTTGTTATCTATTCTGTAATATGCATTTTTTTGGGATCATTATCTCAATGCTTTTTGTTCTGTTACGTATAAATTCCATATTCTGACCTGTAATTTGTGATCAGCAGAGCAAGGTGGTGATGCAAATGGAAAGTCAAAGCAAAGTAGAAGTGAAAAAAAGAGTAGGAAAGCAATGCTAAAGCTAGGGATGAAGCCCGTCACTGGTGTAACCAGAGTTGCTATAAAGAAAAGCAAAAATGTTGGTTTACCTCCTATTACTTGTCCAGAGTATTGGTTTACTTCCT---ATTACTTGTCTTGTGTATAAGAATTTTTTAGCAAATTGGGATCATTTTTAGCCTGTTCTCTTTAAGGAACCGTTATAATATTATTGGTATAATTTTGCAGATCTTATTTGTCATCT
>PIMN-2
ATGAAGAGGATGATGATGATAAAGATGAGGATGATGGTCAAGGTGGTCTTTCATTCCTATTTTTTGTTTGGATTTGTTATCTATTCTGTAATATGCATTTTTTTGGGATCATTATCTCAATGCTTTTTGTTCTGTTACGTATAAATTCCATATTCTGACCTGTAATTTGTGATCAGCAGAGCAAGGTGGTGATGCAAATGGAAAGTCAAAGCAAAGTAGAAGTGAAAAAAAGAGTAGGAAAGCAATGCTAAAGCTAGGGATGAAGCCCGTCACTGGTGTAACCAGAGTTGCTATAAAGAAAAGCAAAAATGTTGGTTTACCTCCTATTACTTGTCCAGAGTATTGGTTTACCTCCT---ATTACTTGTCTTGTGTATAAGAATTTTTTAGCAAATTGGGATCATTTTTAGCCTGTTCTCTTTAAGGAACCGTTATAATATTATTGGTATAATTTTGCAGATCTTATTTGTCATCT
>PIMN-18
ATGAAGAGGATGATGATGATAAAGATGAGGATGATGGTCAAGGTGGTCTTTCATTCCTATTTTTTGTTTGGATTTGTTATCTATTCTGTAATATGCATTTTTTTGGGATCATTATCTCAATGCTTTTTGTTCTGTTACGTATAAATTCCATATTCTGACCTGTAATTTGTGATCAGCAGAGCAAGGTGGTGATGCAAATGGAAAGTCAAAGCAAAGTAGAAGTGAAAAAAAGAGTAGGAAAGCAATGCTAAAGCTAGGGATGAAGCCCGTCACTGGTGTAACCAGAGTTGCTATAAAGAAAAGCAAAAATGTTGGTTTACCTCCTATTACTTGTCCAGAGTATTGGTTTACCTCCT---ATTACTTGTCTTGTGTATAAGAATTTTTTAGCAAATTGGGATCATTTTTAGCCTGTTCTCTTTAAGGAACCATTATAATATTATTGGTATAATTTTGCAGATCTTATTTGTCATCT
>PIMN-12
ATGAAGAGGATGATGATGATAAAGATGAGGATGATGGTCAAGGTGGTCTTTCATTCCTATTTTTTGTTTGGATTTGTTATCTATTCTGTAATATGCATTTTTTTGGGATCATTATCTCAATGCTTTTTGTTCTGTTACGTATAAATTCCATATTCTGACCTGTAATTTGTGATCAGCAGAGCAAGGTGGTGATGCAAATGGAAAGTCAAAGCAAAGTAGAAGTGAAAAAAAGAGTAGGAAAGCAATGCTAAAGCTAGGGATGAAGCCCGTCACTGGTGTAACCAGAGTTGCTATAAAGAAAAGCAAAAATGTTGGTTTACCTCCTATTACTTGTCCAGAGTATTGGTTTACCTCCT---ATTACTTGTCTTGTGTATAAGAATTTTTTAGCAAATTGGGATCATTTTTAGCCTGTTCTCTTTAAGGAACCATTATAATATTATTGGTATAATTTTGCAGATCTTATTTGTCATCT
>PIMN-4
ATGAAGAGGATGATGATGATAAAGATGAGGATGATGGTCAAGGTGGTCTTTCATTCCTATTTTTTGTTTGGATTTGTTATCTATTCTGTAATATGCATTTTTTTGGGATCATTATCTCAATGCTTTTTGTTCTGTTACGTATAAATTCCATATTCTGACCTGTAATTTGTGATCAGCAGAGCAAGGTGGTGATGCAAATGGAAAGTCAAAGCAAAGTAGAAGTGAAAAAAAGAGTAGGAAAGCAATGCTAAAGCTAGGGATGAAGCCCGTCACTGGTGTAACCAGAGTTGCTATAAAGAAAAGCAAAAATGTTGGTTTACCTCCTATTACTTGTCCAGAGTATTGGTTTACCTCCT---ATTACTTGTCTTGTGTATAAGAATTTTTTAGCAAATTGGGATCATTTTTAGCCTGTTCTCTTTAAGGAACCGTTATAATATTATTGGTATAATTTTGCAGATCTTATTTGTCATCT
>PIMN-6
ATGAAGAGGATGATGATGATAAAGATGAGGATGATGGTCAAGGTGGTCTTTCATTCCTATTTTTTGTTTGGATTTGTTATCTATTCTGTAATATGCATTTTTTTGGGATCATTATCTCAATGCTTTTTGTTCTGTTACGTATAAATTCCATATTTTGACCTGTAATTTGTTATCAGCAGAGCAAGGTGGTGATGCAAATGGAAAGTCAAAGCAAAGTAGAAGTGAAAAAAAGAGTAGGAAAGCAATGCTAAAGCTAGGGATGAAGCCCGTCACTGGTGTAACCAGAGTTGCTATAAAGAAAAGCAAAAATGTTGGTTTACCTCCTATTACTTGTCCAGAGTATTGGTTTACCTCCT---ATTACTTGTCTTGTGTATAAGAATTTTTTAGCAAATTGGGATCATTTTTAGCCTGTTCTCTTTAAGGAACCATTATAATATTATTGGTATAATTTTGCAGATCTTATTTGTCATCT
>PIMN-9
ATGAAGAGGATGATGATGATAAAGATGAGGATGATGGTCAAGGTGGTCTTTCATTCCTATTTTTTGTTTGGATTTGTTATCTATTCTGTAATATGCATTTTTTTGGGATCATTATCTCAATGCTTTTTGTTCTGTTACGTATAAATTCCATATTCTGACCTGTAATTTGTGATCAGCAGAGCAAGGTGGTGATGCAAATGGAAAGTCAAAGCAAAGTAGAAGTGAAAAAAAGAGTAGGAAAGCAATGCTAAAGCTAGGGATGAAGCCCGTCACTGGTGTAACCAGAGTTGCTATAAAGAAAAGCAAAAATGTTGGTTTACCTCCTATTACTTGTCCAGAGTATTGGTTTACCTCCT---ATTACTTGTCTTGTGTATAAGAATTTTTTAGCAAATTGGGATCATTTTTAGCCTGTTCTCTTTAAGGAACCGTTATAATATTATTGGTATAATTTTGCAGATCTTATTTGTCATCT
>PIMN-13
ATGAAGAGGATGATGATGATAAAGATGAGGATGATGGTCAAGGTGGTCTTTCATTCCTATTTTTTGTTTGGATTTGTTATCTATTCTGTAATATGCATTTTTTTGGGATCATTATCTCAATGCTTTTTGTTCTGTTACGTATAAATTCCATATTCTGACCTGTAATTTGTGATCAGCAGAGCAAGGTGGTGATGCAAATGGAAAGTCAAAGCAAAGTAGAAGTGAAAAAAAGAGTAGGAAAGCAATGCTAAAGCTAGGGATGAAGCCCGTCACTGGTGTAACCAGAGTTGCTATAAAGAAAAGCAAAAATGTTGGTTTACCTCCTATTACTTGTCCAGAGTATTGGTTTACCTCCT---ATTACTTGTCTTGTGTATAAGAATTTTTTAGCAAATTGGGATCATTTTTAGCCTGTTCTCTTTAAGGAACCGTTATAATATTATTGGTATAATTTTGCAGATCTTATTTGTCATCT
>PIMN-8
ATGAAGAGGATGATGATGATAAAGATGAGGATGATGGTCAAGGTGGTCTTTCATTCCTATTTTTTGTTTGGATTTGTTATCTATTCTGTAATATGCATTTTTTAGGGATCATTATCTCAATGCTTTTTGTTCTGTTACGTATAAATTCCATATTCTGACCTGTAATTTGTGATCAGCAGAGCAAGGTGGTGATGCAAATGGAAAGTCAAAGCAAAGTAGAAGTGAAAAAAAGAGTAGGAAAGCAATGCTAAAGCTAGGGATGAAGCCCGTCACTGGTGTAACCAGAGTTGCTATAAAGAAAAGCAAAAATGTTGGTTTACCTCCTATTACTTGTCCAGAGTATTGGTTTACCTCCT---ATTACTTGTCTTGTGTATAAGAATTTTTTAGCAAATTAGGATCATTTTTAGCCTGTTCTCTTTAAGGAACCGTTATAATTTTATTGGTATAATTTTGCAGATCTTATTTGTCATCT
>PIMN-17
ATGAAGAGGATGATGATGATAAAGATGAGGATGATGGTCAAGGTGGTCTTTCATTCCTATTTTTTGTTTGGATTTGTTATCTATTCTGTAATATGCATTTTTTTGGGATCATTATCTCAATGCTTTTTGTTCTGTTACGTATAAATTCCATATTCTGACCTGTAATTTGTGATCAGCAGAGCAAGGTGGTGATGCAAATGGAAAGTCAAAGCAAAGTAGAAGTGAAAAAAAGAGTAGGAAAGCAATGCTAAAGCTAGGGATGAAGCCCGTCACTGGTGTAACCAGAGTTGCTATAAAGAAAAGCAAAAATGTTGGTTTACCTCCTATTACTTGTCCAGAGTATTGGTTTACCTCCT---ATTACTTGTCTTGTGTATAAGAATTTTTTAGCAAATTGGGATCATTTTTAGCCTGTTCTCTTTAAGGAACCATTATAATATTATTGGTATAATTTTGCAGATCTTATTTGTCATCT
>PIMN-10
ATGAAGAGGATGATGATGATAAAGATGAGGATGATGGTCAAGGTGGTCTTTCATTCCTATTTTTTGTTTGGATTTGTTATCTGTTCTGTAATATGCATTTTTTTGGGATCATTATCTCAATGCTTTTTGTTCTGTTACGTATAAATTCCATATTCTGACCTGTAATTTGTGATCAGCAGAGCAAGGTGGTGATGCAAATGGAAAGTCAAAGCAAAGTAGAAGTGAAAAAAAGAGTAGGAAAGCAATGCTAAAGCTAGGGATGAAGCCCGTCACTGGTGTAACCAGAGTTGCTATAAAGAAAAGCAAAAATGTTGGTTTACCTCCTATTACTTGTCCAGAGTATTGGTTTACCTCCT---ATTACTTGTCTTGTGTATAAGAATTTTTTAGCAAATTGGGATCATTTTTAGCCTGTTCTCTTTAAGGAACCATTATAATATTATTGGTATAATTTTGCAGATCTTATTTGTCATCT
>PISB-13
ATGAAGAGGATGATGATGATAAAGATGAGGATGATGGTCAAGGTGGTCTTTCATTCCTATTTTTTGTTTGGATTTGTTATCTATTCTGTAATATGCATTTTTTAGGGATCATTATCTCAATGCTTTTTGTTCTGTTACGTATAAATTCCATATTCTGACCTGTAATTTGTGATCAGCAGAGCAAGGTGGTGATGCAAATGGAAAGTCAAAGCAAAGTAGAAGTGAAAAAAAGAGTAGGAAAGCAATGCTAAAGCTAGGGATGAAGCCCGTCACTGGTGTAACCAGAGTTGCTATAAAGAAAAGCAAAAATGTTGGTTTACCTCCTATTACTTGTCCAGAGTATTGGTTTACCTCCT---ATTACTTGTCTTGTGTATAAGAATTTTTTAGCAAATTAGGATCATTTTTAGCCTGTTCTCTTTAAGGAACCGTTATAATTTTATTGGTATAATTTTGCAGATCTTATTTGTCATCT
>PISB-14
ATGAAGAGGATGATGATGATAAAGATGAGGATGATGGTCAAGGTGGTCTTTCATTCCTATTTTTTGTTTGGATTTGTTATCTATTCTGTAATATGCATTTTTTAGGGATCATTATCTCAATGCTTTTTGTTCTGTTACGTATAAATTCCATATTCTGACCTGTAATTTGTGATCAGCAGAGCAAGGTGGTGATGCAAATGGAAAGTCAAAGCAAAGTAGAAGTGAAAAAAAGAGTAGGAAAGCAATGCTAAAGCTAGGGATGAAGCCCGTCACTGGTGTAACCAGAGTTGCTATAAAGAAAAGCAAAAATGTTGGTTTACCTCCTATTACTTGTCCAGAGTATTGGTTTACCTCCT---ATTACTTGTCTTGTGTATAAGAATTTTTTAGCAAATTAGGATCATTTTTAGCCTGTTCTCTTTAAGGAACCGTTATAATTTTATTGGTATAATTTTGCAGATCTTATTTGTCATCT
>PISB-12
ATGAAGAGGATGATGATGATAAAGATGAGGATGATGGTCAAGGTGGTCTTTCATTCCTATTTTTTGTTTGGATTTGTTATCTATTCTGTAATATGCATTTTTTAGGGATCATTATCTTAATGCTTTTTGTTCTGTTACGTATAAATTCCATATTCTGACCTGTAATTTGTGATCAGCAGAGCAAGGTGGTGATGCAAATGGAAAGTCAAAGCAAAGTAGAAGTGAAAAAAAGAGTAGGAAAGCAATGCTAAAGCTAGGGATGAAGCCCGTCACTGGTGTAACCAGAGTTGCTATAAAGAAAAGCAAAAATGTTGGTTTACCTCCTATTACTTGTCCAGAGTATTGGTTTACCTCCT---ATTACTTGTCTTGTGTATAAGAATTTTTTAGCAAATTAGGATCATTTTTAGCCTGTTCTCTTTAAGGAACCGTTATAATTTTATTGGTATAATTTTGCAGATCTTATTTGTCATCT
>PISB-5
ATGAAGAGGATGATGATGATAAAGATGAGGATGATGGTCAAGGTGGTCTTTCATTCCTATTTTTTGTTTGGATTTGTTATCTATTCTGTAATATGCATTTTTTAGGGATCATTATCTCAATGCTTTTTGTTCTGTTACGTATAAATTCCATATTCTGACCTGTAATTTGTGATCAGCAGAGCAAGGTGGTGATGCAAATGGAAAGTCAAAGCAAAGTAGAAGTGAAAAAAAGAGTAGGAAAGCAATGTTAAAGCTAGGGATGAAGCCCGTCACTGGTGTAACCAGAGTTGCTATAAAGAAAAGCAAAAATGTTGGTTTACCTCCTATTACTTGTCCAGAGTATTGGTTTACCTCCT---ATTACTTGTCTTGTGTATAAGAATTTTTTAGCAAATTGGGATCATTTTTAGCCTGCTCTCTTTAAGGAACCGTTATAATATTATTGGTATAATTTTGCAGATCTTATTTGTCATCT
>PISB-8
ATGAAGAGGATGATGATGATAAAGATGAGGATGATGGTCAAGGTGGTCTTTCATTCCTATTTTTTGTTTGGATTTGTTATCTATTCTGTAATATGCATTTTTTAGGGATCATTATCTCAATGCTTTTTGTTCTGTTACGTGTAAATTCCATATTCTGAACTGTAATTTGTGATCAGCAGAGCAAGGTGGTGATGCAAATGGAAAGTCAAAGCAAAGTAGAAGTGAAAAAAAGAGTAGGAAAGCAATGCTAAAGCTAGGGATGAAGCCCGTCACTGGTGTAACCAGAGTTGCTATAAAGAAAAGCAAAAATGTTGGTTTACCTCCTATTACTTGTCCAGAGTATTGGTTTACCTCCT---ATTACTTGTCTTGTGTATAAGAATTTTTTAGCAAATTAGGATCATTTTTAGCCTGTTCTCTTTAAGGAACCGTTATAATTTTATTGGTATAATTTTGCAGATCTTATTTGTCATCT
>PISB-11
NNNNNNNNNNNNNNNNNNNNNNNNNNNNNNNNNNNNNNNNNNNNNNNNNNNNNNTCCTATTTTTTGTTTGGATTTGTTATCTATTCTGTAATATGCATTTTTTAGGGATCATTATCTCAATGCTTTTTGTTCTGTTACGTATAAATTCCATATTCTGACCTGTAATTTGTGATCAGCAGAGCAAGGTGGTGATGCAAATGGAAAGTCAAAGCAAAGTAGAAGTGAAAAAAAGAGTAGGAAAGCAATGCTAAAGCTAGGGATGAAGCCCGTCACTGGTGTAACCAGAGTTGCTATAAAGAAAAGCAAAAATGTTGGTTTCCCTCCTATTACTTGTCCAGAGTATTGGTTTACCTCCT---ATTACTTGTCTTGTGTATAAGAATTTTTTAGCAAATTAGGATCATTTTNNNNNNNNNNNNNNNNNNNNNNNNNNNNNNNNNNNNNNNNNNNNNNNNNNNNNNNNNNNNNNNNNNNN
>PISB-17
ATGAAGAGGATGATGATGATAAAGATGAGGATGATGGTCAAGGTGGTCTTTCATTCCTATTTTTTGTTTGGATTTGTTATCTATTCTGTAATATGCATTTTTTAGGGATCATTATCTCAATGCTTTTTGTTCTGTTACGTATAAATTCCATATTCTGACCTGTAATTTGTGATCAGCAGAGCAAGGTGGTGATGCAAATGGAAAGTCAAAGCAAAGTAGAAGTGAAAAAAAGAGTAGGAAAGCAATGCTAAAGCTAGGGATGAAGCCCGTCACTGGTGTAACCAGAGTTGCTATAAAGAAAAGCAAAAATGTTGGTTTACCTCCTATTACTTGTCCAGAGTATTGGTTTACCTCCT---ATTACTTGTCTTGTGTATAAGAATTTTTTAGCAAATTAGGATCATTTTTAGCCTGTTCTCTTTAAGGAACCGTTATAATTTTATTGGTATAATTTTGCAGATCTTATTTGTCATCT
>PISB-18
ATGAAGAGGATGATGATGATAAAGATGAGGATGATGGTCAAGGTGGTCTTTCATTCCTATTTTTTGTTTGGATTTGTTATCTATTCTGTAATATGCATTTTTTAGGGATCATTATCTCAATGCTTTTTGTTCTGTTACGTATAAATTCCATATTCTGACCTGTAATTTGTGATCAGCAGAGCAAGGTGGTGATGCAAATGGAAAGTCAAAGCAAAGTAGAAGTGAAAAAAAGAGTAGGAAAGCAATGCTAAAGCTAGGGATGAAGCCCGTCACTGGTGTAACCAGAGTTGCTATAAAGAAAAGCAAAAATGTTGGTTTACCTCCTATTACTTGTCCAGAGTATTGGTTTACCTCCT---ATTACTTGTCTTGTGTATAAGAATTTTTTAGCAAATTAGGATCATTTTTAGCCTGTTCTCTTTAAGGAACCGTTATAATTTTATTGGTATAATTTTGCAGATCTTATTTGTCATCT
>PISB-4
ATGAAGAGGATGATGATGATAAAGATGAGGATGATGGTCAAGGTGGTCTTTCATTCCTATTTTTTGTTTGGATTTGTTATCTATTCTGTAATATGCATTTTTTTGGGATCATTATCTCAATGCTTTTTGTTCTGTTACGTATAAATTCCATATTCTGACCTGTAATTTGTGATCAGCAGAGCAAGGTGGTGATGCAAATGGAAAGTCAAAGCAAAGTAGAAGTGAAAAAAAGAGTAGGAAAGCAATGCTAAAGCTAGGGATGAAGCCTGTCACTGGTGTAACCAGAGTTGCTATAAAGAAAAGCAAAAATGTTGGTTTACCTCCTATTACTTGTCCAGAGTATTGGTTTACCTCCT---ATTACTTGTCTTGTGTATAAGAATTTTTTAGCAAATTGGGATCATTTTTAGCCTGTTCTCTTTAAGGAACCGTTATAATATTATTGGTATAATTTTGCAGATCTTATTTGTCATCT
>PISB-1
ATGAAGAGGATGATGATGATAAAGATGAGGATGATGGTCAAGGTGGTCTTTCATTCCTATTTTTTGTTTGGATTTGTTATCTATTCTGTAATATGCATTTTTTAGGGATCATTATCTCAATGCTTTTTGTTCTGTTACGTATAAATTCCATATTCTGACCTGTAATTTGTGATCAGCAGAGCAAGGTGGTGATGCAAATGGAAAGTCAAAGCAAAGTAGAAGTGAAAAAAAGAGTAGGAAAGCAATGCTAAAGCTAGGGATGAAGCCCGTCACTGGTGTAACCAGAGTTGCTATAAAGAAAAGCAAAAATGTTGGTTTACCTCCTATTACTTGTCCAGAGTATTGGTTTACCTCCT---ATTACTTGTCTTGTGTATAAGAATTTTTTAGCAAATTAGGATCATTTTTAGCCTGTTCTCTTTAAGGAACCGTTATAATTTTATTGGTATAATTTTGCAGATCTTATTTGTCATCT
>PISB-15
ATGAAGAGGATGATGATGATAAAGATGAGGATGATGGTCAAGGTGGTCTTTCATTCCTATTTTTTGTTTGGATTTGTTATCTATTCTGTAATATGCATTTTTTAGGGATCATTATCTCAATGCTTTTTGTTCTGTTACGTATAAATTCCATATTCTGACCTGTAATTTGTGATCAGCAGAGCAAGGTGGTGATGCAAATGGAAAGTCAAAGCAAAGTAGAAGTGAAAAAAAGAGTAGGAAAGCAATGCTAAAGCTAGGGATGAAGCCCGTCACTGGTGTAACCAGAGTTGCTATAAAGAAAAGCAAAAATGTTGGTTTACCTCCTATTACTTGTCCAGAGTATTGGTTTACCTCCT---ATTACTTGTCTTGTGTATAAGAATTTTTTAGCAAATTAGGATCATTTTTAGCCTGTTCTCTTTAAGGAACCGTTATAATTTTATTGGTATAATTTTGCAGATCTTATTTGTCATCT
>PISB-6
ATGAAGAGGATGATGATGATAAAGATGAGGATGATGGTCAAGGTGGTCTTTCATTCCTATTTTTTGTTTGGATTTGTTATCTATTCTGTAATATGCATTTTTTAGGGATCATTATCTCAATGCTTTTTGTTCTGTTACGTATAAATTCCATATTCTGACCTGTAATTTGTGATCAGCAGAGCAAGGTGGTGATGCAAATGGAAAGTCAAAGCAAAGTAGAAGTGAAAAAAAGAGTAGGAAAGCAATGCTAAAGCTAGGGATGAAGCCCGTCACTGGTGTAACCAGAGTTGCTATAAAGAAAAGCAAAAATGTTGGTTTACCTCCTATTACTTGTCCAGAGTATTGGTTTACCTCCT---ATTACTTGTCTTGTGTATAAGAATTTTTTAGCAAATTAGGATCATTTTTAGCCTGTTCTCTTTAAGGAACCGTTATAATTTTATTGGTATAATTTTGCAGATCTTATTTGTCATCT
>PISB-16
ATGAAGAGGATGATGATGATAAAGATGAGGATGATGGTCAAGGTGGTCTTTCATTCCTATTTTTTGTTTGGATTTGTTATCTATTCTGTAATATGCATTTTTTAGGGATCATTATCTCAATGCTTTTTGTTCTGTTACGTATAAATTCCATATTCTGACCTGTAATTTGTGATCAGCAGAGCAAGGTGGTGATGCAAATGGAAAGTCAAAGCAAAGTAGAAGTGAAAAAAAGAGTAGGAAAGCAATGCTAAAGCTAGGGATGAAGCCCGTCACTGGTGTAACCAGAGTTGCTATAAAGAAAAGCAAAAATGTTGGTTTACCTCCTATTACTTGTCCAGAGTATTGGTTTACCTCCT---ATTACTTGTCTTGTGTATAAGAATTTTTTAGCAAATTAGGATCATTTTTAGCCTGTTCTCTTTAAGGAACCGTTATAATTTTATTGGTATAATTTTGCAGATCTTATTTGTCATCT
>PISB-3
ATGAAGAGGATGATGATGATAAAGATGAGGATGATGGTCAAGGTGGTCTTTCATTCCTATTTTTTGTTTGGATTTGTTATCTATTCTGTAATATGCATTTTTTTGGGATCATTATCTCAATGCTTTTTGTTCTGTTACGTATAAATTCCATATTCTGACCTGTAATTTGTGATCAGCAGAGCAAGGTGGTGATGCAAATGGAAAGTCAAAGCAAAGTAGAAGTGAAAAAAAGAGTAGGAAAGCAATGCTAAAGCTAGGGATGAAGCCCGTCACTGGTGTAACCAGAGTTGCTATAAAGAAAAGCAAAAATGTTGGTTTACCTCCTATTACTTGTCCAGAGTATTGGTTTACCTCCT---ATTACTTGTCTTGTGTATAAGAATTTTTTAGCAAATTGGGATCATTTTTAGCCTGTTCTCTTTAAGGAACCATTATAATATTATTGGTATAATTTTGCAGATCTTATTTGTCATCT
>PISB-2
ATGAAGAGGATGATGATGATAAAGATGAGGATGATGGTCAAGGTGGTCTTTCATTCCTATTTTTTGTTTGGATTTGTTATCTATTCTGTAATATGCATTTTTTAGGGATCATTATCTCAATGCTTTTTGTTCTGTTACGTATAAATTCCATATTCTGACCTGTAATTTGTGATCAGCAGAGCAAGGTGGTGATGCAAATGGAAAGTCAAAGCAAAGTAGAAGTGAAAAAAAGAGTAGGAAAGCAATGCTAAAGCTAGGGATGAAGCCCGTCACTGGTGTAACCAGAGTTGCTATAAAGAAAAGCAAAAATGTTGGTTTACCTCCTATTACTTGTCCAGAGTATTGGTTTACCTCCT---ATTACTTGTCTTGTGTATAAGAATTTTTTAGCAAATTAGGATCATTTTTAGCCTGTTCTCTTTAAGGAACCGTTATAATTTTATTGGTATAATTTTGCAGATCTTATTTGTCATCT
>PISB-7
ATGAAGAGGATGATGATGATAAAGATGAGGATGATGGTCAAGGTGGTCTTTCATTCCTATTTTTTGTTTGGATTTGTTATCTATTCTGTAATATGCATTTTTTAGGGATCATTATCTCAATGCTTTTTGTTCTGTTACGTATAAATTCCATATTCTGACCTGTAATTTGTGATCAGCAGAGCAAGGTGGTGATGCAAATGGAAAGTCAAAGCAAAGTAGAAGTGAAAAAAAGAGTAGGAAAGCAATGCTAAAGCTAGGGATGAAGCCCGTCACTGGTGTAACCAGAGTTGCTATAAAGAAAAGCAAAAATGTTGGTTTACCTCCTATTACTTGTCCAGAGTATTGGTTTACCTCCT---ATTACTTGTCTTGTGTATAAGAATTTTTTAGCAAATTAGGATCATTTTTAGCCTNNNNNNNNNNNNNNNNNNNNNNNNNNNNNNNNNNNNNNNNNNNNNNNNNNNNNNNNNNNNNN
>PISB-10
ATGAAGAGGATGATGATGATAAAGATGAGGATGATGGTCAAGGTGGTCTTTCATTCCTATTTTTTGTTTGGATTTGTTATCTATTCTGTAATATGCATTTTTTAGGGATCATTATCTCAATGCTTTTTGTTCTGTTACGTATAAATTCCATATTCTGACCTGTAATTTGTGATCAGCAGAGCAAGGTGGTGATGCAAATGGAAAGTCAAAGCAAAGTAGAAGTGAAAAAAAGAGTAGGAAAGCAATGCTAAAGCTAGGGATGAAGCCCGTCACTGGTGTAACCAGAGTTGCTATAAAGAAAAGCAAAAATGTTGGTTTACCTCCTATTACTTGTCCAGAGTATTGGTTTACCTCCT---ATTACTTGTCTTGTGTATAAGAATTTTTTAGCAAATTAGGATCATTTTTAGCCTNNNNNNNNNNNNNNNNNNNNNNNNNNNNNNNNNNNNNNNNNNNNNNNNNNNNNNNNNNNNNN
>PISQ-2
ATGAAGAGGATGATGATGATAAAGATGAGGATGATGGTCAAGGTGGTCTTTCATTCCTATTTTT-GTTTGGATTTGTTATCTATTCTGTAATATGCATTTTTTAGGGATCATTATCTCAGTGCTTTTTGTTCTGTTACGTATAAATTCCATATTCTGACCTGTAATTTGTGATCAGCAGAGCAAGGTGGTGATGCAAATGGAAAGTCAAAGCAAAGTAGAAGTGAGAAGAAGAGTAGGAAAGCAATGCTAAAGCTAGGGATGAAGCCTGTCACTGGTGTAACCAGGGTTGCTATAAAGAAAAGCAAAAATGTTGGTTTACCTCCTATTACTTGTCCAGAGTAT---------------------TTTTCATGTGTATAAGAATTTTTTAGCAAATTGGGATCATTTTTAGCTTGTTCTCTTTAAGGAACCGTTATAATATTATTGGTATAATTTTGCAGATCTTATTTGTCATCT
>PIST-2
ATGAAGAGGATGATGATGATAAAGATGAGGATGATGGTCAAGGTGGTCTTTCATTCCTATTTTTTGTTTGGATTTGTTATCTATTCTGTAATATGCATTTTTTAGGGATCATTATCTCAATGCTTTTTGTTCTGTTACGTATAAATTCCATATTCTGACCTGTAATTTGTGATCAGCAGAGCAAGGTGGTGATGCAAATGGAAAGTCAAAGCAAAGTAGAAGTGAAAAAAAGAGTAGGAAAGCAATGCTAAAGCTAGGGATGAAGCCCGTCACTGGTGTAACCAGAGTTGCTATAAAGAAAAGCAAAAATGTTGGTTTACCTCCTATTACTTGTCCAGAGTATTGGTTTACCTCCT---ATTACTTGTCTTGTGTATAAGAATTTTTTAGCAAATTAGGATCATTTTTAGCCTGTTCTCTTTAAGGAACCGTTATAATTTTATTGGTATAATTTTGCAGATCTTATTTGTCATCT
>PICH-X2
ATGAAGAGGATGATGATGATAAAGATGAGGATGATGGTCAAGGTGGTCTTTCATTCCTATTTTTTGTTTGGATTTGTTATCTATTCTGTAATATGCATTTTTTAGGGATCATTATCTCAATGCTTTTTGTTCTGTTACGTATAAATTCCATATTCTGACCTGTAATTTGTGATCAGCAGAGCAAGGTGGTGATGCAAATGGAAAGTCAAAGCAAAGTAGAAGTGAAAAAAAGAGTAGGAAAGCAATGCTAAAGCTAGGGATGAAGCCCGTCACTGGTGTAACCAGAGTTGCTATAAAGAAAAGCAAAAATGTTGGTTTACCTCCT----------------------------------ATTACTTGTCTTGTGTATAAGATTTTTTTAGCAAATTAGGATCATTTTTAGCCTGTTCTCTTTAAGGAACCGTTATAATATTATTGGTATAATTTTGCAGATCTTATTTGTCATCT
>PIST-8
ATGAAGAGGATGATGATGATAAAGATGAGGATGATGGTCAAGGTGGTCTTTCATTCCTATTTTTTGTTTGGATTTGTTATCTATTCTGTAATATGCATTTTTTAGGGATCATTATCTCAATGCTTTTTGTTCTGTTACGTATAAATTCCATATTCTGACCTGTAATTTGTGATCAGCAGAGCAAGGTGGTGATGCAAATGGAAAGTCAAAGCAAAGTAGAAGTGAAAAAAAGAGTAGGAAAGCAATGCTAAAGCTAGGGATGAAGCCCGTCACTGGTGTAACCAGAGTTGCTATAAAGAAAAGCAAAAATGTTGGTTTACCTCCTATTACTTGTCCAGAGTATTGGTTTACCTCCT---ATTACTTGTCTTGTGTATAAGAATTTTTTAGCAAATTAGGATCATTTTTAGCCTGTTCTCTTTAAGGAACCGTTATAATTTTATTGGTATAATTTTGCAGATCTTATTTGTCATCT
>PIST-12
ATGAAGAGGATGATGATGATAAAGATGAGGATGATGGTCAAGGTGGTCTTTCATTCCTATTTTTTGTTTGGATTTGTTATCTATTCTGTAATATGCATTTTTTAGGGATCATTATCTCAATGCTTTTTGTTCTGTTACGTATAAATTCCATATTCTGACCTGTAATTTGTGATCAGCAGAGCAAGGTGGTGATGCAAATGGAAAGTCAAAGCAAAGTAGAAGTGAAAAAAAGAGTAGGAAAGCAATGCTAAAGCTAGGGATGAAGCCCGTCACTGGTGTAACCAGAGTTGCTATAAAGAAAAGCAAAAATGTTGGTTTACCTCCTATTACTTGTCCAGAGTATTGGTTTACCTCCT---ATTACTTGTCTTGTGTATAAGAATTTTTTAGCAAATTAGGATCATTTTTAGCCTGTTCTCTTTAAGGAACCGTTATAATTTTATTGGTATAATTTTGCAGATCTTATTTGTCATCT
>PIST-14
ATGAAGAGGATGATGATGATAAAGATGAGGATGATGGTCAAGGTGGTCTTTCATTCCTATTTTTTGTTTGGATTTGTTATCTATTCTGTAATATGCATTTTTTAGGGATCATTATCTCAATGCTTTTTGTTCTGTTACGTATAAATTCCATATTCTGACCTGTAATTTGTGATCAGCAGAGCAAGGTGGTGATGCAAATGGAAAGTCAAAGCAAAGTAGAAGTGAAAAAAAGAGTAGGAAAGCAATGCTAAAGCTAGGGATGAAGCCCGTCACTGGTGTAACCAGAGTTGCTATAAAGAAAAGCAAAAATGTTGGTTTACCTCCTATTACTTGTCCAGAGTATTGGTTTACCTCCT---ATTACTTGTCTTGTGTATAAGAATTTTTTAGCAAATTAGGATCATTTTTAGCCTGTTCTCTTTAAGGAACCGTTATAATTTTATTGGTATAATTTTGCAGATCTTATTTGTCATCT
>PIST-10
ATGAAGAGGATGATGATGATAAAGATGAGGATGATGGTCAAGGTGGTCTTTCATTCCTATTTTTTGTTTGGATTTGTTATCTATTCTGTAATATGCATTTTTTAGGGATCATTATCTCAATGCTTTTTGTTCTGTTACGTATAAATTCCATATTCTGACCTGTAATTTGTGATCAGCAGAGCAAGGTGGTGATGCAAATGGAAAGTCAAAGCAAAGTAGAAGTGAAAAAAAGAGTAGGAAAGCAATGCTAAAGCTAGGGATGAAGCCCGTCACTGGTGTAACCAGAGTTGCTATAAAGAAAAGCAAAAATGTTGGTTTACCTCCTATTACTTGTCCAGAGTATTGGTTTACCTCCT---ATTACTTGTCTTGTGTATAAGAATTTTTTAGCAAATTAGGATCATTTTTAGCCTGTTCTCTTTAAGGAACCGTTATAATTTTATTGGTATAATTTTGCAGATCTTATTTGTCATCT
>PIST-6
ATGAAGAGGATGATGATGATAAAGATGAGGATGATGGTCAAGGTGGTCTTTCATTCCTATTTTTTGTTTGGATTTGTTATCTATTCTGTAATATGCATTTTTTAGGGATCATTATCTCAATGCTTTTTGTTCTGTTACGTATAAATTCCATATTCTGACCTGTAATTTGTGATCAGCAGAGCAAGGTGGTGATGCAAATGGAAAGTCAAAGCAAAGTAGAAGTGAAAAAAAGAGTAGGAAAGCAATGCTAAAGCTAGGGATGAAGCCCGTCACTGGTGTAACCAGAGTTGCTATAAAGAAAAGCAAAAATGTTGGTTTACCTCCTATTACTTGTCCAGAGTATTGGTTTACCTCCT---ATTACTTGTCTTGTGTATAAGAATTTTTTAGCAAATTAGGATCATTTTTAGCCTGTTCTCTTTAAGGAACCGTTATAATTTTATTGGTATAATTTTGCAGATCTTATTTGTCATCT
>PICH-X1
ATGAAGAGGATGATGATGATAAAGATGAGGATGATGGTCAAGGTGGTCTTTCATTCCTATTTTTTGTTTGGATTTGTTATCTATTCTGTAATATGCATTTTTTAGGGATCATTATCTCAATGCTTTTTGTTCTGTTACGTATAAATTCCATATTCTGACCTGTAATTTGTGATCAGCAGAGCAAGGTGGTGATGCAAATGGAAAGTCAAAGCAAAGTAGAAGTGAAAAAAAGAGTAGGAAAGCAATGCTAAAGCTAGGGATGAAGCCCGTCACTGGTGTAACCAGAGTTGCTATAAAGAAAAGCAAAAATGTTGGTTTACCTCCT----------------------------------ATTACTTGTCTTGTGTATAAGATTTTTTTAGCAAATTAGGATCATTTTTAGCCTGTTCTCTTTAAGGAACCGTTATAATATTATTGGTATAATTTTGCAGATCTTATTTGTCATCT
>PIST-7
ATGAAGAGGATGATGATGATAAAGATGAGGATGATGGTCAAGGTGGTCTTTCATTCCTATTTTTTGTTTGGATTTGTTATCTATTCTGTAATATGCATTTTTTAGGGATCATTATCTCAATGCTTTTTGTTCTGTTACGTATAAATTCCATATTCTGACCTGTAATTTGTGATCAGCAGAGCAAGGTGGTGATGCAAATGGAAAGTCAAAGCAAAGTAGAAGTGAAAAAAAGAGTAGGAAAGCAATGCTAAAGCTAGGGATGAAGCCCGTCACTGGTGTAACCAGAGTTGCTATAAAGAAAAGCAAAAATGTTGGTTTACCTCCTATTACTTGTCCAGAGTATTGGTTTACCTCCT---ATTACTTGTCTTGTGTATAAGAATTTTTTAGCAAATTAGGATCATTTTTAGCCTGTTCTCTTTAAGGAACCGTTATAATTTTATTGGTATAATTTTGCAGATCTTATTTGTCATCT
>PIST-9
ATGAAGAGGATGATGATGATAAAGATGAGGATGATGGTCAAGGTGGTCTTTCATTCCTATTTTTTGTTTGGATTTGTTATCTATTCTGTAATATGCATTTTTTAGGGATCATTATCTCAATGCTTTTTGTTCTGTTACGTATAAATTCCATATTCTGACCTGTAATTTGTGATCAGCAGAGCAAGGTGGTGATGCAAATGGAAAGTCAAAGCAAAGTAGAAGTGAAAAAAAGAGTAGGAAAGCAATGCTAAAGCTAGGGATGAAGCCCGTCACTGGTGTAACCAGAGTTGCTATAAAGAAAAGCAAAAATGTTGGTTTACCTCCTATTACTTGTCCAGAGTATTGGTTTACCTCCT---ATTACTTGTCTTGTGTATAAGAATTTTTTAGCAAATTAGGATCATTTTTAGCCTGTTCTCTTTAAGGAACCGTTATAATTTTATTGGTATAATTTTGCAGATCTTATTTGTCATCT
>PIST-4
ATGAAGAGGATGATGATGATAAAGATGAGGATGATGGTCAAGGTGGTCTTTCATTCCTATTTTTTGTTTGGATTTGTTATCTATTCTGTAATATGCATTTTTTAGGGATCATTATCTCAATGCTTTTTGTTCTGTTACGTATAAATTCCATATTCTGACCTGTAATTTGTGATCAGCAGAGCAAGGTGGTGATGCAAATGGAAAGTCAAAGCAAAGTAGAAGTGAAAAAAAGAGTAGGAAAGCAATGCTAAAGCTAGGGATGAAGCCCGTCACTGGTGTAACCAGAGTTGCTATAAAGAAAAGCAAAAATGTTGGTTTACCTCCTATTACTTGTCCAGAGTATTGGTTTACCTCCT---ATTACTTGTCTTGTGTATAAGAATTTTTTAGCAAATTAGGATCATTTTTAGCCTGTTCTCTTTAAGGAACCGTTATAATTTTATTGGTATAATTTTGCAGATCTTATTTGTCATCT
>PIST-11
ATGAAGAGGATGATGATGATAAAGATGAGGATGATGGTCAAGGTGGTCTTTCATTCCTATTTTTTGTTTGGATTTGTTATCTATTCTGTAATATGCATTTTTTAGGGATCATTATCTCAATGCTTTTTGTTCTGTTACGTATAAATTCCATATTCTGACCTGTAATTTGTGATCAGCAGAGCAAGGTGGTGATGCAAATGGAAAGTCAAAGCAAAGTAGAAGTGAAAAAAAGAGTAGGAAAGCAATGCTAAAGCTAGGGATGAAGCCCGTCACTGGTGTAACCAGAGTTGCTATAAAGAAAAGCAAAAATGTTGGTTTACCTCCTATTACTTGTCCAGAGTATTGGTTTACCTCCT---ATTACTTGTCTTGTGTATAAGAATTTTTTAGCAAATTAGGATCATTTTTAGCCTGTTCTCTTTAAGGAACCGTTATAATTTTATTGGTATAATTTTGNNNNNNNNNNNNNNNNNNN
>PIST-15
ATGAAGAGGATGATGATGATAAAGATGAGGATGATGGTCAAGGTGGTCTTTCATTCCTATTTTTTGTTTGGATTTGTTATCTATTCTGTAATATGCATTTTTTAGGGATCATTATCTCAATGCTTTTTGTTCTGTTACGTATAAATTCCATATTCTGACCTGTAATTTGTGATCAGCAGAGCAAGGTGGTGATGCAAATGGAAAGTCAAAGCAAAGTAGAAGTGAAAAAAAGAGTAGGAAAGCAATGCTAAAGCTAGGGATGAAGCCCGTCACTGGTGTAACCAGAGTTGCTATAAAGAAAAGCAAAAATGTTGGTTTACCTCCTATTACTTGTCCAGAGTATTGGTTTACCTCCT---ATTACTTGTCTTGTGTATAAGAATTTTTTAGCAAATTAGGATCATTTTTAGCCTGTTCTCTTTAAGGAACCGTTATAATTTTATTGGTATAATTTTGCAGATCTTATTTGTCATCT
>PICH-X3
ATGAAGAGGATGATGATGATAAAGATGAGGATGATGGTCAAGGTGGTCTTTCATTCCTATTTTTTGTTTGGATTTGTTATCTATTCTGTAATATGCATTTTTTAGGGATCATTATCTCAATGCTTTTTGTTCTGTTACGTATAAATTCCATATTCTGACCTGTAATTTGTGATCAGCAGAGCAAGGTGGTGATGCAAATGGAAAGTCAAAGCAAAGTAGAAGTGAAAAAAAGAGTAGGAAAGCAATGCTAAAGCTAGGGATGAAGCCCGTCACTGGTGTAACCAGAGTTGCTATAAAGAAAAGCAAAAATGTTGGTTTACCTCCT----------------------------------ATTACTTGTCTTGTGTATAAGATTTTTTTAGCAAATTAGGATCATTTTTAGCCTGTTCTCTTTAAGGAACCGTTATAATATTATTGGTATAATTTTGCAGATCTTATTTGTCATCT
>PIST-5
ATGAAGAGGATGATGATGATAAAGATGAGGATGATGGTCAAGGTGGTCTTTCATTCCTATTTTTTGTTTGGATTTGTTATCTATTCTGTAATATGCATTTTTTAGGGATCATTATCTCAATGCTTTTTGTTCTGTTACGTATAAATTCCATATTCTGACCTGTAATTTGTGATCAGCAGAGCAAGGTGGTGATGCAAATGGAAAGTCAAAGCAAAGTAGAAGTGAAAAAAAGAGTAGGAAAGCAATGCTAAAGCTAGGGATGAAGCCCGTCACTGGTGTAACCAGAGTTGCTATAAAGAAAAGCAAAAATGTTGGTTTACCTCCTATTACTTGTCCAGAGTATTGGTTTACCTCCT---ATTACTTGTCTTGTGTATAAGAATTTTTTAGCAAATTAGGATCATTTTTAGCCTGTTCTCTTTAAGGAACCGTTATAATTTTATTGGTATAATTTTGCAGATCTTATTTGTCATCT
>PIST-13
ATGAAGAGGATGATGATGATAAAGATGAGGATGATGGTCAAGGTGGTCTTTCATTCCTATTTTTTGTTTGGATTTGTTATCTATTCTGTAATATGCATTTTTTAGGGATCATTATCTCAATGCTTTTTGTTCTGTTACGTATAAATTCCATATTCTGACCTGTAATTTGTGATCAGCAGAGCAAGGTGGTGATGCAAATGGAAAGTCAAAGCAAAGTAGAAGTGAAAAAAAGAGTAGGAAAGCAATGCTAAAGCTAGGGATGAAGCCCGTCACTGGTGTAACCAGAGTTGCTATAAAGAAAAGCAAAAATGTTGGTTTACCTCCTATTACTTGTCCAGAGTATTGGTTTACCTCCT---ATTACTTGTCTTGTGTATAAGAATTTTTTAGCAAATTAGGATCATTTTTAGCCTGTTCTCTTTAAGGAACCGTTATAATTTTATTGGTATAATTTTGCAGATCTTATTTGTCATCT
>PIST-3
ATGAAGAGGATGATGATGATAAAGATGAGGATGATGGTCAAGGTGGTCTTTCATTCCTATTTTTTGTTTGGATTTGTTATCTATTCTGTAATATGCATTTTTTAGGGATCATTATCTCAATGCTTTTTGTTCTGTTACGTATAAATTCCATATTCTGACCTGTAATTTGTGATCAGCAGAGCAAGGTGGTGATGCAAATGGAAAGTCAAAGCAAAGTAGAAGTGAAAAAAAGAGTAGGAAAGCAATGCTAAAGCTAGGGATGAAGCCCGTCACTGGTGTAACCAGAGTTGCTATAAAGAAAAGCAAAAATGTTGGTTTACCTCCTATTACTTGTCCAGAGTATTGGTTTACCTCCT---ATTACTTGTCTTGTGTATAAGAATTTTTTAGCAAATTAGGATCATTTTTAGCCTGTTCTCTTTAAGGAACCGTTATAATTTTATTGGTATAATTTTGCAGATCTTATTTGTCATCT
>PIST-19
ATGAAGAGGATGATGATGATAAAGATGAGGATGATGGTCAAGGTGGTCTTTCATTCCTATTTTTTGTTTGGATTTGTTATCTATTCTGTAATATGCATTTTTTAGGGATCATTATCTCAATGCTTTTTGTTCTGTTACGTATAAATTCCATATTCTGACCTGTAATTTGTGATCAGCAGAGCAAGGTGGTGATGCAAATGGAAAGTCAAAGCAAAGTAGAAGTGAAAAAAAGAGTAGGAAAGCAATGCTAAAGCTAGGGATGAAGCCCGTCACTGGTGTAACCAGAGTTGCTATAAAGAAAAGCAAAAATGTTGGTTTACCTCCTATTACTTGTCCAGAGTATTGGTTTACCTCCT---ATTACTTGTCTTGTGTATAAGAATTTTTTAGCAAATTAGGATCATTTTTAGCCTGTTCTCTTTAAGGAACCGTTATAATTTTATTGGTATAATTTTGCAGATCTTATTTGTCATCT
>PIST-1
ATGAAGAGGATGATGATGATAAAGATGAGGATGATGGTCAAGGTGGTCTTTCATTCCTATTTTTTGTTTGGATTTGTTATCTATTCTGTAATATGCATTTTTTAGGGATCATTATCTCAATGCTTTTTGTTCTGTTACGTATAAATTCCATATTCTTACCTGTAATTTGTGATCAGCAGAGCAAGGTGGTGATGCAAATGGAAAGTCAAAGCAAAGTAGAAGTGAAAAAAAGAGTAGGAAAGCAATGCTAAAGCTAGGGATGAAGCCCGTCACTGGTGTAACCAGAGTTGCTATAAAGAAAAGCAAAAATGTTGGTTTACCTCCTATTACTTGTCCAGAGTATTGGTTTACCTCCT---ATTACTTGTCTTGTGTATAAGATTTTTTTAGCAAATTAGGATAATTTTTAGCCTGTTCTCTTTAAGGAACCGTTATAATATTATTGGTATAATTTTGCAGATCTTATTTGTCATCT
>PILA-29
ATGAAGAGGATGATGATGATAAAGATGAGGATGATGGTCAAGGTGGTCTTTCATTCCTATTTTTCGTTTGGATTTGTTATCTATTCTGTAAAATGCATTTTTTAGGGATCATTATCTCAATGCTTTTTGTTCTGTTACGTATAAATTCCATATTCTGACCTGTAATTTGTGATCAGCAGAGCAAGGTGGTGATGCAAATGGAAAGTCAAAGCAAAGTAGAAGTGAAAAAAAGAGTAGGAAAGCAATGCTAAAGCTAGGGATGAAGCCCGTCACTGGTGTAACCAGAGTTGCTATAAAGAAAAGCAAAAATGTTGGTTTACCTCCTATTACTTGTCCAGAGTATTGGTTTACCTCCT---ATTACTTGTCTTGTGTATAAGAATTTTTTAGCAAATTGGGATCATTTTTAGCCTGTTCTCTTTAAGGAACCGTTATAATATTATTGGTATAATTTTGCAGATCTTATTTGTCATCT
>PILA-28
ATGAAGAGGATGATGATGATAAAGATGAGGATGATGGTCAAGGTGGTCTTTCATTCCTATTTTTTGTTTGGATTTGTTATCTATTCTGTAATATGCATTTTTTAGGGATCATTATCTCAATGCTTTTTGTTCTGTTACGTATAAATTCCATATTCTTACCTGTAATTTGTGATCAGCAGAGCAAGGTGGTGATGCAAATGGAAAGTCAAAGCAAAGTAGAAGTGAAAAAAAGAGTAGGAAAGCAATGCTAAAGCTAGGGATGAAGCCCGTCACTGGTGTAACCAGAGTTGCTATAAAGAAAAGCAAAAATGTTGGTTTACCTCCT----------------------------------ATTACTTGTCTTGTGTATAAGATTTTTTTAGCAAATTAGGATAATTTTTAGCCTGTTCTCTTTAAGGAACCGTTATAATATTATTGGTATAATTTTGCAGATCTTATTTGTCATCT
>PILA-19
ATGAAGAGGATGATGATGATAAAGATGAGGATGATGGTCAAGGTGGTCTTTCATTCCTATTTTTTGTTTCGATTTGTTATCTATTCTGTAATATGCATTTTTTTGGGATCATTATCTCAATGCTTTTTGTTCTGTTACGTATAAATTCCATATTCTGACCTGTAATTTGTGATCAGCAGAGCAAGGTGGTGATGCAAATGGAAAGTCAAAGCAAAGTAGAAGTGAAAAAAAGAGTAGGAAAGCAATGCTAAAGCTAGGGATGAAGCCCGTCACTGGTGTAACCAGAGTTGCTATAAAGAAAAGCAAAAATGTTGGTTTACCTCCTATTACTTGTCCAGAGTATTGGTTTACCTCCT---ATTACTTGTCTTGTGTATAAGAATTTTTTAGCAAATTGGGATCATTTTTAGCCTGTTCTCTTTAAGGAACCGTTATAATATTATTGGTATAATTTTGCAGATCTTATTTGTCATCT
>PILA-26
ATGAAGAGGATGATGATGATAAAGATGAGGATGATGGTCAAGGTGGTCTTTCATTCCTATTTTTTGTTTGGATTTGTTATCTATTCTGTAAAATGCATTTTTTAGGGATCATTATCTCAATGCTTTTTGTTCTGTTACGTATAAATTCCATATTCTGACCTGTAATTTGTGATCAGCAGAGCAAGGTGGTGATGCAAATGGAAAGTCAAAGCAAAGTAGAAGTGAAAAAAAGAGTAGGAAAGCAATGCTAAAGCTAGGGATGAAGCCCGTCACTGGTGTAACCAGAGTTGCTATAAAGAAAAGCAAAAATGTTGGTTTACCTCCTATTACTTGTCCAGAGTATTGGTTTACCTCCT---ATTACTTGTCTTGTGTATAAGAATTTTTTAGCAAATTGGGATCATTTTTAGCCTGTTCTCTTTAAGGAACCGTTATAATATTATTGGTATAATTTTGCAGATCTTATTTGTCATCT
>PILA-23
ATGAAGAGGATGATGATGATAAAGATGAGGATGATGGTCAAGGTGGTCTTTAATTCCTATTTTTTGTTTGGATTTGTTATCTATTCTGTAATATGCATTTTTTAGGGATCATTATCTCAATGCTTTTTGTTCTGTTACGTATAAATTCCATATTCTGACCTGTAATTTGTGATCAGCAGAGCAAGGTGGTGATGCAAATGGAAAGTCAAAGCAAAGTAGAAGTGAAAAAAAGAGTAGGAAAGCAATGCTAAAGCTAGGGATGAAGCCCGTCACTGGTGTAACCAGAGTTGCTATAAAGAAAAGCAAAAATGTTGGTTTACCTCCT----------------------------------ATTACTTGTCTTGTGTATAAGATTTTTTTAGCAAATTAGGATCATTTTTAGCCTGTTCTCTTTAAGGAACCGTTATAATATTATTGGTATAATTTTGCAGATCTTATTTGTCATCT
>PILA-24
ATGAAGAGGATGATGATGATAAAGATGAGGATGATGGTCAAGGTGGTCTTTAATTCCTATTTTTTGTTTGGATTTGTTATCTATTCTGTAATATGCATTTTTTAGGGATCATTATCTCAATGCTTTTTGTTCTGTTACGTATAAATTCCATATTCTGACCTGTAATTTGTGATCAGCAGAGCAAGGTGGTGATGCAAATGGAAAGTCAAAGCAAAGTAGAAGTGAAAAAAAGAGTAGGAAAGCAATGCTAAAGCTAGGGATGAAGCCCGTCACTGGTGTAACCAGAGTTGCTATAAAGAAAAGCAAAAATGTTGGTTTACCTCCT----------------------------------ATTACTTGTCTTGTGTATAAGATTTTTTTAGCAAATTAGGATCATTTTTAGCCTGTTCTCTTTAAGGAACCGTTATAATATTATTGGTATAATTTTGCAGATCTTATTTGTCATCT
>PILA-18
ATGAAGAGGATGATGATGATAAAGATGAGGATGATGGTCAAGGTGGTCTTTCATTCCTATTTTTTGTTTGGATTTGTTATCTATTCTGTAATATGCATTTTTTTGGGATCATTATCTCAATGCTTTTTGTTCTGTTACGTATAAATTCCATATTCTGACCTGTAATTTGTGATCAGCAGAGCAAGGTGGTGATGCAAATGGAAAGTCAAAGCAAAGTAGAAGTGAAAAAAAGAGTAGGAAAGCAATGCTAAAGCTAGGGATGAAGCCTGTCACTGGTGTAACCAGAGTTGCTATAAAGAAAAGCAAAAATGTTGGTTTACCTCCTATTACTTGTCCAGAGTATTGGTTTACCTCCT---ATTACTTGTCTTGTGTATAAGAATTTTTTAGCAAATTGGGATCATTTTTAGCCTGTTCTCTTTAAGGAACCGTTATAATATTATTGGTATAATTTTGCAGATCTTATTTGTCATCT
>PILA-21
ATGAAGAGGATGATGATGATAAAGATGAGGATGATGGTCAAGGTGGTCTTTCATTCCTATTTTTTGTTTGGATTTGTTATCTATTCTGTAATATGCATTTTTTTGGGATCATTATCTCAATGCTTTTTGTTCTGTTACGTATAAATTCCATATTCTGACCTGTAATTTGTGATCAGCAGAGCAAGGTGGTGATGCAAATGGAAAGTCAAAGCAAAGTAGAAGTGAAAAAAAGAGTAGGAAAGCAATGCTAAAGCTAGGGATGAAGCCCGTCACTGGTGTAACCAGAGTTGCTATAAAGAAAAGCAAAAATGTTGGTTTACCTCCTATTACTTGTCCAGAGTATTGGTTTACCTCCT---ATTACTTGTCTTGTGTATAAGAATTTTTTAGCAAATTGGGATCATTTTTAGCCTGTTCTCTTTAAGGAACCGTTATAATATTATTGGTATAATTTTGCAGATCTTATTTGTCATCT
>PILA-22
ATGAAGAGGATGATGATGATAAAGATGAGGATGATGGTCAAGGTGGTCTTTAATTCCTATTTTTTGTTTGGATTTGTTATCTATTCTGTAATATGCATTTTTTAGGGATCATTATCTCAATGCTTTTTGTTCTGTTACGTATAAATTCCATATTCTGACCTGTAATTTGTGATCAGCAGAGCAAGGTGGTGATGCAAATGGAAAGTCAAAGCAAAGTAGAAGTGAAAAAAAGAGTAGGAAAGCAATGCTAAAGCTAGGGATGAAGCCCGTCACTGGTGTAACCAGAGTTGCTATAAAGAAAAGCAAAAATGTTGGTTTACCTCCT----------------------------------ATTACTTGTCTTGTGTATAAGATTTTTTTAGCAAATTAGGATCATTTTTAGCCTGTTCTCTTTAAGGAACCGTTATAATATTATTGGTATAATTTTGCAGATCTTATTTGTCATCT
>PILA-20
ATGAAGAGGATGATGATGATAAAGATGAGGATGATGGTCAAGGTGGTCTTTCATTCCTATTTTTTGTTTGGATTTGTTATCTATTCTGTAATATGCATTTTTTTGGGATCATTATCTCAATGCTTTTTGTTCTGTTACGTATAAATTCCATATTCTGACCTGTAATTTGTGATCAGCAGAGCAAGGTGGTGATGCAAATGGAAAGTCAAAGCAAAGTAGAAGTGAAAAAAAGAGTAGGAAAGCAATGCTAAAGCTAGGGATGAAGCCTGTCACTGGTGTAACCAGAGTTGCTATAAAGAAAAGCAAAAATGTTGGTTTACCTCCTATTACTTGTCCAGAGTATTGGTTTACCTCCT---ATTACTTGTCTTGTGTATAAGAATTTTTTAGCAAATTGGGATCATTTTTAGCCTGTTCTCTTTAAGGAACCGTTATAATATTATTGGTATAATTTTGCAGATCTTATTTGTCATCT
>PILA-17
ATGAAGAGGATGATGATGATAAAGATGAGGATGATGGTCAAGGTGGTCTTTAATTCCTATTTTTTGTTTGGATTTGTTATCTATTCTGTAATATGCATTTTTTAGGGATCATTATCTCAATGCTTTTTGTTCTGTTACGTATAAATTCCATATTCTGACCTGTAATTTGTGATCAGCAGAGCAAGGTGGTGATGCAAATGGAAAGTCAAAGCAAAGTAGAAGTGAAAAAAAGAGTAGGAAAGCAATGCTAAAGCTAGGGATGAAGCCCGTCACTGGTGTAACCAGAGTTGCTATAAAGAAAAGCAAAAATGTTGGTTTACCTCCT----------------------------------ATTACTTGTCTTGTGTATAAGATTTTTTTAGCAAATTAGGATCATTTTTAGCCTGTTCTCTTTAAGGAACCGTTATAATATTATTGGTATAATTTTGCAGATCTTATTTGTCATCT
>PILA-27
ATGAAGAGGATGATGATGATAAAGATGAGGATGATGGTCAAGGTGGTCTTTAATTCCTATTTTTTGTTTGGATTTGTTATCTATTCTGTAATATGCATTTTTTAGGGATCATTATCTCAATGCTTTTTGTTCTGTTACGTATAAATTCCATATTCTGACCTGTAATTTGTGATCAGCAGAGCAAGGTGGTGATGCAAATGGAAAGTCAAAGCAAAGTAGAAGTGAAAAAAAGAGTAGGAAAGCAATGCTAAAGCTAGGGATGAAGCCCGTCACTGGTGTAACCAGAGTTGCTATAAAGAAAAGCAAAAATGTTGGTTTACCTCCT----------------------------------ATTACTTGTCTTGTGTATAAGATTTTTTTAGCAAATTAGGATCATTTTTAGCCTGTTCTCTTTAAGGAACCGTTATAATATTATTGGTATAATTTTGCAGATCTTATTTGTCATCT
>PIAL-AO
ATGAAGAGGATGATGATGATAAAGATGAGGATGATGGTCAAGGTGGTCTTTCATTCCTATTTTTTGTTTGGATTTGTTATCTATTCTGTAATATGCATTTTTTTGGGATCATTATCTCAATGCTTTTTGTTCTGTTACGTATAAATTCCATATTCTGACCTGTAATTTGTGATCAGCAGAGCAAGGTGGTGATGCAAATGGAAAGTCAAAGCAAAGTAGAAGTGAAAAAAAGAGTAGGAAAGCAATGCTAAAGCTAGGGATGAAGCCCGTCACTGGTGTAACCAGAGTTGCTATAAAGAAAAGCAAAAATGTTGGTTTACCTCCTATTACTTGTCCAGAGTATTGGTTTACCTCCT---ATTACTTGTCTTGTGTATAAGAATTTTTTAGCAAATTGGGATCATTTTTAGCCTGTTCTCTTTAAGGAACCGTTATAATATTATTGGTATAATTTTGCAGATCTTATTCGTCATCT
