# Supplementary material for: An empirical evaluation of two-stage species tree inference strategies using a multilocus dataset from North American pines
Source: BMC Evol Biol. 2014 Mar 29;14:67. doi: 10.1186/1471-2148-14-67 (PMC4021425; doi:10.1186/1471-2148-14-67)
Supplement: Additional file 3 — Zip archive containing data filesDp,Dp,0,Ds,Ds,0, and a description of these files. [file 1471-2148-14-67-S3.zip › DeGiorgioEtAl_2014_AdditionalFile1/Dataset_Dp0/CL206Contig1_03.fas]

>PIAL-2
CCAAAATAAGGCATTGAACCCATCAT-------TACCATTGTATAACAGCTCTTTTTTAAATATTTAGCTTTAACCATGGCGAATATGGGCATTATGACCATGCCCCTTCACATGAAATGATGTGGCTGTTGCACGCAATCGACCAGCTATTTCTGTGAATGAAGGCCTGGCTGCAGGGTCAGCTGACCAGCACTGCTCCATTAG
>PIAL-5
CCAAAATAAGGCATTGAACCCATCAT-------TACCATTGTATAACAGCTCTTTTTTAAATATTTAGCTTTAACCATGGCGAATATGGGCATTATGACCATGCCCCTTCACATGAAATGATGTGGCTGTTGCACGCAATCGACCAGCTATTTCTGTGAATGAAGGCCTGGCTGCAGGGTCAGCTGACCAGCACTGCTCCATTAG
>PIAL-4
CCAAAATAAGGCATTGAACCCATCAT-------TACCATTGTATAACAGCTCTTTTTTAAATATTTAGCTTTAACCATGGCGAATATGGGCATTATGACCATGCCCCTTCACATGAAATGATGTGGCTGTTGCACGCAATCGACCAGCTATTTCTGTGAATGAAGGCCTGGCTGCAGGGTCAGCTGACCAGCACTGCTCCATTAG
>PIAL-7
CCAAAATAAGGCATTGAACCCATCAT-------TACCATTGTATAACAGCTCTTTTTTAAATATTTAGCTTTAACCATGGCGAATATGGGCATTATGACCATGCCCCTTCACATGAAATGATGTGGCTGTTGCACGCAATCGACCAGCTATTTCTGTGAATGAAGGCCTGGCTGCAGGGTCAGCTGACCAGCACTGCTCCATTAG
>PIAL-10
CCAAAATAAGGCATTGAACCCATCAT-------TACCATTGTATAACAGCTCTTTTTTAAATATTTAGCTTTAACCATGGCGAATATGGGCATTATGACCATGCCCCTTCACATGAAATGATGTGGCTGTTGCACGCAATCGACCAGCTATTTCTGTGAATGAAGGCCTGGCTGCAGGGTCAGCTGACCAGCACTGCTCCATTAG
>PIAL-3
CCAAAATAAGGCATTGAACCCATCAT-------TACCATTGTATAACAGCTCTTTTTTAAATATTTAGCTTTAACCATGGCGAATATGGGCATTATGACCATGCCCCTTCACATGAAATGATGTGGCTGTTGCACGCAATCGACCAGCTATTTCTGTGAATGAAGGCCTGGCTGCAGGGTCAGCTGACCAGCACTGCTCCATTAG
>PIAL-17
CCAAAATAAGGCATTGAACCCATCAT-------TACCATTGTATAACAGCTCTTTTTTAAATATTTAGCTTTAACCATGGCGAATATGGGCATTATGACCATGCCCCTTCACATGAAATGATGTGGCTGTTGCACGCAATCGACCAGCTATTTCTGTGAATGAAGGCCTGGCTGCAGGGTCAGCTGACCAGCACTGCTCCATTAG
>PIAL-12
CCAAAATAAGGCATTGAACCCATCAT-------TACCATTGTATAACAGCTCTTTTTTAAATATTTAGCTTTAACCATGGCGAATATGGGCATTATGACCATGCCCCTTCACATGAAATGATGTGGCTGTTGCACGCAATCGACCAGCTATTTCTGTGAATGAAGGCCTGGCTGCAGGGTCAGCTGACCAGCACTGCTCCATTAG
>PIAL-8
CCAAAATAAGGCATTGAACCCATCAT-------TACCATTGTATAACAGCTCTTTTTTAAATATTTAGCTTTAACCATGGCGAATATGGGCATTATGACCATGCCCCTTCACATGAAATGATGTGGCTGTTGCACGCAATCGACCAGCTATTTCTGTGAATGAAGGCCTGGCTGCAGGGTCAGCTGACCAGCACTGCTCCATTAG
>PIAL-6
CCAAAATAAGGCATTGAACCCATCAT-------TACCATTGTATAACAGCTCTTTTTTAAATATTTAGCTTTAACCATGGCGAATATGGGCATTATGACCATGCCCCTTCACATGAAATGATGTGGCTGTTGCACGCAATCGACCAGCTATTTCTGTGAATGAAGGCCTGGCTGCAGGGTCAGCTGACCAGCACTGCTCCATTAG
>PIAL-15
CCAAAATAAGGCATTGAACCCATCAT-------TACCATTGTATAACAGCTCTTTTTTAAATATTTAGCTTTAACCATGGCGAATATGGGCATTATGACCATGCCCCTTCACATGAAATGATGTGGCTGTTGCACGCAATCGACCAGCTATTTCTGTGAATGAAGGCCTGGCTGCAGGGTCAGCTGACCAGCACTGCTCCATTAG
>PIAL-16
CCAAAATAAGGCATTGAACCCATCAT-------TACCATTGTATAACAGCTCTTTTTTAAATATTTAGCTTTAACCATGGCGAATATGGGCATTATGACCATGCCCCTTCACATGAAATGATGTGGCTGTTGCACGCAATCGACCAGCTATTTCTGTGAATGAAGGCCTGGCTGCAGGGTCAGCTGACCAGCACTGCTCCATTAG
>PIAL-13
CCAAAATAAGGCATTGAACCCATCAT-------TACCATTGTATAACAGCTCTTTTTTAAATATTTAGCTTTAACCATGGCGAATATGGGCATTATGACCATGCCCCTTCACATGAAATGATGTGGCTGTTGCACGCAATCGACCAGCTATTTCTGTGAATGAAGGCCTGGCTGCAGGGTCAGCTGACCAGCACTGCTCCATTAG
>PIAY-16
CCAAAATAAGGCATTGAACCCATCAT-------TACCATTGTATAACAGCTCTTTTTTAAATATTTAGCTTTAACCATGGCGAATATGGGCATTATGACCATGCCCCTTCACATGAAATGATGTGGCTGTTGCACGCAATCGACCAGCTATTTCTGTGAATGTAGGCCTGGCTGCAGGGTCAGCTGACCAGCACTGCTCCATTAG
>PIAY-17
CCAAAATAAGGCATTGAACCCATCAT-------TACCATTGTATAACAGCTCTTTTTTAAATATTTAGCTTTAACCATGGCGAATATGAGCATTATGACCATGCCCCTTCACATGAAATGATGTGGCTGTTGCACGCAATCGACCAGCTATTTCTGTGAATGTAGGCCTGGCTGCAGGGTCAGCTGACCAGCACTGCTCCATTAG
>PIAY-13
CCAAAATAAGGCATTGAACCCATCAT-------TACCATTGTATAACAGCTCTTTTTTAAATATTTAGCTTTAACCATGGCGAATATGGGCATTATGACCATGCCCCTTCACATGAAATGATGTGGCTGTTGCACGCAATCGACCAGCTATTTCTGTGAATGTAGGCCTGGCTGCAGGGTCAGCTGACCAGCACTGCTCCATTAG
>PIAY-2
CCAAAATAAGGCATTGAACCCATCAT-------TACCATTGTATAACAGCTCTTTTTTAAATATTTAGCTTTAACCATGGCGAATATGGGCATTATGACCATGCCCCTTCACATGAAATGATGTGGCTGTTGCACGCAATCGACCAGCTATTTCTGTGAATGTAGGCCTGGCTGCAGGGTCAGCTGACCAGCACTGCTCCATTAG
>PIAY-1
CCAAAATAAGGCATTGAACCCATCAT-------TACCATTGTATAACAGCTCTTTTTTAAATATTTAGCTTTAACCATGGCGAATATGAGCATTATGACCATGCCCCTTCACATGAAATGATGTGGCTGTTGCACGCAATCGACCAGCTATTTCTGTGAATGTAGGCCTGGCTGCAGGGTCAGCTGACCAGCACTGCTCCATTAG
>PIAY-14
CCAAAATAAGGCATTGAACCCATCAT-------TACCATTGTATAACAGCTCTTTTTTAAATATTTAGCTTTAACCATGGCGAATATGGGCATTATGACCATGCCCCTTCACATGAAATGATGTGGCTGTTGCACGCAATCGACCAGCTATTTCTGTGAATGTAGGCCTGGCTGCAGGGTCAGCTGACCAGCACTGCTCCATTAG
>PIAY-5
CCAAAATAAGGCATTGAACCCATCAT-------TACCATTGTATAACAGCTCTTTTTTAAATATTTAGCTTTAACCATGGCGAATATGGGCATTATGACCATGCCCCTTCACATGAAATGATGTGGCTGTTGCACGCAATCGACCAGCTATTTCTGTGAATGTAGGCCTGGCTGCAGGGTCAGCTGACCAGCACTGCTCCATTAG
>PIAY-8
CCAAAATAAGGCATTGAACCCATCAT-------TACCATTGTATAACAGCTCTTTTTTAAATATTTAGCTTTAACCATGGCGAATATGGGCATTATGACCATGCCCCTTCACATGAAATGATGTGGCTGTTGCACGCAATCGACCAGCTATTTCTGTGAATGTAGGCCTGGCTGCAGGGTCAGCTGACCAGCACTGCTCCATTAG
>PIAY-15
CCAAAATAAGGCATTGAACCCATCAT-------TACCATTGTATAACAGCTCTTTTTTAAATATTTAGCTTTAACCATGGCGAATATGGGCATTATGACCATGCCCCTTCACATGAAATGATGTGGCTGTTGCACGCAATCGACCAGCTATTTCTGTGAATGTAGGCCTGGCTGCAGGGTCAGCTGACCAGCACTGCTCCATTAG
>PIAY-10
CCAAAATAAGGCATTGAACCCATCAT-------TACCATTGTATAACAGCTCTTTTTTAAATATTTAGCTTTAACCATGGCGAATATGGGCATTATGACCATGCCCCTTCACATGAAATGATGTGGCTGTTGCACGCAATCGACCAGCTATTTCTGTGAATGTAGGCCTGGCTGCAGGGTCAGCTGACCAGCACTGCTCCATTAG
>PIAY-7
CCAAAATAAGGCATTGAACCCATCAT-------TACCATTGTATAACAGCTCTTTTTTAAATATTTAGCTTTAACCATGGCGAATATGGGCATTATGACCATGCCCCTTCACATGAAATGATGTGGCTGTTGCACGCAATCGACCAGCTATTTCTGTGAATGTAGGCCTGGCTGCAGGGTCAGCTGACCAGCACTGCTCCATTAG
>PIAY-18
CCAAAATAAGGCATTGAACCCATCAT-------TACCATTGTATAACAGCTCTTTTTTAAATATTTAGCTTTAACCATGGCGAATATGGGCATTATGACCATGCCCCTTCACATGAAATGATGTGGCTGTTGCACGCAATCGACCAGCTATTTCTGTGAATGTAGGCCTGGCTGCAGGGTCAGCTGACCAGCACTGCTCCATTAG
>PIAY-3
CCAAAATAAGGCATTGAACCCATCAT-------TACCATTGTATAACAGCTCTTTTTTAAATATTTAGCTTTAACCATGGCGAATATGAGCATTATGACCATGCCCCTTCACATGAAATGATGTGGCTGTTGCACGCAATCGACCAGCTATTTCTGTGAATGTAGGCCTGGCTGCAGGGTCAGCTGACCAGCACTGCTCCATTAG
>PIAY-19
CCAAAATAAGGCATTGAACCCATCAT-------TACCATTGTATAACAGCTCTTTTTTAAATATTTAGCTTTAACCATGGCGAATATGGGCATTATGACCATGCCCCTTCACATGAAATGATGTGGCTGTTGCACGCAATCGACCAGCTATTTCTGTGAATGTAGGCCTGGCTGCAGGGTCAGCTGACCAGCACTGCTCCATTAG
>PIAY-4
CCAAAATAAGGCATTGAACCCATCAT-------TACCATTGTATAACAGCTCTTTTTTAAATATTTAGCTTTAACCATGGCGAATATGGGCATTATGACCATGCCCCTTCACATGAAATGATGTGGCTGTTGCACGCAATCGACCAGCTATTTCTGTGAATGTAGGCCTGGCTGCAGGGTCAGCTGACCAGCACTGCTCCATTAG
>PIAY-9
CCAAAATAAGGCATTGAACCCATCAT-------TACCATTGTATAACAGCTCTTTTTTAAATATTTAGCTTTAACCATGGCGAATATGGGCATTATGACCATGCCCCTTCACATGAAATGATGTGGCTGTTGCACGCAATCGACCAGCTATTTCTGTGAATGTAGGCCTGGCTGCAGGGTCAGCTGACCAGCACTGCTCCATTAG
>PIAY-6
CCAAAATAAGGCATTGAACCCATCAT-------TACCATTGTATAACAGCTCTTTTTTAAATATTTAGCTTTAACCATGGCGAATATGGGCATTATGACCATGCCCCTTCACATGAAATGATGTGGCTGTTGCACGCAATCGACCAGCTATTTCTGTGAATGTAGGCCTGGCTGCAGGGTCAGCTGACCAGCACTGCTCCATTAG
>PIBU-1
CCAAAATAAGGCATTGAACCCATCAA-------TACCATTGTATAACAGCTCTTTTTTAAATATTTAGCTTTAACCATGGCGAATATGAGCATTATGACCATGCCCCTTCACATGAAATGATGTGGCTGTTGCACGCAATCGACCAGCTATTTCTGTGAATGAAGGCCTGGCTGCGGGGTCAGCTGACCAGCACTGCTCCATTAG
>PIFL-8
CCAAAATAAGGCATTGAACCCATCAT-------TACCATTGTATAACAGCTCTTTTTTAAATATTTAGCTTTAACCATGGCGAATATGGGCATTATGACCATGCCCCTTCACATGAAATGATGTGGCTGTTGCACGCAATCGACCAGCTATTTCTGTGAATGTAGGCCTGGCTGCAGGGTCAGCTGACCAGCACTGCTCCATTAG
>PIFL-16
CCAAAATAAGGCATTGAACCCATCAT-------TACCATTGTATAACAGCTCTTTTTTAAATATTTAGCTTTAACCATGGCGAATATGGGCATTATGACCATGCCCCTTCACATGAAATGATGTGGCTGTTGCACGCAATCGACCAGCTATTTCTGTGAATGTAGGCCTGGCTGCAGGGTCAGCTGACCAGCACTGCTCCATTAG
>PIFL-13
CCAAAATAAGGCATTGAACCCATCAT-------TACCATTGTATAACAGCTCTTTTTTAAATATTTAGCTTTAACCATGGCGAATATGGGCATTATGACCATGCCCCTTCACATGAAATGATGTGGCTGTTGCACGCAATCGACCAGCTATTTCTGTGAATGTAGGCCTGGCTGCAGGGTCAGCTGACCAGCACTGCTCCATTAG
>PIFL-12
CCAAAATAAGGCATTGAACCCATCAT-------TACCATTGTATAACAGCTCTTTTTTAAATATTTAGCTTTAACCATGGCGAATATGGGCATTATGACCATGCCCCTTCACATGAAATGATGTGGCTGTTGCACGCAATCGACCAGCTATTTCTGTGAATGTAGGCCTGGCTGCAGGGTCAGCTGACCAGCACTGCTCCATTAG
>PIFL-15
CCAAAATAAGGCATTGAACCCATCAT-------TACCATTGTATAACAGCTCTTTTTTAAATATTTAGCTTTAACCATGGCGAATATGGGCATTATGACCATGCCCCTTCACATGAAATGATGTGGCTGTTGCACGCAATCGACCAGCTATTTCTGTGAATGTAGGCCTGGCTGCAGGGTCAGCTGACCAGCACTGCTCCATTAG
>PIFL-2
CCAAAATAAGGCATTGAACCCATCAT-------TACCATTGTATAACAGCTCTTTTTTAAATATTTAGCTTTAACCATGGCGAATATGGGCATTATGACCATGCCCCTTCACATGAAATGATGTGGCTGTTGCACGCAATCGACCAGCTATTTCTGTGAATGTAGGCCTGGCTGCAGGGTCAGCTGACCAGCACTGCTCCATTAG
>PIFL-5
CCAAAATAAGGCATTGAACCCATCAT-------TACCATTGTATAACAGCTCTTTTTTAAATATTTAGCTTTAACCATGGCGAATATGGGCATTATGACCATGCCCCTTCACATGAAATGATGTGGCTGTTGCACGCAATCGACCAGCTATTTCTGTGAATGTAGGCCTGGCTGCAGGGTCAGCTGACCAGCACTGCTCCATTAG
>PIFL-3
CCAAAATAAGGCATTGAACCCATCAT-------TACCATTGTATAACAGCTCTTTTTTAAATATTTAGCTTTAACCATGGCGAATATGGGCATTATGACCATGCCCCTTCACATGAAATGATGTGGCTGTTGCACGCAATCGACCAGCTATTTCTGTGAATGTAGGCCTGGCTGCAGGGTCAGCTGACCAGCACTGCTCCATTAG
>PIFL-17
CCAAAATAAGGCATTGAACCCATCAT-------TACCATTGTATAACAGCTCTTTTTTAAATATTTAGCTTTAACCATGGCGAATATGGGCATTATGACCATGCCCCTTCACATGAAATGATGTGGCTGTTGCACGCAATCGACCAGCTATTTCTGTGAATGTAGGCCTGGCTGCAGGGTCAGCTGACCAGCACTGCTCCATTAG
>PIFL-14
CCAAAATAAGGCATTGAACCCATCAT-------TACCATTGTATAACAGCTCTTTTTTAAATATTTAGCTTTAACCATGGCGAATATGGGCATTATGACCATGCCCCTTCACATGAAATGATGTGGCTGTTGCACGCAATCGACCAGCTATTTCTGTGAATGTAGGCCTGGCTGCAGGGTCAGCTGACCAGCACTGCTCCATTAG
>PIFL-4
CCAAAATAAGGCATTGAACCCATCAT-------TACCATTGTATAACAGCTCTTTTTTAAATATTTAGCTTTAACCATGGCGAATATGGGCATTATGACCATGCCCCTTCACATGAAATGATGTGGCTGTTGCACGCAATCGACCAGCTATTTCTGTGAATGAAGGCCTGGCTGCAGGGTCAGCTGACCAGCACTGCTCCATTAG
>PIFL-10
CCAAAATAAGGCATTGAACCCATCAT-------TACCATTGTATAACAGCTCTTTTTTAAATATTTAGCTTTAACCATGGCGAATATGGGCATTATGACCATGCCCCTTCACATGAAATGATGTGGCTGTTGCACGCAATCGACCAGCTATTTCTGTGAATGTAGGCCTGGCTGCAGGGTCAGCTGACCAGCACTGCTCCATTAG
>PIFL-9
CCAAAATAAGGCATTGAACCCATCAT-------TACCATTGTATAACAGCTCTTTTTTAAATATTTAGCTTTAACCATGGCGAATATGGGCATTATGACCATGCCCCTTCACATGAAATGATGTGGCTGTTGCACGCAATCGACCAGCTATTTCTGTGAATGTAGGCCTGGCTGCAGGGTCAGCTGACCAGCACTGCTCCATTAG
>PIGE-1
CCAAAATAAGGCATTGAACCCATCAT-------TACCATTGTATACCAGCTCTTTTTTAAATATTTAGCTTTAACCATGGCGAATATGAGCATTATGACCATGCCCCTTCACATGAAATGATGTGGCTGTTGCACGCAATCGACCAGCTATTTCTGTGAATGAAGGCCTGGCTGCAGGGTCAGCTGACCAGCACTGCTCCATTAG
>PIGE-2
CCAAAATAAGGCATTGAACCCATCAT-------TACCATTGTATACCAGCTCTTTTTTAAATATTTAGCTTTAACCATGGCGAATATGAGCATTATGACCATGCCCCTTCACATGAAATGATGTGGCTGTTGCACGCAATCGACCAGCTATTTCTGTGAATGAAGGCCTGGCTGCAGGGTCAGCTGACCAGCACTGCTCCATTAG
>PIMN-16
CCAAAATAAGGCATTGAACCCATCAT-------TACCATTGTATAACAGCTCTTTTTTAAATATTTAGCTTTAACCATGGCGAATATGGGCATTATGACCATGCCCCTTCACATGAAATGATGTGGCTGTTGCACGCAATCGACCAGCTATTTCTGTGAATGTAGGCCTGGCTGCAGGGTCAGCTGACCAGCACTGCTCCATTAG
>PIMN-4
CCAAAATAAGGCATTGAACCCATCAT-------TACCATTGTATAACAGCTCTTTTTTAAATATTTAGCTTTAACCATGGCGAATATGGGCATTATGACCATGCCCCTTCACATGAAATGATGTGGCTGTTGCACGCAATCGACCAGCTATTTCTGTGAATGTAGGCCTGGCTGCAGGGTCAGCTGACCAGCACTGCTCCATTAG
>PIMN-1
CCAAAATAAGGCATTGAACCCATCAT-------TACCATTGTATAACAGCTCTTTTTTAAATATTTAGCTTTAACCATGGCGAATATGGGCATTATGACCATGCCCCTTCACATGAAATGATGTGGCTGTTGCACGCAATCGACCAGCTATTTCTGTGAATGTAGGCCTGGCTGCAGGGTCAGCTGACCAGCACTGCTCCATTAG
>PIMN-13
CCAAAATAAGGCATTGAACCCATCAT-------TACCATTGTATAACAGCTCTTTTTTAAATATTTAGCTTTAACCATGGCGAATATGGGCATTATGACCATGCCCCTTCACATGAAATGATGTGGCTGTTGCACGCAATCGACCAGCTATTTCTGTGAATGTAGGCCTGGCTGCAGGGTCAGCTGACCAGCACTGCTCCATTAG
>PIMN-15
CCAAAATAAGGCATTGAACCCATCAT-------TACCATTGTATAACAGCTCTTTTTTAAATATTTAGCTTTAACCATGGCGAATATGGGCATTATGACCATGCCCCTTCACATGAAATGATGTGGCTGTTGCACGCAATCGACCAGCTATTTCTGTGAATGTAGGCCTGGCTGCAGGGTCAGCTGACCAGCACTGCTCCATTAG
>PIMN-12
CCAAAATAAGGCATTGAACCCATCAT-------TACCATTGTATAACAGCTCTTTTTTAAATATTTAGCTTTAACCATGGCGAATATGGGCATTATGACCATGCCCCTTCACATGAAATGATGTGGCTGTTGCACGCAATCGACCAGCTATTTCTGTGAATGTAGGCCTGGCTGCAGGGTCAGCTGACCAGCACTGCTCCATTAG
>PIMN-14
CCAAAATAAGGCATTGAACCCATCAT-------TACCATTGTATAACAGCTCTTTTTTAAATATTTAGCTTTAACCATGGCGAATATGGGCATTATGACCATGCCCCTTCACATGAAATGATGTGGCTGTTGCACGCAATCGACCAGCTATTTCTGTGAATGTAGGCCTGGCTGCAGGGTCAGCTGACCAGCACTGCTCCATTAG
>PIMN-5
CCAAAATAAGGCATTGAACCCATCAT-------TACCATTGTATAACAGCTCTTTTTTAAATATTTAGCTTTAACCATGGCGAATATGGGCATTATGACCATGCCCCTTCACATGAAATGATGTGGCTGTTGCACGCAATCGACCAGCTATTTCTGTGAATGTAGGCCTGGCTGCAGGGTCAGCTGACCAGCACTGCTCCATTAG
>PIMN-9
CCAAAATAAGGCATTGAACCCATCAT-------TACCATTGTATAACAGCTCTTTTTTAAATATTTAGCTTTAACCATGGCGAATATGGGCATTATGACCATGCCCCTTCACATGAAATGATGTGGCTGTTGCACGCAATCGACCAGCTATTTCTGTGAATGTAGGCCTGGCTGCAGGGTCAGCTGACCAGCACTGCTCCATTAG
>PIMN-18
CCAAAATAAGGCATTGAACCCATCAT-------TACCATTGTATAACAGCTCTTTTTTAAATATTTAGCTTTAACCATGGCGAATATGGGCATTATGACCATGCCCCTTCACATGAAATGATGTGGCTGTTGCACGCAATCGACCAGCTATTTCTGTGAATGTAGGCCTGGCTGCAGGGTCAGCTGACCAGCACTGCTCCATTAG
>PIMN-11
CCAAAATAAGGCATTGAACCCATCAT-------TACCATTGTATAACAGCTCTTTTTTAAATATTTAGCTTTAACCATGGCGAATATGGGCATTATGACCATGCCCCTTCACATGAAATGATGTGGCTGTTGCACGCAATCGACCAGCTATTTCTGTGAATGTAGGCCTGGCTGCAGGGTCAGCTGACCAGCACTGCTCCATTAG
>PIMN-7
CCAAAATAAGGCATTGAACCCATCAT-------TACCATTGTATAACAGCTCTTTTTTAAATATTTAGCTTTAACCATGGCGAATATGGGCATTATGACCATGCCCCTTCACATGAAATGATGTGGCTGTTGCACGCAATCGACCAGCTATTTCTGTGAATGTAGGCCTGGCTGCAGGGTCAGCTGACCAGCACTGCTCCATTAG
>PIMN-6
CCAAAATAAGGCATTGAACCCATCAT-------TACCATTGTATAACAGCTCTTTTTTAAATATTTAGCTTTAACCATGGCGAATATGGGCATTATGACCATGCCCCTTCACATGAAATGATGTGGCTGTTGCACGCAATCGACCAGCTATTTCTGTGAATGTAGGCCTGGCTGCAGGGTCAGCTGACCAGCACTGCTCCATTAG
>PIMN-17
CCAAAATAAGGCATTGAACCCATCAT-------TACCATTGTATAACAGCTCTTTTTTAAATATTTAGCTTTAACCATGGCGAATATGGGCATTATGACCATGCCCCTTCACATGAAATGATGTGGCTGTTGCACGCAATCGACCAGCTATTTCTGTGAATGTAGGCCTGGCTGCAGGGTCAGCTGACCAGCACTGCTCCATTAG
>PIMN-2
CCAAAATAAGGCATTGAACCCATCAT-------TACCATTGTATAACAGCTCTTTTTTAAATATTTAGCTTTAACCATGGCGAATATGGGCATTATGACCATGCCCCTTCACATGAAATGATGTGGCTGTTGCACGCAATCGACCAGCTATTTCTGTGAATGTAGGCCTGGCTGCAGGGTCAGCTGACCAGCACTGCTCCATTAG
>PIMN-10
CCAAAATAAGGCATTGAACCCATCAT-------TACCATTGTATAACAGCTCTTTTTTAAATATTTAGCTTTAACCATGGCGAATATGGGCATTATGACCATGCCCCTTCACATGAAATGATGTGGCTGTTGCACGCAATCGACCAGCTATTTCTGTGAATGTAGGCCTGGCTGCAGGGTCAGCTGACCAGCACTGCTCCATTAG
>PIMN-8
CCAAAATAAGGCATTGAACCCATCAT-------TACCATTGTATAACAGCTCTTTTTTAAATATTTAGCTTTAACCATGGCGAATATGGGCATTATGACCATGCCCCTTCACATGAAATGATGTGGCTGTTGCACGCAATCGACCAGCTATTTCTGTGAATGTAGGCCTGGCTGCAGGGTCAGCTGACCAGCACTGCTCCATTAG
>PIMN-3
CCAAAATAAGGCATTGAACCCATCAT-------TACCATTGTATAACAGCTCTTTTTTAAATATTTAGCTTTAACCATGGCGAATATGGGCATTATGACCATGCCCCTTCACATGAAATGATGTGGCTGTTGCACGCAATCGACCAGCTATTTCTGTGAATGTAGGCCTGGCTGCAGGGTCAGCTGACCAGCACTGCTCCATTAG
>PISB-10
CCAAAATAAGGCATTGAACCCATCAT-------TACCATTGTATAACAGCTCTTTTTTAAATATTTAGCTTTAACCATGGCGAATATGGGCATTATGACCATGCCCCTTCACATGAAATGATGTGGCTGTTGCACGCAATCGACCAGCTATTTCTGTGAATGTAGGCCTGGCTGCAGGGTCAGCTGACCAGCACTGCTCCATTAG
>PISB-17
CCAAAATAAGGCATTGAACCCATCAT-------TACCATTGTATAACAGCTCTTTTTTAAATATTTAGCTTTAACCATGGCGAATATGGGCATTATGACCATGCCCCTTCACATGAAATGATGTGGCTGTTGCACGCAATCGACCAGCTATTTCTGTGAATGTAGGCCTGGCTGCAGGGTCAGCTGACCAGCACTGCTCCATTAG
>PISB-3
CCAAAATAAGGCATTGAACCCATCAT-------TACCATTGTATAACAGCTCTTTTTTAAATATTTAGCTTTAACCATGGCGAATATGGGCATTATGACCATGCCCCTTCACATGAAATGATGTGGCTGTTGCACGCAATCGACCAGCTATTTCTGTGAATGTAGGCCTGGCTGCAGGGTCAGCTGACCAGCACTGCTCCATTAG
>PISB-5
CCAAAATAAGGCATTGAACCCATCAT-------TACCATTGTATAACAGCTCTTTTTTAAATATTTAGCTTTAACCATGGCGAATATGGGCATTATGACCATGCCCCTTCACATGAAATGATGTGGCTGTTGCACGCAATCGACCAGCTATTTCTGTGAATGTAGGCCTGGCTGCAGGGTCAGCTGACCAGCACTGCTCCATTAG
>PISB-8
CCAAAATAAGGCATTGAACCCATCAT-------TACCATTGTATAACAGCTCTTTTTTAAATATTTAGCTTTAACCATGGCGAATATGGGCATTATGACCATGCCCCTTCACATGAAATGATGTGGCTGTTGCACGCAATCGACCAGCTATTTCTGTGAATGTAGGCCTGGCTGCAGGGTCAGCTGACCAGCACTGCTCCATTAG
>PISB-4
CCAAAATAAGGCATTGAACCCATCAT-------TACCATTGTATAACAGCTCTTTTTTAAATATTTAGCTTTAACCATGGCGAATATGGGCATTATGACCATGCCCCTTCACATGAAATGATGTGGCTGTTGCACGCAATCGACCAGCTATTTCTGTGAATGTAGGCCTGGCTGCAGGGTCAGCTGACCAGCACTGCTCCATTAG
>PISB-14
CCAAAATAAGGCATTGAACCCATCAT-------TACCATTGTATAACAGCTCTTTTTTAAATATTTAGCTTTAACCATGGCGAATATGGGCATTATGACCATGCCCCTTCACATGAAATGATGTGGCTGTTGCACGCAATCGACCAGCTATTTCTGTGAATGTAGGCCTGGCTGCAGGGTCAGCTGACCAGCACTGCTCCATTAG
>PISB-12
CCAAAATAAGGCATTGAACCCATCAT-------TACCATTGTATAACAGCTCTTTTTTAAATATTTAGCTTTAACCATGGCGAATATGGGCATTATGACCATGCCCCTTCACATGAAATGATGTGGCTGTTGCACGCAATCGACCAGCTATTTCTGTGAATGTAGGCCTGGCTGCAGGGTCAGCTGACCAGCACTGCTCCATTAG
>PISB-6
CCAAAATAAGGCATTGAACCCATCAT-------TACCATTGTATAACAGCTCTTTTTTAAATATTTAGCTTTAACCATGGCGAATATGGGCATTATGACCATGCCCCTTCACATGAAATGATGTGGCTGTTGCACGCAATCGACCAGCTATTTCTGTGAATGTAGGCCTGGCTGCAGGGTCAGCTGACCAGCACTGCTCCATTAG
>PISB-16
CCAAAATAAGGCATTGAACCCATCAT-------TACCATTGTATAACAGCTCTTTTTTAAATATTTAGCTTTAACCATGGCGAATATGGGCATTATGACCATGCCCCTTCACATGAAATGATGTGGCTGTTGCACGCAATCGACCAGCTATTTCTGTGAATGTAGGCCTGGCTGCAGGGTCAGCTGACCAGCACTGCTCCATTAG
>PISB-7
CCAAAATAAGGCATTGAACCCATCAT-------TACCATTGTATAACAGCTCTTTTTTAAATATTTAGCTTTAACCATGGCGAATATGGGCATTATGACCATGCCCCTTCACATGAAATGATGTGGCTGTTGCACGCAATCGACCAGCTATTTCTGTGAATGTAGGCCTGGCTGCAGGGTCAGCTGACCAGCACTGCTCCATTAG
>PISB-13
CCAAAATAAGGCATTGAACCCATCAT-------TACCATTGTATAACAGCTCTTTTTTAAATATTTAGCTTTAACCATGGCGAATATGGGCATTATGACCATGCCCCTTCACATGAAATGATGTGGCTGTTGCACGCAATCGACCAGCTATTTCTGTGAATGTAGGCCTGGCTGCAGGGTCAGCTGACCAGCACTGCTCCATTAG
>PISB-1
CCAAAATAAGGCATTGAACCCATCAT-------TACCATTGTATAACAGCTCTTTTTTAAATATTTAGCTTTAACCATGGCGAATATGGGCATTATGACCATGCCCCTTCACATGAAATGATGTGGCTGTTGCACGCAATCGACCAGCTATTTCTGTGAATGTAGGCCTGGCTGCAGGGTCAGCTGACCAGCACTGCTCCATTAG
>PISB-15
CCAAAATAAGGCATTGAACCCATCAT-------TACCATTGTATAACAGCTCTTTTTTAAATATTTAGCTTTAACCATGGCGAATATGGGCATTATGACCATGCCCCTTCACATGAAATGATGTGGCTGTTGCACGCAATCGACCAGCTATTTCTGTGAATGTAGGCCTGGCTGCAGGGTCAGCTGACCAGCACTGCTCCATTAG
>PISB-11
CCAAAATAAGGCATTGAACCCATCAT-------TACCATTGTATAACAGCTCTTTTTTAAATATTTAGCTTTAACCATGGCGAATATGGGCATTATGACCATGCCCCTTCACATGAAATGATGTGGCTGTTGCACGCAATCGACCAGCTATTTCTGTGAATGTAGGCCTGGCTGCAGGGTCAGCTGACCAGCACTGCTCCATTAG
>PISB-2
CCAAAATAAGGCATTGAACCCATCAT-------TACCATTGTATAACAGCTCTTTTTTAAATATTTAGCTTTAACCATGGCGAATATGGGCATTATGACCATGCCCCTTCACATGAAATGATGTGGCTGTTGCACGCAATCGACCAGCTATTTCTGTGAATGTAGGCCTGGCTGCAGGGTCAGCTGACCAGCACTGCTCCATTAG
>PISB-18
CCAAAATAAGGCATTGAACCCATCAT-------TACCATTGTATAACATCTCTTTTTTAAATATTTAGCTTTAACCATGGCGAATATGGGCATTATGACCATGCCCCTTCACATGAAATGATGTGGCTGTTGCACCCAATCGACCAGCTATTTCTGTGAATGTAGGCCTGGCTGCAGGGTCAGCTGACCAGCACTGCTCCATTAG
>PISQ-2
CCAAAATAAGGCATTGAACCCATCAT-------TACCATTGTATACCAGCTCTTTTTTAAATATTTAGCTTTAACCATGGCGAATATGAGCATTATGACCATGCCCCTTCACATGAAATGATGTGGCTGTTGCACGCAATCGACCAGCTATTTCTGTGAATGAAGGCCTGGCTGCAGGGTCAGCTGACCAGCACTGCTCCATTAG
>PISQ-1
CCAAAATAAGGCATTGAACCCATCAT-------TACCATTGTATACCAGCTCTTTTTTAAATATTTAGCTTTAACCATGGCGAATATGAGCATTATGACCATGCCCCTTCACATGAAATGATGTGGCTGTTGCACGCAATCGACCAGCTATTTCTGTGAATGAAGGCCTGGCTGCAGGGTCAGCTGACCAGCACTGCTCCATTAG
>PIST-5
CCAAAATAAGGCATTGAACCCATCAT-------TACCATTGTATAGCAGCTCTTTTTTAAATATTTAGCTTTAACCATGGCGAATATGGGCATTATGACCATGCCCCTTCACATGAAATGATGTGGCTGTTGCACGCAATCGACCAGCTATTTCTGTGAATGTAGGCCTGGCTGCAGGGTCAGCTGACCAGCACTGCTCCATTAG
>PIST-14
CCAAAATAAGGCATTGAACCCATCAT-------TACCATTGTATAGCAGCTCTTTTTTAAATATTTAGCTTTAACCATGGCGAATATGGGCATTATGACCATGCCCCTTCACATGAAATGATGTGGCTGTTGCACGCAATCGACCAGCTATTTCTGTGAATGTAGGCCTGGCTGCAGGGTCAGCTGACCAGCACTGCTCCATTAG
>PIST-1
CCAAAATAAGGCATTGAACCCATCAT-------TACCATTGTATAACAGCTCTTTTTTAAATATTTAGCTTTAACCATGGCGAATATGGGCATTATGACCATGCCCCTTCACATGAAATGATGTGGCTGTTGCACGCAATCGACCAGCTATTTCTGTGAATGTAGGCCTGGCTGCAGGGTCAGCTGACCAGCACTGCTCCATTAG
>PIST-3
CCAAAATAAGGCATTGAACCCATCAT-------TACCATTGTATAGCAGCTCTTTTTTAAATATTTAGCTTTAACCATGGCGAATATGGGCATTATGACCATGCCCCTTCACATGAAATGATGTGGCTGTTGCACGCAATCGACCAGCTATTTCTGTGAATGTAGGCCTGGCTGCAGGGTCAGCTGACCAGCACTGCTCCATTAG
>PIST-2
CCAAAATAAGGCATTGAACCCATCAT-------TACCATTGTATAACAGCTCTTTTTTAAATATTTAGCTTTAACCATGGCGAATATGGGCATTATGACCATGCCCCTTCACATGAAATGATGTGGCTGTTGCACGCAATCGACCAGCTATTTCTGTGAATGTAGGCCTGGCTGCAGGGTCAGCTGACCAGCACTGCTCCATTAG
>PICH-X1
CCAAAATAAGGCATTGAACCCATCAT-------TACCATTGCATAACAGCTCTTTTTTAAATATTTAGCTTTAACCATGGCGAATATGGGCATTATGACCATGCCCCTTCACATGAAATGATGTGGCTGTTGCACGCAATCGACCAGCTATTTCTGTGAATGAAGGCCTGGCTGCAGGGTCAGCTGACCAGCACTGCTCCATTAG
>PIST-10
CCAAAATAAGGCATTGAACCCATCAT-------TACCATTGTATAACAGCTCTTTTTTAAATATTTAGCTTTAACCATGGCGAATATGGGCATTATGACCATGCCCCTTCACATGAAATGATGTGGCTGTTGCACGCAATCGACCAGCTATTTCTGTGAATGTAGGCCTGGCTGCAGGGTCAGCTGACCAGCACTGCTCCATTAG
>PIST-7
CCAAAATAAGGCATTGAACCCATCAT-------TACCATTGTATAACAGCTCTTTTTTAAATATTTAGCTTTAACCATGGCGAATATGGGCATTATGACCATGCCCCTTCACATGAAATGATGTGGCTGTTGCACGCAATCGACCAGCTATTTCTGTGAATGTAGGCCTGGCTGCAGGGTCAGCTGACCAGCACTGCTCCATTAG
>PIST-9
CCAAAATAAGGCATTGAACCCATCAT-------TACCATTGTATAACAGCTCTTTTTTAAATATTTAGCTTTAACCATGGCGAATATGGGCATTATGACCATGCCCCTTCACATGAAATGATGTGGCTGTTGCACGCAATCGACCAGCTATTTCTGTGAATGTAGGCCTGGCTGCAGGGTCAGCTGACCAGCACTGCTCCATTAG
>PIST-19
CCAAAATAAGGCATTGAACCCATCAT-------TACCATTGTATAACAGCTCTTTTTTAAATATTTAGCTTTAACCATGGCGAATATGGGCATTATGACCATGCCCCTTCACATGAAATGATGTGGCTGTTGCACGCAATCGACCAGCTATTTCTGTGAATGTAGGCCTGGCTGCAGGGTCAGCTGACCAGCACTGCTCCATTAG
>PIST-15
CCAAAATAAGGCATTGAACCCATCAT-------TACCATTGTATAACAGCTCTTTTTTAAATATTTAGCTTTAACCATGGCGAATATGGGCATTATGACCATGCCCCTTCACATGAAATGATGTGGCTGTTGCACGCAATCGACCAGCTATTTCTGTGAATGTAGGCCTGGCTGCAGGGTCAGCTGACCAGCACTGCTCCATTAG
>PIST-6
CCAAAATAAGGCATTGAACCCATCAT-------TACCATTGTATAACAGCTCTTTTTTAAATATTTAGCTTTAACCATGGCGAATATGGGCATTATGACCATGCCCCTTCACATGAAATGATGTGGCTGTTGCACGCAATCGACCAGCTATTTCTGTGAATGTAGGCCTGGCTGCAGGGTCAGCTGACCAGCACTGCTCCATTAG
>PIST-4
CCAAAATAAGGCATTGAACCCATCAT-------TACCATTGTATAGCAGCTCTTTTTTAAATATTTAGCTTTAACCATGGCGAATATGGGCATTATGACCATGCCCCTTCACATGAAATGATGTGGCTGTTGCACGCAATCGACCAGCTATTTCTGTGAATGTAGGCCTGGCTGCAGGGTCAGCTGACCAGCACTGCTCCATTAG
>PICH-X2
CCAAAATAAGGCATTGAACCCATCAT-------TACCATTGCATAACAGCTCTTTTTTAAATATTTAGCTTTAACCATGGCGAATATGGGCATTATGACCATGCCCCTTCACATGAAATGATGTGGCTGTTGCACGCAATCGACCAGCTATTTCTGTGAATGAAGGCCTGGCTGCAGGGTCAGCTGACCAGCACTGCTCCATTAG
>PICH-X3
CCAAAATAAGGCATTGAACCCATCAT-------TACCATTGCATAACAGCTCTTTTTTAAATATTTAGCTTTAACCATGGCGAATATGGGCATTATGACCATGCCCCTTCACATGAAATGATGTGGCTGTTGCACGCAATCGACCAGCTATTTCTGTGAATGAAGGCCTGGCTGCAGGGTCAGCTGACCAGCACTGCTCCATTAG
>PIST-12
CCAAAATAAGGCATTGAACCCATCAT-------TACCATTGTATAACAGCTCTTTTTTAAATATTTAGCTTTAACCATGGCGAATATGGGCATTATGACCATGCCCCTTCACATGAAATGATGTGGCTGTTGCACGCAATCGACCAGCTATTTCTGTGAATGTAGGCCTGGCTGCAGGGTCAGCTGACCAGCACTGCTCCATTAG
>PIST-11
CCAAAATAAGGCATTGAACCCATCAT-------TACCATTGTATAACAGCTCTTTTTTAAATATTTAGCTTTAACCATGGCGAATATGGGCATTATGACCATGCCCCTTCACATGAAATGATGTGGCTGTTGCACGCAATCGACCAGCTATTTCTGTGAATGTAGGCCTGGCTGCAGGGTCAGCTGACCAGCACTGCTCCATTAG
>PIST-13
CCAAAATAAGGCATTGAACCCATCAT-------TACCATTGTATAACAGCTCTTTTTTAAATATTTAGCTTTAACCATGGCGAATATGGGCATTATGACCATGCCCCTTCACATGAAATGATGTGGCTGTTGCACGCAATCGACCAGCTATTTCTGTGAATGTAGGCCTGGCTGCAGGGTCAGCTGACCAGCACTGCTCCATTAG
>PIST-8
CCAAAATAAGGCATTGAACCCATCAT-------TACCATTGTATAACAGCTCTTTTTTAAATATTTAGCTTTAACCATGGCGAATATGGGCATTATGACCATGCCCCTTCACATGAAATGATGTGGCTGTTGCACGCAATCGACCAGCTATTTCTGTGAATGTAGGCCTGGCTGCAGGGTCAGCTGACCAGCACTGCTCCATTAG
>PILA-19
CCAAAATAAGGCATTGAACCCATCAT-------TACCATTGTATAACAGCTCTTTTTTAAATATTTAGCTTTAACCATGGCGAATATGAGCATTATGACCATGCCCCTTCACATGAAATGATGTGGCTGTTGCACGCAATCGACCAGCTATTTCTGTGAATGTAGGCCTGGCTGCAGGGTCAGCTGACCAGCACTGCTCCATTAG
>PILA-20
CCAAAATAAGGCATTGAACCCATCAT-------TACCATTGTATAACAGCTCTTTTTTAAATATTTAGCTTTAACCATGGCGAATATGAGCATTATGACCATGCCCCTTCACATGAAATGATGTGGCTGTTGCACGCAATCGACCAGCTATTTCTGTGAATGTAGGCCTGGCTGCAGGGTCAGCTGACCAGCACTGCTCCATTAG
>PILA-26
CCAAAATAAGGCATTGAACCCATCAT-------TACCATTGTATAACAGCTCTTTTTTAAATATTTAGCTTTAACCATGGCGAATATGAGCATTATGACCATGCCCCTTCACATGAAATGATGTGGCTGTTGCACGCAATCGACCAGCTATTTCTGTGAATGTAGGCCTGGCTGCAGGGTCAGCTGACCAGCACTGCTCCATTAG
>PILA-21
CCAAAATAAGGCATTGAACCCATCAT-------TACCATTGTATAACAGCTCTTTTTTAAATATTTAGCTTTAACCATGGCGAATATGAGCATTATGACCATGCCCCTTCACATGAAATGATGTGGCTGTTGCACGCAATCGACCAGCTATTTCTGTGAATGTAGGCCTGGCTGCAGGGTCAGCTGACCAGCACTGCTCCATTAG
>PILA-22
CCAAAATAAGGCATTGAACCCATCAT-------TACCATTGTATAACAGCTCTTTTTTAAATATTTAGCTTTAACCATGGCGAATATGAGCATTATGACCATGCCCCTTCACATGAAATGATGTGGCTGTTGCACGCAATCGACCAGCTATTTCTGTGAATGTAGGCCTGGCTGCAGGGTCAGCTGACCAGCACTGCTCCATTAG
>PILA-17
CCAAAATAAGGCATTGAACCCATCAT-------TACCATTGTATAACAGCTCTTTTTTAAATATTTAGCTTTAACCATGGCGAATATGAGCATTATGACCATGCCCCTTCACATGAAATGATGTGGCTGTTGCACGCAATCGACCAGCTATTTCTGTGAATGTAGGCCTGGCTGCAGGGTCAGCTGACCAGCACTGCTCCATTAG
>PILA-23
CCAAAATAAGGCATTGAACCCATCAT-------TACCATTGTATAACAGCTCTTTTTTAAATATTTAGCTTTAACCATGGCGAATATGAGCATTATGACCATGCCCCTTCACATGAAATGATGTGGCTGTTGCACGCAATCGACCAGCTATTTCTGTGAATGTAGGCCTGGCTGCAGGGTCAGCTGACCAGCACTGCTCCATTAG
>PILA-24
CCAAAATAAGGCATTGAACCCATCAT-------TACCATTGTATAACAGCTCTTTTTTAAATATTTAGCTTTAACCATGGCGAATATGAGCATTATGACCATGCCCCTTCACATGAAATGATGTGGCTGTTGCACGCAATCGACCAGCTATTTCTGTGAATGTAGGCCTGGCTGCAGGGTCAGCTGACCAGCACTGCTCCATTAG
>PILA-27
CCAAAATAAGGCATTGAACCCATCAT-------TACCATTGTATAACAGCTCTTTTTTAAATATTTAGCTTTAACCATGGCGAATATGAGCATTATGACCATGCCCCTTCACATGAAATGATGTGGCTGTTGCACGCAATCGACCAGCTATTTCTGTGAATGTAGGCCTGGCTGCAGGGTCAGCTGACCAGCACTGCTCCATTAG
>PILA-18
CCAAAATAAGGCATTGAACCCATCAT-------TACCATTGTATAACAGCTCTTTTTTAAATATTTAGCTTTAACCATGGCGAATATGAGCATTATGACCATGCCCCTTCACATGAAATGATGTGGCTGTTGCACGCAATCGACCAGCTATTTCTGTGAATGTAGGCCTGGCTGCAGGGTCAGCTGACCAGCACTGCTCCATTAG
>PILA-29
CCAAAATAAGGCATTGAACCCATCAT-------TACCATTGTATAACAGCTCTTTTTTAAATATTTAGCTTTAACCATGGCGAATATGAGCATTATGACCATGCCCCTTCACATGAAATGATGTGGCTGTTGCACGCAATCGACCAGCTATTTCTGTGAATGTAGGCCTGGCTGCAGGGTCAGCTGACCAGCACTGCTCCATTAG
>PILA-28
CCAAAATAAGGCATTGAACCCATCAT-------TACCATTGTATAACAGCTCTTTTTTAAATATTTAGCTTTAACCATGGCGAATATGAGCATTATGACCATGCCCCTTCACATGAAATGATGTGGCTGTTGCACGCAATCGACCAGCTATTTCTGTGAATGTAGGCCTGGCTGCAGGGTCAGCTGACCAGCACTGCTCCATTAG
>PIAL-AO
CCAAAATAAGGCATTGAACCCATCAT-------TACCATTGTATAACAGCTCTTTTTTAAATATTTAGCTTTAACCATGGCGAATATGGGCATTATGACCATGCCCCTTCACATGAAATGATGTGGCTGTTGCACGCAATCGACCAGCTATTTCTGTGAATGAAGGCCTGGCTGCAGGGTCAGCTGACCAGCACTGCTCCATTAG
