# Supplementary material for: An empirical evaluation of two-stage species tree inference strategies using a multilocus dataset from North American pines
Source: BMC Evol Biol. 2014 Mar 29;14:67. doi: 10.1186/1471-2148-14-67 (PMC4021425; doi:10.1186/1471-2148-14-67)
Supplement: Additional file 3 — Zip archive containing data filesDp,Dp,0,Ds,Ds,0, and a description of these files. [file 1471-2148-14-67-S3.zip › DeGiorgioEtAl_2014_AdditionalFile1/Dataset_Dp0/CL2332Contig1_01.fas]

>PIAL-3
TTCAAACCTCTTATTTCCTCTTCTGATAGACTTTCAGCAATCACCTGAATTGAGATAAAGAATTTTAGACTGCACAAAAGGTACGCAAGTTTGTCTCATTAGATATTATAGGAACATACCTTCAGAGCAACTTTTTTAAGCTTGTTCATTGCCCTGAATTGCTTCATCCTAACTAATACAGCACTGTCAAGTGGTTTGTCTGGTGCCTCACCATCTTCTCTCACCCATGGATGGTCTAGCATCAGGACCAACAATGATTAGCAAGAATGAAAAAGTATGATGATCCCATTAGAAATCAAATA-------TAAACCCATTTTCCACCAAATTTGGACTCTTTAGCATCTAACAACAGTCCTTTATAATATGGTACATACTTAAAACATCAGCAGCTGTGAGACGTTTCTTGGGATCATGTTCAA
>PIAL-5
TTCAAACCTCTTATTTCCTCTTCTGATAGACTTTCAGCAATCACCTGAATTGAGATAAAGAATTTTAGACTGCACAAAAGGTACGCAAGTTTGTCTCATTAGATATTATAGGAACATACCTTCAGAGCAACTTTTTTAAGCTTGTTCATTGCCCTGAATTGCTTCATCCTAACTAATACAGCACTGTCAAGTGGTTTGTCTGGTGCCTCACCATCTTCTCTCACCCATGGATGGTCTAGCATCAGGACCAACAATGATTAGCAAGAATGAAAAAGTATGATGATCCCACTAGAAATCAAATA-------TAAACCCATTTTCCACCAAATTTGGACTCTTTAGCATCTAACAACAGTCCTTTATAATATGGTACATACTTAAAACATCAGCAGCTGTGAGACGTTTCTTGGGATCATGTTCAA
>PIAL-4
TTCAAACCTCTTATTTCCTCTTCTGATAGACTTTCAGCAATCACCTGAATTGAGATAAAGAATTTTAGACTGCACAAAAGGTACGCAAGTTTGTCTCATTAGATATTATAGGAACATACCTTCAGAGCAACTTTTTTAAGCTTGTTCATTGCCCTGAATTGCTTCATCCTAACTAATACAGCACTGTCAAGTGGTTTGTCTGGTGCCTCACCATCTTCTCTCACCCATGGATGGTCTAGCATCAGGACCAACAATGATTAGCAAGAATGAAAAAGTATGATGATCCCACTAGAAATCAAATA-------TAAACCCATTTTCCACCAAATTTGGACTCTTTAGCATCTAACAACAGTCCTTTATAATATGGTACATACTTAAAACATCAGCAGCTGTGAGACGTTTCTTGGGATCATGTTCAA
>PIAL-15
TTCAAACCTCTTATTTCCTCTTCTGATAGACTTTCAGCAATCACCTGAATTGAGATAAAGAATTTTAGACTGCACAAAAGGTACGCAAGTTTGTCTCATTAGATATTATAGGAACATACCTTCAGAGCAACTTTTTTAAGCTTGTTCATTGCCCTGAATTGCTTCATCCTAACTAATACAGCACTGTCAAGTGGTTTGTCTGGTGCCTCACCATCTTCTCTCACCCATGGATGGTCTAGCATCAGGACCAACAATGATTAGCAAGAATGAAAAAGTATGATGATCCCACTAGAAATCAAATA-------TAAACCCATTTTCCACCAAATTTGGACTCTTTAGCATCTAACAACAGTCCTTTATAATATGGTACATACTTAAAACATCAGCAGCTGTGAGACGTTTCTTGGGATCATGTTCAA
>PIAL-6
TTCAAACCTCTTATTTCCTCTTCTGATAGACTTTCAGCAATCACCTGAATTGAGATAAAGAATTTTAGACTGCACAAAAGGTACGCAAGTTTGTCTCATTAGATATTATAGGAACATACCTTCAGAGCAACTTTTTTAAGCTTGTTCATTGCCCTGAATTGCTTCATCCTAACTAATACAGCACTGTCAAGTGGTTTGTCTGGTGCCTCACCATCTTCTCTCACCCATGGATGGTCTAGCATCAGGACCAACAATGATTAGCAAGAATGAAAAAGTATGATGATCCCACTAGAAATCAAATA-------TAAACCCATTTTCCACCAAATTTGGACTCTTTAGCATCTAACAACAGTCCTTTATAATATGGTACATACTTAAAACATCAGCAGCTGTGAGACGTTTCTTGGGATCATGTTCAA
>PIAL-10
TTCAAACCTCTTATTTCCTCTTCTGATAGACTTTCAGCAATCACCTGAATTGAGATAAAGAATTTTAGACTGCACAAAAGGTACGCAAGTTTGTCTCATTAGATATTATAGGAACATACCTTCAGAGCAACTTTTTTAAGCTTGTTCATTGCCCTGAATTGCTTCATCCTAACTAATACAGCACTGTCAAGTGGTTTGTCTGGTGCCTCACCATCTTCTCTCACCCATGGATGGTCTAGCATCAGGACCAACAATGATTAGCAAGAATGAAAAAGTATGATGATCCCACTAGAAATCAAATA-------TAAACCCATTTTCCACCAAATTTGGACTCTTTAGCATCTAACAACAGTCCTTTATAATATGGTACATACTTAAAACATCAGCAGCTGTGAGACGTTTCTTGGGATCATGTTCAA
>PIAL-17
TTCAAACCTCTTATTTCCTCTTCTGATAGACTTTCAGCAATCACCTGAATTGAGATAAAGAATTTTAGACTGCACAAAAGGTACGCAAGTTTGTCTCATTAGATATTATAGGAACATACCTTCAGAGCAACTTTTTTAAGCTTGTTCATTGCCCTGAATTGCTTCATCCTAACTAATACAGCACTGTCAAGTGGTTTGTCTGGTGCCTCACCATCTTCTCTCACCCATGGATGGTCTAGCATCAGGACCAACAATGATTAGCAAGAATGAAAAAGTATGATGATCCCACTAGAAATCAAATA-------TAAACCCATTTTCCACCAAATTTGGACTCTTTAGCATCTAACAACAGTCCTTTATAATATGGTACATACTTAAAACATCAGCAGCTGTGAGACGTTTCTTGGGATCATGTTCAA
>PIAL-7
TTCAAACCTCTTATTTCCTCTTCTGATAGACTTTCAGCAATCACCTGAATTGAGATAAAGAATTTTAGACTGCACAAAAGGTACGCAAGTTTGTCTCATTAGATATTATAGGAACATACCTTCAGAGCAACTTTTTTAAGCTTGTTCATTGCCCTGAATTGCTTCATCCTAACTAATACAGCACTGTCAAGTGGTTTGTCTGGTGCCTCACCATCTTCTCTCACCCATGGATGGTCTAGCATCAGGACCAACAATGATTAGCAAGAATGAAAAAGTATGATGATCCCACTAGAAATCAAATA-------TAAACCCATTTTCCACCAAATTTGGACTCTTTAGCATCTAACAACAGTCCTTTATAATATGGTACATACTTAAAACATCAGCAGCTGTGAGACGTTTCTTGGGATCATGTTCAA
>PIAL-8
TTCAAACCTCTTATTTCCTCTTCTGATAGACTTTCAGCAATCACCTGAATTGAGATAAAGAATTTTAGACTGCACAAAAGGTACGCAAGTTTGTCTCATTAGATATTATAGGAACATACCTTCAGAGCAACTTTTTTAAGCTTGTTCATTGCCCTGAATTGCTTCATCCTAACTAATACAGCACTGTCAAGTGGTTTGTCTGGTGCCTCACCATCTTCTCTCACCCATGGATGGTCTAGCATCAGGACCAACAATGATTAGCAAGAATGAAAAAGTATGATGATCCCATTAGAAATCAAATA-------TAAACCCATTTTCCACCAAATTTGGACTCTTTAGCATCTAACAACAGTCCTTTATAATATGGTACATACTTAAAACATCAGCAGCTGTGAGACGTTTCTTGGGATCATGTTCAA
>PIAL-9
TTCAAACCTCTTATTTCCTCTTCTGATAGACTTTCAGCAATCACCTGAATTGAGATAAAGAATTTTAGACTGCACAAAAGGTACGCAAGTTTGTCTCATTAGATATTATAGGAACATACCTTCAGAGCAACTTTTTTAAGCTTGTTCATTGCCCTGAATTGCTTCATCCTAACTAATACAGCACTGTCAAGTGGTTTGTCTGGTGCCTCACCATCTTCTCTCACCCATGGATGGTCTAGCATCAGGACCAACAATGATTAGCAAGAATGAAAAAGTATGATGATCCCACTAGAAATCAAATA-------TAAACCCATTTTCCACCAAATTTGGACTCTTTAGCATCTAACAACAGTCCTTTATAATATGGTACATACTTAAAACATCAGCAGCTGTGAGACGTTTCTTGGGATCATGTTCAA
>PIAL-12
TTCAAACCTCTTATTTCCTCTTCTGATAGACTTTCAGCAATCACCTGAATTGAGATAAAGAATTTTAGACTGCACAAAAGGTACGCAAGTTTGTCTCATTAGATATTATAGGAACATACCTTCAGAGCAACTTTTTTAAGCTTGTTCATTGCCCTGAATTGCTTCATCCTAACTAATACAGCACTGTCAAGTGGTTTGTCTGGTGCCTCACCATCTTCTCTCACCCATGGATGGTCTAGCATCAGGACCAACAATGATTAGCAAGAATGAAAAAGTATGATGATCCCACTAGAAATCAAATA-------TAAACCCATTTTCCACCAAATTTGGACTCTTTAGCATCTAACAACAGTCCTTTATAATATGGTACATACTTAAAACATCAGCAGCTGTGAGACGTTTCTTGGGATCATGTTCAA
>PIAL-2
TTCAAACCTCTTATTTCCTCTTCTGATAGACTTTCAGCAATCACCTGAATTGAGATAAAGAATTTTAGACTGCACAAAAGGTACGCAAGTTTGTCTCATTAGATATTATAGGAACATACCTTCAGAGCAACTTTTTTAAGCTTGTTCATTGCCCTGAATTGCTTCATCCTAACTAATACAGCACTGTCAAGTGGTTTGTCTGGTGCCTCACCATCTTCTCTCACCCATGGATGGTCTAGCATCAGGACCAACAATGATTAGCAAGAATGAAAAAGTATGATGATCCCACTAGAAATCAAATA-------TAAACCCATTTTCCACCAAATTTGGACTCTTTAGCATCTAACAACAGTCCTTTATAATATGGTACATACTTAAAACATCAGCAGCTGTGAGACGTTTCTTGGGATCATGTTCAA
>PIAY-16
TTCAAACCTCTTATTTCCTCTTCTGATAGACTTTCAGCAATCACCTGAATTGAGATAAAGAATTTTAGACTGCACAAAAGGTACGCAAGTTTGTCTCATTAGATATTATAGGAACATACCTTCAGAGCAACTTTTTTAAGCTTGTTCATTGCCCTGAACTGCTTCATCCTAACTAATACAGCACTGTCAAGTGGTTTGTCTGGTGCCTCACCATCTTCTCTCACCCATGGATGGTCTAGCATCAGGACCAACAATGATTAGCAAGAATGAAAAAGTATGATGATCCCATTAGAAATCAAATA-------TAAACCCATTTTCCACCAAATTTGGGCTCTTTAGCATCTAACAACAGTCCTTTATAATATGGTACATACTTAAAACATCAGCAGCTGTGAGACGTTTCTTGGGATCATGTTCAA
>PIAY-6
TTCAAACCTCTTATTTCCTCTTCTGATAGACTTTCAGCAATCACCTGAATTGAGATAAAGAATTTTAGACTGCACAAAAGGTACGCAAGTTTGTCTCATTAGATATTATAGGAACATACCTTCAGAGCAACTTTTTTAAGCTTGTTCATTGCCCTGAACTGCTTCATCCTAACTAATACAGCACTGTCAAGTGGTTTGTCTGGTGCCTCACCATCTTCTCTCACCCATGGATGGTCTAGCATCAGGACCAACAATGATTAGCAAGAATGAAAAAGTATGATGATCCCATTAGAAATCAAATA-------TAAACCCATTTTCCACCAAATTTGGGCTCTTTAGCATCTAACAACAGTCCTTTATAATATGGTACATACTTAAAACATCAGCAGCTGTGAGACGTTTCTTGGGATCATGTTCAA
>PIAY-14
TTCAAACCTCTTATTTCCTCTTCTGATAGACTTTCAGCAATCACCTGAATTGAGATAAAGAATTTTAGACTGCACAAAAGGTACGCAAGTTTGTCTCATTAGATATTATAGGAACATACCTTCAGAGCAACTTTTTTAAGCTTGTTCATTGCCCTGAACTGCTTCATCCTAACTAATACAGCACTGTCAAGTGGTTTGTCTGGTGCCTCACCATCTTCTCTCACCCATGGATGGTCTAGCATCAGGACCAACAATGATTAGCAAGAATGAAAAAGTATGATGATCCCATTAGAAATCAAATA-------TAAACCCATTTTCCACCAAATTTGGGCTCTTTAGCATCTAACAACAGTCCTTTATAATATGGTACATACTTAAAACATCAGCAGCTGTGAGACGTTTCTTGGGATCATGTTCAA
>PIAY-5
TTCAAACCTCTTATTTCCTCTTCTGATAGACTTTCAGCAATCACCTGAATTGAGATAAAGAATTTTAGACTGCACAAAAGGTACGCAAGTTTGTCTCATTAGATATTATAGGAACATACCTTCAGAGCAACTTTTTTAAGCTTGTTCATTGCCCTGAACTGCTTCATCCTAACTAATACAGCACTGTCAAGTGGTTTGTCTGGTGCCTCACCATCTTCTCTCACCCATGGATGGTCTAGCATCAGGACCAACAATGATTAGCAAGAATGAAAAAGTATGATGATCCCATTAGAAATCAAATA-------TAAACCCATTTTCCACCAAATTTGGGCTCTTTAGCATCTAACAACAGTCCTTTATAATATGGTACATACTTAAAACATCAGCAGCTGTGAGACGTTTCTTGGGATCATGTTCAA
>PIAY-8
TTCAAACCTCTTATTTCCTCTTCTGATAGACTTTCAGCAATCACCTGAATTGAGATAAAGAATTTTAGACTGCACAAAAGGTACGCAAGTTTGTCTCATTAGATATTATAGGAACATACCTTCAGAGCAACTTTTTTAAGCTTGTTCATTGCCCTGAACTGCTTCATCCTAACTAATACAGCACTGTCAAGTGGTTTGTCTGGTGCCTCACCATCTTCTCTCACCCATGGATGGTCTAGCATCAGGACCAACAATGATTAGCAAGAATGAAAAAGTATGATGATCCCATTAGAAATCAAATA-------TAAACCCATTTTCCACCAAATTTGGGCTCTTTAGCATCTAACAACAGTCCTTTATAATATGGTACATACTTAAAACATCAGCAGCTGTGAGACGTTTCTTGGGATCATGTTCAA
>PIAY-3
TTCAAACCTCTTATTTCCTCTTCTGATAGACTTTCAGCAATCACCTGAATTGAGATAAAGAATTTTAGACTGCACAAAAGGTACGCAAGTTTGTCTCATTAGATATTATAGGAACATACCTTCAGAGCAACTTTTTTAAGCTTGTTCATTGCCCTGAACTGCTTCATCCTAACTAATACAGCACTGTCAAGTGGTTTGTCTGGTGCCTCACCATCTTCTCTCACCCATGGATGGTCTAGCATCAGGACCAACAATGATTAGCAAGAATGAAAAAGTATGATGATCCCATTAGAAATCAAATA-------TAAACCCATTTTCCACCAAATTTGGGCTCTTTAGCATCTAACAACAGTCCTTTATAATATGGTACATACTTAAAACATCAGCAGCTGTGAGACGTTTCTTGGGATCATGTTCAA
>PIAY-9
TTCAAACCTCTTATTTCCTCTTCTGATAGACTTTCAGCAATCACCTGAATTGAGATAAAGAATTTTAGACTGCACAAAAGGTACGCAAGTTTGTCTCATTAGATATTATAGGAACATACCTTCAGAGCAACTTTTTTAAGCTTGTTCATTGCCCTGAACTGCTTCATCCTAACTAATACAGCACTGTCAAGTGGTTTGTCTGGTGCCTCACCATCTTCTCTCACCCATGGATGGTCTAGCATCAGGACCAACAATGATTAGCAAGAATGAAAAAGTATGATGATCCCATTAGAAATCAAATA-------TAAACCCATTTTCCACCAAATTTGGGCTCTTTAGCATCTAACAACAGTCCTTTATAATATGGTACATACTTAAAACATCAGCAGCTGTGAGACGTTTCTTGGGATCATGTTCAA
>PIAY-7
TTCAAACCTCTTATTTCCTCTTCTGATAGACTTTCAGCAATCACCTGAATTGAGATAAAGAATTTTAGACTGCACAAAAGGTACGCAAGTTTGTCTCATTAGATATTATAGGAACATACCTTCAGAGCAACTTTTTTAAGCTTGTTCATTGCCCTGAATTGCTTCATCCTAACTAATACAGCACTGTCAAGTGGTTTGTCTGGTGCCTCACCATCTTCTCTCACCCATGGATGGTCTAGCATCAGGACCAACAATGATTAGCAAGAATGAAAAAGTATGCTGATCCCATTAGAAATCAAATA-------TAAACCCATTTTCCACCAAATTTGGACTCTTTAGCATCTAACAACAGTCCTTTATAATATGGTACATACTTAAAACATCAGCAGCTGTGAGACGTTTCTTGGGATCATGTTCAA
>PIAY-13
TTCAAACCTCTTATTTCCTCTTCTGATAGACTTTCAGCAATCACCTGAATTGAGATAAAGAATTTTAGACTGCACAAAAGGTACGCAAATTTGTCTCATTAGATATTATAGGAACATACCTTCAGAGCAACTTTTTTAAGCTTGTTCATTGCCCTGAATTGCTTCATCCTAACTAATACAGCACTGTCAAGTGGTTTGTCTGGTGCCTCACCATCTTCTCTCACCCATGGATGGTCTAGCATCAGGACCAACAATGATTAGCAAGAATGAAAAAGTATGATGATCCCATTAGAAATCAAATA-------TAAACCCATTTTCCACCAAATTTGGACTCTTTAGCATCTAACAACAGTCCTTTATAATATGGTACATACTTAAAACATCAGCAGCTGTGAGACGTTTCTTGGGATCATGTTCAA
>PIAY-4
TTCAAACCTCTTATTTCCTCTTTTGATAGACTTTCAGCAATCACCTGAATTGAGATAAAGAATTTTAGACTGCACAAAAGGTACGCAAGTTTGTCTCATTAGATATTATAGGAACATACCTTCAGAGCAACTTTTTTAAGCTTGTTCATTGCCCTGAACTGCTTCATCCTAACTAATACAGCACTGTCAAGTGGTTTGTCTGGTGCCTCACCATCTTCTCTCACCCATGGATGGTCTAGCATCAGGACCAACAATGATTAGCAAGAATGAAAAAGTATGATGATCCCATTAGAAATCAAATATATATTATAAACCCATTTTCCACCAAATTTGGGCTCTTTAGCATCTAACAACAGTCCTTTATAATATGGTACATACTTAAAACATCAGCAGCTGTGAGACGTTTCTTGGGATCATGTTCAA
>PIAY-17
TTCAAACCTCTTATTTCCTCTTCTGATAGACTTTCAGCAATCACCTGAATTGAGATAAAGAATTTTAGACTGCACAAAAGGTACGCAAATTTGTCTCATTAGATATTATAGGAACATACCTTCAGAGCAACTTTTTTAAGCTTGTTCATTGCCCTGAATTGCTTCATCCTAACTAATACAGCACTGTCAAGTGGTTTGTCTGGTGCCTCACCATCTTCTCTCACCCATGGATGGTCTAGCATCAGGACCAACAATGATTAGCAAGAATGAAAAAGTATGATGATCCCATTAGAAATCAAATA-------TAAACCCATTTTCCACCAAATTTGGACTCTTTAGCATCTAACAACAGTCCTTTATAATATGGTACATACTTAAAACATCAGCAGCTGTGAGACGTTTCTTGGGATCATGTTCAA
>PIAY-19
TTCAAACCTCTTATTTCCTCTTCTGATAGACTTTCAGCAATCACCTGAATTGAGATAAAGAATTTTAGACTGCACAAAAGGTACGCAAGTTTGTCTCATTAGATATTATAGGAACATACCTTCAGAGCAACTTTTTTAAGCTTGTTCATTGCCCTGAACTGCTTCATCCTAACTAATACAGCACTGTCAAGTGGTTTGTCTGGTGCCTCACCATCTTCTCTCACCCATGGATGGTCTAGCATCAGGACCAACAATGATTAGCAAGAATGAAAAAGTATGATGATCCCATTAGAAATCAAATA-------TAAACCCATTTTCCACCAAATTTGGGCTCTTTAGCATCTAACAACAGTCCTTTATAATATGGTACATACTTAAAACATCAGCAGCTGTGAGACGTTTCTTGGGATCATGTTCAA
>PIAY-15
TTCAAACCTCTTATTTCCTCTTCTGATAGACTTTCAGCAATCACCTGAATTGAGATAAAGAATTTTAGACTGCACAAAAGGTATGCAAGTTTGTCTCATTAGATATTATAGGAACATACCTTCAGAGCAACTTTTTTAAGCTTGTTCATTGCCCTGAATTGCTTCATCCTAACTAATACAGCACTGTCAAGTGGTTTGTCTGGTGCCTCACCATCTTCTCTCACCCATGGATGGTCTAGCATCAGGACCAACAATGATTAGCAAGAATGAAAAAGTATGATGATCCCATTAGAAATCAAATA-------TAAACCCATTTTCCACCAAATTTGGACTCTTTAGCATCTAACAACAGTCCTTTATAATATGGTACATACTTAAAACATCAGCAGCTGTGAGACGTTTCTTGGGATCATGTTCAA
>PIAY-18
TTCAAACCTCTTATTTCCTCTTCTGATAGACTTTCAGCAATCACCTGAATTGAGATAAAGAATTTTAGACTGCACAAAAGGTATGCAAATTTGTCTCATTAGATATTATAGGAACATACCTTCAGAGCAACTTTTTTAAGCTTGTTCATTGCCCTGAATTGCTTCATCCTAACTAATACAGCACTGTCAAGTGGTTTGTCTGGTGCCTCACCATCTTCTCTCACCCATGGATGGTCTAGCATCAGGACCAACAATGATTAGCAAGAATGAAAAAGTATGATGATCCCATTAGAAATCAAATA-------TAAACCCATTTTCCACCAAATTTGGACTCTTTAGCATCTAACAACAGTCCTTTATAATATGGTACATACTTAAAACATCAGCAGCTGTGAGACGTTTCTTGGGATCATGTTCAA
>PIAY-1
TTCAAACCTCTTATTTCCTCTTCTGATAGACTTTCAGCAATCACCTGAATTGAGATAAAGAATTTTAGACTGCACAAAAGGTACGCAAGTTTGTCTCATTAGATATTATAGGAACATACCTTCAGAGCAACTTTTTTAAGCTTGTTCATTGCCCTGAACTGCTTCATCCTAACTAATACAGCACTGTCAAGTGGTTTGTCTGGTGCCTCACCATCTTCTCTCACCCATGGATGGTCTAGCATCAGGACCAACAATGATTAGCAAGAATGAAAAAGTATGATGATCCCATTAGAAATCAAATA-------TAAACCCATTTTCCACCAAATTTGGGCTCTTTAGCATCTAACAACAGTCCTTTATAATATGGTACATACTTAAAACATCAGCAGCTGTGAGACGTTTCTTGGGATCATGTTCAA
>PIAY-10
TTCAAACCTCTTATTTCCTCTTCTGATAGACTTTCAGCAATCACCTGAATTGAGATAAAGAATTTTAGACTGCACAAAAGGTACGCAAGTTTGTCTCATTAGATATTATAGGAACATACCTTCAGAGCAACTTTTTTAAGCTTGTTCATTGCCCTGAATTGCTTCATCCTAACTAATACAGCACTGTCAAGTGGTTTGTCTGGTGCCTCACCATCTTCTCTCACCCATGGATGGTCTAGCATCAGGACCAACAATGATTAGCAAGAATGAAAAAGTATGCTGATCCCATTAGAAATCAAATA-------TAAACCCATTTTCCACCAAATTTGGACTCTTTAGCATCTAACAACAGTCCTTTATAATATGGTACATACTTAAAACATCAGCAGCTGTGAGACGTTTCTTGGGATCATGTTCAA
>PIBU-1
TTCAAACCTCTTATTTCCTCTTCTGATAGACTTTCAGCAATCACCTGAATTGAGATAAAGAATTTTAGACTGCACAAAAGGTACG-AAGTTTGTCTCATTAGATATGATAGGAACATACCTTCAGAGCAACTTTTTTAAGCTTGTTCATTGCCCTGAATTGCTTCATCCTAACTAATACAGCACTGTCAAGTGGTTTGTCTGGTGCCTCACCATCTTCTCTCACCCATGGATGGCCTAGCATCAGGACCAACAATGATTAGCAAGCATGAAAATGTATGATGATCCCATTAGAAATCAAATA-------CAAACCCATTTTCCACCAAATTTGGGCTCTTTAGCATCTAACAACAGTCCTTTATAATATGGTACATACTTAAAACATCAGCAGCTGTGAGACGTTTCTTGGGATCATGTTCAA
>PIFL-17
TTCAAACCTCTTATTTCCTCTTCTGATAGACTTTCAGCAATCACCTGAATTGAGATAAAGAATTTTAGACTGCACAAAAGGTACGCAAATTTGTCTCATTAGATATTATAGGAACATACCTTCAGAGCAACTTTTTTAAGCTTGTTCATTGCCCTGAATTGCTTCATCCTAACTAATACAGCACTGTCAAGTGGTTTGTCTGGTGCCTCACCATCTTCTCTCACCCATGGATGGTCTAGCATCAGGACCAACAATGATTAGCAAGAATGAAAAAGTATGATGATCCCATTAGAAATCAAATA-------TAAACCCATTTTCCACCAAATTTGGACTCTTTAGCATCTAACAACAGTCCTTTATAATATGGTACATACTTAAAACATCAGCAGCTGTGAGACGTTTCTTGGGATCATGTTCAA
>PIFL-12
TTCAAACCTCTTATTTCCTCTTCTGATAGACTTTCAGCAATCACCTGAATTGAGATAAAGAATTTTAGACTGCACAAAAGGTACGCAAATTTGTCTCATTAGATATTATAGGAACATACCTTCAGAGCAACTTTTTTAAGCTTGTTCATTGCCCTGAATTGCTTCATCCTAACTAATACAGCACTGTCAAGTGGTTTGTCTGGTGCCTCACCATCTTCTCTCACCCATGGATGGTCTAGCATCAGGACCAACAATGATTAGCAAGAATGAAAAAGTATGATGATCCCATTAGAAATCAAATA-------TAAACCCATTTTCCACCAAATTTGGACTCTTTAGCATCTAACAACAGTCCTTTATAATATGGTACATACTTAAAACATCAGCAGCTGTGAGACGTTTCTTGGGATCATGTTCAA
>PIFL-14
TTCAAACCTCTTATTTCCTCTTCTGATAGACTTTCAGCAATCACCTGAATTGAGATAAAGAATTTTAGACTGCACAAAAGGTACGCAAATTTGTCTCATTAGATATTATAGGAACATACCTTCAGAGCAACTTTTTTAAGCTTGTTCATTGCCCTGAATTGCTTCATCCTAACTAATACAGCACTGTCAAGTGGTTTGTCTGGTGCCTCACCATCTTCTCTCACCCATGGATGGTCTAGCATCAGGACCAACAATGATTAGCAAGAATGAAAAAGTATGATGATCCCATTAGAAATCAAATA-------TAAACCCATTTTCCACCAAATTTGGACTCTTTAGCATCTAACAACAGTCCTTTATAATATGGTACATACTTAAAACATCAGCAGCTGTGAGACGTTTCTTGGGATCATGTTCAA
>PIFL-1
TTCAAACCTCTTATTTCCTCTTTTGATAGACTTTCAGCAATCACCTGAATTGAGATAAAGAATTTTAGACTGCACAAAAGGTACGCAAATTTGTCTCATTAGATATTATAGGAACATACCTTCAGAGCAACTTTTTTAAGCTTGTTCATTGCCCTGAATTGCTTCATCCTAACTAATACAGCACTGTCAAGTGGTTTGTCTGGTGCCTCACCATCTTCTCTCACCCATGGATGGTCTAGCATCAGGACCAACAATGATTAGCAAGAATGAAAAAGTATGATGATCCCATTAGAAATCAAATA-------TAAACCCATTTTCCACCAAATTTGGACTCTTTAGCATCTAACAACAGTCCTTTATAATATGGTACATACTTAAAACATCAGCAGCTGTGAGACGTTTCTTGGGATCATGTTCAA
>PIFL-13
TTCAAACCTCTTATTTCCTCTTTTGATAGACTTTCAGCAATCACCTGAATTGAGATAAAGAATTTTAGACTGCACAAAAGGTACGCAAATTTGTCTCATTAGATATTATAGGAACATACCTTCAGAGCAACTTTTTTAAGCTTGTTCATTGCCCTGAATTGCTTCATCCTAACTAATACAGCACTGTCAAGTGGTTTGTCTGGTGCCTCACCATCTTCTCTCACCCATGGATGGTCTAGCATCAGGACCAACAATGATTAGCAAGAATGAAAAAGTATGATGATCCCATTAGAAATCAAATA-------TAAACCCATTTTCCACCAAATTTGGACTCTTTAGCATCTAACAACAGTCCTTTATAATATGGTACATACTTAAAACATCAGCAGCTGTGAGACGTTTCTTGGGATCATGTTCAA
>PIFL-10
NNNNNNNNNNNTATTTCCTCTTCTGATAGACTTTCAGCAATCACCTGAATTGAGATAAAGAATTTTAGACTGCACAAAAGGTACGCAAATTTGTCTCATTAGATATTATAGGAACATACCTTCAGAGCAACTTTTTTAAGCTTGTTCATTGCCCTGAATTGCTTCATCCTAACTAATACAGCACTGTCAAGTGGTTTGTATGGTGCCTCACCATCTTCTCTCACCCATGGATGGTCTAGCATCAGGACCAACAATGATTAGCAAGAATGAAAAACTATGATGATCCCATTAGAAATCAAATA-------TAAACCCATTTTCCACCAAATTTGGACTCTTTAGCATCTAACAACAGTCCTTTATAATATGGTACATACTTAAAACATCAGCAGCTGTGAGACGTTTCTTGGGATCATGTTCAA
>PIFL-16
TTCAAACCTCTTATTTCCTCTTCTGATAGACTTTCAGCAATCACCTGAATTGAGATAAAGAATTTTAGACTGCACAAAAGGTACGCAAATTTGTCTCATTAGATATTATAGGAACATACCTTCAGAGCAACTTTTTTAAGCTTGTTCATTGCCCTGAATTGCTTCATCCTAACTAATACAGCACTGTCAAGTGGTTTGTCTGGTGCCTCACCATCTTCTCTCACCCATGGATGGTCTAGCATCAGGACCAACAATGATTAGCAAGAATGAAAAAGTATGATGATCCCATTAGAAATCAAATA-------TAAACCCATTTTCCACCAAATTTGGACTCTTTAGCATCTAACAACAGTCCTTTATAATATGGTACATACTTAAAACATCAGCAGCTGTGAGACGTTTCTTGGGATCATGTTCAA
>PIFL-15
TTCAAACCTCTTATTTCCTCTTCTGATAGACTTTCAGCAATCACCTGAATTGAGATAAAGAATTTTAGACTGCACAAAAGGTACGCAAATTTGTCTCATTAGATATTATAGGAACATACCTTCAGAGCAACTTTTTTAAGCTTGTTCATTGCCCTGAATTGCTTCATCCTAACTAATACAGCACTGTCAAGTGGTTTGTCTGGTGCCTCACCATCTTCTCTCACCCATGGATGGTCTAGCATCAGGACCAACAATGATTAGCAAGAATGAAAAAGTATGATGATCCCATTAGAAATCAAATA-------TAAACCCATTTTCCACCAAATTTGGACTCTTTAGCATCTAACAACAGTCCTTTATAATATGGTACATACTTAAAACATCAGCAGCTGTGAGACGTTTCTTGGGATCATGTTCAA
>PIFL-3
TTCAAACCTCTTATTTCCTCTTCTGATAGACTTTCAGCAATCACCTGAATTGAGATAAAGAATTTTAGACTGCACAAAAGGTACGCAAATTTGTCTCATTAGATATTATAGGAACATACCTTCAGAGCAACTTTTTTAAGCTTGTTCATTGCCCTGAATTGCTTCATCCTAACTAATACAGCACTGTCAAGTGGTTTGTCTGGTGCCTCACCATCTTCTCTCACCCATGGATGGTCTAGCATCAGGACCAACAATGATTAGCAAGAATGAAAAAGTATGATGATCCCATTAGAAATCAAATA-------TAAACCCATTTTCCACCAAATTTGGACTCTTTAGCATCTAACAACAGTCCTTTATAATATGGTACATACTTAAAACATCAGCAGCTGTGAGACGTTTCTTGGGATCATGTTCAA
>PIGE-2
TTCAAACCTCTTATTTCCTCTTCTGATAGACTTTCAGCAATCACCTGAATTGAAATAAAGAATTTTAGA-TGCACAAAAGGTACG-AAGTTTGTCTCATTAGATATTATAGGAACATACCTTCAGAGCAACTTTTTTAAGCTTGTTCATTGCCCTGAATTGCTTCATCCTAACTAATACAGCACTGTCAAGTGGTTTGTCTGGTGCCTCACCATCTTCTCTCACCCATGGATGGCCTAGCATCAGGACCAACAATGATTAGCAAGCATGAAAAAGTATGATGATCCCATTAGAAATCAAATA-------CAAACCCATTTTCCACCAAATTTGGGCTCTTTAGCATCTAACAACAGTCCTTTATAATATGGTACATACTTAAAACATCAGAAGCTGTGAGACGTTTCTTGGGATCATGTTCAA
>PIGE-1
TTCAAACCTCTTATTTCCTCTTCTGATAGACTTTCAGCAATCACCTGAATTGAAATAAAGAATTTTAGA-TGCACAAAAGGTACG-AAGTTTGTCTCATTAGATATTATAGGAACATACCTTCAGAGCAACTTTTTTAAGCTTGTTCATTGCCCTGAATTGCTTCATCCTAACTAATACAGCACTGTCAAGTGGTTTGTCTGGTGCCTCACCATCTTCTCTCACCCATGGATGGCCTAGCATCAGGACCAACAATGATTAGCAAGCATGAAAAAGTATGATGATCCCATTAGAAATCAAATA-------CAAACCCATTTTCCACCAAATTTGGGCTCTTTAGCATCTAACAACAGTCCTTTATAATATGGTACATACTTAAAACATCAGAAGCTGTGAGACGTTTCTTGGGATCATGTTCAA
>PIMN-14
TTCAAACCTCTTATTTCCTCTTCTGATAGACTTTCAGCAATCACCTGAATTGAGATAAAGAATTTTAGACTGCACAAAAGGTACGCAAGTTTGTCTCATTAGATATTATAGGAACATACCTTCAGAGCAACTTTTTTAAGCTTGTTCATTGCCCTGAATTGCTTCATCCTAACTAATACAGCACTGTCAAGTGGTTTGTCTGGTGCCTCACCATCTTCTCTCACCCATGGATGGTCTAGCATCAGGACCAACAATGATTAGCAAGAATGAAAAAGTATGCTGATCCCATTAGAAATCAAATA-------TAAACCCATTTTCCACCAAATTTGGACTCTTTAGCATCTAACAACAGTCCTTTATAATATGGTACATACTTAAAACATCAGCAGCTGTGAGACGTTTCTTGGGATCATGTTCAA
>PIMN-13
TTCAAACCTCTTATTTCCTCTTCTGATAGACTTTCAGCAATCACCTGAATTGAGATAAAGAATTTTAGACTGCACAAAAGGTACGCAAGTTTGTCTCATTAGATATTATAGGAACATACCTTCAGAGCAACTTTTTTAAGCTTGTTCATTGCCCTGAATTGCTTCATCCTAACTAATACAGCACTGTCAAGTGGTTTGTCTGGTGCCTCACCATCTTCTCTCACCCATGGATGGTCTAGCATCAGGACCAACAATGATTAGCAAGAATGAAAAAGTATGCTGATCCCATTAGAAATCAAATA-------TAAACCCATTTTCCACCAAATTTGGACTCTTTAGCATCTAACAACAGTCCTTTATAATATGGTACATACTTAAAACATCAGCAGCTGTGAGACGTTTCTTGGGATCATGTTCAA
>PIMN-5
TTCAAACCTCTTATTTCCTCTTCTGATAGACTTTCAGCAATCACCTGAATTGAGATAAAGAATTTTAGACTGCACAAAAGGTACGCAAGTTTGTCTCATTAGATATTATAGGAACATACCTTCAGAGCAACTTTTTTAAGCTTGTTCATTGCCCTGAATTGCTTCATCCTAACTAATACAGCACTGTCAAGTGGTTTGTCTGGTGCCTCACCATCTTCTCTCACCCATGGATGGTCTAGCATCAGGACCAACAATGATTAGCAAGAATGAAAAAGTATGCTGATCCCATTAGAAATCAAATA-------TAAACCCATTTTCCACCAAATTTGGACTCTTTAGCATCTAACAACAGTCCTTTATAATATGGTACATACTTAAAACATCAGCAGCTGTGAGACGTTTCTTGGGATCATGTTCAA
>PIMN-11
TTCAAACCTCTTATTTCCTCTTCTGATAGACTTTCAGCAATCACCTGAATTGAGATAAAGAATTTTAGACTGCACAAAAGGTACGCAAGTTTGTCTCATTAGATATTATAGGAACATACCTTCAGAGCAACTTTTTTAAGCTTGTTCATTGCCCTGAATTGCTTCATCCTAACTAATACAGCACTGTCAAGTGGTTTGTCTGGTGCCTCACCATCTTCTCTCACCCATGGATGGTCTAGCATCAGGACCAACAATGATTAGCAAGAATGAAAAAGTATGCTGATCCCATTAGAAATCAAATA-------TAAACCCATTTTCCACCAAATTTGGACTCTTTAGCATCTAACAACAGTCCTTTATAATATGGTACATACTTAAAACATCAGCAGCTGTGAGACGTTTCTTGGGATCATGTTCAA
>PIMN-2
TTCAAACCTCTTATTTCCTCTTCTGATAGACTTTCAGCAATCACCTGAATTGAGATAAAGAATTTTAGACTGCACAAAAGGTACGCAAGTTTGTCTCATTAGATATTATAGGAACATACCTTCAGAGCAACTTTTTTAAGCTTGTTCATTGCCCTGAATTGCTTCATCCTAACTAATACAGCACTGTCAAGTGGTTTGTCTGGTGCCTCACCATCTTCTCTCACCCATGGATGGTCTAGCATCAGGACCAACAATGATTAGCAAGAATGAAAAAGTATGCTGATCCCATTAGAAATCAAATA-------TAAACCCATTTTCCACCAAATTTGGACTCTTTAGCATCTAACAACAGTCCTTTATAATATGGTACATACTTAAAACATCAGCAGCTGTGAGACGTTTCTTGGGATCATGTTCAA
>PIMN-16
TTCAAACCTCTTATTTCCTCTTCTGATAGACTTTCAGCAATCACCTGAATTGAGATAAAGAATTTTAGACTGCACAAAAGGTACGCAAGTTTGTCTCATTAGATATTATAGGAACATACCTTCAGAGCAACTTTTTTAAGCTTGTTCATTGCCCTGAATTGCTTCATCCTAACTAATACAGCACTGTCAAGTGGTTTGTCTGGTGCCTCACCATCTTCTCTCACCCATGGATGGTCTAGCATCAGGACCAACAATGATTAGCAAGAATGAAAAAGTATGCTGATCCCATTAGAAATCAAATA-------TAAACCCATTTTCCACCAAATTTGGACTCTTTAGCATCTAACAACAGTCCTTTATAATATGGTACATACTTAAAACATCAGCAGCTGTGAGACGTTTCTTGGGATCATGTTCAA
>PIMN-3
TTCAAACCTCTTATTTCCTCTTCTGATAGACTTTCAGCAATCACCTGAATTGAGATAAAGAATTTTAGACTGCACAAAAGGTACGCAAGTTTGTCTCATTAGATATTATAGGAACATACCTTCAGAGCAACTTTTTTAAGCTTGTTCATTGCCCTGAATTGCTTCATCCTAACTAATACAGCACTGTCAAGTGGTTTGTCTGGTGCCTCACCATCTTCTCTCACCCATGGATGGTCTAGCATCAGGACCAACAATGATTAGCAAGAATGAAAAAGTATGCTGATCCCATTAGAAATCAAATA-------TAAACCCATTTTCCACCAAATTTGGACTCTTTAGCATCTAACAACAGTCCTTTATAATATGGTACATACTTAAAACATCAGCAGCTGTGAGACGTTTCTTGGGATCATGTTCAA
>PIMN-15
TTCAAACCTCTTATTTCCTCTTCTGATAGACTTTCAGCAATCACCTGAATTGAGATAAAGAATTTTAGACTGCACAAAAGGTACGCAAGTTTGTCTCATTAGATATTATAGGAACATACCTTCAGAGCAACTTTTTTAAGCTTGTTCATTGCCCTGAATTGCTTCATCCTAACTAATACAGCACTGTCAAGTGGTTTGTCTGGTGCCTCACCATCTTCTCTCACCCATGGATGGTCTAGCATCAGGACCAACAATGATTAGCAAGAATGAAAAAGTATGCTGATCCCATTAGAAATCAAATA-------TAAACCCATTTTCCACCAAATTTGGACTCTTTAGCATCTAACAACAGTCCTTTATAATATGGTACATACTTAAAACATCAGCAGCTGTGAGACGTTTCTTGGGATCATGTTCAA
>PIMN-1
TTCAAACCTCTTATTTCCTCTTCTGATAGACTTTCAGCAATCACCTGAATTGAGATAAAGAATTTTAGACTGCACAAAACGTACGCAAGTTTGTCTCATTAGATATTATAGGAACATACCTTCAGAGCAACTTTTTTAAGCTTGTTCATTGCCCTGAATTGCTTCATCCTAACTAATACAGCACTGTCAAGTGGTTTGTCTGGTGCCTCACCATCTTCTCTCACCCATGGATGGTCTAGCATCAGGACCAACAATGATTAGCAAGAATGAAAAAGTATGCTGATCCCATTAGAAATCAAATA-------TAAACCCATTTTCCACCAAATTTGGACTCTTTAGCATCTAACAACAGTCCTTTATAATATGGTACATACTTAAAACATCAGCAGCTGTGAGACGTTTCTTGGGATCATGTTCAA
>PIMN-17
TTCAAACCTCTTATTTCCTCTTCTGATAGACTTTCAGCAATCACCTGAATTGAGATAAAGAATTTTAGACTGCACAAAAGGTACGCAAGTTTGTCTCATTAGATATTATAGGAACATACCTTCAGAGCAACTTTTTTAAGCTTGTTCATTGCCCTGAATTGCTTCATCCTAACTAATACAGCACTGTCAAGTGGTTTGTCTGGTGCCTCACCATCTTCTCTCACCCATGGATGGTCTAGCATCAGGACCAACAATGATTAGCAAGAATGAAAAAGTATGCTGATCCCATTAGAAATCAAATA-------TAAACCCATTTTCCACCAAATTTGGACTCTTTAGCATCTAACAACAGTCCTTTATAATATGGTACATACTTAAAACATCAGCAGCTGTGAGACGTTTCTTGGGATCATGTTCAA
>PIMN-9
TTCAAACCTCTTATTTCCTCTTCTGATAGACTTTCAGCAATCACCTGAATTGAGATAAAGAATTTTAGACTGCACAAAAGGTACGCAAATTTGTCTCATTAGATATTATAGGAACATACCTTCAGAGCAACTTTTTTAAGCTTGTTCATTGCCCTGAATTGCTTCATCCTAACTAATACAGCACTGTCAAGTGGTTTGTCTGGTGCCTCACCATCTTCTCTCACCCATGGATGGTCTAGCATCAGGACCAACAATGATTAGCAAGAATGAAAAAGTATGATGATCCCATTAGAAATCAAATA-------TAAACCCATTTTCCACCAAATTTGGACTCTTTAGCATCTAACAACAGTCCTTTATAATATGGTACATACTTAAAACATCAGCAGCTGTGAGACGTTTCTTGGGATCATGTTCAA
>PIMN-7
TTCAAACCTCTTATTTCCTCTTCTGATAGACTTTCAGCAATCACCTGAATTGAGATAAAGAATTTTAGACTGCACAAAAGGTACGCAAGTTTGTCTCATTAGATATTATAGGAACATACCTTCAGAGCAACTTTTTTAAGCTTGTTCATTGCCCTGAATTGCTTCATCCTAACTAATACAGCACTGTCAAGTGGTTTGTCTGGTGCCTCACCATCTTCTCTCACCCATGGATGGTCTAGCATCAGGACCAACAATGATTAGCAAGAATGAAAAAGTATGCTGATCCCATTAGAAATCAAATA-------TAAACCCATTTTCCACCAAATTTGGACTCTCTAGCATCTAACAACAGTCCTTTATAATATGGTACATACTTAAAACATCAGCAGCTGTGAGACGTTTCTTGGGATCATGTTCAA
>PIMN-6
TTCAAACCTCTTATTTCCTCTTCTGATAGACTTTCAGCAATCACCTGAATTGAGATAAAGAATTTTAGACTGCACAAAAGGTACGCAAGTTTGTCTCATTAGATATTATAGGAACATACCTTCAGAGCAACTTTTTTAAGCTTGTTCATTGCCCTGAATTGCTTCATCCTAACTAATACAGCACTGTCAAGTGGTTTGTCTGGTGCCTCACCATCTTCTCTCACCCATGGATGGTCTAGCATCAGGACCAACAATGATTAGCAAGAATGAAAAAGTATGCTGATCCCATTAGAAATCAAATA-------TAAACCCATTTTCCACCAAATTTGGACTCTTTAGCATCTAACAACAGTCCTTTATAATATGGTACATACTTAAAACATCAGCAGCTGTGAGACGTTTCTTGGGATCATGTTCAA
>PIMN-18
TTCAAACCTCTTATTTCCTCTTCTGATAGACTTTCAGCAATCACCTGAATTGAGATAAAGAATTTTAGACTGCACAAAAGGTACGCAAGTTTGTCTCATTAGATATTATAGGAACATACCTTCAGAGCAACTTTTTTAAGCTTGTTCATTGCCCTGAATTGCTTCATCCTAACTAATACAGCACTGTCAAGTGGTTTGTCTGGTGCCTCACCATCTTCTCTCACCCATGGATGGTCTAGCATCAGGACCAACAATGATTAGCAAGAATGAAAAAGTATGCTGATCCCATTAGAAATCAAATA-------TAAACCCATTTTCCACCAAATTTGGACTCTTTAGCATCTAACAACAGTCCTTTATAATATGGTACATACTTAAAACATCAGCAGCTGTGAGACGTTTCTTGGGATCATGTTCAA
>PIMN-4
TTCAAACCTCTTATTTCCTCTTCTGATAGACTTTCAGCAATCACCTGAATTGAGATAAAGAATTTTAGACTGCACAAAAGGTACGCAAATTTGTCTCATTAGATATTATAGGAACATACCTTCAGAGCAACTTTTTTAAGCTTGTTCATTGCCCTGAATTGCTTCATCCTAACTAATACAGCACTGTCAAGTGGTTTGTCTGGTGCCTCACCATCTTCTCTCACCCATGGATGGTCTAGCATCAGGACCAACAATGATTAGCAAGAATGAAAAAGTATGATGATCCCATTAGAAATCAAATA-------TAAACCCATTTTCCACCAAATTTGGACTCTTTAGCATCTAACAACAGTCCTTTATAATATGGTACATACTTAAAACATCAGCAGCTGTGAGACGTTTCTTGGGATCATGTTCAA
>PIMN-12
TTCAAACCTCTTATTTCCTCTTCTGATAGACTTTCAGCAATCACCTGAATTGAGATAAAGAATTTTAGACTGCACAAAAGGTACGCAAGTTTGTCTCATTAGATATTATAGGAACATACCTTCAGAGCAACTTTTTTAAGCTTGTTCATTGCCCTGAATTGCTTCATCCTAACTAATACAGCACTGTCAAGTGGTTTGTCTGGTGCCTCACCATCTTCTCTCACCCATGGATGGTCTAGCATCAGGACCAACAATGATTAGCAAGAATGAAAAAGTATGCTGATCCCATTAGAAATCAAATA-------TAAACCCATTTTCCACCAAATTTGGACTCTTTAGCATCTAACAACAGTCCTTTATAATATGGTACATACTTAAAACATCAGCAGCTGTGAGACGTTTCTTGGGATCATGTTCAA
>PIMN-10
TTCAAACCTCTTATTTCCTCTTCTGATAGACTTTCAGCAATCACCTGAATTGAGATAAAGAATTTTAGACTGCACAAAAGGTACGCAAGTTTGTCTCATTAGATATTATAGGAACATACCTTCAGAGCAACTTTTTTAAGCTTGTTCATTGCCCTGAATTGCTTCATCCTAACTAATACAGCACTGTCAAGTGGTTTGTCTGGTGCCTCACCATCTTCTCTCACCCATGGATGGTCTAGCATCAGGACCAACAATGATTAGCAAGAATGAAAAAGTATGCTGATCCCATTAGAAATCAAATA-------TAAACCCATTTTCCACCAAATTTGGACTCTTTAGCATCTAACAACAGTCCTTTATAATATGGTACATACTTAAAACATCAGCAGCTGTGAGACGTTTCTTGGGATCATGTTCAA
>PISB-16
TTCAAACCTCTTATTTCCTCTTCTGATAGACTTTCAGCAATCACCTGAATTGAGATAAAGAATTTTAGACTGCACAAAAGGTACGCAAATTTGTCTCATTAGATATTATAGGAACATACCTTCAGAGCAACTTTTTTAAGCTTGTTCATTGCCCTGAATTGCTTCATCCTAACTAATACAGCACTGTCAAGTGGTTTGTCTGGTGCCTCACCATCTTCTCTCACCCATGGATGGTCTAGCATCAGGACCAACAATGATTAGCAAGAATGAAAAAGTATGATGATCCCATTAGAAATCAAATA-------TAAACCCATTTTCCACCAAATTTGGACTCTTTAGCATCTAACAACAGTCCTTTATAATATGGTACATACTTAAAACATCAGCAGCTGTGAGACGTTTCTTGGGATCATGTTCAA
>PISB-15
TTCAAACCTCTTATTTCCTCTTCTGATAGACTTTCAGCAATCACCTGAATTGAGATAAAGAATTTTAGACTGCACAAAAGGTACGCAAATTTGTCTCATTAGATATTATAGGAACATACCTTCAGAGCAACTTTTTTAAGCTTGTTCATTGCCCTGAATTGCTTCATCCTAACTAATACAGCACTGTCAAGTGGTTTGTCTGGTGCCTCACCATCTTCTCTCACCCATGGATGGTCTAGCATCAGGACCAACAATGATTAGCAAGAATGAAAAAGTATGATGATCCCATTAGAAATCAAATA-------TAAACCCATTTTCCACCAAATTTGGACTCTTTAGCATCTAACAACAGTCCTTTATAATATGGTACATACTTAAAACATCAGCAGCTGTGAGACGTTTCTTGGGATCATGTTCAA
>PISB-10
TTCAAACCTCTTATTTCCTCTTCTGATAGACTTTCAGCAATCACCTGAATTGAGATAAAGAATTTTAGACTGCACAAAAGGTACGCAAATTTGTCTCATTAGATATTATAGGAACATACCTTCAGAGCAACTTTTTTAAGCTTGTTCATTGCCCTGAATTGCTTCATCCTAACTAATACAGCACTGTCAAGTGGTTTGTCTGGTGCCTCACCATCTTCTCTCACCCATGGATGGTCTAGCATCAGGACCAACAATGATTAGCAAGAATGAAAAAGTATGATGATCCCATTAGAAATCAAATA-------TAAACCCATTTTCCACCAAATTTGGACTCTTTAGCATCTAACAACAGTCCTTTATAATATGGTACATACTTAAAACATCAGCAGCTGTGAGACGTTTCTTGGGATCATGTTCAA
>PISB-17
TTCAAACCTCTTATTTCCTCTTCTGATAGACTTTCAGCAATCACCTGAATTGAGATAAAGAATTTTAGACTGCACAAAAGGTACGCAAGTTTGTCTCATTAGATATTATAGGAACATACCTTCAGAGCAACTTTTTTAAGCTTGTTCATTGCCCTGAACTGCTTCATCCTAACTAATACAGCACTGTCAAGTGGTTTGTCTGGTGCCTCACCATCTTCTCTCACCCATGGATGGTCTAGCATCAGGACCAACAATGATTAGCAAGAATGAAAAAGTATGATGATCCCATTAGAAATCAAATA-------TAAACCCATTTTCCACCAAATTTGGGCTCTTTAGCATCTAACAACAGTCCTTTATAATATGGTACATACTTAAAACATCAGCAGCTGTGAGACGTTTCTTGGGATCATGTTCAA
>PISB-12
TTCAAACCTCTTATTTCCTCTTCTGATAGACTTTCAGCAATCACCTGAATTGAGATAAAGAATTTTAGACTGCACAAAAGGTACGCAAATTTGTCTCATTAGATATTATAGGAACATACCTTCAGAGCAACTTTTTTAAGCTTGTTCATTGCCCTGAATTGCTTCATCCTAACTAATACAGCACTGTCAAGTGGTTTGTCTGGTGCCTCACCATCTTCTCTCACCCATGGATGGTCTAGCATCAGGACCAACAATGATTAGCAAGAATGAAAAAGTATGATGATCCCATTAGAAATCAAATA-------TAAACCCATTTTCCACCAAATTTGGACTCTTTAGCATCTAACAACAGTCCTTTATAATATGGTACATACTTAAAACATCAGCAGCTGTGAGACGTTTCTTGGGATCATGTTCAA
>PISB-5
TTCAAACCTCTTATTTCCTCTTCTGATAGACTTTCAGCAATCACCTGAATTGAGATAAAGAATTTTAGACTGCACAAAAGGTACGCAAATTTGTCTCATTAGATATTATAGGAACATACCTTCAGAGCAACTTTTTTAAGCTTGTTCATTGCCCTGAATTGCTTCATCCTAACTAATACAGCACTGTCAAGTGGTTTGTCTGGTGCCTCACCATCTTCTCTCACCCATGGATGGTCTAGCATCAGGACCAACAATGATTAGCAAGAATGAAAAAGTATGATGATCCCATTAGAAATCAAATA-------TAAACCCATTTTCCACCAAATTTGGACTCTTTAGCATCTAACAACAGTCCTTTATAATATGGTACATACTTAAAACATCAGCAGCTGTGAGACGTTTCTTGGGATCATGTTCAA
>PISB-7
NNNNNNNNNNNNNNNNNNNNNNNNGATAGACTTTCAGCAATCACCTGAATTGAGATAAAGAATTTTAGACTGCACAAAAGGTACGCAAATTTGTCTCATTAGATATTATAGGAACATACCTTCAGAGCAACTTTTTTAAGCTTGTTCATTGCCCTGAATTGCTTCATCCTAACTAATACAGCACTGTCAAGTGGTTTGTCTGGTGCCTCACCATCTTCTCTCACCCATGGATGGTCTAGCATCAGGACCAACAATGATTAGCAAGAATGAAAAAGTATGATGATCCCATTAGAAATCAAATA-------TAAACCCATTTTCCACCAAATTTGGACTCTTTAGCATCTAACAACAGTCCTTTATAATATGGTACATACTTAAAACATCAGCAGCTGTGAGACGTTTCTTGGGATCATGTTCAA
>PISB-1
TTCAAACCTCTTATTTCCTCTTCTGATAGACTTTCAGCAATCACCTGAATTGAGATAAAGAATTTTAGACTGCACAAAAGGTACGCAAATTTGTCTCATTAGATATTATAGGAACATACCTTCAGAGCAACTTTTTTAAGCTTGTTCATTGCCCTGAATTGCTTCATCCTAACTAATACAGCACTGTCAAGTGGTTTGTCTGGTGCCTCACCATCTTCTCTCACCCATGGATGGTCTAGCATCAGGACCAACAATGATTAGCAAGAATGAAAAAGTATGATGATCCCATTAGAAATCAAATA-------TAAACCCATTTTCCACCAAATTTGGACTCTTTAGCATCTAACAACAGTCCTTTATAATATGGTACATACTTAAAACATCAGCAGCTGTGAGACGTTTCTTGGGATCATGTTCAA
>PISB-11
TTCAAACCTCTTATTTCCTCTTCTGATAGACTTTCAGCAATCACCTGAATTGAGATAAAGAATTTTAGACTGCACAAAAGGTACGCAAATTTGTCTCATTAGATATTATAGGAACATACCTTCAGAGCAACTTTTTTAAGCTTGTTCATTGCCCTGAATTGCTTCATCCTAACTAATACAGCACTGTCAAGTGGTTTGTCTGGTGCCTCACCATCTTCTCTCACCCATGGATGGTCTAGCATCAGGACCAACAATGATTAGCAAGAATGAAAAAGTATGATGATCCCATTAGAAATCAAATA-------TAAACCCATTTTCCACCAAATTTGGACTCTTTAGCATCTAACAACAGTCCTTTATAATATGGTACATACTTAAAACATCAGCAGCTGTGAGACGTTTCTTGGGATCATGTTCAA
>PISB-18
TTCAAACCTCTTATTTCCTCTTCTGATAGACTTTCAGCAATCACCTGAATTGAGATAAAGAATTTTAGACTGCACAAAAGGTACGCAAATTTGTCTCATTAGATATTATAGGAACATACCTTCAGAGCAACTTTTTTAAGCTTGTTCATTGCCCTGAATTGCTTCATCCTAACTAATACAGCACTGTCAAGTGGTTTGTCTGGTGCCTCACCATCTTCTCTCACCCATGGATGGTCTAGCATCAGGACCAACAATGATTAGCAAGAATGAAAAAGTATGATGATCCCATTAGAAATCAAATA-------TAAACCCATTTTCCACCAAATTTGGACTCTTTAGCATCTAACAACAGTCCTTTATAATATGGTACATACTTAAAACATCAGCAGCTGTGAGACGTTTCTTGGGATCATGTTCAA
>PISB-8
TTCAAACCTCTTATTTCCTCTTCTGATAGACTTTCAGCAATCACCTGAATTGAGATAAAGAATTTTAGACTGCACAAAAGGTACGCAAATTTGTCTCATTAGATATTATAGGAACATACCTTCAGAGCAACTTTTTTAAGCTTGTTCATTGCCCTGAATTGCTTCATCCTAACTAATACAGCACTGTCAAGTGGTTTGTCTGGTGCCTCACCATCTTCTCTCACCCATGGATGGTCTAGCATCAGGACCAACAATGATTAGCAAGAATGAAAAAGTATGATGATCCCATTAGAAATCAAATA-------TAAACCCATTTTCCACCAAATTTGGACTCTTTAGCATCTAACAACAGTCCTTTATAATATGGTACATACTTAAAACATCAGCAGCTGTGAGACGTTTCTTGGGATCATGTTCAA
>PISB-14
TTCAAACCTCTTATTTCCTCTTCTGATAGACTTTCAGCAATCACCTGAATTGAGATAAAGAATTTTAGACTGCACAAAAGGTACGCAAGTTTGTCTCATTAGATATTATAGGAACATACCTTCAGAGCAACTTTTTTAAGCTTGTTCATTGCCCTGAACTGCTTCATCCTAACTAATACAGCACTGTCAAGTGGTTTGTCTGGTGCCTCACCATCTTCTCTCACCCATGGATGGTCTAGCATCAGGACCAACAATGATTAGCAAGAATGAAAAAGTATGATGATCCCATTAGAAATCAAATA-------TAAACCCATTTTCCACCAAATTTGGGCTCTTTAGCATCTAACAACAGTCCTTTATAATATGGTACATACTTAAAACATCAGCAGCTGTGAGACGTTTCTTGGGATCATGTTCAA
>PISB-6
TTCAAACCTCTTATTTCCTCTTCTGATAGACTTTCAGCAATCACCTGAATTGAGATAAAGAATTTTAGACTGCACAAAAGGTACGCAAATTTGTCTCATTAGATATTATAGGAACATACCTTCAGAGCAACTTTTTTAAGCTTGTTCATTGCCCTGAATTGCTTCATCCTAACTAATACAGCACTGTCAAGTGGTTTGTCTGGTGCCTCACCATCTTCTCTCACCCATGGATGGTCTAGCATCAGGACCAACAATGATTAGCAAGAATGAAAAAGTATGATGATCCCATTAGAAATCAAATA-------TAAACCCATTTTCCACCAAATTTAGACTCTTTAGCATCTAACAACAGTCCTTTATAATATGGTACATACTTAAAACATCAGCAGCTGTGAGACGTTTCTTGGGATCATGTTCAA
>PISB-3
TTCAAACCTCTTATTTCCTCTTCTGATAGACTTTCAGCAATCACCTGAATTGAGATAAAGAATTTTAGACTGCACAAAAGGTACGCAAATTTGTCTCATTAGATATTATAGGAACATACCTTCAGAGCAACTTTTTTAAGCTTGTTCATTGCCCTGAATTGCTTCATCCTAACTAATACAGCACTGTCAAGTGGTTTGTCTGGTGCCTCACCATCTTCTCTCACCCATGGATGGTCTAGCATCAGGACCAACAATGATTAGCAAGAATGAAAAAGTATGATGATCCCATTAGAAATCAAATA-------TAAACCCATTTTCCACCAAATTTGGACTCTTTAGCATCTAACAACAGTCCTTTATAATATGGTACATACTTAAAACATCAGCAGCTGTGAGACGTTTCTTGGGATCATGTTCAA
>PISQ-1
TTCAAACCTCTTATTTCCTCTTCTGATAGACTTTCAGCAATCACCTGAATTGAAATAAAGAATTTTAGA-TGCACAAAAGGTACG-AAGTTTGTCTCATTAGATATTATAGGAACATACCTTCAGAGCAACTTTTTTAAGCTTGTTCATTGCCCTGAATTGCTTCATCCTAACTAATACAGCACTGTCAAGTGGTTTGTCTGGTGCCTCACCATCTTCTCTCACCCATGGATGGCCTAGCATCAGGACCAACAATGATTAGCAAGCATGAAAAAGTATGATGATCCCATTAGAAATCAAATA-------CAAACCCATTTTCCACCAAATTTGGGCTCTTTAGCATCTAACAACAGTCCTTTATAATATGGTACATACTTAAAACATCAGAAGCTGTGAGACGTTTCTTGGGATCATGTTCAA
>PISQ-2
TTCAAACCTCTTATTTCCTCTTCTGATAGACTTTCAGCAATCACCTGAATTGAAATAAAGAATTTTAGA-TGCACAAAAGGTACG-AAGTTTGTCTCATTAGATATTATAGGAACATACCTTCAGAGCAACTTTTTTAAGCTTGTTCATTGCCCTGAATTGCTTCATCCTAACTAATACAGCACTGTCAAGTGGTTTGTCTGGTGCCTCACCATCTTCTCTCACCCATGGATGGCCTAGCATCAGGACCAACAATGATTAGCAAGCATGAAAAAGTATGATGATCCCATTAGAAATCAAATA-------CAAACCCATTTTCCACCAAATTTGGGCTCTTTAGCATCTAACAACAGTCCTTTATAATATGGTACATACTTAAAACATCAGAAGCTGTGAGACGTTTCTTGGGATCATGTTCAA
>PIST-4
NNNNNNNNNNNNNNNNNNNNNNNNGATAGACTTTCAGCAATCACCTGAATTGAGATAAAGAATTTTAGACTGCACAAAAGGTACGCAAGTTTGTCTCATTAGATATTATAGGAACATACCTTCAGAGCAACTTTTTTAAGCTTGTTCATTGCCCTGAATTGCTTCATCCTAACTAATACAGCACTGTCAAGTGGTTTGTCTGGTGCCTCACCATCTTCTCTCACCCATGGATGGTCTAGCATCAGGACCAACAATGATTAGCAAAAATGAAAAAGTATGATGATCCCATTAGAAATCAAATA-------TAAACCCATTTTCCACCAAATTTGGGCTCTTTAGCATCTAACAACAGTCCTTTATAATATGGTACATACTTAAAACATCAGCAGCTGTGAGACGTTTCTTGGGATCATGTTCAA
>PIST-2
TTCAAACCTCTTATTTCCTCTTCTGATAGACTTTCAGCAATCACCTGAATTGAGATAAAGAATTTTAGACTGCACAAAAGGTACGCAAATTTGTCTCATTAGATATTATAGGAACATACCTTCAGAGCAACTTTTTTAAGCTTGTTCATTGCCCTGAATTGCTTCATCCTAACTAATACAGCACTGTCAAGTGGTTTGTCTGGTGCCTCACCATCTTCTCTCACCCATGGATGGTCTAGCATCAGGACCAACAATGATTAGCAAGAATGAAAAAGTATGATGATCCCATTAGAAATCAAATA-------TAAACCCATTTTCCACCAAATTTGGACTCTTTAGCATCTAACAACAGTCCTTTATAATATGGTACATACTTAAAACATCAGCAGCTGTGAGACGTTTCTTGGGATCATGTTCAA
>PICH-X3
TTCAAACCTCTTATTTCCTCTTCTGATAGGCTTTCAGCAATCACCTGAATTGAGATAAAGAATTTTAGACCGCACAAAAGGTACGCAAGTTTGTCTCATTAGATATTATAGGAACATACCTTCAGAGCAACTTTTTTAAGCTTGTTCATTGCCCTGAATTGCTTCATCCTAACTAATACAGCACTGTCAAGTGGTTTGTCTGGTGCCTCACCATCTTCTCTCACCCATGGATGGTCTAGCATCAGGACCAACAATGATTAGCAAGAATGAAAAAGTATGATGATCCCATTAGAAATCAAATA-------TAAACCCATTTTCCACCAAATTTGGACTCTTTAGCTTCTAACAACAGTCCTTTATAATATGGTACATACTTAAAACATCAGCAGCTGTGAGACGTTTCTTGGGATCATGTTCAA
>PICH-X1
TTCAAACCTCTTATTTCCTCTTCTGATAGGCTTTCAGCAATCACCTGAATTGAGATAAAGAATTTTAGACCGCACAAAAGGTACGCAAGTTTGTCTCATTAGATATTATAGGAACATACCTTCAGAGCAACTTTTTTAAGCTTGTTCATTGCCCTGAATTGCTTCATCCTAACTAATACAGCACTGTCAAGTGGTTTGTCTGGTGCCTCACCATCTTCTCTCACCCATGGATGGTCTAGCATCAGGACCAACAATGATTAGCAAGAATGAAAAAGTATGATGATCCCATTAGAAATCAAATA-------TAAACCCATTTTCCACCAAATTTCGACTCTTTAGCTTCTAACAACAGTCCTTTATAATATGGTACATACTTAAAACATCAGCAGCTGTGAGACGTTTCTTGGGATCATGTTCAA
>PIST-3
TTCAAACCTCTTATTTCCTCTTCTGATAGACTTTCAGCAATCACCTGAATTGAGATAAAGAATTTTAGACTGCACAAAAGGTACGCAAGTTTGTCTCATTAGATATTATAGGAACATACCTTCAGAGCAACTTTTTTAAGCTTGTTCATTGCCCTGAATTGCTTCATCCTAACTAATACAGCACTGTCAAGTGGTTTGTCTGGTGCCTCACCATCTTCTCTCACCCATGGATGGTCTAGCATCAGGACCAACAATGATTAGCAAAAATGAAAAAGTATGATGATCCCATTAGAAATCAAATA-------TAAACCCATTTTCCACCAAATTTGGGCTCTTTAGCATCTAACAACAGTCCTTTATAATATGGTACATACTTAAAACATCAGCAGCTGTGAGACGTTTCTTGGGATCATGTTCAA
>PIST-7
TTCAAACCTCTTATTTCCTCTTCTGATAGACTTTCAGCAATCACCTGAATTGAGATAAAGAATTTTAGACTGCACAAAAGGTACGCAAGTTTGTCTCATTAGATATTATAGGAACATACCTTCAGAGCAACTTTTTTAAGCTTGTTCATTGCCCTGAATTGCTTCATCCTAACTAATACAGCACTGTCAAGTGGTTTGTCTGGTGCCTCACCATCTTCTCTCACCCATGGATGGTCTAGCATCAGGACCAACAATGATTAGCAAAAATGAAAAAGTATGATGATCCCATTAGAAATCAAATA-------TAAACCCATTTTCCACCAAATTTGGGCTCTTTAGCATCTAACAACAGTCCTTTATAATATGGTACATACTTAAAACATCAGCAGCTGTGAGACGTTTCTTGGGATCATGTTCAA
>PIST-5
TTCAAACCTCTTATTTCCTCTTCTGATAGACTTTCAGCAATCACCTGAATTGAGATAAAGAATTTTAGACTGCACAAAAGGTACGCAAGTTTGTCTCATTAGATATTATAGGAACATACCTTCAGAGCAACTTTTTTAAGCTTGTTCATTGCCCTGAATTGCTTCATCCTAACTAATACAGCACTGTCAAGTGGTTTGTCTGGTGCCTCACCATCTTCTCTCACCCATGGATGGTCTAGCATCAGGACCAACAATGATTAGCAAAAATGAAAAAGTATGATGATCCCATTAGAAATCAAATA-------TAAACCCATTTTCCACCAAATTTGGGCTCTTTAGCATCTAACAACAGTCCTTTATAATATGGTACATACTTAAAACATCAGCAGCTGTGAGACGTTTCTTGGGATCATGTTCAA
>PIST-10
TTCAAACCTCTTATTTCCTCTTCTGATAGACTTTCAGCAATCACCTGAATTGAGATAAAGAATTTTAGACTGCACAAAAGGTACGCAAGTTTGTCTCATTAGATATTATAGGAACATACCTTCAGAGCAACTTTTTTAAGCTTGTTCATTGCCCTGAATTGCTTCATCCTAACTAATACAGCACTGTCAAGTGGTTTGTCTGGTGCCTCACCATCTTCTCTCACCCATGGATGGTCTAGCATCAGGACCAACAATGATTAGCAAAAATGAAAAAGTATGATGATCCCATTAGAAATCAAATA-------TAAACCCATTTTCCACCAAATTTGGGCTCTTTAGCATCTAACAACAGTCCTTTATAATATGGTACATACTTAAAACATCAGCAGCTGTGAGACGTTTCTTGGGATCATGTTCAA
>PIST-8
TTCAAACCTCTTATTTCCTCTTCTGATAGACTTTCAGCAATCACCTGAATTGAGATAAAGAATTTTAGACTGCACAAAAGGTACGCAAGTTTGTCTCATTAGATATTATAGGAACATACCTTCAGAGCAACTTTTTTAAGCTTGTTCATTGCCCTGAATTGCTTCATCCTAACTAATACAGCACTGTCAAGTGGTTTGTCTGGTGCCTCACCATCTTCTCTCACCCATGGATGGTCTAGCATCAGGACCAACAATGATTAGCAAAAATGAAAAAGTATGATGATCCCATTAGAAATCAAATA-------TAAACCCATTTTCCACCAAATTTGGGCTCTTTAGCATCTAACAACAGTCCTTTATAATATGGTACATACTTAAAACATCAGCAGCTGTGAGACGTTTCTTGGGATCATGTTCAA
>PIST-6
TTCAAACCTCTTATTTCCTCTTCTGATAGACTTTCAGCAATCACCTGAATTGAGATAAAGAATTTTAGACTGCACAAAAGGTACGCAAATTTGTCTCATTAGATATTATAGGAACATACCTTCAGAGCAACTTTTTTAAGCTTGTTCATTGCCCTGAATTGCTTCATCCTAACTAATACAGCACTGTCAAGTGGTTTGTCTGGTGCCTCACCATCTTCTCTCACCCATGGATGGTCTAGCATCAGGACCAACAATGATTAGCAAGAATGAAAAAGTATGATGATCCCATTAGAAATCAAATA-------TAAACCCATTTTCCACCAAATTTGGACTCTTTAGCATCTAACAACAGTCCTTTATAATATGGTACATACTTAAAACATCAGCAGCTGTGAGACGTTTCTTGGGATCATGTTCAA
>PIST-12
TTCAAACCTCTTATTTCCTCTTCTGATAGACTTTCAGCAATCACCTGAATTGAGATAAAGAATTTTAGACTGCACAAAAGGTACGCAAGTTTGTCTCATTAGATATTATAGGAACATACCTTCAGAGCAACTTTTTTAAGCTTGTTCATTGCCCTGAATTGCTTCATCCTAACTAATACAGCACTGTCAAGTGGTTTGTCTGGTGCCTCACCATCTTCTCTCACCCATGGATGGTCTAGCATCAGGACCAACAATGATTAGCAAAAATGAAAAAGTATGATGATCCCATTAGAAATCAAATA-------TAAACCCATTTTCCACCAAATTTGGGCTCTTTAGCATCTAACAACAGTCCTTTATAATATGGTACATACTTAAAACATCAGCAGCTGTGAGACGTTTCTTGGGATCATGTTCAA
>PIST-11
TTCAAACCTCTTATTTCCTCTTCTGATAGACTTTCAGCAATCACCTGAATTGAGATAAAGAATTTTAGACTGCACAAAAGGTACGCAAGTTTGTCTCATTAGATATTATAGGAACATACCTTCAGAGCAACTTTTTTAAGCTTGTTCATTGCCCTGAATTGCTTCATCCTAACTAATACAGCACTGTCAAGTGGTTTGTCTGGTGCCTCACCATCTTCTCTCACCCATGGATGGTCTAGCATCAGGACCAACAATGATTAGCAAAAATGAAAAAGTATGATGATCCCATTAGAAATCAAATA-------TAAACCCATTTTCCACCAAATTTGGGCTCTTTAGCATCTAACAACAGTCCTTTATAATATGGTACATACTTAAAACATCAGCAGCTGTGAGACGTTTCTTGGGATCATGTTCAA
>PIST-14
TTCAAACCTCTTATTTCCTCTTCTGATAGACTTTCAGCAATCACCTGAATTGAGATAAAGAATTTTAGACTGCACAAAAGGTACGCAAGTTTGTCTCATTAGATATTATAGGAACATACCTTCAGAGCAACTTTTTTAAGCTTGTTCATTGCCCTGAATTGCTTCATCCTAACTAATACAGCACTGTCAAGTGGTTTGTCTGGTGCCTCACCATCTTCTCTCACCCATGGATGGTCTAGCATCAGGACCAACAATGATTAGCAAAAATGAAAAAGTATGATGATCCCATTAGAAATCAAATA-------TAAACCCATTTTCCACCAAATTTGGGCTCTTTAGCATCTAACAACAGTCCTTTATAATATGGTACATACTTAAAACATCAGCAGCTGTGAGACGTTTCTTGGGATCATGTTCAA
>PIST-15
TTCAAACCTCTTATTTCCTCTTCTGATAGACTTTCAGCAATCACCTGAATTGAGATAAAGAATTTTAGACTGCACAAAAGGTACGCAAGTTTGTCTCATTAGATATTATAGGAACATACCTTCAGAGCAACTTTTTTAAGCTTGTTCATTGCCCTGAATTGCTTCATCCTAACTAATACAGCACTGTCAAGTGGTTTGTCTGGTGCCTCACCATCTTCTCTCACCCATGGATGGTCTAGCATCAGGACCAACAATGATTAGCAAAAATGAAAAAATATGATGATCCCATTAGAAATCAAATA-------TAAACCCATTTTCCACCAAATTTGGGCTCTTTAGCATCTAACAACAGTCCTTTATAATATGGTACATACTTAAAACATCAGCAGCTGTGAGACGTTTCTTGGGATCATGTTCAA
>PIST-13
TTCAAACCTCTTATTTCCTCTTCTGATAGACTTTCAGCAATCACCTGAATTGAGATAAAGAATTTTAGACTGCACAAAAGGTACGCAAGTTTGTCTCATTAGATATTATAGGAACATACCTTCAGAGCAACTTTTTTAAGCTTGTTCATTGCCCTGAATTGCTTCATCCTAACTAATACAGCACTGTCAAGTGGTTTGTCTGGTGCCTCACCATCTTCTCTCACCCATGGATGGTCTAGCATCAGGACCAACAATGATTAGCAAAAATGAAAAAGTATGATGATCCCATTAGAAATCAAATA-------TAAACCCATTTTCCACCAAATTTGGGCTCTTTAGCATCTAACAACAGTCCTTTATAATATGGTACATACTTAAAACATCAGCAGCTGTGAGACGTTTCTTGGGATCATGTTCAA
>PICH-X2
TTCAAACCTCTTATTTCCTCTTCTGATAGACTTTCAGCAATCACCTGAATTAAGATAAAGAATTTTAGACTGCACAAAAGGTACGCAAGTTTGTCTCATTAGATATTATAGGAACATACCTTCAGAGCAACTTTTTTAAGCTTGTTCATTGCCCTGAATTGCTTCATCCTAACTAATACAGCACTGTCAAGTGGTTTGTCTGGTGCCTCACCATCTTCTCTCACCCATGGATGGCCTAGCATCAGGACCAACAATGATTAGCAAGAATGAAAAAGTATGATGATCCCATTAGAAATCAAATA-------TAAACCCATTTTCCACCAAATTTGGGCTCTTTAGCATCTAACAACAGTCCTTTATAATATGGTACATACTTAAAACATCAGCAGCTGTGGGACGTTTCTTGGGATCATGTTCAA
>PIST-19
TTCAAACCTCTTATTTCCTCTTCTGATAGACTTTCAGCAATCACCTGAATTGAGATAAAGAATTTTAGACTGCACAAAAGGTACGCAAGTTTGTCTCATTAGATATTATAGGAACATACCTTCAGAGCAACTTTTTTAAGCTTGTTCATTGCCCTGAATTGCTTCATCCTAACTAATACAGCACTGTCAAGTGGTTTGTCTGGTGCCTCACCATCTTCTCTCACCCATGGATGGTCTAGCATCAGGACCAACAATGATTAGCAAAAATGAAAAAGTATGATGATCCCATTAGAAATCAAATA-------TAAACCCATTTTCCACCAAATTTGGGCTCTTTAGCATCTAACAACAGTCCTTTATAATATGGTACATACTTAAAACATCAGCAGCTGTGAGACGTTTCTTGGGATCATGTTCAA
>PIST-1
TTCAAACCTCTTATTTCCTCTTCTGATAGACTTTCAGCAATCACCTGAATTGAGATAAAGAATTTTAGACTGCACAAAAGGTACGCAAGTTTGTCTCATTAGATATTATAGGAACATACCTTCAGAGCAACTTTTTTAAGCTTGTTCATTGCCCTGAATTGCTTCATCCTAACTAATACAGCACTGTCAAGTGGTTTGTCTGGTGCCTCACCATCTTCTCTCACCCATGGATGGTCTAGCATCAGGACCAACAATGATTAGCAAAAATGAAAAAGTATGATGATCCCATTAGAAATCAAATA-------TAAACCCATTTTCCACCAAATTTGGGCTCTTTAGCATCTAACAACAGTCCTTTATAATATGGTACATACTTAAAACATCAGCAGCTGTGAGACGTTTCTTGGGATCATGTTCAA
>PILA-19
TTCAAACCTCTTATTTCCTCTTCTGATAGACTTTCAGCAATCACCTGAATTGAGATAAAGAATTTTAGACTGCACAAAAGGTATGCAAGTTTGTCTCATTAGATATTATAGGAACATACCTTCAGAGCAACTTTTTTAAGCTTGTTCATTGCCCTGAATTGCTTCATCCTAACTAATACAGCACTGTCAAGTGGTTTGTCTGGTGCCTCACCATCTTCTCTCACCCATGGATGGTCTAGCATCAGGACCAACAATGATTAGCAAGAATGAAAAAGTATGATGATCCCATTAGAAATCAAATA-------TAAACCCATTCTCCACCAAATTTGGGCTCTTTAGCATCTAACAACAGTCCTTTATAATATGGTACATACTTAAAACATCAGCAGCTGTGAGACGTTTCTTGGGATCATGTTCAA
>PILA-27
TTCAAACCTCTTATTTCCTCTTCTGATAGACTTTCAGCAATCACCTGAATTGAGATAAAGAATTTTAGACTGCACAAAAGGTACGCAAGTTTGTCTCATTAGATATTATAGGAACATACCTTCAGAGCAACTTTTTTAAGCTTGTTCATTGCCCTGAATTGCTTCATCCTAACTAATACAGCACTGTCAAGTGGTTTGTCTGGTGCCTCACCATCTTCTCTCACCCATGGATGGTCTAGCATCAGGACCAACAATGATTAGCAAGAATGAAAAAGTATGATGATCCCATTAGAAATCAAATA-------TAAACCCATTCTCCACCAAATTTGGGCTCTTTAGCATCTAACAACAGTCCTTTATAATATGGTACATACTTAAAACATCAGCAGCTGTGAGACGTTTCTTGGGATCATGTTCAA
>PILA-24
TTCAAACCTCTTATTTCCTCTTCTGATAGACTTTCAGCAATCACCTGAATTGAGATAAAGAATTTTAGACTGCACAAAAGGTACGCAAGTTTGTCTCATTAGATATTATAGGAACATACCTTCAGAGCAACTTTTTTAAGCTTGTTCATTGCCCTGAATTGCTTCATCCTAACTAATACAGCACTGTCAAGTGGTTTGTCTGGTGCCTCACCATCTTCTCTCACCCATGGATGGTCTAGCATCAGGACCAACAATGATTAGCAAGAATGAAAAAGTATGATGATCCCATTAGAAATCAAATA-------TAAACCCATTCTCCACCAAATTTGGGCTCTTTAGCATCTAACAACAGTCCTTTATAATATGGTACATACTTAAAACATCAGCAGCTGTGAGACGTTTCTTGGGATCATGTTCAA
>PILA-18
TTCAAACCTCTTATTTCCTCTTCTGATAGACTTTCAGCAATCACCTGAATTGAGATAAAGAATTTTAGACTGCACAAAAGGTACGCAAGTTTGTCTCATTAGATATTATAGGAACATACCTTCAGAGCAACTTTTTTAAGCTTGTTCATTGCCCTGAATTGCTTCATCCTAACTAATACAGCACTGTCAAGTGGTTTGTCTGGTGCCTCACCATCTTCTCTCACCCATGGATGGTCTAGCATCAGGACCAACAATGATTAGCAAGAATGAAAAAGTATGATGATCCCATTAGAAATCAAATA-------TAAACCCATTCTCCACCAAATTTGGGCTCTTTAGCATCTAACAACAGTCCTTTATAATATGGTACATACTTAAAACATCAGCAGCTGTGAGACGTTTCTTGGGATCATGTTCAA
>PILA-17
TTCAAACCTCTTATTTCCTCTTCTGATAGACTTTCAGCAATCACCTGAATTGAGATAAAGAATTTTAGACTGCACAAAAGGTACGCAAGTTTGTCTCATTAGATATTATAGGAACATACCTTCAGAGCAACTTTTTTAAGCTTGTTCATTGCCCTGAATTGCTTCATCCTAACTAATACAGCACTGTCAAGTGGTTTGTCTGGTGCCTCACCATCTTCTCTCACCCATGGATGGTCTAGCATCAGGACCAACAATGATTAGCAAGAATGAAAAAGTATGATGATCCCATTAGAAATCAAATA-------TAAACCCATTCTCCACCAAATTTGGGCTCTTTAGCATCTAACAACAGTCCTTTATAATATGGTACATACTTAAAACATCAGCAGCTGTGAGACGTTTCTTGGGATCATGTTCAA
>PILA-22
TTCAAACCTCTTATTTCCTCTTCTGATAGACTTTCAGCAATCACCTGAATTGAGATAAAGAATTTTAGACTGCACAAAAGGTACGCAAGTTTGTCTCATTAGATATTATAGGAACATACCTTCAGAGCAACTTTTTTAAGCTTGTTCATTGCCCTGAATTGCTTCATCCTAACTAATACAGCACTGTCAAGTGGTTTGTCTGGTGCCTCACCATCTTCTCTCACCCATGGATGGTCTAGCATCAGGACCAACAATGATTAGCAAGAATGAAAAAGTATGATGATCCCATTAGAAATCAAATA-------TAAACCCATTCTCCACCAAATTTGGGCTCTTTAGCATCTAACAACAGTCCTTTATAATATGGTACATACTTAAAACATCAGCAGCTGTGAGACGTTTCTTGGGATCATGTTCAA
>PILA-20
TTCAAACCTCTTATTTCCTCTTCTGATAGACTTTCAGCAATCACCTGAATTGAGATAAAGAATTTTAGACTGCACAAAAGGTACGCAAGTTTGTCTCATTAGATATTATAGGAACATACCTTCAGAGCAACTTTTTTAAGCTTGTTCATTGCCCTGAATTGCTTCATCCTAACTAATACAGCACTGTCAAGTGGTTTGTCTGGTGCCTCACCATCTTCTCTCACCCATGGATGGTCTAGCATCAGGACCAACAATGATTAGCAAGAATGAAAAAGTATGATGATCCCATTAGAAATCAAATA-------TAAACCCATTCTCCACCAAATTTGGGCTCTTTAGCATCTAACAACAGTCCTTTATAATATGGTACATACTTAAAACATCAGCAGCTGTGAGACGTTTCTTGGGATCATGTTCAA
>PILA-26
TTCAAACCTCTTATTTCCTCTTCTGATAGACTTTCAGCAATCACCTGAATTGAGATAAAGAATTTTAGACTGCACAAAAGGTATGCAAGTTTGTCTCATTAGATATTATAGGAACATACCTTCAGAGCAACTTTTTTAAGCTTGTTCATTGCCCTGAATTGCTTCATCCTAACTAATACAGCACTGTCAAGTGGTTTGTCTGGTGCCTCACCATCTTCTCTCACCCATGGATGGTCTAGCATCAGGACCAACAATGATTAGCAAGAATGAAAAAGTATGATGATCCCATTAGAAATCAAATA-------TAAACCCATTCTCCACCAAATTTGGGCTCTTTAGCATCTAACAACAGTCCTTTATAATATGGTACATACTTAAAACATCAGCAGCTGTGAGACGTTTCTTGGGATCATGTTCAA
>PILA-29
TTCAAACCTCTTATTTCCTCTTCTGATAGACTTTCAGCAATCACCTGAATTGAGATAAAGAATTTTAGACTGCACAAAAGGTACGCAAGTTTGTCTCATTAGATATTATAGGAACATACCTTCAGAGCAACTTTTTTAAGCTTGTTCATTGCCCTGAATTGCTTCATCCTAACTAATACAGCACTGTCAAGTGGTTTGTCTGGTGCCTCACCATCTTCTCTCACCCATGGATGGTCTAGCATCAGGACCAACAATGATTAGCAAGAATGAAAAAGTATGATGATCCCATTAGAAATCAAATA-------TAAACCCATTCTCCACCAAATTTGGGCTCTTTAGCATCTAACAACAGTCCTTTATAATATGGTACATACTTAAAACATCAGCAGCTGTGAGACGTTTCTTGGGATCATGTTCAA
>PILA-28
TTCAAACCTCTTATTTCCTCTTCTGATAGACTTTCAGCAATCACCTGAATTGAGATAAAGAATTTTAGACTGCACAAAAGGTACGCAAGTTTGTCTCATTAGATATTATAGGAACATACCTTCAGAGCAACTTTTTTAAGCTTGTTCATTGCCCTGAATTGCTTCATCCTAACTAATACAGCACTGTCAAGTGGTTTGTCTGGTGCCTCACCATCTTCTCTCACCCATGGATGGTCTAGCATCAGGACCAACAATGATTAGCAAGAATGAAAAAGTATGATGATCCCATTAGAAATCAAATA-------TAAACCCATTCTCCACCAAATTTGGGCTCTTTAGCATCTAACAACAGTCCTTTATAATATGGTACATACTTAAAACATCAGCAGCTGTGAGACGTTTCTTGGGATCATGTTCAA
>PILA-23
TTCAAACCTCTTATTTCCTCTTCTGATAGACTTTCAGCAATCACCTGAATTGAGATAAAGAATTTTAGACTGCACAAAAGGTACGCAAGTTTGTCTCATTAGATATTATAGGAACATACCTTCAGAGCAACTTTTTTAAGCTTGTTCATTGCCCTGAATTGCTTCATCCTAACTAATACAGCACTGTCAAGTGGTTTGTCTGGTGCCTCACCATCTTCTCTCACCCATGGATGGTCTAGCATCAGGACCAACAATGATTAGCAAGAATGAAAAAGTATGATGATCCCATTAGAAATCAAATA-------TAAACCCATTCTCCACCAAATTTGGGCTCTTTAGCATCTAACAACAGTCCTTTATAATATGGTACATACTTAAAACATCAGCAGCTGTGAGACGTTTCTTGGGATCATGTTCAA
>PILA-21
TTCAAACCTCTTATTTCCTCTTCTGATAGACTTTCAGCAATCACCTGAATTGAGATAAAGAATTTTAGACTGCACAAAAGGTACGCAAGTTTGTCTCATTAGATATTATAGGAACATACCTTCAGAGCAACTTTTTTAAGCTTGTTCATTGCCCTGAATTGCTTCATCCTAACTAATACAGCACTGTCAAGTGGTTTGTCTGGTGCCTCACCATCTTCTCTCACCCATGGATGGTCTAGCATCAGGACCAACAATGATTAGCAAGAATGAAAAAGTATGATGATCCCATTAGAAATCAAATA-------TAAACCCATTCTCCACCAAATTTGGGCTCTTTAGCATCTAACAACAGTCCTTTATAATATGGTACATACTTAAAACATCAGCAGCTGTGAGACGTTTCTTGGGATCATGTTCAA
>PIAL-AO
TTCAAACCTCTTATTTCCTCTTCTGATAGACTTTCAGCAATCACCTGAATTGAGATAAAGAATTTTAGACTGCACAAAAGGTACGCAAGTTTGTCTCATTAGATATTATAGGAACATACCTTCAGAGCAACTTTTTTAAGCTTGTTCATTGCCCTGAATTGCTTCATCCTAACTAATACAGCACTGTCAAGTGGTTTGTCTGGTGCCTCACCATCTTCTCTCACCCATGGATGGTCTAGCATCAGGACCAACAATGATTAGCAAGAATGAAAAAGTATGATGATCCCACTAGAAATCAAATA-------TAAACCCATTTTCCACCAAATTTGGACTCTTTAGCATCTAACAACAGTCCTTTATAATATGGTACATACTTAAAACATCAGCAGCTGTGAGACGTTTCTTGGGATCATGTTCAA
