# Supplementary material for: An empirical evaluation of two-stage species tree inference strategies using a multilocus dataset from North American pines
Source: BMC Evol Biol. 2014 Mar 29;14:67. doi: 10.1186/1471-2148-14-67 (PMC4021425; doi:10.1186/1471-2148-14-67)
Supplement: Additional file 3 — Zip archive containing data filesDp,Dp,0,Ds,Ds,0, and a description of these files. [file 1471-2148-14-67-S3.zip › DeGiorgioEtAl_2014_AdditionalFile1/Dataset_Dp0/CL2565Contig1_03.fas]

>PIAL-10
CAGTGGGACACCTAAATCAAGCATGCTCTCTGTGCCACCTTGAAACTATCCTCGAACAGTGACTAATATTGATATCGTTAGTCTTGGGAATCCAATATTTTCAAAATGAGTGAAGACTAGAAAACTAGCATCATAGTTGTTCTTCAATTCCTTTACCATGAATAACCTTGAAATGAAGCTGATCTAGTCAACATGATGGAAGCCTGGCAAAAGAGATGTCACAAAGCCAACAACGAGCATCTGAACCTCCTTCACAAAACCCCACGGT
>PIAL-9
CAGTGGGACACCTAAATCAAGCATGCTCTCTGTGCCACCTTGAAACTATCCTTGAACAGTGACTAATATTGATATCGTTAGTCTTGGGAATCCAATATTTTCAAAATGAGTGAAGACTAGAAAACTAGCATCATAGTTGTTCTTCAATTCCTTTACCATGAATAACCTTGAAATGAAGCTGATCTAGTCAACATGATGGAAGCCTGGCAAAAGAGATGTCACAAAGCCAACAACGAGCATCTGAACCTCCTTCACAAAACCCCACGGT
>PIAL-8
CAGTGGGACACCTAAATCAAGCATGCTCTCTGTGCCACCTTGAAACTATCCTCGAACAGTGACTAATATTGATATCGTTAGTCTTGGGAATCCAATATTTTCAAAATGAGTGAAGACTAGAAAATTAGCATCATAGTTGTTCTTCAATTCCTTTACCATGAATAACCTTGAAATGAAGCTGATCTAGTCAACATGATGGAAGCCTGGCAAAAGAGATGTCACAAAGCCAACAACGAGCATCTGAACCTCCTTCACAAAACCCCACGGT
>PIAL-12
CAGTGGGACACCTAAATCAAGCATGCTCTCTGTGCCACCTTGAAACTATCCTTGAACAGTGACTAATATTGATATCGTTAGTCTTGGGAATCCAATATTTTCAAAATGAGTGAAGACTAGAAAACTAGCATCATAGTTGTTCTTCAATTCCTTTACCATGAATAACCTTGAAATGAAGCTGATCTAGTCAACATGATGGAAGCCTGGCAAAAGAGATGTCACAAAGCCAACAACGAGCATCTGAACCTCCTTCACAAAACCCCACGGT
>PIAL-13
CAGTGGGACACCTAAATCAAGCATGCTCTCTGTGCCACCTTGAAACTATCCTCGAACAGTGACTAATATTGATATCGTTAGTCTTGGGAATCCAATATTTTCAAAATGAGTGAAGACTAGAAAACTAGCATCATAGTTGTTCTTCAATTCCTTTACCATGAATAACCTTGAAATGAAGCTGATCTAGTCAACATGATGGAAGCCTGGCAAAAGAGATGTCACAAAGCCAACAACGAGCATCTGAACCTCCTTCACAAAACCCCACGGT
>PIAL-7
CAGTGGGACACCTAAATCAAGCATGCTCTCTGTGCCACCTTGAAACTATCCTTGAACAGTGACTAATATTGATATCGTTAGTCTTGGGAATCCAATATTTTCAAAATGAGTGAAGACTAGAAAACTAGCATCATAGTTGTTCTTCAATTCCTTTACCATGAATAACCTTGAAATGAAGCTGATCTAGTCAACATGATGGAAGCCTGGCAAAAGAGATGTCACAAAGCCAACAACGAGCATCTGAACCTCCTTCACAAAACCCCACGGT
>PIAL-6
CAGTGGGACACCTAAATCAAGCATGCTCTCTGTGCCACCTTGAAACTATCCTCGAACAGTGACTAATATTGATATCGTTAGTCTTGGGAATCCAATATTTTCAAAATGAGTGAAGACTAGAAAACTAGCATCATAGTTGTTCTTCAATTCCTTTACCATGAATACCCTTGAAATGAAGCTGATCTAGTCAACATGATGGAAGCCTGGCAAAAGAGATGTCACAAAGCCAACAACGAGCATCTGAACCTCCTTCACAAAACCCCACGGT
>PIAL-4
CAGTGGGACACCTAAATCAAGCATGCTCTCTGTGCCACCTTGAAACTATCCTCGAACAGTGACTAATATTGATATCGTTAGTCTTGGGAATCCAATATTTTCAAAATGAGTGAAGACTAGAAAACTAGCATCATAGTTGTTCTTCAATTCCTTTACCATGAATACCCTTGAAATGAAGCTGATCTAGTCAACATGATGGAAGCCTGGCAAAAGAGATGTCACAAAGCCAACAACGAGCATCTGAACCTCCTTCACAAAACCCCACGGT
>PIAL-16
CAGTGGGACACCTAAATCAAGCATGCTCTCTGTGCCACCTTGAAACTATCCTCGAACAGTGACTAATATTGATATCGTTAGTCTTGGGAATCCAATATTTTCAAAATGAGTGAAGACTAGAAAATTAGCATCATAGTTGTTCTTCAATTCCTTTACCATGAATAACCTTGAAATGAAGCTGATCTAGTCAACATGATGGAAGCCTGGCAAAAGAGATGTCACAAAGCCAACAACGAGCATCTGAACCTCCTTCACAAAACCCCACGGT
>PIAL-2
CAGTGGGACACCTAAATCAAGCATGCTCTCTGTGCCACCTTGAAACTATCCTTGAACAGTGACTAATATTGATATCGTTAGTCTTGGGAATCCAATATTTTCAAAATGAGTGAAGACTAGAAAACTAGCATCATAGTTGTTCTTCAATTCCTTTACCATGAATAACCTTGAAATGAAGCTGATCTAGTCAACATGATGGAAGCCTGGCAAAAGAGATGTCACAAAGCCAACAACGAGCATCTGAACCTCCTTCACAAAACCCCACGGT
>PIAL-15
CAGTGGGACACCTAAATCAAGCATGCTCTCTGTGCCACCTTGAAACTATCCTTGAACAGTGACTAATATTGATATCGTTAGTCTTGGGAATCCAATATTTTCAAAATGAGTGAAGACTAGAAAACTAGCATCATAGTTGTTCTTCAATTCCTTTACCATGAATAACCTTGAAATGAAGCTGATCTAGTCAACATGATGGAAGCCTGGCAAAAGAGATGTCACAAAGCCAACAACGAGCATCTGAACCTCCTTCACAAAACCCCACGGT
>PIAL-5
CAGTGGGACACCTAAATCAAGCATGCTCTCTGTGCCACCTTGAAACTATCCTTGAACAGTGACTAATATTGATATCGTTAGTCTTGGGAATCCAATATTTTCAAAATGAGTGAAGACTAGAAAACTAGCATCATAGTTGTTCTTCAATTCCTTTACCATGAATAACCTTGAAATGAAGCTGATCTAGTCAACATGATGGAAGCCTGGCAAAAGAGATGTCACAAAGCCAACAACGAGCATCTGAACCTCCTTCACAAAACCCCACGGT
>PIAL-3
CAGTGGGACACCTAAATCAAGCATGCTCTCTGTGCCACCTTGAAACTATCCTTGAACAGTGACTAATATTGATATCGTTAGTCTTGGGAATCCAATATTTTCAAAATGAGTGAAGACTAGAAAACTAGCATCATAGTTGTTCTTCAATTCCTTTACCATGAATAACCTTGAAATGAAGCTGATCTAGTCAACATGATGGAAGCCTGGCAAAAGAGATGTCACAAAGCCAACAACGAGCATCTGAACCTCCTTCACAAAACCCCACGGT
>PIAL-17
CAGTGGGACACCTAAATCAAGCATGCTCTCTGTGCCACCTTGAAACTATCCTTGAACAGTGACTAATATTGATATCGTTAGTCTTGGGAATCCAATATTTTCAAAATGAGTGAAGACTAGAAAACTAGCATCATAGTTGTTCTTCAATTCCTTTACCATGAATAACCTTGAAATGAAGCTGATCTAGTCAACATGATGGAAGCCTGGCAAAAGAGATGTCACAAAGCCAACAACGAGCATCTGAACCTCCTTCACAAAACCCCACGGT
>PIAY-4
CAGTGGGACACCTAAATCAAGCATGCTCTCTGTGCCACCTTGAAACTATCCTGGAACAGTGACTAATATTGATATCGTTAGTCTTGGGAATCCAATATTTTCAAAATGAGTGAAGACTAGAAAACTAGCATCATAGTTGTTCTTCAATTCCTTTACCATGAATACCCTTGAAATGAAGCTGATCTAGTCAACATGATGGAAGCCTGGCAAAAGAGATGTCACAAAGCCAACAACGAGCATCTGAACCTCCTTCACAAAACCCCACGGT
>PIAY-16
CAGTGGGACACCTAAATCAAGCATGCTCTCTGTGCCACCTTGAAACTATCCTGGAACAGTGACTAATATTGATATCGTTAGTCTTGGGAATCCAATATTTTCAAAATGAGTGAAGACTAGAAAACTAGCATCATAGTTGTTCTTCAATTCCTTTACCATGAATACCCTTGAAATGAAGCTGATCTAGTCAACATGATGGAAGCCTGGCAAAAGAGATGTCACAAAGCCAACAACGAGCATCTGAACCTCCTTCACAAAACCCCACGGT
>PIAY-10
CAGTGGGACACCTAAATCAAGCATGCTCTCTGTGCCACCTTGAAACTATCCTGGAACAGTGACTAATATTGATATCGTTAGTCTTGGGAATCCAATATTTTCAAAATGAGTGAAGACTAGAAAACTAGCATCATAGTTGTTCTTCAATTCCTTTACCATGAATACCCTTGAAATGAAGCTGATCTAGTCAACATGATGGAAGCCTGGCAAAAGAGATGTCACAAAGCCAACAACGAGCATCTGAACCTCCTTCACAAAACCCCACGGT
>PIAY-5
CAGTGGGACACCTAAATCAAGCATGCTCTCTGTGCCACCTTGAAACTATCCTGGAACAGTGACTAATATTGATATCGTTAGTCTTGGGAATCCAATATTTTCAAAATGAGTGAAGACTAGAAAACTAGCATCATAGTTGTTCTTCAATTCCTTTACCATGAATACCCTTGAAATGAAGCTGATCTAGTCAACATGATGGAAGCCTGGCAAAAGAGATGTCACAAAGCCAACAACGAGCATCTGAACCTCCTTCACAAAACCCCACGGT
>PIAY-15
CAGTGGGACACCTAAATCAAGCATGCTCTCTGTGCCACCTTGAAACTATCCTGGAACAGTGACTAATATTGATATCGTTAGTCTTGGGAATCCAATATTTTCAAAATGAGTGAAGACTAGAAAACTAGCATCATAGTTGTTCTTCAATTCCTTTACCATGAATACCCTTGAAATGAAGCTGATCTAGTCAACATGATGGAAGCCTGGCAAAAGAGATGTCACAAAGCCAACAACGAGCATCTGAACCTCCTTCACAAAACCCCACGGT
>PIAY-3
CAGTGGGACACCTAAATCAAGCATGCTCTCTGTGCCACCTTGAAACTATCCTGGAATAGTGACTAATATTGATATCGTTAGTCTTGGGAATCCAATATTTTCAAAATGAGTGAAGACTAGAAAACTAGCATCATAGTTGTTCTTCAATTCCTTTACCATGAATACCCTTGAAATGAAGCTGATCTAGTCAACATGATGGAAGCCTGGCAAAAGAGATGTCACAAAGCCAACAACGAGCATCTGAACCTCCTTCACAAAACCCCACGGT
>PIAY-1
CAGTGGGACACCTAAATCAAGCATGCTCTCTGTGCCACCTTGAAACTATCCTGGAACAGTGACTAATATTGATATCGTTAGTCTTGGGAATCCAATATTTTCAAAATGAGTGAAGACTAGAAAACTAGCATCATAGTTGTTCTTCAATTCCTTTACCATGAATACCCTTGAAATGAAGCTGATCTAGTCAACATGATGGAAGCCTGGCAAAAGAGATGTCACAAAGCCAACAACGAGCATCTGAACCTCCTTCACAAAACCCCACGGN
>PIAY-7
CAGTGGGACACCTAAATCAAGCATGCTCTCTGTGCCACCTTGAAACTATCCTGGAACAGTGACTAATATTGATATCGTTAGTCTTGGGAATCCAATATTTTCAAAATGAGTGAAGACTAGAAAACTAGCATCATAGTTGTTCTTCAATTCCTTTACCATGAATACCCTTGAAATGAAGCTGATCTAGTCAACATGATGGAAGCCTGGCAAAAGAGATGTCACAAAGCCAACAACGAGCATCTGAACCTCCTTCACAAAACCCCACGGT
>PIAY-8
CAGTGGGACACCTAAATCAAGCATGCTCTCTGTGCCACCTTGAAACTATCCTCGAACAGTGACTAATATTGATATCGTTAGTCTTGGGAATCCAATATTTTCAAAATGAGTGAAGACTAGAAAACTAGCATCATAGTTGTTTTTCAATTCCTTTACCATGAATACCCTTGAAATGAAGCTGATCTAGTCAACATGATGGAAGCCTGGCAAAAGAGATGTCACAAAGCCAACAACGAGCATCTGAACCTCCTTCACAAAACCCCACGGT
>PIAY-6
CAGTGGGACACCTAAATCAAGCATGCTCTCTGTGCCACCTTGAAACTATCCTGGAACAGTGACTAATATTGATATCGTTAGTCTTGGGAATCCAATATTTTCAAAATGAGTGAAGACTAGAAAACTAGCATCATAGTTGTTCTTCAATTCCTTTACCATGAATACCCTTGAAATGAAGCTGATCTAGTCAACATGATGGAAGCCTGGCAAAAGAGATGTCACAAAGCCAACAACGAGCATCTGAACCTCCTTCACAAAACCCCACGGT
>PIBU-1
CAGTGGGACACCTAAATCAAGCATGCTCTCTGTGCCACCTTGAAACTATCCTCGAACAGTGACTAATATTGATATCGTTAGTCTTGGGAATCCAATATTTTCAAAATGAGTGAAGACTAGAAAACTAGCATCATAGTTGTTCTTCAATTCCTTTACCATGAATACCCTTGAAATGAAGCTGATCTAGTCAACATGATGGAAGCCTGGCAAAAGAGATGTCACAAAGCCAACAACGAGCATCTGAACCTCCTTCACAAAACCCCACGGT
>PIFL-5
CAGTGGGACACCTAAATCAAGCATGCTCTCTGTGCCACCTTGAAACTATCCTCGAACAGTGACTAATATTGATATCGTTAGTCTTGGGAATCCAATATTTTCAAAATGAGTGAAGACTAGAAAACTAGCATCATAGTTGTTCTTCAATTCCTTTACCATGAATACCCTTGAAATGAAGCTGATCTAGTCAACATGATGGAAGCCTGGCAAAAGAGATGTCACAAAGCCAACAACGAGCATCTGAACCTCCTTCACAAAACCCCACGGT
>PIFL-9
CAGTGGGACACCTAAATCAAGCATGCTCTCTGTGCCACCTTGAAACTATCCTCGAACAGTGACTAATATTGATATCGTTAGTCTTGGGAATCCAATATTTTCAAAATGAGTGAAGACTAGAAAACTAGCATCATAGTTGTTCTTCAATTCCTTTACCATGAATACCCTTGAAATGAAGCTGATCTAGTCAACATGATGGAAGCCTGGCAAAAGAGATGTCACAAAGCCAACAACGAGCATCTGAACCTCCTTCACAAAACCCCACGGT
>PIFL-1
NNNNNNNNNNNNNNNNNNNNNNNNNNNNNNNNNNNNNNNNNNNAACTATCCTCAAACAGTGACTAATATTGATATCGTTAGTCTTGGGAATCCAATATTTTCAAAATGAGTGAAGACTAGAAAACTAGCATCATAGTTGTTCTTCAATTCCTTTACCATGAATACCCTTGAAATGAAGCTGATCTAGTCAACATGATGGAAGCCTGGCAAAAGAGATGTCACAAAGCCAACAACGAGCATCTGAACCTCCTTCACAAAACCCCACGGT
>PIFL-16
CAGTGGGACACCTAAATCAAGCATGCTCTCTGTGCCACCTTGAAACTATCCTCGAACAGTGACTAATATTGATATCGTTAGTCTTGGGAATCCAATATTTTCAAAATGAGTGAAGACTAGAAAACTAGCATCATAGTTGTTCTTCAATTCCTTTACCATGAATACCCTTGAAATGAAGCTGATCTAGTCAACATGATGGAAGCCTGGCAAAAGAGATGTCACAAAGCCAACAACGAGCATCTGAACCTCCTTCACAAAACCCCACGGT
>PIFL-3
CAGTGGGACACCTAAATCAAGCATGCTCTCTGTGCCACCTTGAAACTATCCTCAAACAGTGACTAATATTGATATCGTTAGTCTTGGGAATCCAATATTTTCAAAATGAGTGAAGACTAGAAAACTAGCATCATAGTTGTTCTTCAATTCCTTTACCATGAATACCCTTGAAATGAAGCTGATCTAGTCAACATGATGGAAGCCTGGCAAAAGAGATGTCACAAAGCCAACAACGAGCATCTGAACCTCCTTCACAAAACCCCACGGT
>PIFL-17
CAGTGGGACACCTAAATCAAGCATGCTCTCTGTGCCACCTTGAAACTATCCTCGAACAGTGACTAATATTGATATCGTTAGTCTTGGGAATCCAATATTTTCAAAATGAGTGAAGACTAGAAAACTAGCATCATAGTTGTTCTTCAATTCCTTTACCATGAATACCCTTGAAATGAAGCTGATCTAGTCAACATGATGGAAGCCTGGCAAAAGAGATGTCACAAAGCCAACAACGAGCATCTGAACCTCCTTCACAAAACCCCACGGT
>PIFL-4
CAGTGGGACACCTAAATCAAGCATGCTCTCTGTGCCACCTTGAAACTATCCTCAAACAGTGACTAATATTGATATCGTTAGTCTTGGGAATCCAATATTTTCAAAATGAGTGAAGACTAGAAAACTAGCATCATAGTTGTTCTTCAATTCCTTTACCATGAATACCCTTGAAATGAAGCTGATCTAGTCAACATGATGGAAGCCTGGCAAAAGAGATGTCACAAAGCCAACAACGAGCATCTGAACCTCCTTCACAAAACCCCACGGT
>PIFL-15
CAGTGGGACACCTAAATCAAGCATGCTCACTGTGCCACCTTGAAACTATCCTTGAACAGTGACTAATATTGATATCGTTAGTCTTGGGAATCCAATATTTTCAAAATGAGTGAAGACTAGAAAACTAGCATCATAGTTGTTCTTCAATTCCTTTACCATGAATACCCTTGAAATGAAGCTGATCTAGTCAACATGATGGAAGCCTGGCAAAAGAGATGTCACAAAGCCAACAACGAGCATCTGAACCTCCTTCACAAAACCCCACGGT
>PIGE-2
CAGTGGGACACCTAAATCAAGCATGCTCTCTGTGCCACCTTGAAACTATCCTCGAACAGTGACTAATATTGATATCGTTAGTCTTGGGAATCCAATATTTTCAAAATGAGTGAAGACTAGAAAACTAGCATCATAGCTGTTCTTCAATTCTTTTACCATGAATACCCTTGAAATGAAGCTGATCTAGTCAACATGATGGAAGCCTGGCAAAAGAGATGTCACAAAGCCAACAACGAGCATCTGAACCTCCTTCACAAAACCCCACGGT
>PIGE-1
CAGTGGGACACCTAAATCAAGCATGCTCTCTGTGCCACCTTGAAACTATCCTCGAACAGTGACTAATATTGATATCGTTAGTCTTGGGAATCCAATATTTTCAAAATGAGTGAAGACTAGAAAACTAGCATCATAGCTGTTCTTCAATTCTTTTACCATGAATACCCTTGAAATGAAGCTGATCTAGTCAACATGATGGAAGCCTGGCAAAAGAGATGTCACAAAGCCAACAACGAGCATCTGAACCTCCTTCACAAAACCCCACGGT
>PIMN-5
CAGTGGGACACCTAAATCAAGCATGCTCTCTGTGCCACCTTGAAACTATCCTCAAACAGTGACTAATATTGATATCGTTAGTCTTGGGAATCCAATATTTTCAAAATGAGTGAAGACTAGAAAACTAGCATCATAGTTGTTCTTCAATTCCTTTACCATGAATACCCTTGAAATGAAGCTGATCTAGTCAACATGATGGAAGCCTGGCAAAAGAGATGTCACAAAGCCAACAACGAGCATCTGAACCTCCTTCACAAAACCCCACGGT
>PIMN-1
CAGTGGGACACCTAAATCAAGCATGCTCTCTGTGCCACCTTGAAACTATCCTCAAACAGTGACTAATATTGATATCGTTAGTCTTGGGAATCCAATATTTTCAAAATGAGTGAAGACTAGAAAACTAGCATCATAGTTGTTCTTCAATTCCTTTAGCATGAATACCCTTGAAATGAAGCTGATCTAGTCAACATGATGGAAGCCTGGCAAAAGAGATGTCACAAAGCCAACAACGAGCATCTGAACCTCCTTCACAAAACCCCACGGT
>PIMN-6
CAGTGGGACACCTAAATCAAGCATGCTCTCTGTGCCACCTTGAAACTATCCTCGAACAGTGACTAATATTGATATCGTTAGTCTTGGGAATCCAATATTTTCAAAATGAGTGAAGACTAGAAAACTAGCATCATAGTTGTTCTTCAATTCCTTTACCATGAATAACCTTGAAATGAAGCTCATCTAGTCAACATGATGGAAGCCTGGCAAAAGAGATGTCACAAAGCCAACAACGAGCATCTGAACCTCCTTCACAAAACCCCACGGT
>PIMN-18
CAGTGGGACACCTAAATCAAGCATGCTCTCTGTGCCACCTTGAAACTATCCTCAAACAGTGACTAATATTGATATCGTTAGTCTTGGGAATCCAATATTTTCAAAATGAGTGAAGACTAGAAAACTAGCATCATAGTTGTTCTTCAATTCCTTTACCATGAATACCCTTGAAATGAAGCTGATCTAGTCAACATGATGGAAGCCTGGCAAAAGAGATGTCACAAAGCCAACAACGAGCATCTGAACCTCCTTCACAAAACCCCACGGT
>PIMN-9
CAGTGGGACACCTAAATCAAGCATGCTCACTGTGCCACCTTGAAACTATCCTCGAACAGTGACTAATATTGATATCGTTAGTCTTGGGAATCCAATATTTTCAAAATGAGTGAAGACTAGAAAATTAGCATCATAGTTGTTCTTCAATTCCTTTACCATGAATACCCTTGAAATGAAGCTGATCTAGTCAACATGATGGAAGCCTGGCAAAAGAGATGTCACAAAGCCAACAACGAGCATCTGAACCTCCTTCACAAAACCCCACGGT
>PIMN-10
CAGTGGGACACCTAAATCAAGCATGCTCACTGTGCCACCTTGAAACTATCCTCGAACAGTGACTAATATTGATATCGTTAGTCTTGGGAATCCAATATTTTCAAAATGAGTGAAGACTAGAAAACTAGCATCATAGTTGTTCTTCAATTCCTTTACCATGAATAACCTTGAAATGAAGCTGATCTAGTCAACATGATGGAAGCCTGGCAAAAGAGATGTCACAAAGCCAACAACGAGCATCTGAACCTCCTTCACAAAACCCCACGGT
>PIMN-14
CAGTGGGACACCTAAATCAAGCATGCTCTCTGTGCCACCTTGAAACTATCCTCAAACAGTGACTAATATTGATATCGTTAGTCTTGGGAATCCAATATTTTCAAAATGAGTGAAGACTAGAAAACTAGCATCATAGTTGTTCTTCAATTCCTTTACCATGAATACCCTTGAAATGAAGCTGATCTAGTCAACATGATGGAAGCCTGGCAAAAGAGATGTCACAAAGCCAACAACGAGCATCTGAACCTCCTTCACAAAACCCCACGGT
>PIMN-11
CAGTGGGACACCTAAATCAAGCATGCTCTCTGTGCCACCTTGAAACTATCCTCGAACAGTGACTAATATTGATATCGTTAGTCTTGGGAATCCAATATTTTCAAAATGAGTGAAGACTAGAAAACTAGCATCATAGTTGTTCTTCAATTCCTTTACCATGAATAACCTTGAAATGAAGCTGATCTAGTCAACATGATGGAAGCCTGGCAAAAGAGATGTCACAAAGCCAACAACGAGCATCTGAACCTCCTTCACAAAACCCCACGGT
>PIMN-4
CAGTGGGACACCTAAATCAAGCATGCTCTCTGTGCCACCTTGAAACTATCCTCAAACAGTGACTAATATTGATATCGTTAGTCTTGGGAATCCAATATTTTCAAAATGAGTGAAGACTAGAAAACTAGCATCATAATTGTTATTCAATTCCTTTACCATGAATACCCTTGAAATGAAGCTGATCTAGTCAACATGATGGAAGCCTGGCAAAAGAGATGTCACAAAGCCAACAACGAGCATCTGAACCTCCTTCACAAAACCCCACGGT
>PIMN-8
CAGTGGGACACCTAAATCAAGCATGCTCTCTGTGCCACCTTGAAACTATCCTCAAACAGTGACTAATATTGATATCGTTAGTCTTGGGAATCCAATATTTTCAAAATGAGTGAAGACTAGAAAACTAGCATCATAGTTGTTCTTCAATTCCTTTACCATGAATACCCTTGAAATGAAGCTGATCTAGTCAACATGATGGAAGCCTGGCAAAAGAGATGTCACAAAGCCAACAACGAGCATCTGAACCTCCTTCACAAAACCCCACGGT
>PIMN-15
CAGTGGGACACCTAAATCAAGCATGCTCACTGTGCCACCTTGAAACTATCCTCGAACAGTGACTAATATTGATATCGTTAGTCTTGGGAATCCAATATTTTCAAAATGAGTGAAGACTAGAAAATTAGCATCATAGTTGTTCTTCAATTCCTTTACCATGAATACCCTTGAAATGAAGCTGATCTAGTCAACATGATGGAAGCCTGGCAAAAGAGATGTCACAAAGCCAACAACGAGCATCTGAACCTCCTTCACAAAACCCCACGGT
>PIMN-12
CAGTGGGACACCTAAATCAAGCATGCTCTCTGTGCCACCTTGAAACTATCCTCAAACAGTGACTAATATTGATATCGTTAGTCTTGGGAATCCAATATTTTCAAAATGAGTGAAGACTAGAAAACTAGCATCATAGTTGTTCTTCAATTCCTTTACCATGAATACCCTTGAAATGAAGCTGATCTAGTCAACATGATGGAAGCCTGGCAAAAGAGATGTCACAAAGCCAACAACGAGCATCTGAACCTCCTTCACAAAACCCCACGGT
>PIMN-2
CAGTGGGACACCTAAATCAAGCATGCTCTCTGTGCCACCTTGAAACTATCCTCAAACAGTGACTAATATTGATATCGTTAGTCTTGGGAATCCAATATTTTCAAAATGAGTGAAGACTAGAAAACTAGCATCATAGTTGTTCTTCAATTCCTTTACCATGAATACCCTTGAAATGAAGCTGATCTAGTCAACATGATGGAAGCCTGGCAAAAGAGATGTCACAAAGCCAACAACGAGCATCTGAACCTCCTTCACAAAACCCCACGGT
>PIMN-7
CAGTGGGACACCTAAATCAAGCATGCTCTCTGTGCCACCTTGAAACTATCCTCAAACAGTGACTAATATTGATATCGTTAGTCTTGGGAATCCAATATTTTCAAAATGAGTGAAGACTAGAAAACTAGCATCATAGTTGTTCTTCAATTCCTTTACCATGAATACCCTTGAAATGAAGCTGATCTAGTCAACATGATGGAAGCCTGGCAAAAGAGATGTCACAAAGCCAACAACGAGCATCTGAACCTCCTTCACAAAACCCCACGGT
>PIMN-17
CAGTGGGACACCTAAATCAAGCATGCTCTCTGTGCCACCTTGAAACTATCCTCAAACAGTGACTAATATTGATATCGTTAGTCTTGGGAATCCAATATTTTCAAAATGAGTGAAGACTAGAAAACTAGCATCATAGTTGTTCTTCAATTCCTTTACCATGAATACCCTTGAAATGAAGCTGATCTAGTCAACATGATGGAAGCCTGGCAAAAGAGATGTCACAAAGCCAACAACGAGCATCTGAACCTCCTTCACAAAACCCCACGGT
>PIMN-16
CAGTGGGACACCTAAATCAAGCATGCTCACTGTGCCACCTTGAAACTATCCTCGAACAGTGACTAATATTGATATCGTTAGTCTTGGGAATCCAATATTTTCAAAATGAGTGAAGACTAGAAAATTAGCATCATAGTTGTTCTTCAATTCCTTTACCATGAATACCCTTGAAATGAAGCTGATCTAGTCAACATGATGGAAGCCTGGCAAAAGAGATGTCACAAAGCCAACAACGAGCATCTGAACCTCCTTCACAAAACCCCACGGT
>PIMN-13
CAGTGGGACACCTAAATCAAGCATGCTCTCTGTGCCACCTTGAAACTATCCTCAAACAGTGACTAATATTGATATCGTTAGTCTTGGGAATCCAATATTTTCAAAATGAGTGAAGACTAGAAAACTAGCATCATAGTTGTTCTTCAATTCCTTTACCATGAATACCCTTGAAATGAAGCTGATCTAGTCAACATGATGGAAGCCTGGCAAAAGAGATGTCACAAAGCCAACAACGAGCATCTGAACCTCCTTCACAAAACCCCACGGT
>PIMN-3
CAGTGGGACACCTAAATCAAGCATGCTCTCTGTGCCACCTTGAAACTATCCTCAAACAGTGACTAATATTGATATCGTTAGTCTTGGGAATCCAATATTTTCAAAATGAGTGAAGACTAGAAAACTAGCATCATAGTTGTTCTTCAATTCCTTTAGCATGAATACCCTTGAAATGAAGCTGATCTAGTCAACATGATGGAAGCCTGGCAAAAGAGATGTCACAAAGCCAACAACGAGCATCTGAACCTCCTTCACAAAACCCCACGGT
>PISB-18
CAGTGGGACACCTAAATCAAGCATGCTCTCTGTGCCACCTTGAAACTATCCTCAAACAGTGACTAATATTGATATCGTTAGTCTTGGGAATCCAATATTTTCAAAATGAGTGAAGACTAGAAAACTAGCATCATAGTTGTTCTTCAATTCCTTTACCATGAATACCCTTGAAATGAAGCTGATCTAGTCAACATGATGGAAGCCTGGCAAAAGAGATGTCACAAAGCCAACAACGAGCATCTGAACCTCCTTCACAAAACCCCACGGT
>PISB-14
CAGTGGGACACCTAAATCAAGCATGCTCTCTGTGCCACCTTGAAACTATCCTCGAACAGTGACTAATATTGATATCGTTAGTCTTGGGAATCCAATATTTTCAAAATGAGTGAAGACTAGAAAACTAGCATCATAGTTGTTCTTCAATTCCTTTACCATGAATAACCTTGAAATGAAGCTCATCTAGTCAACATGATGGAAGCCTGGCAAAAGAGATGTCACAAAGCCAACAACGAGCATCTGAACCTCCTTCACAAAACCCCACGGT
>PISB-6
CAGTGGGACACCTAAATCAAGCATGCTCTCTGTGCCACCTTGAAACTATCCTCGAACAGTGACTAATATTGATATCGTTAGTCTTGGGAATCCAATATTTTCAAAATGAGTGAAGACTAGAAAACTAGCATCATAGTTGTTCTTCAATTCCTTTACCATGAATACCCTTGAAATGAAGCTGATCTAGTCAACATGATGGAAGCCTGGCAAAAGAGATGTCACAAAGCCAACAACGAGCATCTGAACCTCCTTCACAAAACCCCACGGT
>PISB-16
CAGTGGGACACCTAAATCAAGCATGCTCTCTGTGCCACCTTGAAACTATCCTCGAACAGTGACTAATATTGATATCGTTAGTCTTGGGAATCCAATATTTTCAAAATGAGTGAAGACTAGAAAACTAGCATCATAGTTGTTCTTCAATTCCTTTACCATGAATACCCTTGAAATGAAGCTGATCTAGTCAACATGATGGAAGCCTGGCAAAAGAGATGTCACAAAGCCAACAACGAGCATCTGAACCTCCTTCACAAAACCCCACGGT
>PISB-3
CAGTGGGACACCTAAATCAAGCATGCTCTCTGTGCCACCTTGAAACTATCCTCAAACAGTGACTAATATTGATATCGTTAGTCTTGGGAATCCAATATTTTCAAAATGAGTGAAGACTAGAAAACTAGCATCATAGTTGTTCTTCAATTCCTTTACCATGAATACCCTTGAAATGAAGCTGATCTAGTCAACATGATGGAAGCCTGGCAAAAGAGATGTCACAAAGCCAACAACGAGCATCTGAACCTCCTTCACAAAACCCCACGGT
>PISB-11
CAGTGGGACACCTAAATCAAGCATGCTCTCTGTGCCACCTTGAAACTATCCTGGAACAGTGACTAATATTGATATCGTTAGTCTTGGGAATCCAATATTTTCAAAATGAGTGAAGACTAGAAAACTAGCATCATAGTTGTTCTTCAATTCCTTTACCATGAATACCCTTGAAATGAAGCTGATCTAGTCAACATGATGGAAGCCTGGCAAAAGAGATGTCACAAAGCCAACAACGAGCATCTGAACCTCCTTCACAAAACCCCACGGT
>PISB-5
CAGTGGGACACCTAAATCAAGCATGCTCTCTGTGCCACCTTGAAACTATCCTCAAACAGTGACTAATATTGATATCGTTAGTCTTGGGAATCCAATATTTTCAAAATGAGTGAAGACTAGAAAACTAGCATCATAGTTGTTCTTCAATTCCTTTACCATGAATACCCTTGAAATGAAGCTGATCTAGTCAACATGATGGAAGCCTGGCAAAAGAGATGTCACAAAGCCAACAACGAGCATCTGAACCTCCTTCACAAAACCCCACGGT
>PISQ-1
CAGTGGGACACCTAAATCAAGCATGCTCTCTGTGCCACCTTGAAACTATCCTCGAACAGTGACTAATATTGATATCGTTAGTCTTGGGAATCCAATATTTTCAAAATGAGTGAAGACTAGAAAACTAGCATCATAGTTGTTCTTCAATTCTTTTACCATGAATACCCTTGAAATGAAGCTGATCTAGTCAACATGATGGAAGCCTGGCAAAAGAGATGTCACAAAGCCAACAACGAGCATCTGAACCTCCTTCACAAAACCCCACGGT
>PISQ-2
CAGTGGGACACCTAAATCAAGCATGCTCTCTGTGCCACCTTGAAACTATCCTCGAACAGTGACTAATATTGATATCGTTAGTCTTGGGAATCCAATATTTTCAAAATGAGTGAAGACTAGAAAACTAGCATCATAGTTGTTCTTCAATTCTTTTACCATGAATACCCTTGAAATGAAGCTGATCTAGTCAACATGATGGAAGCCTGGCAAAAGAGATGTCACAAAGCCAACAACGAGCATCTGAACCTCCTTCACAAAACCCCACGGT
>PIST-12
CAGTGGGACACCTAAATCAAGCATGCTCTCTGTGCCACCTTGAAACTATCCTCGAACAGTGACTAATATTGATATCGTTAGTCTTGGGAATCCAATATTTTCAAAATGAGTGAAGACTAGAAAACTAGCATCATAGTTGTTCTTCAATTCCTTTACCATGAATAACCTTGAAATGAAGCTGATCTAGTCAACATGATGGAAGCCTGGCAAAAGAGATGTCACAAAGCCAACAACGAGCATCTGAACCTCCTTCACAAAACCCCACGGT
>PIST-2
CAGTGGGACACCTAAATCAAGCATGCTCTCTGTGCCACCTTGAAACTATCCTCGAACAGTGACTAATATTGATATCGTTAGTCTTGGGAATCCAATATTTTCAAAATGAGTGAAGACTAGAAAACTAGCATCATAGTTGTTCTTCAATTCCTTTACCATGAATAACCTTGAAATGAAGCTGATCTAGTCAACATGATGGAAGCCTGGCAAAAGAGATGTCACAAAGCCAACAACGAGCATCTGAACCTCCTTCACAAAACCCCACGGT
>PIST-14
CAGTGGGACACCTAAATCAAGCATGCTCTCTGTGCCACCTTGAAACTATCCTCGAACAGTGACTAATATTGATATCGTTAGTCTTGGGAATCCAATATTTTCAAAATGAGTGAAGACTAGAAAACTAGCATCATAGTTGTTCTTCAATTCCTTTACCATGAATAACCTTGAAATGAAGCTGATCTAGTCAACATGATGGAAGCCTGGCAAAAGAGATGTCACAAAGCCAACAACGAGCATCTGAACCTCCTTCACAAAACCCCACGGT
>PIST-4
NNNNNNNNNNNNNNNNNNNNNNNNNNNNNNNNNNNCACCTTGAAACTATCCTCGAACAGTGACTAATATTGATATCGTTAGTCTTGGGAATCCAATATTTTCAAAATGAGTGAAGACTAGAAAACTAGCATCATAGTTGTTCTTCAATTCCTTTACCATGAATAACCTTGAAATGAAGCTGATCTAGTCAACATGATGGAAGCCTGGCAAAAGAGATGTCACAAAGCCAACAACGAGCATCTGAACCTCCTTCACAAAACCCCACGGT
>PIST-8
CAGTGGGACACCTAAATCAAGCATGCTCTCTGTGCCACCTTGAAACTATCCTCGAACAGTGACTAATATTGATATCGTTAGTCTTGGGAATCCAATATTTTCAAAATGAGTGAAGACTAGAAAACTAGCATCATAGTTGTTCTTCAATTCCTTTACCATGAATAACCTTGAAATGAAGCTGATCTAGTCAACATGATGGAAGCCTGGCAAAAGAGATGTCACAAAGCCAACAACGAGCATCTGAACCTCCTTCACAAAACCCCACGGT
>PICH-X3
CAGTGGGACACCTAAATCAAGCATGCTCTCTGTGCCACCTTGAAACTATCCTTGAACAGTGACTAATATTGATATCGTTAGTCTTGGGAATCCAATATTTTCAAAATGAGTGAAGACTAGAAAACTAGCATCATAGTTGTTCTTCAATTCCTTTACCATGAATAACCTTGAAATGAAGCTGATCTAGTCAACATGATGGAAGCCTGGCAAAAGAGATGTCACAAAGCCAACAACAAGCATCTGAACCTCCTTCACAAAACCCCACGGT
>PICH-X1
CAGTGGGACACCTAAATCAAGCATGCTCTCTGTGCCACCTTGAAACTATCCTTGAACAGTGACTAATATTGATATCGTTAGTCTTGGGAATCCAATATTTTCAAAATGAGTGAAGACTAGAAAACTAGCATCATAGTTGTTCTTCAATTCCTTTACCATGAATAACCTTGAAATGAAGCTGATCTAGTCAACATGATGGAAGCCTGGCAAAAGAGATGTCACAAAGCCAACAACAAGCATCTGAACCTCCTTCACAAAACCCCACGGT
>PICH-X2
CAGTGGGACACCTAAATCAAGCATGCTCTCTGTGCCACCTTGAAACTATCCTTGAACAGTGACTAATATTGATATCGTTAGTCTTGGGAATCCAATATTTTCAAAATAAGTGAAGACTAGAAAACTAGCATCATAGTTGTTCTTCAATTCCTTTACCATGAATAACCTTGAAATGAAGCTGATCTAGTCAACATGATGGAAGCCTGGCAAAAGAGATGTCACAAAGCCAACAACAAGCATCTGAACCTCCTTCACAAAACCCCACGGT
>PIST-5
CAGTGGGACACCTAAATCAAGCATGCTCTCTGTGCCACCTTGAAACTATCCTCGAACAGTGACTAATATTGATATCGTTAGTCTTGGGAATCCAATATTTTCAAAATGAGTGAAGACTAGAAAACTAGCATCATAGTTGTTCTTCAATTCCTTTACCATGAATAACCTTGAAATGAAGCTGATCTAGTCAACATGATGGAAGCCTGGCAAAAGAGATGTCACAAAGCCAACAACGAGCATCTGAACCTCCTTCACAAAACCCCACGGT
>PILA-26
CAGTGGGACACCTAAATCAAGCATGCTCTCTGTGCCACCTTGAAACTATCCTCGAACAGTGACTAATATTGATATCGTTAGTCTTGGGAATCCAATATTTTCAAAATGAGTGAAGACTAGAAAACTAGCATCATAGTTGTTCTTCAATTCCTTTACCATGAATAACCTTGAAATGAAGCTGATCTAGTCAACATGATGGAAGCCTGGCAAAAGAGATGTCACAAAGCCAACAACGAGCATCTGAACCTCCTTCACAAAACCCCACGGT
>PILA-28
NAGTGGGACACCTAAATCAAGCATGCTCTCTGTGCCACCTTGAAACTATCCTCGAACAGTGACTAATATTGATATCGTTAGTCTTGGGAATCCAATATTTTCAAAATGAGTGAAGACTAGAAAACTAGCATCATAGTTGTTCTTCAATTCCTTTACCATGAATAACCTTGAAATGAAGCTGATCTAGTCAACATGATGGAAGCCTGGCAAAAGAGATGTCACAAAGCCAACAACGAGCATCTGAACCTCCTTCACAAAACCCCACGGT
>PILA-21
NAGTGGGACACCTAAATCAAGCATGCTCTCTGTGCCACCTTGAAACTATCCTCGAACAGTGACTAATATTGATATCGTTAGTCTTGGGAATCCAATATTTTCAAAATGAGTGAAGACTAGAAAACTAGCATCATAGTTGTTCTTCAATTCCTTTACCATGAATAACCTTGAAATGAAGCTGATCTAGTCAACATGATGGAAGCCTGGCAAAAGAGATGTCACAAAGCCAACAACGAGCATCTGAACCTCCTTCACAAAACCCCACGGT
>PILA-29
CAGTGGGACACCTAAATCAAGCATGCTCTCTGTGCCACCTTGAAACTATCCTCGAACAGTGACTAATATTGATATCGTTAGTCTTGGGAATCCAATATTTTCAAAATGAGTGAAGACTAGAAAACTAGCATCATAGTTGTTCTTCAATTCCTTTACCATGAATAACCTTGAAATGAAGCTGATCTAGTCAACATGATGGAAGCCTGGCAAAAGAGATGTCACAAAGCCAACAACGAGCATCTGAACCTCCTTCACAAAACCCCACGGT
>PILA-22
CAGTGGGACACCTAAATCAAGCATGCTCTCTGTGCCACCTTGAAACTATCCTCGAACAGTGACTAATATTGATATCGTTAGTCTTGGGAATCCAATATTTTCAAAATGAGTGAAGACTAGAAAACTAGCATCATAGTTGTTCTTCAATTCCTTTACCATGAATAACCTTGAAATGAAGCTGATCTAGTCAACATGATGGAAGCCTGGCAAAAGAGATGTCACAAAGCCAACAACGAGCATCTGAACCTCCTTCACAAAACCCCACGGT
>PILA-17
CAGTGGGACACCTAAATCAAGCATGCTCTCTGTGCCACCTTGAAACTATCCTCGAACAGTGACTAATATTGATATCGTTAGTCTTGGGAATCCAATATTTTCAAAATGAGTGAAGACTAGAAAACTAGCATCATAGTTGTTCTTCAATTCCTTTACCATGAATAACCTTGAAATGAAGCTGATCTAGTCAACATGATGGAAGCCTGGCAAAAGAGATGTCACAAAGCCAACAACGAGCATCTGAACCTCCTTCACAAAACCCCACGGT
>PILA-20
CAGTGGGACACCTAAATCAAGCATGCTCTCTGTGCCACCTTGAAACTATCCTCGAACAGTGACTAATATTGATATCGTTAGTCTTGGGAATCCAATATTTTCAAAATGAGTGAAGACTAGAAAACTAGCATCATAGTTGTTCTTCAATTCCTTTACCATGAATAACCTTGAAATGAAGCTGATCTAGTCAACATGATGGAAGCCTGGCAAAAGAGATGTCACAAAGCCAACAACGAGCATCTGAACCTCCTTCACAAAACCCCACGGT
>PILA-23
CAGTGGGACACCTAAATCAAGCATGCTCTCTGTGCCACCTTGAAACTATCCTCGAACAGTGACTAATATTGATATCGTTAGTCTTGGGAATCCAATATTTTCAAAATGAGTGAAGACTAGAAAACTAGCATCATAGTTGTTCTTCAATTCCTTTACCATGAATAACCTTGAAATGAAGCTGATCTAGTCAACATGATGGAAGCCTGGCAAAAGAGATGTCACAAAGCCAACAACGAGCATCTGAACCTCCTTCACAAAACCCCACGGT
>PILA-27
CAGTGGGACACCTAAATCAAGCATGCTCTCTGTGCCACCTTGAAACTATCCTCGAACAGTGACTAATATTGATATCGTTAGTCTTGGGAATCCAATATTTTCAAAATGAGTGAAGACTAGAAAACTAGCATCATAGTTGTTCTTCAATTCCTTTACCATGAATAACCTTGAAATGAAGCTGATCTAGTCAACATGATGGAAGCCTGGCAAAAGAGATGTCACAAAGCCAACAACGAGCATCTGAACCTCCTTCACAAAACCCCACGGT
>PILA-19
NAGTGGGACACCTAAATCAAGCATGCTCTCTGTGCCACCTTGAAACTATCCTCGAACAGTGACTAATATTGATATCGTTAGTCTTGGGAATCCAATATTTTCAAAATGAGTGAAGACTAGAAAACTAGCATCATAGTTGTTCTTCAATTCCTTTACCATGAATAACCTTGAAATGAAGCTGATCTAGTCAACATGATGGAAGCCTGGCAAAAGAGATGTCACAAAGCCAACAACGAGCATCTGAACCTCCTTCACAAAACCCCACGGT
>PILA-18
NAGTGGGACACCTAAATCAAGCATGCTCTCTGTGCCACCTTGAAACTATCCTCGAACAGTGACTAATATTGATATCGTTAGTCTTGGGAATCCAATATTTTCAAAATGAGTGAAGACTAGAAAACTAGCATCATAGTTGTTCTTCAATTCCTTTACCATGAATAACCTTGAAATGAAGCTGATCTAGTCAACATGATGGAAGCCTGGCAAAAGAGATGTCACAAAGCCAACAACGAGCATCTGAACCTCCTTCACAAAACCCCACGGT
>PIAL-AO
CAGTGGGACACCTAAATCAAGCATGCTCTCTGTGCCACCTTGAAACTATCCTTGAACAGTGACTAATATTGATATCGTTAGTCTTGGGAATCCAATATTTTCAAAATGAGTGAAGACTAGAAAACTAGCATCATAGTTGTTCTTCAATTCCTTTACCATGAATAACCTTGAAATGAAGCTGATCTAGTCAACATGATGGAAGCCTGGCAAAAGAGATGTCACAAAGCCAACAACGAGCATCTGAACCTCCTTCACAAAACCCCACGGT
