# Supplementary material for: An empirical evaluation of two-stage species tree inference strategies using a multilocus dataset from North American pines
Source: BMC Evol Biol. 2014 Mar 29;14:67. doi: 10.1186/1471-2148-14-67 (PMC4021425; doi:10.1186/1471-2148-14-67)
Supplement: Additional file 3 — Zip archive containing data filesDp,Dp,0,Ds,Ds,0, and a description of these files. [file 1471-2148-14-67-S3.zip › DeGiorgioEtAl_2014_AdditionalFile1/Dataset_Dp0/CL305Contig1_05.fas]

>PIAL-10
AGTTCTTGTTTCTGCTGGCAGATCACCTTATACCAAAGGTCTTGGACTGGAAGAGCTTGGAGTAAAACTGGATAGAATGGGACGTGTGGAAGTTGATGATCATTTCAGGACAAATATTCCTGGAATTTATGCTATTGGTGATGTGATTCCTGGTCCCATGCTTGCACACAAGGCTGAAGAAGATGGCGTAGCCTGTGCAGAGGTTATTGCAGGAAAACCTGGGCATGTGGACTATGACACTGTACCTGGAATTGTTTACACACATCCAGAGGTAGCTTCAGTAGGAAAGACAGAGGAGCAGGTCA
>PIAL-12
AGTTCTTGTTTCTGCTGGCAGATCACCTTATACCAAAGGTCTTGGACTGGAAGAGCTTGGAGTAAAACTGGATAGAATGGGACGTGTGGAAGTTGATGATCATTTCAGGACAAATATTCCTGGAATTTATGCTATTGGTGATGTGATTCCTGGTCCCATGCTTGCACACAAGGCTGAAGAAGATGGTGTAGCCTGTGCAGAGCTTATTGCAGGAAAACCCGGGCATGTGGACTATGACACTGTACCTGGAATTGTTTACACACATCCAGAGGTAGCTTCAGTAGGAAAGACAGAGGAGCAGGTCA
>PIAL-4
AGTTCTTGTTTCTGCTGGCAGATCACCTTATACCAAAGGTCTTGGACTGGAAGAGCTTGGAGTAAAACTGGATAGAATGGGACGTGTGGAAGTTGATGATCATTTCAGGACAAATATTCCTGGAATTTATGCTATTGGTGATGTGATTCCTGGTCCCATGCTTGCACACAAGGCTGAAGAAGATGGCGTAGCCTGTGCAGAGCTTATTGCAGGAAAACCTGGGCATGTGGACTATGACACTGTACCTGGAATTGTTTACACACATCCAGAGGTAGCTTCAGTAGGAAAGACAGAGGAGCAGGTCA
>PIAL-17
AGTTCTTGTTTCTGCTGGCAGATCACCTTATACCAAAGGTCTTGGACTGGAAGAGCTTGGAGTAAAACTGGATAGAATGGGACGTGTGGAAGTTGATGATCATTTCAGGACAAATATTCCTGGAATTTATGCTATTGGTGATGTGATTCCTGGTCCCATGCTTGCACACAAGGCTGAAGAAGATGGCGTAGCCTGTGCAGAGCTTATTGCAGGAAAACCTGGGCATGTGGACTATGACACTGTACCTGGAATTGTTTACACACATCCAGAGGTAGCTTCAGTAGGAAAGACAGAGGAGCAGGTCA
>PIAL-9
AGTTCTTGTTTCTGCTGGCAGATCACCTTATACCAAAGGTCTTGGACTGGAAGAGCTTGGAGTAAAACTGGATAGAATGGGACGTGTGGAAGTTGATGATCATTTCAGGACAAATATTCCTGGAATTTATGCTATTGGTGATGTGATTCCTGGTCCCATGCTTGCACACAAGGCTGAAGAAGATGGCGTAGCCTGTGCAGAGGTTATTGCAGGAAAACCTGGGCATGTGGACTATGACACTGTACCTGGAATTGTTTACACACATCCAGAGGTAGCTTCAGTAGGAAAGACAGAGGAGCAGGTCA
>PIAL-6
AGTTCTTGTTTCTGCTGGCAGATCACCTTATACCAAAGGTCTTGGACTGGAAGAGCTTGGAGTAAAACTGGATAGAATGGGACGTGTGGAAGTTGATGATCATTTCAGGACAAATATTCCTGGAATTTATGCTATTGGTGATGTGATTCCTGGTCCCATGCTTGCACACAAGGCTGAAGAAGATGGCGTAGCCTGTGCAGAGGTTATTGCAGGAAAACCTGGGCATGTGGACTATGACACTGTACCTGGAATTGTTTACACACATCCAGAGGTAGCTTCAGTAGGAAAGACAGAGGAGCAGGTCA
>PIAL-7
AGTTCTTGTTTCTGCTGGCAGATCACCTTATACCAAAGGTCTTGGACTGGAAGAGCTTGGAGTAAAACTGGATAGAATGGGACGTGTGGAAGTTGATGATCATTTCAGGACAAATATTCCTGGAATTTATGCTATTGGTGATGTGATTCCTGGTCCCATGCTTGCACACAAGGCTGAAGAAGATGGCGTAGCCTGTGCAGAGGTTATTGCAGGAAAACCTGGGCATGTGGACTATGACACTGTACCTGGAATTGTTTACACACATCCAGAGGTAGCTTCAGTAGGAAAGACAGAGGAGCAGGTCA
>PIAL-3
AGTTCTTGTTTCTGCTGGCAGATCACCTTATACCAAAGGTCTTGGACTGGAAGAGCTTGGAGTAAAACTGGATAGAATGGGACGTGTGGAAGTTGATGATCATTTCAGGACAAATATTCCTGGAATTTATGCTATTGGTGATGTGATTCCTGGTCCCATGCTTGCACACAAGGCTGAAGAAGATGGCGTAGCCTGTGCAGAGGTTATTGCAGGAAAACCTGGGCATGTGGACTATGACACTGTACCTGGAATTGTTTACACACATCCAGAGGTAGCTTCAGTAGGAAAGACAGAGGAGCAGGTCA
>PIAY-5
AGTTCTTGTTTCTGCTGGCAGATCACCTTATACCAAAGGTCTTGGACTGGAAGAGCTTGGAGTAAAACTGGATAGAATGGGACGTGTGGAAGTTGATGATCATTTCAGGACAAATATTCCTGGAATTTATGCTATTGGTGATGTGATTCCTGGTCCCATGCTTGCACACAAGGCTGAAGAAGATGGTGTAGCCTGTGCAGAGGTTATTGCAGGAAAACCTGGGCATGTGGACTATGACACTGTACCTGGAATTGTTTACACACATCCAGAGGTAGCTTCAGTAGGAAAGACAGAGGAGCAGGTCN
>PIAY-19
AGTTCTTGTTTCTGCTGGCAGATCACCTTATACCAAAGGTCTTGGACTGGAAGAGCTTGGAGTAAAACTGGATAGAATGGGACGTGTGGAAGTTGATGATCATTTCAGGACAAATATTCCTGGAATTTATGCTATTGGTGATGTGATTCCTGGTCCCATGCTTGCACACAAGGCTGAAGAAGATGGTGTAGCCTGTGCAGAGGTTATTGCAGGAAAACCTGGGCATGTGGACTATGACACTGTACCTGGAATTGTTTACACACATCCAGAGGTAGCTTCAGTAGGAAAGACAGAGGAGCAGGTCA
>PIAY-8
AGTTCTTGTTTCTGCTGGCAGATCACCTTATACCAAAGGTCTTGGACTGGAAGAGCTTGGAGTAAAACTGGATAGAATGGGACGTGTGGAAGTTGATGATCATTTCAGGACAAATATTCCTGGAATTTATGCTATTGGTGATGTGATTCCTGGTCCCATGCTTGCACACAAGGCTGAAGAAGATGGTGTAGCCTGTGCAGAGCTTATTGCAGGAAAACCTGGGCATGTGGACTATGACACTGTACCTGGAATTGTTTACACACATCCAGAGGTAGCTTCAGTAGGAAAGACAGAGGAGCAGGTCA
>PIAY-2
AGTTCTTGTTTCTGCTGGCAGATCACCTTATACCAAAGGTCTTGGACTGGAAGAGCTTGGAGTAAAACTGGATAGAATGGGACGTGTGGAAGTTGATGATCATTTCAGGACAAATATTCCTGGAATTTATGCTATTGGTGATGTGATTCCTGGTCCCATGCTTGCACACAAGGCTGAAGAAGATGGTGTAGCCTGTGCAGAGCTTATTGCAGGAAAACCTGGGCATGTGGACTATGACACTGTACCTGGAATTGTTTACACACATCCAGAGGTAGCTTCAGTAGGAAAGACAGAGGAGCAGGTCA
>PIAY-15
AGTTCTTGTTTCTGCTGGCAGATCACCTTATACCAAAGGTCTTGGACTGGAAGAGCTTGGAGTAAAACTGGATAGAATGGGACGTGTGGAAGTTGATGATCATTTCAGGACAAATATTCCTGGAATTTATGCTATTGGTGATGTGATTCCTGGTCCCATGCTTGCACACAAGGCTGAAGAAGATGGTGTAGCCTGTGCAGAGCTTATTGCAGGAAAACCTGGGCATGTGGACTATGACACTGTACCTGGAATTGTTTACACACATCCAGAGGTAGCTTCAGTAGGAAAGACAGAGGAGCAGGTCA
>PIAY-18
AGTTCTTGTTTCTGCTGGCAGATCACCTTATACCAAAGGTCTTGGACTGGAAGAGCTTGGAGTAAAACTGGATAGAATGGGACGTGTGGAAGTTGATGATCATTTCAGGACAAATATTCCTGGAATTTATGCTATTGGTGATGTGATTCCTGGTCCCATGCTTGCACACAAGGCTGAAGAAGATGGTGTAGCCTGTGCAGAGGTTATTGCAGGAAAACCTGGGCATGTGGACTATGACACTGTACCTGGAATTGTTTACACACATCCAGAGGTAGCTTCAGTAGGAAAGACAGAGGAGCAGGTCA
>PIAY-16
AGTTCTTGTTTCTGCTGGCAGATCACCTTATACCAAAGGTCTTGGACTGGAAGAGCTTGGAGTAAAACTGGATAGAATGGGACGTGTGGAAGTTGATGATCATTTCAGGACAAATATTCCTGGAATTTATGCTATTGGTGATGTGATTCCTGGTCCCATGCTTGCACACAAGGCTGAAGAAGATGGTGTAGCCTGTGCAGAGCTTATTGCAGGAAAACCTGGGCATGTGGACTATGACACTGTACCTGGAATTGTTTACACACATCCAGAGGTAGCTTCAGTAGGAAAGACAGAGGAGCAGGTCA
>PIAY-17
AGTTCTTGTTTCTGCTGGCAGATCACCTTATACCAAAGGTCTTGGACTGGAAGAGCTTGGAGTAAAACTGGATAGAATTGGACGTGTGGAAGTTGATGATCATTTCAGGACAAATATTCCGGGAATTTATGCTATTGGTGATGTGATTCCTGGTCCCATGCTTGCACACAAGGCTGAAGAAGATGGTGTAGCCTGTGCAGAGCTTATTGCAGGAAAACCCGGGCATGTGGACTATGACACTGTACCTGGAATTGTTTACACACATCCAGAGGTAGCTTCAGTAGGAAAGACAGAGGAGCAGGTCA
>PIAY-13
AGTTCTTGTTTCTGCTGGCAGATCACCTTATACCAAAGGTCTTGGACTGGAAGAGCTTGGAGTAAAACTGGATAGAATGGGACGTGTGGAAGTTGATGATCATTTCAGGACAAATATTCCTGGAATTTATGCTATTGGTGATGTGATTCCTGGTCCCATGCTTGCACACAAGGCTGAAGAAGATGGCGTAGCCTGTGCAGAGGTTATTGCAGGAAAACCTGGGCATGTGGACTATGACACTGTACCTGGAATTGTTTACACACATCCAGAGGTAGCTTCAGTAGGAAAGACAGAGGAGCAGGTCA
>PIAY-9
AGTTCTTGTTTCTGCTGGCAGATCACCTTATACCAAAGGTCTTGGACTGGAAGAGCTTGGAGTAAAACTGGATAGAATGGGACGTGTGGAAGTTGATGATCATTTCAGGACAAATATTCCTGGAATTTATGCTATTGGTGATGTGATTCCTGGTCCCATGCTTGCACACAAGGCTGAAGAAGATGGCGTAGCCTGTGCAGAGGTTATTGCAGGAAAACCTGGGCATGTGGACTATGACACTGTACCTGGAATTGTTTACACACATCCAGAGGTAGCTTCAGTAGGAAAGACAGAGGAGCAGGTCA
>PIAY-14
AGTTCTTGTTTCTGCTGGCAGATCACCTTATACCAAAGGTCTTGGACTGGAAGAGCTTGGAGTAAAACTGGATAGAATGGGACGTGTGGAAGTTGATGATCATTTCAGGACAAATATTCCTGGAATTTATGCTATTGGTGATGTGATTCCTGGTCCCATGCTTGCACACAAGGCTGAAGAAGATGGTGTAGCCTGTGCAGAGCTTATTGCAGGAAAACCTGGGCATGTGGACTATGACACTGTACCTGGAATTGTTTACACACATCCAGAGGTAGCTTCAGTAGGAAAGACAGAGGAGCAGGTCA
>PIAY-4
AGTTCTTGTTTCTGCTGGCAGATCACCTTATACCAAAGGTCTTGGACTGGAAGAGCTTGGAGTAAAACTGGATAGAATGGGACGTGTGGAAGTTGATGATCATTTCAGGACAAATATTCCTGGAATTTATGCTATTGGTGATGTGATTCCTGGTCCCATGCTTGCACACAAGGCTGAAGAAGATGGTGTAGCCTGTGCAGAGCTTATTGCAGGAAAACCTGGGCATGTGGACTATGACACTGTACCTGGAATTGTTTACACACATCCAGAGGTAGCTTCAGTAGGAAAGACAGAGGAGCAGGTCA
>PIAY-7
AGTTCTTGTTTCTGCTGGCAGATCACCTTATACCAAAGGTCTTGGACTGGAAGAGCTTGGAGTAAAACTGGATAGAATGGGACGTGTGGAAGTTGATGATCATTTCAGGACAAATATTCCTGGAATTTATGCTATTGGTGATGTGATTCCTGGTCCCATGCTTGCACACAAGGCTGAAGAAGATGGTGTAGCCTGTGCAGAGGTTATTGCAGGAAAACCTGGGCATGTGGACTATGACACTGTACCTGGAATTGTTTACACACATCCAGAGGTAGCTTCAGTAGGAAAGACAGAGGAGCAGGTCA
>PIAY-1
AGTTCTTGTTTCTGCTGGCAGATCACCTTATACCAAAGGTCTTGGACTGGAAGAGCTTGGAGTAAAACTGGATAGAATGGGACGTGTGGAAGTTGATGATCATTTCAGGACAAATATTCCTGGAATTTATGCTATTGGTGATGTGATTCCTGGTCCCATGCTTGCACACAAGGCTGAAGAAGATGGTGTAGCCTGTGCAGAGCTTATTGCAGGAAAACCTGGGCATGTGGACTATGACACTGTACCTGGAATTGTTTACACACATCCAGAGGTAGCTTCAGTAGGAAAGACAGAGGAGCAGGTCA
>PIAY-6
AGTTCTTGTTTCTGCTGGCAGATCACCTTATACCAAAGGTCTTGGACTGGAAGAGCTTGGAGTAAAACTGGATAGAATGGGACGTGTGGAAGTTGATGATCATTTCAGGACAAATATTCCTGGAATTTATGCTATTGGTGATGTGATTCCTGGTCCCATGCTTGCACACAAGGCTGAAGAAGATGGTGTAGCCTGTGCAGAGCTTATTGCAGGAAAACCTGGGCATGTGGACTATGACACTGTACCTGGAATTGTTTACACACATCCAGAGGTAGCTTCAGTAGGAAAGACAGAGGAGCAGGTCA
>PIBU-1
AGTTCTTGTTTCTGCTGGCAGATCACCTTATACCAAAGGTCTTGGACTGGAAGAGCTTGGAGTAAAACTGGATAGAATGGGACGTGTGGAAGTTGATGATCATTTCAGGACAAATATTCCTGGAATTTATGCTATTGGTGATGTGATTCCTGGTCCCATGCTTGCACACAAGGCTGAAGAAGATGGTGTAGCCTGTGCAGAGCTTATTGCAGGAAAACCTGGGCATGTGGACTATGACACTGTACCTGGAATTGTTTACACACATCCAGAGGTAGCTTCAGTGGGAAAGACAGAGGAGCAGGTCA
>PIFL-13
AGTTCTTGTTTCTGCTGGCAGATCACCTTATACCAAAGGTCTTGGACTGGAAGAGCTTGGAGTAAAACTGGATAGAATGGGACGTGTGGAAGTTGATGATCATTTCAGGACAAATATTCCGGGAATTTATGCTATTGGTGATGTGATTCCTGGTCCCATGCTTGCACACAAGGCTGAAGAAGATGGTGTAGCCTGTGCAGAGCTTATTGCAGGAAAACCCGGGCATGTGGACTATGACACTGTACCTGGAATTGTTTACACACATCCAGAGGTAGCTTCAGTAGGAAAGACAGAGGAGCAGGTCA
>PIFL-2
AGTTCTTGTTTCTGCTGGCAGATCACCTTATACCAAAGGTCTTGGACTGGAAGAGCTTGGAGTAAAACTGGATAGAATGGGACGTGTGGAAGTTGATGATCATTTCAGGACAAATATTCCTGGAATTTATGCTATTGGTGATGTGATTCCTGGTCCCATGCTTGCACACAAGGCTGAAGAAGATGGCGTAGCCTGTGCAGAGGTTATTGCAGGAAAACCTGGGCATGTGGACTATGACACTGTACCTGGAATTGTTTACACACATCCAGAGGTAGCTTCAGTAGGAAAGACAGAGGAGCAGGTCA
>PIFL-14
AGTTCTTGTTTCTGCTGGCAGATCACCTTATACCAAAGGTCTTGGACTGGAAGAGCTTGGAGTAAAACTGGATAGAATGGGACGTGTGGAAGTTGATGATCATTTCAGGACAAATATTCCTGGAATTTATGCTATTGGTGATGTGATTCCTGGTCCCATGCTTGCACACAAGGCTGAAGAAGATGGTGTAGCCTGTGCAGAGCTTATTGCAGGAAAACCTGGGCATGTGGACTATGACACTGTACCTGGAATTGTTTACACACATCCAGAGGTAGCTTCAGTAGGAAAGACAGAGGAGCAGGTCA
>PIFL-12
AGTTCTTGTTTCTGCTGGCAGATCACCTTATACCAAAGGTCTTGGACTGGAAGAGCTTGGAGTAAAACTGGATAGAATGGGACGTGTGGAAGTTGATGATCATTTCAGGACAAATATTCCTGGAATTTATGCTATTGGTGATGTGATTCCTGGTCCCATGCTTGCACACAAGGCTGAAGAAGATGGTGTAGCCTGTGCAGAGGTTATTGCAGGAAAACCTGGGCATGTGGACTATGACACTGTACCTGGAATTGTTTACACACATCCAGAGGTAGCTTCAGTAGGAAAGACAGAGGAGCAGGTCA
>PIFL-10
AGTTCTTGTTTCTGCTGGCAGATCACCTTATACCAAAGGTCTTGGACTGGAAGAGCTTGGAGTAAAACTGGATAGAATGGGACGTGTGGAAGTTGATGATCATTTCAGGACAAATATTCCTGGAATTTATGCTATTGGTGATGTGATTCCTGGTCCCATGCTTGCACACAAGGCTGAAGAAGATGGCGTAGCCTGTGCAGAGCTTATTGCAGGAAAACCTGGGCATGTGGACTATGACACTGTACCTGGAATTGTTTACACACATCCAGAGGTAGCTTCAGTAGGAAAGACAGAGGAGCAGGTCA
>PIFL-15
AGTTCTTGTTTCTGCTGGCAGATCACCTTATACCAAAGGTCTTGGACTGGAAGAGCTTGGAGTAAAACTGGATAGAATGGGACGTGTGGAAGTTGATGATCATTTCAGGACAAATATTCCTGGAATTTATGCTATTGGTGATGTGATTCCTGGTCCCATGCTTGCACACAAGGCTGAAGAAGATGGTGTAGCCTGTGCAGAGGTTATTGCAGGAAAACCTGGGCATGTGGACTATGACACTGTACCTGGAATTGTTTACACACATCCAGAGGTAGCTTCAGTAGGAAAGACAGAGGAGCAGGTCA
>PIFL-1
AGTTCTTGTTTCTGCTGGCAGATCACCTTATACCAAAGGTCTTGGACTGGAAGAGCTTGGAGTAAAACTGGATAGAATGGGACGTGTGGAAGTTGATGATCATTTCAGGACAAATATTCCTGGAATTTATGCTATTGGTGATGTGATTCCTGGTCCCATGCTTGCACACAAGGCTGAAGAAGATGGCGTAGCCTGTGCAGAGGTTATTGCAGGAAAACCTGGGCATGTGGACTATGACACTGTACCTGGAATTGTTTACACACATCCAGAGGTAGCTTCAGTAGGAAAGACAGAGGAGCAGGTCA
>PIFL-3
AGTTCTTGTTTCTGCTGGCAGATCACCTTATACCAAAGGTCTTGGACTGGAAGAGCTTGGAGTAAAACTGGATAGAATGGGACGTGTGGAAGTTGATGATCATTTCAGGACAAATATTCCTGGAATTTATGCTATTGGTGATGTGATTCCTGGTCCCATGCTTGCACACAAGGCTGAAGAAGATGGCGTAGCCTGTGCAGAGGTTATTGCAGGAAAACCTGGGCATGTGGACTATGACACTGTACCTGGAATTGTTTACACACATCCAGAGGTAGCTTCAGTAGGAAAGACAGAGGAGCAGGTCA
>PIFL-5
AGTTCTTGTTTCTGCTGGCAGATCACCTTATACCAAAGGTCTTGGACTGGAAGAGCTTGGAGTAAAACTGGATAGAATGGGACGTGTGGAAGTTGATGATCATTTCAGGACAAATATTCCTGGAATTTATGCTATTGGTGATGTGATTCCTGGTCCCATGCTTGCACACAAGGCTGAAGAAGATGGTGTAGCCTGTGCAGAGCTTATTGCAGGAAAACCTGGGCATGTGGACTATGACACTGTACCTGGAATTGTTTACACACATCCAGAGGTAGCTTCAGTAGGAAAGACAGAGGAGCAGGTCA
>PIFL-9
AGTTCTTGTTTCTGCTGGCAGATCACCTTATACCAAAGGTCTTGGACTGGAAGAGCTTGGAGTAAAACTGGATAGAATGGGACGTGTGGAAGTTGATGATCATTTCAGGACAAATATTCCTGGAATTTATGCTATTGGTGATGTGATTCCTGGTCCCATGCTTGCACACAAGGCTGAAGAAGATGGCGTAGCCTGTGCAGAGGTTATTGCAGGAAAACCTGGGCATGTGGACTATGACACTGTACCTGGAATTGTTTACACACATCCAGAGGTAGCTTCAGTAGGAAAGACAGAGGAGCAGGTCA
>PIFL-8
AGTTCTTGTTTCTGCTGGCAGATCACCTTATACCAAAGGTCTTGGACTGGAAGAGCTTGGAGTAAAACTGGATAGAATGGGACGTGTGGAAGTTGATGATCATTTCAGGACAAATATTCCTGGAATTTATGCTATTGGTGATGTGATTCCTGGTCCCATGCTTGCACACAAGGCTGAAGAAGATGGCGTAGCCTGTGCAGAGGTTATTGCAGGAAAACCTGGGCATGTGGACTATGACACTGTACCTGGAATTGTTTACACACATCCAGAGGTAGCTTCAGTAGGAAAGACAGAGGAGCAGGTCA
>PIFL-16
AGTTCTTGTTTCTGCTGGCAGATCACCTTATACCAAAGGTCTTGGACTGGAAGAGCTTGGAGTAAAACTGGATAGAATGGGACGTGTGGAAGTTGATGATCATTTCAGGACAAATATTCCTGGAATTTATGCTATTGGTGATGTGATTCCTGGTCCCATGCTTGCACACAAGGCTGAAGAAGATGGCGTAGCCTGTGCAGAGGTTATTGCAGGAAAACCTGGGCATGTGGACTATGACACTGTACCTGGAATTGTTTACACACATCCAGAGGTAGCTTCAGTAGGAAAGACAGAGGAGCAGGTCA
>PIFL-4
AGTTCTTGTTTCTGCTGGCAGATCACCTTATACCAAAGGTCTTGGACTGGAAGAGCTTGGAGTAAAACTGGATAGAATGGGACGTGTGGAAGTTGATGATCATTTCAGGACAAATATTCCTGGAATTTATGCTATTGGTGATGTGATTCCTGGTCCCATGCTTGCACACAAGGCTGAAGAAGATGGCGTAGCCTGTGCAGAGCTTATTGCAGGAAAACCTGGGCATGTGGACTATGACACTGTACCTGGAATTGTTTACACACATCCAGAGGTAGCTTCAGTAGGAAAGACAGAGGAGCAGGTCA
>PIFL-17
AGTTCTTGTTTCTGCTGGCAGATCACCTTATACCAAAGGTCTTGGACTGGAAGAGCTTGGAGTAAAACTGGATAGAATGGGACGTGTGGAAGTTGATGATCATTTCAGGACAAATATTCCGGGAATTTATGCTATTGGTGATGTGATTCCTGGTCCCATGCTTGCACACAAGGCTGAAGAAGATGGTGTAGCCTGTGCAGAGCTTATTGCAGGAAAACCCGGGCATGTGGACTATGACACTGTACCTGGAATTGTTTACACACATCCAGAGGTAGCTTCAGTAGGAAAGACAGAGGAGCAGGTCA
>PIGE-1
AGTTCTTGTTTCTGCTGGCAGATCACCTTATACCAAAGGTCTTGGACTGGAAGAGCTTGGAGTAAAACTGGATAGAATGGGACGTGTGGAAGTTGATGATCATTTCAGGACAAATATTCCTGGAATTTATGCTATTGGTGATGTGATTCCTGGTCCCATGCTTGCACACAAGGCTGAAGAAGATGGCGTAGCCTGTGCAGAGCTTATTGCAGGAAAACCTGGGCACGTGGACTATGACACTGTACCTGGAATTGTTTACACACATCCAGAGGTAGCTTCTGTAGGAAAGACAGAGGAGCAGGTCA
>PIGE-2
AGTTCTTGTTTCTGCTGGCAGATCACCTTATACCAAAGGTCTTGGACTGGAAGAGCTTGGAGTAAAACTGGATAGAATGGGACGTGTGGAAGTTGATGATCATTTCAGGACAAATATTCCGGGAATTTATGCTATTGGTGATGTGATTCCTGGTCCCATGCTTGCACACAAGGCTGAAGAAGATGGTGTAGCCTGTGCAGAGCTTATTGCAGGAAAACCTGGGCATGTGGACTATGACACTGTACCTGGAATTGTTTACACACATCCAGAGGTAGCTTCTGTAGGAAAGACAGAGGAGCAGGTCA
>PIMN-17
AGTTCTTGTTTCTGCTGGCAGATCACCTTATACCAAAGGTCTTGGACTGGAAGAGCTTGGAGTAAAACTGGATAGAATGGGACGTGTGGAAGTTGATGATCATTTCAGGACAAATATTCCTGGAATTTATGCTATTGGTGATGTGATTCCTGGTCCCATGCTTGCACACAAGGCTGAAGAAGATGGCGTAGCCTGTGCAGAGGTTATTGCAGGAAAACCTGGGCATGTGGACTATGACACTGTACCTGGAATTGTTTACACACATCCAGAGGTAGCTTCAGTAGGAAAGACAGAGGAGCAGGTCA
>PIMN-15
AGTTCTTGTTTCTGCTGGCAGATCACCTTATACCAAAGGTCTTGGACTGGAAGAGCTTGGAGTAAAACTGGATAGAATGGGACGTGTGGAAGTTGATGATCATTTCAGGACAAATATTCCTGGAATTTATGCTATTGGTGATGTGATTCCTGGTCCCATGCTTGCACACAAGGCTGAAGAAGATGGTGTAGCCTGTGCAGAGCTTATTGCAGGAAAACCTGGGCATGTGGACTATGACACTGTACCTGGAATTGTTTACACACATCCAGAGGTAGCTTCAGTAGGAAAGACAGAGGAGCAGGTCA
>PIMN-8
AGTTCTTGTTTCTGCTGGCAGATCACCTTATACCAAAGGTCTTGGACTGGAAGAGCTTGGAGTAAAACTGGATAGAATGGGACGTGTGGAAGTTGATGATCATTTCAGGACAAATATTCCTGGAATTTATGCTATTGGTGATGTGATTCCTGGTCCCATGCTTGCACACAAGGCTGAAGAAGATGGCGTAGCCTGTGCAGAGGTTATTGCAGGAAAACCTGGGCATGTGGACTATGACACTGTACCTGGAATTGTTTACACACATCCAGAGGTAGCTTCAGTAGGAAAGACAGAGGAGCAGGTCA
>PIMN-10
AGTTCTTGTTTCTGCTGGCAGATCACCTTATACCAAAGGTCTTGGACTGGAAGAGCTTGGAGTAAAACTGGATAGAATGGGACGTGTGGAAGTTGATGATCATTTCAGGACAAATATTCCTGGAATTTATGCTATTGGTGATGTGATTCCTGGTCCCATGCTTGCACACAAGGCTGAAGAAGATGGCGTAGCCTGTGCAGAGGTTATTGCAGGAAAACCTGGGCATGTGGACTATGACACTGTACCTGGAATTGTTTACACACATCCAGAGGTAGCTTCAGTAGGAAAGACAGAGGAGCAGGTCA
>PIMN-11
AGTTCTTGTTTCTGCTGGCAGATCACCTTATACCAAAGGTCTTGGACTGGAAGAGCTTGGAGTAAAACTGGATAGAATGGGACGTGTGGAAGTTGATGATCATTTCAGGACAAATATTCCTGGAATTTATGCTATTGGTGATGTGATTCCTGGTCCCATGCTTGCACACAAGGCTGAAGAAGATGGCGTAGCCTGTGCAGAGGTTATTGCAGGAAAACCTGGGCATGTGGACTATGACACTGTACCTGGAATTGTTTACACACATCCAGAGGTAGCTTCAGTAGGAAAGACAGAGGAGCAGGTCA
>PIMN-6
AGTTCTTGTTTCTGCTGGCAGATCACCTTATACCAAAGGTCTTGGACTGGAAGAGCTTGGAGTAAAACTGGATAGAATGGGACGTGTGGAAGTTGATGATCATTTCAGGACAAATATTCCTGGAATTTATGCTATTGGTGATGTGATTCCTGGTCCCATGCTTGCACACAAGGCTGAAGAAGATGGCGTAGCCTGTGCAGAGGTTATTGCAGGAAAACCTGGGCATGTGGACTATGACACTGTACCTGGAATTGTTTACACACATCCAGAGGTAGCTTCAGTAGGAAAGACAGAGGAGCAGGTCA
>PIMN-12
AGTTCTTGTTTCTGCTGGCAGATCACCTTATACCAAAGGTCTTGGACTGGAAGAGCTTGGAGTAAAACTGGATAGAATGGGACGTGTGGAAGTTGATGATCATTTCAGGACAAATATTCCTGGAATTTATGCTATTGGTGATGTGATTCCTGGTCCCATGCTTGCACACAAGGCTGAAGAAGATGGCGTAGCCTGTGCAGAGGTTATTGCAGGAAAACCTGGGCATGTGGACTATGACACTGTACCTGGAATTGTTTACACACATCCAGAGGTAGCTTCAGTAGGAAAGACAGAGGAGCAGGTCA
>PIMN-3
AGTTCTTGTTTCTGCTGGCAGATCACCTTATACCAAAGGTCTTGGACTGGAAGAGCTTGGAGTAAAACTGGATAGAATGGGACGTGTGGAAGTTGATGATCATTTCAGGACAAATATTCCTGGAATTTATGCTATTGGTGATGTGATTCCTGGTCCCATGCTTGCACACAAGGCTGAAGAAGATGGCGTAGCCTGTGCAGAGGTTATTGCAGGAAAACCTGGGCATGTGGACTATGACACTGTACCTGGAATTGTTTACACACATCCAGAGGTAGCTTCAGTAGGAAAGACAGAGGAGCAGGTCA
>PIMN-1
AGTTCTTGTTTCTGCTGGCAGATCACCTTATACCAAAGGTCTTGGACTGGAAGAGCTTGGAGTAAAACTGGATAGAATGGGACGTGTGGAAGTTGATGATCATTTCAGGACAAATATTCCTGGAATTTATGCTATTGGTGATGTGATTCCTGGTCCCATGCTTGCACACAAGGCTGAAGAAGATGGCGTAGCCTGTGCAGAGCTTATTGCAGGAAAACCTGGGCATGTGGACTATGACACTGTACCTGGAATTGTTTACACACATCCAGAGGTAGCTTCAGTAGGAAAGACAGAGGAGCAGGTCA
>PIMN-16
AGTTCTTGTTTCTGCTGGCAGATCACCTTATACCAAAGGTCTTGGACTGGAAGAGCTTGGAGTAAAACTGGATAGAATGGGACGTGTGGAAGTTGATGATCATTTCAGGACAAATATTCCTGGAATTTATGCTATTGGTGATGTGATTCCTGGTCCCATGCTTGCACACAAGGCTGAAGAAGATGGCGTAGCCTGTGCAGAGGTTATTGCAGGAAAACCTGGGCATGTGGACTATGACACTGTACCTGGAATTGTTTACACACATCCAGAGGTAGCTTCAGTAGGAAAGACAGAGGAGCAGGTCA
>PIMN-14
AGTTCTTGTTTCTGCTGGCAGATCACCTTATACCAAAGGTCTTGGACTGGAAGAGCTTGGAGTAAAACTGGATAGAATGGGACGTGTGGAAGTTGATGATCATTTCAGGACAAATATTCCTGGAATTTATGCTATTGGTGATGTGATTCCTGGTCCCATGCTTGCACACAAGGCTGAAGAAGATGGCGTAGCCTGTGCAGAGGTTATTGCAGGAAAACCTGGGCATGTGGACTATGACACTGTACCTGGAATTGTTTACACACATCCAGAGGTAGCTTCAGTAGGAAAGACAGAGGAGCAGGTCA
>PIMN-4
AGTTCTTGTTTCTGCTGGCAGATCACCTTATACCAAAGGTCTTGGACTGGAAGAGCTTGGAGTAAAACTGGATAGAATGGGACGTGTGGAAGTTGATGATCATTTCAGGACAAATATTCCTGGAATTTATGCTATTGGTGATGTGATTCCTGGTCCCATGCTTGCACACAAGGCTGAAGAAGATGGCGTAGCCTGTGCAGAGGTTATTGCAGGAAAACCTGGGCATGTGGACTATGACACTGTACCTGGAATTGTTTACACACATCCAGAGGTAGCTTCAGTAGGAAAGACAGAGGAGCAGGTCA
>PIMN-18
AGTTCTTGTTTCTGCTGGCAGATCACCTTATACCAAAGGTCTTGGACTGGAAGAGCTTGGAGTAAAACTGGATAGAATGGGACGTGTGGAAGTTGATGATCATTTCAGGACAAATATTCCTGGAATTTATGCTATTGGTGATGTGATTCCTGGTCCCATGCTTGCACACAAGGCTGAAGAAGATGGCGTAGCCTGTGCAGAGGTTATTGCAGGAAAACCTGGGCATGTGGACTATGACACTGTACCTGGAATTGTTTACACACATCCAGAGGTAGCTTCAGTAGGAAAGACAGAGGAGCAGGTCA
>PIMN-9
AGTTCTTGTTTCTGCTGGCAGATCACCTTATACCAAAGGTCTTGGACTGGAAGAGCTTGGAGTAAAACTGGATAGAATGGGACGTGTGGAAGTTGATGATCATTTCAGGACAAATATTCCTGGAATTTATGCTATTGGTGATGTGATTCCTGGTCCCATGCTTGCACACAAGGCTGAAGAAGATGGCGTAGCCTGTGCAGAGGTTATTGCAGGAAAACCTGGGCATGTGGACTATGACACTGTACCTGGAATTGTTTACACACATCCAGAGGTAGCTTCAGTAGGAAAGACAGAGGAGCAGGTCA
>PIMN-5
AGTTCTTGTTTCTGCTGGCAGATCACCTTATACCAAAGGTCTTGGACTGGAAGAGCTTGGAGTAAAACTGGATAGAATGGGACGTGTGGAAGTTGATGATCATTTCAGGACAAATATTCCTGGAATTTATGCTATTGGTGATGTGATTCCTGGTCCCATGCTTGCACACAAGGCTGAAGAAGATGGCGTAGCCTGTGCAGAGGTTATTGCAGGAAAACCTGGGCATGTGGACTATGACACTGTACCTGGAATTGTTTACACACATCCAGAGGTAGCTTCAGTAGGAAAGACAGAGGAGCAGGTCA
>PIMN-7
AGTTCTTGTTTCTGCTGGCAGATCACCTTATACCAAAGGTCTTGGACTGGAAGAGCTTGGAGTAAAACTGGATAGAATGGGACGTGTGGAAGTTGATGATCATTTCAGGACAAATATTCCTGGAATTTATGCTATTGGTGATGTGATTCCTGGTCCCATGCTTGCACACAAGGCTGAAGAAGATGGCGTAGCCTGTGCAGAGGTTATTGCAGGAAAACCTGGGCATGTGGACTATGACACTGTACCTGGAATTGTTTACACACATCCAGAGGTAGCTTCAGTAGGAAAGACAGAGGAGCAGGTCA
>PIMN-13
AGTTCTTGTTTCTGCTGGCAGATCACCTTATACCAAAGGTCTTGGACTGGAAGAGCTTGGAGTAAAACTGGATAGAATGGGACGTGTGGAAGTTGATGATCATTTCAGGACAAATATTCCTGGAATTTATGCTATTGGTGATGTGATTCCTGGTCCCATGCTTGCACACAAGGCTGAAGAAGATGGCGTAGCCTGTGCAGAGGTTATTGCAGGAAAACCTGGGCATGTGGACTATGACACTGTACCTGGAATTGTTTACACACATCCAGAGGTAGCTTCAGTAGGAAAGACAGAGGAGCAGGTCA
>PIMN-2
AGTTCTTGTTTCTGCTGGCAGATCACCTTATACCAAAGGTCTTGGACTGGAAGAGCTTGGAGTAAAACTGGATAGAATGGGACGTGTGGAAGTTGATGATCATTTCAGGACAAATATTCCTGGAATTTATGCTATTGGTGATGTGATTCCTGGTCCCATGCTTGCACACAAGGCTGAAGAAGATGGCGTAGCCTGTGCAGAGGTTATTGCAGGAAAACCTGGGCATGTGGACTATGACACTGTACCTGGAATTGTTTACACACATCCAGAGGTAGCTTCAGTAGGAAAGACAGAGGAGCAGGTCA
>PISB-7
AGTTCTTGTTTCTGCTGGCAGATCACCTTATACCAAAGGTCTTGGACTGGAAGAGCTTGGAGTAAAACTGGATAGAATGGGACGTGTGGAAGTTGATGATCATTTCAGGACAAATATTCCTGGAATTTATGCTATTGGTGATGTGATTCCTGGTCCCATGCTTGCACACAAGGCTGAAGAAGATGGTGTAGCCTGTGCAGAGGTTATTGCAGGAAAACCTGGGCATGTGGACTATGACACTGTACCTGGAATTGTTTACACACATCCAGAGGTAGCTTCAGTAGGAAAGACAGAGGAGCAGGTCA
>PISB-5
AGTTCTTGTTTCTGCTGGCAGATCACCTTATACCAAAGGTCTTGGACTGGAAGAGCTTGGAGTAAAACTGGATAGAATGGGACGTGTGGAAGTTGATGATCATTTCAGGACAAATATTCCTGGAATTTATGCTATTGGTGATGTGATTCCTGGTCCCATGCTTGCACACAAGGCTGAAGAAGATGGTGTAGCCTGTGCAGAGCTTATTGCAGGAAAACCTGGGCATGTGGACTATGACACTGTACCTGGAATTGTTTACACACATCCAGAGGTAGCTTCAGTAGGAAAGACAGAGGAGCAGGTCA
>PISB-10
AGTTCTTGTTTCTGCTGGCAGATCACCTTATACCAAAGGTCTTGGACTGGAAGAGCTTGGAGTAAAACTGGATAGAATGGGACGTGTGGAAGTTGATGATCATTTCAGGACAAATATTCCTGGAATTTATGCTATTGGTGATGTGATTCCTGGTCCCATGCTTGCACACAAGGCTGAAGAAGATGGCGTAGCCTGTGCAGAGCTTATTGCAGGAAAACCTGGGCATGTGGACTATGACACTGTACCTGGAATTGTTTACACACATCCAGAGGTAGCTTCAGTAGGAAAGACAGAGGAGCAGGTCA
>PISB-4
AGTTCTTGTTTCTGCTGGCAGATCACCTTATACCAAAGGTCTTGGACTGGAAGAGCTTGGAGTAAAACTGGATAGAATGGGACGTGTGGAAGTTGATGATCATTTCAGGACAAATATTCCTGGAATTTATGCTATTGGTGATGTGATTCCTGGTCCCATGCTTGCACACAAGGCTGAAGAAGATGGTGTAGCCTGTGCAGAGCTTATTGCAGGAAAACCTGGGCATGTGGACTATGACACTGTACCTGGAATTGTTTACACACATCCAGAGGTAGCTTCAGTAGGAAAGACAGAGGAGCAGGTCA
>PISB-16
AGTTCTTGTTTCTGCTGGCAGATCACCTTATACCAAAGGTCTTGGACTGGAAGAGCTTGGAGTAAAACTGGATAGAATGGGACGTGTGGAAGTTGATGATCATTTCAGGACAAATATTCCTGGAATTTATGCTATTGGTGATGTGATTCCTGGTCCCATGCTTGCACACAAGGCTGAAGAAGATGGTGTAGCCTGTGCAGAGGTTATTGCAGGAAAACCTGGGCATGTGGACTATGACACTGTACCTGGAATTGTTTACACACATCCAGAGGTAGCTTCAGTAGGAAAGACAGAGGAGCAGGTCA
>PISB-18
AGTTCTTGTTTCTGCTGGCAGATCACCTTATACCAAAGGTCTTGGACTGGAAGAGCTTGGAGTAAAACTGGATAGAATGGGACGTGTGGAAGTTGATGATCATTTCAGGACAAATATTCCTGGAATTTATGCTATTGGTGATGTGATTCCTGGTCCCATGCTTGCACACAAGGCTGAAGAAGATGGCGTAGCCTGTGCAGAGCTTATTGCAGGAAAACCTGGGCATGTGGACTATGACACTGTACCTGGAATTGTTTACACACATCCAGAGGTAGCTTCAGTAGGAAAGACAGAGGAGCAGGTCA
>PISB-8
AGTTCTTGTTTCTGCTGGCAGATCACCTTATACCAAAGGTCTTGGACTGGAAGAGCTTGGAGTAAAACTGGATAGAATGGGACGTGTGGAAGTTGATGATCATTTCAGGACAAATATTCCTGGAATTTATGCTATTGGTGATGTGATTCCTGGTCCCATGCTTGCACACAAGGCTGAAGAAGATGGCGTAGCCTGTGCAGAGGTTATTGCAGGAAAACCTGGGCATGTGGACTATGACACTGTACCTGGAATTGTTTACACACATCCAGAGGTAGCTTCAGTAGGAAAGACAGAGGAGCAGGTCA
>PISB-14
AGTTCTTGTTTCTGCTGGCAGATCACCTTATACCAAAGGTCTTGGACTGGAAGAGCTTGGAGTAAAACTGGATAGAATGGGACGTGTGGAAGTTGATGATCATTTCAGGACAAATATTCCTGGAATTTATGCTATTGGTGATGTGATTCCTGGTCCCATGCTTGCACACAAGGCTGAAGAAGATGGCGTAGCCTGTGCAGAGGTTATTGCAGGAAAACCTGGGCATGTGGACTATGACACTGTACCTGGAATTGTTTACACACATCCAGAGGTAGCTTCAGTAGGAAAGACAGAGGAGCAGGTCA
>PISB-1
AGTTTTTGTTTTTGTTGGCAGATCACCTTATACCAAAGGTCTTGGACTGGAAGAGCTTGGAGTAAAACTGGATAGAATGGGACGTGTGGAAGTTGATGATCATTTCAGGACAAATATTCCTGGAATTTATGCTATTGGTGATGTGATTCCTGGTCCCATGCTTGCACACAAGGCTGAAGAAGATGGCGTAGCCTGTGCAGAGGTTATTGCAGGAAAACCTGGGCATGTGGACTATGACACTGTACCTGGAATTGTTTACACACATCCAGAGGTAGCTTCAGTAGGAAAGACAGAGGAGCAGGTCA
>PISB-6
AGTTCTTGTTTCTGCTGGCAGATCACCTTATACCAAAGGTCTTGGACTGGAAGAGCTTGGAGTAAAACTGGATAGAATGGGACGTGTGGAAGTTGATGATCATTTCAGGACAAATATTCCTGGAATTTATGCTATTGGTGATGTGATTCCTGGTCCCATGCTTGCACACAAGGCTGAAGAAGATGGTGTAGCCTGTGCAGAGCTTATTGCAGGAAAACCTGGGCATGTGGACTATGACACTGTACCTGGAATTGTTTACACACATCCAGAGGTAGCTTCAGTAGGAAAGACAGAGGAGCAGGTCA
>PISB-13
AGTTCTTGTTTCTGCTGGCAGATCACCTTATACCAAAGGTCTTGGACTGGAAGAGCTTGGAGTAAAACTGGATAGAATGGGACGTGTGGAAGTTGATGATCATTTCAGGACAAATATTCCTGGAATTTATGCTATTGGTGATGTGATTCCTGGTCCCATGCTTGCACACAAGGCTGAAGAAGATGGTGTAGCCTGTGCAGAGCTTATTGCAGGAAAACCTGGGCATGTGGACTATGACACTGTACCTGGAATTGTTTACACACATCCAGAGGTAGCTTCAGTAGGAAAGACAGAGGAGCAGGTCA
>PISB-3
AGTTCTTGTTTCTGCTGGCAGATCACCTTATACCAAAGGTCTTGGACTGGAAGAGCTTGGAGTAAAACTGGATAGAATGGGACGTGTGGAAGTTGATGATCATTTCAGGACAAATATTCCTGGAATTTATGCTATTGGTGATGTGATTCCTGGTCCCATGCTTGCACACAAGGCTGAAGAAGATGGCGTAGCCTGTGCAGAGGTTATTGCAGGAAAACCTGGGCATGTGGACTATGACACTGTACCTGGAATTGTTTACACACATCCAGAGGTAGCTTCAGTAGGAAAGACAGAGGAGCAGGTCA
>PISB-17
AGTTCTTGTTTCTGCTGGCAGATCACCTTATACCAAAGGTCTTGGACTGGAAGAGCTTGGAGTAAAACTGGATAGAATGGGACGTGTGGAAGTTGATGATCATTTCAGGACAAATATTCCTGGAATTTATGCTATTGGTGATGTGATTCCTGGTCCCATGCTTGCACACAAGGCTGAAGAAGATGGCGTAGCCTGTGCAGAGGTTATTGCAGGAAAACCTGGGCATGTGGACTATGACACTGTACCTGGAATTGTTTACACACATCCAGAGGTAGCTTCAGTAGGAAAGACAGAGGAGCAGGTCA
>PISB-12
AGTTCTTGTTTCTGCTGGCAGATCACCTTATACCAAAGGTCTTGGACTGGAAGAGCTTGGAGTAAAACTGGATAGAATGGGACGTGTGGAAGTTGATGATCATTTCAGGACAAATATTCCTGGAATTTATGCTATTGGTGATGTGATTCCTGGTCCCATGCTTGCACACAAGGCTGAAGAAGATGGTGTAGCCTGTGCAGAGGTTATTGCAGGAAAACCTGGGCATGTGGACTATGACACTGTACCTGGAATTGTTTACACACATCCAGAGGTAGCTTCAGTAGGAAAGACAGAGGAGCAGGTCA
>PISQ-1
AGTTCTTGTTTCTGCTGGCAGATCACCTTATACCAAAGGTCTTGGACTGGAAGAGCTTGGAGTAAAACTGGATAGAATGGGACGTGTGGAAGTTGATGATCATTTCAGGACAAATATTCCTGGAATTTATGCTATTGGTGATGTGATTCCTGGTCCCATGCTTGCACACAAGGCTGAAGAAGATGGTGTAGCCTGTGCAGAGCTTATTGCAGGAAAACCTGGGCACGTGGACTATGACACTGTACCTGGAATTGTTTACACACATCCAGAGGTAGCTTCAGTAGGAAAGACAGAGGAGCAGGTCA
>PISQ-2
AGTTCTTGTTTCTGCTGGCAGATCACCTTATACCAAAGGTCTTGGACTGGAAGAGCTTGGAGTAAAACTGGATAGAATGGGACGTGTGGAAGTTGATGATCATTTCAGGACAAATATTCCTGGAATTTATGCTATTGGTGATGTGATTCCTGGTCCCATGCTTGCACACAAGGCTGAAGAAGATGGCGTAGCCTGTGCAGAGCTTATTGCAGGAAAACCTGGGCACGTGGACTATGACACTGTACCTGGAATTGTTTACACACATCCAGAGGTAGCTTCAGTAGGAAAGACAGAGGAGCAGGTCA
>PIST-19
AGTTCTTGTTTCTGCTGGCAGATCACCTTATACCAAAGGTCTTGGACTGGAAGAGCTTGGAGTAAAACTGGATAGAATGGGACGTGTGGAAGTTGATGATCATTTCAGGACAAATATTCCTGGAATTTATGCTATTGGTGATGTGATTCCTGGTCCCATGCTTGCACACAAGGCTGAAGAAGATGGCGTAGCCTGTGCAGAGCTTATTGCAGGAAAACCTGGGCATGTGGACTATGACACTGTACCTGGAATTGTTTACACACATCCAGAGGTAGCTTCAGTAGGAAAGACAGAGGAGCAGGTCA
>PICH-X3
AGTTCTTGTTTCTGCTGGCAGATCACCTTATACCAAAGGTCTTGGACTGGAAGAGCTTGGAGTAAAACTGGATAGAATGGGACGTGTGGAAGTTGATGATCATTTCAGGACAAATATTCCTGGAATTTATGCTATTGGTGATGTGATTCCTGGTCCCATGCTTGCACACAAGGCTGAAGAAGATGGCGTAGCCTGTGCAGAGCTTATTGCAGGAAAACCTGGGCATGTGGACTATGACACTGTACCTGGAATTGTTTACACACATCCAGAGGTAGCTTCAGTAGGAAAGACAGAGGAGCAGGTCA
>PIST-1
AGTTCTTGTTTCTGCTGGCAGATCACCTTATACCAAAGGTCTTGGACTGGAAGAGCTTGGAGTAAAACTGGATAGAATGGGACGTGTGGAAGTTGATGATCATTTCAGGACAAATATTCCTGGAATTTATGCTATTGGTGATGTGATTCCTGGTCCCATGCTTGCACACAAGGCTGAAGAAGATGGCGTAGCCTGTGCAGAGCTTATTGCAGGAAAACCTGGGCATGTGGACTATGACACTGTACCTGGAATTGTTTACACACATCCAGAGGTAGCTTCAGTAGGAAAGACAGAGGAGCAGGTCA
>PIST-6
AGTTCTTGTTTCTGCTGGCAGATCACCTTATACCAAAGGTCTTGGACTGGAAGAGCTTGGAGTAAAACTGGATAGAATGGGACGTGTGGAAGTTGATGATCATTTCAGGACAAATATTCCTGGAATTTATGCTATTGGTGATGTGATTCCTGGTCCCATGCTTGCACACAAGGCTGAAGAAGATGGCGTAGCCTGTGCAGAGCTTATTGCAGGAAAACCTGGGCATGTGGACTATGACACTGTACCTGGAATTGTTTACACACATCCAGAGGTAGCTTCAGTAGGAAAGACAGAGGAGCAGGTCA
>PICH-X1
AGTTCTTGTTTCTGCTGGCAGATCACCTTATACCAAAGGTCTTGGACTGGAAGAGCTTGGAGTAAAACTGGATAGAATGGGACGTGTGGAAGTTGATGATCATTTCAGGACAAATATTCCTGGAATTTATGCTATTGGTGATGTGATTCCTGGTCCCATGCTTGCACACAAGGCTGAAGAAGATGGCGTAGCCTGTGCAGAGCTTATTGCAGGAAAACCTGGGCATGTGGACTATGACACTGTACCTGGAATTGTTTACACACATCCAGAGGTAGCTTCAGTAGGAAAGACAGAGGAGCAGGTCA
>PIST-11
AGTTCTTGTTTCTGCTGGCAGATCACCTTATACCAAAGGTCTTGGACTGGAAGAGCTTGGAGTAAAACTGGATAGAATGGGACGTGTGGAAGTTGATGATCATTTCAGGACAAATATTCCTGGAATTTATGCTATTGGTGATGTGATTCCTGGTCCCATGCTTGCACACAAGGCTGAAGAAGATGGCGTAGCCTGTGCAGAGCTTATTGCAGGAAAACCTGGGCATGTGGACTATGACACTGTACCTGGAATTGTTTACACACATCCAGAGGTAGCTTCAGTAGGAAAGACAGAGGAGCAGGTCA
>PIST-2
AGTTCTTGTTTCTGCTGGCAGATCACCTTATACCAAAGGTCTTGGACTGGAAGAGCTTGGAGTAAAACTGGATAGAATGGGACGTGTGGAAGTTGATGATCATTTCAGGACAAATATTCCTGGAATTTATGCTATTGGTGATGTGATTCCTGGTCCCATGCTTGCACACAAGGCTGAAGAAGATGGCGTAGCCTGTGCAGAGCTTATTGCAGGAAAACCTGGGCATGTGGACTATGACACTGTACCTGGAATTGTTTACACACATCCAGAGGTAGCTTCAGTAGGAAAGACAGAGGAGCAGGTCA
>PICH-X2
AGTTCTTGTTTCTGCTGGCAGATCACCTTATACCAAAGGTCTTGGACTGGAAGAGCTTGGAGTAAAACTGGATAGAATGGGACGTGTGGAAGTTGATGATCATTTCAGGACAAATATTCCTGGAATTTATGCTATTGGTGATGTGATTCCTGGTCCCATGCTTGCACACAAGGCTGAAGAAGATGGCGTAGCCTGTGCAGAGCTTATTGCAGGAAAACCTGGGCATGTGGACTATGACACTGTACCTGGAATTGTTTACACACATCCAGAGGTAGCTTCAGTAGGAAAGACAGAGGAGCAGGTCA
>PIST-8
AGTTCTTGTTTCTGCTGGCAGATCACCTTATACCAAAGGTCTTGGACTGGAAGAGCTTGGAGTAAAACTGGATAGAATGGGACGTGTGGAAGTTGATGATCATTTCAGGACAAATATTCCTGGAATTTATGCTATTGGTGATGTGATTCCTGGTCCCATGCTTGCACACAAGGCTGAAGAAGATGGCGTAGCCTGTGCAGAGCTTATTGCAGGAAAACCTGGGCATGTGGACTATGACACTGTACCTGGAATTGTTTACACACATCCAGAGGTAGCTTCAGTAGGAAAGACAGAGGAGCAGGTCA
>PIST-13
AGTTCTTGTTTCTGCTGGCAGATCACCTTATACCAAAGGTCTTGGACTGGAAGAGCTTGGAGTAAAACTGGATAGAATGGGACGTGTGGAAGTTGATGATCATTTCAGGACAAATATTCCTGGAATTTATGCTATTGGTGATGTGATTCCTGGTCCCATGCTTGCACACAAGGCTGAAGAAGATGGCGTAGCCTGTGCAGAGCTTATTGCAGGAAAACCTGGGCATGTGGACTATGACACTGTACCTGGAATTGTTTACACACATCCAGAGGTAGCTTCAGTAGGAAAGACAGAGGAGCAGGTCA
>PIST-9
AGTTCTTGTTTCTGCTGGCAGATCACCTTATACCAAAGGTCTTGGACTGGAAGAGCTTGGAGTAAAACTGGATAGAATGGGACGTGTGGAAGTTGATGATCATTTCAGGACAAATATTCCTGGAATTTATGCTATTGGTGATGTGATTCCTGGTCCCATGCTTGCACACAAGGCTGAAGAAGATGGCGTAGCCTGTGCAGAGCTTATTGCAGGAAAACCTGGGCATGTGGACTATGACACTGTACCTGGAATTGTTTACACACATCCAGAGGTAGCTTCAGTAGGAAAGACAGAGGAGCAGGTCA
>PIST-10
AGTTCTTGTTTCTGCTGGCAGATCACCTTATACCAAAGGTCTTGGACTGGAAGAGCTTGGAGTAAAACTGGATAGAATGGGACGTGTGGAAGTTGATGATCATTTCAGGACAAATATTCCTGGAATTTATGCTATTGGTGATGTGATTCCTGGTCCCATGCTTGCACACAAGGCTGAAGAAGATGGCGTAGCCTGTGCAGAGCTTATTGCAGGAAAACCTGGGCATGTGGACTATGACACTGTACCTGGAATTGTTTACACACATCCAGAGGTAGCTTCAGTAGGAAAGACAGAGGAGCAGGTCA
>PIST-4
AGTTCTTGTTTCTGCTGGCAGATCACCTTATACCAAAGGTCTTGGACTGGAAGAGCTTGGAGTAAAACTGGATAGAATGGGACGTGTGGAAGTTGATGATCATTTCAGGACAAATATTCCTGGAATTTATGCTATTGGTGATGTGATTCCTGGTCCCATGCTTGCACACAAGGCTGAAGAAGATGGCGTAGCCTGTGCAGAGGTTATTGCAGGAAAACCTGGGCATGTGGACTATGACACTGTACCTGGAATTGTTTACACACATCCAGAGGTAGCTTCAGTAGGAAAGACAGAGGAGCAGGTCA
>PIST-3
AGTTCTTGTTTCTGCTGGCAGATCACCTTATACCAAAGGTCTTGGACTGGAAGAGCTTGGAGTAAAACTGGATAGAATGGGACGTGTGGAAGTTGATGATCATTTCAGGACAAATATTCCTGGAATTTATGCTATTGGTGATGTGATTCCTGGTCCCATGCTTGCACACAAGGCTGAAGAAGATGGCGTAGCCTGTGCAGAGGTTATTGCAGGAAAACCTGGGCATGTGGACTATGACACTGTACCTGGAATTGTTTACACACATCCAGAGGTAGCTTCAGTAGGAAAGACAGAGGAGCAGGTCA
>PIST-7
AGTTCTTGTTTCTGCTGGCAGATCACCTTATACCAAAGGTCTTGGACTGGAAGAGCTTGGAGTAAAACTGGATAGAATGGGACGTGTGGAAGTTGATGATCATTTCAGGACAAATATTCCTGGAATTTATGCTATTGGTGATGTGATTCCTGGTCCCATGCTTGCACACAAGGCTGAAGAAGATGGCGTAGCCTGTGCAGAGGTTATTGCAGGAAAACCTGGGCATGTGGACTATGACACTGTACCTGGAATTGTTTACACACATCCAGAGGTAGCTTCAGTAGGAAAGACAGAGGAGCAGGTCA
>PILA-21
AGTTCTTGTTTCTGCTGGCAGATCACCTTATACCAAAGGTCTTGGACTGGAAGAGCTTGGAGTAAAACTGGATAGAATGGGATGTGTGGAAGTTGATGATCATTTCAGGACAAATATTCCTGGAATTTATGCTATTGGTGATGTGATTCCTGGTCCCATGCTTGCACACAAGGCTGAAGAAGATGGCGTAGCCTGTGCAGAGGTTATTGCAGGAAAACCTGGGCATGTGGACTATGACACTGTACCTGGAATTGTTTACACACATCCAGAGGTAGCTTCAGTAGGAAAGACAGAGGAGCAGGTCA
>PILA-19
AGTTCTTGTTTCTGCTGGCAGATCACCTTATACCAAAGGTCTTGGACTGGAAGAGCTTGGAGTAAAACTGGATAGAATGGGACGTGTGGAAGTTGATGATCATTTCAGGACAAATATTCCTGGAATTTATGCTATTGGTGATGTGATTCCTGGTCCCATGCTTGCACACAAGGCTGAAGAAGATGGCGTAGCCTGTGCAGAGGTTATTGCAGGAAAACCTGGGCATGTGGACTATGACACTGTACCTGGAATTGTTTACACACATCCAGAGGTAGCTTCAGTAGGAAAGACAGAGGAGCAGGTCA
>PILA-17
AGTTCTTGTTTCTGCTGGCAGATCACCTTATACCAAAGGTCTTGGACTGGAAGAGCTTGGAGTAAAACTGGATAGAATGGGACGTGTGGAAGTTGATGATCATTTCAGGACAAATATTCCTGGAATTTATGCTATTGGTGATGTGATTCCTGGTCCCATGCTTGCACACAAGGCTGAAGAAGATGGCGTAGCCTGTGCAGAGGTTATTGCAGGAAAACCTGGGCATGTGGACTATGACACTGTACCTGGAATTGTTTACACACATCCAGAGGTAGCTTCAGTAGGAAAGACAGAGGAGCAGGTCA
>PILA-27
AGTTCTTGTTTCTGCTGGCAGATCACCTTATACCAAAGGTCTTGGACTGGAAGAGCTTGGAGTAAAACTGGATAGAATGGGACGTGTGGAAGTTGATGATCATTTCAGGACAAATATTCCTGGAATTTATGCTATTGGTGATGTGATTCCTGGTCCCATGCTTGCACACAAGGCTGAAGAAGATGGCGTAGCCTGTGCAGAGCTTATTGCAGGAAAACCTGGGCATGTGGACTATGACACTGTACCTGGAATTGTTTACACACATCCAGAGGTAGCTTCAGTAGGAAAGACAGAGGAGCAGGTCA
>PILA-18
AGTTCTTGTTTCTGCTGGCAGATCACCTTATACCAAAGGTCTTGGACTGGAAGAGCTTGGAGTAAAACTGGATAGAATGGGACGTGTGGAAGTTGATGATCATTTCAGGACAAATATTCCTGGAATTTATGCTATTGGTGATGTGATTCCTGGTCCCATGCTTGCACACAAGGCTGAAGAAGATGGCGTAGCCTGTGCAGAGCTTATTGCAGGAAAACCTGGGCATGTGGACTATGACACTGTACCTGGAATTGTTTACACCCATCCAGAGGTAGCTTCAGTAGGAAAGACAGAGGAGCAGGTCA
>PILA-28
AGTTCTTGTTTCTGCTGGCAGATCACCTTATACCAAAGGTCTTGGACTGGAAGAGCTTGGAGTAAAACTGGATAGAATGGGACGTGTGGAAGTTGATGATCATTTCAGGACAAATATTCCGGGAATTTATGCTATTGGTGATGTGATTCCTGGTCCCATGCTTGCACACAAGGCTGAAGAAGATGGTGTAGCCTGTGCAGAGCTTATTGCAGGAAAACCCGGGCATGTGGACTATGACACTGTACCTGGAATTGTTTACACACATCCAGAGGTAGCTTCAGTAGGAAAGACAGAGGAGCAGGTCA
>PILA-29
AGTTCTTGTTTCTGCTGGCAGATCACCTTATACCAAAGGTCTTGGACTGGAAGAGCTTGGAGTAAAACTGGATAGAATGGGACGTGTGGAAGTTGATGATCATTTCAGGACAAATATTCCTGGAATTTATGCTATTGGTGATGTGATTCCTGGTCCCATGCTTGCACACAAGGCTGAAGAAGATGGCGTAGCCTGTGCAGAGGTTATTGCAGGAAAACCTGGGCATGTGGACTATGACACTGTACCTGGAATTGTTTACACCCATCCAGAGGTAGCTTCAGTAGGAAAGACAGAGGAGCAGGTCA
>PILA-24
AGTTCTTGTTTCTGCTGGCAGATCACCTTATACCAAAGGTCTTGGACTGGAAGAGCTTGGAGTAAAACTGGATAGAATGGGACGTGTGGAAGTTGATGATCATTTCAGGACAAATATTCCTGGAATTTATGCTATTGGTGATGTGATTCCTGGTCCCATGCTTGCACACAAGGCTGAAGAAGATGGCGTAGCCTGTGCAGAGGTTATTGCAGGAAAACCTGGGCATGTGGACTATGACACTGTACCTGGAATTGTTTACACACATCCAGAGGTAGCTTCAGTAGGAAAGACAGAGGAGCAGGTCA
>PILA-20
AGTTCTTGTTTCTGCTGGCAGATCACCTTATACCAAAGGTCTTGGACTGGAAGAGCTTGGAGTAAAACTGGATAGAATGGGACGTGTGGAAGTTGATGATCATTTCAGGACAAATATTCCTGGAATTTATGCTATTGGTGATGTGATTCCTGGTCCCATGCTTGCACACAAGGCTGAAGAAGATGGCGTAGCCTGTGCAGAGGTTATTGCAGGAAAACCTGGGCATGTGGACTATGACACTGTACCTGGAATTGTTTACACACATCCAGAGGTAGCTTCAGTAGGAAAGACAGAGGAGCAGGTCN
>PILA-26
AGTTCTTGTTTCTGCTGGCAGATCACCTTATACCAAAGGTCTTGGACTGGAAGAGCTTGGAGTAAAACTGGATAGAATGGGACGTGTGGAAGTTGATGATCATTTCAGGACAAATATTCCTGGAATTTATGCTATTGGTGATGTGATTCCTGGTCCCATGCTTGCACACAAGGCTGAAGAAGATGGCGTAGCCTGTGCAGAGGTTATTGCAGGAAAACCTGGGCATGTGGACTATGACACTGTACCTGGAATTGTTTACACACATCCAGAGGTAGCTTCAGTAGGAAAGACAGAGGAGCAGGTNN
>PILA-23
AGTTCTTGTTTCTGCTGGCAGATCACCTTATACCAAAGGTCTTGGACTGGAAGAGCTTGGAGTAAAACTGGATAGAATGGGACGTGTGGAAGTTGATGATCATTTCAGGACAAATATTCCTGGAATTTATGCTATTGGTGATGTGATTCCTGGTCCCATGCTTGCACACAAGGCTGAAGAAGATGGCGTAGCCTGTGCAGAGGTTATTGCAGGAAAACCTGGGCATGTGGACTATGACACTGTACCTGGAATTGTTTACACACATCCAGAGGTAGCTTCAGTAGGAAAGACAGAGGAGCAGGTCA
>PIAL-AO
AGTTCTTGTTTCTGCTGGCAGATCACCTTATACCAAAGGTCTTGGACTGGAAGAGCTTGGAGTAAAACTGGATAGAATGGGACGTGTGGAAGTTGATGATCATTTCAGGACAAATATTCCTGGAATTTATGCTATTGGTGATGTGATTCCTGGTCCCATGCTTGCACACAAGGCTGAAGAAGATGGCGTAGCCTGTGCAGAGGTTATTGCAGGAAAACCTGGGCATGTGGACTATGACACTGTACCTGGAATTGTTTACACACATCCAGAGGTAGCTTCAGTAGGAAAGACAGAGGAGCAGGTCA
