# Supplementary material for: An empirical evaluation of two-stage species tree inference strategies using a multilocus dataset from North American pines
Source: BMC Evol Biol. 2014 Mar 29;14:67. doi: 10.1186/1471-2148-14-67 (PMC4021425; doi:10.1186/1471-2148-14-67)
Supplement: Additional file 3 — Zip archive containing data filesDp,Dp,0,Ds,Ds,0, and a description of these files. [file 1471-2148-14-67-S3.zip › DeGiorgioEtAl_2014_AdditionalFile1/Dataset_Dp0/CL3097Contig1_01.fas]

>PIAL-16
TGCCTCTTCCTCTACCCACAACCTGGTTTTAATTGGCACAAGGAATTCAAGCTTGATGTTCAGACAACATAATAACCTCAATGCTATTAACAAAGAACATTTTATACCACTCTAGAGTCTATATAACTCTCTTACTTCAAAACTGCAATAATCGATGCAAGAACAATGATAGAAATCTCACCTGGAGAGTATTAGGGCCCTTTTCTCTGCCTCTATTAATGACTTAGCTTTGGACAAGGATTCACTTTCCACCTCACCCTCCAGCCGCAGTTGTTCAAGCTGCTGCTTCTCAAAAAGAAGTTCTGTTTCCTCTTTTAATATTGTCTTCTTTAGTTCATCAACCTCAACCTTCAAACTTGG
>PIAL-17
TGCCTCTTCCTCTACCCACAACCTGGTTTTAATTGGCACAAGGAATTCAAGCTTGATGTTCAGACAACATAATAACCTCAATGCTATTAACAAAGAACATTTTATACCACTCTAGAGTCTATATAACTCTCTTACTTCAAAACTGCAATAATCGATGCAAGAACAATGATAGAAATCTCACCTGGAGAGTATTAGGGCCCTTTTCTCTGCCTCTATTAATGACTTAGCTTTGGACAAGGATTCACTTTCCACCTCACCCTCCAGCCGCAGTTGTTCAAGCTGCTGCTTCTCAAAAAGAAGTTCTGTTTCCTCTTTTAATATTGTCTTCTTTAGTTCATCAACCTCAACCTTCAAACTTGG
>PIAL-7
TGCCTCTTCCTCTACCCACAACCTGGTTTTAATTGGCACAAGGAATTCAAGCTTGATGTTCAGACAACATAATAACCTCAATGCTATTAACAAAGAACATTTTATACCACTCTAGAGTCTATATAACTCTCTTACTTCAAAACTGCAATAATCGATGCAAGAACAATGATAGAAATCTCACCTGGAGAGTATTAGGGCCCTTTTCTCTGCCTCTATTAATGACTTAGCTTTGGACAAGGATTCACTTTCCACCTCACCCTCCAGCCGCAGTTGTTCAAGCTGCTGCTTCTCAAAAAGAAGTTCTGTTTCCTCTTTTAATATTGTCTTCTTTAGTTCATCAACCTCAACCTTCAAACTTGG
>PIAL-5
TGCCTCTTCCTCTACCCACAACCTGGTTTTAATTGGCACAAGGAATTCAAGCTTGATGTTCAGACAACATAATAACCTCAATGCTATTAACAAAGAACATTTTATACCACTCTAGAGTCTATATAACTCTCTTACTTCAAAACTGCAATAATCGATGCAAGAACAATGATAGAAATCTCACCTGGAGAGTATTAGGGCCCTTTTCTCTGCCTCTATTAATGACTTAGCTTTGGACAAGGATTCACTTTCCACCTCACCCTCCAGCCGCAGTTGTTCAAGCTGCTGCTTCTCAAAAAGAAGTTCTGTTTCCTCTTTTAATATTGTCTTCTTTAGTTCATCAACCTCAACCTTCAAACTTGG
>PIAL-3
TGCCTCTTCCTCTACCCACAACCTGGTTTTAATTGGCACAAGGAATTCAAGCTTGATGTTCAGACAACATAATAACCTCAATGCTATTAACAAAGAACATTTTATACCACTCTAGAGTCTATATAACTCTCTTACTTCAAAACTGCAATAATCGATGCAAGAACAATGATAGAAATCTCACCTGGAGAGTACTAGGGCCCTTTTCTCTGCCTCTATTAATGACTTAGCTTTGGACAAGGATTCACTTTCCACCTCACCCTCCAGCCGCAGTTGTTCAAGCTGCTGCTTCTCAAAAAGAAGTTCTGTTTCCTCTTTTAATATTGTCTTCTTTAGTTCATCAACCTCAACCTTCAAACTTGG
>PIAL-15
TGCCTCTTCCTCTACCCACAACCTGGTTTTAATTGGCACAAGGAATTCAAGCTTGATGTTCAGACAACATAATAACCTCAATGCTATTAACAAAGAACATTTTATACCACTATAGAGTCTATATAACTCTCTTACTTCAAAACTGCAATAATCGATGCAAGAACAATGATAGAAATCTCACCTGGAGAGTATTAGGGCCCTTTTCTCTGCCTCTATTAATGACTTAGCTTTGGACAAAGATTCACTTTCCACCTCACCCTCCAGCCGCAGTTGTTCAAGCTGCTGCTTCTCAAAAAGAAGTTCTGTTTCCTCTTTTAATATTGTCTTCTTTAGTTCATCAACCTCAACCTTCAAACTTGG
>PIAL-6
TGCCTCTTCCTCTACCCACAACCTGGTTTTAATTGGCACAAGGAATTCAAGCTTGATGTTCAGACAACATAATAACCTCAATGCTATTAACAAAGAACATTTTATACCACTCTAGAGTCTATATAACTCTCTTACTTCAAAACTGCAATAATCGATGCAAGAACAATGATAGAAATCTCACCTGGAGAGTATTAGGGCCCTTTTCTCTGCCTCTATTAATGACTTAGCTTTGGACAAGGATTCACTTTCCACCTCACCCTCCAGCCGCAGTTGTTCAAGCTGCTGCTTCTCAAAAAGAAGTTCTGTTTCCTCTTTTAATATTGTCTTCTTTAGTTCATCAACCTCAACCTTCAAACTTGG
>PIAL-13
TGCCTCTTCCTCTACCCACAACCTGGTTTTAATTGGCACAAGGAATTCAAGCTTGATGTTCAGACAACATAATAACCTCAATGCTATTAACAAAGAACATTTTATACCACTCTAGAGTCTATATAACTCTCTTACTTCAAAACTGCAATAATCGATGCAAGAACAATGATAGAAATCTCACCTGGAGAGTACTAGGGCCCTTTTCTCTGCCTCTATTAATGACTTAGCTTTGGACAAGGATTCACTTTCCACCTCACCCTCCAGCCGCAGCTGTTCAAGCTGCTGCTTCTCAAAAAGAAGATCTGTTTCCTCTTTTAATATTGTCTTCTTTAGTTCATCAACCTCAACCTTCAAACTTGG
>PIAL-4
TGCCTCTTCCTCTACCCACAACCTGGTTTTAATTGGCACAAGGAATTCAAGCTTGATGTTCAGACAACATAATAACCTCAATGCTATTAACAAAGAACATTTTATACCACTCTAGAGTCTATATAACTCTCTTACTTCAAAACTGCAATAATCGATGCAAGAACAATGATAGAAATCTCACCTGGAGAGTATTAGGGCCCTTTTCTCTGCCTCTATTAATGACTTAGCTTTGGACAAGGATTCACTTTCCACCTCACCCTCCAGCCGCAGTTGTTCAAGCTGCTGCTTCTCAAAAAGAAGTTCTGTTTCCTCTTTTAATATTGTCTTCTTTAGTTCATCAACCTCAACCTTCAAACTTGG
>PIAL-10
TGCCTCTTCCTCTACCCACAACCTGGTTTTAATTGGCACAAGGAATTCAAGCTTGATGTTCAGACAACATAATAACCTCAATGCTATTAACAAAGAACATTTTATACCACTCTAGAGTCTATATAACTCTCTTACTTCAAAACTGCAATAATCGATGCAAGAACAATGATAGAAATCTCACCTGGAGAGTACTAGGGCCCTTTTCTCTGCCTCTATTAATGACTTAGCTTTGGACAAGGATTCACTTTCCACCTCACCCTCCAGCCGCAGTTGTTCAAGCTGCTGCTTCTCAAAAAGAAGTTCTGTTTCCTCTTTTAATATTGTCTTCTTTAGTTCATCAACCTCAACCTTCAAACTTGG
>PIAY-6
TGCCTCTTCCTCTACCCACAACCTGGTTTTAATTGGCACAAGGAATTCAAGCTTGATGTTCAGACAACATAATAACCTCAATGCTATTAACAAAGAACATTTTATACCACTCTAGAGTCTATATAACTCTCTTACTTCAAAACTGCAATAATCGATGCAAGAACAATGATAGAAATCTCACCTGGAGAGTATTAGGGCCCTTTTCTCTGCCTCTATTAATGACTTAGCTTTGGACAAGGATTCACTTTCCACCTCACCCTCCAGCCGCAGTTGTTCAAGCTGCTGCTTCTCAAAAAGAAGTTCTGTTTCCTCTTTTAATATTGTCTTCTTTAGTTCATCAACCTCAACCTTCAAACTTGG
>PIAY-4
TGCCTCTTCCTCTACCCACAACCTGGTTTTAATTGGCACAAGGAATTCAAGCTTGATGTTCAGACAACATAATAACCTCAATGCTATTAACAAAGAACATTTTATACCACTCTAGAGTCTATATAACTCTCTTACTTCAAAACTGCAATAATCGATGCAAGAACAATGATAGAAATCTCACCTGGAGAGTATTAGGGCCCTTTTCTCTGCCTCTATTAATGACTTAGCTTTGGACAAGGATTCACTTTCCACCTCACCCTCCAGCCGCAGTTGTTCAAGCTGCTGCTTCTCAAAAAGAAGTTCTGTTTCCTCTTTTAATATTGTCTTCTTTAGTTCATCAACCTCAACCTTCAAACTTGG
>PIAY-15
TGCCTCTTCCTCTACCCACAACCTGGTTTTAATTGGCACAAGGAATTCAAGCTTGATGTTCAGACAACATAATAACCTCAATGCTATTAACAAAGAACATTTTATACCACTCTAGAGTCTATATAACTCTCTTACTTCAAAACTGCAATAATCGATGCAAGAACAATGATAGAAATCTCACCTGGAGAGTACTAGGGCCCTTTTCTCTGCCTCTATTAATGACTTAGCTTTGGACAAGGATTCACTTTCCACCTCACCCTCCAGCCGCAGTTGTTCAAGCTGCTGCTTCTCAAAAAGAAGTTCTGTTTCCTCTTTTAATATTGTCTTCTTTAGTTCATCAACCTCAACCTTCAAACTTGG
>PIAY-5
TGCCTCTTCCTCTACCCACAACCTGGTTTTAATTGGCACAAGGAATTCAAGCTTGATGTTCAGACAACATAATAACCTCAATGCTATTAACAAAGAACATTTTATACCACTCTAGAGTCTATATAACTCTCTTACTTCAAAACTGCAATAATCGATGCAAGAACAATGATAGAAATCTCACCTGGAGAGTATTAGGGCCCTTTTCTCTGCCTCTATTAATGACTTAGCTTTGGACAAGGATTCACTTTCCACCTCACCCTCCAGCCGCAGTTGTTCAAGCTGCTGCTTCTCAAAAAGAAGTTCTGTTTCCTCTTTTAATATTGTCTTCTTTAGTTCATCAACCTCAACCTTCAAACTTGG
>PIAY-9
TGCCTCTTCCTCTACCCACAACCTGGTTTTAATTGGCACAAGGAATTCAAGCTTGATGTTCAGACAACATAATAACCTCAATGCTATTAACAAAGAACATTTTATACCACTCTAGAGTCTATATAACTCTCTTATTTCAAAACTGCAATAATCGATGCAAGAACAATGATAGAAATCTCACCTGGAGAGTATTAGGGCCCTTTTCTCTGCCTCTATTAATGACTTAGCTTTGGACAAGGATTCACTTTCCACCTCACCCTCCAGCCGCAGTTGTTCAAGCTGCTGCTTCTCAAAAAGAAGTTCTGTTTCCTCTTTTAATATTGTCTTCTTTAGTTCCTGCACCTCAACCTTCAAACTTGG
>PIAY-14
TGCCTCTTCCTCTACCCACAACCTGGTTTTAATTGGCACAAGGAATTCAAGCTTGATGTTCAGACAACATAATAACCTCAATGCTATTAACAAAGAACATTTTATACCACTCTAGAGTCTATATAACTCTCTTACTTCAAAACTGCAATAATCGATGCAAGAACAATGATAGAAATCTCACCTGGAGAGTATTAGGGCCCTTTTCTCTGCCTCTATTAATGACTTAGCTTTGGACAAGGATTCACTTTCCACCTCACCCTCCAGCCGCAGTTGTTCAAGCTGCTGCTTCTCAAAAAGAAGTTCTGTTTCCTCTTTTAATATTGTCTTCTTTAGTTCATCAACCTCAACCTTCAAACTTGG
>PIAY-3
TGCCTCTTCCTCTACCCACAACCTGGTTTTAATTGGCACAAGGAATTCAAGCTTGATGTTCAGACAACATAATAACCTCAATGCTATTAACAAAGAACATTTTATACCACTCTAGAGTCTATATAACTCTCTTACTTCAAAACTGCAATAATCGATGCAAGAACAATGATAGAAATCTCACCTGGAGAGTATTAGGGCCCTTTTCTCTGCCTCTATTAATGACTTAGCTTTGGACAAGGATTCACTTTCCACCTCACACTCCAGCCGCAGTTGTTCAAGCTGCTGCTTCTCAAAAAGAAGTTCTGTTTCCTCTTTTAATATTGTCTTCTTTAGTTCATCAACCTCAACCTTCAAACTTGG
>PIAY-10
TGCCTCTTCCTCTACCCACAACCTGGTTTTAATTGGCACAAGGAATTCAAGCTTGATGTTCAGACAACATAATAACCTCAATGCTATTAACAAAGAACATTTTATACCACTCTAGAGTCTATATAACTCTCTTACTTCAAAACTGCAATAATCGATGCAAGAACAATGATAGAAATCTCACCTGGAGAGTATTAGGGCCCTTTTCTCTGCCTCTATTAATGACTTAGCTTTGGACAAGGATTCACTTTCCACCTCACCCTCCAGCCGCAGTTGTTCAAGCTGCTGCTTCTCAAAAAGAAGTTCTGTTTCCTCTTTTAATATTGTCTTCTTTAGTTCATCAACCTCAACCTTCAAACTTGG
>PIAY-19
TGCCTCTTCCTCTACCCACAACCTGGTTTTAATTGGCACAAGGAATTCAAGCTTGATGTTCAGACAACATAATAACCTCAATGCTATTAACAAAGAACATTTTATACCACTCTAGAGTCTATATAACTCTCTTACTTCAAAACTGCAATAATCGATGCAAGAACAATGATAGAAATCTCACCTGGAGAGTATTAGGGCCCTTTTCTCTGCCTCTATTAATGACTTAGCTTTGGACAAGGATTCACTTTCCACCTCACCCTCCAGCCGCAGTTGTTCAAGCTGCTGCTTCTCAAAAAGAAGTTCTGTTTCCTCTTTTAATATTGTCTTCTTTAGTTCATCAACCTCAACCTTCAAACTTGG
>PIAY-2
TGCCTCTTCCTCTACCCACAACCTGGTTTTAATTGGCACAAGGAATTCAAGCTTGATGTTCAGACAACATAATAACCTCAATGCTATTAACAAAGAACATTTTATACCACTCTAGAGTCTATATAACTCTCTTACTTCAAAACTGCAATAATCGATGCAAGAACAATGATAGAAATCTCACCTGGAGAGTATTAGGGCCCTTTTCTCTGCCTCTATTAATGACTTAGCTTTGGACAAGGATTCACTTTCCACCTCACACTCCAGCCGCAGTTGTTCAAGCTGCTGCTTCTCAAAAAGAAGTTCTGTTTCCTCTTTTAATATTGTCTTCTTTAGTTCATCAACCTCAACCTTCAAACTTGG
>PIAY-8
TGCCTCTTCCTCTACCCACAACCTGGTTTTAATTGGCACAAGGAATTCAAGCTTGATGTTCAGACAACATAATAACCTCAATGCTATTAACAAAGAACATTTTATACCACTCTAGAGTCTATATAACTCTCTTACTTCAAAACTGCAATAATCGATGCAAGAACAATGATAGAAATCTCACCTGGAGAGTATTAGGGCCCTTTTCTCTGCCTCTATTAATGACTTAGCTTTGGACAAGGATTCACTTTCCACCTCACCCTCCAGCCGCAGTTGTTCAAGCTGCTGCTTCTCAAAAAGAAGTTCTGTTTCCTCTTTTAATATTGTCTTCTTTAGTTCATCAACCTCAACCTTCAAACTTGG
>PIAY-16
TGCCTCTTCCTCTACCCACAACCTGGTTTTAATTGGCACAAGGAATTCAAGCTTGATGTTCAGACAACATAATAACCTCAATGCTATTAACAAAGAACATTTTATACCACTCTAGAGTCTATATAACTCTCTTACTTCAAAACTGCAATAATCGATGCAAGAACAATGATAGAAATCTCACCTGGAGAGTACTAGGGCCCTTTTCTCTGCCTCTATTAATGACTTAGCTTTGGACAAGGATTCACTTTCCACCTCACCCTCCAGCCGCAGTTGTTCAAGCTGCTGCTTCTCAAAAAGAAGTTCTGTTTCCTCTTTTAATATTGTCTTCTTTAGTTCATCAACCTCAACCTTCAAACTTGG
>PIAY-1
TGCCTCTTCCTCTACCCACAACCTGGTTTTAATTGGCACAAGGAATTCAAGCTTGATGTTCAGACAACATAATAACCTCAATGCTATTAACAAAGAACATTTTATACCACTCTAGAGTCTATATAACTCTCTTACTTCAAAACTGCAATAATCGATGCAAGAACAATGATAGAAATCTCACCTGGAGAGTACTAGGGCCCTTTTCTCTGCCTCTATTAATGACTTAGCTTTGGACAAGGATTCACTTTCCACCTCACCCTCCAGCCGCAGTTGTTCAAGCTGCTGCTTCTCAAAAAGAAGTTCTGTTTCCTCTTTTAATATTGTCTTCTTTAGTTCATCAACCTCAACCTTCAAACTTGG
>PIAY-17
TGCCTCTTCCTCTACCCACAACCTGGTTTTAATTGGCACAAGGAATTCAAGCTTGATGTTCAGACAACATAATAACCTCAATGCTATTAACAAAGAACATTTTATACCACTCTAGAGTCTATATAACTCTCTTACTTCAAAACTGCAATAATCGATGCAAGAACAATGATAGAAATCTCACCTGGAGAGTATTAGGGCCCTTTTCTCTGCCTCTATTAATGACTTAGCTTTGGACAAGGATTCACTTTCCACCTCACACTCCAGCCGCAGTTGTTCAAGCTGCTGCTTCTCAAAAAGAAGTTCTGTTTCCTCTTTTAATATTGTCTTCTTTAGTTCATCAACCTCAACCTTCAAACTTGG
>PIAY-18
TGCCTCTTCCTCTACCCACAACCTGGTTTTAATTGGCACAAGGAATTCAAGCTTGATGTTCAGACAACATAATAACCTCAATGCTATTAACAAAGAACATTTTATACCACTCTAGAGTCTATATAACTCTCTTACTTCAAAACTGCAATAATCGATGCAAGAACAATGATAGAAATCTCACCTGGAGAGTACTAGGGCCCTTTTCTCTGCCTCTATTAATGACTTAGCTTTGGACAAGGATTCACTTTCCACCTCACCCTCCAGCCGCAGTTGTTCAAGCTGCTGCTTCTCAAAAAGAAGTTCTGTTTCCTCTTTTAATATTGTCTTCTTTAGTTCATCAACCTCAACCTTCAAACTTGG
>PIAY-7
TGCCTCTTCCTCTACCCACAACCTGGTTTTAATTGGCACAAGGAATTCAAGCTTGATGTTCAGACAACATAATAACCTCAATGCTATTAACAAAGAACATTTTATACCACTCTAGAGTCTATATAACTCTCTTACTTCAAAACTGCAATAATCGATGCAAGAACAATGATAGAAATCTCACCTGGAGAGTATTAGGGCCCTTTTCTCTGCCTCTATTAATGACTTAGCTTTGGACAAGGATTCACTTTCCACCTCACCCTCCAGCCGCAGTTGTTCAAGCTGCTGCTTCTCAAAAAGAAGTTCTGTTTCCTCTTTTAATATTGTCTTCTTTAGTTCATCAACCTCAACCTTCAAACTTGG
>PIBU-1
TGCCTCTTCCTCTACCCACAACCTGGTTTTAATTGGCACAAGGAATTCAAGCTTGATGTTCAGACAACATAATGACGTCAATGCTATTAACAAAGAACATTTTATACCACTCTAGAGTCTATATAACTCTCTTACTTCAAAACTGCAATAATCGATGCAAGAACAATGATAGAAATCTCACCTGGAGAGTATTAGGGCCCTTTTCTCTGCCTCTATTAATGACTTAGCTTTGGACAAGGATCCACTTTTCACCTCACACTCCAGCCGCAGTTGTTCAAGCTGCTGCTTCTCAAAAAGAAGTTCTGTTTCCTCTTTCAATATTGTCTTCTTTAGTTCATCAACCTCAACCTTCAAACTTGG
>PIFL-10
TGCCTCTTCCTCTACCCACAACCTGGTTTTAATTGGCACAAGGAATTCAAGCTTGATGTTCAGACAACATAATAACCTCAATGCTATTAACAAAGAACATTTTATACCACTCTAGAGTCTATATAACTCTCTTACTTCAAAACTGCAATAATCGATGCAAGAACAATGATAGAAATCTCACCTGGAGAGTATTAGGGCCCTTTTCTCTGCCTCTATTAATGACTTAGCTTTGGACAAGGATTCACTTTCCACCTCACCCTCCAGCCGCAGTTGTTCAAGCTGCTGCTTCTCAAAAAGAAGTTCTGTTTCCTCTTTTAATATTGTCTTCTTTAGTTCATCAACCTCAACCTTCAAACTTGG
>PIFL-9
TGCCTCTTCCTCTACCCACAACCTGGTTTTAATTGGCACAAGGAATTCAAGCTTGATGTTCAGACAACATAATAACCTCAATGCTATTAACAAAGAACATTTTATACCACTCTAGAGTCTATATAACTCTCTTACTTCAAAACTGCAATAATCGATGCAAGAACAATGATAGAAATCTCACCTGGAGAGTACTAGGGCCCTTTTCTCTGCCTCTATTAATGACTTAGCTTTGGACAAGGATTCACTTTCCACCTCACCCTCCAGCCGCAGTTGTTCAAGCTGCTGCTTCTCAAAAAGAAGTTCTGTTTCCTCTTTTAATATTGTCTTCTTTAGTTCATCAACCTCAACCTTCAAACTTGG
>PIFL-3
TGCCTCTTCCTCTACCCACAACCTGGTTTTAATTGGCACAAGGAATTCAAGCTTGATGTTCAGACAACATAATAACCTCAATGCTATTAACAAAGAACATTTTATACCACTCTAGAGTCTATATAACTCTCTTACTTCAAAACTGCAATAATCGATGCAAGAACAATGATAGAAATCTCACCTGGAGAGTATTAGGGCCCTTTTCTCTGCCTCTATTAATGACTTAGCTTTGGACAAGGATTCACTTTCCACCTCACCCTCCAGCCGCAGTTGTTCAAGCTGCTGCTTCTCAAAAAGAAGTTCTGTTTCCTCTTTTAATATTGTCTTCTTTAGTTCATCAACCTCAACCTTCAAACTTGG
>PIFL-2
TGCCTCTTCCTCTACCCACAACCTGGTTTTAATTGGCACAAGGAATTCAAGCTTGATGTTCAGACAACATAATAACCTCAATGCTATTAACAAAGAACATTTTATACCACTCTAGAGTCTATATAACTCTCTTACTTCAAAACTGCAATAATCGATGCAAGAACAATGATAGAAATCTCACCTGGAGAGTATTAGGGCCCTTTTCTCTGCCTCTATTAATGACTTAGCTTTGGACAAGGATTCACTTTCCACCTCACCCTCCAGCCGCAGTTGTTCAAGCTGCTGCTTCTCAAAAAGAAGTTCTGTTTCCTCTTTTAATATTGTCTTCTTTAGTTCATCAACCTCAACCTTCAAACTTGG
>PIFL-15
TGCCTCTTCCTCTACCCACAACCTGGTTTTAATTGGCACAAGGAATTCAAGCTTGATGTTCAGACAACATAATAACCTCAATGCTATTAACAAAGAACATTTTATACCACTCTAGAGTCTATATAACTCTCTTACTTCAAAACTGCAATAATCGATGCAAGAACAATGATAGAAATCTCACCTGGAGAGTATTAGGGCCCTTTTCTCTGCCTCTATTAATGACTTAGCTTTGGACAAGGATTCACTTTCCACCTCACCCTCCAGCCGCAGTTGTTCAAGCTGCTGCTTCTCAAAAAGAAGTTCTGTTTCCTCTTTTAATATTGTCTTCTTTAGTTCATCAACCTCAACCTTCAAACTTGG
>PIFL-16
TGCCTCTTCCTCTACCCACAACCTGGTTTTAATTGGCACAAGGAATTCAAGCTTGATGTTCAGACAACATAATAACCTCAATGCTATTAACAAAGAACATTTTATACCACTCTAGAGTCTATATAACTCTCTTACTTCAAAACTGCAATAATCGATGCAAGAACAATGATAGAAATCTCACCTGGAGAGTATTAGGGCCCTTTTCTCTGCCTCTATTAATGACTTAGCTTTGGACAAGGATTCACTTTCCACCTCACCCTCCAGCCGCAGTTGTTCAAGCTGCTGCTTCTCAAAAAGAAGTTCTGTTTCCTCTTTTAATATTGTCTTCTTTAGTTCATCAACCTCAACCTTCAAACTTGG
>PIFL-4
TGCCTCTTCCTCTACCCACAACCTAGTTTTAATTGGCACAAGGAATTCAAGCTTGATGTTCAGACAACATAATAACCTCAATGCTATTTACAAAGAACATTTTATACCACTTTAGAGTCTATATAACTCTCTTACTTCAAATCTGCAATAATCGATGCAAGAACAATGATAGAAATCTCACCTGGAGAGTATTAGGGCCCTTTTCTCTGCCTCTATTAATGACTTAGCTTTGGACAAGGATTCACTTTCCACCTCACCCTCCAGCCGCAGTTGTTCAAGCTGCTGCTTCTCAAAAAGAAGTTCTGTTTCCTCTTTTAATATTGTCTTCTTTAGTTCATCAACCTCAACCTTCAAACTTGG
>PIFL-13
TGCCTCTTCCTCTACCCACAACCTGGTTTTAATTGGCACAAGGAATTCAAGCTTGATGTTCAGACAACATAATAACCTCAATGCTATTAACAAAGAACATTTTATACCACTCTAGAGTCTATATAACTCTCTTACTTCAAAACTGCAATAATCGATGCAAGAACAATGATAGAAATCTCACCTGGAGAGTATTAGGGCCCTTTTCTCTGCCTCTATTAATGACTTAGCTTTGGACAAGGATTCACTTTCCACCTCACCCTCCAGCCGCAGTTGTTCAAGCTGCTGCTTCTCAAAAAGAAGTTCTGTTTCCTCTTTTAATATTGTCTTCTTTAGTTCATCAACCTCAACCTTCAAACTTGG
>PIFL-14
TGCCTCTTCCTCTACCCACAACCTGGTTTTAATTGGCACAAGGAATTCAAGCTTGATGTTCAGACAACATAATAACCTCAATGCTATTAACAAAGAACATTTTATACCACTCTAGAGTCTATATAACTCTCTTACTTCAAAACTGCAATAATCGATGCAAGAACAATGATAGAAATCTCACCTGGAGAGTATTAGGGCCCTTTTCTCTGCCTCTATTAATGACTTAGCTTTGGACAAGGATTCACTTTCCACCTCACCCTCCAGCCGCAGTTGTTCAAGCTGCTGCTTCTCAAAAAGAAGTTCTGTTTCCTCTTTTAATATTGTCTTCTTTAGTTCATCAACCTCAACCTTCAAACTTGG
>PIFL-12
TGCCTCTTCCTCTACCCACAACCTGGTTTTAATTGGCACAAGGAATTCAAGCTTGATGTTCAGACAACATAATAACCTCAATGCTATTAACAAAGAACATTTTATACCACTCTAGAGTCTATATAACTCTCTTACTTCAAAACTGCAATAATCGATGCAAGAACAATGATAGAAATCTCACCTGGAGAGTATTAGGGCCCTTTTCTCTGCCTCTATTAATGACTTAGCTTTGGACAAGGATTCACTTTCCACCTCACCCTCCAGCCGCAGTTGTTCAAGCTGCTGCTTCTCAAAAAGAAGTTCTGTTTCCTCTTTTAATATTGTCTTCTTTAGTTCATCAACCTCAACCTTCAAACTTGG
>PIFL-17
TGCCTCTTCCTCTACCCACAACCTGGTTTTAATTGGCACAAGGAATTCAAGCTTGATGTTCAGACAACATAATAACCTCAATGCTATTAACAAAGAACATTTTATACCACTCTAGAGTCTATATAACTCTCTTACTTCAAAACTGCAATAATCGATGCAAGAACAATGATAGAAATCTCACCTGGAGAGTATTAGGGCCCTTTTCTCTGCCTCTATTAATGACTTAGCTTTGGACAAGGATTCACTTTCCACCTCACCCTCCAGCCGCAGTTGTTCAAGCTGCTGCTTCTCAAAAAGAAGTTCTGTTTCCTCTTTTAATATTGTCTTCTTTAGTTCATCAACCTCAACCTTCAAACTTGG
>PIFL-1
TGCCTCTTCCTCTACCCACAACCTGGTTTTAATTGGCACAAGGAATTCAAGCTTGATGTTCAGACAACATAATAACCTCAATGCTATTAACAAAGAACATTTTATACCACTCTAGAGTCTATATAACTCTCTTACTTCAAAACTGCAATAATCGATGCAAGAACAATGATAGAAATCTCACCTGGAGAGTATTAGGGCCCTTTTCTCTGCCTCTATTAATGACTTAGCTTTGGACAAGGATTCACTTTCCACCTCACCCTCCAGCCGCAGTTGTTCAAGCTGCTGCTTCTCAAAAAGAAGTTCTGTTTCCTCTTTTAATATTGTCTTCTTTAGTTCATCAACCTCAACCTTCAAACTTGG
>PIGE-2
TGCCTCTTCCTCTACCCACAACCTGGTTTTAATTGGCACAAGGAATTCAAGCTTGATGTTCAGACGACATAATGACCTCAATGCTATTAACAAAGAACATTTTATACCACTCTAGAGTCTATATAACTCTCTTACTTCAAAACTGCAATAATCGATGCAAGAACAATGATAGAAATCTCACCTGGAGAGTATTAGGGCCCTTTTCTCTGCCTCTATTAATGACTTAGCTTTGGACAAGGATCCACTTTTCACCTCACACTCCAGCCGCAGTTGTTCAAGCTGCTGCTTCTCAAAAAGAAGTTCTGTTTCCTCTTTCAATATTGTCTTCTTTAGTTCATCAACCTCAACCTTCAAACTTGG
>PIGE-1
TGCCTCTTCCTCTACCCACAACCTGGTTTTAATTGGCACAAGGAATTCAAGCTTGATGTTCAGACGACATAATGACCTCAATGCTATTAACAAAGAACATTTTATACCACTCTAGAGTCTATATAACTCTCTTACTTCAAAACTGCAATAATCGATGCAAGAACAATGATAGAAATCTCACCTGGAGAGTATTAGGGCCCTTTTCTCTGCCTCTATTAATGACTTAGCTTTGGACAAGGATCCACTTTTCACCTCACACTCCAGCCGCAGTTGTTCAAGCTGCTGCTTCTCAAAAAGAAGTTCTGTTTCCTCTTTCAATATTGTCTTCTTTAGTTCATCAACCTCAACCTTCAAACTTGG
>PIMN-8
TGCCTCTTCCTCTACCCACAACCTGGTTTTAATTGGCACAAGGAATTCAAGCTTGATGTTCAGACAACATAATAACCTCAATGCTATTAACAAAGAACATTTTATACCACTCTAGAGTCTATATAACTCTCTTACTTCAAAACTGCAATAATCGATGCAAGAACAATGATAGAAATCTCACCTGGAGAGTACTAGGGCCCTTTTCTCTGCCTCTATTAATGACTTAGCTTTGGACAAGGATTCACTTTCCACCTCACCCTCCAGCCGCAGTTGTTCAAGCTGCTGCTTCTCAAAAAGAAGTTCTGTTTCCTCTTTTAATATTGTCTTCTTTAGTTCATCAACCTCAACCTTCAAACTTGG
>PIMN-7
TGCCTCTTCCTCTACCCACAACCTGGTTTTAATTGGCACAAGGAATTCAAGCTTGATGTTCAGACAACATAATAACCTCAATGCTATTAACAAAGAACATTTTATACCACTCTAGAATCTATATAACTCTCTTACTTCAAAACTGCAATAATCGATGCAAGAACAATGATAGAAATCTCACCTGGAGAGTACTAGGGCCCTTTTCTCTGCCTCTATTAATGACTTAGCTTTGGACAAGGATTCACTTTCCACCTCACCCTCCAGCCGCAGTTGTTCAAGCTGCTGCTTCTCAAAAAGAAGATCTGTTTCCTCTTTTAATATTGTCTTCTTTAGTTCATCAACCTCAACCTTCAAACTTGG
>PIMN-17
TGCCTCTTCCTCTACCCACAACCTGGTTTTAATTGGCACAAGGAATTCAAGCTTGATGTTCAGACAACATAATAACCTCAATGCTATTAACAAAGAACATTTTATACCACTCTAGAGTCTATATAACTCTCTTACTTCAAAACTGCAATAATCGATGCAAGAACAATGATAGAAATCTCACCTGGAGAGTACTAGGGCCCTTTTCTCTGCCTCTATTAATGACTTAGCTTTGGACAAGGATTCACTTTCCACCTCACCCTCCAGCCGCAGTTGTTCAAGCTGCTGCTTCTCAAAAAGAAGTTCTGTTTCCTCTTTTAATATTGTCTTCTTTAGTTCATCAACCTCAACCTTCAAACTTGG
>PIMN-10
TGCCTCTTCCTCTACCCACAACCTGGTTTTAATTGGCACAAGGAATTCAAGCTTGATGTTCAGACAACATAATAACCTCAATGCTATTAACAAAGAACATTTTATACCACTCTAGAGTCTATATAACTCTCTTACTTCAAAACTGCAATAATCGATGCAAGAACAATGATAGAAATCTCACCTGGAGAGTACTAGGGCCCTTTTCTCTGCCTCTATTAATGACTTAGCTTTGGACAAGGATTCACTTTCCACCTCACCCTCCAGCCGCAGTTGTTCAAGCTGCTGCTTCTCAAAAAGAAGTTCTGTTTCCTCTTTTAATATTGTCTTCTTTAGTTCATCAACCTCAACCTTCAAACTTGG
>PIMN-14
TGCCTCTTCCTCTACCCACAACCTGGTTTTAATTGGCACAAGGAATTCAAGCTTGATGTTCAGACAACATAATAACCTCAATGCTATTAACAAAGAACATTTTATACCACTCTAGAGTCTATATAACTCTCTTACTTCAAAACTGCAATAATCGATGCAAGAACAATGATAGAAATCTCACCTGGAGAGTATTAGGGCCCTTTTCTCTGCCTCTATTAATGACTTAGCTTTGGACAAGGATTCACTTTCCACCTCACACTCCAGCCGCAGTTGTTCAAGCTGCTGCTTCTCAAAAAGAAGTTCTGTTTCCTCTTTTAATATTGTCTTCTTTAGTTCATCAACCTCAACCTTCAAACTTGG
>PIMN-11
TGCCTCTTCCTCTACCCACAACCTGGTTTTAATTGGCACAAGGAATTCAAGCTTGATGTTCAGACAACATAATAACCTCAATGCTATTAACAAAGAACATTTTATACCACTCTAGAGTCTATATAACTCTCTTACTTCAAAACTGCAATAATCGATGCAAGAACAATGATAGAAATCTCACCTGGAGAGTATTAGGGCCCTTTTCTCTGCCTCTATTAATGACTTAGCTTTGGACAAGGATTCACTTTCCACCTCACCCTCCAGCCGCAGTTGTTCAAGCTGCTGCTTCTCAAAAAGAAGTTCTGTTTCCTCTTTTAATATTGTCTTCTTTAGTTCATCAACCTCAACCTTCAAACTTGG
>PIMN-4
TGCCTCTTCCTCTACCCACAACCTGGTTTTAATTGGCACAAGGAATTCAAGCTTGATGTTCAGACAACATAATAACCTCAATGCTATTAACAAAGAACATTTTATACCACTCTATAGTCTATATAACTCTCTTACTTCAAAACTGCAATAATCGATGCAAGAACAATGATAGAAATCTCACCTGGAGAGTATTAGGGCCCTTTTCTCTGCCTCTATTAATGACTTAGCTTTGGACAAGGATTCACTTTCCACCTCACCCTCCAGCCGCAGTTGTTCAAGCTGCTGCTTCTCAAAAAGAAGTTCTGTTTCCTCTTTTAATATTGTCTTCTTTAGTTCATCAACCTCAACCTTCAAACTTGG
>PIMN-12
TGCCTCTTCCTCTACCCACAACCTGGTTTTAATTGGCACAAGGAATTCAAGCTTGATGTTCAGACAACATAATAACCTCAATGCTATTAACAAAGAACATTTTATACCACTCTAGAGTCTATATAACTCTCTTACTTCAAAACTGCAATAATCGATGCAAGAACAATGATAGAAATCTCACCTGGAGAGTATTAGGGCCCTTTTCTCTGCCTCTATTAATGACTTAGCTTTGGACAAGGATTCACTTTCCACCTCACCCTCCAGCCGCAGTTGTTCAAGCTGCTGCTTCTCAAAAAGAAGTTCTGTTTCCTCTTTTAATATTGTCTTCTTTAGTTCATCAACCTCAACCTTCAAACTTGG
>PIMN-2
TGCCTCTTCCTCTACCCACAACCTGGTTTTAATTGGCACAAGGAATTCAAGCTTGATGTTCAGACAACATAATAACCTCAATGCTATTAACAAAGAACATTTTATACCACTCTAGAGTCTATATAACTCTCTTACTTCAAAACTGCAATAATCGATGCAAGAACAATGATAGAAATCTCACCTGGAGAGTATTAGGGCCCTTTTCTCTGCCTCTATTAATGACTTAGCTTTGGACAAGGATTCACTTTCCACCTCACACTCCAGCCGCAGTTGTTCAAGCTGCTGCTTCTCAAAAAGAAGTTCTGTTTCCTCTTTTAATATTGTCTTCTTTAGTTCATCAACCTCAACCTTCAAACTTGG
>PIMN-5
TGCCTCTTCCTCTACCCACAACCTGGTTTTAATTGGCACAAGGAATTCAAGCTTGATGTTCAGACAACATAATAACCTCAATGCTATTAACAAAGAACATTTTATACCACTCTAGAGTCTATATAACTCTCTTACTTCAAAACTGCAATAATCGATGCAAGAACAATGATAGAAATCTCACCTGGAGAGTATTAGGGCCCTTTTCTCTGCCTCTATTAATGACTTAGCTTTGGACAAGGATTCACTTTCCACCTCACACTCCAGCCGCAGTTGTTCAAGCTGCTGCTTCTCAAAAAGAAGTTCTGTTTCCTCTTTTAATATTGTCTTCTTTAGTTCATCAACCTCAACCTTCAAACTTGG
>PIMN-9
TGCCTCTTCCTCTACCCACAACCTGGTTTTAATTGGCACAAGGAATTCAAGCTTGATGTTCAGACAACATAATAACCTCAATGCTATTAACAAAGAACATTTTATACCACTCTAGAGTCTATATAACTCTCTTACTTCAAAACTGCAATAATCGATGCAAGAACAATGATAGAAATCTCACCTGGAGAGTACTAGGGCCCTTTTCTCTGCCTCTATTAATGACTTAGCTTTGGACAAGGATTCACTTTCCACCTCACCCTCCAGCCGCAGTTGTTCAAGCTGCTGCTTCTCAAAAAGAAGTTCTGTTTCCTCTTTTAATATTGTCTTCTTTAGTTCATCAACCTCAACCTTCAAACTTGG
>PIMN-15
TGCCTCTTCCTCTACCCACAACCTGGTTTTAATTGGCACAAGGAATTCAAGCTTGATGTTCAGACAACATAATAACCTCAATGCTATTAACAAAGAACATTTTATACCACTCTAGAGTCTATATAACTCTCTTACTTCAAAACTGCAATAATCGATGCAAGAACAATGATAGAAATCTCACCTGGAGAGTACTAGGGCCCTTTTCTCTGCCTCTATTAATGACTTAGCTTTGGACAAGGATTCACTTTCCACCTCACCCTCCAGCCGCAGTTGTTCAAGCTGCTGCTTCTCAAAAAGAAGTTCTGTTTCCTCTTTTAATATTGTCTTCTTTAGTTCATCAACCTCAACCTTCAAACTTGG
>PIMN-6
TGCCTCTTCCTCTACCCACAACCTGGTTTTAATTGGCACAAGGAATTCAAGCTTGATGTTCAGACAACATAATAACCTCAATGCTATTAACAAAGAACATTTTATACCACTCTAGAGTCTATATAACTCTCTTACTTCAAAACTGCAATAATCGATGCAAGAACAATGATAGAAATCTCACCTGGAGAGTATTAGGGCCCTTTTCTCTGCCTCTATTAATGACTTAGCTTTGGACAAGGATTCACTTTCCACCTCACCCTCCAGCCGCAGTTGTTCAAGCTGCTGCTTCTCAAAAAGAAGTTCTGTTTCCTCTTTTAATATTGTCTTCTTTAGTTCATCAACCTCAACCTTCAAACTTGG
>PIMN-18
TGCCTCTTCCTCTACCCACAACCTGGTTTTAATTGGCACAAGGAATTCAAGCTTGATGTTCAGACAACATAATAACCTCAATGCTATTAACAAAGAACATTTTATACCACTCTAGAGTCTATATAACTCTCTTACTTCAAAACTGCAATAATCGATGCAAGAACAATGATAGAAATCTCACCTGGAGAGTATTAGGGCCCTTTTCTCTGCCTCTATTAATGACTTAGCTTTGGACAAGGATTCACTTTCCACCTCACCCTCCAGCCGCAGTTGTTCAAGCTGCTGCTTCTCAAAAAGAAGTTCTGTTTCCTCTTTTAATATTGTCTTCTTTAGTTCATCAACCTCAACCTTCAAACTTGG
>PIMN-16
TGCCTCTTCCTCTACCCACAACCTGGTTTTAATTGGCACAAGGAATTCAAGCTTGATGTTCAGACAACATAATAACCTCAATGCTATTAACAAAGAACATTTTATACCACTCTAGAGTCTATATAACTCTCTTACTTCAAAACTGCAATAATCGATGCAAGAACAATGATAGAAATCTCACCTGGAGAGTATTAGGGCCCTTTTCTCTGCCTCTATTAATGACTTAGCTTTGGACAAGGATTCACTTTCCACCTCACCCTCCAGCCGCAGTTGTTCAAGCTGCTGCTTCTCAAAAAGAAGTTCTGTTTCCTCTTTTAATATTGTCTTCTTTAGTTCATCAACCTCAACCTTCAAACTTGG
>PIMN-3
TGCCTCTTCCTCTACCCACAACCTGGTTTTAATTGGCACAAGGAATTCAAGCTTGATGTTCAGACAACATAATAACCTCAATGCTATTAACAAAGAACATTTTATACCACTCTAGAGTCTATATAACTCTCTTACTTCAAAACTGCAATAATCGATGCAAGAACAATGATAGAAATCTCACCTGGAGAGTATTAGGGCCCTTTTCTCTGCCTCTATTAATGACTTAGCTTTGGACAAGGATTCACTTTCCACCTCACCCTCCAGCCGCAGTTGTTCAAGCTGCTGCTTCTCAAAAAGAAGTTCTGTTTCCTCTTTTAATATTGTCTTCTTTAGTTCATCAACCTCAACCTTCAAACTTGG
>PISB-13
TGCCTCTTCCTCTACCCACAACCTGGTTTTAATTGGCACAAGGAATTCAAGCTTGATGTTCAGACAACATAATAACCTCAATGCTATTAACAAAGAACATTTTATACCACTCTAGAGTCTATATAACTCTCTTACTTCAAAACTGCAATAATCGATGCAAGAACAATGATAGAAATCTCACCTGGAGAGTATTAGGGCCCTTTTCTCTGCCTCTATTAATGACTTAGCTTTGGACAAGGATTCACTTTCCACCTCACACTCCAGCCGCAGTTGTTCAAGCTGCTGCTTCTCAAAAAGAAGTTCTGTTTCCTCTTTTAATATTGTCTTCTTTAGTTCATCAACCTCAACCTTCAAACTTGG
>PISB-14
TGCCTCTTCCTCTACCCACAACCTGGTTTTAATTGGCACAAGGAATTCAAGCTTGATGTTCAGACAACATAATAACCTCAATGCTATTAACAAAGAACATTTTATACCACTCTAGAGTCTATATAACTCTCTTACTTCAAAACTGCAATAATCGATGCAAGAACAATGATAGAAATCTCACCTGGAGAGTACTAGGGCCCTTTTCTCTGCCTCTATTAATGACTTAGCTTTGGACAAGGATTCACTTTCCACCTCACCCTCCAGCCGCAGTTGTTCAAGCTGCTGCTTCTCAAAAAGAAGTTCTGTTTCCTCTTTTAATATTGTCTTCTTTAGTTCATCAACCTCAACCTTCAAACTTGG
>PISB-15
TGCCTCTTCCTCTACCCACAACCTGGTTTTAATTGGCACAAGGAATTCAAGCTTGATGTTCAGACAACATAATAACCTCAATGCTATTAACAAAGAACATTTTATACCACTCTAGAGTCTATATAACTCTCTTACTTCAAAACTGCAATAATCGATGCAAGAACAATGATAGAAATCTCACCTGGAGAGTATTAGGGCCCTTTTCTCTGCCTCTATTAATGACTTAGCTTTGGACAAGGATTCACTTTCCACCTCACCCTCCAGCCGCAGTTGTTCAAGCTGCTGCTTCTCAAAAAGAAGTTCTGTTTCCTCTTTTAATATTGTCTTCTTTAGTTCATCAACCTCAACCTTCAAACTTGG
>PISB-3
TGCCTCTTCCTCTACCCACAACCTGGTTTTAATTGGCACCAGGAATTCAAGCTTGATGTTCAGACAACATAATAACCTCAATGCTATTAACAAAGAACATTTTATACCACTCTAGAGTCTATATAACTCTCTTACTTCAAAACTGCAATAATCGATGCAAGAACAATGATAGAAATCTCACCTGCAGAGTATTAGGGCCCTTTTCTCTGCCTCTATTAATGACTTAGCTTTGGACAAGGATTCACTTTCCACCTCACCCTCCAGCCGCAGTTGTTCAAGCTGCTGCTTCTCAAAAAGAAGTTCTGTTTCCTCTTTTAATATTGTCTTCTTTAGTTCATCAACCTCAACCTTCAAACTTGG
>PISB-18
TGCCTCTTCCTCTACCCACAACCTGGTTTTAATTGGCACAAGGAATTCAAGCTTGATGTTCAGACAACATAATAACCTCAATGCTATTAACAAAGAACATTTTATACCACTCTAGAGTCTATATAACTCTCTTACTTCAAAACTGCAATAATCGATGCAAGAACAATGATAGAAATCTCACCTGGAGAGTATTAGGGCCCTTTTCTCTGCCTCTATTAATGACTTAGCTTTGGACAAGGATTCACTTTCCACCTCACCCTCCAGCCGCAGTTGTTCAAGCTGCTGCTTCTCAAAAAGAAGTTCTGTTTCCTCTTTTAATATTGTCTTCTTTAGTTCATCAACCTCAACCTTCAAACTTGG
>PISB-16
TGCCTCTTCCTCTACCCACAACCTGGTTTTAATTGGCACAAGGAATTCAAGCTTGATGTTCAGACAACATAATAACCTCAATGCTATTAACAAAGAACATTTTATACCACTCTAGAGTCTATATAACTCTCTTACTTCAAAACTGCAATAATCGATGCAAGAACAATGATAGAAATCTCACCTGGAGAGTACTAGGGCCCTTTTCTCTGCCTCTATTAATGACTTAGCTTTGGACAAGGATTCACTTTCCACCTCACCCTCCAGCCGCAGTTGTTCAAGCTGCTGCTTCTCAAAAAGAAGTTCTGTTTCCTCTTTTAATATTGTCTTCTTTAGTTCATCAACCTCAACCTTCAAACTTGG
>PISB-9
TGCCTCTTCCTCTACCCACAACCTGGTTTTAATTGGCACCAGGAATTCAAGCTTGATGTTCAGACAACATAATAACCTCAATGCTATTAACAAAGAACATTTTATACCACTCTAGAGTCTATATAACTCTCTTACTTCAAAACTGCAATAATCGATGCAAGAACAATGATAGAAATCTCACCTGCAGAGTATTAGGGCCCTTTTCTCTGCCTCTATTAATGACTTAGCTTTGGACAAGGATTCACTTTCCACCTCACCCTCCAGCCGCAGTTGTTCAAGCTGCTGCTTCTCAAAAAGAAGTTCTGTTTCCTCTTTTAATATTGTCTTCTTTAGTTCATCAACCTCAACCTTCAAACTTGG
>PISB-8
TGCCTCTTCCTCTACCCACAACCTGGTTTTAATTGGCACCAGGAATTCAAGCTTGATGTTCAGACAACATAATAACCTCAATGCTATTAACAAAGAACATTTTATACCACTCTAGAGTCTATATAACTCTCTTACTTCAAAACTGCAATAATCGATGCAAGAACAATGATAGAAATCTCACCTGCAGAGTATTAGGGCCCTTTTCTCTGCCTCTATTAATGACTTAGCTTTGGACAAGGATTCACTTTCCACCTCACCCTCCAGCCGCAGTTGTTCAAGCTGCTGCTTCTCAAAAAGAAGTTCTGTTTCCTCTTTTAATATTGTCTTCTTTAGTTCATCAACCTCAACCTTCAAACTTGG
>PISB-10
TGCCTCTTCCTCTACCCACAACCTGGTTTTAATTGGCACAAGGAATTCAAGCTTGATGTTCAGACAACATAATAACCTCAATGCTATTAACAAAGAACATTTTATACCACTCTAGAGTCTATATAACTCTCTTACTTCAAAACTGCAATAATCGATGCAAGAACAATGATAGAAATCTCACCTGGAGAGTATTAGGGCCCTTTTCTCTGCCTCTATTAATGACTTAGCTTTGGACAAGGATTCACTTTCCACCTCACCCTCCAGCCGCAGTTGTTCAAGCTGCTGCTTCTCAAAAAGAAGTTCTGTTTCCTCTTTTAATATTGTCTTCTTTAGTTCATCAACCTCAACCTTCAAACTTGG
>PISB-6
TGCCTCTTCCTCTACCCACAACCTGGTTTTAATTGGCACAAGGAATTCAAGCTTGATGTTCAGACAACATAATAACCTCAATGCTATTAACAAAGAACATTTTATACCACTCTAGAGTCTATATAACTCTCTTACTTCAAAACTGCAATAATCGATGCAAGAACAATGATAGAAATCTCACCTGGAGAGTATTAGGGCCCTTTTCTCTGCCTCTATTAATGACTTAGCTTTGGACAAGGATTCACTTTCCACCTCACCCTCCAGCCGCAGTTGTTCAAGCTGCTGCTTCTCAAAAAGAAGTTCTGTTTCCTCTTTTAATATTGTCTTCTTTAGTTCATCAACCTCAACCTTCAAACTTGG
>PISB-12
TGCCTCTTCCTCTACCCACAACCTGGTTTTAATTGGCACAAGGAATTCAAGCTTGATGTTCAGACAACATAATAACCTCAATGCTATTAACAAAGAACATTTTATACCACTCTAGAGTCTATATAACTCTCTTACTTCAAAACTGCAATAATCGATGCAAGAACAATGATAGAAATCTCACCTGGAGAGTATTAGGGCCCTTTTCTCTGCCTCTATTAATGACTTAGCTTTGGACAAGGATTCACTTTCCACCTCACCCTCCAGCCGCAGTTGTTCAAGCTGCTGCTTCTCAAAAAGAAGTTCTGTTTCCTCTTTTAATATTGTCTTCTTTAGTTCATCAACCTCAACCTTCAAACTTGG
>PISB-5
TGCCTCTTCCTCTACCCACAACCTGGTTTTAATTGGCACAAGGAATTCAAGCTTGATGTTCAGACAACATAATAACCTCAATGCTATTAACAAAGAACATTTTATACCACTCTAGAGTCTATATAACTCTCTTACTTCAAAACTGCAATAATCGATGCAAGAACAATGATAGAAATCTCACCTGGAGAGTATTAGGGCCCTTTTCTCTGCCTCTATTAATGACTTAGCTTTGGACAAGGATTCACTTTCCACCTCACCCTCCAGCCGCAGTTGTTCAAGCTGCTGCTTCTCAAAAAGAAGTTCTGTTTCCTCTTTTAATATTGTCTTCTTTAGTTCATCAACCTCAACCTTCAAACTTGG
>PISB-1
TGCCTCTTCCTCTACCCACAACCTGGTTTTAATTGGCACAAGGAATTCAAGCTTGATGTTCAGACAACATAATAACCTCAATGCTATTAACAAAGAACATTTTATACCACTCTAGAGTCTATATAACTCTCTTACTTCAAAACTGCAATAATCGATGCAAGAACAATGATAGAAATCTCACCTGGAGAGTATTAGGGCCCTTTTCTCTGCCTCTATTAATGACTTAGCTTTGGACAAGGATTCACTTTCCACCTCACCCTCCAGCCGCAGTTGTTCAAGCTGCTGCTTCTCAAAAAGAAGTTCTGTTTCCTCTTTTAATATTGTCTTCTTTAGTTCATCAACCTCAACCTTCAAACTTGG
>PISB-4
TGCCTCTTCCTCTACCCACAACCTGGTTTTAATTGGCACAAGGAATTCAAGCTTGATGTTCAGACAACATAATAACCTCAATGCTATTAACAAAGAACATTTTATACCACTCTAGAGTCTATATAACTCTCTTAATTCAAAACTGCAATAATCGATGCAAGAACAATGATAGAAATCTCACCTGGAGAGTATTAGGGCCCTTTTCTCTGCCTCTATTAATGACTTAGCTTTGGACAAGGATTCACTTTCCACCTCACCCTCCAGCCGCAGTTGTTCAAGCTGCTGCTTCTCAAAAAGAAGTTCTGTTTCCTCTTTTAATATTGTCTTCTTTAGTTCATCAACCTCAACCTTCAAACTTGG
>PISB-7
TGCCTCTTCCTCTACCCACAACCTGGTTTTAATTGGCACAAGGAATTCAAGCTTGATGTTCAGACAACATAATAACCTCAATGCTATTAACAAAGAACATTTTATACCACTCTAGAGTCTATATAACTCTCTTACTTCAAAACTGCAATAATCGATGCAAGAACAATGATAGAAATCTCACCTGGAGAGTATTAGGGCCCTTTTCTCTGCCTCTATTAATGACTTAGCTTTGGACAAGGATTCACTTTCCACCTCACCCTCCAGCCGCAGTTGTTCAAGCTGCTGCTTCTCAAAAAGAAGTTCTGTTTCCTCTTTTAATATTGTCTTCTTTAGTTCATCAACCTCAACCTTCAAACTTGG
>PISB-11
TGCCTCTTCCTCTACCCACAACCTGGTTTTAATTGGCACAAGGAATTCAAGCTTGATGTTCAGACAACATAATAACCTCAATGCTATTAACAAAGAACATTTTATACCACTCTAGAGTCTATATAACTCTCTTACTTCAAAACTGCAATAATCGATGCAAGAACAATGATAGAAATCTCACCTGGAGAGTATTAGGGCCCTTTTCTCTGCCTCTATTAATGACTTAGCTTTGGACAAGGATTCACTTTCCACCTCACCCTCCAGCCGCAGTTGTTCAAGCTGCTGCTTCTCAAAAAGAAGTTCTGTTTCCTCTTTTAATATTGTCTTCTTTAGTTCATCAACCTCAACCTTCAAACTTGG
>PISB-17
TGCCTCTTCCTCTACCCACAACCTGGTTTTAATTGGCACAAGGAATTCAAGCTTGATGTTCAGACAACATAATAACCTCAATGCTATTAACAAAGAACATTTTATACCACTCTAGAGTCTATATAACTCTCTTACTTCAAAACTGCAATAATCGATGCAAGAACAATGATAGAAATCTCACCTGGAGAGTATTAGGGCCCTTTTCTCTGCCTCTATTAATGACTTAGCTTTGGACAAGGATTCACTTTCCACCTCACCCTCCAGCCGCAGTTGTTCAAGCTGCTGCTTCTCAAAAAGAAGTTCTGTTTCCTCTTTTAATATTGTCTTCTTTAGTTCATCAACCTCAACCTTCAAACTTGG
>PISQ-1
TGCCTCTTCCTCTACCCACAACCTGGTTTTAATTGGCACAAGGAATTCAAGCTTGATGTTCAGACGACATAATGACCTCAATGCTATTAACAAAGAACATTTTATACCACTCTAGAGTCTATATAACTCTCTTACTTCAAAACTGCAATAATCGATGCAAGAACAATGATAGAAATCTCACCTGGAGAGTATTAGGGCCCTTTTCTCTGCCTCTATTAATGACTTAGCTTTGGACAAGGATCCACTTTTCACCTCACACTCCAGCCGCAGTTGTTCAAGCTGCTGCTTCTCAAAAAGAAGTTCTGTTTCCTCTTTCAATATTGTCTTCTTTAGTTCATCAACCTCAACCTTCAAACTTGG
>PIST-4
TGCCTCTTCCTCTACCCACAACCTGGTTTTAATTGGCACAAGGAATTCAAGCTTGATGTTCAGACAACATAATAACCTCAATGCTATTAACAAAGAACATTTTATACCACTCTAGAGTCTATATAACTCTCTTACTTCAAAACTGCAATAATCGATGCAAGAACAATGATAGAAATCTCACCTGGAGAGTATTAGGGCCCTTTTCTCTGCCTCTATTAATGACTTAGCTTTGGACAAGGATTCACTTTCCACCTCACCCTCCAGCCGCAGTTGTTCAAGCTGCTGCTTCTCAAAAAGAAGTTCTGTTTCCTCTTTTAATATTGTCTTCTTTAGTTCATCAACCTCAACCTTCAAACTTGG
>PIST-9
TGCCTCTTCCTCTACCCACAACCTGGTTTTAATTGGCACAAGGAATTCAAGCTTGATGTTCAGACAACATAATAACCTCAATGCTGTTAACAAAGAACATTTTATACCACTCTAGAGTCTATATAACTCTCTTACTTCAAAACTGCAATAATCGATGCAAGAACAATGATAGAAATCTCACCTGGAGAGTATTAGGGCCCTTTTCTCTGCCTCTATTAATGACTTAGCTTTGGACAAGGATTCACTTTCCACCTCACCCTCCAGCCGCAGTTGTTCAAGCTGCTGCTTCTCAAAAAGAAGTTCTGTTTCCTCTTTTAATATTGTCTTCTTTAGTTCATCAACCTCAACCTTCAAACTTGG
>PIST-2
TGCCTCTTCCTCTACCCACAACCTGGTTTTAATTGGCACAAGGAATTCAAGCTTGATGTTCAGACAACATAATAACCTCAATGCTATTAACAAAGAACATTTTATACCACTCTAGAGTCTATATAACTCTCTTACTTCAAAACTGCAATAATTGATGCAAGAACAATGATAGAAATCTCACCTGGAGAGTATTAGGGCCCTTTTCTCTGCCTCTATTAATGACTTAGCTTTGGACAAGGATTCACTTTCCACCTCACCCTCCAGCCGCAGTTGTTCAAGCTGCTGCTTCTCAAAAAGAAGTTCTGTTTCCTCTTTTAATATTGTCTTCTTTAGTTCATCAACCTCAACCTTCAAACTTGG
>PIST-5
TGCCTCTTCCTCTACCCACAACCTGGTTTTAATTGGCACAAGGAATTCAAGCTTGATGTTCAGACAACATAATAACCTCAATGCTATTAACAAAGAACATTTTATACCACTCTAGAGTCTATATAACTCTCTTACTTCAAAACTGCAATAATCAATGCAAGAACAATGATAGAAATCTCACCTGGAGAGTACTAGGGCCCTTTTCTCTGCCTCTATTAATGACTTAGCTTTGGACAAGGATTCACTTTCCACCTCACCCTCCAGCCGCAGTTGTTCAAGCTGCTGCTTCTCAAAAAGAAGTTCTGTTTCCTCTTTTAATATTGTCTTCTTTAGTTCATCAACCTCAACCTTCAAACTTGG
>PIST-10
TGCCTCTTCCTCTACCCACAACCTGGTTTTAATTGGCACAAGGAATTCAAGCTTGATGTTCAGACAACATAATAACCTCAATGCTATTAACAAAGAACATTTTATACCACTCTAGAGTCTATATAACTCTCTTACTTCAAAACTGCAATAATCAATGCAAGAACAATGATAGAAATCTCACCTGGAGAGTACTAGGGCCCTTTTCTCTGCCTCTATTAATGACTTAGCTTTGGACAAGGATTCACTTTCCACCTCACCCTCCAGCCGCAGTTGTTCAAGCTGCTGCTTCTCAAAAAGAAGTTCTGTTTCCTCTTTTAATATTGTCTTCTTTAGTTCATCAACCTCAACCTTCAAACTTGG
>PIST-1
TGCCTCTTCCTCTACCCACAACCTGGTTTTAATTGGCACAAGGAATTCAAGCTTGATGTTCAGACAACATAATAACCTCAATGCTGTTAACAAAGAACATTTTATACCACTCTAGAGTCTATATAACTCTCTTACTTCAAAACTGCAATAATCGATGCAAGAACAATGATAGAAATCTCACCTGGAGAGTATTAGGGCCCTTTTCTCTGCCTCTATTAATGACTTAGCTTTGGACAAGGATTCACTTTCCACCTCACCCTCCAGCCGCAGTTGTTCAAGCTGCTGCTTCTCAAAAAGAAGTTCTGTTTCCTCTTTTAATATTGTCTTCTTTAGTTCATCAACCTCAACCTTCAAACTTGG
>PIST-15
TGCCTCTTCCTCTACCCACAACCTGGTTTTAATTGGCACAAGGAATTCAAGCTTGATGTTCAGACAACATAATAACCTCAATGCTATTAACAAAGAACATTTTATACCACTCTAGAGTCTATATAACTCTCTTACTTCAAAACTGCAATAATCGATGCAAGAACAATGATAGAAATCTCACCTGGAGAGTATTAGGGCCCTTTTCTCTGCCTCTATTAATGACTTAGCTTTGGACAAGGATTCACTTTCCACCTCACCCTCCAGCCGCAGTTGTTCAAGCTGCTGCTTCTCAAAAAGAAGTTCTGTTTCCTCTTTTAATATTGTCTTCTTTAGTTCATCAACCTCAACCTTCAAACTTGG
>PIST-13
TGCCTCTTCCTCTACCCACAACCTGGTTTTAATTGGCACAAGGAATTCAAGCTTGATGTTCAGACAACATAATAACCTCAATGCTATTAACAAAGAACATTTTATACCACTCTAGAGTCTATATAACTCTCTTACTTCAAAACTGCAATAATCGATGCAAGAACAATGATAGAAATCTCACCTGGAGAGTATTAGGGCCCTTTTCTCTGCCTCTATTAATGACTTAGCTTTGGACAAGGATTCACTTTCCACCTCACCCTCCAGCCGCAGTTGTTCAAGCTGCTGCTTCTCAAAAAGAAGTTCTGTTTCCTCTTTTAATATTGTCTTCTTTAGTTCATCAACCTCAACCTTCAAACTTGG
>PIST-19
TGCCTCTTCCTCTACCCACAACCTGGTTTTAATTGGCACAAGGAATTCAAGCTTGATGTTCAGACAACATAATAACCTCAATGCTGTTAACAAAGAACATTTTATACCACTCTAGAGTCTATATAACTCTCTTACTTCAAAACTGCAATAATCGATGCAAGAACAATGATAGAAATCTCACCTGGAGAGTATTAGGGCCCTTTTCTCTGCCTCTATTAATGACTTAGCTTTGGACAAGGATTCACTTTCCACCTCACCCTCCAGCCGCAGTTGTTCAAGCTGCTGCTTCTCAAAAAGAAGTTCTGTTTCCTCTTTTAATATTGTCTTCTTTAGTTCATCAACCTCAACCTTCAAACTTGG
>PICH-X1
TGCCTCTTCCTCTACCCACAACCTGGTTTTAATTGGCACAAGGAATTCAAGCTTGATGTTCAGAGAACATAATAACCTCAATGCTATTAACAAAGAACATTTTATACCACTCTAGAGTCTATATAACTCTCTTACTTCAAAACTGCAATAATCGATGCAAGAACAATGATAGAAATCTCACCTGGAGAGTATTAGGGCCCTTTTCTCTGCCTCTATTAATGACTTAGCTTTGGACAAGGATTCACTTTCCACCTCACCCTCCAGCCGCAGTTGTTCAAGCTGCTGCTTCTCAAAAAGAAGTTCTGCTTCCTCTTTTAATATTGTCTTCTTTAGTTCATCAACCTCAACCTTCAAACTTGG
>PIST-12
TGCCTCTTCCTCTACCCACAACCTGGTTTTAATTGGCACAAGGAATTCAAGCTTGATGTTCAGACAACATAATAACCTCAATGCTATTAACAAAGAACATTTTATACCACTCTAGAGTCTATATAACTCTCTTACTTCAAAACTGCAATAATCGATGCAAGAACAATGATAGAAATCTCACCTGGAGAGTATTAGGGCCCTTTTCTCTGCCTCTATTAATGACTTAGCTTTGGACAAGGATTCACTTTCCACCTCACCCTCCAGCCGCAGTTGTTCAAGCTGCTGCTTCTCAAAAAGAAGTTCTGTTTCCTCTTTTAATATTGTCTTCTTTAGTTCATCAACCTCAACCTTCAAACTTGG
>PIST-7
TGCCTCTTCCTCTACCCACAACCTGGTTTTAATTGGCACAAGGAATTCAAGCTTGATGTTCAGACAACATAATAACCTCAATGCTGTTAACAAAGAACATTTTATACCACTCTAGAGTCTATATAACTCTCTTACTTCAAAACTGCAATAATCGATGCAAGAACAATGATAGAAATCTCACCTGGAGAGTATTAGGGCCCTTTTCTCTGCCTCTATTAATGACTTAGCTTTGGACAAGGATTCACTTTCCACCTCACCCTCCAGCCGCAGTTGTTCAAGCTGCTGCTTCTCAAAAAGAAGTTCTGTTTCCTCTTTTAATATTGTCTTCTTTAGTTCATCAACCTCAACCTTCAAACTTGG
>PICH-X2
TGCCTCTTCCTCTACCCACAACCTGGTTTTAATTGGCACAAGGAATTCAAGCTTGATGTTCAGACAACATAATAACCTCAATGCTATTAACAAAGAACATTTTATACCACTCTAGAGTCTATATAACTCTCTTACTTCAAAACTGCAATAATCGATGCAAGAACAATGATAGAAATCTCACCTGGAGAGTATTAGGGCCCTTTTCTCTGCCTCTATTAATGACTTAGCTTTGGACAAGGATTCACTTTCCACCTCACCCTCCAGCCGCAGTTGTTCAAGCTGCTGCTTCTCAAAAAGAAGTTCTGTTTCCTCTTTTAATATTGTCTTCTTTAGTTCATCAACCTCAACCTTCAAACTTGG
>PIST-11
TGCCTCTTCCTCTACCCACAACCTGGTTTTAATTGGCACAAGGAATTCAAGCTTGATGTTCAGAGAACATAATAACCTCAATGCTATTAACAAAGAACATTTTATACCACTCTAGAGTCTATATAACTCTCTTACTTCAAAACTGCAATAATCGATGCAAGAACAATGATAGAAATCTCACCTGGAGAGTATTAGGGCCCTTTTCTCTGCCTCTATTAATGACTTAGCTTTGGACAAGGATTCACTTTCCACCTCACCCTCCAGCCGCAGTTGTTCAAGCTGCTGCTTCTCAAAAAGAAGTTCTGCTTCCTCTTTTAATATTGTCTTCTTTAGTTCATCAACCTCAACCTTCAAACTTGG
>PICH-X3
TGCCTCTTCCTCTACCCACAACCTGGTTTTAATTGGCACAAGGAATTCAAGCTTGATGTTCAGAGAACATAATAACCTCAATGCTATTAACAAAGAACATTTTATACCACTCTAGAGTCTATATAACTCTCTTACTTCAAAACTGCAATAATCGATGCAAGAACAATGATAGAAATCTCACCTGGAGAGTATTAGGGCCCTTTTCTCTGCCTCTATTAATGACTTAGCTTTGGACAAGGATTCACTTTCCACCTCACCCTCCAGCCGCAGTTGTTCAAGCTGCTGCTTCTCAAAAAGAAGTTCTGCTTCCTCTTTTAATATTGTCTTCTTTAGTTCATCAACCTCAACCTTCAAACTTGG
>PIST-8
TGCCTCTTCCTCTACCCACAACCTGGTTTTAATTGGCACAAGGAATTCAAGCTTGATGTTCAGACAACATAATAACCTCAATGCTGTTAACAAAGAACATTTTATACCACTCTAGAGTCTATATAACTCTCTTACTTCAAAACTGCAATAATCGATGCAAGAACAATGATAGAAATCTCACCTGGAGAGTATTAGGGCCCTTTTCTCTGCCTCTATTAATGACTTAGCTTTGGACAAGGATTCACTTTCCACCTCACCCTCCAGCCGCAGTTGTTCAAGCTGCTGCTTCTCAAAAAGAAGTTCTGTTTCCTCTTTTAATATTGTCTTCTTTAGTTCATCAACCTCAACCTTCAAACTTGG
>PIST-3
TGCCTCTTCCTCTACCCACAACCTGGTTTTAATTGGCACAAGGAATTCAAGCTTGATGTTCAGACAACATAATAACCTCAATGCTGTTAACAAAGAACATTTTATACCACTCTAGAGTCTATATAACTCTCTTACTTCAAAACTGCAATAATCGATGCAAGAACAATGATAGAAATCTCACCTGGAGAGTATTAGGGCCCTTTTCTCTGCCTCTATTAATGACTTAGCTTTGGACAAGGATTCACTTTCCACCTCACCCTCCAGCCGCAGTTGTTCAAGCTGCTGCTTCTCAAAAAGAAGTTCTGTTTCCTCTTTTAATATTGTCTTCTTTAGTTCATCAACCTCAACCTTCAAACTTGG
>PILA-24
TGCCTCTTCCTCTACCCACAACCTGGTTTTAATTGGCACAAGGAATTCAAGCTTGATGTTCAGACAACATAATAACCTCAATGCTATTAACAAAGAACATTTTATACCACTCTAGAGTCTATATAACTCTCTTACTTCAAAACTGCAATAATCGATGCAAGAACAATGATAGAAATCTCACCTGGAGAGTATTAGGGCCCTTTTCTCTGCCTCTATTAATGACTTAGCTTTGGACAAGGATTCACTTTCCACCTCACCCTCCAGCCGCAGTTGTTCAAGCTGCTGCTTCTCAAAAAGAAGTTCTGTTTCCTCTTTTAATATTGTCTTCTTTAGTTCATCAACCTCAACCTTCAAACTTGG
>PILA-21
TGCCTCTTCCTCTACCCACAACCTGGTTTTAATTGGCACAAGGAATTCAAGCTTGATGTTCAGACAACATAATAACCTCAATGCTATTAACAAAGAACATTTTATACCACTCTAGAGTCTATATAACTCTCTTACTTCAAAACTGCAATAATCGATGCAAGAACAATGATAGAAATCTCACCTGGAGAGTATTAGGGCCCTTTTCTCTGCCTCTATTAATGACTTAGCTTTGGACAAGCATTCACTTTCCACCTCACCCTCCAGCCGCAGTTGTTCAAGCTGCTGCTTCTCAAAAAGAAGTTCTGTTTCCTCTTTTAATATTGTCTTCTTTAGTTCATCAACCTCAACCTTCAAACTTGG
>PILA-26
TGCCTCTTCCTCTACCCACAACCTGGTTTTAATTGGCACAAGGAATTCAAGCTTGATGTTCAGACAACATAATAACCTCAATGCTATTAACAAAGAACATTTTATACCACTCTAGAGTCTATATAACTCTCTTACTTCAAAACTGCAATAATCGATGCAAGAACAATGATAGAAATCTCACCTGGAGAGTACTAGGGCCCTTTTCTCTGCCTCTATTAATGACTTAGCTTTGGACAAGGATTCACTTTCCACCTCACCCTCCAGCCGCAGTTGTTCAAGCTGCTGCTTCTCAAAAAGAAGTTCTGTTTCCTCTTTTAATATTGTCTTCTTTAGTTCATCAACCTCAACCTTCAAACTTGG
>PILA-17
TGCCTCTTCCTCTACCCACAACCTGGTTTTAATTGGCACAAGGAATTCAAGCTTGATGTTCAGACAACATAATAACCTCAATGCTATTAACAAAGAACATTTTATACCACTCTAGAGTCTATATAACTCTCTTACTTCAAAACTGCAATAATCGATGCAAGAACAATGATAGAAATCTCACCTGGAGAGTATTAGGGCCCTTTTCTCTGCCTCTATTAATGACTTAGCTTTGGACAAGGATTCACTTTCCACCTCACACTCCAGCCGCAGTTGTTCAAGCTGCTGCTTCTCAAAAAGAAGTTCTGTTTCCTCTTTTAATATTGTCTTCTTTAGTTCATCAACCTCAACCTTCAAACTTGG
>PILA-23
TGCCTCTTCCTCTACCCACAACCTGGTTTTAATTGGCACAAGGAATTCAAGCTTGATGTTCAGACAACATAATAACCTCAATGCTATTAACAAAGAACATTTTATACCACTCTAGAGTCTATATAACTCTCTTACTTCAAAACTGCAATAATCGATGCAAGAACAATGATAGAAATCTCACCTGGAGAGTATTAGGGCCCTTTTCTCTGCCTCTATTAATGACTTAGCTTTGGACAAGGATTCACTTTCCACCTCACACTCCAGCCGCAGTTGTTCAAGCTGCTGCTTCTCAAAAAGAAGTTCTGTTTCCTCTTTTAATATTGTCTTCTTTAGTTCATCAACCTCAACCTTCAAACTTGG
>PILA-27
TGCCTCTTCCTCTACCCACAACCTGGTTTTAATTGGCACAAGGAATTCAAGCTTGATGTTCAGACAACATAATAACCTCAATGCTATTAACAAAGAACATTTTATACCACTCTAGAGTCTATATAACTCTCTTACTTCAAAACTGCAATAATCGATGCAAGAACAATGATAGAAATCTCACCTGGAGAGTACTAGGGCCCTTTTCTCTGCCTCTATTAATGACTTAGCTTTGGACAAGGATTCACTTTCCACCTCACCCTCCAGCCGCAGTTGTTCAAGCTGCTGCTTCTCAAAAAGAAGATCTGTTTCCTCTTTTAATATTGTCTTCTTTAGTTCATCAACCTCAACCTTCAAACTTGG
>PILA-29
TGCCTCTTCCTCTACCCACAACCTGGTTTTAATTGGCACAAGGAATTCAAGCTTGATGTTCAGACAACATAATAACCTCAATGCTATTAACAAAGAACATTTTATACCACTCTAGAGTCTATATAACTCTCTTACTTCAAAACTGCAATAATCGATGCAAGAACAATGATAGAAATCTCACCTGGAGAGTATTAGGGCCCTTTTCTCTGCCTCTATTAATGACTTAGCTTTGGACAAGGATTCACTTTCCACCTCACACTCCAGCCGCAGTTGTTCAAGCTGCTGCTTCTCAAAAAGAAGTTCTGTTTCCTCTTTTAATATTGTCTTCTTTAGTTCATCAACCTCAACCTTCAAACTTGG
>PILA-22
TGCCTCTTCCTCTACCCACAACCTGGTTTTAATTGGCACAAGGAATTCAAGCTTGATGTTCAGACAACATAATAACCTCAATGCTATTAACAAAGAACATTTTATACCACTCTAGAGTCTATATAACTCTCTTACTTCAAAACTGCAATAATCGATGCAAGAACAATGATAGAAATCTCACCTGGAGAGTATTAGGGCCCTTTTCTCTGCCTCTATTAATGACTTAGCTTTGGACAAGGATTCACTTTCCACCTCACACTCCAGCCGCAGTTGTTCAAGCTGCTGCTTCTCAAAAAGAAGTTCTGTTTCCTCTTTTAATATTGTCTTCTTTAGTTCATCAACCTCAACCTTCAAACTTGG
>PILA-18
TGCCTCTTCCTCTACCCACAACCTGGTTTTAATTGGCACAAGGAATTCAAGCTTGATGTTCAGACAACATAATAACCTCAATGCTATTAACAAAGAACATTTTATACCACTCTAGAGTCTATATAACTCTCTTACTTCAAAACTGCAATAATCGATGCAAGAACAATGATAGAAATCTCACCTGGAGAGTACTAGGGCCCTTTTCTCTGCCTCTATTAATGACTTAGCTTTGGACAAGGATTCACTTTCCACCTCACCCTCCAGCCGCAGTTGTTCAAGCTGCTGCTTCTCAAAAAGAAGATCTGTTTCCTCTTTTAATATTGTCTTCTTTAGTTCATCAACCTCAACCTTCAAACTTGG
>PILA-19
TGCCTCTTCCTCTACCCACAACCTGGTTTTAATTGGCACAAGGAATTCAAGCTTGATGTTCAGACAACATAATAACCTCAATGCTATTAACAAAGAACATTTTATACCACTCTAGAGTCTATATAACTCTCTTACTTCAAAACTGCAATAATCGATGCAAGAACAATGATAGAAATCTCACCTGGAGAGTATTAGGGCCCTTTTCTCTGCCTCTATTAATGACTTAGCTTTGGACAAGGATTCACTTTCCACCTCACCCTCCAGCCGCAGTTGTTCAAGCTGCTGCTTCTCAAAAAGAAGTTCTGTTTCCTCTTTTAATATTGTCTTCTTTAGTTCATCAACCTCAACCTTCAAACTTGG
>PILA-20
TGCCTCTTCCTCTACCCACAACCTGGTTTTAATTGGCACAAGGAATTCAAGCTTGATGTTCAGACAACATAATAACCTCAATGCTATTAACAAAGAACATTTTATACCACTCTAGAGTCTATATAACTCTCTTACTTCAAAACTGCAATAATCGATGCAAGAACAATGATAGAAATCTCACCTGGAGAGTACTAGGGCCCTTTTCTCTGCCTCTATTAATGACTTAGCTTTGGACAAGGATTCACTTTCCACCTCACCCTCCAGCCGCAGTTGTTCAAGCTGCTGCTTCTCAAAAAGAAGATCTGTTTCCTCTTTTAATATTGTCTTCTTTAGTTCATCAACCTCAACCTTCAAACTTGG
>PILA-28
TGCCTCTTCCTCTACCCACAACCTGGTTTTAATTGGCACAAGGAATTCAAGCTTGATGTTCAGACAACATAATAACCTCAATGCTATTAACAAAGAACATTTTATACCACTCTAGAGTCTATATAACTCTCTTACTTCAAAACTGCAATAATCGATGCAAGAACAATGATAGAAATCTCACCTGGAGAGTATTAGGGCCCTTTTCTCTGCCTCTATTAATGACTTAGCTTTGGACAAGCATTCACTTTCCACCTCACCCTCCAGCCGCAGTTGTTCAAGCTGCTGCTTCTCAAAAAGAAGTTCTGTTTCCTCTTTTAATATTGTCTTCTTTAGTTCATCAACCTCAACCTTCAAACTTGG
>PIAL-AO
TGCCTCTTCCTCTACCCACAACCTGGTTTTAATTGGCACAAGGAATTCAAGCTTGATGTTCAGACAACATAATAACCTCAATGCTATTAACAAAGAACATTTTATACCACTCTAGAGTCTATATAACTCTCTTACTTCAAAACTGCAATAATCGATGCAAGAACAATGATAGAAATCTCACCTGGAGAGTATTAGGGCCCTTTTCTCTGCCTCTATTAATGACTTAGCTTTGGACAAGGATTCACTTTCCACCTCACCCTCCAGCCGCAGTTGTTCAAGCTGCTGCTTCTCAAAAAGAAGTTCTGTTTCCTCTTTTAATATTGTCTTCTTTAGTTCATCAACCTCAACCTTCAAACTTGG
