# Supplementary material for: An empirical evaluation of two-stage species tree inference strategies using a multilocus dataset from North American pines
Source: BMC Evol Biol. 2014 Mar 29;14:67. doi: 10.1186/1471-2148-14-67 (PMC4021425; doi:10.1186/1471-2148-14-67)
Supplement: Additional file 3 — Zip archive containing data filesDp,Dp,0,Ds,Ds,0, and a description of these files. [file 1471-2148-14-67-S3.zip › DeGiorgioEtAl_2014_AdditionalFile1/Dataset_Dp0/CL3271Contig1_02.fas]

>PIAL-3
TCCCCATCCAAACAAGGTCAAAAGTTCACTTGTTGGGACTCGACCAGAAGAGCATTCAACATGATCTGCACAGCAGCTTCATATACAGCACCCTTGTAATGCATCCCATCATCTGTGCAATCAGGTCCACAACCTCTGCTCAAGCTCTCGATGTCAAGCAGCATGAGAGGCCCTCCCGTGGACCGCAAAAGCTTGCTCTTATGGAGTTCTTCGGCATAAGCAGCACACATCTCTCTGGTCATCTTCTGTCGGTCAT
>PIAL-7
TCCCCATCCAAACAAGGTCAAAAGTTCACTTGTTGGGACTCGACCAGAAGAGCATTCAACATGATCTGCACAGCAGCTTCATATACAGCACCCTTGTAATGCATCCCATCATCTGTGCAATCAGGTCCACAACCTCTGCTCAAGCTCTCGATGTCAAGCAGCATGAGAGGCCCTCCCGTGGACCGCAAAAGCTTGCTCTTATGGAGTTCTTCGGCATAAGCAGCACACATCTCTCTGGTCATCTTCTGTCGGTCAT
>PIAL-16
TCCCCATCCAAACAAGGTCAAAAGTTCACTTGTTGGGACTCGACCAGAAGAGCATTCAACATGATCTGCACAGCAGCTTCATATACAGCACCCTTGTAATGCATCCCATCATCTGTGCAATCAGGTCCACAACCTCTGCTCAAGCTCTCGATGTCAAGCAGCATGAGAGGCCCTCCCGTGGACCGCAAAAGCTTGCTCTTATGGAGTTCTTCGGCATAAGCAGCACACATCTCTCTGGTCATCTTCTGTCGGTCAT
>PIAL-9
TCCCCATCCAAACAAGGTCAAAAGTTCACTTGTTGGGACTCGACCAGAAGAGCATTCAACATGATCTGCACAGCAGCTTCATATACAGCACCCTTGTAATGCATCCCATCATCTGTGCAATCAGGTCCACAACCTC-GCTCAAGCTCTCGATGTCAAGCAGCATGAGAGGCCCTCCCGTGGACCGCAAAAGCTTGCTCTTATGGAGTTCTTCGGCATAAGCAGCACACATCTCTCTGGTCATCTTCTGTCGGTCAT
>PIAL-8
TCCCCATCCAAACAAGGTCAAAAGTTCACTTGTTGGGACTCGACCAGAAGAGCATTCAACATGATCTGCACAGCAGCTTCATATACAGCACCCTTGTAATGCATCCCATCATCTGTGCAATCAGGTCCACAACCTCTGCTCAAGCTCTCGATGTCAAGCAGCATGAGAGGCCCTCCCGTGGACCGCAAAAGCTTGCTCTTATGGAGTTCTTCGGCATAAGCAGCACACATCTCTCTGGTCATCTTCTGTCGGTCAT
>PIAL-17
TCCCCATCCAAACAAGGTCAAAAGTTCACTTGTTGGGACTCGACCAGAAGAGCATTCAACATGATCTGCACAGCAGCTTCATATACAGCACCCTTGTAATGCATCCCATCATCTGTGCAATCAGGTCCACAACCTCTGCTCAAGCTCTCGATGTCAAGCAGCATGAGAGGCCCTCCCGTGGACCGCAAAAGCTTGCTCTTATGGAGTTCTTCGGCATAAGCAGCACACATCTCTCTGGTCATCTTCTGTCGGTCAT
>PIAL-4
TCCCCATCCAAACAAGGTCAAAAGTTCACTTGTTGGGACTCGACCAGAAGAGCATTCAACATGATCTGCACAGCAGCTTCATATACAGCACCCTTGTAATGCATCCCATCATCTGTGCAATCAGGTCCACAACCTCTGCTCAAGCTCTCGATGTCAAGCAGCATGAGAGGCCCTCCCGTGGACCGCAAAAGCTTGCTCTTATGGAGTTCTTCGGCATAAGCAGCACACATCTCTCTGGTCATCTTCTGTCGGTCAT
>PIAL-10
TCCCCATCCAAACAAGGTCAAAAGTTCACTTGTTGGGACTCGACCAGAAGAGCATTCAACATGATCTGCACAGCAGCTTCATATACAGCACCCTTGTAATGCATCCCATCATCTGTGCAATCAGGTCCACAACCTCTGCTCAAGCTCTCGATGTCAAGCAGCATGAGAGGCCCTCCCGTGGACCGCAAAAGCTTGCTCTTATGGAGTTCTTCGGCATAAGCAGCACACATCTCTCTGGTCATCTTCTGTCGGTCAT
>PIAL-2
TCCCCATCCAAACAAGGTCAAAAGTTCACTTGTTGGGACTCGACCAGAAGAGCATTCAACATGATCTGCACAGCAGCTTCATATACAGCACCCTTGTAATGCATCCCATCATCTGTGCAATCAGGTCCACAACCTCTGCTCAAGCTCTCGATGTCAAGCAGCATGAGAGGCCCTCCCGTGGACCGCAAAAGCTTGCTCTTATGGAGTTCTTCGGCATAAGCAGCACACATCTCTCTGGTCATCTTCTGTCGGTCAT
>PIAL-15
TCCCCATCCAAACAAGGTCAAAAGTTCACTTGTTGGGACTCGACCAGAAGAGCATTCAACATGATCTGCACAGCAGCTTCATATACAGCACCCTTGTAATGCATCCCATCATCTGTGCAATCAGGTCCACAACCTCTGCTCAAGCTCTCGATGTCAAGCAGCATGAGAGGCCCTCCCGTGGACCGCAAAAGCTTGCTCTTATGGAGTTCTTCGGCATAAGCAGCACACATCTCTCTGGTCATCTTCTGTCGGTCAT
>PIAL-6
TCCCCATCCAAACAAGGTCAAAAGTTCACTTGTTGGGACTCGACCAGTAGAGCATTCAACATGATTTGCACAGCAGCTTCATATACAGCACCCTTGTAATGCATCCCATCATCTGTGCAATCAGGTCCACAACCTCTGCTCAAGCTCTCGATGTCAAGCAGCATGAGAGGCCCTCCCGTGGACCGCAAAAGCTTGCTCTTAGGGAGTTCTTCGGCATAAGCAGCACACATCTCTCTGGTCATCTTCTGTCGGTCAT
>PIAY-19
TCCCCATCCAAACAAGGTCAAAAGTTCACTTGTTGGGACTCGACCAGAAGAGCATTCAACATGATCTGCACAGCAGCTTCATATACAGCACCCTTGTAATGCATCCCATCATCTGTGCAATCAGGTCCACAACCTCTGCTCAAGCTCTCGATGTCAAGCAGCATGAGAGGCCCTCCCGTGGACCGCAAAAGCTTGCTCTTATGGAGTTCTTCGGCATAAGCAGCACACATCTCTCTGGTCATCTTCTGTCGGTCAT
>PIAY-14
TCCCCATCCAAACAAGGTCAAAAGTTCACTTGTTGGGACTCGACCAGAAGAGCATTCAACATGATCTGCACAGCAGCTTCATATACAGCACCCTTGTAATGCATCCCATCATCTGTGCAATCAGGTCCACAACCTCTGCTCAAGCTCTCGATGTCAAGCAGCATGAGAGGCCCTCCCGTGGACCGCAAAAGCTTGCTCTTATGGAGTTCTTCGGCATAAGCAGCACACATCTCTCTGGTCATCTTCTGTCGGTCAT
>PIAY-7
TCCCCATCCAAACAAGGTCAAAAGTTCACTTGTTGGGACTCGACCAGAAGAGCATTCAACATGATCTGCACAGCAGCTTCATATACAGCACCCTTGTAATGCATCCCATCATCTGTGCAATCAGGTCCACAACCTCTGCTCAAGCTCTCGATGTCAAGCAGCATGAGAGGCCCTCCCGTGGACCGCAAAAGCTTGCTCTTATGGAGTTCTTCGGCATAAGCAGCACACATCTCTCTGGTCATCTTCTGTCGGTCAT
>PIAY-1
TCCCCATCCAAACAAGGTCAAAAGTTCACTTGTTGGGACTCGACCAGAAGAGCATTCAACATGATCTGCACAGCAGCTTCATATACAGCACCCTTGTAATGCATCCCATCATCTGTGCAATCAGGTCCACAACCTCTGCTCAAGCTCTCGATGTCAAGCAGCATGAGAGGCCCTCCCGTGGACCGCAAAAGCTTGCTCTTATGGAGTTCTTCGGCATAAGCAGCACACATCTCTCTGGTCATCTTCTGTCGGTCAT
>PIAY-15
TCCCCATCCAAACAAGGTCAAAAGTTCACTTGTTGGGACTCGACCAGAAGAGCATTCAACATGATCTGCACAGCAGCTTCATATACAGCACCCTTGTAATGCATCCCATCATCTGTGCAATCAGGTCCACAACCTCTGCTCAAGCTCTCGATGTCAAGCAGCATGAGAGGCCCTCCCGTGGACCGCAAAAGCTTGCTCTTATGGAGTTCTTCGGCATAAGCAGCACACATCTCTCTGGTCATCTTCTGTCGGTCAT
>PIAY-13
TCCCCATCCAAACAAGGTCAAAAGTTCACTTGTTGGGACTCGACCAGAAGAGCATTCAACATGATCTGCACAGCAGCTTCATATACAGCACCCTTGTAATGCATCCCATCATCTGTGCAATCAGGTCCACAACCTCTGCTCAAGCTCTCGATGTCAAGCAGCATGAGAGGCCCTCCCGTGGACCGCAAAAGCTTGCTCTTATGGAGTTCTTCGGCATAAGCAGCACACATCTCTCTGGTCATCTTCTGTCGGTCAT
>PIAY-18
TCCCCATCCAAACAAGGTCAAAAGTTCACTTGTTGGGACTCGACCAGAAGAGCATTCAACATGATCTGCACAGCAGCTTCATATACAGCACCCTTGTAATGCATCCCATCATCTGTGCAATCAGGTCCACAACCTCTGCTCAAGCTCTCGATGTCAAGCAGCATGAGAGGCCCTCCCGTGGACCGCAAAAGCTTGCTCTTATGGAGTTCTTCGGCATAAGCAGCACACATCTCTCTGGTCATCTTCTGTCGGTCAT
>PIAY-16
TCCCCATCCAAACAAGGTCAAAAGTTCACTTGTTGGGACTCGACCAGAAGAGCATTCAACATGATCTGCACAGCAGCTTCATATACAGCACCCTTGTAATGCATCCCATCATCTGTGCAATCAGGTCCACAACCTCTGCTCAAGCTCTCGATGTCAAGCAGCATGAGAGGCCCTCCCGTGGACCGCAAAAGCTTGCTCTTATGGAGTTCTTCGGCATAAGCAGCACACATCTCTCTGGTCATCTTCTGTCGGTCAT
>PIAY-17
TCCCCATCCAAACAAGGTCAAAAGTTCACTTGTTGGGACTCGACCAGAAGAGCATTCAACATGATCTGCACAGCAGCTTCATATACAGCACCCTTGTAATGCATCCCATCATCTGTGCAATCAGGTCCACAACCTCTGCTCAAGCTCTCGATGTCAAGCAGCATGAGAGGCCCTCCCGTGGACCGCAAAAGCTTGCTCTTATGGAGTTCTTCGGCATAAGCAGCACACATCTCTCTGGTCATCTTCTGTCGGTCAT
>PIAY-2
TCCCCATCCAAACAAGGTCAAAAGTTCACTTGTTGGGACTCGACCAGAAGAGCATTCAACATGATCTGCACAGCAGCTTCATATACAGCACCCTTGTAATGCATCCCATCATCTGTGCAATCAGGTCCACAACCTCTGCTCAAGCTCTCGATGTCAAGCAGCATGAGAGGCCCTCCCGTGGACCGCAAAAGCTTGCTCTTATGGAGTTCTTCGGCATAAGCAGCACACATCTCTCTGGTCATCTTCTGTCGGTCAT
>PIAY-6
TCCCCATCCAAACAAGGTCAAAAGTTCACTTGTTGGGACTCGACCAGAAGAGCATTCAACATGATCTGCACAGCAGCTTCATATACAGCACCCTTGTAATGCATCCCATCATCTGTGCAATCAGGTCCACAACCTCTGCTCAAGCTCTCGATGTCAAGCAGCATGAGAGGCCCTCCCGTGGACCGCAAAAGCTTGCTCTTATGGAGTTCTTCGGCATAAGCAGCACACATCTCTCTGGTCATCTTCTGTCGGTCAT
>PIAY-3
TCCCCATCCAAACAAGGTCAAAAGTTCACTTGTTGGGACTCGACCAGAAGAGCATTCAACATGATCTGCACAGCAGCTTCATATACAGCACCCTTGTAATGCATCCCATCATCTGTGCAATCAGGTCCACAACCTCTGCTCAAGCTCTCGATGTCAAGCAGCATGAGAGGCCCTCCCGTGGACCGCAAAAGCTTGCTCTTATGGAGTTCTTCGGCATAAGCAGCACACATCTCTCTGGTCATCTTCTGTCGGTCAT
>PIAY-9
TCCCCATCCAAACAAGGTCAAAAGTTCACTTGTTGGGACTCGACCAGAAGAGCATTCAACATGATCTGCACAGCAGCTTCATATACAGCACCCTTGTAATGCATCCCATCATCTGTGCAATCAGGTCCACAACCTCTGCTCAAGCTCTCGATGTCAAGCAGCATGAGAGGCCCTCCCGTGGACCGCAAAAGCTTGCTCTTATGGAGTTCTTCGGCATAAGCAGCACACATCTCTCTGGTCATCTTCTGTCGGTCAT
>PIAY-10
TCCCCATCCAAACAAGGTCAAAAGTTCACTTGTTGGGACTCGACCAGAAGAGCATTCAACATGATCTGCACAGCAGCTTCATATACAGCACCCTTGTAATGCATCCCATCATCTGTGCAATCAGGTCCACAACCTCTGCTCAAGCTCTCGATGTCAAGCAGCATGAGAGGCCCTCCCGTGGACCGCAAAAGCTTGCTCTTATGGAGTTCTTCGGCATAAGCAGCACACATCTCTCTGGTCATCTTCTGTCGGTCAT
>PIAY-5
TCCCCATCCAAACAAGGTCAAAAGTTCACTTGTTGGGACTCGACCAGAAGAGCATTCAACATGATCTGCACAGCAGCTTCATATACAGCACCCTTGTAATGCATCCCATCATCTGTGCAATCAGGTCCACAACCTCTGCTCAAGCTCTCGATGTCAAGCAGCATGAGAGGCCCTCCCGTGGACCGCAAAAGCTTGCTCTTATGGAGTTCTTCGGCATAAGCAGCACACATCTCTCTGGTCATCTTCTGTCGGTCAT
>PIAY-4
TCCCCATCCAAACAAGGTCAAAAGTTCACTTGTTGGGACTCGACCAGAAGAGCATTCATCATGATCTGCACAGCAGCTTCATATACAGCACCCTTGTAATGCATCCCATCATCTGTGCAATCAGGTCCACAACCTCTGATCAAGCTCTCGATGTCAAGCAGCATGAGAGGCCCTCCCGTGGACCGCAAAAGCGTGCTCTTATGGAGTTCTTCGGCATAAGCAGCACACATCTCTCTGGTCATCTTCTGTCGGTCAT
>PIAY-8
TCCCCATCCAAACAAGGTCAAAAGTTCACTTGTTGGGACTCGACCAGAAGAGCATTCAACATGATCTGCACAGCAGCTTCATATACAGCACCCTTGTAATGCATCCCATCATCTGTGCAATCAGGTCCACAACCTCTGCTCAAGCTCTCGATGTCAAGCAGCATGAGAGGCCCTCCCGTGGACCGCAAAAGCTTGCTCTTATGGAGTTCTTCGGCATAAGCAGCACACATCTCTCTGGTCATCTTCTGTCGGTCAT
>PIBU-1
TCCCCATCCAAACAAGGTCAAAAGTTCACTTGTTGGGACTCGACCAGAAGAGCATTCAACATTATCTGCACAGCAGCTTCATATACAGCACCCTTGTAATGCATCCCATCATCTGTGCAATCGGGTCCACAACCTCTGCTCAAGCTCTCGATGTCAAGCAGCATGAGAGGCCCTCCCGTGGACCGCAAAAGCTTGCTCTTATGGAGTTCTTCGGCATAAGCAGCACACATCTCTCTGGTCATCTTCTGTCGGTCAT
>PIFL-16
TCCCCATCCAAACAAGGTCAAAAGTTCACTTGTTGGGACTCGACCAGAAGAGCATTCAACATGATCTGCACAGCAGCTTCATATACAGCACCCTTGTAATGCATCCCATCATCTGTGCAATCAGGTCCACAACCTCTGCTCAAGCTCTCGATGTCAAGCAGCATGAGAGGCCCTCCCGTGGACCGCAAAAGCTTGCTCTTATGGAGTTCTTCGGCATAAGCAGCACACATCTCTCTGGTCATCTTCTGTCGGTCAT
>PIFL-3
TCCCCATCCAAACAAGGTCAAAAGTTCACTTGTTGGGACTCGACCAGAAGAGCATTCAACATGATCTGCACAGCAGCTTCATATACAGCACCCTTGTAATGCATCCCATCATCTGTGCAATCAGGTCCACAACCTCTGCTCAAGCTCTCGATGTCAAGCAGCATGAGAGGCCCTCCCGTGGACCGCAAAAGCTTGCTCTTATGGAGTTCTTCGGCATAAGCAGCACACATCTCTCTGGTCATCTTCTGTCGGTCAT
>PIFL-1
TCCCCATCCAAACAAGGTCAAAAGTTCACTTGTTGGGACTCGACCAGAAGAGCATTCAACATGATCTGCACAGCAGCTTCATATACAGCACCCTTGTAATGCATCCCATCATCTGTGCAATCAGGTCCACAACCTCTGCTCAAGCTCTCGATGTCAAGCAGCATGAGAGGCCCTCCCGTGGACCGCAAAAGCTTGCTCTTATGGAGTTCTTCGGCATAAGCAGCACACATCTCTCTGGTCATCTTCTGTCGGTCAT
>PIFL-17
TCCCCATCCAAACAAGGTCAAAAGTTCACTTGTTGGGACTCGACCAGAAGAGCATTCAACATGATCTGCACAGCAGCTTCATATACAGCACCCTTGTAATGCATCCCATCATCTGTGCAATCAGGTCCACAACCTCTGCTCAAGCTCTCGATGTCAAGCAGCATGAGAGGCCCTCCCGTGGACCGCAAAAGCTTGCTCTTATGGAGTTCTTCGGCATAAGCAGCACACATCTCTCTGGTCATCTTCTGTCGGTCAT
>PIFL-9
TCCCCATCCAAACAAGGTCAAAAGTTCACTTGTTGGGACTCGACCAGAAGAGCATTCAACATGATCTGCACATCAGCTTCATATACAGCACCCTTGTAATGCATCCCATCATCTGTGCAATCAGGTCCACAACCTCTGCTCAAGCTCTCGATGTCAAGCAGCATGAGAGGCCCTCCCGTGGACCGCAAAAGCTTGCTCTTATGGAGTTCTTCGGCATAAGCAGCACACATCTCTCTGGTCATCTTCTGTCGGTCAT
>PIFL-13
TCCCCATCCAAACAAGGTCAAAAGTTCACTTGTTGGGACTCGACCAGAAGAGCATTCAACATGATCTGCACAGCAGCTTCATATACAGCACCCTTGTAATGCATCCCATCATCTGTGCAATCAGGTCCACAACCTCTGCTCAAGCTCTCGATGTCAAGCAGCATGAGAGGCCCTCCCGTGGACCGCAAAAGCTTGCTCTTATGGAGTTCTTCGGCATAAGCAGCACACATCTCTCTGGTCATCTTCTGTCGGTCAT
>PIFL-5
TCCCCATCCAAACAAGGTCAAAAGTTCACTTGTTGGGACTCGACCAGAAGAGCATTCAACATGATCTGCACAGCAGCTTCATATACAGCACCCTTGTAATGCATCCCATCATCTGTGCAATCAGGTCCACAACCTCTGCTCAAGCTCTCGATGTCAAGCAGCATGAGAGGCCCTCCCGTGGACCGCAAAAGCTTGCTCTTATGGAGTTCTTCGGCATAAGCAGCACACATCTCTCTGGTCATCTTCTGTCGGTCAT
>PIFL-14
TCCCCATCCAAACAAGGTCAAAAGTTCACTTGTTGGGACTCGACCAGAAGAGCATTCAACATGATCTGCACAGCAGCTTCATATACAGCACCCTTGTAATGCATCCCATCATCTGTGCAATCAGGTCCACAACCTCTGCTCAAGCTCTCGATGTCAAGCAGCATAAGAGGCCCTCCCGTGGACCGCAAAAGCTTGCTCTTATGGAGTTCTTCGGCATAAGCAGCACACATCTCTCTGGTCATCTTCTGTCGGTCAT
>PIFL-15
TCCCCATCCAAACAAGGTCAAAAGTTCACTTGTTGGGACTCGACCAGAAGAGCATTCAACATGATCTGCACAGCAGCTTCATATACAGCACCCTTGTAATGCATCCCATCATCTGTGCAATCAGGTCCACAACCTCTGCTCAAGCTCTCGATGTCAAGCAGCATGAGAGGCCCTCCCGTGGACCGCAAAAGCTTGCTCTTATGGAGTTCTTCGGCATAAGCAGCACACATCTCTCTGGTCATCTTCTGTCGGTCAT
>PIFL-2
TCCCCATCCAAACAAGGTCAAAAGTTCACTTGTTGGGACTCGACCAGAAGAGCATTCAACATGATCTGCACAGCAGCTTCATATACAGCACCCTTGTAATGCATCCCATCATCTGTGCAATCAGGTCCACAACCTCTGCTCAAGCTCTCGATGTCAAGCAGCATGAGAGGCCCTCCCGTGGACCGCAAAAGCTTGCTCTTATGGAGTTCTTCGGCATAAGCAGCACACATCTCTCTGGTCATCTTCTGTCGGTCAT
>PIFL-12
TCCCCATCCAAACAAGGTCAAAAGTTCACTTGTTGGGACTCGACCAGAAGAGCATTCAACATGATCTGCACAGCAGCTTCATATACAGCACCCTTGTAATGCATCCCATCATCTGTGCAATCAGGTCCACAACCTCTGCTCAAGCTCTCGATGTCAAGCAGCATGAGAGGCCCTCCCGTGGACCGCAAAAGCTTGCTCTTATGGAGTTCTTCGGCATAAGCAGCACACATCTCTCTGGTCATCTTCTGTCGGTCAT
>PIGE-1
TCCCCATCCAAACAAGGTCAAAAGTTCACTTGTTGGGACTCGACCAGAAGAGCATTCAACATTATCTGCACAGCAGCTTCATATACAGCACCCTTGTAATGCATCCCATCATCTGTGCAATCGGGTCCACAACCTCTGCTCAAGCTCTCGATGTCAAGCAGCATGAGAGGCCCTCCCGTGGACCGCAAAAGCTTGCTCTTATGGAGTTCTTCGGCATAAGCAGCACACATCTCTCTGGTCATCTTCTGTCGGTCAT
>PIGE-2
TCCCCATCCAAACAAGGTCAAAAGTTCACTTGTTGGGACTCGACCAGAAGAGCATTCAACATTATCTGCACAGCAGCTTCATATACAGCACCCTTGTAATGCATCCCATCATCTGTGCAATCGGGTCCACAACCTCTGCTCAAGCTCTCGATGTCAAGCAGCATGAGAGGCCCTCCCGTGGACCGCAAAAGCTTGCTCTTATGGAGTTCTTCGGCATAAGCAGCACACATCTCTCTGGTCATCTTCTGTCGGTCAT
>PIMN-18
TCCCCATCCAAACAAGGTCAAAAGTTCACTTGTTGGGACTCGACCAGAAGAGCATTCAACATGATCTGCACAGCAGCTTCATATACAGCACCCTTGTAATGCATCCCATCATCTGTGCAATCAGGTCCACAACCTCTGCTCAAGCTCTGGATGTCAAGCAGCATGAGAGGCCCTCCCGGGGACCGCAAAAGCTTGCTCTTATGGAGTTCTTCGGCATAAGCAGCACACATCTCTCTGGTCATCTTCTGTCGGTCAT
>PIMN-6
TCCCCATCCAAACAAGGTCAAAAGTTCACTTGTTGGGACTCGACCAGAAGAGCATTCAACATGATCTGCACAGCAGCTTCATATACAGCACCCTTGTAATGCATCCCATCATCTGTGCAATCAGGTCCACAACCTCTGCTCAAGCTCTGGATGTCAAGCAGCATGAGAGGCCCTCCCGTGGACCGCAAAAGCTTGCTCTTATGGAGTTCTTCGGCATAAGCAGCACACATCTCTCTGGTCATCTTCTGTCGGTCAT
>PIMN-10
TCCCCATCCAAACAAGGTCAAAAGTTCACTTGTTGGGACTCGACCAGAAGAGCATTCAACATGATCTGCACAGCAGCTTCATATACAGCACCCTTGTAATGCATCCCATCATCTGTGCAATCAGGTCCACAACCTCTGCTCAAGCTCTCGATGTCAAGCAGCATGAGAGGCCCTCCCGTGGACCGCAAAAGCTTGCTCTTATGGAGTTCTTCGGCATAAGCAGCACACATCTCTCTGGTCATCTTCTGTCGGTCAT
>PIMN-17
TCCCCATCCAAACAAGGTCAAAAGTTCACTTGTTGGGACTCGACCAGAAGAGCATTCAACATGATCTGCACAGCAGCTTCATATACAGCACCCTTGTAATGCATCCCATCATCTGTGCAATCAGGTCCACAACCTCTGCTCAAGCTCTCGATGTCAAGCAGCATGAGAGGCCCTCCCGTGGACCGCAAAAGCTTGCTCTTATGGAGTTCTTCGGCATAAGCAGCACACATCTCTCTGGTCATCTTCTGTCGGTCAT
>PIMN-16
TCCCCATCCAAACAAGGTCAAAAGTTCACTTGTTGGGACTCGACCAGAAGAGCATTCAACATGATCTGCACAGCAGCTTCATATACAGCACCCTTGTAATGCATCCCATCATCTGTGCAATCAGGTCCACAACCTCTGCTCAAGCTCTCGATGTCAAGCAGCATGAGAGGCCCTCCCGTGGACCGCAAAAGCTTGCTCTTATGGAGTTCTTCGGCATAAGCAGCACACATCTCTCTGGTCATCTTCTGTCGGTCAT
>PIMN-15
TCCCCATCCAAACAAGGTCAAAAGTTCACTTGTTGGGACTCGACCAGAAGAGCATTCAACATGATCTGCACAGCAGCTTCATATACAGCACCCTTGTAATGCATCCCATCATCTGTGCAATCAGGTCCACAACCTCTGCTCAAGCTCTCGATGTCAAGCAGCATGAGAGGCCCTCCCGTGGACCGCAAAAGCTTGCTCTTATGGAGTTCTTCGGCATAAGCAGCACACATCTCTCTGGTCATCTTCTGTCGGTCAT
>PIMN-1
TCCCCATCCAAACAAGGTCAAAAGTTCACTTGTTGGGACTCGACCAGAAGAGCATTCAACATGATCTGCACAGCAGCTTCATATACAGCACCCTTGTAATGCATCCCATCATCTGTGCAATCAGGTCCACAACCTCTGCTCAAGCTCTCGATGTCAAGCAGCATGAGAGGCCCTCCCGTGGACCGCAAAAGCTTGCTCTTATGGAGTTCTTCGGCATAAGCAGCACACATCTCTCTGGTCATCTTCTGTCGGTCAT
>PIMN-9
TCCCCATCCAAACAAGGTCAAAAGTTCACTTGTTGGGACTCGACCAGAAGAGCATTCAACATGATCTGCACAGCAGCTTCATATACAGCACCCTTGTAATGCATCCCATCATCTGTGCAATCAGGTCCACAACCTCTGCTCAAGCTCTCGATGTCAAGCAGCATGAGAGGCCCTCCCGTGGACCGCAAAAGCTTGCTCTTATGGAGTTCTTCGGCATAAGCAGCACACATCTCTCTGGTCATCTTCTGTCGGTCAT
>PIMN-5
TCCCCATCCAAACAAGGTCAAAAGTTCACTTGTTGGGACTCGACCAGAAGAGCATTCAACATGATCTGCACAGCAGCTTCATATACAGCACCCTTGTAATGCATCCCATCATCTGTGCAATCAGGTCCACAACCTCTGCTCAAGCTCTCGATGTCAAGCAGCATGAGAGGCCCTCCCGTGGACCGCAAAAGCTTGCTCTTATGGAGTTCTTCGGCATAAGCAGCACACATCTCTCTGGTCATCTTCTGTCGGTCAT
>PIMN-14
TCCCCATCCAAACAAGGTCAAAAGTTCACTTGTTGGGACTCGACCAGAAGAGCATTCAACATGATCTGCACAGCAGCTTCATATACAGCACCCTTGTAATGCATCCCATCATCTGTGCAATCAGGTCCACAACCTCTGCTCAAGCTCTCGATGTCAAGCAGCATGAGAGGCCCTCCCGTGGACCGCAAAAGCTTGCTCTTATGGAGTTCTTCGGCATAAGCAGCACACATCTCTCTGGTCATCTTCTGTCGGTCAT
>PIMN-3
TCCCCATCCAAACAAGGTCAAAAGTTCACTTGTTGGGACTCGACCAGAAGAGCATTCAACATGATCTGCACAGCAGCTTCATATACAGCACCCTTGTAATGCATCCCATCATCTGTGCAATCAGGTCCACAACCTCTGCTCAAGCTCTCGATGTCAAGCAGCATGAGAGGCCCTCCCGTGGACCGCAAAAGCTTGCTCTTATGGAGTTCTTCGGCATAAGCAGCACACATCTCTCTGGTCATCTTCTGTCGGTCAT
>PIMN-8
TCCCCATCCAAACAAGGTCAAAAGTTCACTTGTTGGGACTCGACCAGAAGAGCATTCAACATGATCTGCACAGCAGCTTCATATACAGCACCCTTGTAATGCATCCCATCATCTGTGCAATCAGGTCCACAACCTCTGCTCAAGCTCTCGATGTCAAGCAGCATGAGAGGCCCTCCCGTGGACCGCAAAAGCTTGCTCTTATGGAGTTCTTCGGCATAAGCAGCACACATCTCTCTGGTCATCTTCTGTCGGTCAT
>PIMN-12
TCCCCATCCAAACAAGGTCAAAAGTTCACTTGTTGGGACTCGACCAGAAGAGCATTCAACATGATCTGCACAGCAGCTTCATATACAGCACCCTTGTAATGCATCCCATCATCTGTGCAATCAGGTCCACAACCTCTGCTCAAGCTCTGGATGTCAAGCAGCATGAGAGGCCCTCCCGTGGACCGCAAAAGCTTGCTCTTATGGAGTTCTTCGGCATAAGCAGCACACATCTCTCTGGTCATCTTCTGTCGGTCAT
>PIMN-11
TCCCCATCCAAACAAGGTCAAAAGTTCACTTGTTGGGACTCGACCAGAAGAGCATTCAACATGATCTGCACAGCAGCTTCATATACAGCACCCTTGTAATGCATCCCATCATCTGTGCAATCAGGTCCACAACCTCTGCTCAAGCTCTCGATGTCAAGCAGCATGAGAGGCCCTCCCGTGGACCGCAAAAGCTTGCTCTTATGGAGTTCTTCGGCATAAGCAGCACACATCTCTCTGGTCATCTTCTGTCGGTCAT
>PIMN-4
TCCCCATCCAAACAAGGTCAAAAGTTCACTTGTTGGGACTCGACCAGAAGAGCATTCAACATGATCTGCACAGCAGCTTCATATACAGCACCCTTGTAATGCATCCCATCATCTGTGCAATCAGGTCCACAACCTCTGCTCAAGCTCTCGATGTCAAGCAGCATGAGAGGCCCTCCCGTGGACCGCAAAAGCTTGCTCTTATGGAGTTCTTCGGCATAAGCAGCACACATCTCTCTGGTCATCTTCTGTCGGTCAT
>PIMN-2
TCCCCATCCAAACAAGGTCAAAAGTTCACTTGTTGGGACTCGACCAGAAGAGCATTCAACATGATCTGCACAGCAGCTTCATATACAGCACCCTTGTAATGCATCCCATCATCTGTGCAATCAGGTCCACAACCTCTGCTCAAGCTCTCGATGTCAAGCAGCATGAGAGGCCCTCCCGTGGACCGCAAAAGCTTGCTCTTATGGAGTTCTTCGGCATAAGCAGCACACATCTCTCTGGTCATCTTCTGTCGGTCAT
>PIMN-7
TCCCCATCCAAACAAGGTCAAAAGTTCACTTGTTGGGACTCGACCAGAAGAGCATTCAACATGATCTGCACAGCAGCTTCATATACAGCACCCTTGTAATGCATCCCATCATCTGTGCAATCAGGTCCACAACCTCTGCTCAAGCTCTCGATGTCAAGCAGCATGAGAGGCCCTCCCGTGGACCGCAAAAGCTTGCTCTTATGGAGTTCTTCGGCATAAGCAGCACACATCTCTCTGGTCATCTTCTGTCGGTCAT
>PIMN-13
TCCCCATCCAAACAAGGTCAAAAGTTCACTTGTTGGGACTCGACCAGAAGAGCATTCAACATGATCTGCACAGCAGCTTCATATACAGCACCCTTGTAATGCATCCCATCATCTGTGCAATCAGGTCCACAACCTCTGCTCAAGCTCTCGATGTCAAGCAGCATAAGAGGCCCTCCCGTGGACCGCAAAAGCTTGCTCTTATGGAGTTCTTCGGCATAAGCAGCACACATCTCTCTGGTCATCTTCTGTCGGTCAT
>PISB-16
TCCCCATCCAAACAAGGTCAAAAGTTCACTTGTTGGGACTCGACCAGAAGAGCATTCAACATGATCTGCACAGCAGCTTCATATACAGCACCCTTGTAATGCATCCCATCATCTGTGCAATCAGGTCCACAACCTCTGCTCAAGCTCTCGATGTCAAGCAGCATGAGAGGCCCTCCCGTGGACCGCAAAAGCTTGCTCTTATGGAGTTCTTCGGCATAAGCAGCACACATCTCTCTGGTCATCTTCTGTCGGTCAT
>PISB-18
TCCCCATCCAAACAAGGTCAAAAGTTCACTTGTTGGGACTCGACCAGAAGAGCATTCAACATGATCTGCACAGCAGCTTCATATACAGCACCCTTGTAATGCATCCCATCATCTGTGCAATCAGGTCCACAACCTCTGCTCAAGCTCTCGATGTCAAGCAGCATGAGAGGCCCTCCCGTGGACCGCAAAAGCTTGCTCTTATGGAGTTCTTCGGCATAAGCAGCACACATCTCTCTGGTCATCTTCTGTCGGTCAT
>PISB-14
TCCCCATCCAAACAAGGTCAAAAGTTCACTTGTTGGGACTCGACCAGAAGAGCATTCAACATGATCTGCACAGCAGCTTCATATACAGCACCCTTGTAATGCATCCCATCATCTGTGCAATCAGGTCCACAACCTCTGCTCAAGCTCTCGATGTCAAGCAGCATGAGAGGCCCTCCCGTGGACCGCAAAAGCTTGCTCTTATGGAGTTCTTCGGCATAAGCAGCACACATCTCTCTGGTCATCTTCTGTCGGTCAT
>PISB-17
TCCCCATCCAAACAAGGTCAAAAGTTCACTTGTTGGGACTCGACCAGAAGAGCATTCAACATGATCTGCACAGCAGCTTCATATACAGCACCCTTGTAATGCATCCCATCATCTGTGCAATCAGGTCCACAACCTCTGCTCAAGCTCTCGATGTCAAGCAGCATGAGAGGCCCTCCCGTGGACCGCAAAAGCTTGCTCTTATGGAGTTCTTCGGCATAAGCAGCACACATCTCTCTGGTCATCTTCTGTCGGTCAT
>PISB-11
TCCCCATCCAAACAAGGTCAAAAGTTCACTTGTTGGGACTCGACCAGAAGAGCATTCAACATGATCTGCACAGCAGCTTCATATACAGCACCCTTGTAATGCATCCCATCATCTGTGCAATCAGGTCCACAACCTCTGCTCAAGCTCTCGATGTCAAGCAGCATGAGAGGCCCTCCCGTGGACCGCAAAAGCTTGCTCTTATGGAGTTCTTCGGCATAAGCAGCACACATCTCTCTGGTCATCTTCTGTCGGTCAT
>PISB-12
TCCCCATCCAAACAAGGTCAAAAGTTCACTTGTTGGGACTCGACCAGAAGAGCATTCAACATGATCTGCACAGCAGCTTCATATACAGCACCCTTGTAATGCATCCCATCATCTGTGCAATCAGGTCCACAACCTCTGCTCAAGCTCTCGATGTCAAGCAGCATGAGAGGCCCTCCCGTGGACCGCAAAAGCTTGCTCTTATGGAGTTCTTCGGCATAAGCAGCACACATCTCTCTGGTCATCTTCTGTCGGTCAT
>PISB-8
TCCCCATCCAAACAAGGTCAAAAGTTCACTTGTTGGGACTCGACCAGAAGAGCATTCAACATGATCTGCACAGCAGCTTCATATACAGCACCCTTGTAATGCATCCCATCATCTGTGCAATCAGGTCCACAACCTCTGCTCAAGCTCTCGATGTCAAGCAGCATGAGAGGCCCTCCCGTGGACCGCAAAAGCTTGCTCTTATGGAGTTCTTCGGCATAAGCAGCACACATCTCTCTGGTCATCTTCTGTCGGTCAT
>PISB-15
TCCCCATCCAAACAAGGTCAAAAGTTCACTTGTTGGGACTCGACCAGAAGAGCATTCAACATGATCTGCACAGCAGCTTCATATACAGCACCCTTGTAATGCATCCCATCATCTGTGCAATCAGGTCCACAACCTCTGCTCAAGCTCTCGATGTCAAGCAGCATGAGAGGCCCTCCCGTGGACCGCAAAAGCTTGCTCTTATGGAGTTCTTCGGCATAAGCAGCACACATCTCTCTGGTCATCTTCTGTCGGTCAT
>PISB-6
TCCCCATCCAAACAAGGTCAAAAGTTCACTTGTTGGGACTCGACCAGAAGAGCATTCAACATGATCTGCACAGCAGCTTCATATACAGCACCCTTGTAATGCATCCCATCATCTGTGCAATCAGGTCCACAACCTCTGCTCAAGCTCTCGATGTCAAGCAGCATGAGAGGCCCTCCCGTGGACCGCAAAAGCTTGCTCTTATGGAGTTCTTCGGCATAAGCAGCACACATCTCTCTGGTCATCTTCTGTCGGTCAT
>PISB-10
TCCCCATCCAAACAAGGTCAAAAGTTCACTTGTTGGGACTCGACCAGAAGAGCATTCAACATGATCTGCACAGCAGCTTCATATACAGCACCCTTGTAATGCATCCCATCATCTGTGCAATCAGGTCCACAACCTCTGCTCAAGCTCTCGATGTCAAGCAGCATGAGAGGCCCTCCCGTGGACCGCAAAAGCTTGCTCTTATGGAGTTCTTCGGCATAAGCAGCACACATCTCTCTGGTCATCTTCTGTCGGTCAT
>PISB-13
TCCCCATCCAAACAAGGTCAAAAGTTCACTTGTTGGGACTCGACCAGAAGAGCATTCAACATGATCTGCACAGCAGCTTCATATACTGCACCCTTGTAATGCATCCCATCATCTGTGCAATCAGGTCCACAACCTCTGCTCAAGCTCTCGATGTCAAGCAGCATGAGAGGCCCTCCCGTGGACCGCAAAAGCTTGCTCTTATGGAGTTCTTCGGCATAAGCAGCACACATCTCTCTGGTCATCTTCTGTCGGTCAT
>PISB-1
TCCCCATCCAAACAAGGTCAAAAGTTCACTTGTTGGGACTCGACCAGAAGAGCATTCAACATGATCTGCACAGCAGCTTCATATACAGCACCCTTGTAATGCATCCCATCATCTGTGCAATCAGGTCCACAACCTCTGCTCAAGCTCTCGATGTCAAGCAGCATGAGAGGCCCTCCCGTGGACCGCAAAAGCTTGCTCTTATGGAGTTCTTCGGCATAAGCAGCACACATCTCTCTGGTCATCTTCTGTCGGTCAT
>PISB-7
TCCCCATCCAAACAAGGTCAAAAGTTCACTTGTTGGGACTCGACCAGAAGAGCATTCAACATGATCTGCACAGCAGCTTCATATACAGCACCCTTGTAATGCATCCCATCATCTGTGCAATCAGGTCCACAACCTCTGCTCAAGCTCTCGATGTCAAGCAGCATGAGAGGCCCTCCCGTGGACCGCAAAAGCTTGCTCTTATGGAGTTCTTCGGCATAAGCAGCACACATCTCTCTGGTCATCTTCTGTCGGTCAT
>PISB-3
TCCCCATCCAAACAAGGTCAAAAGTTCACTTGTTGGGACTCGACCAGAAGAGCATTCAACATGATCTGCACAGCAGCTTCATATACAGCACCCTTGTAATGCATCCCATCATCTGTGCAATCAGGTCCACAACCTCTGCTCAAGCTCTCGATGTCAAGCAGCATGAGAGGCCCTCCCGTGGACCGCAAAAGCTTGCTCTTATGGAGTTCTTCGGCATAAGCAGCACACATCTCTCTGGTCATCTTCTGTCGGTCAT
>PISQ-2
TCCCCATCCAAACAAGGTCAAAAGTTCACTTGTTGGGACTCGACCAGAAGAGCATTCAACATTATCTGCACAGCAGCTTCATATACAGCACCCTTGTAATGCATCCCATCATCTGTGCAATCGGGTCCACAACCTCTGCTCAAGCTCTCGATGTCAAGCAGCATGAGAGGCCCTCCCGTGGACCGCAAAAGCTTGCTCTTATGGAGTTCTTCGGCATAAGCAGCACACATCTCTCTGGTCATCTTCTGTCGGTCAT
>PISQ-1
TCCCCATCCAAACAAGGTCAAAAGTTCACTTGTTGGGACTCGACCAGAAGAGCATTCAACATTATCTGCACAGCAGCTTCATATACAGCACCCTTGTAATGCATCCCATCATCTGTGCAATCGGGTCCACAACCTCTGCTCAAGCTCTCGATGTCAAGCAGCATGAGAGGCCCTCCCGTGGACCGCAAAAGCTTGCTCTTATGGAGTTCTTCGGCATAAGCAGCACACATCTCTCTGGTCATCTTCTGTCGGTCAT
>PICH-X3
TCCCCATCCAAACAAGGTCAAAAGTTCACTTGTTGGGACTCGACCAGAAGAGCATTCAACATGATCTGCACGGCAGCTTCATATACAGCACCCTTGTAATGCATCCCATCATCTGTGCAATCAGGTCCACAACCTCTGCTCAAGCTCTCGATGTCAAGCAGCATGAGAGGCCCTCCCGTGGACCGCAAAAGCTTGCTCTTATGGAGTTCTTCGGTATAAGCAGCACACATCTCTCTGGTCATCTTCTGTCGGTCAT
>PIST-8
TCCCCATCCAAACAAGGTCAAAAGTTCACTTGTTGGGACTCGACCAGAAGAGCATTCAACATGATCTGCACAGCAGCTTCATATACAGCACCCTTGTAATGCATCCCATCATCTGTGCAATCAGGTCCACAACCTCTGCTCAAGCTCTCGATGTCAAGCAGCATGAGAGGCCCTCCCGTGGACCGCAAAAGCTTGCTCTTATGGAGTTCTTCGGCATAAGCAGCACACATCTCTCTGGTCATCTTCTGTCGGTCAT
>PICH-X1
TCCCCATCCAAACAAGGTCAAAAGTTCACTTGTTGGGACTCGACCAGAAGAGCATTCAACATGATCTGCACAGCAGCTTCATATACAGCACCCTTGTAATGCATCCCATCATCTGTGCAATCAGGTCCACAACCTCTGCTCAAGCTCTCGATGTCAAGCAGCATGAGAGGCCCTCCCGTGGACCGCAAAAGCTTGCTCTTATGGAGTTCTTCGGCATAAGCAGCACACATCTCTCTGGTCATCTTCTGTCGGTCAT
>PIST-13
TCCCCATCCAAACAAGGTCAAAAGTTCACTTGTTGGGACTCGACCAGAAGAGCATTCAACATGATCTGCACAGCAGCTTCATATACAGCACCCTTGTAATGCATCCCATCATCTGTGCAATCAGGTCCACAACCTCTGCTCAAGCTCTCGATGTCAAGCAGCATGAGAGGCCCTCCCGTGGACCGCAAAAGCTTGCTCTTATGGAGTTCTTCGGCATAAGCAGCACACATCTCTCTGGTCATCTTCTGTCGGTCAT
>PIST-10
TCCCCATCCAAACAAGGTCAAAAGTTCACTTGTTGGGACTCGACCAGAAGAGCATTCAACATGATCTGCACAGCAGCTTCATATACAGCACCCTTGTAATGCATCCCATCATCTGTGCAATCAGGTCCACAACCTCTGCTCAAGCTCTCGATGTCAAGCAGCATGAGAGGCCCTCCCGTGGACCGCAAAAGCTTGCTCTTATGGAGTTCTTCGGCATAAGCAGCACACATCTCTCTGGTCATCTTCTGTCGGTCAT
>PIST-14
TCCCCATCCAAACAAGGTCAAAAGTTCACTTGTTGGGACTCGACCAGAAGAGCATTCAACATGATCTGCACAGCAGCTTCATATACAGCACCCTTGTAATGCATCCCATCATCTGTGCAATCAGGTCCACAACCTCTGCTCAAGCTCTCGATGTCAAGCAGCATGAGAGGCCCTCCCGTGGACCGCAAAAGCTTGCTCTTATGGAGTTCTTCGGCATAAGCAGCACACATCTCTCTGGTCATCTTCTGTCGGTCAT
>PIST-19
TCCCCATCCAAACAAGGTCAAAAGTTCACTTGTTGGGACTCGACCAGAAGAGCATTCAACATGATCTGCACAGCAGCTTCATATACAGCACCCTTGTAATGCATCCCATCATCTGTGCAATCGGGTCCACAACCTCTGCTCAAGCTCTCGATGTCAAGCAGCATGAGAGGCCCTCCCGGGGACCGCAAAAGCTTGCTCTTATGGAGTTCTTCGGCATAAGCAGCACACATCTCTCTGGTCATCTTCTGTCGGTCAT
>PIST-7
TCCCCATCCAAACAAGGTCAAAAGTTCACTTGTTGGGACTCGACCAGAAGAGCATTCAACATGATCTGCACAGCAGCTTCATATACAGCACCCTTGTAATGCATCCCATCATCTGTGCAATCAGGTCCACAACCTCTGCTCAAGCTCTCGATGTCAAGCAGCATGAGAGGCCCTCCCGTGGACCGCAAAAGCTTGCTCTTATGGAGTTCTTCGGCATAAGCAGCACACATCTCTCTGGTCATCTTCTGTCGGTCAT
>PIST-5
TCCCCATCCAAACAAGGTCAAAAGTTCACTTGTTGGGACTCGACCAGAAGAGCATTCAACATGATCTGCACAGCAGCTTCATATACAGCACCCTTGTAATGCATCCCATCATCTGTGCAATCAGGTCCACAACCTCTGCTCAAGCTCTCGATGTCAAGCAGCATGAGAGGCCCTCCCGTGGACCGCAAAAGCTTGCTCTTATGGAGTTCTTCGGCATAAGCAGCACACATCTCTCTGGTCATCTTCTGTCGGTCAT
>PICH-X2
TCCCCATCCAAACAAGGTCAAAAGTTCACTTGTTGGGACTCGACCAGAAGAGCATTCAACATGATCTGCACAGCAGCTTCATATACAGCACCCTTGTAATGCATCCCATCATCTGTGCAATCAGGTCCACAACCTCTGCTCAAGCTCTCGATGTCAAGCAGCATGAGAGGCCCTCCCGTGGACCGCAAAAGCTTGCTCTTATGGAGTTCTTCGGCATAAGCAGCACACATCTCTCTGGTCATCTTCTGTCGGTCAT
>PIST-15
TCCCCATCCAAACAAGGTCAAAAGTTCACTTGTTGGGACTCGACCAGAAGAGCATTCAACATGATCTGCACAGCAGCTTCATATACAGCACCCTTGTAATGCATCCCATCATCTGTGCAATCAGGTCCACAACCTCTGCTCAAGCTCTCGATGTCAAGCAGCATGAGAGGCCCTCCCGTGGACCGCAAAAGCTTGCTCTTATGGAGTTCTTCGGCATAAGCAGCACACATCTCTCTGGTCATCTTCTGTCGGTCAT
>PIST-1
TCCCCATCCAAACAAGGTCAAAAGTTCACTTGTTGGGACTCGACCAGAAGAGCATTCAACATGATCTGCACAGCAGCTTCATATACAGCACCCTTGTAATGCATCCCATCATCTGTGCAATCAGGTCCACAACCTCTGCTCAAGCTCTCGATGTCAAGCAGCATGAGAGGCCCTCCCGTGGACCGCAAAAGCTTGCTCTTATGGAGTTCTTCGGCATAAGCAGCACACATCTCTCTGGTCATCTTCTGTCGGTCAT
>PIST-9
TCCCCATCCAAACAAGGTCAAAAGTTCACTTGTTGGGACTCGACCAGAAGAGCATTCAACATGATCTGCACAGCAGCTTCATATACAGCACCCTTGTAATGCATCCCATCATCTGTGCAATCAGGTCCACAACCTCTGCTCAAGCTCTCGATGTCAAGCAGCATGAGAGGCCCTCCCGTGGACCGCAAAAGCTTGCTCTTATGGAGTTCTTCGGCATAAGCAGCACACATCTCTCTGGTCATCTTCTGTCGGTCAT
>PIST-2
TCCCCATCCAAACAAGGTCAAAAGTTCACTTGTTGGGACTCGACCAGAAGAGCATTCAACATGATCTGCACAGCAGCTTCATATACAGCACCCTTGTAATGCATCCCATCATCTGTGCAATCAGGTCCACAACCTCTGCTCAAGCTCTCGATGTCAAGCAGCATGAGAGGCCCTCCCGTGGACCGCAAAAGCTTGCTCTTATGGAGTTCTTCGGCATAAGCAGCACACATCTCTCTGGTCATCTTCTGTCGGTCAT
>PIST-3
TCCCCATCCAAACAAGGTCAAAAGTTCACTTGTTGGGACTCGACCAGAAGAGCATTCAACATGATCTGCACAGCAGCTTCATATACAGCACCCTTGTAATGCATCCCATCATCTGTGCAATCAGGTCCACAACCTCTGCTCAAGCTCTCGATGTCAAGCAGCATGAGAGGCCCTCCCGTGGACCGCAAAAGCTTGCTCTTATGGAGTTCTTCGGCATAAGCAGCACACATCTCTCTGGTCATCTTCTGTCGGTCAT
>PILA-19
TCCCCATCCAAACAAGGTCAAAAGTTCACTTGTTGGGACTCGACCAGAAGAGCATTCAACATGATCTGCACAGCAGCTTCATATACAGCACCCTTGTAATGCATCCCATCATCTGTGCAATCAGGTCCACAACCTCTGCTCAAGCTCTCGATGTCAAGCAGCATGAGAGGCCCTCCCGTGGACCGCAAAAGCTTGCTCTTATGGAGTTCTTCGGCATAAGCAGCACACATCTCTCTGGTCATCTTCTGTCGGTCAT
>PILA-24
TCCCCATCCAAACAAGGTCAAAAGTTCACTTGTTGGGACTCGACCAGAAGAGCATTCAACATGATCTGCACAGCAGCTTCATATACAGCACCCTTGTAATGCATCCCATCATCTGTGCAATCAGGTCCACAACCTCTGCTCAAGCTCTCGATGTCAAGCAGCATGAGAGGCCCTCCCGTGGACCGCAAAAGCTTGCTCTTATGGAGTTCTTCGGCATAAGCAGCACACATCTCTCTGGTCATCTTCTGTCGGTCAT
>PILA-20
TCCCCATCCAAACAAGGTCAAAAGTTCACTTGTTGGGACTCGACCAGAAGAGCATTCAACATGATCTGCACAGCAGCTTCATATACAGCACCCTTGTAATGCATCCCATCATCTGTGCAATCAGGTCCACAACCTCTGCTCAAGCTCTCGATGTCAAGCAGCATGAGAGGCCCTCCCGTGGACCGCAAAAGCTTGCTCTTATGGAGTTCTTTGGCATAAGCAGCACACATCTCTCTGGTCATCTTCTGTCGGTCAT
>PILA-18
TCCCCATCCAAACAAGGTCAAAAGTTCACTTGTTGGGACTCGACCAGAAGAGCATTCAACATGATCTGCACAGCAGCTTCATATACAGCACCCTTGTAATGCATCCCATCATCTGTGCAATCAGGTCCACAACCTCTGCTCAAGCTCTCGATGTCAAGCAGCATGAGAGGCCCTCCCGTGGACCGCAAAAGCTTGCTCTTATGGAGTTCTTCGGCATAAGCAGCACACATCTCTCTGGTCATCTTCTGTCGGTCAT
>PILA-27
TCCCCATCCAAACAAGGTCAAAAGTTCACTTGTTGGGACTCGACCAGAAGAGCATTCAACATGATCTGCACAGCAGCTTCATATACAGCACCCTTGTAATGCATCCCATCATCTGTGCAATCAGGTCCACAACCTCTGCTCAAGCTCTCGATGTCAAGCAGCATGAGAGGCCCTCCCGTGGACCGCAAAAGCTTGCTCTTATGGAGTTCTTCGGCATAAGCAGCACACATCTCTCTGGTCATCTTCTGTCGGTCAT
>PILA-17
TCCCCATCCAAACAAGGTCAAAAGTTCACTTGTTGGGACTCGACCAGAAGAGCATTCAACATGATCTGCACAGCAGCTTCATATACAGCACCCTTGTAATGCATCCCATCATCTGTGCAATCAGGTCCACAACCTCTGCTCAAGCTCTCGATGTCAAGCAGCATGAGAGGCCCTCCCGTGGACCGCAAAAGCTTGCTCTTATGGAGTTCTTTGGCATAAGCAGCACACATCTCTCTGGTCATCTTCTGTCGGTCAT
>PILA-28
TCCCCATCCAAACAAGGTCAAAAGTTCACTTGTTGGGACTCGACCAGAAGAGCATTCAACATGATCTGCACAGCAGCTTCATATACAGCACCCTTGTAATGCATCCCATCATCTGTGCAATCAGGTCCACAACCTCTGCTCAAGCTCTCGATGTCAAGCAGCATGAGAGGCCCTCCCGTGGACCGCAAAAGCTTGCTCTTATGGAGTTCTTTGGCATAAGCAGCACACATCTCTCTGGTCATCTTCTGTCGGTCAT
>PILA-29
TCCCCATCCAAACAAGGTCAAAAGTTCACTTGTTGGGACTCGACCAGAAGAGCATTCAACATGATCTGCACAGCAGCTTCATATACAGCACCCTTGTAATGCATCCCATCATCTGTGCAATCAGGTCCACAACCTCTGCTCAAGCTCTCGATGTCAAGCAGCATGAGAGGCCCTCCCGTGGACCGCAAAAGCTTGCTCTTATGGAGTTCTTCGGCATAAGCAGCACACATCTCTCTGGTCATCTTCTGTCGGTCAT
>PILA-22
TCCCCATCCAAACAAGGTCAAAAGTTCACTTGTTGGGACTCGACCAGAAGAGCATTCAACATGATCTGCACAGCAGCTTCATATACAGCACCCTTGTAATGCATCCCATCATCTGTGCAATCAGGTCCACAACCTCTGCTCAAGCTCTCGATGTCAAGCAGCATGAGAGGCCCTCCCGTGGACCGCAAAAGCTTGCTCTTATGGAGTTCTTCGGCATAAGCAGCACACATCTCTCTGGTCATCTTCTGTCGGTCAT
>PILA-26
TCCCCATCCAAACAAGGTCAAAAGTTCACTTGTTGGGACTCGACCAGAAGAGCATTCAACATGATCTGCACAGCAGCTTCATATACAGCACCCTTGTAATGCATCCCATCATCTGTGCAATCAGGTCCACAACCTCTGCTCAAGCTCTCGATGTCAAGCAGCATGAGAGGCCCTCCCGTGGACCGCAAAAGCTTGCTCTTATGGAGTTCTTCGGCATAAGCAGCACACATCTCTCTGGTCATCTTCTGTCGGTCAT
>PILA-23
TCCCCATCCAAACAAGGTCAAAAGTTCACTTGTTGGGACTCGACCAGAAGAGCATTCAACATGATCTGCACAGCAGCTTCATATACAGCACCCTTGTAATGCATCCCATCATCTGTGCAATCAGGTCCACAACCTCTGCTCAAGCTCTCGATGTCAAGCAGCATGAGAGGCCCTCCCGTGGACCGCAAAAGCTTGCTCTTATGGAGTTCTTCGGCATAAGCAGCACACATCTCTCTGGTCATCTTCTGTCGGTCAN
>PILA-21
TCCCCATCCAAACAAGGTCAAAAGTTCACTTGTTGGGACTCGACCAGAAGAGCATTCAACATGATCTGCACAGCAGCTTCATATACAGCACCCTTGTAATGCATCCCATCATCTGTGCAATCAGGTCCACAACCTCTGCTCAAGCTCTCGATGTCAAGCAGCATGAGAGGCCCTCCCGTGGACCGCAAAAGCTTGCTCTTATGGAGTTCTTCGGCATAAGCAGCACACATCTCTCTGGTCATCTTCTGTCGGTCAT
>PIAL-AO
TCCCCATCCAAACAAGGTCAAAAGTTCACTTGTTGGGACTCGACCAGAAGAGCATTCAACATGATCTGCACAGCAGCTTCATATACAGCACCCTTGTAATGCATCCCATCATCTGTGCAATCAGGTCCACAACCTCTGCTCAAGCTCTCGATGTCAAGCAGCATGAGAGGCCCTCCCGTGGACCGCAAAAGCTTGCTCTTATGGAGTTCTTCGGCATAAGCAGCACACATCTCTCTGGTCATCTTCTGTCGGTCAT
