# Supplementary material for: An empirical evaluation of two-stage species tree inference strategies using a multilocus dataset from North American pines
Source: BMC Evol Biol. 2014 Mar 29;14:67. doi: 10.1186/1471-2148-14-67 (PMC4021425; doi:10.1186/1471-2148-14-67)
Supplement: Additional file 3 — Zip archive containing data filesDp,Dp,0,Ds,Ds,0, and a description of these files. [file 1471-2148-14-67-S3.zip › DeGiorgioEtAl_2014_AdditionalFile1/Dataset_Dp0/CL3321Contig1_03.fas]

>PIAL-9
GGTTCTTACGAGGGGCAATGCCCTTGTCATAGAATTCTAACCTTTCCTCAACCTGCTCACGAAGTTTCTCACCAAATATATTTGTATTCACCTCTGGTAAAGAAAGCTCATTAATAAAAAAACATGAGTAAATATCCATTTAATCCAATTAAACTGAGGTAAAATACCCAAAATTGTGTAGC---------------------------------------------------------------------------------------------------------ACATACTTACCAGAGAAACAATCAATTCGAGAAGCTATGGAGCATTTATTTGCCAGGTAACGTGATATACGCCCTTTATTTCGAGTAGAGGCCCTCCCAATAAAAGAAGAATGGG
>PIAL-17
GGTTCTTACGAGGGGCAATGCCCTTGTCATAGAATTCTAACCTTTCCTCAACCTGCTCACGAAGTTTCTCACCAAATATATTTGTATTCACCTCTGGTAAAGAAAGCTCATTAATAAAAAAACATGAGTAAATATCCATTTAATCCAATTAAACTGAGGTAAAATACCCAAAATTGTGTAGC---------------------------------------------------------------------------------------------------------ACATACTTACCAGAGAAACAATCAATTCGAGAAGCTATGGAGCATTTATTTGCCAGGTAACGTGATATACGCCCTTTATTTCGAGTAGAGGCCCTCCCAATAAAAGAAGAATGGG
>PIAL-3
GGTTCTTACGAGGGGCAATGCCCTTGTCATAGAATTCTAACCTTTCCTCAACCTGCTCACGAAGTTTCTCACCAAATATATTTGTATTCACCTCTGGTAAAGAAAGCTCATTAATAAAAAAACATGAGTAAATATCCATTTAATCCAATTAAACTGAGGTAAAATACCCAAAATTGTGTAGC---------------------------------------------------------------------------------------------------------ACATACTTACCAGAGAAACAATCAATTCGAGAAGCTATGGAGCATTTATTTGCCAGGTAACGTGATATACGCCCTTTATTTCGAGTAGAGGCCCTCCCAATAAAAGAAGAATGGG
>PIAL-4
GGTTCTTACGAGGGGCAATGCCCTTGTCATAGAATTCTAACCTTTCCTCAACCTGCTCACGAAGTTTCTCACCAAATATATTTGTATTCACCTCTGGTAAAGAAAGCTCATTAATAAAAAAACATGAGTAAATATCCATTTAATCCAATTAAACTGAGGTAAAATACCCAAAATTGTGTAGC---------------------------------------------------------------------------------------------------------ACATACTTACCAGAGAAACAATCAATTCGAGAAGCTATGGAGCATTTATTTGCCAGGTAACGTGATATACGCCCTTTATTTCGAGTAGAGGCCCTCCCAATAAAAGAAGAATGGG
>PIAL-16
GGTTCTTACGAGGGGCAATGCCCTTGTCATAGAATTCTAACCTTTCCTCAACCTGCTCACGAAGTTTCTCACCAAATATATTTGTATTCACCTCTGGTAAAGAAAGCTCATTAATAAAAAAACATGAGTAAATATCCATTTAATCCAATTAAACTGAGGTAAAATACCCAAAATTGTGTAGC---------------------------------------------------------------------------------------------------------ACATACTTACCAGAGAAACAATCAATTCGAGAAGCTATGGAGCATTTATTTGCCAGGTAACGTGATATACGCCCTTTATTTCGAGTAGAGGCCCTCCCAATAAAAGAAGAATGGG
>PIAL-7
GGTTCTTACGAGGAGCAATGCCCTTGTCATAGAATTCTAACCTTTCCTCAACCTGCTCACGAAGTTTCTCACCAAATATATTTGTATTCACGTCTGGTAAAGAAAGCTCATTAATAAAAAAACATGAGTAAATATCCATTTAAATCAATTAAACTGAGGTAAAATACCCAAAATTGTGTAGC---------------------------------------------------------------------------------------------------------ACATACTTACCAGAGAAACAATCAATTCGAGAAGCTATGGAGCATTTATTTGCCAGGTAACGTGATATACGCCCTTTATTTCGAGTAGAGGCCCTCCCAATAAAAGAAGAATGGG
>PIAL-8
NNNNNNNNNGAGGAGCAATGCCCTTGTCATAGAATTCTAACCTTTCCTCAACCTGCTCACGAAGTTTCTCACCAAATATATTTGTATTCACGTCTGGTAAAGAAAGCTCATTAATAAAAAAACATGAGTAAATATCCATTTAAATCAATTAAACTGAGGTAAAATACCCAAAATTGTGTAGC---------------------------------------------------------------------------------------------------------ACATACTTACCAGAGAAACAATCAATTCGAGAAGCTATGGAGCATTTATTTGCCAGGTAACGTGATATACGCCCTTTATTTCGAGTAGAGGCCCTCCCAATAAAAGAAGAATGGG
>PIAL-13
GGTTCTTACGAGGGGCAATGCCCTTGTCATAGAATTCTAACCTTTCCTCAACCTGCTCACGAAGTTTCTCACCAAATATATTTGTATTCACCTCTGGTAAAGAAAGCTCATTAATAAAAAAACATGAGTAAATATCCATTTAATCCAATTAAACTGAGGTAAAATACCCAAAATTGTGTAGC---------------------------------------------------------------------------------------------------------ACATACTTACCAGAGAAACAATCAATTCGAGAAGCTATGGAGCATTTATTTGCCAGGTAACGTGATATACGCCCTTTATTTCGAGTAGAGGCCCTCCCAATAAAAGAAGAATGGG
>PIAL-15
GGTTCTTACGAGGGGCAATGCCCTTGTCATAGAATTCTAACCTTTCCTCAACCTGCTCACGAAGTTTCTCACCAAATATATTTGTATTCACCTCTGGTAAAGAAAGCTCATTAATAAAAAAACATGAGTAAATATCCATTTAATCCAATTAAACTGAGGTAAAATACCCAAAATTGTGTAGC---------------------------------------------------------------------------------------------------------ACATACTTACCAGAGAAACAATCAATTCGAGAAGCTATGGAGCATTTATTTGCCAGGTAACGTGATATACGCCCTTTATTTCGAGTAGAGGCCCTCCCAATAAAAGAAGAATGGG
>PIAL-10
GGTTCTTACGAGGGGCAATGCCCTTGTCATAGAATTCTAACCTTTCCTCAACCTGCTCACGAAGTTTCTCACCAAATATATTTGTATTCACCTCTGGTAAAGAAAGCTCATTAATAAAAAAACATGAGTAAATATCCATTTAATCCAATTAAACTGAGGTAAAATACCCAAAATTGTGTAGC---------------------------------------------------------------------------------------------------------ACATACTTACCAGAGAAACAATCAATTCGAGAAGCTATGGAGCATTTATTTGCCAGGTAACGTGATATACGCCCTTTATTTCGAGTAGAGGCCCTCCCAATAAAAGAAGAATGGG
>PIAL-6
GGTTCTTACGAGGAGCAATGCCCTTGTCATAGAATTCTAACCTTTCCTCAACCTGCTCACGAAGTTTCTCACCAAATATATTTGTATTCACGTCTGGTAAAGAAAGCTCATTAATAAAAAAACATGAGTAAATATCCATTTAATCCAATTAAACTGAGGTAAAATACCCAAAATTGTGTAGC---------------------------------------------------------------------------------------------------------ACATACTTACCAGAGAAACAATCAATTCGAGAAGCTATGGAGCATTTATTTGCCAGGTAACGTGATATACGCCCTTTATTTCGAGTAGAGGCCCTCCCAATAAAAGAAGAATGGG
>PIAY-5
GGTTCTTACGAGGGGCAATGCCCTTGTCATAGAATTCTAACCTTTCCTCAACCTGCTCACGAAGTTTCTCACCAAATATATTTGTATTCACGTCTGGTAAAGAAAGCTCATTAATAAAAAAACATGAGTAAATATCCATTTAATCCAATTAAACTGAGGTAAAATACCCAAAATTGTGTAGC---------------------------------------------------------------------------------------------------------ACATACTTACCAGAGAAACAATCAATTCGAGAAGCTATGGAGCATTTATTTGCCAGGTAACGTGATATACGCCCTTTATTTCGAGTAGAGGCCCTCCCAATAAAAGAAGAATGGG
>PIAY-7
GGTTCTTACGAGGGGCAATGCCCTTGTCATAGAATTCTAACCTTTCCTCAACCTGCTCACGAAGTTTCTCACCAAATATATTTGTATTCACGTCTGGTAAAGAAAGCTCATTAATAAAAAAACATGAGTAAATATCCATTTAATCCAATTAAACTGAGGTAAAATACCCAAAATTGTGTAGC---------------------------------------------------------------------------------------------------------ACATACTTACCAGAGAAACAATCAATTCGAGAAGCTATGGAGCATTTATTTGCCAGGTAACGTGATATACGCCCTTTATTTCGAGTAGAGGCCCTCCCAATAAAAGAAGAATGGG
>PIAY-14
GGTTCTTACGAGGGGCAATGCCCTTGTCATAGAATTCTAACCTTTCCTCAACCTGCTCACGAAGTTTCTCACCAAATATATTTGTATTCACGTCTGGTAAAGAAAGCTCATTAATAAAAAAACATGAGTAAATATCCATTTAATCCAATTAAACTGAGGTAAAATACCCAAAATTGTGTAGC---------------------------------------------------------------------------------------------------------ACATACTTACCAGAGAAACAATCAATTCGAGAAGCTATGGAGCATTTATTTGCCAGGTAACGTGATATACGCCCTTTATTTCGAGTAGAGGCCCTCCCAATAAAAGAAGAATGGG
>PIAY-13
GGTTCTTACGAGGGGCAATGCCCTTGTCATAGAATTCTAACCTTTCCTCAACCTGCTCACGAAGTTTCTCACCAAATATATTTGTATTCACGTCTGGTAAAGAAAGCTCATTAATAAAAAAACATGAGTAAATATCCATTTAATCCAATTAAACTGAGGTAAAATACCCAAAATTGTGTAGC---------------------------------------------------------------------------------------------------------ACATACTTACCAGAGAAACAATCAATTCGAGAAGCTATGGAGCATTTATTTGCCAGGTAACGTGATATACGCCCTTTATTTCGAGTAGAGGCCCTCCCAATAAAAGAAGAATGGG
>PIAY-19
GGTTCTTACGAGGGGCAATGCCCTTGTCATAGAATTCTAACCTTTCCTCAACCTGCTCACGAAGTTTCTCACCAAATATATTTGTATTCACGTCTGGTAAAGAAAGCTCATTAATAAAAAAACATGAGTAAATATCCATTTAATCCAATTAAACTGAGGTAAAATACCCAAAATTGTGTAGC---------------------------------------------------------------------------------------------------------ACATACTTACCAGAGAAACAATCAATTCGAGAAGCTATGGAGCATTTATTTGCCAGGTAACGTGATATACGCCCTTTATTTCGAGTAGAGGCCCTCCCAATAAAAGAAGAATGGG
>PIAY-6
GGTTCTTACGAGGGGCAATGCCCTTGTCATAGAATTCTAACCTTTCCTCAACCTGCTCACGAAGTTTCTCACCAAATATATTTGTATTCACGTCTGGTAAAGAAAGCTCATTAATAAAAAAACATGAGTAAATATCCATTTAATCCAATTAAACTGAGGTAAAATACCCAAAATTGTGTAGC---------------------------------------------------------------------------------------------------------ACATACTTACCAGAGAAACAATCAATTCGAGAAGCTATGGAGCATTTATTTGCCAGGTAACGTGATATACGCCCTTTATTTCGAGTAGAGGCCCTCCCAATAAAAGAAGAATGGG
>PIAY-3
GGTTCTTACGAGGGGCAATGCCCTTGTCATAGAATTCTAACCTTTCCTCAACCTGCTCACGAAGTTTCTCACCAAATATATTTGTATTCACGTCTGGTAAAGAAAGCTCATTAATAAAAAAACATGAGTAAATATCCATTTAATCCAATTAAACTGAGGTAAAATACCCAAAATTGTGTAGC---------------------------------------------------------------------------------------------------------ACATACTTACCAGAGAAACAATCAATTCGAGAAGCTATGGAGCATTTATTTGCCAGGTAACGTGATATACGCCCTTTATTTCGAGTAGAGGCCCTCCCAATAAAAGAAGAATGGG
>PIAY-4
GGTTCTTACGAGGGGCAATGCCCTTGTCATAGAATTCTAACCTTTCCTCAACCTGCTCACGAAGTTTCTCACCAAATATATTTGTATTCACGTCTGGTAAAGAAAGCTCATTAATAAAAAAACATGAGTAAATATCCATTTAATCCAATTAAACTGAGGTAAAATACCCAAAATTGTGTAGC---------------------------------------------------------------------------------------------------------ACATACTTACCAGAGAAACAATCAATTCGAGAAGCTATGGAGCATTTATTTGCCAGGTAACGTGATATACGCCCTTTATTTCGAGTAGAGGCCCTCCCAATAAAAGAAGAATGGG
>PIAY-1
GGTTCTTACGAGGGGCAATGCCCTTGTCATAGAATTCTAACCTTTCCTCAACCTGCTCACGAAGTTTCTCACCAAATATATTTGTATTCACGTCTGGTAAAGAAAGCTCATTAATAAAAAAACATGAGTAAATATCCATTTAATCCAATTAAACTGAGGTAAAATACCCAAAATTGTGTAGC---------------------------------------------------------------------------------------------------------ACATACTTACCAGAGAAACAATCAATTCGAGAAGCTATGGAGCATTTATTTGCCAGGTAACGTGATATACGCCCTTTATTTCGAGTAGAGGCCCTCCCAATAAAAGAAGAATGGG
>PIAY-18
GGTTCTTACGAGGGGCAATGCCCTTGTCATAGAATTCTAACCTTTCCTCAACCTGCTCACGAAGTTTCTCACCAAATATATTTGTATTCACGTCTGGTAAAGAAAGCTCATTAATAAAAAAACATGAGTAAATATCCATTTAATCCAATTAAACTGAGGTAAAATACCCAAAATTGTGTAGC---------------------------------------------------------------------------------------------------------ACATACTTACCAGAGAAACAATCAATTCGAGAAGCTATGGAGCATTTATTTGCCAGGTAACGTGATATACGCCCTTTATTTCGAGTAGAGGCCCTCCCAATAAAAGAAGAATGGG
>PIAY-17
GGTTCTTACGAGGGGCAATGCCCTTGTCATAGAATTCTAACCTTTCCTCAACCTGCTCACGAAGTTTCTCACCAAATATATTTGTATTCACGTCTGGTAAAGAAAGCTCATTAATAAAAAAACATGAGTAAATATCCATTTAATCCAATTAAACTGAGGTAAAATACCCAAAATTGTGTAGC---------------------------------------------------------------------------------------------------------ACATACTTACCAGAGAAACAATCAATTCGAGAAGCTATGGAGCATTTATTTGCCAGGTAACGTGATATACGCCCTTTATTTCGAGTAGAGGCCCTCCCAATAAAAGAAGAATGGG
>PIAY-9
GGTTCTTACGAGGGGCAATGCCCTTGTCATAGAATTCTAACCTTTCCTCAACCTGCTCACGAAGTTTCTCACCAAATATATTTGTATTCACGTCTGGTAAAGAAAGCTCATTAATAAAAAAACATGAGTAAATATCCATTTAATCCAATTAAACTGAGGTAAAATACCCAAAATTGTGTAGC---------------------------------------------------------------------------------------------------------ACATACTTACCAGAGAAACAATCAATTCGAGAAGCTATGGAGCATTTATTTGCCAGGTAACGTGATATACGCCCTTTATTTCGAGTAGAGGCCCTCCCAATAAAAGAAGAATGGG
>PIAY-2
GGTTCTTACGAGGGGCAATGCCCTTGTCATAGAATTCTAACCTTTCCTCAACCTGCTCACGAAGTTTCTCACCAAATATATTTGTATTCACGTCTGGTAAAGAAAGCTCATTAATAAAAAAACATGAGTAAATATCCATTTAATCCAATTAAACTGAGGTAAAATACCCAAAATTGTGTAGC---------------------------------------------------------------------------------------------------------ACATACTTACCAGAGAAACAATCAATTCGAGAAGCTATGGAGCATTTATTTGCCAGGTAACGTGATATACGCCCTTTATTTCGAGTAGAGGCCCTCCCAATAAAAGAAGAATGGG
>PIAY-16
GGTTCTTACGAGGGGCAATGCCCTTGTCATAGAATTCTAACCTTTCCTCAACCTGCTCACGAAGTTTCTCACCAAATATATTTGTATTCACGTCTGGTAAAGAAAGCTCATTAATAAAAAAACATGAGTAAATATCCATTTAATCCAATTAAACTGAGGTAAAATACCCAAAATTGTGTAGC---------------------------------------------------------------------------------------------------------ACATACTTACCAGAGAAACAATCAATTCGAGAAGCTATGGAGCATTTATTTGCCAGGTAACGTGATATACGCCCTTTATTTCGAGTAGAGGCCCTCCCAATAAAAGAAGAATGGG
>PIAY-15
GGTTCTTACGAGGGGCAATGCCCTTGTCATAGAATTCTAACCTTTCCTCAACCTGCTCACGAAGTTTCTCACCAAATATATTTGTATTCACGTCTGGTAAAGAAAGCTCATTAATAAAAAAACATGAGTAAATATCCATTTAATCCAATTAAACTGAGGTAAAATACCCAAAATTGTGTAGC---------------------------------------------------------------------------------------------------------ACATACTTACCAGAGAAACAATCAATTCGAGAAGCTATGGAGCATTTATTTGCCAGGTAACGTGATATACGCCCTTTATTTCGAGTAGAGGCCCTCCCAATAAAAGAAGAATGGG
>PIAY-10
GGTTCTTACGAGGGGCAATGCCCTTGTCATAGAATTCTAACCTTTCCTCAACCTGCTCACGAAGTTTCTCACCAAATATATTTGTATTCACGTCTGGTAAAGAAAGCTCATTAATAAAAAAACATGAGTAAATATCCATTTAATCCAATTAAACTGAGGTAAAATACCCAAAATTGTGTAGC---------------------------------------------------------------------------------------------------------ACATACTTACCAGAGAAACAATCAATTCGAGAAGCTATGGAGCATTTATTTGCCAGGTAACGTGATATACGCCCTTTATTTCGAGTAGAGGCCCTCCCAATAAAAGAAGAATGGG
>PISB-16
GGTTCTTACGAGGGGCAATGCCCTTGTCATAGAATTCTAACCTTTCCTCAACCTGCTCACGAAGTTTCTCACCAAATATATTTGTATTCACCTCTGGTAAAGAAAGCTCATTAATAAAAAAACATGAGTAAATATCCATTTAATCCAATTAAACTGAGGTAAAATACCCAAAATTGTGTAGCTCATTAATAAAAAAACATGAGTAAATATCCATTTAATCCAATTAAACTGAGGTAAAATACCCAAAATTGTGTAGC------------------------------ACATACTTACCAGAGAAACAATCAATTCGAGAAGCTATGGAGCATTTATTTGCCAGGTAACGTGATATACGCCCTTTATTTCGAGTAGAGGCCCTCCCAATAAAAGAAGAATGGG
>PISB-10
GGTTCTTACGAGGGGCAATGCCCTTGTCATAGAATTCTAACCTTTCCTCAACCTGCTCACGAAGTTTCTCACCAAATATATTTGTATTCACCTCTGGTAAAGAAAGCTCATTAATAAAAAAACATGAGTAAATATCCATTTAATCCAATTAAACTGAGGTAAAATACCCAAAATTGTGTAGCTCATTAATAAAAAAACATGAGTAAATATCCATTTAATCCAATTAAACTGAGGTAAAATACCCAAAATTGTGTAGC------------------------------ACATACTTACCAGAGAAACAATCAATTCGAGAAGCTATGGAGCATTTATTTGCCAGGTAACGTGATATACGCCCTTTATTTCGAGTAGAGGCCCTCCCAATAAAAGAAGAATGGG
>PISB-5
GGTTCTTACGAGGGGCAATACCCTTGTCATAGAATTCTAACCTTTCCTCAACCTGCTCACGAAGTTTCTCACCAAATATATTTGTATTCACCTCTGGTAAAGAAAGCTCATTAATAAAAAAACATGAGTAAATATCCATTTAATCCAATTAAACTGAGGTAAAATACCCAAAATTGTGTAGC---------------------------------------------------------------------------------------------------------ACATACTTACCAGAGAAACAATCAATTCGAGAAGCTATGGAGCATTTATTTGCCAGGTAACGTGATATACGCCCTTTATTTCGAGTAGAGGCCCTCCCAATAAAAGAAGAATGGG
>PISB-1
GGTTCTTACGAGGGGCAATGCCCTTGTCATAGAATTCTAACCTTTCCTCAACCTGCTCACGAAGTTTCTCACCAAATATATTTGTATTCACCTCTGGTAAAGAAAGCTCATTAATAAAAAAACATGAGTAAATATCCATTTAATCCAATTAAACTGAGGTAAAATACCCAAAATTGTGTAGCTCATTAATAAAAAAACATGAGTAAATATCCATTTAATCCAATTAAACTGAGGTAAAATACCCAAAATTGTGTAGC------------------------------ACATACTTACCAGAGAAACAATCAATTCGAGAAGCTATGGAGCATTTATTTGCCAGGTAACGTGATATACGCCCTTTATTTCGAGTAGAGGCCCTCCCAATAAAAGAAGAATGGG
>PISB-8
GGTTCTTACGAGGGGCAATACCCTTGTCATAGAATTCTAACCTTTCCTCAACCTGCTCACGAAGTTTCTCACCAAATATATTTGTATTCACCTCTGGTAAAGAAAGCTCATTAATAAAAAAACATGAGTAAATATCCATTTAATCCAATTAAACTGAGGTAAAATACCCAA------------------------------------------------------AAACTGAGGTAAAATACCCAAAATTGTGTAGC------------------------------ACATACTTACCAGAGAAACAATCAATTCGAGAAGCTATGGAGCATTTATTTGCCAGGTAACGTGATATACGCCCTTTATTTCGAGTAGAGGCCCTCCCAATAAAAGAAGAATGGG
>PISB-12
GGTTCTTACGAGGGGCAATACCCTTGTCATAGAATTCTAACCTTTCCTCAACCTGCTCACGAAGTTTCTCACCAAATATATTTGTATTCACCTCTGGTAAAGAAAGCTCATTAATAAAAAAACATGAGTAAATATCCATTTAATCCAATTAAACTGAGGTAAAATACCCAA--------------------------------TAAATATCCATTTAATCCAATTAAACTGAGGTAAAATACCCAAAATTGTGTAGC------------------------------ACATACTTACCAGAGAAACAATCAATTCGAGAAGCTATGGAGCATTTATTTGCCAGGTAACGTGATATACGCCCTTTATTTCGAGTAGAGGCCCTCCCAATAAAAGAAGAATGGG
>PISB-7
GGTTCTTACGAGGGGCAATGCCCTTGTCATAGAATTCTAACCTTTCCTCAACCTGCTCACGAAGTTTCTCACCAAATATATTTGTATTCACCTCTGGTAAAGAAAGCTCATTAATAAAAAAACATGAGTAAATATCCATTTAATCCAATTAAACTGAGGTAAAATACCCAAAATTGTGTAGCTCATTAATAAAAAAACATGAGTAAATATCCATTTAATCCAATTAAACTGAGGTAAAATACCCAAAATTGTGTAGC------------------------------ACATACTTACCAGAGAAACAATCAATTCGAGAAGCTATGGAGCATTTATTTGCCAGGTAACGTGATATACGCCCTTTATTTCGAGTAGAGGCCCTCCCAATAAAAGAAGAATGGG
>PISB-13
GGTTCTTACGAGGGGCAATACCCTTGTCATAGAATTCTAACCTTTCCTCAACCTGCTCACGAAGTTTCTCACCAAATATATTTGTATTCACCTCTGGTAAAGAAAGCTCATTAATAAAAAAACATGAGTAAATATCCATTTAATCCAATTAAACTGAGGTAAAATACCCAAAATTGTGTAGC---------------------------------------------------------------------------------------------------------ACATACTTACCAGAGAAACAATCAATTCGAGAAGCTATGGAGCATTTATTTGCCAGGTAACGTGATATACGCCCTTTATTTCGAGTAGAGGCCCTCCCAATAAAAGAAGAATGGG
>PISB-17
GGTTCTTACGAGGGGCAATGCCCTTGTCATAGAATTCTAACCTTTCCTCAACCTGCTCACGAAGTTTCTCACCAAATATATTTGTATTCACCTCTGGTAAAGAAAGCTCATTAATAAAAAAACATGAGTAAATATCCATTTAATCCAATTAAACTGAGGTAAAATACCCAAAATTGTGTAGCTCATTAATAAAAAAACATGAGTAAATATCCATTTAATCCAATTAAACTGAGGTAAAATACCCAAAATTGTGTAGC------------------------------ACATACTTACCAGAGAAACAATCAATTCGAGAAGCTATGGAGCATTTATTTGCCAGGTAACGTGATATACGCCCTTTATTTCGAGTAGAGGCCCTCCCAATAAAAGAAGAATGGG
>PISB-15
GGTTCTTACGAGGGGCAATGCCCTTGTCATAGAATTCTAACCTTTCCTCAACCTGCTCACGAAGTTTCTCACCAAATATATTTGTATTCACCTCTGGTAAAGAAAGCTCATTAATAAAAAAACATGAGTAAATATCCATTTAATCCAATTAAACTGAGGTAAAATACCCAAAATTGTGTAGCTCATTAATAAAAAAACATGAGTAAATATCCATTTAATCCAATTAAACTGAGGTAAAATACCCAAAATTGTGTAGC------------------------------ACATACTTACCAGAGAAACAATCAATTCGAGAAGCTATGGAGCATTTATTTGCCAGGTAACGTGATATACGCCCTTTATTTCGAGTAGAGGCCCTCCCAATAAAAGAAGAATGGG
>PISB-3
GGTTCTTACGAGGGGCAATGCCCTTGTCATAGAATTCTAACCTTTCCTCAACCTGCTCACGAAGTTTCTCACCAAATATATTTGTATTCACCTCTGGTAAAGAAAGCTCATTAATAAAAAAACATGAGTAAATATCCATTTAATCCAATTAAACTGAGGTAAAATACCCAAAATTGTGTAGCTCATTAATAAAAAAACATGAGTAAATATCCATTTAATCCAATTAAACTGAGGTAAAATACCCAAAATTGTGTAGC------------------------------ACATACTTACCAGAGAAACAATCAATTCGAGAAGCTATGGAGCATTTATTTGCCAGGTAACGTGATATACGCCCTTTATTTCGAGTAGAGGCCCTCCCAATAAAAGAAGAATGGG
>PISB-6
GGTTCTTACGAGGGGCAATGCCCTTGTCATAGAATTCTAACCTTTCCTCAACCTGCTCACGAAGTTTCTCACCAAATATATTTGTATTCACCTCTGGTAAAGAAAGCTCATTAATAAAAAAACATGAGTAAATATCCATTTAATCCAATTAAACTGAGGTAAAATACCCAAAATTGTGTAGCTCATTAATAAAAAAACATGAGTAAATATCCATTTAATCCAATTAAACTGAGGTAAAATACCCAAAATTGTGTAGC------------------------------ACATACTTACCAGAGAAACAATCAATTCGAGAAGCTATGGAGCATTTATTTGCCAGGTAACGTGATATACGCCCTTTATTTCGAGTAGAGGCCCTCCCAATAAAAGAAGAATGGG
>PISB-11
GGTTCTTACGAGGGGCAATGCCCTTGTCATAGAATTCTAACCTTTCCTCAACCTGCTCACGAAGTTTCTCACCAAATATATTTGTATTCACCTCTGGTAAAGAAAGCTCATTAATAAAAAAACATGAGTAAATATCCATTTAATCCAATTAAACTGAGGTAAAATACCCAAAATTGTGTAGCTCATTAATAAAAAAACATGAGTAAATATCCATTTAATCCAATTAAACTGAGGTAAAATACCCAAAATTGTGTAGC------------------------------ACATACTTACCAGAGAAACAATCAATTCGAGAAGCTATGGAGCATTTATTTGCCAGGTAACGTGATATACGCCCTTTATTTCGAGTAGAGGCCCTCCCAATAAAAGAAGAATGGG
>PIBU-1
GGTTCTTACGAGGGGCAATGCCCTTGTCATAGAATTCTAACCTTTCCTCAACCTGCTCACGAAGTTTCTCACCAAATATATTTGTATTCACCTCTGGTAAAGAAAGCTCATTAATAAAAAAACATGAGTAAAGATCCATTTAGTCCAATTAAACTGAGGTAAAATACCCAAAATTGTGTAGC---------------------------------------------------------------------------------------------------------ACATACTTACCAGAGAAACAATCAATTCGAGAAGCTATGGAACATTTATTTGCCAGGTAACGTGATATACGCCCTTTATTTCGAGTAGAGGCCCTCCCAATAAAAGAAGAATGGG
>PIFL-12
GGTTCTTACGAGGGGCAATGCCCTTGTCATAGAATTCTAACCTTTCCTCAACCTGCTCACGAAGTTTCTCACCAAATATATTTGTATTCACGTCTGGTAAAGAAAGCTCATTAATAAAAAAACATGAGTAAATATCCATTTAATCCAATTAAACTGAGGTAAAATACCCAAAATTGTGTAGC---------------------------------------------------------------------------------------------------------ACATACTTACCAGAGAAACAATCAATTCGAGAAGCTATGGAGCATTTATTTGCCAGGTAACGTGATATACGCCCTTTATTTCGAGTAGAGGCCCTCCCAATAAAAGAAGAATGGG
>PIFL-16
GGTTCTTACGAGGGGCAATGCCCTTGTCATAGAATTCTAACCTTTCCTCAACCTGCTCACGAAGTTTCTCACCAAATATATTTGTATTCACGTCTGGTAAAGAAAGCTCATTAATAAAAAAACATGAGTAAATATCCATTTAATCCAATTAAACTGAGGTAAAATACCCAAAATTGTGTAGC-----------------------------------------------------------------------------ATTAATAAAAAAACATGAGTAAATATCCACATACTTACCAGAGAAACAATCAATTCGAGAAGCTATGGAGCATTTATTTGCCAGGTAACGTGATATACGCCCTTTATTTCGAGTAGAGGCCCTCCCAATAAAAGAAGAATGGG
>PIFL-9
GGTTCTTACGAGGGGCAATGCCCTTGTCATAGAATTCTAACCTTTCCTCAACCTGCTCACGAAGTTTCTCACCAAATATATTTGTATTCACGTCTGGTAAAGAAAGCTCATTAATAAAAAAACATGAGTAAATATCCATTTAATCCAATTAAACTGAGGTAAAATACCCAAAATTGTGTAGC---------------------------------------------------------------------------------------------------------ACATACTTACCAGAGAAACAATCAATTCGAGAAGCTATGGAGCATTTATTTGCCAGGTAACGTGATATACGCCCTTTATTTCGAGTAGAGGCCCTCCCAATAAAAGAAGAATGGG
>PIFL-17
GGTTCTTACGAGGGGCAATGCCCTTGTCATAGAATTCTAACCTTTCCTCAACCTGCTCACGAAGTTTCTCACCAAATATATTTGTATTCACGTCTGGTAAAGAAAGCTCATTAATAAAAAAACATGAGTAAATATCCATTTAATCCAATTAAACTGAGGTAAAATACCCAAAATTGTGTAGC---------------------------------------------------------------------------------------------------------ACATACTTACCAGAGAAACAATCAATTCGAGAAGCTATGGAGCATTTATTTGCCAGGTAACGTGATATACGCCCTTTATTTCGAGTAGAGGCCCTCCCAATAAAAGAAGAATGGG
>PIFL-15
GGTTCTTACGAGGGGCAATGCCCTTGTCATAGAATTCTAACCTTTCCTCAACCTGCTCACGAAGTTTCTCACCAAATATATTTGTATTCACCTCTGGTAAAGAAAGCTCATTAATAAAAAAACATGAGTAAATATCCATTTAATCCAATTAAACTGAGGTAAAATACCCAAAATTGTGTAGC------------------------------ATTTAATCCAATTAAACTGAGGTAAAATACCCAAAATTGTGTAGCTCATTAATAAAAAAACATGAGTAAATATCCACATACTTACCAGAGAAACAATCAATTCGAGAAGCTATGGAGCATTTATTTGCCAGGTAACGTGATATACGCCCTTTATTTCGAGTAGAGGCCCTCCCAATAAAAGAAGAATGGG
>PIFL-2
GGTTCTTACGAGGGGCAATGCCCTTGTCATAGAATTCTAACCTTTCCTCAACCTGCTCACGAAGTTTCTCACCAAATATATTTGTATTCACCTCTGGTAAAGAAAGCTCATTAATAAAAAAACATGAGTAAATATCCATTTAATCCAATTAAACTGAGGTAAAATACCCAAAATTGTGTAGC------------------------------ATTTAATCCAATTAAACTGAGGTAAAATACCCAAAATTGTGTAGCTCATTAATAAAAAAACATGAGTAAATATCCACATACTTACCAGAGAAACAATCAATTCGAGAAGCTATGGAGCATTTATTTGCCAGGTAACGTGATATACGCCCTTTATTTCGAGTAGAGGCCCTCCCAATAAAAGAAGAATGGG
>PIFL-11
GGTTCTTACGAGGGGCAATGCCCTTGTCATAGAATTCTAACCTTTCCTCAACCTGCTCACGAAGTTTCTCACCAAATATATTTGTATTCACGTCTGGTAAAGAAAGCTCATTAATAAAAAAACATGAGTAAATATCCATTTAATCCAATTAAACTGAGGTAAAATACCCAAAATTGTGTAGC---------------------------------------------------------------------------------------------------------ACATACTTACCAGAGAAACAATCAATTCGAGAAGCTATGGAGCATTTATTTGCCAGGTAACGTGATATACGCCCTTTATTTCGAGTAGAGGCCCTCCCAATAAAAGANNNNNNNN
>PIFL-4
GGTTCTTACGAGGGGCAATACCCTTGTCATAGAATTCTAACCTTTCCTCAACCTGCTCACGAAGTTTCTCACCAAATATATTTGTATTCACCTCTGGTAAAGAAAGCTCATTAATAAAAAAACATGAGTAAATATCCATTTAATCCAATTAAACTGAGGTAAAATACCCAAAATTGTGTAGC---------------------------------------------------------------------------------------------------------ACATACTTACCAGAGAAACAATCAATTCGAGAAGCTATGGAGCATTTATTTGCCAGGTAACGTGATATACGCCCTTTATTTCGAGTAGAGGCCCTCCCAATAAAAGAAGAATGGG
>PIFL-14
GGTTCTTACGAGGGGCAATACCCTTGTCATAGAATTCTAACCTTTCCTCAACCTGCTCACGAAGTTTCTCACCAAATATATTTGTATTCACCTCTGGTAAAGAAAGCTCATTAATAAAAAAACATGAGTAAATATCCATTTAATCCAATTAAACTGAGGTAAAATACCCAAAATTGTGTAGC---------------------------------------------------------------------------------------------------------ACATACTTACCAGAGAAACAATCAATTCGAGAAGCTATGGAGCATTTATTTGCCAGGTAACGTGATATACGCCCTTTATTTCGAGTAGAGGCCCTCCCAATAAAAGAAGAATGGG
>PIFL-3
GGTTCTTACGAGGGGCAATGCCCTTGTCATAGAATTCTAACCTTTCCTCAACCTGCTCACGAAGTTTCTCACCAAATATATTTGTATTCACCTCTGGTAAAGAAAGCTCATTAATAAAAAAACATGAGTAAATATCCATTTAATCCAATTAAACTGAGGTAAAATACCCAAAATTGTGTAGC---------------------------------------------------------------------------------------------------------ACATACTTACCAGAGAAACAATCAATTCGAGAAGCTATGGAGCATTTATTTGCCAGGTAACGTGATATACGCCCTTTATTTCGAGTAGAGGCCCTCCCAATAAAAGAAGAATGGG
>PIFL-5
GGTTCTTACGAGGGGCAATACCCTTGTCATAGAATTCTAACCTTTCCTCAACCTGCTCACGAAGTTTCTCACCAAATATATTTGTATTCACCTCTGGTAAAGAAAGCTCATTAATAAAAAAACATGAGTAAATATCCATTTAATCCAATTAAACTGAGGTAAAATACCCAAAATTGTGTAGC---------------------------------------------------------------------------------------------------------ACATACTTACCAGAGAAACAATCAATTCGAGAAGCTATGGAGCATTTATTTGCCAGGTAACGTGATATACGCCCTTTATTTCGAGTAGAGGCCCTCCCAATAAAAGAAGAATGGG
>PIFL-8
GGTTCTTACGAGGGGCAATACCCTTGTCATAGAATTCTAACCTTTCCTCAACCTGCTCACGAAGTTTCTCACCAAATATATTTGTATTCACCTCTGGTAAAGAAAGCTCATTAATAAAAAAACATGAGTAAATATCCATTTAATCCAATTAAACTGAGGTAAAATACCCAAAATTGTGTAGC---------------------------------------------------------------------------------------------------------ACATACTTACCAGAGAAACAATCAATTCGAGAAGCTATGGAGCATTTATTTGCCAGGTAACGTGATATACGCCCTTTATTTCGAGTAGAGGCCCTCCCAATAAAAGAAGAATGGG
>PIGE-1
GGTTCTTACGAGGGGCAATGCCCTTGTCATAGAATTCTAACCTTTCCTCAACCTGCTCACGAAGTTTCTCACCAAATATATTTGTATTCACCTCTGGTAAAGAAAGCTCATTAATAAAAAAACATGAGTAAATATCCATTTAATCCAATTAAACTGAGGTAAAATACCCAAAATTGTGTAGC---------------------------------------------------------------------------------------------------------ACATACTTACCAGAGAAACAATCAATTCGAGAAGCTATGGAGCATTTATTTGCCAGATAACGTGATATACGCCCTTTATTTCGAGTAGAGGCCCTCCCAATAAAAGAAGAATGGG
>PIMN-17
GGTTCTTACGAGGGGCAATGCCCTTGTCATAGAATTCTAACCTTTCCTCAACCTGCTCACGAAGTTTCTCACCAAATATATTTGTATTCACCTCTGGTAAAGAAAGCTCATTAATAAAAAAACATGAGTAAATATCCGTTTAATCCAATTAAACTGAGGTAAAATACCCAAAATTGTGTAGC---------------------------------------------------------------------------------------------------------ACATACTTACCAGAGAAACAATCAATTCGAGAAGCTATGGAGCATTTATTTGCCAGGTAACGTGATATACGCCCTTTATTTCGAGTAGAGGCCCTCCCAATAAAAGAAGAATGGG
>PIMN-1
GGTTCTTACGAGGGGCAATGCCCTTGTCATAGAATTCTAACCTTTCCTCAACCTGCTCACGAAGTTTCTCACCAAATATATTTGTATTCACGTCTGGTAAAGAAAGCTCATTAATAAAAAAACATGAGTAAATATCCATTTAATCCAATTAAACTGAGGTAAAATACCCAAAATTGTGTAGC---------------------------------------------------------------------------------------------------------ACATACTTACCAGAGAAACAATCAATTCGAGAAGCTATGGAGCATTTATTTGCCAGGTAACGTGATATACGCCCTTTATTTCGAGTAGAGGCCCTCCCAATAAAAGAAGAATGGG
>PIMN-14
GGTTCTTACGAGGGGCAATGCCCTTGTCATAGAATTCTAACCTTTCCTCAACCTGCTCACGAAGTTTCTCACCAAATATATTTGTATTCACGTCTGGTAAAGAAAGCTCATTAATAAAAAAACATGAGTAAATATCCATTTAATCCAATTAAACTGAGGTAAAATACCCAAAATTGTGTAGC---------------------------------------------------------------------------------------------------------ACATACTTACCAGAGAAACAATCAATTCGAGAAGCTATGGAGCATTTATTTGCCAGGTAACGTGATATACGCCCTTTATTTCGAGTAGAGGCCCTCCCAATAAAAGAAGAATGGG
>PIMN-4
GGTTCTTACGAGGGGCAATGCCCTTGTCATAGAATTCTAACCTTTCCTCAACCTGCTCACGAAGTTTCTCACCAAATATATTTGTATTCACCTCTGGTAAAGAAAGGTCATTAATAAAAAAACATGAGTAAATATCCATTTAATCCAATTAAACTGAGGTAAAATACCCAAAATTGTGTAGC---------------------------------------------------------------------------------------------------------ACATACTTACCAGAGAAACAATCAATTCGAGAAGCTATGGAGCATTTATTTGCCAGGTAACGTGATATACGCCCTTTATTTCGAGTAGAGGCCCTCCCAATAAAAGAAGAATGGG
>PIMN-12
GGTTCTTACGAGGGGCAATGCCCTTGTCATAGAATTCTAACCTTTCCTCAACCTGCTCGCGAAGTTTCTCACCAAATATATTTGTATTCACGTCTGGTAAAGAAAGCTCATTAATAAAAAAACATGAGTAAATATCCATTTAATCCAATTAAACTGAGGTAAAATACCCAAAATTGTGTAGC---------------------------------------------------------------------------------------------------------ACATACTTACCAGAGAAACAATCAATTCGAGAAGCTATGGAGCATTTATTTGCCAGGTAACGTGATATACGTCCTTTATTTCGAGTAGAGGCCCTCCCAATAAAAGAAGAATGGG
>PIMN-11
GGTTCTTACGAGGGGCAATGCCCTTGTCATAGAATTCTAACCTTTCCTCAACCTGCTCACGAAGTTTCTCACCAAATATATTTGTATTCACGTCTGGTAAAGAAAGCTCATTAATAAAAAAACATGAGTAAATATCCATTTAATCCAATTAAACTGAGGTAAAATACCCGAAATTGTGTAGC---------------------------------------------------------------------------------------------------------ACATACTTACCAGAGAAACAATCAATTCGAGAAGCTATGGAGCATTTATTTGCCAGGTAACGTGATATACGCCCTTTATTTCGAGTAGAGGCCCTCCCAATAAAAGAAGAATGGG
>PIMN-8
GGTTCTTACGAGGGGCAATGCCCTTGTCATAGAATTCTAACCTTTCCTCAACCTGCTCACGAAGTTTCTCACCAAATATATTTGTATTCACGTCTGGTAAAGAAAGCTCATTAATAAAAAAACATGAGTAAATATCCATTTAATCCAATTAAACTGAGGTAAAATACCCAAAATTGTGTAGC---------------------------------------------------------------------------------------------------------ACATACTTACCAGAGAAACAATCAATTCGAGAAGCTATGGAGCATTTATTTGCCAGGTAACGTGATATACGCCCTTTATTTCGAGTAGAGGCCCTCCCAATAAAAGAAGAATGGG
>PIMN-6
GGTTCTTACGAGGGGCAATGCCCTTGTCATAGAATTCTAACCTTTCCTCAACCTGCTCACGAAGTTTCTCACCAAATATATTTGTATTCACGTCTGGTTAAGAAAGCTCATTAATAAAAAAACATGAGTAAATATCCATTTAATCCAATTAAACTGAGGTAAAATACCCAAAATTGTGTAGC---------------------------------------------------------------------------------------------------------ACATACTTACCAGAGAAACAATCAATTCGAGAAGCTATGGAGCATTTATTTGCCAGGTAACGTGATATACGCCCTTTATTTCGAGTAGAGGCCCTCCCAATAAAAGAAGAATGGG
>PIMN-7
GGTTCTTACGAGGGGCAATGCCCTTGTCATAGAATTCTAACCTTTCCTCAACCTGCTCACGAAGTTTCTCACCAAATATATTTGTATTCACGTCTGGTAAAGAAAGCTCATTAATAAAAAAACATGAGTAAATATCCATTTAATCCAATTAAACTGAGGTAAAATACCCGAAATTGTGTAGC---------------------------------------------------------------------------------------------------------ACATACTTACCAGAGAAACAATCAATTCGAGAAGCTATGGAGCATTTATTTGCCAGGTAACGTGATATACGCCCTTTATTTCGAGTAGAGGCCCTCCCAATAAAAGAAGAATGGG
>PIMN-13
GGTTCTTACGAGGGGCAATGCCCTTGTCATAGAATTCTAACCTTTCCTCAACCTGCTCACGAAGTTTCTCACCAAATATATTTGTATTCACGTCTGGTAAAGAAAGCTCATTAATAAAAAAACATGAGTAAATATCCATTTAATCCAATTAAACTGAGGTAAAATACCCAAAATTGTGTAGC---------------------------------------------------------------------------------------------------------ACATACTTACCAGAGAAACAATCAATTCGAGAAGCTATGGAGCATTTATTTGCCAGGTAACGTGATATACGCCCTTTATTTCGAGTAGAGGCCCTCCCAATAAAAGAAGAATGGG
>PIMN-3
GGTTCTTACGAGGGGCAATGCCCTTGTCATAGAATTCTAACCTTTCCTCAACCTGCTCACGAAGTTTCTCACCAAATATATTTGTATTCACCTCTGGTAAAGAAAGGTCATTAATAAAAAAACATGAGTAAATATCCATTTAATCCAATTAAACTGAGGTAAAATACCCAAAATTGTGTAGC---------------------------------------------------------------------------------------------------------ACATACTTACCAGAGAAACAATCAATTCGAGAAGCTATGGAGCATTTATTTGCCAGGTAACGTGATATACGCCCTTTATTTCGAGTAGAGGCCCTCCCAATAAAAGAAGAATGGG
>PIMN-16
GGTTCTTACGAGGGGCAATGCCCTTGTCATAGAATTCTAACCTTTCCTCAACCTGCTCACGAAGTTTCTCACCAAATATATTTGTATTCACCTCTGGTAAAGAAAGCTCATTAATAAAAAAACATGAGTAAATATCCGTTTAATCCAATTAAACTGAGGTAAAATACCCAAAATTGTGTAGC---------------------------------------------------------------------------------------------------------ACATACTTACCAGAGAAACAATCAATTCGAGAAGCTATGGAGCATTTATTTGCCAGGTAACGTGATATACGCCCTTTATTTCGAGTAGAGGCCCTCCCAATAAAAGAAGAATGGG
>PIMN-2
GGTTCTTACGAGGGGCAATGCCCTTGTCATAGAATTCTAACCTTTCCTCAACCTGCTCACGAAGTTTCTCACCAAATATATTTGTATTCACGTCTGGTTAAGAAAGCTCATTAATAAAAAAACATGAGTAAATATCCATTTAATCCAATTAAACTGAGGTAAAATACCCAAAATTGTGTAGC---------------------------------------------------------------------------------------------------------ACATACTTACCAGAGAAACAATCAATTCGAGAAGCTATGGAGCATTTATTTGCCAGGTAACGTGATATACGCCCTTTATTTCGAGTAGAGGCCCTCCCAATAAAAGAAGAATGGG
>PIMN-10
GGTTCTTACGAGGGGCAATGCCCTTGTCATAGAATTCTAACCTTTCCTCAACCTGCTCACGAAGTTTCTCACCAAATATATTTGTATTCACCTCTGGTAAAGAAAGCTCATTAATAAAAAAACATGAGTAAATATCCGTTTAATCCAATTAAACTGAGGTAAAATACCCAAAATTGTGTAGC---------------------------------------------------------------------------------------------------------ACATACTTACCAGAGAAACAATCAATTCGAGAAGCTATGGAGCATTTATTTGCCAGGTAACGTGATATACGCCCTTTATTTCGAGTAGAGGCCCTCCCAATAAAAGAAGAATGGG
>PIMN-15
GGTTCTTACGAGGGGCAATGCCCTTGTCATAGAATTCTAACCTTTCCTCAACCTGCTCACGAAGTTTCTCACCAAATATATTTGTATTCACCTCTGGTAAAGAAAGCTCATTAATAAAAAAACATGAGTAAATATCCGTTTAATCCAATTAAACTGAGGTAAAATACCCAAAATTGTGTAGC---------------------------------------------------------------------------------------------------------ACATACTTACCAGAGAAACAATCAATTCGAGAAGCTATGGAGCATTTATTTGCCAGGTAACGTGATATACGCCCTTTATTTCGAGTAGAGGCCCTCCCAATAAAAGAAGAATGGG
>PIMN-5
GGTTCTTACGAGGGGCAATGCCCTTGTCATAGAATTCTAACCTTTCCTCAACCTGCTCACGAAGTTTCTCACCAAATATATTTGTATTCACGTCTGGTTAAGAAAGCTCATTAATAAAAAAACATGAGTAAATATCCATTTAATCCAATTAAACTGAGGTAAAATACCCAAAATTGTGTAGC---------------------------------------------------------------------------------------------------------ACATACTTACCAGAGAAACAATCAATTCGAGAAGCTATGGAGCATTTATTTGCCAGGTAACGTGATATACGCCCTTTATTTCGAGTAGAGGCCCTCCCAATAAAAGAAGAATGGG
>PISQ-1
GGTTCTTACGAGGGGCAATGCCCTTGTCATAGAATTCTAACCTTTCCTCAACCTGCTCACGAAGTTTCTCACCAAATATATTTGTATTCACCTCTGGTAAAGAAAGCTCATTAATAAAAAA-CATGAGTAAATATCCATTTAATCCAATTAAACTGAGGTAAAATACCCAAAATTGTGTAGC---------------------------------------------------------------------------------------------------------ACATACTTACCAGAGAAACAATCAATTCGAGAAGCTATGGAACATTTATTTGCCAGGTAACGTGATATACGCCCTTTATTTCGAGTAGAGGCCCTCCCAATAAAAGAAGAATGGG
>PISQ-2
GGTTCTTACGAGGGGCAATGCCCTTGTCATAGAATTCTAACCTTTCCTCAACCTGCTCACGAAGTTTCTCACCAAATATATTTGTATTCACCTCTGGTAAAGAAAGCTCATTAATAAAAAA-CATGAGTAAATATCCATTTAATCCAATTAAACTGAGGTAAAATACCCAAAATTGTGTAGC---------------------------------------------------------------------------------------------------------ACATACTTACCAGAGAAACAATCAATTCGAGAAGCTATGGAACATTTATTTGCCAGGTAACGTGATATACGCCCTTTATTTCGAGTAGAGGCCCTCCCAATAAAAGAAGAATGGG
>PIST-9
GGTTCTTACGAGGGGCAATGCCCTTGTCATAGAATTCTAACCTTTCCTCAACCTGCTCACGAAGTTTCTCACCAAATATATTTGTATTCACGTCTGGTAAAGAAAGCTCATTAATAAAAAAACATGAGTAAATATCCATTTAATCCAATTAAACTGAGGTAAAATACCCAAAATTGTGTAGC---------------------------------------------------------------------------------------------------------ACATACTTACCAGAGAAACAATCAATTCGAGAAGCTATGGAGCATTTATTTGCCAGGTAACGTGATATACGCCCTTTATTTCGAGTAGAGGCCCTCCCAATAAAAGAAGAATGGG
>PIST-3
GGTTCTTACGAGGGGCAATGCCCTTGTCATAGAATTCTAACCTTTCCTCAACCTGCTCACGAAGTTTCTCACCAAATATATTTGTATTCACGTCTGGTAAAGAAAGCTCATTAATAAAAAAACATGAGTAAATATCCATTTAATCCAATTAAACTGAGGTAAAATACCCAAAATTGTGTAGC---------------------------------------------------------------------------------------------------------ACATACTTACCAGAGAAACAATCAATTCGAGAAGCTATGGAGCATTTATTTGCCAGGTAACGTGATATACGCCCTTTATTTCGAGTAGAGGCCCTCCCAATAAAAGAAGAATGGG
>PIST-5
GGTTCTTACGAGGGGCAATGCCCTTGTCATAGAATTCTAACCTTTCCTCAACCTGCTCACGAAGTTTCTCACCAAATATATTTGTATTCACGTCTGGTAAAGAAAGCTCATTAATAAAAAAACATGAGTAAATATCCATTTAATCCAATTAAACTGAGGTAAAATACCCAAAATTGTGTAGC---------------------------------------------------------------------------------------------------------ACATACTTACCAGAGAAACAATCAATTCGAGAAGCTATGGAGCATTTATTTGCCAGGTAACGTGATATACGCCCTTTATTTCGAGTAGAGGCCCTCCCAATAAAAGAAGAATGGG
>PIST-4
GGTTCTTACGAGGGGCAATGCCCTTGTCATAGAATTCTAACCTTTCCTCAACCTGCTCACGAAGTTTCTCACCAAATATATTTGTATTCACGTTTGGTAAAGAAAGCTCATTAATAAAAAAACATGAGTAAATATCCATTTAATCCAATTAAACTGAGGTAAAATACCCAAAATTGTGTAGC---------------------------------------------------------------------------------------------------------ACATACTTACCAGAGAAACAATCAATTCGAGAAGCTATGGAGCATTTATTTGCCAGGTAACGTGATATACGCCCTTTATTTCGAGTAGAGGCCCTCCCAATAAAAGAAGAATGGG
>PICH-X1
GGTTCTTACGAGGGGCAATGCCCTTGTCATAGAATTCTAACCTTTCCTCAACCTGCTCACGAAGTTTCTCACCAAATATATTTGTATTCACGTCTGGTAAAGAAAGCTCATTAATAAAAAAACATGAGTAAATATCCATTTAATCCAATTAAACTGAGGTAAAATACCCAAAATTGTATAGC---------------------------------------------------------------------------------------------------------ACATACTTACCAGAGAAACAATCAATTCGAGAAGCTATGGAGCATTTATTTGCCAGGTAACGTGATATACGCCCTTTATTTCGAGTAGAGGCCCTCCCAATAAAAGAAGAATGGG
>PIST-12
GGTTCTTACGAGGGGCAATGCCCTTGTCATAGAATTCTAACCTTTCCTCAACCTGCTCACGAAGTTTCTCACCAAATATATTTGTATTCACGTCTGGTAAAGAAAGCTCATTAATAAAAAAACATGAGTAAATATCCATTTAATCCAATTAAACTGAGGTAAAATACCCAAAATTGTGTAGC---------------------------------------------------------------------------------------------------------ACATACTTACCAGAGAAACAATCAATTCGAGAAGCTATGGAGCATTTATTTGCCAGGTAACGTGATATACGCCCTTTATTTCGAGTAGAGGCCCTCCCAATAAAAGAAGAATGGG
>PIST-7
GGTTCTTACGAGGGGCAATGCCCTTGTCATAGAATTCTAACCTTTCCTCAACCTGCTCACGAAGTTTCTCACCAAATATATTTGTATTCACGTCTGGTAAAGAAAGCTCATTAATAAAAAAACATGAGTAAATATCCATTTAATCCAATTAAACTGAGGTAAAATACCCAAAATTGTGTAGC---------------------------------------------------------------------------------------------------------ACATACTTACCAGAGAAACAATCAATTCGAGAAGCTATGGAGCATTTATTTGCCAGGTAACGTGATATACGCCCTTTATTTCGAGTAGAGGCCCTCCCAATAAAAGAAGAATGGG
>PIST-10
GGTTCTTACGAGGGGCAATGCCCTTGTCATAGAATTCTAACCTTTCCTCAACCTGCTCACGAAGTTTCTCACCAAATATATTTGTATTCACGTCTGGTAAAGAAAGCTCATTAATAAAAAAACATGAGTAAATATCCATTTAATCCAATTAAACTGAGGTAAAATACCCAAAATTGTGTAGC---------------------------------------------------------------------------------------------------------ACATACTTACCAGAGAAACAATCAATTCGAGAAGCTATGGAGCATTTATTTGCCAGGTAACGTGATATACGCCCTTTATTTCGAGTAGAGGCCCTCCCAATAAAAGAAGAATGGG
>PIST-8
GGTTCTTACGAGGGGCAATGCCCTTGTCATAGAATTCTAACCTTTCCTCAACCTGCTCACGAAGTTTCTCACCAAATATATTTGTATTCACGTCTGGTAAAGAAAGCTCATTAATAAAAAAACATGAGTAAATATCCATTTAATCCAATTAAACTGAGGTAAAATACCCAAAATTGTGTAGC---------------------------------------------------------------------------------------------------------ACATACTTACCAGAGAAACAATCAATTCGAGAAGCTATGGAGCATTTATTTGCCAGGTAACGTGATATACGCCCTTTATTTCGAGTAGAGGCCCTCCCAATAAAAGAAGAATGGG
>PIST-6
GGTTCTTACGAGGGGCAATGCCCTTGTCATAGAATTCTAACCTTTCCTCAACCTGCTCACGAAGTTTCTCACCAAATATATTTGTATTCACGTCTGGTAAAGAAAGCTCATTAATAAAAAAACATGAGTAAATATCCATTTAATCCAATTAAACTGAGGTAAAATACCCAAAATTGTGAAGC---------------------------------------------------------------------------------------------------------ACATACTTACCAGAGAAACAATCAATTCGAGAAGCTATGGAGCATTTATTTGCCAGGTAACGTGATATACGCCCTTTATTTCGAGTAGAGGCCCTCCCAATAAAAGAAGAATGGG
>PIST-1
GGTTCTTACGAGGGGCAATGCCCTTGTCATAGAATTCTAACCTTTCCTCAACCTGCTCACGAAGTTTCTCACCAAATATATTTGTATTCACGTCTGGTAAAGAAAGCTCATTAATAAAAAAACATGAGTAAATATCCATTTAATCCAATTAAACTGAGGTAAAATACCCAAAATTGTGTAGC---------------------------------------------------------------------------------------------------------ACATACTTACCAGAGAAACAATCAATTCGAGAAGCTATGGAGCATTTATTTGCCAGGTAACGTGATATACGCCCTTTATTTCGAGTAGAGGCCCTCCCAATAAAAGAAGAATGGG
>PIST-2
GGTTCTTACGAGGGGCAATGCCCTTGTCATAGAATTCTAACCTTTCCTCAACCTGCTCACGAAGTTTCTCACCAAATATATTTGTATTCACGTCTGGTAAAGAAAGCTCATTAATAAAAAAACATGAGTAAATATCCATTTAATCCAATTAAACTGAGGTAAAATACCCAAAATTGTGTAGC---------------------------------------------------------------------------------------------------------ACATACTTACCAGAGAAACAATCAATTCGAGAAGCTATGGAGCATTTATTTGCCAGGTAACGTGATATACGCCCTTTATTTCGAGTAGAGGCCCTCCCAATAAAAGAAGAATGGG
>PICH-X3
GGTTCTTACGAGGGGCAATGCCCTTGTCATAGAATTCTAACCTTTCCTCAACCTGCTCACGAAGTTTCTCACCAAATATATTTGTATTCACGTCTGGTAAAGAAAGCTCATTAATAAAAAAACATGAGTAAATATCCATTTAATCCAATTAAACTGAGGTAAAATACCCAAAATTGTATAGC---------------------------------------------------------------------------------------------------------ACATACTTACCAGAGAAACAATCAATTCGAGAAGCTATGGAGCATTTATTTGCCAGGTAACGTGATATACGCCCTTTATTTCGAGTAGAGGCCCTCCCAATAAAAGAAGAATGGG
>PIST-13
GGTTCTTACGAGGGGCAATGCCCTTGTCATAGAATTCTAACCTTTCCTCAACCTGCTCACGAAGTTTCTCACCAAATATATTTGTATTCACGTCTGGTAAAGAAAGCTCATTAATAAAAAAACATGAGTAAATATCCATTTAATCCAATTAAACTGAGGTAAAATACCCAAAATTGTGTAGC---------------------------------------------------------------------------------------------------------ACATACTTACCAGAGAAACAATCAATTCGAGAAGCTATGGAGCATTTATTTGCCAGGTAACGTGATATACGCCCTTTATTTCGAGTAGAGGCCCTCCCAATAAAAGAAGAATGGG
>PIST-15
GGTTCTTACGAGGGGCAATGCCCTTGTCATAGAATTCTAACCTTTCCTCAACCTGCTCACGAAGTTTCTCACCAAATATATTTGTATTCACCTCTGGTAAAGAAAGCTCATTAATAAAAAAACATGAGTAAATATCCATTTAATCCAATTAAACTGAGGTAAAATACCCAAAATTGTGTAGC---------------------------------------------------------------------------------------------------------ACGTACTTACCAGAGAAACAATCAATTCGAGAAGCTATGGAGCATTTATTTGCCAGGTAACGTGATATACGCCCTTTATTTCGAGTAGAGGCCCTCCCAATAAAAGAAGAATGGG
>PIST-19
GGTTCTTACGAGGGGCAATGCCCTTGTCATAGAATTCTAACCTTTCCTCAACCTGCTCACGAAGTTTCTCACCAAATATATTTGTATTCACGTCTGGTAAAGAAAGCTCATTAATAAAAAAACATGAGTAAATATCCATTTAATCCAATTAAACTGAGGTAAAATACCCAAAATTGTGTAGC---------------------------------------------------------------------------------------------------------ACATACTTACCAGAGAAACAATCAATTCGAGAAGCTATGGAGCATTTATTTGCCAGGTAACGTGATATACGCCCTTTATTTCGAGTAGAGGCCCTCCCAATAAAAGAAGAATGGG
>PIST-14
GGTTCTTACGAGGGGCAATGCCCTTGTCATAGAATTCTAACCTTTCCTCAACCTGCTCACGAAGTTTCTCACCAAATATATTTGTATTCACGTCTGGTAAAGAAAGCTCATTAATAAAAAAACATGAGTAAATATCCATTTAATCCAATTAAACTGAGGTAAAATACCCAAAATTGTGTAGC---------------------------------------------------------------------------------------------------------ACATACTTACCAGAGAAACAATCAATTCGAGAAGCTATGGAGCATTTATTTGCCAGGTAACGTGATATACGCCCTTTATTTCGAGTAGAGGCCCTCCCAATAAAAGAAGAATGGG
>PILA-23
NNNNNNNNNNNNNNNNNNNNNNNNNNNNNNNNNNNNNNNNNNNNNNCTCAACCTGCTCACGAAGTTTCTCACCAAATATATTTGTATTCACCTCTGGTAAAGAAAGCTCATTAAAAAAAAAACACGAGTAAATATCCATTTAATCCAATTAAACTGAGGTAAAATACCCAAAATTGTGTAGC---------------------------------------------------------------------------------------------------------ACATACTTACCAAAAAAACAATCAATTCAAAAAGCTATGGAGCATTTATTTGCCAGGTAACGTGATATACCCCCTTTATTTCAAGTAAAGGCCCTCCCAATAAAAAAAAANNNNN
>PILA-17
GGTTCTTACGAGGGGCAATGCCCTTGTCATAGAATTCTAACCTTTCCTCAACCTGCTCACGAAGTTTCTCACCAAATATATTTGTATTCACCTCTGGTAAAGAAAGGTCATTAATAAAAAAACATGAGTAAATATCCATTTAATCCAATTAAACTGAGGTAAAATACCCAAAATTGTGTAGC---------------------------------------------------------------------------------------------------------ACATACTTACCAGAGAAACAATCAATTCGAGAAGCTATGGAGCATTTATTTGCCAGGTAACGTGATATACGCCCTTTATTTCGAGTAGAGGCCCTCCCAATAAAAGAAGAATGGG
>PILA-19
GGTTCTTACGAGGGGCAATGCCCTTGTCATAGAATTCTAACCTTTCCTCAACCTGCTCACGAAGTTTCTCACCAAATATATTTGTATTCACCTCTGGTAAAGAAAGGTCATTAATAAAAAAACATGAGTAAATATCCATTTAATCCAATTAAACTGAGGTAAAATACCCAAAATTGTGTAGC---------------------------------------------------------------------------------------------------------ACATACTTACCAGAGAAACAATCAATTCGAGAAGCTATGGAGCATTTATTTGCCAGGTAACGTGATATACGCCCTTTATTTCGAGTAGAGGCCCTCCCAATAAAAGAAGAATGGG
>PILA-21
GGTTCTTACGAGGGGCAATGCCCTTGTCATAGAATTCTAACCTTTCCTCAACCTGCTCACGAAGTTTCTCACCAAATATATTTGTATTCACCTCTGGTAAAGAAAGGTCATTAATAAAAAAACATGAGTAAATATCCATTTAATCCAATTAAACTGAGGTAAAATACCCAAAATTGTGTAGC---------------------------------------------------------------------------------------------------------ACATACTTACCAGAGAAACAATCAATTCGAGAAGCTATGGAGCATTTATTTGCCAGGTAACGTGATATACGCCCTTTATTTCGAGTAGAGGCCCTCCCAATAAAAGAAGAATGGG
>PILA-20
GGTTCTTACGAGGGGCAATGCCCTTGTCATAGAATTCTAACCTTTCCTCAACCTGCTCACGAAGTTTCTCACCAAATATATTTGTATTCACCTCTGGTAAAGAAAGCTCATTAATAAAAAAACATGAGTAAATATCCATTTAAT-CAATTAAACTGAGGTAAAATACCCAAAATTGTGTAGC---------------------------------------------------------------------------------------------------------ACATACTTACCAGAGAAACAATCAATTCGAGAAGCTATGGAGCATTTATTTGCCAGGTAACGTGATATACGCCCTTTATTTCGAGTAGAGGCCCTCCCAATAAAAGAAGAATGGG
>PILA-24
GGTTCTTACGAGGGGCAATGCCCTTGTCATAGAATTCTAACCTTTCCTCAACCTGCTCACGAAGTTTCTCACCAAATATATTTGTATTCACCTCTGGTAAAGAAAGGTCATTAATAAAAAAACATGAGTAAATATCCATTTAATCCAATTAAACTGAGGTAAAATACCCAAAATTGTGTAGC---------------------------------------------------------------------------------------------------------ACATACTTACCAGAGAAACAATCAATTCGAGAAGCTATGGAGCATTTATTTGCCAGGTAACGTGATATACGCCCTTTATTTCGAGTAGAGGCCCTCCCAATAAAAGAAGAATGGG
>PILA-29
GGTTCTTACGAGGGGCAATGCCCTTGTCATAGAATTCTAACCTTTCCTCAACCTGCTCACGAAGTTTCTCACCAAATATATTTGTATTCACCTCTGGTAAAGAAAGGTCATTAATAAAAAAACATGAGTAAATATCCATTTAATCCAATTAAACTGAGGTAAAATACCCAAAATTGTGTAGC---------------------------------------------------------------------------------------------------------ACATACTTACCAGAGAAACAATCAATTCGAGAAGCTATGGAGCATTTATTTGCCAGGTAACGTGATATACGCCCTTTATTTCGAGTAGAGGCCCTCCCAATAAAAGAAGAATGGG
>PILA-18
GGTTCTTACGAGGGGCAATGCCCTTGTCATAGAATTCTAACCTTTCCTCAACCTGCTCACGAAGTTTCTCACCAAATATATTTGTATTCACCTCTGGTAAAGAAAGCTCATTAATAAAAAAACATGAGTAAATATCCATTTAAT-CAATTAAACTGAGGTAAAATACCCAAAATTGTGTAGC---------------------------------------------------------------------------------------------------------ACATACTTACCAGAGAAACAATCAATTCGAGAAGCTATGGAGCATTTATTTGCCAGGTAACGTGATATACGCCCTTTATTTCGAGTAGAGGCCCTCCCAATAAAAGAAGAATGGG
>PILA-22
GGTTCTTACGAGGGGCAATGCCCTTGTCATAGAATTCTAACCTTTCCTCAACCTGCTCACGAAGTTTCTCACCAAATATATTTGTATTCACCTCTGGTAAAGAAAGGTCATTAATAAAAAAACATGAGTAAATATCCATTTAATCCAATTAAACTGAGGTAAAATACCCAAAATTGTGTAGC---------------------------------------------------------------------------------------------------------ACATACTTACCAGAGAAACAATCAATTCGAGAAGCTATGGAGCATTTATTTGCCAGGTAACGTGATATACGCCCTTTATTTCGAGTAGAGGCCCTCCCAATAAAAGAAGAATGGG
>PILA-28
GGTTCTTACGAGGGGCAATGCCCTTGTCATAGAATTCTAACCTTTCCTCAACCTGCTCACGAAGTTTCTCACCAAATATATTTGTATTCACCTCTGGTAAAGAAAGGTCATTAATAAAAAAACATGAGTAAATATCCATTTAATCCAATTAAACTGAGGTAAAATACCCAAAATTGTGTAGC---------------------------------------------------------------------------------------------------------ACATACTTACCAGAGAAACAATCAATTCGAGAAGCTATGGAGCATTTATTTGCCAGGTAACGTGATATACGCCCTTTATTTCGAGTAGAGGCCCTCCCAATAAAAGAAGAATGGG
>PILA-27
NNNNNNNNNNNNNNNNNNNNNNNNNNNNNNAGAATTCTAACCTTTCCTCAACCTGCTCACGAAGTTTCTCACCAAATATATTTGTATTCACCTCTGGTAAAGAAAGCTCATTAAAAAAAAAACACGAGTAAATATCCATTTAATCCAATTAAACTGAGGTAAAATACCCAAAATTGTGTAGC---------------------------------------------------------------------------------------------------------ACATACTTACCAAAAAAACAATCAATTCGAGAAGCTATGGAGCATTTATTTGCCAGGTAACGTGATATACGCCCTTTATTTCGAGTAAAGGCCCTCCCAATAAAAAAAAAATGGG
>PILA-26
GGTTCTTACGAGGGGCAATGCCCTTGTCATAGAATTCTAACCTTTCCTCAACCTGCTCACGAAGTTTCTCACCAAATATATTTGTATTCACCTCTGGTAAAGAAAGGTCATTAATAAAAAAACATGAGTAAATATCCATTTAATCCAATTAAACTGAGGTAAAATACCCAAAATTGTGTAGC---------------------------------------------------------------------------------------------------------ACATACTTACCAGAGAAACAATCAATTCGAGAAGCTATGGAGCATTTATTTGCCAGGTAACGTGATATACGCCCTTTATTTCGAGTAGAGGCCCTCCCAATAAAAGAAGAATGGG
>PIAL-AO
GGTTCTTACGAGGGGCAATGCCCTTGTCATAGAATTCTAACCTTTCCTCAACCTGCTCACGAAGTTTCTCACCAAATATATTTGTATTCACCTCTGGTAAAGAAAGCTCATTAATAAAAAAACATGAGTAAATATCCATTTAATCCAATTAAACTGAGGTAAAATACCCAAAATTGTGTAGC---------------------------------------------------------------------------------------------------------ACATACTTACCAGAGAAACAATCAATTCGAGAAGCTATGGAGCATTTATTTGCCAGGTAACGTGATATACGCCCTTTATTTCGAGTAGAGGCCCTCCCAATAAAAGAAGAATGGG
