# Supplementary material for: An empirical evaluation of two-stage species tree inference strategies using a multilocus dataset from North American pines
Source: BMC Evol Biol. 2014 Mar 29;14:67. doi: 10.1186/1471-2148-14-67 (PMC4021425; doi:10.1186/1471-2148-14-67)
Supplement: Additional file 3 — Zip archive containing data filesDp,Dp,0,Ds,Ds,0, and a description of these files. [file 1471-2148-14-67-S3.zip › DeGiorgioEtAl_2014_AdditionalFile1/Dataset_Dp/0_12745_01.fas]

>PIAL-12
CCCGAAAGAGATATGGGTGTTTGGGTGCTGCTGTGAATGGCATCTTCTATGTTATTGGT--GGGCTTAAGTTTGGCAATATGAATGGACTCTCTATACACCCTTATGCTTATGTGAGTTCTATGGATTCTTTTGACCCAAAGACGAATACTTGGCTTAAGACCAAGGCGTTGCCTATGGGGGGTTGTGTGATTGCTTGTACAGTGGTTGGATCTTGTATCTATATGTTGTCGAGTCATGCAGTGGAGTTATCGTTCTGGAAATATGTTACAGATACTGATTCTTGGACTAGGATTAAGCAGCCTCCCATTCCGTCTCCTCTAAGGATGGACAATGTATTGAAATTCAGTTGTGTTACCATGGGGAGTTTGGTTTATATTATTCAAGTTGGAGGGTCTATTGAT
>PIAL-9
CCCGAAAGAGATATGGGTGTTTGGGTGCTGCTGTGAATGGCATCTTCTATGTTATTGGT--GGGCTTAAGTTTGGCAATATGAATGGACTCTCTATACACCCTTATGCTTATGTGAGTTCTATGGATTCTTTTGACCCAAAGACGAATACTTGGCTTAAGACCAAGGCGTTGCCTATGGGGGGTTGTGTGATTGCTTGTACAGTGGTTGGATCTTGTATCTATATGTTGTCGAGTCATGCAGTGGAGTTATCGTTCTGGAAATATGTTACAGATACTGATTCTTGGACTAGGATTAAGCAGCCTCCCATTCCGTCTCCTCTAAGGATGGACAATGTATTGAAATTCAGTTGTGTTACCATGGGGAGTTTGGTTTATATTATTCAAGTTGGAGGGTCTATTGAT
>PIAL-17
CCCGAAAGAGATATGGGTGTTTGGGTGCTGCTGTGAATGGCATCTTCTATGTTATTGGT--GGGCTTAAGTTTGGCAATATGAATGGACTCTCTATACACCCTTATGCTTATGTGAGTTCTATGGATTCTTTTGACCCAAAGACGAATACTTGGCTTAAGACCAAGGCGTTGCCTATGGGGGGTTGTGTGATTGCTTGTACAGTGGTTGGATCTTGTATCTATATGTTGTCGAGTCATGCAGTGGAGTTATCGTTCTGGAAATATGTTACAGATACTGATTCTTGGACTAGGATTAAGCAGCCTCCCATTCCGTCTCCTCTAAGGATGGACAATGTATTGAAATTCAGTTGTGTTACCATGGGGAGTTTGGTTTATATTATTCAAGTTGGAGGGTCTATTGAT
>PIAL-16
CCCGAAAGAGATATGGGTGTTTGGGTGCTGCTGTGAATGGCATCTTCTATGTTATTGGT--GGGCTTAAGTTTGGCAATATGAATGGACTCTCTATACACCCTTATGCTTATGTGAGTTCTATGGATTCTTTTGACCCAAAGACGAATACTTGGCTTAAGACCAAGGCGTTGCCTATGGGGGGTTGTGTGATTGCTTGTACAGTGGTTGGATCTTGTATCTATATGTTGTCGAGTCATGCAGTGGAGTTATCGTTCTGGAAATATGTTACAGATACTGATTCTTGGACTAGGATTAAGCAGCCTCCCATTCCGTCTCCTCTAAGGATGGACAATGTATTGAAATTCAGTTGTGTTACCATGGGGAGTTTGGTTTATATTATTCAAGTTGGAGGGTCTATTGAT
>PIAL-6
CCCGAAAGAGATATGGGTGTTTGGGTGCTGCTGTGAATGGCATCTTCTATGTTATTGGT--GGGCTTAAGTTTGGCAATATGAATGGACTCTCTATACACCCTTATGCTTATGTGAGTTCTATGGATTCTTTTGACCCAAAGACGAATACTTGGCTTAAGACCAAGGCGTTGCCTATGGGGGGTTGTGTGATTGCTTGTACAGTGGTTGGATCTTGTATCTATATGTTGTCGAGTCATGCAGTGGAGTTATCGTTCTGGAAATATGTTACAGATACTGATTCTTGGACTAGGATTAAGCAGCCTCCCATTCCGTCTCCTCTAAGGATGGACAATGTATTGAAATTCAGTTGTGTTACCATGGGGAGTTTGGTTTATATTATTCAAGTTGGAGGGTCTATTGAT
>PIAL-15
CCCGAAAGAGATATGGGTGTTTGGGTGCTGCTGTGAATGGCATCTTCTATGTTATTGGT--GGGCTTAAGTTTGGCAATATGAATGGACTCTCTATACACCCTTATGCTTATGTGAGTTCTATGGATTCTTTTGACCCAAAGACGAATACTTGGCTTAAGACCAAGGCGTTGCCTATGGGGGGTTGTGTGATTGCTTGTACAGTGGTTGGATCTTGTATCTATATGTTGTCGAGTCATGCAGTGGAGTTATCGTTCTGGAAATATGTTACAGATACTGATTCTTGGACTAGGATTAAGCAGCCTCCCATTCCGTCTCCTCTAAGGATGGACAATGTATTGAAATTCAGTTGTGTTACCATGGGGAGTTTGGTTTATATTATTCAAGTTGGAGGGTCTATTGAT
>PIAL-3
CCCGAAAGAGATATGGGTGTTTGGGTGCTGCTGTGAATGGCATCTTCTATGTTATTGGT--GGGCTTAAGTTTGGCAATATGAATGGACTCTCTATACACCCTTATGCTTATGTGAGTTCTATGGATTCTTTTGACCCAAAGACGAATACTTGGCTTAAGACCAAGGCGTTGCCTATGGGGGGTTGTGTGATTGCTTGTACAGTGGTTGGATCTTGTATCTATATGTTGTCGAGTCATGCAGTGGAGTTATCGTTCTGGAAATATGTTACAGATACTGATTCTTGGACTAGGATTAAGCAGCCTCCCATTCCGTCTCCTCTAAGGATGGACAATGTATTGAAATTCAGTTGTGTTACCATGGGGAGTTTGGTTTATATTATTCAAGTTGGAGGGTCTATTGAT
>PIAL-7
CCCGAAAGAGATATGGGTGTTTGGGTGCTGCTGTGAATGGCATCTTCTATGTTATTGGT--GGGCTTAAGTTTGGCAATATGAATGGACTCTCTATACACCCTTATGCTTATGTGAGTTCTATGGATTCTTTTGACCCAAAGACGAATACTTGGCTTAAGACCAAGGCGTTGCCTATGGGGGGTTGTGTGATTGCTTGTACAGTGGTTGGATCTTGTATCTATATGTTGTCGAGTCATGCAGTGGAGTTATCGTTCTGGAAATATGTTACAGATACTGATTCTTGGACTAGGATTAAGCAGCCTCCCATTCCGTCTCCTCTAAGGATGGACAATGTATTGAAATTCAGTTGTGTTACCATGGGGAGTTTGGTTTATATTATTCAAGTTGGAGGGTCTATTGAT
>PIAL-13
CCCGAAAGAGATATGGGTGTTTGGGTGCTGCTGTGAATGGCATCTTCTATGTTATTGGT--GGGCTTAAGTTTGGCAATATGAATGGACTCTCTATACACCCTTATGCTTATGTGAGTTCTATGGATTCTTTTGACCCAAAGACGAATACTTGGCTTAAGACCAAGGCGTTGCCTATGGGGGGTTGTGTGATTGCTTGTACAGTGGTTGGATCTTGTATCTATATGTTGTCGAGTCATGCAGTGGAGTTATCGTTCTGGAAATATGTTACAGATACTGATTCTTGGACTAGGATTAAGCAGCCTCCCATTCCGTCTCCTCTAAGGATGGACAATGTATTGAAATTCAGTTGTGTTACCATGGGGAGTTTGGTTTATATTATTCAAGTTGGAGGGTCTATTGAT
>PIAY-18
CCCGAAAGAGATATGGGTGTTTGGGTGCTGCTGTGAATGGCATCTTCTATGTTATTGGT--GGGCTTAAGTTTGGCAATATGAATGGACTCTCTATACACCCTTATGCTTATGTGAGTTCTATGGATTCTTTTGACCCAAAGACGAATACTTGGCTTAAGACCAAGGCGTTGCCTATGGGGGGTTGTGTGATTGCTTGTACAGTGGTTGGATCTTGTATCTATATGTTGTCGAGTCATGCAGTGGAGTTATCGTTCTGGAAATATGTTACAGATACTGATTCTTGGACTAGGATTAAGCAGCCTCCCATTCCGTCTCCTCTAAGGATGGACAATGTATTGAAATTCAGTTGTGTTACCATGGGGAGTTTGGTTTATATTATTCAAGTTGGAGGGTCTATTGAT
>PIAY-7
CCCGAAAGAGATATGGGTGTTTGGGTGCTGCTGTGAATGGCATCTTCTATGTTATTGGT--GGGCTTAAGTTTGGCAATATGAATGGACTCTCTATACACCCTTATGCTTATGTGAGTTCTATGGATTCTTTTGACCCAAAGACGAATACTTGGCTTAAGACCAAGGCGTTGCCTATGGGGGGTTGTGTGATTGCTTGTACAGTGGTTGGATCTTGTATCTATATGTTGTCGAGTCATGCAGTGGAGTTATCGTTCTGGAAATATGTTACAGATACTGATTCTTGGACTAGGATTAAGCAGCCTCCCATTCCGTCTCCTCTAAGGATGGACAATGTATTGAAATTCAGTTGTGTTACCATGGGGAGTTTGGTTTATATTATTCAAGTTGGAGGGTCTATTGAT
>PIAY-2
CCCGAAAGAGATATGGGTGTTTGGGTGCTGCTGTGAATGGCATCTTCTATGTTATTGGT--GGGCTTAAGTTTGGCAATATGAATGGACTCTCTATACACCCTTATGCTTATGTGAGTTCTATGGATTCTTTTGACCCAAAGACGAATACTTGGCTTAAGACCAAGGCGTTGCCTATGGGGGGTTGTGTGATTGCTTGTACAGTGGTTGGATCTTGTATCTATATGTTGTCGAGTCATGCAGTGGAGTTATCGTTCTGGAAATATGTTACAGATACTGATTCTTGGACTAGGATTAAGCAGCCTCCCATTCCGTCTCCTCTAAGGATGGACAATGTATTGAAATTCAGTTGTGTTACCATGGGGAGTTTGGTTTATATTATTCAAGTTGGAGGGTCTATTGAT
>PIAY-13
CCCGAAAGAGATATGGGTGTTTGGGTGCTGCTGTGAATGGCATCTTCTATGTTATTGGT--GGGCTTAAGTTTGGCAATATGAATGGACTCTCTATACACCCTTATGCTTATGTGAGTTCTATGGATTCTTTTGACCCAAAGACGAATACTTGGCTTAAGACCAAGGCGTTGCCTATGGGGGGTTGTGTGATTGCTTGTACAGTGGTTGGATCTTGTATCTATATGTTGTCGAGTCATGCAGTGGAGTTATCGTTCTGGAAATATGTTACAGATACTGATTCTTGGACTAGGATTAAGCAGCCTCCCATTCCGTCTCCTCTAAGGATGGACAATGTATTGAAATTCAGTTGTGTTACCATGGGGAGTTTGGTTTATATTATTCAAGTTGGAGGGTCTATTGAT
>PIAY-19
CCCGAAAGAGATATGGGTGTTTGGGTGCTGCTGTGAATGGCATCTTCTATGTTATTGGT--GGGCTTAAGTTTGGCAATATGAATGGACTCTCTATACACCCTTATGCTTATGTGAGTTCTATGGATTCTTTTGACCCAAAGACGAATACTTGGCTTAAGACCAAGGCGTTGCCTATGGGGGGTTGTGTGATTGCTTGTACAGTGGTTGGATCTTGTATCTATATGTTGTCGAGTCATGCAGTGGAGTTATCGTTCTGGAAATATGTTACAGATACTGATTCTTGGACTAGGATTAAGCAGCCTCCCATTCCGTCTCCTCTAAGGATGGACAATGTATTGAAATTCAGTTGTGTTACCATGGGGAGTTTGGTTTATATTATTCAAGTTGGAGGGTCTATTGAT
>PIAY-17
CCCGAAAGAGATATGGGTGTTTGGGTGCTGCTGTGAATGGCATCTTCTATGTTATTGGT--GGGCTTAAGTTTGGCAATATGAATGGACTCTCTATACACCCTTATGCTTATGTGAGTTCTATGGATTCTTTTGACCCAAAGACGAATACTTGGCTTAAGACCAAGGCGTTGCCTATGGGGGGTTGTGTGATTGCTTGTACAGTGGTTGGATCTTGTATCTATATGTTGTCGAGTCATGCAGTGGAGTTATCGTTCTGGAAATATGTTACAGATACTGATTCTTGGACTAGGATTAAGCAGCCTCCCATTCCGTCTCCTCTAAGGATGGACAATGTATTGAAATTCAGTTGTGTTACCATGGGGAGTTTGGTTTATATTATTCAAGTTGGAGGGTCTATTGAT
>PIAY-4
CCCGAAAGAGATATGGGTGTTTGGGTGCTGCTGTGAATGGCATCTTCTATGTTATTGGT--GGGCTTAAGTTTGGCAATATGAATGGACTCTCTATACACCCTTATGCTTATGTGAGTTCTATGGATTCTTTTGACCCAAAGACGAATACTTGGCTTAAGACCAAGGCGTTGCCTATGGGGGGTTGTGTGATTGCTTGTACAGTGGTTGGATCTTGTATCTATATGTTGTCGAGTCATGCAGTGGAGTTATCGTTCTGGAAATATGTTACAGATACTGATTCTTGGACTAGGATTAAGCAGCCTCCCATTCCGTCTCCTCTAAGGATGGACAATGTATTGAAATTCAGTTGTGTTACCATGGGGAGTTTGGTTTATATTATTCAAGTTGGAGGGTCTATTGAT
>PIAY-16
CCCGAAAGAGATATGGGTGTTTGGGTGCTGCTGTGAATGGCATCTTCTATGTTATTGGT--GGGCTTAAGTTTGGCAATATGAATGGACTCTCTATACACCCTTATGCTTATGTGAGTTCTATGGATTCTTTTGACCCAAAGACGAATACTTGGCTTAAGACCAAGGCGTTGCCTATGGGGGGTTGTGTGATTGCTTGTACAGTGGTTGGATCTTGTATCTATATGTTGTCGAGTCATGCAGTGGAGTTATCGTTCTGGAAATATGTTACAGATACTGATTCTTGGACTAGGATTAAGCAGCCTCCCATTCCGTCTCCTCTAAGGATGGACAATGTATTGAAATTCAGTTGTGTTACCATGGGGAGTTTGGTTTATATTATTCAAGTTGGAGGGTCTATTGAT
>PIAY-10
CCCGAAAGAGATATGGGTGTTTGGGTGCTGCTGTGAATGGCATCTTCTATGTTATTGGT--GGGCTTAAGTTTGGCAATATGAATGGACTCTCTATACACCCTTATGCTTATGTGAGTTCTATGGATTCTTTTGACCCAAAGACGAATACTTGGCTTAAGACCAAGGCGTTGCCTATGGGGGGTTGTGTGATTGCTTGTACAGTGGTTGGATCTTGTATCTATATGTTGTCGAGTCATGCAGTGGAGTTATCGTTCTGGAAATATGTTACAGATACTGATTCTTGGACTAGGATTAAGCAGCCTCCCATTCCGTCTCCTCTAAGGATGGACAATGTATTGAAATTCAGTTGTGTTACCATGGGGAGTTTGGTTTATATTATTCAAGTTGGAGGGTCTATTGAT
>PIAY-3
CCCGAAAGAGATATGGGTGTTTGGGTGCTGCTGTGAATGGCATCTTCTATGTTATTGGT--GGGCTTAAGTTTGGCAATATGAATGGACTCTCTATACACCCTTATGCTTATGTGAGTTCTATGGATTCTTTTGACCCAAAGACGAATACTTGGCTTAAGACCAAGGCGTTGCCTATGGGGGGTTGTGTGATTGCTTGTACAGTGGTTGGATCTTGTATCTATATGTTGTCGAGTCATGCAGTGGAGTTATCGTTCTGGAAATATGTTACAGATACTGATTCTTGGACTAGGATTAAGCAGCCTCCCATTCCGTCTCCTCTAAGGATGGACAATGTATTGAAATTCAGTTGTGTTACCATGGGGAGTTTGGTTTATATTATTCAAGTTGGAGGGTCTATTGAT
>PIAY-5
CCCGAAAGAGATATGGGTGTTTGGGTGCTGCTGTGAATGGCATCTTCTATGTTATTGGT--GGGCTTAAGTTTGGCAATATGAATGGACTCTCTATACACCCTTATGCTTATGTGAGTTCTATGGATTCTTTTGACCCAAAGACGAATACTTGGCTTAAGACCAAGGCGTTGCCTATGGGGGGTTGTGTGATTGCTTGTACAGTGGTTGGATCTTGTATCTATATGTTGTCGAGTCATGCAGTGGAGTTATCGTTCTGGAAATATGTTACAGATACTGATTCTTGGACTAGGATTAAGCAGCCTCCCATTCCGTCTCCTCTAAGGATGGACAATGTATTGAAATTCAGTTGTGTTACCATGGGGAGTTTGGTTTATATTATTCAAGTTGGAGGGTCTATTGAT
>PIAY-9
CCCGAAAGAGATATGGGTGTTTGGGTGCTGCTGTGAATGGCATCTTCTATGTTATTGGT--GGGCTTAAGTTTGGCAATATGAATGGACTCTCTATACACCCTTATGCTTATGTGAGTTCTATGGATTCTTTTGACCCAAAGACGAATACTTGGCTTAAGACCAAGGCGTTGCCTATGGGGGGTTGTGTGATTGCTTGTACAGTGGTTGGATCTTGTATCTATATGTTGTCGAGTCATGCAGTGGAGTTATCGTTCTGGAAATATGTTACAGATACTGATTCTTGGACTAGGATTAAGCAGCCTCCCATTCCGTCTCCTCTAAGGATGGACAATGTATTGAAATTCAGTTGTGTTACCATGGGTAGTTTGGTTTATATTATTCAAGTTGGAGGGTCTATTGAT
>PIAY-1
CCCGAAAGAGATATGGGTGTTTGGGTGCTGCTGTGAATGGCATCTTCTATGTTATTGGT--GGGCTTAAGTTTGGCAATATGAATGGACTCTCTATACACCCTTATGCTTATGTGAGTTCTATGGATTCTTTTGACCCAAAGACGAATACTTGGCTTAAGACCAAGGCGTTGCCTATGGGGGGTTGTGTGATTGCTTGTACAGTGGTTGGATCTTGTATCTATATGTTGTCGAGTCATGCAGTGGAGTTATCGTTCTGGAAATATGTTACAGATACTGATTCTTGGACTAGGATTAAGCAGCCTCCCATTCCGTCTCCTCTAAGGATGGACAATGTATTGAAATTCAGTTGTGTTACCATGGGGAGTTTGGTTTATATTATTCAAGTTGGAGGGTCTATTGAT
>PIAY-8
CCCGAAAGAGATATGGGTGTTTGGGTGCTGCTGTGAATGGCATCTTCTATGTTATTGGT--GGGCTTAAGTTTGGCAATATGAATGGACTCTCTATACACCCTTATGCTTATGTGAGTTCTATGGATTCTTTTGACCCAAAGACGAATACTTGGCTTAAGACCAAGGCGTTGCCTATGGGGGGTTGTGTGATTGCTTGTACAGTGGTTGGATCTTGTATCTATATGTTGTCGAGTCATGCAGTGGAGTTATCGTTCTGGAAATATGTTACAGATACTGATTCTTGGACTAGGATTAAGCAGCCTCCCATTCCGTCTCCTCTAAGGATGGACAATGTATTGAAATTCAGTTGTGTTACCATGGGGAGTTTGGTTTATATTATTCAAGTTGGAGGGTCTATTGAT
>PIAY-14
CCCGAAAGAGATATGGGTGTTTGGGTGCTGCTGTGAATGGCATCTTCTATGTTATTGGT--GGGCTTAAGTTTGGCAATATGAATGGACTCTCTATACACCCTTATGCTTATGTGAGTTCTATGGATTCTTTTGACCCAAAGACGAATACTTGGCTTAAGACCAAGGCGTTGCCTATGGGGGGTTGTGTGATTGCTTGTACAGTGGTTGGATCTTGTATCTATATGTTGTCGAGTCATGCAGTGGAGTTATCGTTCTGGAAATATGTTACAGATACTGATTCTTGGACTAGGATTAAGCAGCCTCCCATTCCGTCTCCTCTAAGGATGGACAATGTATTGAAATTCAGTTGTGTTACCATGGGGAGTTTGGTTTATATTATTCAAGTTGGAGGGTCTATTGAT
>PIAY-15
CCCGAAAGAGATATGGGTGTTTGGGTGCTGCTGTGAATGGCATCTTCTATGTTATTGGT--GGGCTTAAGTTTGGCAATATGAATGGACTCTCTATACACCCTTATGCTTATGTGAGTTCTATGGATTCTTTTGACCCAAAGACGAATACTTGGCTTAAGACCAAGGCGTTGCCTATGGGGGGTTGTGTGATTGCTTGTACAGTGGTTGGATCTTGTATCTATATGTTGTCGAGTCATGCAGTGGAGTTATCGTTCTGGAAATATGTTACAGATACTGATTCTTGGACTAGGATTAAGCAGCCTCCCATTCCGTCTCCTCTAAGGATGGACAATGTATTGAAATTCAGTTGTGTTACCATGGGGAGTTTGGTTTATATTATTCAAGTTGGAGGGTCTATTGAT
>PIBU-1
CCCGAAAGAGATATGGGTGTTTGGGTGCTGCTGTGAATGGCATCTTCTATGTTATTGGT--GGGCTTAAGTTTGGCAATATGAATGGACTCTCTATACACCCTTATGCTTATGTGAGTTCTATGGATTCTTTTGACCCAAAGACGAATACTTGGCTTAAGACCAAGGCGTTGCCTATGGGGGGTTGTGTGATTGCTTGTACAGTGGTTGGATCTTGTATCTATATGTTGTCGAGTCATGCAGTGGAGTTATCGTTCTGGAAATATGTTACAGATACTGATTCTTGGACTAGGATTAAGCAGCCTCCCATTCCGTCTCCTCTAAGGATGGACAATGTATTGAAATTCAGTTGTGTTACCATGGGGAGTTTGGTTTATATTATTCAAGTTGGAGGGTCTATTGAT
>PIFL-3
CCCGAAAGAGATATGGGTGTTTGGGTGCTGCTGTGAATGGCATCTTCTATGTTATTGGT--GGGCTTAAGTTTGGCAATATGAATGGACTCTCTATACACCCTTATGCTTATGTGAGTTCTATGGATTCTTTTGACCCAAAGACGAATACTTGGCTTAAGACCAAGGCGTTGCCTATGGGGGGTTGTGTGATTGCTTGTACAGTGGTTGGATCTTGTATCTATATGTTGTCGAGTCATGCAGTGGAGTTATCGTTCTGGAAATATGTTACAGATACTGATTCTTGGACTAGGATTAAGCAGCCTCCCATTCCGTCTCCTCTAAGGATGGACAATGTATTGAAATTCAGTTGTGTTACCATGGGGAGTTTGGTTTATATTATTCAAGTTGGAGGGTCTATTGAT
>PIFL-10
CCCGAAAGAGATATGGGTGTTTGGGTGCTGCTGTGAATGGCATCTTCTATGTTATTGGT--GGGCTTAAGTTTGGCAATATGAATGGACTCTCTATACACCCTTATGCTTATGTGAGTTCTATGGATTCTTTTGACCCAAAGACGAATACTTGGCTTAAGACCAAGGCGTTGCCTATGGGGGGTTGTGTGATTGCTTGTACAGTGGTTGGATCTTGTATCTATATGTTGTCGAGTCATGCAGTGGAGTTATCGTTCTGGAAATATGTTACAGATACTGATTCTTGGACTAGGATTAAGCAGCCTCCCATTCCGTCTCCTCTAAGGATGGACAATGTATTGAAATTCAGTTGTGTTACCATGGGGAGTTTGGTTTATATTATTCAAGTTGGAGGGTCTATTGAT
>PIFL-4
CCCGAAAGAGATATGGGTGTTTGGGTGCTGCTGTGAATGGCATCTTCTATGTTATTGGT--GGGCTTAAGTTTGGCAATATGAATGGACTCTCTATACACCCTTATGCTTATGTGAGTTCTATGGATTCTTTTGACCCAAAGACGAATACTTGGCTTAAGACCAAGGCGTTGCCTATGGGGGGTTGTGTGATTGCTTGTACAGTGGTTGGATCTTGTATCTATATGTTGTCGAGTCATGCAGTGGAGTTATCGTTCTGGAAATATGTTACAGATACTGATTCTTGGACTAGGATTAAGCAGCCTCCCATTCCGTCTCCTCTAAGGATGGACAATGTATTGAAATTCAGTTGTGTTACCATGGGGAGTTTGGTTTATATTATTCAAGTTGGAGGGTCTATTGAT
>PIFL-13
NNNNNNNNNNNNNNNNNNNNNNNNNTGCTGCTGTGAATGGCATCTTCTATGTTATTGGT--GGGCTTAAGTTTGGCAATATGAATGGACTCTCTATACACCCTTATGCTTATGTGAGTTCTATGGATTCTTTTGACCCAAAGACGAATACTTGGCTTAAGACCAAGGCGTTGCCTATGGGGGGTTGTGTGATTGCTTGTACAGTGGTTGGATCTTGTATCTATATGTTGTCGAGTCATGCAGTGGAGTTATCGTTCTGGAAATATGTTACAGATACTGATTCTTGGACTAGGATTAAGCAGCCTCCCATTCCGTCTCCTCTAAGGATGGACAATGTATTGAAATTCAGTTGTGTTACCATGGGGAGTTTGGTTTATATTATTCAAGTTGGAGGGTCTATTGAT
>PIFL-15
CCCGAAAGAGATATGGGTGTTTGGGTGCTGCTGTGAATGGCATCTTCTATGTTATTGGT--GGGCTTAAGTTTGGCAATATGAATGGACTCTCTATACACCCTTATGCTTATGTGAGTTCTATGGATTCTTTTGACCCAAAGACGAATACTTGGCTTAAGACCAAGGCGTTGCCTATGGGGGGTTGTGTGATTGCTTGTACAGTGGTTGGATCTTGTATCTATATGTTGTCGAGTCATGCAGTGGAGTTATCGTTCTGGAAATATGTTACAGATACTGATTCTTGGACTAGGATTAAGCAGCCTCCCATTCCGTCTCCTCTAAGGATGGACAATGTATTGAAATTCAGTTGTGTTACCATGGGGAGTTTGGTTTATATTATTCAAGTTGGAGGGTCTATTGAT
>PIFL-12
CCCGAAAGAGATATGGGTGTTTGGGTGCTGCTGTGAATGGCATCTTCTATGTTATTGGT--GGGCTTAAGTTTGGCAATATGAATGGACTCTCTATACACCCTTATGCTTATGTGAGTTCTATGGATTCTTTTGACCCAAAGACGAATACTTGGCTTAAGACCAAGGCGTTGCCTATGGGGGGTTGTGTGATTGCTTGTACAGTGGTTGGATCTTGTATCTATATGTTGTCGAGTCATGCAGTGGAGTTATCGTTCTGGAAATATGTTACAGATACTGATTCTTGGACTAGGATTAAGCAGCCTCCCATTCCGTCTCCTCTAAGGATGGACAATGTATTGAAATTCAGTTGTGTTACCATGGGGAGTTTGGTTTATATTATTCAAGTTGGAGGGTCTATTGAT
>PIFL-5
CCCGAAAGAGATATGGGTGTTTGGGTGCTGCTGTGAATGGCATCTTCTATGTTATTGGT--GGGCTTAAGTTTGGCAATATGAATGGACTCTCTATACACCCTTATGCTTATGTGAGTTCTATGGATTCTTTTGACCCAAAGACGAATACTTGGCTTAAGACCAAGGCGTTGCCTATGGGGGGTTGTGTGATTGCTTGTACAGTGGTTGGATCTTGTATCTATATGTTGTCGAGTCATGCAGTGGAGTTATCGTTCTGGAAATATGTTACAGATACTGATTCTTGGACTAGGATTAAGCAGCCTCCCATTCCGTCTCCTCTAAGGATGGACAATGTATTGAAATTCAGTTGTGTTACCATGGGGAGTTTGGTTTATATTATTCAAGTTGGAGGGTCTATTGAT
>PIFL-14
CCCGAAAGAGATATGGGTGTTTGGGTGCTGCTGTGAATGGCATCTTCTATGTTATTGGT--GGGCTTAAGTTTGGCAATATGAATGGACTCTCTATACACCCTTATGCTTATGTGAGTTCTATGGATTCTTTTGACCCAAAGACGAATACTTGGCTTAAGACCAAGGCGTTGCCTATGGGGGGTTGTGTGATTGCTTGTACAGTGGTTGGATCTTGTATCTATATGTTGTCGAGTCATGCAGTGGAGTTATCGTTCTGGAAATATGTTACAGATACTGATTCTTGGACTAGGATTAAGCAGCCTCCCATTCCGTCTCCTCTAAGGATGGACAATGTATTGAAATTCAGTTGTGTTACCATGGGGAGTTTGGTTTATATTATTCAAGTTGGAGGGTCTATTGAT
>PIFL-11
CCCGAAAGAGATATGGGTGTTTGGGTGCTGCTGTGAATGGCATCTTCTATGTTATTGGT--GGGCTTAAGTTTGGCAATATGAATGGACTCTCTATACACCCTTATGCTTATGTGAGTTCTATGGATTCTTTTGACCCAAAGACGAATACTTGGCTTAAGACCAAGGCGTTGCCTATGGGGGGTTGTGTGATTGCTTGTACAGTGGTTGGATCTTGTATCTATATGTTGTCGAGTCATGCAGTGGAGTTATCGTTCTGGAAATATGTTACAGATACTGATTCTTGGACTAGGATTAAGCAGCCTCCCATTCCGTCTCCTCTAAGGATGGACAATGTATTGAAATTCAGTTGTGTTACCATGGGGAGTTTGGTTTATATTATTCAAGTTGGAGGGTCTATTGAT
>PIFL-17
CCCGAAAGAGATATGGGTGTTTGGGTGCTGCTGTGAATGGCATCTTCTATGTTATTGGT--GGGCTTAAGTTTGGCAATATGAATGGACTCTCTATACACCCTTATGCTTATGTGAGTTCTATGGATTCTTTTGACCCAAAGACGAATACTTGGCTTAAGACCAAGGCGTTGCCTATGGGGGGTTGTGTGATTGCTTGTACAGTGGTTGGATCTTGTATCTATATGTTGTCGAGTCATGCAGTGGAGTTATCGTTCTGGAAATATGTTACAGATACTGATTCTTGGACTAGGATTAAGCAGCCTCCCATTCCGTCTCCTCTAAGGATGGACAATGTATTGAAATTCAGTTGTGTTACCATGGGGAGTTTGGTTTATATTATTCAAGTTGGAGGGTCTATTGAT
>PIFL-8
CCCGAAAGAGATATGGGTGTTTGGGTGCTGCTGTGAATGGCATCTTCTATGTTATTGGT--GGGCTTAAGTTTGGCAATATGAATGGACTCTCTATACACCCTTATGCTTATGTGAGTTCTATGGATTCTTTTGACCCAAAGACGAATACTTGGCTTAAGACCAAGGCGTTGCCTATGGGGGGTTGTGTGATTGCTTGTACAGTGGTTGGATCTTGTATCTATATGTTGTCGAGTCATGCAGTGGAGTTATCGTTCTGGAAATATGTTACAGATACTGATTCTTGGACTAGGATTAAGCAGCCTCCCATTCCGTCTCCTCTAAGGATGGACAATGTATTGAAATTCAGTTGTGTTACCATGGGGAGTTTGGTTTATATTATTCAAGTTGGAGGGTCTATTGAT
>PIFL-1
CCCGAAAGAGATATGGGTGTTTGGGTGCTGCTGTGAATGGCATCTTCTATGTTATTGGT--GGGCTTAAGTTTGGCAATATGAATGGACTCTCTATACACCCTTATGCTTATGTGAGTTCTATGGATTCTTTTGACCCAAAGACGAATACTTGGCTTAAGACCAAGGCGTTGCCTATGGGGGGTTGTGTGATTGCTTGTACAGTGGTTGGATCTTGTATCTATATGTTGTCGAGTCATGCAGTGGAGTTATCGTTCTGGAAATATGTTACAGATACTGATTCTTGGACTAGGATTAAGCAGCCTCCCATTCCGTCTCCTCTAAGGATGGACAATGTATTGAAATTCAGTTGTGTTACCATGGGGAGTTTGGTTTATATTATTCAAGTTGGAGGGTCTATTGAT
>PIFL-16
CCCGAAAGAGATATGGGTGTTTGGGTGCTGCTGTGAATGGCATCTTCTATGTTATTGGT--GGGCTTAAGTTTGGCAATATGAATGGACTCTCTATACACCCTTATGCTTATGTGAGTTCTATGGATTCTTTTGACCCAAAGACGAATACTTGGCTTAAGACCAAGGCGTTGCCTATGGGGGGTTGTGTGATTGCTTGTACAGTGGTTGGATCTTGTATCTATATGTTGTCGAGTCATGCAGTGGAGTTATCGTTCTGGAAATATGTTACAGATACTGATTCTTGGACTAGGATTAAGCAGCCTCCCATTCCGTCTCCTCTAAGGATGGACAATGTATTGAAATTCAGTTGTGTTACCATGGGGAGTTTGGTTTATATTATTCAAGTTGGAGGGTCTATTGAT
>PIGE-2
CCCGAAAGAGATATGGGTGTTTGGGTGCTGCTGTGAATGGCATCTTCTATGTTATTGGT--GGGCTTAAGTTTGGCAATATGAATGGACTCTCTATACACCCTTATGCTTATGTGAGTTCTATGGATTCTTTTGACCCAAAGACGAATACTTGGCTTAAGACCAAGGCGTTGCCTATGGGGGGTTGTGTGATTGCTTGTACAGTGGTTGGATCTTGTATCTATATGTTGTCCAGTCACGCAGTGGAGTTATCGTTCTGGAAATATGTTACAGATACTGATTCTTGGACTAGGATTAAGCAGCCTCCCATTCCGTCTCCTCTAAGGATGGACAATGTATTGAAATTCAGTTGTGTTACCATGGGGAGTTTGGTTTATATTATTCAAGTTGGAGGGTCTATTGAT
>PIMN-12
CCCGAAAGAGATATGGGTGTTTGGGTGCTGCTGTGAATGGCATCTTCTATGTTATTGGT--GGGCTTAAGTTTGGCAATATGAATGGACTCTCTATACACCCTTATGCTTATGTGAGTTCTATGGATTCTTTTGACCCAAAGACGAATACTTGGCTTAAGACCAAGGCGTTGCCTATGGGGGGTTGTGTGATTGCTTGTACAGTGGTTGGATCTTGTATCTATATGTTGTCGAGTCATGCAGTGGAGTTATCGTTCTGGAAATATGTTACAGATACTGATTCTTGGACTAGGATTAAGCAGCCTCCCATTCCGTCTCCTCTAAGGATGGACAATGTATTGAAATTCAGTTGTGTTACCATGGGGAGTTTGGTTTATATTATTCAAGTTGGAGGGTCTATTGAT
>PIMN-2
CCCGAAAGAGATATGGGTGTTTGGGTGCTGCTGTGAATGGCATCTTCTATGTTATTGGT--GGGCTTAAGTTTGGCAATATGAATGGACTCTCTATACACCCTTATGCTTATGTGAGTTCTATGGATTCTTTTGACCCAAAGACGAATACTTGGCTTAAGACCAAGGCGTTGCCTATGGGGGGTTGTGTGATTGCTTGTACAGTGGTTGGATCTTGCATCTATATGTTGTCGAGTCATGCAGTGGAGTTATCGTTCTGGAAATATGTTACAGATACTGATTCTTGGACTAGGATTAAGCAGCCTCCCATTCCGTCTCCTCTAAGGATGGACAATGTATTGAAATTCAGTTGTGTTACCATGGGGAGTTTGGTTTATATTATTCAAGTTGGAGGGTCTATTGAT
>PIMN-1
CCCGAAAGAGATATGGGTGTTTGGGTGCTGCTGTGAATGGCATCTTCTATGTTATTGGT--GGGCTTAAGTTTGGCAATATGAATGGACTCTCTATACACCCTTATGCTTATGTGAGTTCTATGGATTCTTTTGACCCAAAGACGAATACTTGGCTTAAGACCAAGGCGTTGCCTATGGGGGGTTGTGTGATTGCTTGTACAGTGGTTGGATCTTGTATCTATATGTTGTCGAGTCATGCAGTGGAGTTATCGTTCTGGAAATATGTTACAGATACTGATTCTTGGACTAGGATTAAGCAGCCTCCCATTCCGTCTCCTCTAAGGATGGACAATGTATTGAAATTCAGTTGTGTTACCATGGGGAGTTTGGTTTATATTATTCAAGTTGGAGGGTCTATTGAT
>PIMN-14
CCCGAAAGAGATATGGGTGTTTGGGTGCTGCTGTGAATGGCATCTTCTATGTTATTGGT--GGGCTTAAGTTTGGCAATATGAATGGACTCTCTATACACCCTTATGCTTATGTGAGTTCTATGGATTCTTTTGACCCAAAGACGAATACTTGGCTTAAGACCAAGGCGTTGCCTATGGGGGGTTGTGTGATTGCTTGTACAGTGGTTGGATCTTGCATCTATATGTTGTCGAGTCATGCAGTGGAGTTATCGTTCTGGAAATATGTTACAGATACTGATTCTTGGACTAGGATTAAGCAGCCTCCCATTCCGTCTCCTCTAAGGATGGACAATGTATTGAAATTCAGTTGTGTTACCATGGGGAGTTTGGTTTATATTATTCAAGTTGGAGGGTCTATTGAT
>PIMN-3
CCCGAAAGAGATATGGGTGTTTGGGTGCTGCTGTGAATGGCATCTTCTATGTTATTGGT--GGGCTTAAGTTTGGCAATATGAATGGACTCTCTATACACCCTTATGCTTATGTGAGTTCTATGGATTCTTTTGACCCAAAGACGAATACTTGGCTTAAGACCAAGGCGTTGCCTATGGGGGGTTGTGTGATTGCTTGTACAGTGGTTGGATCTTGTATCTATATGTTGTCGAGTCATGCAGTGGAGTTATCGTTCTGGAAATATGTTACAGATACTGATTCTTGGACTAGGATTAAGCAGCCTCCCATTCCGTCTCCTCTAAGGATGGACAATGTATTGAAATTCAGTTGTGTTACCATGGGGAGTTTGGTTTATATTATTCAAGTTGGAGGGTCTATTGAT
>PIMN-7
CCCGAAAGAGATATGGGTGTTTGGGTGCTGCTGTGAATGGCATCTTCTATGTTATTGGT--GGGCTTAAGTTTGGCAATATGAATGGACTCTCTATACACCCTTATGCTTATGTGAGTTCTATGGATTCTTTTGACCCAAAGACGAATACTTGGCTTAAGACCAAGGCGTTGCCTATGGGGGGTTGTGTGATTGCTTGTACAGTGGTTGGATCTTGTATCTATATGTTGTCGAGTCATGCAGTGGAGTTATCGTTCTGGAAATATGTTACAGATACTGATTCTTGGACTAGGATTAAGCAGCCTCCCATTCCGTCTCCTCTAAGGATGGACAATGTATTGAAATTCAGTTGTGTTACCATGGGGAGTTTGGTTTATATTATTCAAGTTGGAGGGTCTATTGAT
>PIMN-18
CCCGAAAGAGATATGGGTGTTTGGGTGCTGCTGTGAATGGCATCTTCTATGTTATTGGT--GGGCTTAAGTTTGGCAATATGAATGGACTCTCTATACACCCTTATGCTTATGTGAGTTCTATGGATTCTTTTGACCCAAAGACGAATACTTGGCTTAAGACCAAGGCGTTGCCTATGGGGGGTTGTGTGATTGCTTGTACAGTGGTTGGATCTTGCATCTATATGTTGTCGAGTCATGCAGTGGAGTTATCGTTCTGGAAATATGTTACAGATACTGATTCTTGGACTAGGATTAAGCAGCCTCCCATTCCGTCTCCTCTAAGGATGGACAATGTATTGAAATTCAGTTGTGTTACCATGGGGAGTTTGGTTTATATTATTCAAGTTGGAGGGTCTATTGAT
>PIMN-9
CCCGAAAGAGATATGGGTGTTTGGGTGCTGCTGTGAATGGCATCTTCTATGTTATTGGT--GGGCTTAAGTTTGGCAATATGAATGGACTCTCTATACACCCTTATGCTTATGTGAGTTCTATGGATTCTTTTGACCCAAAGACGAATACTTGGCTTAAGACCAAGGCGTTGCCTATGGGGGGTTGTGTGATTGCTTGTACAGTGGTTGGATCTTGTATCTATATGTTGTCGAGTCATGCAGTGGAGTTATCGTTCTGGAAATATGTTACAGATACTGATTCTTGGACTAGGATTAAGCAGCCTCCCATTCCGTCTCCTCTAAGGATGGACAATGTATTGAAATTCAGTTGTGTTACCATGGGGAGTTTGGTTTATATTATTCAAGTTGGAGGGTCTATTGAT
>PIMN-16
CCCGAAAGAGATATGGGTGTTTGGGTGCTGCTGTGAATGGCATCTTCTATGTTATTGGT--GGGCTTAAGTTTGGCAATATGAATGGACTCTCTATACACCCTTATGCTTATGTGAGTTCTATGGATTCTTTTGACCCAAAGACGAATACTTGGCTTAAGACCAAGGCGTTGCCTATGGGGGGTTGTGTGATTGCTTGTACAGTGGTTGGATCTTGTATCTATATGTTGTCGAGTCATGCAGTGGAGTTATCGTTCTGGAAATATGTTACAGATACTGATTCTTGGACTAGGATTAAGCAGCCTCCCATTCCGTCTCCTCTAAGGATGGACAATGTATTGAAATTCAGTTGTGTTACCATGGGGAGTTTGGTTTATATTATTCAAGTTGGAGGGTCTATTGAT
>PIMN-6
CCCGAAAGAGATATGGGTGTTTGGGTGCTGCTGTGAATGGCATCTTCTATGTTATTGGT--GGGCTTAAGTTTGGCAATATGAATGGACTCTCTATACACCCTTATGCTTATGTGAGTTCTATGGATTCTTTTGACCCAAAGACGAATACTTGGCTTAAGACCAAGGCGTTGCCTATGGGGGGTTGTGTGATTGCTTGTACAGTGGTTGGATCTTGTATCTATATGTTGTCGAGTCATGCAGTGGAGTTATCGTTCTGGAAATATGTTACAGATACTGATTCTTGGACTAGGATTAAGCAGCCTCCCATTCCGTCTCCTCTAAGGATGGACAATGTATTGAAATTCAGTTGTGTTACCATGGGGAGTTTGGTTTATATTATTCAAGTTGGAGGGTCTATTGAT
>PIMN-13
CCCGAAAGAGATATGGGTGTTTGGGTGCTGCTGTGAATGGCATCTTCTATGTTATTGGT--GGGCTTAAGTTTGGCAATATGAATGGACTCTCTATACACCCTTATGCTTATGTGAGTTCTATGGATTCTTTTGACCCAAAGACGAATACTTGGCTTAAGACCAAGGCGTTGCCTATGGGGGGTTGTGTGATTGCTTGTACAGTGGTTGGATCTTGTATCTATATGTTGTCGAGTCATGCAGTGGAGTTATCGTTCTGGAAATATGTTACAGATACTGATTCTTGGACTAGGATTAAGCAGCCTCCCATTCCGTCTCCTCTAAGGATGGACAATGTATTGAAATTCAGTTGTGTTACCATGGGGAGTTTGGTTTATATTATTCAAGTTGGAGGGTCTATTGAT
>PIMN-15
CCCGAAAGAGATATGGGTGTTTGGGTGCTGCTGTGAATGGCATCTTCTATGTTATTGGT--GGGCTTAAGTTTGGCAATATGAATGGACTCTCTATACACCCTTATGCTTATGTGAGTTCTATGGATTCTTTTGACCCAAAGACGAATACTTGGCTTAAGACCAAGGCGTTGCCTATGGGGGGTTGTGTGATTGCTTGTACAGTGGTTGGATCTTGTATCTATATGTTGTCGAGTCATGCAGTGGAGTTATCGTTCTGGAAATATGTTACAGATACTGATTCTTGGACTAGGATTAAGCAGCCTCCCATTCCGTCTCCTCTAAGGATGGACAATGTATTGAAATTCAGTTGTGTTACCATGGGGAGTTTGGTTTATATTATTCAAGTTGGAGGGTCTATTGAT
>PIMN-17
CCCGAAAGAGATATGGGTGTTTGGGTGCTGCTGTGAATGGCATCTTCTATGTTATTGGT--GGGCTTAAGTTTGGCAATATGAATGGACTCTCTATACACCCTTATGCTTATGTGAGTTCTATGGATTCTTTTGACCCAAAGACGAATACTTGGCTTAAGACCAAGGCGTTGCCTATGGGGGGTTGTGTGATTGCTTGTACAGTGGTTGGATCTTGCATCTATATGTTGTCGAGTCATGCAGTGGAGTTATCGTTCTGGAAATATGTTACAGATACTGATTCTTGGACTAGGATTAAGCAGCCTCCCATTCCGTCTCCTCTAAGGATGGACAATGTATTGAAATTCAGTTGTGTTACCATGGGGAGTTTGGTTTATATTATTCAAGTTGGAGGGTCTATTGAT
>PIMN-4
CCCGAAAGAGATATGGGTGTTTGGGTGCTGCTGTGAATGGCATCTTCTATGTTATTGGT--GGGCTTAAGTTTGGCAATATGAATGGACTCTCTATACACCCTTATGCTTATGTGAGTTCTATGGATTCTTTTGACCCAAAGACGAATACTTGGCTTAAGACCAAGGCGTTGCCTATGGGGGGTTGTGTGATTGCTTGTACAGTGGTTGGATCTTGTATCTATATGTTGTCGAGTCATGCAGTGGAGTTATCGTTCTGGAAATATGTTACAGATACTGATTCTTGGACTAGGATTAAGCAGCCTCCCATTCCGTCTCCTCTAAGGATGGACAATGTATTGAAATTCAGTTGTGTTACCATGGGGAGTTTGGTTTATATTATTCAAGTTGGAGGGTCTATTGAT
>PIMN-11
CCCGAAAGAGATATGGGTGTTTGGGTGCTGCTGTGAATGGCATCTTCTATGTTATTGGT--GGGCTTAAGTTTGGCAATATGAATGGACTCTCTATACACCCTTATGCTTATGTGAGTTCTATGGATTCTTTTGACCCAAAGACGAATACTTGGCTTAAGACCAAGGCGTTGCCTATGGGGGGTTGTGTGATTGCTTGTACAGTGGTTGGATCTTGTATCTATATGTTGTCGAGTCATGCAGTGGAGTTATCGTTCTGGAAATATGTTACAGATACTGATTCTTGGACTAGGATTAAGCAGCCTCCCATTCCGTCTCCTCTAAGGATGGACAATGTATTGAAATTCAGTTGTGTTACCATGGGGAGTTTGGTTTATATTATTCAAGTTGGAGGGTCTATTGAT
>PIMN-5
CCCGAAAGAGATATGGGTGTTTGGGTGCTGCTGTGAATGGCATCTTCTATGTTATTGGT--GGGCTTAAGTTTGGCAATATGAATGGACTCTCTATACACCCTTATGCTTATGTGAGTTCTATGGATTCTTTTGACCCAAAGACGAATACTTGGCTTAAGACCAAGGCGTTGCCTATGGGGGGTTGTGTGATTGCTTGTACAGTGGTTGGATCTTGCATCTATATGTTGTCGAGTCATGCAGTGGAGTTATCGTTCTGGAAATATGTTACAGATACTGATTCTTGGACTAGGATTAAGCAGCCTCCCATTCCGTCTCCTCTAAGGATGGACAATGTATTGAAATTCAGTTGTGTTACCATGGGGAGTTTGGTTTATATTATTCAAGTTGGAGGGTCTATTGAT
>PIMN-10
CCCGAAAGAGATATGGGTGTTTGGGTGCTGCTGTGAATGGCATCTTCTATGTTATTGGT--GGGCTTAAGTTTGGCAATATGAATGGACTCTCTATACACCCTTATGCTTATGTGAGTTCTATGGATTCTTTTGACCCAAAGACGAATACTTGGCTTAAGACCAAGGCGTTGCCTATGGGGGGTTGTGTGATTGCTTGTACAGTGGTTGGATCTTGTATCTATATGTTGTCGAGTCATGCAGTGGAGTTATCGTTCTGGAAATATGTTACAGATACTGATTCTTGGACTAGGATTAAGCAGCCTCCCATTCCGTCTCCTCTAAGGATGGACAATGTATTGAAATTCAGTTGTGTTACCATGGGGAGTTTGGTTTATATTATTCAAGTTGGAGGGTCTATTGAT
>PIMN-8
NNNNNNNNNNNNNNNNNNNNNNNNNNGCTGCTGTGAATGGCATCTTCTATGTTATTGGT--GGGCTTAAGTTTGAGAATATGAATGGACTCTCTATACACCCTTATGCTTATGTGAGTTCTATGGATTCTTTTGACCCAAAGACGAATACTTGGCTTAAGACCAAGGCGTTGCCTATGGGGGGTTGTGTGATTGCTTGTACAGTGGTTGGATCTTGTATCTATATGTTGTCGAGTCATGCAGTGGAGTTATCGTTCTGGAAATATGTTACAGATACTGATTCTTGGACTAGGATTAAGCAGCCTCCCATTCCGTCTCCTCTAAGGATGGACAATGTATTGAAATTCAGTTGTGTTACCATGGGGAGTTTGGTTTATATTATTCAAGTTGGAGGGTCTATTGAT
>PISB-18
CCCGAAAGAGATATGGGTGTTTGGGTGCTGCTGTGAATGGCATCTTCTATGTTATTGGT--GGGCTTAAGTTTGGCAATATGAATGGACTCTCTATACACCCTTATGCTTATGTGAGTTCTATGGATTCTTTTGACCCAAAGACGAATACTTGGCTTAAGACCAAGGCGTTGCCTATGGGGGGTTGTGTGATTGCTTGTACAGTGGTTGGATCTTGTATCTATATGTTGTCGAGTCATGCAGTGGAGTTATCGTTCTGGAAATATGTTACAGATACTGATTCTTGGACTAGGATTAAGCAGCCTCCCATTCCGTCTCCTCTAAGGATGGACAATGTATTGAAATTCAGTTGTGTTACCATGGGGAGTTTGGTTTATATTATTCAAGTTGGAGGGTCTATTGAT
>PISB-4
CCCGAAAGAGATATGGGTGTTTGGGTGCTGCTGTGAATGGCATCTTCTATGTTATTGGT--GGGCTTAAGTTTGGCAATATGAATGGACTCTCTATACACCCTTATGCTTATGTGAGTTCTATGGATTCTTTTGACCCAAAGACGAATACTTGGCTTAAGACCAAGGCGTTGCCTATGGGGGGTTGTGTGATTGCTTGTACAGTGGTTGGATCTTGTATCTATATGTTGTCGAGTCATGCAGTGGAGTTATCGTTCTGGAAATATGTTACAGATACTGATTCTTGGACTAGGATTAAGCAGCCTCCCATTCCGTCTCCTCTAAGGATGGACAATGTATTGAAATTCAGTTGTGTTACCATGGGGAGTTTGGTTTATATTATTCAAGTTGGAGGGTCTATTGAT
>PISB-3
NNNNNNNNNNNNNTGGGTGTTTGGGTGCTGCTGTGAATGGCATCTTCTATGTTATTGGT--GGGCTTAAGTTTGGCAATATGAATGGACTCTCTATACGCCCTTATGCTTATGTGAGTTCTATGGATTCTTTTGACCCAAAGACGAATACTTGGCTTAAGACCAAGGCGTTGCCTATGGGGGGTTGTGTGATTG---------------------------------TGTCGAGTCATGCAGTGGAGTTATCGTTCTGGAAATATGTTACAGATACTGATTCTTGGACTAGGATTAAGCAGCCTCCCATTCCGTCTCCTCTAAGGATGGACAATGTATTGAAATTCAGTTGTGTTACCATGGGGAGTTTGGTTTATATTATTCAAGTTGGAGGNNNNNNNNNN
>PISB-12
CCCGAAAGAGATATGGGTGTTTGGGTGCTGCTGTGAATGGCATCTTCTATGTTATTGGT--GGGCTTAAGTTTGGCAATATGAATGGACTCTCTATACACCCTTATGCTTATGTGAGTTCTATGGATTCTTTTGACCCAAAGACGAATACTTGGCTTAAGACCAAGGCGTTGCCTATGGGGGGTTGTGTGATTGCTTGTACAGTGGTTGGATCTTGTATCTATATGTTGTCGAGTCATGCAGTGGAGTTATCGTTCTGGAAATATGTTACAGATACTGATTCTTGGACTAGGATTAAGCAGCCTCCCATTCCGTCTCCTCTAAGGATGGACAATGTATTGAAATTCAGTTGTGTTACCATGGGGAGTTTGGTTTATATTATTCAAGTTGGAGGGTCTATTGAT
>PISB-17
CCCGAAAGAGATATGGGTGTTTGGGTGCTGCTGTGAATGGCATCTTCTATGTTATTGGT--GGGCTTAAGTTTGGCAATATGAATGGACTCTCTATACACCCTTATGCTTATGTGAGTTCTATGGATTCTTTTGACCCAAAGACGAATACTTGGCTTAAGACCAAGGCGTTGCCTATGGGGGGTTGTGTGATTGCTTGTACAGTGGTTGGATCTTGTATCTATATGTTGTCGAGTCATGCAGTGGAGTTATCGTTCTGGAAATATGTTACAGATACTGATTCTTGGACTAGGATTAAGCAGCCTCCCATTCCGTCTCCTCTAAGGATGGACAATGTATTGAAATTCAGTTGTGTTACCATGGGGAGTTTGGTTTATATTATTCAAGTTGGAGGGTCTATTGAT
>PISB-16
CCCGAAAGAGATATGGGTGTTTGGGTGCTGCTGTGAATGGCATCTTCTATGTTATTGGT--GGGCTTAAGTTTGGCAATATGAATGGACTCTCTATACACCCTTATGCTTATGTGAGTTCTATGGATTCTTTTGACCCAAAGACGAATACTTGGCTTAAGACCAAGGCGTTGCCTATGGGGGGTTGTGTGATTGCTTGTACAGTGGTTGGATCTTGTATCTATATGTTGTCGAGTCATGCAGTGGAGTTATCGTTCTGGAAATATGTTACAGATACTGATTCTTGGACTAGGATTAAGCAGCCTCCCATTCCGTCTCCTCTAAGGATGGACAATGTATTGAAATTCAGTTGTGTTACCATGGGGAGTTTGGTTTATATTATTCAAGTTGGAGGGTCTATTGAT
>PISB-6
CCCGAAAGAGATATGGGTGTTTGGGTGCTGCTGTGAATGGCATCTTCTATGTTATTGGT--GGGCTTAAGTTTGGCAATATGAATGGACTCTCTATACACCCTTATGCTTATGTGAGTTCTATGGATTCTTTTGACCCAAAGACGAATACTTGGCTTAAGACCAAGGCGTTGCCTATGGGGGGTTGTGTGATTGCTTGTACAGTGGTTGGATCTTGTATCTATATGTTGTCGAGTCATGCAGTGGAGTTATCGTTCTGGAAATATGTTACAGATACTGATTCTTGGACTAGGATTAAGCAGCCTCCCATTCCGTCTCCTCTAAGGATGGACAATGTATTGAAATTCAGTTGTGTTACCATGGGGAGTTTGGTTTATATTATTCAAGTTGGAGGGTCTATTGAT
>PISB-14
CCCGAAAGAGATATGGGTGTTTGGGTGCTGCTGTGAATGGCATCTTCTATGTTATTGGT--GGGCTTAAGTTTGGCAATATGAATGGACTCTCTATACACCCTTATGCTTATGTGAGTTCTATGGATTCTTTTGACCCAAAGACGAATACTTGGCTTAAGACCAAGGCGTTGCCTATGGGGGGTTGTGTGATTGCTTGTACAGTGGTTGGATCTTGTATCTATATGTTGTCGAGTCATGCAGTGGAGTTATCGTTCTGGAAATATGTTACAGATACTGATTCTTGGACTAGGATTAAGCAGCCTCCCATTCCGTCTCCTCTAAGGATGGACAATGTATTGAAATTCAGTTGTGTTACCATGGGGAGTTTGGTTTATATTATTCAAGTTGGAGGGTCTATTGAT
>PISB-13
CCCGAAAGAGATATGGGTGTTTGGGTGCTGCTGTGAATGGCATCTTCTATGTTATTGGT--GGGCTTAAGTTTGGCAATATGAATGGACTCTCTATACACCCTTATGCTTATGTGAGTTCTATGGATTCTTTTGACCCAAAGACGAATACTTGGCTTAAGACCAAGGCGTTGCCTATGGGGGGTTGTGTGATTGCTTGTACAGTGGTTGGATCTTGTATCTATATGTTGTCGAGTCATGCAGTGGAGTTATCGTTCTGGAAATATGTTACAGATACTGATTCTTGGACTAGGATTAAGCAGCCTCCCATTCCGTCTCCTCTAAGGATGGACAATGTATTGAAATTCAGTTGTGTTACCATGGGGAGTTTGGTTTATATTATTCAAGTTGGAGGGTCTATTGAT
>PISB-15
NNNNNNNNNNNNNNNNNNNNNNNNNNNNTGCTGTGAATGGCATCTTCTATGTTATTGGT--GGGCTTAAGTTTGGCAATATGAATGGACTCTCTATACGCCCTTATGCTTATGTGAGTTCTATGGATTCTTTTGACCCAAAGACAAATACTTGGCTTAAGACCAAGGCGTTGCCTATGGGGGGTTGTGTGATTGCTTGTACAGTGGTTGGATCTTGTATCTATATGTTGTCGAGTCATGCAGTGGAGTTATCGTTCTGGAAATATGTTACAGATACTGATTCTTGGACTAGGATTAAGCAGCCTCCCATTCCGTCTCCTCTAAGGATGGACAATGTATTGAAATTCAGTTGTGTTACCATGGGGAGTTTGGTTTATATTATTCAAGTTGGAGGGTCTATTGAT
>PISB-7
CCCGAAAGAGATATGGGTGTTTGGGTGCTGCTGTGAATGGCATCTTCTATGTTATTGGT--GGGCTTAAGTTTGGCAATATGAATGGACTCTCTATACACCCTTATGCTTATGTGAGTTCTATGGATTCTTTTGACCCAAAGACGAATACTTGGCTTAAGACCAAGGCGTTGCCTATGGGGGGTTGTGTGATTGCTTGTACAGTGGTTGGATCTTGTATCTATATGTTGTCGAGTCATGCAGTGGAGTTATCGTTCTGGAAATATGTTACAGATACTGATTCTTGGACTAGGATTAAGCAGCCTCCCATTCCGTCTCCTCTAAGGATGGACAATGTATTGAAATTCAGTTGTGTTACCATGGGGAGTTTGGTTTATATTATTCAAGTTGGAGGGTCTATTGAT
>PISB-11
CCCGAAAGAGATATGGGTGTTTGGGTGCTGCTGTGAATGGCATCTTCTATGTTATTGGT--GGGCTTAAGTTTGGCAATATGAATGGACTCTCTATACACCCTTATGCTTATGTGAGTTCTATGGATTCTTTTGACCCAAAGACGAATACTTGGCTTAAGACCAAGGCGTTGCCTATGGGGGGTTGTGTGATTGCTTGTACAGTGGTTGGATCTTGTATCTATATGTTGTCGAGTCATGCAGTGGAGTTATCGTTCTGGAAATATGTTACAGATACTGATTCTTGGACTAGGATTAAGCAGCCTCCCATTCCGTCTCCTCTAAGGATGGACAATGTATTGAAATTCAGTTGTGTTACCATGGGGAGTTTGGTTTATATTATTCAAGTTGGAGGGTCTATTGAT
>PISB-5
CCCGAAAGAGATATGGGTGTTTGGGTGCTGCTGTGAATGGCATCTTCTATGTTATTGGT--GGGCTTAAGTTTGGCAATATGAATGGACTCTCTATACACCCTTATGCTTATGTGAGTTCTATGGATTCTTTTGACCCAAAGACGAATACTTGGCTTAAGACCAAGGCGTTGCCTATGGGGGGTTGTGTGATTGCTTGTACAGTGGTTGGATCTTGTATCTATATGTTGTCGAGTCATGCAGTGGAGTTATCGTTCTGGAAATATGTTACAGATACTGATTCTTGGACTAGGATTAAGCAGCCTCCCATTCCGTCTCCTCTAAGGATGGACAATGTATTGAAATTCAGTTGTGTTACCATGGGGAGTTTGGTTTATATTATTCAAGTTGGAGGGTCTATTGAT
>PISB-10
CCCGAAAGAGATATGGGTGTTTGGGTGCTGCTGTGAATGGCATCTTCTATGTTATTGGT--GGGCTTAAGTTTGGCAATATGAATGGACTCTCTATACACCCTTATGCTTATGTGAGTTCTATGGATTCTTTTGACCCAAAGACGAATACTTGGCTTAAGACCAAGGCGTTGCCTATGGGGGGTTGTGTGATTGCTTGTACAGTGGTTGGATCTTGTATCTATATGTTGTCGAGTCATGCAGTGGAGTTATCGTTCTGGAAATATGTTACAGATACTGATTCTTGGACTAGGATTAAGCAGCCTCCCATTCCGTCTCCTCTAAGGATGGACAATGTATTGAAATTCAGTTGTGTTACCATGGGGAGTTTGGTTTATATTATTCAAGTTGGAGGGTCTATTGAT
>PISB-1
CCCGAAAGAGATATGGGTGTTTGGGTGCTGCTGTGAATGGCATCTTCTATGTTATTGGT--GGGCTTAAGTTTGGCAATATGAATGGACTCTCTATACACCCTTATGCTTATGTGAGTTCTATGGATTCTTTTGACCCAAAGACGAATACTTGGCTTAAGACCAAGGCGTTGCCTATGGGGGGTTGTGTGATTGCTTGTACAGTGGTTGGATCTTGTATCTATATGTTGTCGAGTCATGCAGTGGAGTTATCGTTCTGGAAATATGTTACAGATACTGATTCTTGGACTAGGATTAAGCAGCCTCCCATTCCGTCTCCTCTAAGGATGGACAATGTATTGAAATTCAGTTGTGTTACCATGGGGAGTTTGGTTTATATTATTCAAGTTGGAGGGTCTATTGAT
>PISQ-1
CCCGAAAGAGATATGGGTGTTTGGGTGCTGCTGTGAATGGCATCTTCTATGTTATTGGT--GGGCTTAAGTTTGGCAATATGAATGGACTCTCTATACACCCTTATGCTTATGTGAGTTCTATGGATTCTTTTGACCCAAAGACGAATACTTGGCTTAAGACCAAGGCGTTGCCTATGGGGGGTTGTGTGATTGCTTGTACAGTGGTTGGATCTTGTATCTATATGTTGTCCAGTCATGCAGTGGAGTTATCGTTCTGGAAATATGTTACAGATACTGATTCTTGGACTAGGATTAAGCAGCCTCCCATTCCGTCTCCTCTAAGGATGGACAATGTATTGAAATTCAGTTGTGTTACCATGGGGAGTTTGGTTTATATTATTCAAGTTGGAGGGTCTATTGAT
>PISQ-2
CCCGAAAGAGATATGGGTGTTTGGGTGCTGCTGTGAATGGCATCTTCTATGTTATTGGT--GGGCTTAAGTTTGGCAATATGAATGGACTCTCTATACACCCTTATGCTTATGTGAGTTCTATGGATTCTTTTGACCCAAAGACGAATACTTGGCTTAAGACCAAGGCGTTGCCTATGGGGGGTTGTGTGATTGCTTGTACAGTGGTTGGATCTTGTATCTATATGTTGTCCAGTCATGCAGTGGAGTTATCGTTCTGGAAATATGTTACAGATACTGATTCTTGGACTAGGATTAAGCAGCCTCCCATTCCGTCTCCTCTAAGGATGGACAATGTATTGAAATTCAGTTGTGTTACCATGGGGAGTTTGGTTTATATTATTCAAGTTGGAGGGTCTATTGAT
>PIST-2
CCCGAAAGAGATATGGGTGTTTGGGTGCTGCTGTGAATGGCATCTTCTATGTTATTGGT--GGACTTAAGTTTGGCAATATGAATGGACTCTCTATACACCCTTATGCTTATGTGAGTTCTATGGATTCTTTTGACCCAAAGACGAATACTTGGCTTAAGACCAAGGCGTTGCCTATGGGGGGTTGTGTGATTGCTTGTACAGTGGTTGGATCTTGTATCTATATGTTGTCGAGTCATGCAGTGGAGTTATCGTTCTGGAAATATGTTACAGATACTGATTCTTGGACTAGGATTAAGCAGCCTCCCATTCCGTCTCCTCTAAGGATGGACAATGTATTGAAATTCAGTTGTGTTACCATGGGGAGTTTGGTTTATATTATTCAAGTTGGAGGATCTATTGAT
>PIST-7
CCCGAAAGAGATATGGGTGTTTGGGTGCTGCTGTGAATGGCATCTTCTATGTTATTGGT--GGACTTAAGTTTGGCAATATGAATGGACTCTCTATACACCCTTATGCTTATGTGAGTTCTATGGATTCTTTTGACCCAAAGACGAATACTTGGCTTAAGACCAAGGCGTTGCCTATGGGGGGTTGTGTGATTGCTTGTACAGTGGTTGGATCTTGTATCTATATGTTGTCGAGTCATGCAGTGGAGTTATCGTTCTGGAAATATGTTACAGATACTGATTCTTGGACTAGGATTAAGCAGCCTCCCATTCCGTCTCCTCTGAGGATGGACAATGTATTGAAATTCAGTTGTGTTACCATGGGGAGTTTGGTTTATATTATTCAAGTTGGAGGATCTATTGAT
>PIST-13
CCCGAAAGAGATATGGGTGTTTGGGTGCTGCTGTGAATGGCATCTTCTATGTTATTGGT--GGACTTAAGTTTGGCAATATGAATGGACTCTCTATACACCCTTATGCTTATGTGAGTTCTATGGATTCTTTTGACCCAAAGACGAATACTTGGCTTAAGACCAAGGCGTTGCCTATGGGGGGTTGTGTGATTGCTTGTACAGTGGTTGGATCTTGTATCTATATGTTGTCGAGTCATGCAGTGGAGTTATCGTTCTGGAAATATGTTACAGATACTGATTCTTGGACTAGGATTAAGCAGCCTCCCATTCCGTCTCCTCTAAGGATGGACAATGTATTGAAATTCAGTTGTGTTACCATGGGGAGTTTGGTTTATATTATTCAAGTTGGAGGATCTATTGAT
>PIST-11
CCCGAAAGAGATATGGGTGTTTGGGTGCTGCTGTGAATGGCATCTTCTATGTTATTGGT--GGACTTAAGTTTGGCAATATGAATGGACTCTCTATACACCCTTATGCTTATGTGAGTTCTATGGATTCTTTTGACCCAAAGACGAATACTTGGCTTAAGACCAAGGCGTTGCCTATGGGGGGTTGTGTGATTGCTTGTACAGTGGTTGGATCTTGTATCTATATGTTGTCGAGTCATGCAGTGGAGTTATCGTTCTGGAAATATGTTACAGATACTGATTCTTGGACTAGGATTAAGCAGCCTCCCATTCCGTCTCCTCTAAGGATGGACAATGTATTGAAATTCAGTTGTGTTACCATGGGGAGTTTGGTTTATATTATTCAAGTTGGAGGATCTATTGAT
>PIST-5
CCCGAAAGAGATATGGGTGTTTGGGTGCTGCTGTGAATGGCATCTTCTATGTTATTGGT--GGACTTAAGTTTGGCAATATGAATGGACTCTCTATACACCCTTATGCTTATGTGAGTTCTATGGATTCTTTTGACCCAAAGACGAATACTTGGCTTAAGACCAAGGCGTTGCCTATGGGGGGTTGTGTGATTGCTTGTACAGTGGTTGGATCTTGTATCTATATGTTGTCGAGTCATGCAGTGGAGTTATCGTTCTGGAAATATGTTACAGATACTGATTCTTGGACTAGGATTAAGCAGCCTCCCATTCCGTCTCCTCTAAGGATGGACAATGTATTGAAATTCAGTTGTGTTACCATGGGGAGTTTGGTTTATATTATTCAAGTTGGAGGATCTATTGAT
>PIST-9
NNNNNNNNNNNNNNNNNNNNNTGGGTGCTGCTGTGAATGGCATCTTCTATGTTATTGGT--GGACTTAAGTTTGGCAATATGAATGGACTCTCTATACACCCTTATGCTTATGTGAGTTCTATGGATTCTTTTGACCCAAAGACGAATACTTGGCTTAAGACCAAGGCGTTGCCTATGGGGGGTTGTGTGATTGCTTGTACAGTGGTTGGATCTTGTATCTATATGTTGTCGAGTCATGCAGTGGAGTTATCGTTCTGGAAATATGTTACAGATACTGATTCTTGGACTAGGATTAAGCAGCCTCCCATTCCGTCTCCTCTAAGGATGGACAATGTATTGAAATTCAGTTGTGTTACCATGGGGAGTTTGGTTTATATTATTCAAGTTGGAGGATCTATTGAT
>PIST-15
CCCGAAAGAGATATGGGTGTTTGGGTGCTGCTGTGAATGGCATCTTCTATGTTATTGGT--GGACTTAAGTTTGGCAATATGAATGGACTCTCTATACACCCTTATGCTTATGTGAGTTCTATGGATTCTTTTGACCCAAAGACGAATACTTGGCTTAAGACCAAGGCGTTGCCTATGGGGGGTTGTGTGATTGCTTGTACAGTGGTTGGATCTTGTATCTATATGTTGTCGAGTCATGCAGTGGAGTTATCGTTCTGGAAATATGTTACAGATACTGATTCTTGGACTAGGATTAAGCAGCCTCCCATTCCGTCTCCTCTAAGGATGGACAATGTATTGAAATTCAGTTGTGTTACCATGGGGAGTTTGGTTTATATTATTCAAGTTGGAGGATCTATTGAT
>PIST-19
CCCGAAAGAGATATGGGTGTTTGGGTGCTGCTGTGAATGGCATCTTCTATGTTATTGGT--GGACTTAAGTTTGGCAATATGAATGGACTCTCTATACACCCTTATGCTTATGTGAGTTCTATGGATTCTTTTGACCCAAAGACGAATACTTGGCTTAAGACCAAGGCGTTGCCTATGGGGGGTTGTGTGATTGCTTGTACAGTGGTTGGATCTTGTATCTATATGTTGTCGAGTCATGCAGTGGAGTTATCGTTCTGGAAATATGTTACAGATACTGATTCTTGGACTAGGATTAAGCAGCCTCCCATTCCGTCTCCTCTAAGGATGGACAATGTATTGAAATTCAGTTGTGTTACCATGGGGAGTTTGGTTTATATTATTCAAGTTGGAGGATCTATTGAT
>PIST-6
CCCGAAAGAGATATGGGTGTTTGGGTGCTGCTGTGAATGGCATCTTCTATGTTATTGGT--GGACTTAAGTTTGGCAATATGAATGGACTCTCTATACACCCTTATGCTTATGTGAGTTCTATGGATTCTTTTGACCCAAAGACGAATACTTGGCTTAAGACCAAGGCGTTGCCTATGGGGGGTTGTGTGATTGCTTGTACAGTGGTTGGATCTTGTATCTATATGTTGTCGAGTCATGCAGTGGAGTTATCGTTCTGGAAATATGTTACAGATACTGATTCTTGGACTAGGATTAAGCAGCCTCCCATTCCGTCTCCTCTAAGGATGGACAATGTATTGAAATTCAGTTGTGTTACCATGGGGAGTTTGGTTTATATTATTCAAGTTGGAGGATCTATTGAT
>PIST-1
CCCGAAAGAGATATGGGTGTTTGGGTGCTGCTGTGAATGGCATCTTCTATGTTATTGGT--GGACTTAAGTTTGGCAATATGAATGGACTCTCTATACACCCTTATGCTTATGTGAGTTCTATGGATTCTTTTGACCCAAAGACGAATACTTGGCTTAAGACCAAGGCGTTGCCTATGGGGGGTTGTGTGATTGCTTGTACAGTGGTTGGATCTTGTATCTATATGTTGTCGAGTCATGCAGTGGAGTTATCGTTCTGGAAATATGTTACAGATACTGATTCTTGGACTAGGATTAAGCAGCCTCCCATTCCGTCTCCTCTAAGGATGGACAATGTATTGAAATTCAGTTGTGTTACCATGGGGAGTTTGGTTTATATTATTCAAGTTGGAGGATCTATTGAT
>PICH-X1
CCCGAAAGAGATATGGGTGTTTGGGTGCTGCTGTGAATGGCATCTTCTATGTTATTGGT--GGGCTTAAGTTTGGCAATATGAATGGACTCTCTATACACCCTTATGCTTATGTGAGTTCTATGGATTCTTTTGACCCAAAGACGAATACTTGGCTTAAGACCAAGGCGTTGCCTATGGGGGGTTGTGTGATTGCTTGTACAGTGGTTGGATCTTGTATCTATATGTTGTCGAGTCATGCAGTGGAGTTATCGTTCTGGAAATATGTTACAGATACTGATTCTTGGACTAGGATTAAGCAGCCTCCCATTCCGTCTCCTCTAAGGATGGACAATGTATTGAAATTCAGTTGTGTTACCATGGGGAGTTTGGTTTATATTATTCAAGTTGGAGGGTCTATTGAT
>PIST-10
CCCGAAAGAGATATGGGTGTTTGGGTGCTGCTGTGAATGGCATCTTCTATGTTATTGGT--GGACTTAAGTTTGGCAATATGAATGGACTCTCTATACACCCTTATGCTTATGTGAGTTCTATGGATTCTTTTGACCCAAAGACGAATACTTGGCTTAAGACCAAGGCGTTGCCTATGGGGGGTTGTGTGATTGCTTGTACAGTGGTTGGATCTTGTATCTATATGTTGTCGAGTCATGCAGTGGAGTTATCGTTCTGGAAATATGTTACAGATACTGATTCTTGGACTAGGATTAAGCAGCCTCCCATTCCGTCTCCTCTAAGGATGGACAATGTATTGAAATTCAGTTGTGTTACCATGGGGAGTTTGGTTTATATTATTCAAGTTGGAGGATCTATTGAT
>PICH-X2
CCCGAAAGAGATATGGGTGTTTGGGTGCTGCTGTGAATGGCATCTTCTATGTTATTGGT--GGGCTTAAGTTTGGCAATATGAATGGACTCTCTATACACCCTTATGCTTATGTGAGTTCTATGGATTCTTTTGACCCAAAGACGAATACTTGGCTTAAGACCAAGGCGTTGCCTATGGGGGGTTGTGTGATTGCTTGTACAGTGGTTGGATCTTGTATCTATATGTTGTCGAGTCATGCAGTGGAGTTATCGTTCTGGAAATATGTTACAGATACTGATTCTTGGACTAGGATTAAGCAGCCTCCCATTCCGTCTCCTCTAAGGATGGACAATGTATTGAAATTCAGTTGTGTTACCATGGGGAGTTTGGTTTATATTATTCAAGTTGGAGGGTCTATTGAT
>PICH-X3
CCCGAAAGAGATATGGGTGTTTGGGTGCTGCTGTGAATGGCATCTTCTATGTTATTGGT--GGGCTTAAGTTTGGCAATATGAATGGACTCTCTATACACCCTTATGCTTATGTGAGTTCTATGGATTCTTTTGACCCAAAGACGAATACTTGGCTTAAGACCAAGGCGTTGCCTATGGGGGGTTGTGTGATTGCTTGTACAGTGGTTGGATCTTGTATCTATATGTTGTCGAGTCATGCAGTGGAGTTATCGTTCTGGAAATATGTTACAGATACTGATTCTTGGACTAGGATTAAGCAGCCTCCCATTCCGTCTCCTCTAAGGATGGACAATGTATTGAAATTCAGTTGTGTTACCATGGGGAGTTTGGTTTATATTATTCAAGTTGGAGGGTCTATTGAT
>PIST-14
CCCGAAAGAGATATGGGTGTTTGGGTGCTGCTGTGAATGGCATCTTCTATGTTATTGGT--GGACTTAAGTTTGGCAATATGAATGGACTCTCTATACACCCTTATGCTTATGTGAGTTCTATGGATTCTTTTGACCCAAAGACGAATACTTGGCTTAAGACCAAGGCGTTGCCTATGGGGGGTTGTGTGATTGCTTGTACAGTGGTTGGATCTTGTATCTATATGTTGTCGAGTCATGCAGTGGAGTTATCGTTCTGGAAATATGTTACAGATACTGATTCTTGGACTAGGATTAAGCAGCCTCCCATTCCGTCTCCTCTAAGGATGGACAATGTATTGAAATTCAGTTGTGTTACCATGGGGAGTTTGGTTTATATTATTCAAGTTGGAGGATCTATTGAT
>PIST-3
CCCGAAAGAGATATGGGTGTTTGGGTGCTGCTGTGAATGGCATCTTCTATGTTATTGGT--GGACTTAAGTTTGGCAATATGAATGGACTCTCTATACACCCTTATGCTTATGTGAGTTCTATGGATTCTTTTGACCCAAAGACGAATACTTGGCTTAAGACCAAGGCGTTGCCTATGGGGGGTTGTGTGATTGCTTGTACAGTGGTTGGATCTTGTATCTATATGTTGTCGAGTCATGCAGTGGAGTTATCGTTCTGGAAATATGTTACAGATACTGATTCTTGGACTAGGATTAAGCAGCCTCCCATTCCGTCTCCTCTAAGGATGGACAATGTATTGAAATTCAGTTGTGTTACCATGGGGAGTTTGGTTTATATTATTCAAGTTGGAGGATCTATTGAT
>PIST-12
CCCGAAAGAGATATGGGTGTTTGGGTGCTGCTGTGAATGGCATCTTCTATGTTATTGGT--GGACTTAAGTTTGGCAATATGAATGGACTCTCTATACACCCTTATGCTTATGTGAGTTCTATGGATTCTTTTGACCCAAAGACGAATACTTGGCTTAAGACCAAGGCGTTGCCTATGGGGGGTTGTGTGATTGCTTGTACAGTGGTTGGATCTTGTATCTATATGTTGTCGAGTCATGCAGTGGAGTTATCGTTCTGGAAATATGTTACAGATACTGATTCTTGGACTAGGATTAAGCAGCCTCCCATTCCGTCTCCTCTAAGGATGGACAATGTATTGAAATTCAGTTGTGTTACCATGGGGAGTTTGGTTTATATTATTCAAGTTGGAGGANNNNNNNNN
>PIST-4
CCCGAAAGAGATATGGGTGTTTGGGTGCTGCTGTGAATGGCATCTTCTATGTTATTGGT--GGACTTAAGTTTGGCAATATGAATGGACTCTCTATACACCCTTATGCTTATGTGAGTTCTATGGATTCTTTTGACCCAAAGACGAATACTTGGCTTAAGACCAAGGCGTTGCCTATGGGGGGTTGTGTGATTGCTTGTACAGTGGTTGGATCTTGTATCTATATGTTGTCGAGTCATGCAGTGGAGTTATCGTTCTGGAAATATGTTACAGATACTGATTCTTGGACTAGGATTAAGCAGCCTCCCATTCCGTCTCCTCTAAGGATGGACAATGTATTGAAATTCAGTTGTGTTACCATGGGGAGTTTGGTTTATATTATTCAAGTTGGAGGATCTATTGAT
>PIST-8
CCCGAAAGAGATATGGGTGTTTGGGTGCTGCTGTGAATGGCATCTTCTATGTTATTGGT--GGACTTAAGTTTGGCAATATGAATGGACTCTCTATACACCCTTATGCTTATGTGAGTTCTATGGATTCTTTTGACCCAAAGACGAATACTTGGCTTAAGACCAAGGCGTTGCCTATGGGGGGTTGTGTGATTGCTTGTACAGTGGTTGGATCTTGTATCTATATGTTGTCGAGTCATGCAGTGGAGTTATCGTTCTGGAAATATGTTACAGATACTGATTCTTGGACTAGGATTAAGCAGCCTCCCATTCCGTCTCCTCTAAGGATGGACAATGTATTGAAATTCAGTTGTGTTACCATGGGGAGTTTGGTTTATATTATTCAAGTTGGAGGATCTATTGAT
>PILA-17
CCCGAAAGAGATATGGGTGTTTGGGTGCTGCTGTGAATGGCATCTTCTATGTTATTGGT--GGGCTTAAGTTTGGCAATATGAATGGACTCTCTATACACCCTTATGCTTATGTGAGTTCTATGGATTCTTTTGACCCAAAGACGAATACTTGGCTTAAGACCAAGGCGTTGCCTATGGGGGGTTGTGTGATTGCTTGTACAGTGGTTGGATCTTGTATCTATATGTTGTCGAGTCATGCAGTGGAGTTATCGTTCTGGAAATATGTTACAGATACTGATTCTTGGACTAGGATTAAGCAGCCTCCCATTCCGTCTCCTCTAAGGATGGACAATGTATTGAAATTCAGTTGTGTTACCATGGGGAGTTTGGTTTATATTATTCAAGTTGGAGGGTCTATTGAT
>PILA-27
CCCGAAAGAGATATGGGTGTTTGGGTGCTGCTGTGAATGGCATCTTCTATGTTATTGGT--GGGCTTAAGTTTGGCAATATGAATGGACTCTCTATACACCCTTATGCTTATGTGAGTTCTATGGATTCTTTTGACCCAAAGACGAATACTTGGCTTAAGACCAAGGCGTTTCCTATGGGGGGTTGTGTGATTGCTTGTACAGTGGTTGGATCTTGTATCTATATGTTGTCGAGTCATGCAGTGGAGTTATCGTTCTGGAAATATGTTACAGATACTGATTCTTGGACTAGGATTAAGCAGCCTCCCATTCCGTCTCCTCTAAGGATGGACAATGTATTGAAATTCAGTTGTGTTACCATGGGGAGTTTGGTTTATATTATTCAAGTTGGAGGGTCTATTGAT
>PILA-22
CCCGAAAGAGATATGGGTGTTTGGGTGATGCTGTGAATGGCATTTTCTATGTTATTGGT--GGGCTTAAGTTTGGCAATATGAATGGACTCTCTATACACCCTTATGCTTATGTGAGTTCTATGGATTCTTTTGACCCAAAGACGAATACTTGGCTTAAGACCAAGGCGTTGCCTATGGGGGGTTGTGTGATTGCTTGTACAGTGGTTGGATCTTGTATCTATATGTTGTCGAGTCATGCAGTGGAGTTATCGTTCTGGAAATATGTTACAGATACTGATTCTTGGACTAGGATTAAGCAGCCTCCCATTCCGTCTCCTCTAAGGATGGACAATGTATTGAAATTCAGTTGTGTTACCATGGGGAGTTTGGTTTATATTATNNNNNNNNNNNNNNNNNNNNNN
>PILA-19
CCCGAAAGAGATATGGGTGTTTGGGTGATGCTGTGAATGGCATTTTCTATGTTATTGGT--GGGCTTAAGTTTGGCAATATGAATGGACTCTCTATACACCCTTATGTTTATGTGAGTTCTATGGATTCTTTTGACCCAAAGACAAATACTTGGCTTAAGACCAAGGTGTTTCCTATGGGGGGTTGTGTGATTGCTTGTACAGTGGTTGGATCTTGTATCTATATGTTGTCGAGTCATGCAGTGGAGTTATCGTTCTGGAAATATGTTACAGATACTGATTCTTGGACTAGGATTAAGCAGCCTCCCATTCCGTCTCCTCTAAGGATGGACAATGTATTGAAATTCAGTTGTGTTACCATGGGGAGTTTGGTTTATATTATTCAAGTTGGAGGGTCTATTGAT
>PILA-28
CCCGAAAGAGATATGGGTGTTTGGGTGATGCTGTGAATGGCATTTTCTATGTTATTGGT--GGGCTTAAGTTTGGCAATATGAATGGACTCTCTATACACCCTTATGTTTATGTGAGTTCTATGGATTCTTTTGACCCAAAGACAAATACTTGGCTTAAGACCAAGGTGTTTCCTATGGGGGGTTGTGTGATTGCTTGTACAGTGGTTGGATCTTGTATCTATATGTTGTCGAGTCATGCAGTGGAGTTATCGTTCTGGAAATATGTTACAGATACTGATTCTTGGACTAGGATTAAGCAGCCTCCCATTCCGTCTCCTCTAAGGATGGACAATGTATTGAAATTCAGTTGTGTTACCATGGGGAGTTTGGTTTATATTATTCAAGTTGGAGGGTCTATTGAT
>PILA-21
CCCGAAAGAGATATGGGTGTTTGGGTGCTGCTGTGAATGGCATCTTCTATGTTATTGGT--GGGCTTAAGTTTGGCAATATGAATGGACTCTCTATACACCCTTATGCTTATGTGAGTTCTATGGATTCTTTTGACCCAAAGACGAATACTTGGCTTAAGACCAAGGCGTTGCCTATGGGGGGTTGTGTGATTGCTTGTACAGTGGTTGGATCTTGTATCTATATGTTGTCGAGTCATGCAGTGGAGTTATCGTTCTGGAAATATGTTACAGATACTGATTCTTGGACTAGGATTAAGCAGCCTCCCATTCCGTCTCCTCTAAGGATGGACAATGTATTGAAATTCAGTTGTGTTACCATGGGGAGTTTGGTTTATATTATTCAAGTTGGAGGGTCTATTGAT
>PILA-24
CCCGAAAGAGATATGGGTGTTTGGGTGATGCTGTGAATGGCATTTTCTATGTTATTGGT--GGGCTTAAGTTTGGCAATATGAATGGACTCTCTATACACCCTTATGTTTATGTGAGTTCTATGGATTCTTTTGACCCAAAGACAAATACTTGGCTTAAGACCAAGGTGTTTCCTATGGGGGGTTGTGTGATTGCTTGTACAGTGGTTGGATCTTGTATCTATATGTTGTCGAGTCATGCAGTGGAGTTATCGTTCTGGAAATATGTTACAGATACTGATTCTTGGACTAGGATTAAGCAGCCTCCCATTCCGTCTCCTCTAAGGATGGACAATGTATTGAAATTCAGTTGTGTTACCATGGGGAGTTTGGTTTATATTATTCAAGTTGGAGGGTCTATTGAT
>PIAL-AO
CCCGAAAGAGATATGGGTGTTTGGGTGCTGCTGTGAATGGCATCTTCTATGTTATTGGT--GGGCTTAAGTTTGGCAATATGAATGGACTCTCTATACACCCTTATGCTTATGTGAGTTTTATGGATTCTTTTGACCCAAAGACGAATACTTGGCTTAAGACCAAGGCGTTGCCTATGGGGGGTTGTGTGATTGCTTGTACAGTGGTTGGATCTTGTATCTATATGTTGTCGAGTCATGCAGTGGAGTTATCGTTCTGGAAATATGTTACAGATACTGATTCTTGGACTAGGATTAAGCAGCCTCCCATTCCGTCTCCTCTAAGGATGGACAATGTATTGAAATTCAGTTGTGTTACCATGGGGAGTTTGGTTTATATTATTCAAGTTGGAGGGTCTATTGAT
