# Supplementary material for: An empirical evaluation of two-stage species tree inference strategies using a multilocus dataset from North American pines
Source: BMC Evol Biol. 2014 Mar 29;14:67. doi: 10.1186/1471-2148-14-67 (PMC4021425; doi:10.1186/1471-2148-14-67)
Supplement: Additional file 3 — Zip archive containing data filesDp,Dp,0,Ds,Ds,0, and a description of these files. [file 1471-2148-14-67-S3.zip › DeGiorgioEtAl_2014_AdditionalFile1/Dataset_Dp/0_12978_02.fas]

>PIAL-8
CACTTCCACACCAGACAGACTCTGTTGCCTTTGAACATCACCATTACTAATTCGTTGTGGTGTACTGGCAAAGGAGTTTCCATTTTCATAGCTATAAGTGTCTCCATCTGACCCTGCACCATCGGTAACAATTGTAGATGGAGTTCGATCTCCTTTCATAAC--------------------------------------------------------------CTAAGGGTTGGGTTGTGTAGGATGCATCGCTGCCCATTATATGATACACAA--------TGGGATTAGGACAAATATTAATCAAGCTGAAAATTATAAATGGCCCAAACAAAGATTAATCCTCAATAAAAATCATGCATGAACAGAAAACATGTACATCATACCGAATGCTCGTCAGTAACGTATCCCAATCCTTATCATTGAATTGGTGACCTCCAACCTTTATAAGATGTACCAAAGCACCACAAGAAATTGAAGCTACAGCTTGGTCTGNNNN
>PIAL-9
CACTTCCACACCAGACAGACTCTGTTGCCTTTGAACATCACCATTACTAATTCGTTGTGGTGTACTGGCAAAGGAGTTTCCATTTTCATAGCTATAAGTGTCTCCATCTGACCCTGCACCATCGGTAACAATTGTAGATGGAGTTCGATCTCCTTTCATAACTTGGGTACTTGACATACTCATAGTTTTCCTTGTATAATCAAACCCCTGCGTGTTCAATAGTTCTAAGGGTTGGGTTGTGTAGGATGCATCGCTGCCCATTATATGATACACAA--------TGGGATTAGGACAAATATTAATCAAGCTGAAAATTATAAATGGCCCAAACAAAGATTAATCCTCAATAAAAATCATGCATGAACAGAAAACATGTACATCATACCGAATGCTCGTCAGTAACGTATCCCAATCCTTATCATTGAATTGGTGACCTCCAACCTTTATAAGATGTACCAAAGCACCACAAGAAATTGAAGCTACAGCTTGGTCTGGCTT
>PIAL-15
CACTTCCACACCAGACAGACTCTGTTGCCTTTGAACATCACCATTACTAATTCGTTGTGGTGTACTGGCAAAGGAGTTTCCATTTTCATAGCTATAAGTGTCTCCATCTGACCCTGCACCATCGGTAACAATTGTAGATGGAGTTCGATCTCCTTTCATAACTTGGGTACTTGACATACTCATAGTTTTCCTTGTATAATCAAACCCCTGCGTGTTCAATAGTTCTAAGGGTTGGGTTGTGTAGGATGCATCGCTGCCCATTATATGATACACAA--------TGGGATTAGGACAAATATTAATCAAGCTGAAAATTATAAATGGCCCAAACAAAGATTAATCCTCAATAAAAATCATGCATGAACAGAAAACATGTACATCATACCGAATGCTCGTCAGTAACGTATCCCAATCCTTATCATTGAATTGGTGACCTCCAACCTTTATAAGATGTACCAAAGCACCACAAGAAATTGAAGCTACAGCTTGGTCTGGCTT
>PIAL-10
CACTTCCACACCAGACAGACTCTGTTGCCTTTGAACATCACCATTACTAATTCGTTGTGGTGTACTGGCAAAGGAGTTTCCATTTTCATAGCTATAAGTGTCTCCATCTGACCCTGCACCATCGGTAACAATTGTAGATGGAGTTCGATCTCCTTTCATAACTTGGGTACTTGACATACTCATAGTTTTCCTTGTATAATCAAACCCCTGCGTGTTCAATAGTTCTAAGGGTTGGGTTGTGTAGGATGCATCGCTGCCCATTATATGATACACAA--------TGGGATTAGAACAAATATTAATCAAGCTGAAAATTATAAATGGCCCAAACAAAGAGTAATCCTCAATAAAAATCATGCATGAACAGAAAACATGTACATCATACCGAATGCTCGTCAGTAACGTATCCCAATCCTTATCATTGAATTGGTGACCTCCAACCTTTATAAGATGTACCAAAGCACCACAAGAAATTGAAGCTACAGCTTGGTCTGGCTT
>PIAL-4
CACTTCCACACCAGACAGACTCTGTTGCCTTTGAACATCACCATTACTAATTCGTTGTGGTGTACTGGCAAAGGAGTTTCCATTTTCATAGCTATAAGTGTCTCCATCTGACCCTGCACCATCGGTAACAATTGTAGATGGAGTTCGATCTCCTTTCATAACTTGGGTACTTGACATACTCATAGTTTTCCTTGTATAATCAAACCCCTGCGTGTTCAATAGTTCTAAGGGTTGGGTTGTGTAGGATGCATCGCTGCCCATTATATGATACACAA--------TGGGATTAGGACAAATATTAATCAAGCTGAAAATTATAAATGGCCCAAACAAAGATTAATCCTCAATAAAAATCATGCATGAACAGAAAACATGTACATCATACCGAATGCTCGTCAGTAACGTATCCCAATCCTTATCATTGAATTGGTGACCTCCAACCTTTATAAGATGTACCAAAGCACCACAAGAAATTGAAGCTACAGCTTGGTCTGGCTT
>PIAL-12
CACTTCCACACCAGACAGACTCTGTTGCCTTTGAACATCACCATTACTAATTCGTTGTGGTGTACTGGCAAAGGAGTTTCCATTTTCATAGCTATAAGTGTTTCCATCTGACCCTGCACCATCGGTAACAATTGTAGATGGAGTTCGATCTCCTTTCATAACTTGGGTACTTGACATACTCATAGTTTTCCTTGTATAATCAAACCCCTGCGTGTTCAATAGTTCTAAGGGTTGGGTTGTGTAGGATGCATCGCTGCCCATTATATGATACACAA--------TGGGATTAGAACAAATATTAATCAAGCTGAAAATTATAAATGGCCCAAACAAAGAGTAATCCTCAATAAAAATCATGCATGAACAGAAAACATGTACATCATACCGAATGCTCGTCAGTAACGTATCCCAATCCTTATCATTGAATTGGTGACCTCCAACCTTTATAAGATGTACCAAAGCACCACAAGAAATTGAAGCTACAGCTTGGTCTGGCTT
>PIAL-3
CACTTCCACACCAGACAGACTCTGTTGCCTTTGAACATCACCATTACTAATTCGTTGTGGTGTACTGGCAAAGGAGTTTCCATTTTCATAGCTATAAGTGTCTCCATCTGACCCTGCACCATCGGTAACAATTGTAGATGGAGTTCGATCTCCTTTCATAACTTGGGTACTTGACATACTCATAGTTTTCCTTGTATAATCAAACCCCTGCGTGTTCAATAGTTCTAAGGGTTGGGTTGTGTAGGATGCATCGCTGCCCATTATATGATACACAA--------TGGGATTAGGACAAATATTAATCAAGCTGAAAATTATAAATGGCCCAAACAAAGATTAATCCTCAATAAAAATCATGCATGAACAGAAAACATGTACATCATACCGAATGCTCGTCAGTAACGTATCCCAATCCTTATCATTGAATTGGTGACCTCCAACCTTTATAAGATGTACCAAAGCACCACAAGAAATTGAAGCTACAGCTTGGTCTGGCTT
>PIAL-17
CACTTCCACACCAGACAGACTCTGTTGCCTTTGAACATCACCATTACTAATTCGTTGTGGTGTACTGGCAAAGGAGTTTCCATTTTCATAGCTATAAGTGTCTCCATCTGACCCTGCACCATCGGTAACAATTGTAGATGGAGTTCGATCTCCTTTCATAACTTGGGTACTTGACATACTCATAGTTTTCCTTGTATAATCAAACCCCTGCGTGTTCAATAGTTCTAAGGGTTGGGTTGTGTAGGATGCATCGCTGCCCATTATATGATACACAA--------TGGGATTAGGACAAATATTAATCAAGCTGAAAATTATAAATGGCCCAAACAAAGATTAATCCTCAATAAAAATCATGCATGAACAGAAAACATGTACATCATACCGAATGCTCGTCAGTAACGTATCCCAATCCTTATCATTGAATTGGTGACCTCCAACCTTTATAAGATGTACCAAAGCACCACAAGAAATTGAAGCTACAGCTTGGTCTGGCTT
>PIAL-5
CACTTCCACACCAGACAGACTCTGTTGCCTTTGAACATCACCATTACTAATTCGTTGTGGTGTACTGGCAAAGGAGTTTCCATTTTCATAGCTATAAGTGTCTCCATCTGACCCTGCACCATCAGTAACAATTGTAGATGGAGTTCGATCTCCTTTCATAACTTGGGTACTTGACATACTCATAGTTTTCCTTGTATAATCAAACCCCTGCGTGTTCAATAGTTCTAAGGGTTGGGTTGTGTAGGATGCATCGCTGCCCATTATATGATACACAA--------TGGGATTAGAACAAATATTAATCAAGCTGAAAATTATAAATGGCCCAAACAAAGAGTAATCCTCAATAAAAATCATGCATGAACAGAAAACATGTACATCATACCGAATGCTCGTCAGTAACGTATCCCAATCCTTATCATTGAATTGGTGACCTCCAACCTTTATAAGATGTACCAAAGCACCACAAGAAATTGAAGCTACAGCTTGGTCTGGCTT
>PIAY-5
CACTTCCACACCAGACAGACTCTGTTGCCTTTGAACATCACCATTACTAATTCGTTGTGGTGTACTGGCAAATGAGTTTCCATTTTCATAGCTATAAGTGTCTCCATCTGACCCTGCACCATCGGTAACAATTGTAGATGGAGTTCGATCTCCTTTCATAACTTGGGTACTTGACATACTCATAGTTTTCCTTGTATAATCAAACCCCTGCGTGTTCAATAGTTCTAAGGGTTGGGTTGTGTAGGATGCATCGCTGCCCATTATATGATACACAA--------TGGGATTAGAACAAATATTAATCAAGCTGAAAATTATAAATGGCCCAAACAAAGAGTAATCCTCAATAAAAATCATGCATGAACAGAAAACATGTACATCATACCGAATGCTCGTCAGTAACGTATCCCAATCCTTATCATTGAATTGGTGACCTCCAACCTTTATAAGATGTACCAAAGCACCACAAGAAATTGAAGCTACAGCTTGGTCTGGCTT
>PIAY-16
CACTTCCACACCAGACAGACTCTGTTGCCTTTGAACATCACCATTACTAATTCGTTGTGGTGTACTGGCAAAGGAGTTTCCATTTTCATAGCTATAAGTGTCTCCATCTGACCCTGCACCATCGGTAACAATTGTAGATGGAGTTCGATCTCCTTTCATAACTTGGGTACTTGACATACTCATAGTTTTCCTTGTATAATCAAACCCCTGCGTGTTCAATAGTTCTAAGGGTTGGGTTGTGTAGGATGCATCGCTGCCCATTATATGATACACAA--------TGGGATTAGAACAAATATTAATCAAGCTGAAAATTATAAATGGCCCAAACAAAGAGTAATCCTCAATAAAAATCATGCATGAACAGAAAACATGTACATCATACCGAATGCTCGTCAGTAACGTATCCCAATCCTTATCATTGAATTGGTGACCTCCAACCTTTATAAGATGTACCAAAGCACCACAAGAAATTGAAGCTACAGCTTGGTCTGGCTT
>PIAY-14
CACTTCCACACCAGACAGACTCTGTTGCCTTTGAACATCACCATTACTAATTCGTTGTGGTGTACTGGCAAAGGAGTTTCCATTTTCATAGCTATAAGTGTCTCCATCTGACCCTGCACCATCGGTAACAATTGTAGATGGAGTTCGATCTCCTTTCATAACTTGGGTACTTGACATACTCATAGTTTTCCTTGTATAATCAAACCCCTGCGTGTTCAATAGTTCTAAGGGTTGGGTTGTGTAGGATGCATCGCTGCCCATTATATGATACACAA--------TGGGATTAGAACAAATATTAATCAAGCTGAAAATTATAAATGGCCCAAACAAAGAGTAATCCTCAATAAAAATCATGCATGAACAGAAAACATGTACATCATACCGAATGCTCGTCAGTAACGTATCCCAATCCTTATCATTGAATTGGTGACCTCCAACCTTTATAAGATGTACCAAAGCACCACAAGAAATTGAAGCTACAGCTTGGTCTGGCTT
>PIAY-9
CACTTCCACACCAGACAGACTCTGTTGCCTTTGAACATCACCATTACTAATTCGTTGTGGTGTACTGGCAAAGGAGTTTCCATTTTCATAGCTATAAGTGTCTCCATCTGACCCTGCACCATCGGTAACAATTGTAGATGGAGTTCGATCTCCTTTCATAACTTGGGTACTTGACATACTCATAGTTTTCCTTGTATAATCAAACCCCTGCGTGTTCAATAGTTCTAAGGGTTGGGTTGTGTAGGATGCATCGCTGCCCATTATATGATACACAA--------TGGGATTAGAACAAATATTAATCAAGCTGAAAATTATAAATGGCCCAAACAAAGAGTAATCCTCAATAAAAATCATGCATGAACAGAAAACATGTACATCATACCGAATGCTCGTCAGTAACGTATCCCAATCCTTATCATTGAATTGGTGACCTCCAACCTTTATAAGATGTACCAAAGCACCACAAGAAATTGAAGCTACAGCTTGGTCTGGCTT
>PIAY-17
CACTTCCACACCAGACAGACTCTGTTGCCTTTGAACATCACCATTACTAATTCGTTGTGGTGTACTGGCAAAGGAGTTTCCATTTTCATAGCTATAAGTGTCTCCATCTGACCCTGCACCATCGGTAACAATTGTAGATGGAGTTCGATCTCCTTTCATAACTTGGGTACTTGACATACTCATAGTTTTCCTTGTATAATCAAACCCCTGCGTGTTCAATAGTTCTAAGGGTTGGGTTGTGTAGGATGCATCGCTGCCCATTATATGATACACAA--------TGGGATTAGAACAAATATTAATCAAGCTGAAAATTATAAATGGCCCAAACAAAGAGTAATCCTCAATAAAAATCATGCATGAACAGAAAACATGTACATCATACCGAATGCTCGTCAGTAACGTATCCCAATCCTTATCATTGAATTGGTGACCTCCAACCTTTATAAGATGTACCAAAGCACCACAAGAAATTGAAGCTACAGCTTGGTCTGGCTT
>PIAY-19
CACTTCCACACCAGACAGACTCTGTTGCCTTTGAACATCACCATTACTAATTCGTTGTGGTGTACTGGCAAAGGAGTTTCCATTTTCATAGCTATAAGTGTCTCCATCTGACCCTGCACCATCGGTAACAATTGTAGATGGAGTTCGATCTCCTTTCATAACTTGGGTACTTGACATACTCATAGTTTTCCTTGTATAATCAAACCCCTGCGTGTTCAATAGTTCTAAGGGTTGGGTTGTGTAGGATGCATCGCTGCCCATTATATGATACACAA--------TGGGATTAGAACAAATATTAATCAAGCTGAAAATTATAAATGGCCCAAACAAAGAGTAATCCTCAATAAAAATCATGCATGAACAGAAAACATGTACATCATACCGAATGCTCGTCAGTAACGTATCCCAATCCTTATCATTGAATTGGTGACCTCCAACCTTTATAAGATGTACCAAAGCACCACAAGAAATTGAAGCTACAGCTTGGTCTGGCTT
>PIAY-18
CACTTCCACACCAGACAGACTCTGTTGCCTTTGAACATCACCATTACTAATTCGTTGTGGTGTACTGGCAAAGGAGTTTCCATTTTCATAGCTATAAGTGTCTCCATCTGACCCTGCACCATCGGTAACAATTGTAGATGGAGTTCGATCTCCTTTCATAACTTGGGTACTTGACATACTCATAGTTTTCCTTGTATAATCAAACCCCTGCGTGTTCAATAGTTCTAAGGGTTGGGTTGTGTAGGATGCATCGCTGCCCATTATATGATACACAA--------TGGGATTAGAACAAATATTAATCAAGCTGAAAATTATAAATGGCCCAAACAAAGAGTAATCCTCAATAAAAATCATGCATGAACAGAAAACATGTACATCATACCGAATGCTCGTCAGTAACGTATCCCAATCCTTATCATTGAATTGGTGACCTCCAACCTTTATAAGATGTACCAAAGCACCACAAGAAATTGAAGCTACAGCTTGGTCTGGCTT
>PIAY-7
CACTTCCACACCAGACAGACTCTGTTGCCTTTGAACATCACCATTACTAATTCGTTGTGGTGTACTGGCAAAGGAGTTTCCATTTTCATAGCTATAAGTGTCTCCATCTGACCCTGCACCATCGGTAACAATTGTAGATGGAGTTCGATCTCCTTTCATAACTTGGGTACTTGACATACTCATAGTTTTCCTTGTATAATCAAACCCCTGCGTGTTCAATAGTTCTAAGGGTTGGGTTGTGTAGGATGCATCGCTGCCCATTATATGATACACAA--------TGGGATTAGAACAAATATTAATCAAGCTGAAAATTATAAATGGCCCAAACAAAGAGTAATCCTCAATAAAAATCATGCATGAACAGAAAACATGTACATCATACCGAATGCTCGTCAGTAACGTATCCCAATCCTTATCATTGAATTGGTGACCTCCAACCTTTATAAGATGTACCAAAGCACCACAAGAAATTGAAGCTACAGCTTGGTCTGGCTT
>PIAY-3
CACTTCCACACCAGACAGACTCTGTTGCCTTTGAACATCACCATTACTAATTCGTTGTGGTGTACTGGCAAAGGAGTTTCCATTTTCATAGCTATAAGTGTCTCCATCTGACCCTGCTCCATCGGTAACAATTGTAGATGGAGTTCGATCTCCTTTCATAACTTGGGTACTTGACATACTCATAGTTTTCCTTGTATAATCAAACCCCTGCGTGTTCAATAGTTCTAAGGGTTGGGTTGTGTAGGATGCATCGCTGCCCATTATATGATACACAA--------TGGGATTAGAACAAATATTAATCAAGCTGAAAATTATAAATGGCCCAAACAAAGAGTAATCCTCAATAAAAATCATGCATGAACAGAAAACATGTACATCATACCGAATGCTCGTCAGTAACGTATCCCAATCCTTATCATTGAATTGGTGACCTCGAACCTTTATAAGATGTACCAAAGCACCACAAGAAATTGAAGCTACAGCTTGGTCTGGCNN
>PIAY-15
CACTTCCACACCAGACAGACTCTGTTGCCTTTGAACATCACCATTACTAATTCGTTGTGGTGTACTGGCAAAGGAGTTTCCATTTTCATAGCTATAAGTGTCTCCATCTGACCCTGCACCATCGGTAACAATTGTAGATGGAGTTCGATCTCCTTTCATAACTTGGGTACTTGACATACTCATAGTTTTCCTTGTATAATCAAACCCCTGCGTGTTCAATAGTTCTAAGGGTTGGGTTGTGTAGGATGCATCGCTGCCCATTATATGATACACAA--------TGGGATTAGAACAAATATTAATCAAGCTGAAAATTATAAATGGCCCAAACAAAGAGTAATCCTCAATAAAAATCATGCATGAACAGAAAACATGTACATCATACCGAATGCTCGTCAGTAACGTATCCCAATCCTTATCATTGAATTGGTGACCTCCAACCTTTATAAGATGTACCAAAGCACCACAAGAAATTGAAGCTACAGCTTGGTCTGGCTT
>PIAY-13
CACTTCCACACCAGACAGACTCTGTTGCCTTTGAACATCACCATTACTAATTCGTTGTGGTGTACTGGCAAAGGAGTTTCCATTTTCATAGCTATAAGTGTCTCCATCTGACCCTGCACCATCGGTAACAATTGTAGATGGAGTTCGATCTCCTTTCATAACTTGGGTACTTGACATACTCATAGTTTTCCTTGTATAATCAAACCCCTGCGTGTTCAATAGTTCTAAGGGTTGGGTTGTGTAGGATGCATCGCTGCCCATTATATGATACACAA--------TGGGATTAGAACAAATATTAATCAAGCTGAAAATTATAAATGGCCCAAACAAAGAGTAATCCTCAATAAAAATCATGCATGAACAGAAAACATGTACATCATACCGAATGCTCGTCAGTAACGTATCCCAATCCTTATCATTGAATTGGTGACCTCCAACCTTTATAAGATGTACCAAAGCACCACAAGAAATTGAAGCTACAGCTTGGTCTGGCTT
>PIAY-8
CACTTCCACACCAGACAGACTCTGTTGCCTTTGAACATCACCATTACTAATTCGTTGTGGTGTACTGGCAAAGGAGTTTCCATTTTCATAGCTATAAGTGTCTCCATCTGACCCTGCACCATCGGTAACAATTGTAGATGGAGTTCGATCTCCTTTCATAACTTGGGTACTTGACATACTCATAGTTTTCCTTGTATAATCAAACCCCTGCGTGTTCAATAGTTCTAAGGGTTGGGTTGTGTAGGATGCATCGCTGCCCATTATATGATACACAA--------TGGGATTAGAACAAATATTAATCAAGCTGAAAATTATAAATGGCCCAAACAAAGAGTAATCCTCAATAAAAATCATGCATGAACAGAAAACATGTACATCATACCGAATGCTCGTCAGTAACGTATCCCAATCCTTATCATTGAATTGGTGACCTCCAACCTTTATAAGATGTACCAAAGCACCACAAGAAATTGAAGCTACAGCTTGGTCTGGCTT
>PIBU-1
CACTTCCACACCAGACAGACTCTGTTGCCTTTGAACATCACCATTACTAATTCGTTGTGGTGTACTGGCAAATGAGTTTCCATTTTCATAGCTATAAGTGTCTCCATCTGACCCTGCACCATCGGTAACAATTGTAGATGGAGTTCGATCTCCTTTCATAACTTGTGTACTTGACATACTCATAGTTTTCCTTGTATAATCAAACCCCTGCGTGTTCAATAGTTCTAAGGGTTGGGTTGTGTAGGATGCATCACTGCCCATTATATGATACACAA--------TGGGATTAGAACA--TATTAATCAAGTTGAAAATTATAAATGGCCCTAACAAAGAGTAATCCTCAATAAAAATCATGCATGAACAGAAAACATGTACATCATACCGAATGCTCGTCAGTAACGTATCCCAATCCTTATCATTGAATTGGTGACCTCCAACCTTTATAAGATGTACCAAAGCACCACAAGAAATTGAAGCTACAGCTTGGTCTGGCTT
>PIFL-17
CACTTCCACACCAGACAGACTCTGTTGCCTTTGAACGTCACCATTACTAATTCGTTGTGGTGTACTGGCAAAGGAGTTTCCATTTTCATAGCTATAAGTGTCTCCATCTGACCCTGCACCATCGGTAACAATTGTAGATGGAGTTCGATCTCCTTTCATAACTTGGGTACTTGACATACTCATAGTTTTCCTTGTATAATCAAACCCCTGCGTGTTCAATAGTTCTAAGGGTTGGGTTGTGTAGGATGCATCGCTGCCCATTATATGATACACAA--------TGGGATTAGAACAAATATTAGTCAAGCTGAAAATTATAAATGGCCCAAACAAAGAGTAATCCTCAATAAAAATCATGCATGAACAGAAAACATGTACATCATACCGAATGCTCGTCAGTAACGTATCCCAATCCTTATCATTGAATTGGTGACCTCCAACCTTTATAAGATGTACCAAAGCACCACAAGAAATTGAAGCTACAGCTTGGTCTGGCTT
>PIFL-2
CACTTCCACACCAGACAGACTCTGTTGCCTTTGAACATCACCATTACTAATTCGTTGTGGTGTACTGGCAAAGGAGTTTCCATTTTCATAGCTATAAGTGTCTCCATCTGACCCTGCACCATCGGTAACAATTGTAGATGGAGTTCGATCTCCTTTCATAACTTGGGTACTTGACATACTCATAGTTTTCCTTGTATAATCAAACCCCTGCGTGTTCAATAGTTCTAAGGGTTGGGTTGTGTAGGATGCATCGCTGCCCATTATATGATACACAA--------TGGGATTAGAACAAATATTAATCAAGCTGAAAATTATAAATGGCCCAAACAAAGAGTAATCCTCAATAAAAATCATGCATGAACAGAAAACATGTACATCATACCGAATGCTCGTCAGTAACGTATCCCAATCCTTATCATTGAATTGGTGACCTCCAACCTTTATAAGATGTACCAAAGCACCACAAGAAATTGAAGCTACAGCTTGGTCTGGCTT
>PIFL-15
CACTTCCACACCAGACAGACTCTGTTGCCTTTGAACATCACCATTACTAATTCGTTGTGGTGTACTGGCAAAGGAGTTTCCATTTTCATAGCTATAAGTGTCTCCATCTGACCCTGCACCATCGGTAACAATTGTAGATGGAGTTCGATCTCCTTTCATAACTTGGGTACTTGACATACTCATAGTTTTCCTTGTATAATCAAACCCCTGCGTGTTCAATAGTTCTAAGGGTTGGGTTGTGTAGGATGCATCGCTGCCCATTATATGATACACAA--------TGGGATTAGAACAAATATTAATCAAGCTGAAAATTATAAATGGCCCAAACAAAGAGTAATCCTCAATAAAAATCATGCATGAACAGAAAACATGTACATCATACCGAATGCTCGTCAGTAACGTATCCCAATCCTTATCATTGAATTGGTGACCTCCAACCTTTATAAGATGTACCAAAGCACCACAAGAAATTGAAGCTACAGCTTGGTCTGGCTT
>PIFL-12
CACTTCCACACCAGACAGACTCTGTTGCCTTTGAACATCACCATTACTAATTCGTTGTGGTGTACTGGCAAAGGAGTTTCCATTTTCATAGCTATAAGTGTCTCCATCTGACCCTGCACCATCGGTAACAATTGTAGATGGAGTTCGATCTCCTTTCATAACTTGGGTACTTGACATACTCATAGTTTTCCTTGTATAATCAAACCCCTGCGTGTTCAATAGTTCTAAGGGTTGGGTTGTGTAGGATGCATCGCTGCCCATTATATGATACACAA--------TGGGATTAGAACAAATATTAATCAAGCTGAAAATTATAAATGGCCCAAACAAAGAGTAATCCTCAATAAAAATCATGCATGAACAGAAAACATGTACATCATACCGAATGCTCGTCAGTAACGTATCCCAATCCTTATCATTGAATTGGTGACCTCCAACCTTTATAAGATGTACCAAAGCACCACAAGAAATTGAAGCTACAGCTTGGTCTGGCTT
>PIFL-3
CACTTCCACACCAGACAGACTCTGTTGCCTTTGAACATCACCATTACTAATTCGTTGTGGTGTACTGGCAAAGGAGTTTCCATTTTCATAGCTATAAGTGTCTCCATCTGACCCTGCACCATCGGTAACAATTGTAGATGGAGTTCGATCTCCTTTCATAACTTGGGTACTTGACATACTCATAGTTTTCCTTGTATAATCAAACCCCTGCGTGTTCAATAGTTCTAAGGGTTGGGTTGTGTAGGATGCATCGCTGCCCATTATATGATACACAA--------TGGGATTAGAACAAATATTAATCAAGCTGAAAATTATAAATGGCCCAAACAAAGAGTAATCCTCAATAAAAATCATGCATGAACAGAAAACATGTACATCATACCGAATGCTCGTCAGTAACGTATCCCAATCCTTATCATTGAATTGGTGACCTCCAACCTTTATAAGATGTACCAAAGCACCACAAGAAATTGAAGCTACAGCTTGGTCTGGCTT
>PIFL-16
NNNNNNNNNNNNNNNNNNNNNNNNNNNNNNNNNNNNNNNNNNNNNNNNAATTCGTTGTGGTGTACTGGCAAAGGAGTTTCCATTTTCATAGCTATAAGTGTCTCCATCTGACCCTGCACCATCGGTAACAATTGTAGATGGAGTTCGATCTCCTTTCATAACTTGGGTACTTGACATACTCATAGTTTTCCTTGTATAATCAAACCCCTGCGTGTTCAATAGTTCTAAGGGTTGGGTTGTGTAGGATGCATCGCTGCCCATTATATGATACACAA--------TGGGATTAGAACAAATATTAGTCAAGCTGAAAATTATAAATGGCCCAAACAAAGAGTAATCCTCAATAAAAATCATGCATGAACAGAAAACATGTACATCATACCGAATGCTCGTCAGTAACGTATCCCAATCCTTATCATTGAATTGGTGACCTCCAACCTTTATAAGATGTACCAAAGCACCACAAGAAATTGAAGCTACAGCTTGGTCTGGCTT
>PIFL-14
CACTTCCACACCAGACAGACTCTGTTGCCTTTGAACATCACCATTACTAATTCGTTGTGGTGTACTGGCAAAGGAGTTTCCATTTTCATAGCTATAAGTGTCTCCATCTGACCCTGCACCATCGGTAACAATTGTAGATGGAGTTCGATCTCCTTTCATAACTTGGGTACTTGACATACTCATAGTTTTCCTTGTATAATCAAACCCCTGCGTGTTCAATAGTTCTAAGGGTTGGGTTGTGTAGGATGCATCGCTGCCCATTATATGATACACAA--------TGGGATTAGAACAAATATTAATCAAGCTGAAAATTATAAATGGCCCAAACAAAGAGTAATCCTCAATAAAAATCATGCATGAACAGAAAACATGTACATCATACCGAATGCTCGTCAGTAACGTATCCCAATCCTTATCATTGAATTGGTGACCTCCAACCTTTATAAGATGTACCAAAGCACCACAAGAAATTGAAGCTACAGCTTGGTCTGGCTT
>PIFL-9
CACTTCCACACCAGACAGACTCTGTTGCCTTTGAACATCACCATTACTAATTCGTTGTGGTGTACTGGCAAAGGAGTTTCCATTTTCATAGCTATAAGTGTCTCCATCTGACCCTGCACCATCGGTAACAATTGTAGATGGAGTTCGATCTCCTTTCATAACTTGGGTACTTGACATACTCATAGTTTTCCTTGTATAATCAAACCCCTGCGTGTTCAATAGTTCTAAGGGTTGGGTTGTGTAGGATGCATCGCTGCCCATTATATGATACACAA--------TGGGATTAGAACAAATATTAATCAAGCTGAAAATTATAAATGGCCCAAACAAAGAGTAATCCTCAATAAAAATCATGCATGAACAGAAAACATGTACATCATACCGAATGCTCGTCAGTAACGTATCCCAATCCTTATCATTGAATTGGTGACCTCCAACCTTTATAAGATGTACCAAAGCACCACAAGAAATTGAAGCTACAGCTTGGTCTGGCTT
>PIFL-13
CACTTCCACACCAGACAGACTCTGTTGCCTTTGAACATCACCATTACTAATTCGTTGTGGTGTACTGGCAAAGGAGTTTCCATTTTCATAGCTATAAGTGTCTCCATCTGACCCTGCACCATCGGTAACAATTGTAGATGGAGTTCGATCTCCTTTCATAACTTGGGTACTTGACATACTCATAGTTTTCCTTGTATAATCAAACCCCTGCGTGTTCAATAGTTCTAAGGGTTGGGTTGTGTAGGATGCATCGCTGCCCATTATATGATACACAA--------TGGGATTAGAACAAATATTAATCAAGCTGAAAATTATAAATGGCCCAAACAAAGAGTAATCCTCAATAAAAATCATGCATGAACAGAAAACATGTACATCATACCGAATGCTCGTCAGTAACGTATCCCAATCCTTATCATTGAATTGGTGACCTCCAACCTTTATAAGATGTACCAAAGCACCACAAGAAATTGAAGCTACAGCTTGGTCTGGCTT
>PIGE-2
CACTTCCACACCAGACAGACTCTGTTGCCTTTGAACATCACCATTACTAATTCGTTGTGGTGTACTGGCAAATGAGTTTCCATTTTCATAGCTATAAGTGTCTCCATCTGACCCTGCACCATCGGTAACAATTGTAGATGGAGTTCGATCTCCTTTCATAACTTGTGTACTTGACATACTCATAGTTTTCCTTGTATAATCAAACCCCTGCGTGTTCAATAGTTCTAAGGGTTGGGTTGTGTAGGATGCATCACTGCCCATTATATGATACACAA--------TGGGATTAGAACA--TATTAATCAAGTTGAAAATTATAAATGGCCCTAACAAAGAGTAATCCTCAATAAAAATCATGCATGAACAGAAAACATGTACATCATACCGAATGCTCGTCAGTAACGTATCCCAATCCTTATCATTGAATTGGTGACCTCCAACCTTTATAAGATGTACCAAAGCACCACAAGAAATTGAAGCTACAGCTTGGTCTGGCTT
>PIGE-1
CACTTCCACACCAGACAGACTCTGTTGCCTTTGAACATCACCATTACTAATTCGTTGTGGTGTACTGGCAAATGAGTTTCCATTTTCATAGCTATAAGTGTCTCCATCTGACCCTGCACCATCGGTAACAATTGTAGATGGAGTTCGATCTCCTTTCATAACTTGTGTACTTGACATACTCATAGTTTTCCTTGTATAATCAAACCCCTGCGTGTTCAATAGTTCTAAGGGTTGGGTTGTGTAGGATGCATCACTGCCCATTATATGATACACAA--------TGGGATTAGAACA--TATTAATCAAGTTGAAAATTATAAATGGCCCTAACAAAGAGTAATCCTCAATAAAAATCATGCATGAACAGAAAACATGTACATCATACCGAATGCTCGTCAGTAACGTATCCCAATCCTTATCATTGAATTGGTGACCTCCAACCTTTATAAGATGTACCAAAGCACCACAAGAAATTGAAGCTACAGCTTGGTCTGGCTT
>PIMN-6
CACTTCCACACCAGACAGACTCTGTTGCCTTTGAACATCACCATTACTAATTCGTTGTGGTGTACTGGCAAAGGAGTTTCCATTTTCATAGCTATAAGTGTCTCCATCTGACCCTGCACCATCGGTAACAATTGTAGATGGAGTTCGATCTCCTTTCATAACTTGGGTACTTGACATACTCATAGTTTTCCTTGTATAATCAAACCCCTGCGTGTTCAATAGTTCTAAGGGTTGGGTTGTGTAGGATGCATCGCTGCCCATTATATGATACACAA--------TGGGATTAGAACCAATATTAATCAAGCTGAAAATTATAAATGGCCCAAACAAAGAGTAATCCTCAATAAAAATCATGCATGAACAGAAAACATGTACATCATACCGAATGCTCGTCAGTAACGTATCCCAATCCTTATCATTGAATTGGTGACCTCCAACCTTTATAAGATGTACCAAAGCACCACAAGAAATTGAAGCTACAGCTTGGTCTGGCTT
>PIMN-3
CACTTCCACACCAGACAGACTCTGTTGCCTTTGAACATCACCATTACTAATTCGTTGTGGTGTACTGGCAAAGGAGTTTCCATTTTCATAGCTATAAGTGTCTCCATCTGACCCTGCACCATCGGTAACAATTGTAGATGGAGTTCGATCTCCTTTCATAACTTGGGTACTTGACATACTCATAGTTTTCCTTGTATAATCAAACCCCTGCGTGTTCAATAGTTCTAAGGGTTGGGTTGTGTAGGATGCATCGCTGCCCATTATATGATACACAA--------TGGGATTAGAACCAATATTAATCAAGCTGAAAATTATAAATGGCCCAAACAAAGAGTAATCCTCAATAAAAATCATGCATGAACAGAAAACATGTACATCATACCGAATGCTCGTCAGTAACGTATCCCAATCCTTATCATTGAATTGGTGACCTCCAACCTTTATAAGATGTACCAAAGCACCACAAGAAATTGAAGCTACAGCTTGGTCTGGCTT
>PIMN-8
CACTTCCACACCAGACAGACTCTTTTGCCTTTGAACATCACCATTACTAATTCGTTGTGGTGTACTGGCAAAGGAGTTTCCATTTTCATAGCTATAAGTGTCTCCATCTGACCCTGCACCATCGGTAACAATTGTAGATGGAGTTCGATCTCCTTTCATAACTTGGGTACTTGACATACTCATAGTTTTCCTTGTATAATCAAACCCCTGCGTGTTCAATAGTTCTAAGGGTTGGGTTGTGTAGGATGCATCGCTGCCCATTATATGATACACAA--------TGGGATTAGAACCAATATTAATCAAGCTGAAAATTATAAATGGCCCAAACAAAGAGTAATCCTCAATAAAAATCATGCATGAACAGAAAACATGTACATCATACCGAATGCTCGTCAGTAACGTATCCCAATCCTTATCATTGAATTGGTGACCTCCAACCTTTATAAGATGTACCAAAGCACCACAAGAAATTGAAGCTACAGCTTGGTCTGGCTT
>PIMN-7
CACTTCCACACCAGACAGACTCTGTTGCCTTTGAACATCACCATTACTAATTCGTTGTGGTGTACTGGCAAAGGAGTTTCCATTTTCATAGCTATAAGTGTCTCCATCTGACCCTGCACCATCGGTAACAATTGTAGATGGAGTTCGATCTCCTTTCATAACTTGGGTACTTGACATACTCATAGTTTTCCTTGTATAATCAAACCCCTGCGTGTTCAATAGTTCTAAGGGTTGGGTTGTGTAGGATGCATCGCTGCCCATTATATGATACACAA--------TGGGATTAGAACCAATATTAATCAAGCTGAAAATTATAAATGGCCCAAACAAAGAGTAATCCTCAATAAAAATCATGCATGAACAGAAAACATGTACATCATACCGAATGCTCGTCAGTAACGTATCCCAATCCTTATCATTGAATTGGTGACCTCCAACCTTTATAAGATGTACCAAAGCACCACAAGAAATTGAAGCTACAGCTTGGTCTGGCTT
>PIMN-15
CACTTCCACACCAGACAGACTCTGTTGCCTTTGAACATCACCATTACTAATTCGTTGTGGTGTACTGGCAAAGGAGTTTCCATTTTCATAGCTATAAGTGTCTCCATCTGACCCTGCACCATCGGTAACAATTGTAGATGGAGTTCGATCTCCTTTCATAACTTGGGTACTTGACATACTCATAGTTTTCCTTGTATAATCAAACCCCTGCGTGTTCAATAGTTCTAAGGGTTGGGTTGTGTAGGATGCATCGCTGCCCATTATATGATACACAA--------TGGGATTAGAACCAATATTAATCAAGCTGAAAATTATAAATGGCCCAAACAAAGAGTAATCCTCAATAAAAATCATGCATGAACAGAAAACATGTACATCATACCGAATGCTCGTCAGTAACGTATCCCAATCCTTATCATTGAATTGGTGACCTCCAACCTTTATAAGATGTACCAAAGCACCACAAGAAATTGAAGCTACAGCTTGGTCTGGCTT
>PIMN-10
CACTTCCACACCAGACAGACTCTGTTGCCTTTGAACATCACCATTACTAATTCGTTGTGGTGTACTGGCAAAGGAGTTTCCATTTTCATAGCTATAAGTGTCTCCATCTGACCCTGCACCATCGGTAACAATTGTAGATGGAGTTCGATCTCCTTTCATAACTTGGGTACTTGACATACTCATAGTTTTCCTTGTATAATCAAACCCCTGCGTGTTCAATAGTTCTAAGGGTTGGGTTGTGTAGGATGCATCGCTGCCCATTATATGATACACAA--------TGGGATTAGAACCAATATTAATCAAGCTGAAAATTATAAATGGCCCAAACAAAGAGTAATCCTCAATAAAAATCATGCATGAACAGAAAACATGTACATCATACCGAATGCTCGTCAGTAACGTATCCCAATCCTTATCATTGAATTGGTGACCTCCAACCTTTATAAGATGTACCAAAGCACCACAAGAAATTGAAGCTACAGCTTGGTCTGGCTT
>PIMN-2
CACTTCCACACCAGACAGACTCTGTTGCCTTTGAACATCACCATTACTAATTCGTTGTGGTGTACTGGCAAAGGAGTTTCCATTTTCATAGCTATAAGTGTCTCCATCTGACCCTGCACCATCGGTAACAATTGTAGATGGAGTTCGATCTCCTTTCATAACTTGGGTACTTGACATACTCATAGTTTTCCTTGTATAATCAAACCCCTGCGTGTTCAATAGTTCTAAGGGTTGGGTTGTGTAGGATGCATCGCTGCCCATTATATGATACACAA--------TGGGATTAGAACCAATATTAATCAAGCTGAAAATTATAAATGGCCCAAACAAAGAGTAATCCTCAATAAAAATCATGCATGAACAGAAAACATGTACATCATACCGAATGCTCGTCAGTAACGTATCCCAATCCTTATCATTGAATTGGTGACCTCCAACCTTTATAAGATGTACCAAAGCACCACAAGAAATTGAAGCTACAGCTTGGTCTGGCTT
>PIMN-9
CACTTCCACACCAGACAGACTCTGTTGCCTTTGAACATCACCATTACTAATTCGTTGTGGTGTAGTGGCAAAGGAGTTTCCATTTTCATAGCTATAAGTGTCTCCATCTGACCCTGCACCATCGGTAACAATTGTAGATGGAGTTCGATCTCCTTTCATAACTTGGGTACTTGACATACTCATAGTTTTCCTTGTATAATCAAACCCCTGCGTGTTCAATAGTTCTAAGGGTTGGGTTGTGTAGGATGCATCGCTGCCCATTATATGATACACAA--------TGGGATTAGAACCAATATTAATCAAGCTGAAAATTATAAATGGCCCAAACAAAGAGTAATCCTCAATAAAAATCATGCATGAACAGAAAACATGTACATCATACCGAATGCTCGTCAGTAACGTATCCCAATCCTTATCATTGAATTGGTGACNNNNNNNNNNNNNNNNNNNNNNNNNNNNNNNNNNNNNNNNNNNNNNNNNNNNNNNNNNNNNNNN
>PIMN-14
CACTTCCACACCAGACAGACTCTGTTGCCTTTGAACATCACCATTACTAATTCGTTGTGGTGTACTGGCAAAGGAGTTTCCATTTTCATAGCTATAAGTGTCTCCATCTGACCCTGCACCATCGGTAACAATTGTAGATGGAGTTCGATCTCCTTTCATAACTTGGGTACTTGACATACTCATAGTTTTCCTTGTATAATCAAACCCCTGCGTGTTCAATAGTTCTAAGGGTTGGGTTGTGTAGGATGCATCGCTGCCCATTATATGATACACAA--------TGGGATTAGAACCAATATTAATCAAGCTGAAAATTATAAATGGCCCAAACAAAGAGTAATCCTCAATAAAAATCATGCATGAACAGAAAACATGTACATCATACCGAATGCTCGTCAGTAACGTATCCCAATCCTTATCATTGAATTGGTGACCTCCAACCTTTATAAGATGTACCAAAGCACCNNNNNNNNNNNNNNNNNNNNNNNNNNNNNNNNN
>PIMN-4
CACTTCCACACCAGACAGACTCTGTTGCCTTTGAACATCACCATTACTAATTCGTTGTGGTGTACTGGCAAAGGAGTTTCCATTTTCATAGCTATAAGTGTCTCCATCTGACCCTGCACCATCGGTAACAATTGTAGATGGAGTTCGATCTCCTTTCATAACTTGGGTACTTGACATACTCATAGTTTTCCTTGTATAATCAAACCCCTGCGTGTTCAATAGTTCTAAGGGTTGGGTTGTGTAGGATGCATCGCTGCCCATTATATGATACACAA--------TGGGATTAGAACCAATATTAATCAAGCTGAAAATTATAAATGGCCCAAACAAAGAGTAATCCTCAATAAAAATCATGCATGAACAGAAAACATGTACATCATACCGAATGCTCGTCAGTAACGTATCCCAATCCTTATCATTGAATTGGTGACCTCCAACCTTTATAAGATGTACCAAAGCACCACAAGAAATTGAAGCTACAGCTTGGTCTGGCTT
>PIMN-12
CACTTCCACACCAGACAGACTCTGTTGCCTTTGAACATCACCATTACTAATTCGTTGTGGTGTACTGGCAAAGGAGTTTCCATTTTCATAGCTATAAGTGTCTCCATCTGACCCTGCACCATCGGTAACAATTGTAGATGGAGTTCGATCTCCTTTCATAACTTGGGTACTTGACATACTCATAGTCTTCCTTGTATAATCAAACCCCTGCGTGTTCAATAGTTCTAAGGGTTGGGTTGTGTAGGATGCATCGCTGCCCATTATATGATACACAA--------TGGGATTAGAACCAATATTAATCAAGCTGAAAATTATAAATGGCCCAAACAAAGAGTAATCCTCAATAAAAATCATGCATGAACAGAAAACATGTACATCATACCGAATGCTCGTCAGTAACGTATCCCAATCCTTATCATTGAATTGGTGACCTCCAACCTTTATAAGATGTACCAAAGCACCACAAGAAATTGAAGCTACAGCTTGGTCTGGCTT
>PIMN-13
CACTTCCACACCAGACAGACTCTGTTGCCTTTGAACATCACCATTACTAATTCGTTGTGGTGTACTGGCAAAGGAGTTTCCATTTTCATAGCTATAAGTGTCTCCATCTGACCCTGCACCATCGGTAACAATTGTAGATGGAGTTCGATCTCCTTTCATAACTTGGGTACTTGACATACTCATAGTTTTCCTTGTATAATCAAACCCCTGCGTGTTCAATAGTTCTAAGGGTTGGGTTGTGTAGGATGCATCGCTGCCCATTATATGATACACAA--------TGGGATTAGAACCAATATTAATCAAGCTGAAAATTATAAATGGCCCAAACAAAGAGTAATCCTCAATAAAAATCATGCATGAACAGAAAACATGTACATCATACCGAATGCTCGTCAGTAACGTATCCCAATCCTTATCATTGAATTGGTGACCTCCAACCTTTATAAGATGTACCAAAGCACCACAAGAAATTGAAGCTACAGCTTGGTCTGGCTT
>PIMN-17
CACTTCCACACCAGACAGACTCTGTTGCCTTTGAACATCACCATTACTAATTCGTTGTGGTGTACTGGCAAAGGAGTTTCCATTTTCATAGCTATAAGTGTCTCCATCTGACCCTGCACCATCGGTAACAATTGTAGATGGAGTTCGATCTCCTTTCATAACTTGGGTACTTGACATACTCATAGTTTTCCTTGTATAATCAAACCCCTGCGTGTTCAATAGTTCTAAGGGTTGGGTTGTGTAGGATGCATCGCTGCCCATTATATGATACACAA--------TGGGATTAGAACCAATATTAATCAAGCTGAAAATTATAAATGGCCCAAACAAAGAGTAATCCTCAATAAAAATCATGCATGAACAGAAAACATGTACATCATACCGAATGCTCGTCAGTAACGTATCCCAATCCTTATCATTGAATTGGTGACCTCCAACCTTTATAAGATGTACCAAAGCACCACAAGAAATTGAAGCTACAGCTTGGTCTGGCTT
>PIMN-1
CACTTCCACACCAGACAGACTCTGTTGCCTTTGAACATCACCATTACTAATTCGTTGTGGTGTACTGGCAAAGGAGTTTCCATTTTCATAGCTATAAGTGTCTCCATCTGACCCTGCACCATCGGTAACAATTGTAGATGGAGTTCGATCTCCTTTCATAACTTGGGTACTTGACATACTCATAGTTTTCCTTGTATAATCAAACCCCTGCGTGTTCAATAGTTCTAAGGGTTGGGTTGTGTAGGATGCATCGCTGCCCATTATATGATACACAA--------TGGGATTAGAACCAATATTAATCAAGCTGAAAATTATAAATGGCCCAAACAAAGAGTAATCCTCAATAAAAATCATGCATGAACAGAAAACATGTACATCATACCGAATGCTCGTCAGTAACGTATCCCAATCCTTATCATTGAATTGGTGACCTCCAACCTTTATAAGATGTACCAAAGCACCACAAGAAATTGAAGCTACAGCTTGGTCTGGCTT
>PIMN-16
CACTTCCACACCAGACAGACTCTGTTGCCTTTGAACATCACCATTACTAATTCGTTGTGGTGTACTGGCAAAGGAGTTTCCATTTTCATAGCTATAAGTGTCTCCATCTGACCCTGCACCATCGGTAACAATTGTAGATGGAGTTCGATCTCCTTTCATAACTTGGGTACTTGACATACTCATAGTTTTCCTTGTATAATCAAACCCCTGCGTGTTCAATAGTTCTAAGGGTTGGGTTGTGTAGGATGCATCGCTGCCCATTATATGATACACAA--------TGGGATTAGAACCAATATTAATCAAGCTGAAAATTATAAATGGCCCAAACAAAGAGTAATCCTCAATAAAAATCATGCATGAACAGAAAACATGTACATCATACCGAATGCTCGTCAGTAACGTATCCCAATCCTTATCATTGAATTGGTGACCTCCAACCTTTATAAGATGTACCAAAGCACCACAAGAAATTGAAGCTACAGCTTGGTCTGGCTT
>PIMN-11
CACTTCCACACCAGACAGACTCTGTTGCCTTTGAACATCACCATTACTAATTCGTTGTGGTGTACTGGCAAAGGAGTTTCCATTTTCATAGCTATAAGTGTCTCCATCTGACCCTGCACCATCGGTAACAATTGTAGATGGAGTTCGATCTCCTTTCATAACTTGGGTACTTGACATACTCATAGTTTTCCTTGTATAATCAAACCCCTGCGTGTTCAATAGTTCTAAGGGTTGGGTTGTGTAGGATGCATCGCTGCCCATTATATGATACACAA--------TGGGATTAGAACCAATATTAATCAAGCTGAAAATTATAAATGGCCCAAACAAAGAGTAATCCTCAATAAAAATCATGCATGAACAGAAAACATGTACATCATACCGAATGCTCGTCAGTAACGTATCCCAATCCTTATCATTGAATTGGTGACCTCCAACCTTTATAAGATGTACCAAAGCACCACAAGAAATTGAAGCTACAGCTTGGTCTGGCTT
>PISB-14
CACTTCCACACCAGACAGACTCTGTTGCCTTTGAACATCACCATTACTAATTCGTTGTGGTGTACTGGCAAAGGAGTTTCCATTTTCATAGCTATAAGTGTCTCCATCTGACCCTGCACCATCGGTAACAATTGTAGATGGAGTTCGATCTCCTTTCATAACTTGGGTACTTGACATACTCATAGTTTTCCTTGTATAATCAAACCCCTGCGTGTTCAATAGTTCTAAGGGTTGGGTTGTGTAGGATGCATCGCTGCCCATTATATGATACACAA--------TGGGATTAGAACAAATATTAATCAAGCTGAAAATTATAAATGGCCCAAACAAAGAGTAATCCTCAATAAAAATCATGCATGAACAGAAAACATGTACATCATACCGAATGCTCGTCAGTAACGTATCCCAATCCTTATCATTGAATTGGTGACCTCCAACCTTTATAAGATGTACCAAAGCACCACAAGAAATTGAAGCTACAGCTTGGTCTGGCTT
>PISB-9
CACTTCCACACCAGACAGACTCTGTTGCCTTTGAACATCACCATTACTAATTCGTTGTGGTGTACTGGCAAAGGAGTTTCCATTTTCATAGCTATAAGTGTCTCCATCTGACCCTGCACCATCGGTAACAATTGTAGATGGAGTTCGATCTCCTTTCATAACTTGGGTACTTGACATACTCATAGTTTTCCTTGTATAATCAAACCCCTGCGTGTTCAATAGTTCTAAGGGTTGGGTTGTGTAGGATGCATCGCTGCCCATTATATGATACACAA--------TGGGATTAGAACAAATATTAATCAAGCTGAAAATTATAAATGGCCCAAACAAAGAGTAATCCTCAATAAAAATCATGCATGAACAGAAAACATGTACATCATACCGAATGCTCGTCAGTAACGTATCCCAATCCTTATCATTGAATTGGTGACCTCCAACCTTTATAAGATGTACCAAAGCACCACAAGAAATTGAAGCTACAGCTTGGTCTGGCTT
>PISB-4
CACTTCCACACCAGACAGACTCTGTTGCCTTTGAACATCACCATTACTAATTCGTTGTGGTGTACTGGCAAAGGAGTTTCCATTTTCATAGCTATAAGTGTCTCCATCTGACCCTGCACCATCGGTAACAATTGTAGATGGAGTTCGATCTCCTTTCATAACTTGGGTACTTGACATACTCATAGTTTTCCTTGTATAATCAAACCCCTGCGTGTTCAATAGTTCTAAGGGTTGGGTTGTGTAGGATGCATCGCTGCCCATTATATGATACACAA--------TGGGATTAGAACAAATATTAATCAAGCTGAAAATTATAAATGGCCCAAACAAAGAGTAATCCTCAATAAAAATCATGCATGAACAGAAAACATGTACATCATACCGAATGCTCGTCAGTAACGTATCCCAATCCTTATCATTGAATTGGTGACCTCCAACCTTTATAAGATGTACCAAAGCACCACAAGAAATTGAAGCTACAGCTTGGTCTGGCTT
>PISB-15
CACTTCCACACCAGACAGACTCTGTTGCCTTTGAACATCACCATTACTAATTCGTTGTGGTGTACTGGCAAAGGAGTTTCCATTTTCATAGCTATAAGTGTCTCCATCTGACCCTGCACCATCGGTAACAATTGTAGATGGAGTTCGATCTCCTTTCATAACTTGGGTACTTGACATACTCATAGTTTTCCTTGTATAATCAAACCCCTGCGTGTTCAATAGTTCTAAGGGTTGGGTTGTGTAGGATGCATCGCTGCCCATTATATGATACACAA--------TGGGATTAGAACAAATATTAATCAAGCTGAAAATTATAAATGGCCCAAACAAAGAGTAATCCTCAATAAAAATCATGCATGAACAGAAAACATGTACATCATACCGAATGCTCGTCAGTAACGTATCCCAATCCTTATCATTGAATTGGTGACCTCCAACCTTTATAAGATGTACCAAAGCACCACAAGAAATTGAAGCTACAGCTTGGTCTGGCTT
>PISB-3
CACTTCCACACCAGACAGACTCTGTTGCCTTTGAACATCACCATTACTAATTCGTTGTGGTGTACTGGCAAAGGAGTTTCCATTTTCATAGCTATAAGTGTCTCCATCTGACCCTGCACCATCGGTAACAATTGTAGATGGAGTTCGATCTCCTTTCATAACTTGGGTACTTGACATACTCATAGTTTTCCTTGTATAATCAAACCCCTGCGTGTTCAATAGTTCTAAGGGTTGGGTTGTGTAGGATGCATCGCTGCCCATTATATGATACACAA--------TGGGATTAGAACAAATATTAATCAAGCTGAAAATTATAAATGGCCCAAACAAAGAGTAATCCTCAATAAAAATCATGCATGAACAGAAAACATGTACATCATACCGAATGCTCGTCAGTAACGTATCCCAATCCTTATCATTGAATTGGTGACCTCCAACCTTTATAAGATGTACCAAAGCACCACAAGAAATTGAAGCTACAGCTTGGTCTGGCTT
>PISB-8
CACTTCCACACCAGACAGACTCTGTTGCCTTTGAACATCACCATTACTAATTCGTTGTGGTGTACTGGCAAAGGAGTTTCCATTTTCATAGCTATAAGTGTCTCCATCTGACCCTGCACCATCGGTAACAATTGTAGATGGAGTTCGATCTCCTTTCATAACTTGGGTACTTGACATACTCATAGTTTTCCTTGTATAATCAAACCCCTGCGTGTTCAATAGTTCTAAGGGTTGGGTTGTGTAGGATGCATCGCTGCCCATTATATGATACACAA--------TGGGATTAGAACAAATATTAATCAAGCTGAAAATTATAAATGGCCCAAACAAAGAGTAATCCTCAATAAAAATCATGCATGAACAGAAAACATGTACATCATACCGAATGCTCGTCAGTAACGTATCCCAATCCTTATCATTGAATTGGTGACCTCCAACCTTTATAAGATGTACCAAAGCACCACAAGAAATTGAAGCTACAGCTTGGTCTGGCTT
>PISB-13
CACTTCCACACCAGACAGACTCTGTTGCCTTTGAACATCACCATTACTAATTCGTTGTGGTGTACTGGCAAAGGAGTTTCCATTTTCATAGCTATAAGTGTCTCCATCTGACCCTGCACCATCGGTAACAATTGTAGATGGAGTTCGATCTCCTTTCATAACTTGGGTACTTGACATACTCATAGTTTTCCTTGTATAATCAAACCCCTGCGTGTTCAATAGTTCTAAGGGTTGGGTTGTGTAGGATGCATCGCTGCCCATTATATGATACACAA--------TGGGATTAGAACAAATATTAATCAAGCTGAAAATTATAAATGGCCCAAACAAAGAGTAATCCTCAATAAAAATCATGCATGAACAGAAAACATGTACATCATACCGAATGCTCGTCAGTAACGTATCCCAATCCTTATCATTGAATTGGTGACCTCCAACCTTTATAAGATGTACCAAAGCACCACAAGAAATTGAAGCTACAGCTTGGTCTGGCTT
>PISB-16
CACTTCCACACCAGACAGAGTCTGTTGCCTTTGAACATCACCATTACTAATTCGTTGTGGTGTACTGGCAAAGGAGTTTCCATTTTCATAGCTATAAGTGTCTCCATCTGACCCTGCACCATCGGTAACAATTGTAGATGGAGTTCGATCTCCTTTCATAACTTGGGTACTTGACATACTCATAGTTTTCCTTGTATAATCAAACCCCTGCGTGTTCAATAGTTCCAAGGGTTGGGTTGTGTAGGATGCATCGCTGCCCATTATATGATACACAA--------TGGGATTAGAACAAATATTAATCAAGCTGAAAATTATAAATGGCCCAAACAAAGAGTAATCCTCAATAAAAATCATGCATGAACAGAAAACATGTACATCATACCGAATGCTCGTCAGTAACGTATCCCAATCCTTATCATTGAATTGGTGACCTCCAACCTTTATAAGATGTACCAAAGCACCACAAGAAATTGAAGCTACAGCTTGGTCTGGCTT
>PISB-7
CACTTCCACACCAGACAGACTCTGTTGCCTTTGAACATCACCATTACTAATTCGTTGTGGTGTACTGGCAAAGGAGTTTCCATTTTCATAGCTATAAGTGTCTCCATCTGACCCTGCACCATCGGTAACAATTGTAGATGGAGTTCGATCTCCTTTCATAACTTGGGTACTTGACATACTCATAGTTTTCCTTGTATAATCAAACCCCTGCGTGTTCAATAGTTCTAAGGGTTGGGTTGTGTAGGATGCATCGCTGCCCATTATATGATACACAA--------TGGGATTAGAACAAATATTAATCAAGCTGAAAATTATAAATGGCCCAAACAAAGAGTAATCCTCAATAAAAATCATGCATGAACAGAAAACATGTACATCATACCGAATGCTCGTCAGTAACGTATCCCAATCCTTATCATTGAATTGGTGACCTCCAACCTTTATAAGATGTACCAAAGCACCACAAGAAATTGAAGCTACAGCTTGGTCTGGCTT
>PISB-12
CACTTCCACACCAGACAGACTCTGTTGCCTTTGAACATCACCATTACTAATTCGTTGTGGTGTACTGGCAAAGGAGTTTCCATTTTCATAGCTATAAGTGTCTCCATCTGACCCTGCACCATCGGTAACAATTGTAGATGGAGTTCGATCTCCTTTCATAACTTGGGTACTTGACATACTCATAGTTTTCCTTGTATAATCAAACCCCTGCGTGTTCAATAGTTCTAAGGGTTGGGTTGTGTAGGATGCATCGCTGCCCATTATATGATACACAA--------TGGGATTAGAACAAATATTAATCAAGCTGAAAATTATAAATGGCCCAAACAAAGAGTAATCCTCAATAAAAATCATGCATGAACAGAAAACATGTACATCATACCGAATGCTCGTCAGTAACGTATCCCAATCCTTATCATTGAATTGGTGACCTCCAACCTTTATAAGATGTACCAAAGCACCACAAGAAATTGAAGCTACAGCTTGGTCTGGCTT
>PISB-11
CACTTCCACACCAGACAGACTCTGTTGCCTTTGAACATCACCATTAGTAATTCGTTGTGGTGTACTGGCAAAGGAGTTTCCATTTTCATAGCTATAAGTGTCTCCATCTGACCCTGCACCATCGGTAACAATTGTAGATGGAGTTCGATCTCCTTTCATAATTTGGGTACTTGACATACTCATAGTTTTCCTTGTATAATCAAACCCCTGCGTGTTCAATAGTTCTAAGGGTTGGGTTGTGTAGGATGCATCGCTGCCCATTATATGATACACAA--------TGGGATTAGAACAAATATTAATCAAGCTGAAAATTATAAATGGCCCAAACAAAGAGTAATCCTCAATAAAAATCATGCATGAACAGAAAACATGTACATCATACCGAATGCTCGTCAGTAACGTATCCCAATCCTTATCATTGAATTGGTGACCTCCAACCTTTATAAGATGTACCAAAGCACCACAAGAAATTGAAGCTACAGCTTGGTCTGGCTT
>PISB-10
CACTTCCACACCAGACAGACTCTGTTGCCTTTGAACATCACCATTACTAATTCGTTGTGGTGTACTGGCAAAGGAGTTTCCATTTTCATAGCTATAAGTGTCTCCATCTGACCCTGCACCATCGGTAACAATTGTAGATGGAGTTCGATCTCCTTTCATAATTTGGGTACTTGACATACTCATAGTTTTCCTTGTATAATCAAACCCCTGCGTGTTCAATAGTTCTAAGGGTTGGGTTGTGTAGGATGCATCGCTGCCCATTATATGATACACAA--------TGGGATTAGAACAAATATTAATCAAGCTGAAAATTATAAATGGCCCAAACAAAGAGTAATCCTCAATAAAAATCATGCATGAACAGAAAACATGTACATCATACCGAATGCTCGTCAGTAACGTATCCCAATCCTTATCATTGAATTGGTGACCTCCAACCTTTATAAGATGTACCAAAGCACCACAAGAAATTGAAGCTACAGCTTGGTCTGGCTT
>PISB-1
CACTTCCACACCAGACAGACTCTGTTGCCTTTGAACGTCACCATTACTAATTCGTTGTGGTGTACTGGCAAAGGAGTTTCCATTTTCATAGCTATAAGTGTCTCCATCTGACCCTGCACCATCGGTAACAATTGTAGATGGAGTTCGATCTCCTTTCATAACTTGGGTACTTGACATACTCATAGTTTTCCTTGTATAATCAAACCCCTGCGTGTTCAATAGTTCTAAGGGTTGGGTTGTGTAGGATGCATCGCTGCCCATTATATGATACACAA--------TGGGATTAGAACAAATATTAGTCAAGCTGAAAATTATAAATGGCCCAAACAAAGAGTAATCCTCAATAAAAATCATGCATGAACAGAAAACATGTACATCATACCGAATGCTCGTCAGTAACGTATCCCAATCCTTATCATTGAATTGGTGACCTCCAACCTTTATAAGATGTACCAAAGCACCACAAGAAATTGAAGCTACAGCTTGGTCTGGCTT
>PISB-6
CACTTCCACACCAGACAGACTCTGTTGCCTTTGAACGTCACCATTACTAATTCGTTGTGGTGTACTGGCAAAGGAGTTTCCATTTTCATAGCTATAAGTGTCTCCATCTGACCCTGCACCATCGGTAACAATTGTAGATGGAGTTCGATCTCCTTTCATAACTTGGGTACTTGACATACTCATAGTTTTCCTTGTATAATCAAACCCCTGCGTGTTCAATAGTTCTAAGGGTTGGGTTGTGTAGGATGCATCGCTGCCCATTATATGATACACAA--------TGGGATTAGAACAAATATTAGTCAAGCTGAAAATTATAAATGGCCCAAACAAAGAGTAATCCTCAATAAAAATCATGCATGAACAGAAAACATGTACATCATACCGAATGCTCGTCAGTAACGTATCCCAATCCTTATCATTGAATTGGTGACCTCCAACCTTTATAAGATGTACCAAAGCACCACAAGAAATTGAAGCTACAGCTTGGTCTGGCTT
>PISQ-2
CACTTCCACACCAGACAGACTCTGTTGCCTTTGAACATCACCATTACTAATTCGTTGTGGTGTACTGGCAAATGAGTTTCCATTTTCATAGCTATAAGTGTCTCCATCTGACCCTGCACCATCCGTAACAATTGTAGATGGAGTTCGATCTCCTTTCATAACTTGTGTACTTGACATACTCATAGTTTTCCTTGTATAATCAAACCCCTGCGTGTTCAATAGTTCTAAGGGTTGGGTTGTGTAGGATGCATCGCTGCCCATTATATGATACACAA--------TGGGATTAGAACAAATATTAATCAAGTTGAAAATTATAAATGGCCCAAACAAAGAGTAATCCTCAATAAAAATCATGCATGAACAAAAAACATGTACATCATACCGAATGCTCGTCAGTAACGTATCCCAATCCTTATCATTGAATTGGTGACCTCCAACCTTTATAAGATGTACCAAAGCACCACAAGAAATTGAAGCTACAGCTTGGTCTGGCTT
>PISQ-1
NNNNNNNNNNNNNNNNNNNNNNNNNNNNNNNNNNNNNNNACCATTACTAATTCGTTGTGGTGTACTGGCAAATGAGTTTCCATTTTCATAGCTATAAGTGTCTCCATCTGACCCTGCACCATCCGTAACAATTGTAGATGGAGTTCGATCTCCTTTCATAACTTGTGTACTTGACATACTCATAGTTTTCCTTGTATAATCAAACCCCTGCGTGTTCAATAGTTCTAAGGGTTGGGTTGTGTAGGATGCATCGCTGCCCATTATATGATACACAA--------TGGGATTAGAACAAATATTAATCAAGTTGAAAATTATAAATGGCCCAAACAAAGAGTAATCCTCAATAAAAATCATGCATGAACAAAAAACATGTACATCATACCGAATGCTCGTCAGTAACGTATCCCAATCCTTATCATTGAATTGGTGACCTCCAACCTTTATAAGATGTACCAAAGCACCACAAGAAATTGAAGCTACAGCTTGGTCTGGCTT
>PIST-9
CACTTCCACACCAGACAGACTCTGTTGCCTTTGAACATCACCATTACTAATTCGTTGTGGTGTACTGGCAAAGGAGTTTCCATTTTCATAGCTATAAGTGTCTCCATCTGACCCTGCACCATCGGTAACAATTGTAGATGGAGTTCGATCTCCTTTCATAACTTGGGTACTTGACATACTCACAGTTTTCCTTGTATAATCAAACCCCTGCGTGTTCAATAGTTCTAAGGGTTGGGTTGTGTAGGATGCATCGCTGCCCATTATATGATACACAA--------TGGGATTAGAACAAATATTAATGAAGCTGAAAATTATAAATGGCCCAAACAAAGAGTAATCCTCAATAAAAATCATGCATGAACAGAAAACATGTACATCATACCGAATGCTCGTCAGTAATGTATCCCAATCCTTATCATTGAATTGGTGACCTCCAACCTTTATAAGATGTACCAAAGCACCACAAGAAATTGAAGCTACAGCTTGGTCTGGCTT
>PIST-1
CACTTCCACACCAGACAGACTCTGTTGCCTTTGAACATCACCATTACTAATTCGTTGTGGTGTACTGGCAAAGGAGTTTCCATTTTCATAGCTATAAGTGTCTCCATCTGACCCTGCACCATCGGTAACAATTGTAGATGGAGTTCGATCTCCTTTCATAACTTGGGTACTTGACATACTCACAGTTTTCCTTGTATAATCAAACCCCTGCGTGTTCAATAGTTCTAAGGGTTGGGTTGTGTAGGATGCATCGCTGCCCATTATATGATACACAA--------TGGGATTAGAACAAATATTAATGAAGCTGAAAATTATAAATGGCCCAAACAAAGAGTAATCCTCAATAAAAATCATGCATGAACAGAAAACATGTACATCATACCGAATGCTCGTCAGTAATGTATCCCAATCCTTATCATTGAATTGGTGACCTCCAACCTTTATAAGATGTACCAAAGCACCACAAGAAATTGAAGCTACAGCTTGGTCTGGCTT
>PIST-11
CACTTCCACACCAGACAGACTCTGTTGCCTTTGAACATCACCATTACTAATTCGTTGTGGTGTACTGGCAAAGGAGTTTCCATTTTCATAGCTATAAGTGTCTCCATCTGACCCTGCACCATCGGTAACAATTGTAGATGGAGTTCGATCTCCTTTCATAACTTGGGTACTTGACATACTCACAGTTTTCCTTGTATAATCAAACCCCTGCGTGTTCAATAGTTCTAAGGGTTGGGTTGTGTAGGATGCATCGCTGCCCATTATATGATACACAA--------TGGGATTAGAACAAATATTAATGAAGCTGAAAATTATAAATGGCCCAAACAAAGAGTAATCCTCAATAAAAATCATGCATGAACAGAAAACATGTACATCATACCGAATGCTCGTCAGTAATGTATCCCAATCCTTATCATTGAATTGGTGACCTCCAACCTTTATAAGATGTACCAAAGCACCACAAGAAATTGAAGCTACAGCTTGGTCTGGCTT
>PIST-6
CACTTCCACACCAGACAGACTCTGTTGCCTTTGAACATCACCATTACTAATTCGTTGTGGTGTACTGGCAAAGGAGTTTCCATTTTCATAGCTATAAGTGTCTCCATCTGACCCTGCACCATCGGTAACAATTGTAGATGGAGTTCGATCTCCTTTCATAACTTGGGTACTTGACATACTCACAGTTTTCCTTGTATAATCAAACCCCTGCGTGTTCAATAGTTCTAAGGGTTGGGTTGTGTAGGATGCATCGCTGCCCATTATATGATACACAA--------TGGGATTAGAACAAATATTAATGAAGCTGAAAATTATAAATGGCCCAAACAAAGAGTAATCCTCAATAAAAATCATGCATGAACAGAAAACATGTACATCATACCGAATGCTCGTCAGTAATGTATCCCAATCCTTATCATTGAATTGGTGACCTCCAACCTTTATAAGATGTACCAAAGCACCACAAGAAATTGAAGCTACAGCTTGGTCTGGCTT
>PIST-10
CACTTCCACACCAGACAGACTCTGTTGCCTTTGAACATCACCATTACTAATTCGTTGTGGTGTACTGGCAAAGGAGTTTCCATTTTCATAGCTATAAGTGTCTCCATCTGACCCTGCACCATCGGTAACAATTGTAGATGGAGTTCGATCTCCTTTCATAACTTGGGTACTTGACATACTCACAGTTTTCCTTGTATAATCAAACCCCTGCGTGTTCAATAGTTCTAAGGGTTGGGTTGTGTAGGATGCATCGCTGCCCATTATATGATACACAA--------TGGGATTAGAACAAATATTAATGAAGCTGAAAATTATAAATGGCCCAAACAAAGAGTAATCCTCAATAAAAATCATGCATGAACAGAAAACATGTACATCATACCGAATGCTCGTCAGTAATGTATCCCAATCCTTATCATTGAATTGGTGACCTCCAACCTTTATAAGATGTACCAAAGCACCACAAGAAATTGAAGCTACAGCTTGGTCTGGCTT
>PIST-4
CACTTCCACACCAGACAGACTCTGTTGCCTTTGAACATCACCATTACTAATTCGTTGTGGTGTACTGGCAAAGGAGTTTCCATTTTCATAGCTATAAGTGTCTCCATCTGACCCTGCACCATCGGTAACAATTGTAGATGGAGTTCGATCTCCTTTCATAACTTGGGTACTTGACATACTCACAGTTTTCCTTGTATAATCAAACCCCTGCGTGTTCAATAGTTCTAAGGGTTGGGTTGTGTAGGATGCATCGCTGCCCATTATATGATACACAA--------TGGGATTAGAACAAATATTAATGAAGCTGAAAATTATAAATGGCCCAAACAAAGAGTAATCCTCAATAAAAATCATGCATGAACAGAAAACATGTACATCATACCGAATGCTCGTCAGTAATGTATCCCAATCCTTATCATTGAATTGGTGACCTCCAACCTTTATAAGATGTACCAAAGCACCACAAGAAATTGAAGCTACAGCTTGGTCTGGCTT
>PIST-5
CACTTCCACACCAGACAGACTCTGTTGCCTTTGAACATCACCATTACTAATTCGTTGTGGTGTACTGGCAAAGGAGTTTCCATTTTCATAGCTATAAGTGTCTCCATCTGACCCTGCACCATCGGTAACAATTGTAGATGGAGTTCGATCTCCTTTCATAACTTGGGTACTTGACATACTCACAGTTTTCCTTGTATAATCAAACCCCTGCGTGTTCAATAGTTCTAAGGGTTGGGTTGTGTAGGATGCATCGCTGCCCATTATATGATACACAA--------TGGGATTAGAACAAATATTAATGAAGCTGAAAATTATCAATGGCCCAAACAAAGAGTAATCCTCAATAAAAATCATGCATGAACAGAAAACATGTACATCATACCGAATGCTCGTCAGTAATGTATCCCAATCCTTATCATTGAATTGGTGACCTCCAACCTTTATAAGATGTACCAAAGCACCACAAGAAATTGAAGCTACAGCTTGGTCTGGCTT
>PIST-19
CACTTCCACACCAGACAGACTCTGTTGCCTTTGAACATCACCATTACTAATTCGTTGTGGTGTACTGGCAAAGGAGTTTCCATTTTCATAGCTATAAGTGTCTCCATCTGACCCTGCACCATCGGTAACAATTGTAGATGGAGTTCGATCTCCTTTCATAACTTGGGTACTTGACATACTCACAGTTTTCCTTGTATAATCAAACCCCTGCGTGTTCAATAGTTCTAAGGGTTGGGTTGTGTAGGATGCATCGCTGCCCATTATATGATACACAA--------TGGGATTAGAACAAATATTAATGAAGCTGAAAATTATAAATGGCCCAAACAAAGAGTAATCCTCAATAAAAATCATGCATGAACAGAAAACATGTACATCATACCGAATGCTCGTCAGTAATGTATCCCAATCCTTATCATTGAATTGGTGACCTCCAACCTTTATAAGATGTACCAAAGCACCACAAGAAATTGAAGCTACAGCTTGGTCTGGCTT
>PIST-15
CACTTCCACACCAGACAGACTCTGTTGCCTTTGAACATCACCATTACTAATTCGTTGTGGTGTACTGGCAAAGGAGTTTCCATTTTCATAGCTATAAGTGTCTCCATCTGACCCTGCACCATCGGTAACAATTGTAGATGGAGTTCGATCTCCTTTCATAACTTGGGTACTTGACATACTCATAGTTTTCCTTGTATAATCAAACCCCTGCGTGTTCAATAGTTCTAAGGGTTGGGTTGTGTAGGATGCATCGCTGCCCATTATATGATACACAA--------TGGGATTAGAACAAATATTAATCAAGCTGAAAATTATAAATGGCCCAAACAAAGAGTAATCCTCAATAAAAATCATGCATGAACAGAAAACATGTACATCATACCGAATGCTCGTCAGTAACGTATCCCAATCCTTATCATTGAATTGGTGACCTCCAACCTTTATAAGATGTACCAAAGCACCACAAGAAATTGAAGCTACAGCTTGGTCTGGCTT
>PIST-13
CACTTCCACACCAGACAGACTCTGTTGCCTTTGAACATCACCATTACTAATTCGTTGTGGTGTACTGGCAAAGGAGTTTCCATTTTCATAGCTATAAGTGTCTCCATCTGACCCTGCACCATCGGTAACAATTGTAGATGGAGTTCGATCTCCTTTCATAACTTGGGTACTTGACATACTCACAGTTTTCCTTGTATAATCAAACCCCTGCGTGTTCAATAGTTCTAAGGGTTGGGTTGTGTAGGATGCATCGCTGCCCATTATATGATACACAA--------TGGCATTAGAACAAATATTAATGAAGCTGAAAATTATAAATGGCCCAAACAAAGAGTAATCCTCAATAAAAATCATGCATGAACAGAAAACATGTACATCATACCGAATGCTCGTCAGTAATGTATCCCAATCCTTATCATTGAATTGGTGACCTCCAACCTTTATAAGATGTACCAAAGCACCACAAGAAATTGAAGCTACAGCTTGGTCTGGCTT
>PICH-X2
CACTTCCACACCAGACAGACTCTGTTGCCTTTGAACATCACCATTACTAATTCGTTGTGGTGTACTGGCAAAGGAGTTTCCATTTTCATAGCTATAAGTGTCTCCATCTGACCCTGCACCATCGGTAACAATTGTAGATGGAGTTCGATCTCCTTTCATAACTTGGGTACTTGACATACTCATAGTTTTCCTTGTATAATCAAACCCCTGCGTGTTCAATAGTTCTAAGGGTTGGGTTGTGTAGGATGCATCGCTGCCCATTATATGATACACAA--------TGGGATTAGAACAAATATTAATCAAGCTGAAAATTATAAATGGCCCAAACAAAGAGTAATCCTCAATAAAAATCATGCATGAACAGAAAACATGTACATCATACCGAATGCTCGTCAGTAACGTATCCCAATCCTTATCATTGAATTGGTGACCTCCAACCTTTATAAGATGTACCAAAGCACCACAAGAAATTGAAGCTACAGCTTGGTCTGGCTT
>PIST-8
CACTTCCACACCAGACAGACTCTGTTGCCTTTGAACATCACCATTACTAATTCGTTGTGGTGTACTGGCAAAGGAGTTTCCATTTTCATAGCTATAAGTGTCTCCATCTGACCCTGCACCATCGGTAACAATTGTAGATGGAGTTCGATCTCCTTTCATAACTTGGGTACTTGACATACTCACAGTTTTCCTTGTATAATCAAACCCCTGCGTGTTCAATAGTTCTAAGGGTTGGGTTGTGTAGGATGCATCGCTGCCCATTATATGATACACAA--------TGGGATTAGAACAAATATTAATGAAGCTGAAAATTATAAATGGCCCAAACAAAGAGTAATCCTCAATAAAAATCATGCATGAACAGAAAACATGTACATCATACCGAATGCTCGTCAGTAATGTATCCCAATCCTTATCATTGAATTGGTGACCTCCAACCTTTATAAGATGTACCAAAGCACCACAAGAAATTGAAGCTACAGCTTGGTCTGGCTT
>PIST-14
CACTTCCACACCAGACAGACTCTGTTGCCTTTGAACATCACCATTACTAATTCGTTGTGGTGTACTGGCAAAGGAGTTTCCATTTTCATAGCTATAAGTGTCTCCATCTGACCCTGCACCATCGGTAACAATTGTAGATGGAGTTCGATCTCCTTTCATAACTTGGGTACTTGACATACTCACAGTTTTCCTTGTATAATCAAACCCCTGCGTGTTCAATAGTTCTAAGGGTTGGGTTGTGTAGGATGCATCGCTGCCCATTATATGATACACAA--------TGGCATTAGAACAAATATTAATGAAGCTGAAAATTATAAATGGCCCAAACAAAGAGTAATCCTCAATAAAAATCATGCATGAACAGAAAACATGTACATCATACCGAATGCTCGTCAGTAATGTATCCCAATCCTTATCATTGAATTGGTGACCTCCAACCTTTATAAGATGTACCAAAGCACCACAAGAAATTGAAGCTACAGCTTGGTCTGGCTT
>PIST-2
CACTTCCACACCAGACAGACTCTGTTGCCTTTGAACATCACCATTACTAATTCGTTGTGGTGTACTGGCAAAGGAGTTTCCATTTTCATAGCTATAAGTGTCTCCATCTGACCCTGCACCATCGGTAACAATTGTAGATGGAGTTCGATCTCCTTTCATAACTTGGGTACTTGACATACTCACAGTTTTCCTTGTATAATCAAACCCCTGCGTGTTCAATAGTTCTAAGGGTTGGGTTGTGTAGGATGCATCGCTGCCCATTATATGATACACAA--------TGGGATTAGAACAAATATTAATGAAGCTGAAAATTATAAATGGCCCAAACAAAGAGTAATCCTCAATAAAAATCATGCATGAACAGAAAACATGTACATCATACCGAATGCTCGTCAGTAATGTATCCCAATCCTTATCATTGAATTGGTGACCTCCAACCTTTATAAGATGTACCAAAGCACCACAAGAAATTGAAGCTACAGCTTGGTCTGGCTT
>PIST-3
CACTTCCACACCAGACAGACTCTGTTGCCTTTGAACATCACCATTACTAATTCGTTGTGGTGTACTGGCAAAGGAGTTTCCATTTTCATAGCTATAAGTGTCTCCATCTGACCCTGCACCATCGGTAACAATTGTAGATGGAGTTCGATCTCCTTTCATAACTTGGGTACTTGACATACTCACAGTTTTCCTTGTATAATCAAACCCCTGCGTGTTCAATAGTTCTAAGGGTTGGGTTGTGTAGGATGCATCGCTGCCCATTATATGATACACAA--------TGGGATTAGAACAAATATTAATGAAGCTGAAAATTATAAATGGCCCAAACAAAGAGTAATCCTCAATAAAAATCATGCATGAACAGAAAACATGTACATCATACCGAATGCTCGTCAGTAATGTATCCCAATCCTTATCATTGAATTGGTGACCTCCAACCTTTATAAGATGTACCAAAGCACCACAAGAAATTGAAGCTACAGCTTGGTCTGGCTT
>PICH-X3
CACTTCCACACCAGACAGACTCTGTTGCCTTTGAACATCACCATTACTAATTCGTTGTGGTGTACTGGCAAAGGAGTTTCCATTTTCATAGCTATAAGTGTCTCCATCTGACCCTGCACCATCGGTAACAATTGTAGATGGAGTTCGATCTCCTTTCATAACTTGGGTACTTGACATACTCATAGTTTTCCTTGTATAATCAAACCCCTGCGTGTTCAATAGTTCTAAGGGTTGGGTTGTGTAGGATGCATCGCTGCCCATTATATGATACACAA--------TGGGATTAGAACAAATATTAATCAAGCTGAAAATTATAAATGGCCCAAACAAAGAGTAATCCTCAATAAAAATCATGCATGAACAGAAAACATGTACATCATACCGAATGCTCGTCAGTAACGTATCCCAATCCTTATCATTGAATTGGTGACCTCCAACCTTTATAAGATGTACCAAAGCACCACAAGAAATTGAAGCTACAGCTTGGTCTGGCTT
>PILA-26
CACTTCCACACCAGACAGACTCTGTTGCCTTTGAACATCACCATTACTAATTCGTTGTGGTGTACTGGCAAAGGAGTTTCCATTTTCATAGCTATAAGTGTCTCCATCTGACCCTGCACCATCGGTAACAATTGTAGATGGAGTTCGATCTCCTTTCATAACTTGGGTACTTGACATACTCATAGTTTTCCTTGTATAATCAAACCCCTGCGTGTTCAATAGTTCTAAGGGTTGGGTTGTGTAGGATGCATCGCTGCCCATTATATGATACACAA--------TGGGATTAGAACAAATATTAATCAAGCTGAAAATTATAAATGGCCCAAACAAAGAGTAATCCTCAATAAAAATCATGCATGAACAGAAAACATGTACATCATACCGAATGCTCGTCAGTAACGTATCCCAATCCTTATCATTGAATTGGTGACCTCCAACCTTTATAAGATGTACCAAAGCACCACAAGAAATTGAAGCTACAGCTTGGTCTGGCTT
>PILA-18
CACTTCCACACCAGACAGACTCTGTTGCCTTTGAACATCACCATTACTAATTCGTTGTGGTGTACTGGCAAAGGAGTTTCCATTTTCATAGCTATAAGTGTCTCCATCTGACCCTGCACCATCGGTAACAATTGTAGATGGAGTTCGATCTCCTTTCATAACTTGGGTACTTGACATACTCATAGTTTTCCTTGTATAATCAAACCCCTGCGTGTTCAATAGTTCTAAGGGTTGGGTTGTGTAGGATGCATCGCTGCCCATTATATGATACACAA--------TGGGATTAGAACAAATATTAATCAAGCTGAAAATTATAAATGGCCCAAACAAAGAGTAATCCTCAATAAAAATCATGCATGAACAGAAAACATGTACATCATACCGAATGCTCGTCAGTAACGTATCCCAATCCTTATCATTGAATTGGTGACCTCCAACCTTTATAAGATGTACCAAAGCACCACAAGAAATTGAAGCTACAGCTTGGTCTGGCTT
>PILA-23
CACTTCCACACCAGACAGACTCTGTTGCCTTTGAACATCACCATTACTAATTCGTTGTGGTGTACTGGCAAAGGAGTTTCCATTTTCATAGCTATAAGTGTCTCCATCTGACCCTGCACCATCGGTAACAATTGTAGATGGAGTTCGATCTCCTTTCATAACTTGGGTACTTGACATACTCATAGTTTTCCTTGTATAATCAAACCCCTGCGTGTTCAATAGTTCTAAGGGTTGGGTTGTGTAGGATGCATCGCTGCCCATTATATGATACACAA--------TGGGATTAGAACAAATATTAATCAAGCTGAAAATTATAAATGGCCCAAACAAAGAGTAATCCTCAATAAAAATCATGCATGAACAGAAAACATGTACATCATACCGAATGCTCGTCAGTAACGTATCCCAATCCTTATCATTGAATTGGTGACCTCCAACCTTTATAAGATGTACCAAAGCACCACAAGAAATTGAAGCTACAGCTTGGTCTGGCTT
>PILA-20
CACTTCCACACCAGACAGACTCTGTTGCCTTTGAACATCACCATTACTAATTCGTTGTGGTGTACTGGCAAAGGAGTTTCCATTTTCATAGCTATAAGTGTCTCCATCTGACCCTGCACCATCGGTAACAATTGTAGATGGAGTTCGATCTCCTTTCATAACTTGGGTACTTGACATACTCATAGTTTTCCTTGTATAATCAAACCCCTGCGTGTTCAATAGTTCTAAGGGTTGGGTTGTGTAGGATGCATCGCTGCCCATTATATGATACACAA--------TGGGATTAGAACAAATATTAATCAAGCTGAAAATTATAAATGGCCCAAACAAAGAGTAATCCTCAATAAAAATCATGCATGAACAGAAAACATGTACATCATACCGAATGCTCGTCAGTAACGTATCCCAATCCTTATCATTGAATTGGTGACCTCCAACCTTTATAAGATGTACCAAAGCACCACAAGAAATTGAAGCTACAGCTTGGTCTGGCTT
>PILA-27
CACTTCCACACCAGACAGACTCTGTTGCCTTTGAACATCACCATTACTAATTCGTTGTGGTGTACTGGCAAAGGAGTTTCCATTTTCATAGCTATAAGTGTCTCCATCTGACCCTGCACCATCGGTAACAATTGTAGATGGAGTTCGATCTCCTTTCATAACTTGGGTACTTGACATACTCATAGTTTTCCTTGTATAATCAAACCCCTGCGTGTTCAATAGTTCTAAGGGTTGGGTTGTGTAGGATGCATCGCTGCCCATTATATGATACACAA--------TGGGATTAGAACAAATATTAATCAAGCTGAAAATTATAAATGGCCCAAACAAAGAGTAATCCTCAATAAAAATCATGCATGAACAGAAAACATGTACATCATACCGAATGCTCGTCAGTAACGTATCCCAATCCTTATCATTGAATTGGTGACCTCCAACCTTTATAAGATGTACCAAAGCACCACAAGAAATTGAAGCTACAGCTTGGTCTGGCTT
>PILA-24
CACTTCCACACCAGACAGACTCTGTTGCCTTTGAACATCACCATTACTAATTCGTTGTGGTGTACTGGCAAAGGAGTTTCCATTTTCATAGCTATAAGTGTCTCCATCTGACCCTGCACCATCGGTAACAATTGTAGATGGAGTTCGATCTCCTTTCATAACTTGGGTACTTGACATACTCATAGTTTTCCTTGTATAATCAAACCCCTGCGTGTTCAATAGTTCTAAGGGTTGGGTTGTGTAGGATGCATCGCTGCCCATTATATGATACACAA--------TGGGATTAGAACAAATATTAATCAAGCTGAAAATTATAAATGGCCCAAACAAAGAGTAATCCTCAATAAAAATCATGCATGAACAGAAAACATGTACATCATACCGAATGCTCGTCAGTAACGTATCCCAATCCTTATCATTGAATTGGTGACCTCCAACCTTTATAAGATGTACCAAAGCACCACAAGAAATTGAAGCTACAGCTTGGTCTGGCTT
>PILA-19
CACTTCCACACCAGACAGACTCTGTTGCCTTTGAACATCACCATTACTAATTCGTTGTGGTGTACTGGCAAAGGAGTTTCCATTTTCATAGCTATAAGTGTCTCCATCTGACCCTGCACCATCGGTAACAATTGTAGATGGAGTTCGATCTCCTTTCATAACTTGGGTACTTGACATACTCATAGTTTTCCTTGTATAATCAAACCCCTGCGTGTTCAATAGTTCTAAGGGTTGGGTTGTGTAGGATGCATCGCTGCCCATTATATGATACACAA--------TGGGATTAGAACAAATATTAATCAAGCTGAAAATTATAAATGGCCCAAACAAAGAGTAATCCTCAATAAAAATCATGCATGAACAGAAAACATGTACATCATACCGAATGCTCGTCAGTAACGTATCCCAATCCTTATCATTGAATTGGTGACCTCCAACCTTTATAAGATGTACCAAAGCACCACAAGAAATTGAAGCTACAGCTTGGTCTGGCTT
>PILA-29
CACTTCCACACCAGACAGACTCTGTTGCCTTTGAACATCACCATTACTAATTCGTTGTGGTGTACTGGCAAAGGAGTTTCCATTTTCATAGCTATAAGTGTCTCCATCTGACCCTGCACCATCGGTAACAATTGTAGATGGAGTTCGATCTCCTTTCATAACTTGGGTACTTGACATACTCATAGTTTTCCTTGTATAATCAAACCCCTGCGTGTTCAATAGTTCTAAGGGTTGGGTTGTGTAGGATGCATCGCTGCCCATTATATGATACACAA--------TGGGATTAGAACAAATATTAATCAAGCTGAAAATTATAAATGGCCCAAACAAAGAGTAATCCTCAATAAAAATCATGCATGAACAGAAAACATGTACATCATACCGAATGCTCGTCAGTAACGTATCCCAATCCTTATCATTGAATTGGTGACCTCCAACCTTTATAAGATGTACCAAAGCACCACAAGAAATTGAAGCTACAGCTTGGTCTGGCTT
>PILA-17
CACTTCCACACCAGACAGACTCTGTTGCCTTTGAACATCACCATTACTAATTCGTTGTGGTGTACTGGCAAAGGAGTTTCCATTTTCATAGCTATAAGTGTCTCCATCTGACCCTGCACCATCGGTAACAATTGTAGATGGAGTTCGATCTCCTTTCATAACTTGGGTACTTGACATACTCATAGTTTTCCTTGTATAATCAAACCCCTGCGTGTTCAATAGTTCTAAGGGTTGGGTTGTGTAGGATGCATCGCTGCCCATTATATGATACACAA--------TGGGATTAGAACAAATATTAATCAAGCTGAAAATTATAAATGGCCCAAACAAAGAGTAATCCTCAATAAAAATCATGCATGAACAGAAAACATGTACATCATACCGAATGCTCGTCAGTAACGTATCCCAATCCTTATCATTGAATTGGTGACCTCCAACCTTTATAAGATGTACCAAAGCACCACAAGAAATTGAAGCTACAGCTTGGTCTGGCTT
>PILA-21
CACTTCCACACCAGACAGACTCTGTTGCCTTTGAACATCACCATTACTAATTCGTTGTGGTGTACTGGCAAAGGAGTTTCCATTTTCATAGCTATAAGTGTCTCCATCTGACCCTGCACCATCGGTAACAATTGTAGATGGAGTTCGATCTCCTTTCATAACTTGGGTACTTGACATACTCATAGTTTTCCTTGTATAATCAAACCCCTGCGTGTTCAATAGTTCTAAGGGTTGGGTTGTGTAGGATGCATCGCTGCCCATTATATGATACACAA--------TGGGATTAGAACAAATATTAATCAAGCTGAAAATTATAAATGGCCCAAACAAAGAGTAATCCTCAATAAAAATCATGCATGAACAGAAAACATGTACATCATACCGAATGCTCGTCAGTAACGTATCCCAATCCTTATCATTGAATTGGTGACCTCCAACCTTTATAAGATGTACCAAAGCACCACAAGAAATTGAAGCTACAGCTTGGTCTGGCTT
>PILA-22
CACTTCCACACCAGACAGACTCTGTTGCCTTTGAACATCACCATTACTAATTCGTTGTGGTGTACTGGCAAAGGAGTTTCCATTTTCATAGCTATAAGTGTCTCCATCTGACCCTGCACCATCGGTAACAATTGTAGATGGAGTTCGATCTCCTTTCATAACTTGGGTACTTGACATACTCATAGTTTTCCTTGTATAATCAAACCCCTGCGTGTTCAATAGTTCTAAGGGTTGGGTTGTGTAGGATGCATCGCTGCCCATTATATGATACACAA--------TGGGATTAGAACAAATATTAATCAAGCTGAAAATTATAAATGGCCCAAACAAAGAGTAATCCTCAATAAAAATCATGCATGAACAGAAAACATGTACATCATACCGAATGCTCGTCAGTAACGTATCCCAATCCTTATCATTGAATTGGTGACCTCCAACCTTTATAAGATGTACCAAAGCACCACAAGAAATTGAAGCTACAGCTTGGTCTGGCTT
>PILA-28
CACTTCCACACCAGACAGACTCTGTTGCCTTTGAACATCACCATTACTAATTCGTTGTGGTGTACTGGCAAAGGAGTTTCCATTTTCATAGCTATAAGTGTCTCCATCTGACCCTGCACCATCGGTAACAATTGTAGATGGAGTTCGATCTCCTTTCATAACTTGGGTACTTGACATACTCATAGTTTTCCTTGTATAATCAAACCCCTGCGTGTTCAATAGTTCTAAGGGTTGGGTTGTGTAGGATGCATCGCTGCCCATTATATGATACACAA--------TGGGATTAGAACAAATATTAATCAAGCTGAAAATTATAAATGGCCCAAACAAAGAGTAATCCTCAATAAAAATCATGCATGAACAGAAAACATGTACATCATACCGAATGCTCGTCAGTAACGTATCCCAATCCTTATCATTGAATTGGTGACCTCCAACCTTTATAAGATGTACCAAAGCACCACAAGAAATTGAAGCTACAGCTTGGTCTGGCTT
>PIAL-AO
CACTTCCACACCAGACAGACTCTGTTGCCTTTGAACATCACCATTACTAATTCGTTGTGGTGTACTGGCAAAGGAGTTTCCATTTTCATAGCTATAAGTGTCTCCATCTGACCCTGCACCATCGGTAACAATTGTAGATGGAGTTCGATCTCCTTTCATAACTTGGGTACTTGACATACTCATAGTTTTCCTTGTATAATCAAACCCCTGCGTGTTCAATAGTTCTAAGGGTTGGGTTGTGTAGGATGCATCGCTGCCCATTATATGATACACAA--------TGGGATTAGAACAAATATTAATCAAGCTGAAAATTATAAATGGCCCAAACAAAGAGTAATCCTCAATAAAAATCATGCATGAACAGAAAACATGTACATCATACCGAATGCTCGTCAGTAACGTATCCCAATCCTTATCATTGAATTGGTGACCTCCAACCTTTATAAGATGTACCAAAGCACCACAAGAAATTGAAGCTACAGCTTGGTCTGGCTT
