# Supplementary material for: An empirical evaluation of two-stage species tree inference strategies using a multilocus dataset from North American pines
Source: BMC Evol Biol. 2014 Mar 29;14:67. doi: 10.1186/1471-2148-14-67 (PMC4021425; doi:10.1186/1471-2148-14-67)
Supplement: Additional file 3 — Zip archive containing data filesDp,Dp,0,Ds,Ds,0, and a description of these files. [file 1471-2148-14-67-S3.zip › DeGiorgioEtAl_2014_AdditionalFile1/Dataset_Dp/0_13680_01.fas]

>PIAL-9
ATTGATACTACGGAGGCTATGCATTCTTTTAGATGCTGAACGAGTGTATCGAGAGTTATCGACTATCTTGGAAGGAGAGGCTGATTTAGATTTTGCCTCAGTCATGGTTCAGGTTGTTTTTGGAGATAAAATAAATAATGTATTGAAAGTTCCAGAATTTGAAGAATAAATCATGCACGGTAATAAACATATGTTATTCCCGTGTTTTGCAGGCACTAAATTTAATCCTTCTTAATTCCTCCGAGTTGGCTGAACTTCGAGCACTGATAAAACAGTCTTTGTCCAACCCTTCTGGACGAGATTTATTTAATGCCTTGTACTCTTCCTGGTGTCATTCACCAATGGCAACAATAAGTCTCTGCCTATTGGCTGG
>PIAL-3
ATTGATACTACGGAGGCTATGCATTCTTTTAGATGCTGAACGAGTGTATCGAGAGTTATCGACTATCTTGGAAGGAGAGGCTGATTTAGATTTTGCCTCAGTCATGGTTCAGGTTGTTTTTGGAGATAAAATAAATAATGTATTGAAAGTTCCAGAATTTGAAGAATAAATCATGCACGGTAATAAACATATGTTATTCCCGTGTTTTGCAGGCACTAAATTTAATCCTTCTTAATTCCTCCGAGTTGGCTGAACTTCGAGCACTGATAAAACAGTCTTTGTCCAACCCTTCTGGACGAGATTTATTTAATGCCTTGTACTCTTCCTGGTGTCATTCACCAATGGCAACAATAAGTCTCTGCCTATTGGCTGG
>PIAL-16
ATTGATACTACGGAGGCTATGCATTCTTTTAGATGCTGAACGAGTGTATCGAGAGTTATCGACTATCTTGGAAGGAGAGGCTGATTTAGATTTTGCCTCAGTCATGGTTCAGGTTGTTTTTGGAGATAAAATAAATAATGTATTGAAAGTTCCAGAATTTGAAGAATAAATCATGCACGGTAATAAACATATGTTATTCCCGTGTTTTGCAGGCACTAAATTTAATCCTTCTTAATTCCTCCGAGTTGGCTGAACTTCGAGCACTGATAAAACAGTCTTTGTCCAACCCTTCTGGACGAGATTTATTTAATGCCTTGTACTCTTCCTGGTGTCATTCACCAATGGCAACAATAAGTCTCTGCCTATTGGCTGG
>PIAL-6
ATTGATACTACGGAGGCTATGCATTCTTTTAGATGCTGAACGAGTGTATCGAGAGTTATCGACTATCTTGGAAGGAGAGGCTGATTTAGATTTTGCCTCAGTCATGGTTCAGGTTGTTTTTGGAGATAAAATAAATAATGTATTGAAAGTTCCAGAATTTGAAGAATAAATCATGCACGGTAATAAACATATGTTATTCCCGTGTTTTGCAGGCACTAAATTTAATCCTTCTTAATTCCTCCGAGTTGGCTGAACTTCGAGCACTGATAAAACAGTCTTTGTCCAACCCTTCTGGACGAGATTTATTTAATGCCTTGTACTCTTCCTGGTGTCATTCACCAATGGCAACAATAAGTCTCTGCCTATTGGCTGG
>PIAL-10
ATTGATACTACGGAGGCTATGCATTCTTTTAGATGCTGAACGAGTGTATCGAGAGTTATCGACTATCTTGGAAGGAGAGGCTGATTTAGATTTTGCCTCAGTCATGGTTCAGGTTGTTTTTGGAGATAAAATAAATAATGTATTGAAAGTTCCAGAATTTGAAGAATAAATCATGCACGGTAATAAACATATGTTATTCCCGTGTTTTGCAGGCACTAAATTTAATCCTTCTTAATTCCTCCGAGTTGGCTGAACTTCGAGCACTGATAAAACAGTCTTTGTCCAACCCTTCTGGACGAGATTTATTTAATGCCTTGTACTCTTCCTGGTGTCATTCACCAATGGCAACAATAAGTCTCTGCCTATTGGCTGG
>PIAL-13
ATTGATACTACGGAGGCTATGCATTCTTTTAGATGCTGAACGAGTGTATCGAGAGTTATCGACTATCTTGGAAGGAGAGGCTGATTTAGATTTTGCCTCAGTCATGGTTCAGGTTGTTTTTGGAGATAAAATAAATAATGTATTGAAAGTTCCAGAATTTGAAGAATAAATCATGCACGGTAATAAACATATGTTATTCCCGTGTTTTGCAGGCACTAAATTTAATCCTTCTTAATTCCTCCGAGTTGGCTGAACTTCGAGCACTGATAAAACAGTCTTTGTCCAACCCTTCTGGACGAGATTTATTTAATGCCTTGTACTCTTCCTGGTGTCATTCACCAATGGCAACAATAAGTCTCTGCCTATTGGCTGG
>PIAL-8
ATTGATACTACGGAGGCTATGCATTCTTTTAGATGCTGAACGAGTGTATCGAGAGTTATCGACTATCTTGGAAGGAGAGGCTGATTTAGATTTTGCCTCAGTCATGGTTCAGGTTGTTTTTGGAGATAAAATAAATAATGTATTGAAAGTTCCAGAATTTGAAGAATAAATCATGCACGGTAATAAACATATGTTATTCCCGTGTTTTGCAGGCACTAAATTTAATCCTTCTTAATTCCTCCGAGTTGGCTGAACTTCGAGCACTGATAAAACAGTCTTTGTCCAACCCTTCTGGACGAGATTTATTTAATGCCTTGTACTCTTCCTGGTGTCATTCACCAATGGCAACAATAAGTCTCTGCCTATTGGCTGG
>PIAL-5
ATTGATACTACGGAGGCTATGCATTCTTTTAGATGCTGAACGAGTGTATCGAGAGTTATCGACTATCTTGGAAGGAGAGGCTGATTTAGATTTTGCCTCAGTCATGGTTCAGGTTGTTTTTGGAGATAAAATAAATAATGTATTGAAAGTTCCAGAATTTGAAGAATAAATCATGCACGGTAATAAACATATGTTATTCCCGTGTTTTGCAGGCACTAAATTTAATCCTTCTTAATTCCTCCGAGTTGGCTGAACTTCGAGCACTGATAAAACAGTCTTTGTCCAACCCTTCTGGACGAGATTTATTTAATGCCTTGTACTCTTCCTGGTGTCATTCACCAATGGCAACAATAAGTCTCTGCCTATTGGCTGG
>PIAL-2
ATTGATACTACGGAGGCTATGCATTCTTTTAGATGCTGAACGAGTGTATCGAGAGTTATCGACTATCTTGGAAGGAGAGGCTGATTTAGATTTTGCCTCAGTCATGGTTCAGGTTGTTTTTGGAGATAAAATAAATAATGTATTGAAAGTTCCAGAATTTGAAGAATAAATCATGCACGGTAATAAACATATGTTATTCCCGTGTTTTGCAGGCACTAAATTTAATCCTTCTTAATTCCTCCGAGTTGGCTGAACTTCGAGCACTGATAAAACAGTCTTTGTCCAACCCTTCTGGACGAGATTTATTTAATGCCTTGTACTCTTCCTGGTGTCATTCACCAATGGCAACAATAAGTCTCTGCCTATTGGCTGG
>PIAL-15
ATTGATACTACGGAGGCTATGCATTCTTTTAGATGCTGAACGAGTGTATCGAGAGTTATCGACTATCTTGGAAGGAGAGGCTGATTTAGATTTTGCCTCAGTCATGGTTCAGGTTGTTTTTGGAGATAAAATAAATAATGTATTGAAAGTTCCAGAATTTGAAGAATAAATCATGCACGGTAATAAACATATGTTATTCCCGTGTTTTGCAGGCACTAAATTTAATCCTTCTTAATTCCTCCGAGTTGGCTGAACTTCGAGCACTGATAAAACAGTCTTTGTCCAACCCTTCTGGACGAGATTTATTTAATGCCTTGTACTCTTCCTGGTGTCATTCACCAATGGCAACAATAAGTCTCTGCCTATTGGCTGG
>PIAL-12
ATTGATACTACGGAGGCTATGCATTCTTTTAGATGCTGAACGAGTGTATCGAGAGTTATCGACTATCTTGGAAGGAGAGGCTGATTTAGATTTTGCCTCAGTCATGGTTCAGGTTGTTTTTGGAGATAAAATAAATAATGTATTGAAAGTTCCAGAATTTGAAGAATAAATCATGCACGGTAATAAACATATGTTATTCCCGTGTTTTGCAGGCACTAAATTTAATCCTTCTTAATTCCTCCGAGTTGGCTGAACTTCGAGCTCTGATAAAACAGTCTTTGTCCAACCCTTCTGGACGAGATTTATTTAATGCCTTGTACTCTTCCTGGTGTCATTCACCAATGGCAACAATAAGTCTCTGCCTATTGGCTGG
>PIAL-4
ATTGATACTACGGAGGCTATGCATTCTTTTAGATGCTGAACGAGTGTATCGAGAGTTATCGACTATCTTGGAAGGAGAGGCTGATTTAGATTTTGCCTCAGTCATGGTTCAGGTTGTTTTTGGAGATAAAATAAATAATGTATTGAAAGTTCCAGAATTTGAAGAATAAATCATGCACGGTAATAAACATATGTTATTCCCGTGTTTTGCAGGCACTAAATTTAATCCTTCTTAATTCCTCCGAGTTGGCTGAACTTCGAGCACTGATAAAACAGTCTTTGTCCAACCCTTCTGGACGAGATTTATTTAATGCCTTGTACTCTTCCTGGTGTCATTCACCAATGGCAACAATAAGTCTCTGCCTATTGGCTGG
>PIAY-17
ATTGATACTACGGAGGCTATGCATTCTTTTAGATGCTGAACGAGTGTATCGAGAGTTATCGACTATCTTGGAAGGAGAGGCTGATTTAGATTTTGCCTCAGTCATGGTTCAGGTTGTTTTTGGAGATAAAATAAATAATGTATTGAAAGTTCCAGAATTTGAAGAATAAATAATGCACGGTAATAAACATATGTTATTCCCGTGTTTTGCAGGCACTAAATTTAATCCTTCTTAATTCCTCCGAGTTGGCTGAACTTCGAGCACTGATAAAACAGTCTTTGTCCAACCCTTCTGGACGAGATTTATTTAATGCCTTGTACTCTTCCTGGTGTCATTCACCAATGGCAACAATAAGTCTCTGCCTATTGGCTGG
>PIAY-13
ATTGATACTACGGAGGCTATGCATTCTTTTAGATGCTGAACGAGTGTATCGAGAGTTATCGACTATCTTGGAAGGAGAGGCTGATTTAGATTTTGCCTCAGTCATGGTTCAGGTTGTTTTTGGAGATAAAATAAATAATGTATTGAAAGTTCCAGAATTTGAAGAATAAATAATGCACGGTAATAAACATATGTTATTCCCGTGTTTTGCAGGCACTAAATTTAATCCTTCTTAATTCCTCCGAGTTGGCTGAACTTCGAGCACTGATAAAACAGTCTTTGTCCAACCCTTCTGGACGAGATTTATTTAATGCCTTGTACTCTTCCTGGTGTCATTCACCAATGGCAACAATAAGTCTCTGCCTATTGGCTGG
>PIAY-9
ATTGATACTACGGAGGCTATGCATTCTTTTAGATGCTGAACGAGTGTATCGAGAGTTATCGACTATCTTGGAAGGAGAGGCTGATTTAGATTTTGCCTCAGTCATGGTTCAGGTTGTTTTTGGAGATAAAATAAATAATGTATTGAAAGTTCCAGAATTTGAAGAATAAATAATGCACGGTAATAAACATATGTTATTCCCGTGTTTTGCAGGCACTAAATTTAATCCTTCTTAATTCCTCCGAGTTGGCTGAACTTCGAGCACTGATAAAACAGTCTTTGTCCAACCCTTCTGGACGAGATTTATTTAATGCCTTGTACTCTTCCTGGTGTCATTCACCAATGGCAACAATAAGTCTCTGCCTATTGGCTGG
>PIAY-4
ATTGATACTACGGAGGCTATGCATTCTTTTAGATGCTGAACGAGTGTATCGAGAGTTATCGACTATCTTGGAAGGAGAGGCTGATTTAGATTTTGCCTCAGTCATGGTTCAGGTTGTTTTTGGAGATAAAATAAATAATGTATTGAAAGTTCCAGAATTTGAAGAATAAATAATGCACGGTAATAAACATATGTTATTCCCGTGTTTTGCAGGCACTAAATTTAATCCTTCTTAATTCCTCCGAGTTGGCTGAACTTCGAGCACTGATAAAACAGTCTTTGTCCAACCCTTCTGGACGAGATTTATTTAATGCCTTGTACTCTTCCTGGTGTCATTCACCAATGGCAACAATAAGTCTCTGCCTATTGGCTGG
>PIAY-14
ATTGATACTACGGAGGCTATGCATTCTTTTAGATGCTGAACGAGTGTATCGAGAGTTATCGACTATCTTGGAAGGAGAGGCTGATTTAGATTTTGCCTCAGTCATGGTTCAGGTTGTTTTTGGAGATAAAATAAATAATGTATTGAAAGTTCCAGAATTTGAAGAATAAATAATGCACGGTAATAAACATATGTTATTCCCGTGTTTTGCAGGCACTAAATTTAATCCTTCTTAATTCCTCCGAGTTGGCTGAACTTCGAGCACTGATAAAACAGTCTTTGTCCAACCCTTCTGGACGAGATTTATTTAATGCCTTGTACTCTTCCTGGTGTCATTCACCAATGGCAACAATAAGTCTCTGCCTATTGGCTGG
>PIAY-15
ATTGATACTACGGAGGCTATGCATTCTTTTAGATGCTGAACGAGTGTATCGAGAGTTATCGACTATCTTGGAAGGAGAGGCTGATTTAGATTTTGCCTCAGTCATGGTTCAGGTTGTTTTTGGAGATAAAATAAATAATGTATTGAAAGTTCCAGAATTTGAAGAATAAATAATGCACGGTAATAAACATATGTTATTCCCGTGTTTTGCAGGCACTAAATTTAATCCTTCTTAATTCCTCCGAGTTGGCTGAACTTCGAGCACTGATAAAACAGTCTTTGTCCAACCCTTCTGGACGAGATTTATTTAATGCCTTGTACTCTTCCTGGTGTCATTCACCAATGGCAACAATAAGTCTCTGCCTATTGGCTGG
>PIAY-16
ATTGATACTACGGAGGCTATGCATTCTTTTAGATGCTGAACGAGTGTATCGAGAGTTATCGACTATCTTGGAAGGAGAGGCTGATTTAGATTTTGCCTCAGTCATGGTTCAGGTTGTTTTTGGAGATAAAATAAATAATGTATTGAAAGTTCCAGAATTTGAAGAATAAATAATGCACGGTAATAAACATATGTTATTCCCGTGTTTTGCAGGCACTAAATTTAATCCTTCTTAATTCCTCCGAGTTGGCTGAACTTCGAGCACTGATAAAACAGTCTTTGTCCAACCCTTCTGGACGAGATTTATTTAATGCCTTGTACTCTTCCTGGTGTCATTCACCAATGGCAACAATAAGTCTCTGCCTATTGGCTGG
>PIAY-8
ATTGATACTACGGAGGCTATGCATTCTTTTAGATGCTGAACGAGTGTATCGAGAGTTATCGACTATCTTGGAAGGAGAGGCTGATTTAGATTTTGCCTCAGTCATGGTTCAGGTTGTTTTTGGAGATAAAATAAATAATGTATTGAAAGTTCCAGAATTTGAAGAATAAATAATGCACGGTAATAAACATATGTTATTCCCGTGTTTTGCAGGCACTAAATTTAATCCTTCTTAATTCCTCCGAGTTGGCTGAACTTCGAGCACTGATAAAACAGTCTTTGTCCAACCCTTCTGGACGAGATTTATTTAATGCCTTGTACTCTTCCTGGTGTCATTCACCAATGGCAACAATAAGTCTCTGCCTATTGGCTGG
>PIAY-18
ATTGATACTACGGAGGCTATGCATTCTTTTAGATGCTGAACGAGTGTATCGAGAGTTATCGACTATCTTGGAAGGAGAGGCTGATTTAGATTTTGCCTCAGTCATGGTTCAGGTTGTTTTTGGAGATAAAATAAATAATGTATTGAAAGTTCCAGAATTTGAAGAATAAATAATGCACGGTAATAAACATATGTTATTCCCGTGTTTTGCAGGCACTAAATTTAATCCTTCTTAATTCCTCCGAGTTGGCTGAACTTCGAGCACTGATAAAACAGTCTTTGTCCAACCCTTCTGGACGAGATTTATTTAATGCCTTGTACTCTTCCTGGTGTCATTCACCAATGGCAACAATAAGTCTCTGCCTATTGGCTGG
>PIAY-2
ATTGATACTACGGAGGCTATGCATTCTTTTAGATGCTGAACGAGTGTATCGAGAGTTATCGACTATCTTGGAAGGAGAGGCTGATTTAGATTTTGCCTCAGTCATGGTTCAGGTTGTTTTTGGAGATAAAATAAATAATGTATTGAAAGTTCCAGAATTTGAAGAATAAATAATGCACGGTAATAAACATATGTTATTCCCGTGTTTTGCAGGCACTAAATTTAATCCTTCTTAATTCCTCCGAGTTGGCTGAACTTCGAGCACTGATAAAACAGTCTTTGTCCAACCCTTCTGGACGAGATTTATTTAATGCCTTGTACTCTTCCTGGTGTCATTCACCAATGGCAACAATAAGTCTCTGCCTATTGGCTGG
>PIAY-3
ATTGATACTACGGAGGCTATGCATTCTTTTAGATGCTGAACGAGTGTATCGAGAGTTATCGACTATCTTGGAAGGAGAGGCTGATTTAGATTTTGCCTCAGTCATGGTTCAGGTTGTTTTTGGAGATAAAATAAATAATGTATTGAAAGTTCCAGAATTTGAAGAATAAATAATGCACGGTAATAAACATATGTTATTCCCGTGTTTTGCAGGCACTAAATTTAATCCTTCTTAATTCCTCCGAGTTGGCTGAACTTCGAGCACTGATAAAACAGTCTTTGTCCAACCCTTCTGGACGAGATTTATTTAATGCCTTGTACTCTTCCTGGTGTCATTCACCAATGGCAACAATAAGTCTCTGCCTATTGGCTGG
>PIAY-10
ATTGATACTACGGAGGCTATGCATTCTTTTAGATGCTGAACGAGTGTATCGAGAGTTATCGACTATCTTGGAAGGAGAGGCTGATTTAGATTTTGCCTCAGTCATGGTTCAGGTTGTTTTTGGAGATAAAATAAATAATGTATTGAAAGTTCCAGAATTTGAAGAATAAATAATGCACGGTAATAAACATATGTTATTCCCGTGTTTTGCAGGCACTAAATTTAATCCTTCTTAATTCCTCCGAGTTGGCTGAACTTCGAGCACTGATAAAACAGTCTTTGTCCAACCCTTCTGGACGAGATTTATTTAATGCCTTGTACTCTTCCTGGTGTCATTCACCAATGGCAACAATAAGTCTCTGCCTATTGGCTGG
>PIAY-19
ATTGATACTACGGAGGCTATGCATTCTTTTAGATGCTGAACGAGTGTATCGAGAGTTATCGACTATCTTGGAAGGAGAGGCTGATTTAGATTTTGCCTCAGTCATGGTTCAGGTTGTTTTTGGAGATAAAATAAATAATGTATTGAAAGTTCCAGAATTTGAAGAATAAATAATGCACGGTAATAAACATATGTTATTCCCGTGTTTTGCAGGCACTAAATTTAATCCTTCTTAATTCCTCCGAGTTGGCTGAACTTCGAGCACTGATAAAACAGTCTTTGTCCAACCCTTCTGGACGAGATTTATTTAATGCCTTGTACTCTTCCTGGTGTCATTCACCAATGGCAACAATAAGTCTCTGCCTATTGGCTGG
>PIAY-5
ATTGATACTACGGAGGCTATGCATTCTTTTAGATGCTGAACGAGTGTATCGAGAGTTATCGACTATCTTGGAAGGAGAGGCTGATTTAGATTTTGCCTCAGTCATGGTTCAGGTTGTTTTTGGAGATAAAATAAATAATGTATTGAAAGTTCCAGAATTTGAAGAATAAATAATGCACGGTAATAAACATATGTTATTCCCGTGTTTTGCAGGCACTAAATTTAATCCTTCTTAATTCCTCCGAGTTGGCTGAACTTCGAGCACTGATAAAACAGTCTTTGTCCAACCCTTCTGGACGAGATTTATTTAATGCCTTGTACTCTTCCTGGTGTCATTCACCAATGGCAACAATAAGTCTCTGCCTATTGGCTGG
>PIAY-7
ATTGATACTACGGAGGCTATGCATTCTTTTAGATGCTGAACGAGTGTATCGAGAGTTATCGACTATCTTGGAAGGAGAGGCTGATTTAGATTTTGCCTCAGTCATGGTTCAGGTTGTTTTTGGAGATAAAATAAATAATGTATTGAAAGTTCCAGAATTTGAAGAATAAATAATGCACGGTAATAAACATATGTTATTCCCGTGTTTTGCAGGCACTAAATTTAATCCTTCTTAATTCCTCCGAGTTGGCTGAACTTCGAGCACTGATAAAACAGTCTTTGTCCAACCCTTCTGGACGAGATTTATTTAATGCCTTGTACTCTTCCTGGTGTCATTCACCAATGGCAACAATAAGTCTCTGCCTATTGGCTGG
>PIBU-1
ATTGATACTACGGAGGCTATGCATTCTTTTAGATGCTGAACGAGTGTATCGAGAGTTATCGACTATCTTGGAAGGAGAGGCTGATTTAGATTTTGCCTCAGTCATGGTTCAGGTTGATTTTGGAGATAAAATAAATAATGGATTGAAAGTTCCAGAATTTGATGAATAAATCATGCACGGTAATAACCTTATGTTATTCCCGTGTTTTGCAGGCACTAAATTTAATCCTTCTTAATTCCTCCGAGTTGGCTGAACTTCGAGCACTGATAAAACAGTCTTTGTCCAATCCTTCTGGACGAGATTTATTTAATGCCTTGTACTCTTCCTGGTGTCATTCACCAATGGCAACAATAAGTCTCTGCCTATTGGCTGG
>PIFL-3
ATTGATACTACGGAGGCTATGCATTCTTTTAGATGCTGAACGAGTGTATCGAGAGTTATCGACTATCTTGGAAGGAGAGGCTGATTTAGATTTTGCCTCAGTCATGGTTCAGGTTGTTTTTGGAGATAAAATAAATAATGTATTGAAAGTTCCAGAATTTGAAGAATAAATAATGCACGGTAATAAACATATGTTATTCCCGTGTTTTGCAGGCACTAAATTTAATCCTTCTTAATTCCTCCGAGTTGGCTGAACTTCGAGCACTGATAAAACAGTCTTTGTCCAACCCTTCTGGACGAGATTTATTTAATGCCTTGTACTCTTCCTGGTGTCATTCACCAATGGCAACAATAAGTCTCTGCCTATTGGCTGG
>PIFL-14
ATTGATACTACGGAGGCTATGCATTCTTTTAGATGCTGAACGAGTGTATCGAGAGTTATCGACTATCTTGGAAGGAGAGGCTGATTTAGATTTTGCCTCAGTCATGGTTCAGGTTGTTTTTGGAGATAAAATAAATAATGTATTGAAAGTTCCAGAATTTGAAGAATAAATCATGCACGGTAATAAACATATGTTATTCCCGTGTTTTGCAGGCACTAAATTTAATCCTTCTTAATTCCTCCGAGTTGGCTGAACTTCGAGCACTGATAAAACAGTCTTTGTCCAACCCTTCTGGACGAGATTTATTTAATGCCTTGTACTCTTCCTGGTGTCATTCACCAATGGCAACAATAAGTCTCTGCCTATTGGCTGG
>PIFL-16
ATTGATACTACGGAGGCTATGCATTCTTTTAGATGCTGAACGAGTGTATCGAGAGTTATCGACTATCTTGGAAGGAGAGGCTGATTTAGATTTTGCCTCAGTCATGGTTCAGGTTGTTTTTGGAGATAAAATAAATAATGTATTGAAAGTTCCAGAATTTGAAGAATAAATAATGCACGGTAATAAACATATGTTATTCCCGTGTTTTGCAGGCACTAAATTTAATCCTTCTTAATTCCTCCGAGTTGGCTGAACTTCGAGCACTGATAAAACAGTCTTTGTCCAACCCTTCTGGACGAGATTTATTTAATGCCTTGTACTCTTCCTGGTGTCATTCACCAATGGCAACAATAAGTCTCTGCCTATTGGCTGG
>PIFL-15
ATTGATACTACGGAGGCTATGCATTCTTTTAGATGCTGAACGAGTGTATCGAGAGTTATCGACTATCTTGGAAGGAGAGGCTGATTTAGATTTTGCCTCAGTCATGGTTCAGGTTGTTTTTGGAGATAAAATAAATAATGTATTGAAAGTTCCAGAATTTGAAGAATAAATAATGCACGGTAATAAACATATGTTATTCCCGTGTTTTGCAGGCACTAAATTTAATCCTTCTTAATTCCTCCGAGTTGGCTGAACTTCGAGCACTGATAAAACAGTCTTTGTCCAACCCTTCTGGACGAGATTTATTTAATGCCTTGTACTCTTCCTGGTGTCATTCACCAATGGCAACAATAAGTCTCTGCCTATTGGCTGG
>PIFL-17
ATTGATACTACGGAGGCTATGCATTCTTTTAGATGCTGAACGAGTGTATCGAGAGTTATCGACTATCTTGGAAGGAGAGGCTGATTTAGATTTTGCCTCAGTCATGGTTCAGGTTGTTTTTGGAGATAAAATAAATAATGTATTGAAAGTTCCAGAATTTGAAGAATAAATAATGCACGGTAATAAACATATGTTATTCCCGTGTTTTGCAGGCACTAAATTTAATCCTTCTTAATTCCTCCGAGTTGGCTGAACTTCGAGCACTGATAAAACAGTCTTTGTCCAACCCTTCTGGACGAGATTTATTTAATGCCTTGTACTCTTCCTGGTGTCATTCACCAATGGCAACAATAAGTCTCTGCCTATTGGCTGG
>PIFL-13
ATTGATACTACGGAGGCTATGCATTCTTTTAGATGCTGAACGAGTGTATCGAGAGTTATCGACTATCTTGGAAGGAGAGGCTGATTTAGATTTTGCCTCAGTCATGGTTCAGGTTGTTTTTGGAGATAAAATAAATAATGTATTGAAAGTTCCAGAATTTGAAGAATAAATAATGCACGGTAATAAACATATGTTATTCCCGTGTTTTGCAGGCACTAAATTTAATCCTTCTTAATTCCTCCGAGTTGGCTGAACTTCGAGCACTGATAAAACAGTCTTTGTCCAACCCTTCTGGACGAGATTTATTTAATGCCTTGTACTCTTCCTGGTGTCATTCACCAATGGCAACAATAAGTCTCTGCCTATTGGCTGG
>PIFL-2
ATTGATACTACGGAGGCTATGCATTCTTTTAGATGCTGAACGAGTGTATCGAGAGTTATCGACTATCTTGGAAGGAGAGGCTGATTTAGATTTTGCCTCAGTCATGGTTCAGGTTGTTTTTGGAGATAAAATAAATAATGTATTGAAAGTTCCAGAATTTGAAGAATAAATAATGCACGGTAATAAACATATGTTATTCCCGTGTTTTGCAGGCACTAAATTTAATCCTTCTTAATTCCTCCGAGTTGGCTGAACTTCGAGCACTGATAAAACAGTCTTTGTCCAACCCTTCTGGACGAGATTTATTTAATGCCTTGTACTCTTCCTGGTGTCATTCACCAATGGCAACAATAAGTCTCTGCCTATTGGCTGG
>PIFL-10
ATTGATACTACGGAGGCTATGCATTCTTTTAGATGCTGAACGAGTGTATCGAGAGTTATCGACTATCTTGGAAGGAGAGGCTGATTTAGATTTTGCCTCAGTCATGGTTCAGGTTGTTTTTGGAGATAAAATAAATAATGTATTGAAAGTTCCAGAATTTGAAGAATAAATAATGCACGGTAATAAACATATGTTATTCCCGTGTTTTGCAGGCACTAAATTTAATCCTTCTTAATTCCTCCGAGTTGGCTGAACTTCGAGCACTGATAAAACAGTCTTTGTCCAACCCTTCTGGACGAGATTTATTTAATGCCTTGTACTCTTCCTGGTGTCATTCACCAATGGCAACAATAAGTCTCTGCCTATTGGCTGG
>PIFL-12
ATTGATACTACGGAGGCTATGCATTCTTTTAGATGCTGAACGAGTGTATCGAGAGTTATCGACTATCTTGGAAGGAGAGGCTGATTTAGATTTTGCCTCAGTCATGGTTCAGGTTGTTTTTGGAGATAAAATAAATAATGTATTGAAAGTTCCAGAATTTGAAGAATAAATAATGCACGGTAATAAACATATGTTATTCCCGTGTTTTGCAGGCACTAAATTTAATCCTTCTTAATTCCTCCGAGTTGGCTGAACTTCGAGCACTGATAAAACAGTCTTTGTCCAACCCTTCTGGACGAGATTTATTTAATGCCTTGTACTCTTCCTGGTGTCATTCACCAATGGCAACAATAAGTCTCTGCCTATTGGCTGG
>PIFL-5
ATTGATACTACGGAGGCTATGCATTCTTTTAGATGCTGAACGAGTGTATCGAGAGTTATCGACTATCTTGGAAGGAGAGGCTGATTTAGATTTTGCCTCAGTCATGGTTCAGGTTGTTTTTGGAGATAAAATAAATAATGTATTGAAAGTTCCAGAATTTGAAGAATAAATAATGCACGGTAATAAACATATGTTATTCCCGTGTTTTGCAGGCACTAAATTTAATCCTTCTTAATTCCTCCGAGTTGGCTGAACTTCGAGCACTGATAAAACAGTCTTTGTCCAACCCTTCTGGACGAGATTTATTTAATGCCTTGTACTCTTCCTGGTGTCATTCACCAATGGCAACAATAAGTCTCTGCCTATTGGCTGG
>PIFL-8
ATTGATACTACGGAGGCTATGCATTCTTTTAGATGCTGAACGAGTGTATCGAGAGTTATCGACTATCTTGGAAGGAGAGGCTGATTTAGATTTTGCCTCAGTCATGGTTCAGGTTGTTTTTGGAGATAAAATAAATAATGTATTGAAAGTTCCAGAATTTGAAGAATAAATAATGCACGGTAATAAACATATGTTATTCCCGTGTTTTGCAGGCACTAAATTTAATCCTTCTTAATTCCTCCGAGTTGGCTGAACTTCGAGCACTGATAAAACAGTCTTTGTCCAACCCTTCTGGACGAGATTTATTTAATGCCTTGTACTCTTCCTGGTGTCATTCACCAATGGCAACAATAAGTCTCTGCCTATTGGCTGG
>PIGE-1
ATTGATACTACGGAGGCTATGCATTCTTTTAGATGCTGAACGAGTGTATCGGGAGTTATCGACTATCTTGGAAGGAGAGGCTGATTTAGATTTTGCCTCAGTCATGGTTCAGGTTGATTTTGGAGATAAAATAAATAATGGATTGAAAATTCCAGAATTTGAAGAATAAATCATGCACGGTAATAACCATATGTTATTCCCGTGTTTTGCAGGCACTAAATTTAATCCTTCTTAATTCCTCTGAGTTGGCTGAACTTCGAGCACTGATAAAACAGTCTTTGTCCAACCCTTCTGGACGAGATTTATTTAATGCCTTGTACTCTTCCTGGTGTCATTCACCAATGGCAACAATAAGTCTCTGCCTATTGGCTGG
>PIGE-2
ATTGATACTACGGAGGCTATGCATTCTTTTAGATGCTGAACGAGTGTATCGGGAGTTATCGACTATCTTGGAAGGAGAGGCTGATTTAGATTTTGCCTCAGTCATGGTTCAGGTTGATTTTGGAGATAAAATAAATAATGGATTGAAAATTCCAGAATTTGAAGAATAAATCATGCACGGTAATAACCATATGTTATTCCCGTGTTTTGCAGGCACTAAATTTAATCCTTCTTAATTCCTCTGAGTTGGCTGAACTTCGAGCACTGATAAAACAGTCTTTGTCCAACCCTTCTGGACGAGATTTATTTAATGCCTTGTACTCTTCCTGGTGTCATTCACCAATGGCAACAATAAGTCTCTGCCTATTGGCTGG
>PIMN-13
ATTGATACTACGGAGGCTATGCATTCTTTTAGATGCTGAACGAGTGTATCGAGAGTTATCGACTATCTTGGAAGGAGAGGCTGATTTAGATTTTGCCTCAGTCATGGTTCAGGTTGTTTTTGGAGATAAAATAAATAATGTATTGAAAGTTCCAGAATTTGAAGAATAAATAATGCACGGTAATAAACATATGTTATTCCCGTGTTTTGCAGGCACTAAATTTAATCCTTCTTAATTCCTCCGAGTTGGCTGAACTTCGAGCACTGATAAAACAGTCTTTGTCCAACCCTTCTGGACGAGATTTATTTAATGCCTTGTACTCTTCCTGGTGTCATTCACCAATGGCAACAATAAGTCTCTGCCTATTGGCTGG
>PIMN-3
ATTGATACTACGGAGGCTATGCATTCTTTTAGATGCTGAACGAGTGTATCGAGAGTTATCGACTATCTTGGAAGGAGAGGCTGATTTAGATTTTGCCTCAGTCATGGTTCAGGTTGTTTTTGGAGATAAAATAAATAATGTATTGAAAGTTCCAGAATTTGAAGAATAAATAATGCACGGTAATAAACATATGTTATTCCCGTGTTTTGCAGGCACTAAATTTAATCCTTCTTAATTCCTCCGAGTTGGCTGAACTTCGAGCACTGATAAAACAGTCTTTGTCCAACCCTTCTGGACGAGATTTATTTAATGCCTTGTACTCTTCCTGGTGTCATTCACCAATGGCAACAATAAGTCTCTGCCTATTGGCTGG
>PIMN-18
ATTGATACTACGGAGGCTATGCATTCTTTTAGATGCTGAACGAGTGTATCGAGAGTTATCGACTATCTTGGAAGGAGAGGCTGATTTAGATTTTGCCTCAGTCATGGTTCAGGTTGTTTTTGGAGATAAAATAAATAATGTATTGAAAGTTCCAGAATTTGAAGAATAAATAATGCACGGTAATAAACATATGTTATTCCCGTGTTTTGCAGGCACTAAATTTAATCCTTCTTAATTCCTCCGAGTTGGCTGAACTTCGAGCACTGATAAAACAGTCTTTGTCCAACCCTTCTGGACGAGATTTATTTAATGCCTTGTACTCTTCCTGGTGTCATTCACCAATGGCAACAATAAGTCTCTGCCTATTGGCTGG
>PIMN-15
ATTGATACTACGGAGGCTATGCATTCTTTTAGATGCTGAACGAGTGTATCGAGAGTTATCGACTATCTTGGAAGGAGAGGCTGATTTAGATTTTGCCTCAGTCATGGTTCAGGTTGTTTTTGGAGATAAAATAAATAATGTATTGAAAGTTCCAGAATTTGAAGAATAAATAATGCACGGTAATAAACATATGTTATTCCCGTGTTTTGCAGGCACTAAATTTAATCCTTCTTAATTCCTCCGAGTTGGCTGAACTTCGAGCACTGATAAAACAGTCTTTGTCCAACCCTTCTGGACGAGATTTATTTAATGCCTTGTACTCTTCCTGGTGTCATTCACCAATGGCAACAATAAGTCTCTGCCTATTGGCTGG
>PIMN-1
ATTGATACTACGGAGGCTATGCATTCTTTTAGATGCTGAACGAGTGTATCGAGAGTTATCGACTATCTTGGAAGGAGAGGCTGATTTAGATTTTGCCTCAGTCATGGTTCAGGTTGTTTTTGGAGATAAAATAAATAATGTATTGAAAGTTCCAGAATTTGAAGAATAAATAATGCACGGTAATAAACATATGTTATTCCCGTGTTTTGCAGGCACTAAATTTAATCCTTCTTAATTCCTCCGAGTTGGCTGAACTTCGAGCACTGATAAAACAGTCTTTGTCCAACCCTTCTGGACGAGATTTATTTAATGCCTTGTACTCTTCCTGGTGTCATTCACCAATGGCAACAATAAGTCTCTGCCTATTGGCTGG
>PIMN-5
ATTGATACTACGGAGGCTATGCATTCTTTTAGATGCTGAACGAGTGTATCGAGAGTTATCGACTATCTTGGAAGGAGAGGCTGATTTAGATTTTGCCTCAGTCATGGTTCAGGTTGTTTTTGGAGATAAAATAAATAATGTATTGAAAGTTCCAGAATTTGAAGAATAAATAATGCACGGTAATAAACATATGTTATTCCCGTGTTTTGCAGGCACTAAATTTAATCCTTCTTAATTCCTCCGAGTTGGCTGAACTTCGAGCACTGATAAAACAGTCTTTGTCCAACCCTTCTGGACGAGATTTATTTAATGCCTTGTACTCTTCCTGGTGTCATTCACCAATGGCAACAATAAGTCTCTGCCTATTGGCTGG
>PIMN-11
ATTGATACTACGGAGGCTATGCATTCTTTTAGATGCTGAACGAGTGTATCGAGAGTTATCGACTATCTTGGAAGGAGAGGCTGATTTAGATTTTGCCTCAGTCATGGTTCAGGTTGTTTTTGGAGATAAAATAAATAATGTATTGAAAGTTCCAGAATTTGAAGAATAAATAATGCACGGTAATAAACATATGTTATTCCCGTGTTTTGCAGGCACTAAATTTAATCCTTCTTAATTCCTCCGAGTTGGCTGAACTTCGAGCACTGATAAAACAGTCTTTGTCCAACCCTTCTGGACGAGATTTATTTAATGCCTTGTACTCTTCCTGGTGTCATTCACCAATGGCAACAATAAGTCTCTGCCTATTGGCTGG
>PIMN-2
ATTGATACTACGGAGGCTATGCATTCTTTTAGATGCTGAACGAGTGTATCGAGAGTTATCGACTATCTTGGAAGGAGAGGCTGATTTAGATTTTGCCTCAGTCATGGTTCAGGTTGTTTTTGGAGATAAAATAAATAATGTATTGAAAGTTCCAGAATTTGAAGAATAAATAATGCACGGTAATAAACATATGTTATTCCCGTGTTTTGCAGGCACTAAATTTAATCCTTCTTAATTCCTCCGAGTTGGCTGAACTTCGAGCACTGATAAAACAGTCTTTGTCCAACCCTTCTGGACGAGATTTATTTAATGCCTTGTACTCTTCCTGGTGTCATTCACCAATGGCAACAATAAGTCTCTGCCTATTGGCTGG
>PIMN-6
ATTGATACTACGGAGGCTATGCATTCTTTTAGATGCTGAACGAGTGTATCGAGAGTTATCGACTATCTTGGAAGGAGAGGCTGATTTAGATTTTGCCTCAGTCATGGTTCAGGTTGTTTTTGGAGATAAAATAAATAATGTATTGAAAGTTCCAGAATTTGAAGAATAAATAATGCACGGTAATAAACATATGTTATTCCCGTGTTTTGCAGGCACTAAATTTAATCCTTCTTAATTCCTCCGAGTTGGCTGAACTTCGAGCACTGATAAAACAGTCTTTGTCCAACCCTTCTGGACGAGATTTATTTAATGCCTTGTACTCTTCCTGGTGTCATTCACCAATGGCAACAATAAGTCTCTGCCTATTGGCTGG
>PIMN-9
ATTGATACTACGGAGGCTATGCATTCTTTTAGATGCTGAACGAGTGTATCGAGAGTTATCGACTATCTTGGAAGGAGAGGCTGATTTAGATTTTGCCTCAGTCATGGTTCAGGTTGTTTTTGGAGATAAAATAAATAATGTATTGAAAGTTCCAGAATTTGAAGAATAAATAATGCACGGTAATAAACATATGTTATTCCCGTGTTTTGCAGGCACTAAATTTAATCCTTCTTAATTCCTCCGAGTTGGCTGAACTTCGAGCACTGATAAAACAGTCTTTGTCCAACCCTTCTGGACGAGATTTATTTAATGCCTTGTACTCTTCCTGGTGTCATTCACCAATGGCAACAATAAGTCTCTGCCTATTGGCTGG
>PIMN-16
ATTGATACTACGGAGGCTATGCATTCTTTTAGATGCTGAACGAGTGTATCGAGAGTTATCGACTATCTTGGAAGGAGAGGCTGATTTAGATTTTGCCTCAGTCATGGTTCAGGTTGTTTTTGGAGATAAAATAAATAATGTATTGAAAGTTCCAGAATTTGAAGAATAAATAATGCACGGTAATAAACATATGTTATTCCCGTGTTTTGCAGGCACTAAATTTAATCCTTCTTAATTCCTCCGAGTTGGCTGAACTTCGAGCACTGATAAAACAGTCTTTGTCCAACCCTTCTGGACGAGATTTATTTAATGCCTTGTACTCTTCCTGGTGTCATTCACCAATGGCAACAATAAGTCTCTGCCTATTGGCTGG
>PIMN-4
ATTGATACTACGGAGGCTATGCATTCTTTTAGATGCTGAACGAGTGTATCGAGAGTTATCGACTATCTTGGAAGGAGAGGCTGATTTAGATTTTGCCTCAGTCATGGTTCAGGTTGTTTTTGGAGATAAAATAAATAATGTATTGAAAGTTCCAGAATTTGAAGAATAAATAATGCACGGTAATAAACATATGTTATTCCCGTGTTTTGCAGGCACTAAATTTAATCCTTCTTAATTCCTCCGAGTTGGCTGAACTTCGAGCACTGATAAAACAGTCTTTGTCCAACCCTTCTGGACGAGATTTATTTAATGCCTTGTACTCTTCCTGGTGTCATTCACCAATGGCAACAATAAGTCTCTGCCTATTGGCTGG
>PIMN-14
ATTGATACTACGGAGGCTATGCATTCTTTTAGATGCTGAACGAGTGTATCGAGAGTTATCGACTATCTTGGAAGGAGAGGCTGATTTAGATTTTGCCTCAGTCATGGTTCAGGTTGTTTTTGGAGATAAAATAAATAATGTATTGAAAGTTCCAGAATTTGAAGAATAAATAATGCACGGTAATAAACATATGTTATTCCCGTGTTTTGCAGGCACTAAATTTAATCCTTCTTAATTCCTCCGAGTTGGCTGAACTTCGAGCACTGATAAAACAGTCTTTGTCCAACCCTTCTGGACGAGATTTATTTAATGCCTTGTACTCTTCCTGGTGTCATTCACCAATGGCAACAATAAGTCTCTGCCTATTGGCTGG
>PIMN-12
ATTGATACTACGGAGGCTATGCATTCTTTTAGATGCTGAACGAGTGTATCGAGAGTTATCGACTATCTTGGAAGGAGAGGCTGATTTAGATTTTGCCTCAGTCATGGTTCAGGTTGTTTTTGGAGATAAAATAAATAATGTATTGAAAGTTCCAGAATTTGAAGAATAAATAATGCACGGTAATAAACATATGTTATTCCCGTGTTTTGCAGGCACTAAATTTAATCCTTCTTAATTCCTCCGAGTTGGCTGAACTTCGAGCACTGATAAAACAGTCTTTGTCCAACCCTTCTGGACGAGATTTATTTAATGCCTTGTACTCTTCCTGGTGTCATTCACCAATGGCAACAATAAGTCTCTGCCTATTGGCTGG
>PIMN-10
ATTGATACTACGGAGGCTATGCATTCTTTTAGATGCTGAACGAGTGTATCGAGAGTTATCGACTATCTTGGAAGGAGAGGCTGATTTAGATTTTGCCTCAGTCATGGTTCAGGTTGTTTTTGGAGATAAAATAAATAATGTATTGAAAGTTCCAGAATTTGAAGAATAAATAATGCACGGTAATAAACATATGTTATTCCCGTGTTTTGCAGGCACTAAATTTAATCCTTCTTAATTCCTCCGAGTTGGCTGAACTTCGAGCACTGATAAAACAGTCTTTGTCCAACCCTTCTGGACGAGATTTATTTAATGCCTTGTACTCTTCCTGGTGTCATTCACCAATGGCAACAATAAGTCTCTGCCTATTGGCTGG
>PIMN-17
ATTGATACTACGGAGGCTATGCATTCTTTTAGATGCTGAACGAGTGTATCGAGAGTTATCGACTATCTTGGAAGGAGAGGCTGATTTAGATTTTGCCTCAGTCATGGTTCAGGTTGTTTTTGGAGATAAAATAAATAATGTATTGAAAGTTCCAGAATTTGAAGAATAAATAATGCACGGTAATAAACATATGTTATTCCCGTGTTTTGCAGGCACTAAATTTAATCCTTCTTAATTCCTCCGAGTTGGCTGAACTTCGAGCACTGATAAAACAGTCTTTGTCCAACCCTTCTGGACGAGATTTATTTAATGCCTTGTACTCTTCCTGGTGTCATTCACCAATGGCAACAATAAGTCTCTGCCTATTGGCTGG
>PIMN-8
ATTGATACTACGGAGGCTATGCATTCTTTTAGATGCTGAACGAGTGTATCGAGAGTTATCGACTATCTTGGAAGGAGAGGCTGATTTAGATTTTGCCTCAGTCATGGTTCAGGTTGTTTTTGGAGATAAAATAAATAATGTATTGAAAGTTCCAGAATTTGAAGAATAAATAATGCACGGTAATAAACATATGTTATTCCCGTGTTTTGCAGGCACTAAATTTAATCCTTCTTAATTCCTCCGAGTTGGCTGAACTTCGAGCACTGATAAAACAGTCTTTGTCCAACCCTTCTGGACGAGATTTATTTAATGCCTTGTACTCTTCCTGGTGTCATTCACCAATGGCAACAATAAGTCTCTGCCTATTGGCTGG
>PIMN-7
ATTGATACTACGGAGGCTATGCATTCTTTTAGATGCTGAACGAGTGTATCGAGAGTTATCGACTATCTTGGAAGGAGAGGCTGATTTAGATTTTGCCTCAGTCATGGTTCAGGTTGTTTTTGGAGATAAAATAAATAATGTATTGAAAGTTCCAGAATTTGAAGAATAAATAATGCACGGTAATAAACATATGTTATTCCCGTGTTTTGCAGGCACTAAATTTAATCCTTCTTAATTCCTCCGAGTTGGCTGAACTTCGAGCACTGATAAAACAGTCTTTGTCCAACCCTTCTGGACGAGATTTATTTAATGCCTTGTACTCTTCCTGGTGTCATTCACCAATGGCAACAATAAGTCTCTGCCTATTGGCTGG
>PISB-1
ATTGATACTACGGAGGCTATGCATTCTTTTAGATGCTGAACGAGTGTATCGAGAGTTATCGACTATCTTGGAAGGAGAGGCTGATTTAGATTTTGCCTCAGTCATGGTTCAGGTTGTTTTTGGAGATAAAATAAATAATGTATTGAAAGTTCCAGAATTTGAAGAATAAATAATGCACGGTAATAAACATATGTTATTCCCGTGTTTTGCAGGCACTAAATTTAATCCTTCTTAATTCCTCCGAGTTGGCTGAACTTCGAGCACTGATAAAACAGTCTTTGTCCAACCCTTCTGGACGAGATTTATTTAATGCCTTGTACTCTTCCTGGTGTCATTCACCAATGGCAACAATAAGTCTCTGCCTATTGGCTGG
>PISB-6
NNNNNNNNNNNNNNNNNNATGCATTCTTTTAGATGCTGAACGAGTGTATCGAGAGTTATCGACTATCTTGGAAGGAGAGGGTGATTTAGATTTTGCCTCAGTCATGGTTCAGGTTGTTTTTGGAGATAAAATAAATAATGTATTGAAAGTTCCAGAATTTGAAGAATAAATAATGCACGGTAATAAACATATGTTATTCCCGTGTTTTGCAGGCACTAAATTTAATCCTTCTTAATTCCTCCGAGTTGGCTGAACTTCGAGCACTGATAAAACAGTCTTTGTCCAACCCTTCTGGACGAGATTTATTTAATGCCTTGTACTCTTCCTGGTGTCATTCACCAATGGCAACAATAAGTCTCTGCCTATTGGCTGG
>PISB-15
ATTGATACTACGGAGGCTATGCATTCTTTTAGATGCTGAACGAGTGTATCGAGAGTTATCGACTATCTTGGAAGGAGAGGCTGATTTAGATTTTGCCTCAGTCATGGTTCAGGTTGTTTTTGGAGATAAAATAAATAATGTATTGAAAGTTCCAGAATTTGAAGAATAAATAATGCACGGTAATAAACATATGTTATTCCCGTGTTTTGCAGGCACTAAATTTAATCCTTCTTAATTCCTCCGAGTTGGCTGAACTTCGAGCACTGATAAAACAGTCTTTGTCCAACCCTTCTGGACGAGATTTATTTAATGCCTTGTACTCTTCCTGGTGTCATTCACCAATGGCAACAATAAGTCTCTGCCTATTGGCTGG
>PISB-10
ATTGATACTACGGAGGCTATGCATTCTTTTAGATGCTGAACGAGTGTATCGAGAGTTATCGACTATCTTGGAAGGAGAGGCTGATTTAGATTTTGCCTCAGTCATGGTTCAGGTTGTTTTTGGAGATAAAATAAATAATGTATTGAAAGTTCCAGAATTTGAAGAATAAATAATGCACGGTAATAAACATATGTTATTCCCGTGTTTTGCAGGCACTAAATTTAATCCTTCTTAATTCCTCCGAGTTGGCTGAACTTCGAGCACTGATAAAACAGTCTTTGTCCAACCCTTCTGGACGAGATTTATTTAATGCCTTGTACTCTTCCTGGTGTCATTCACCAATGGCAACAATAAGTCTCTGCCTATTGGCTGG
>PISB-11
ATTGATACTACGGAGGCTATGCATTCTTTTAGATGCTGAACGAGTGTATCGAGAGTTATCGACTATCTTGGAAGGAGAGGCTGATTTAGATTTTGCCTCAGTCATGGTTCAGGTTGTTTTTGGAGATAAAATAAATAATGTATTGAAAGTTCCAGAATTTGAAGAATAAATAATGCACGGTAATAAACATATGTTATTCCCGTGTTTTGCAGGCACTAAATTTAATCCTTCTTAATTCCTCCGAGTTGGCTGAACTTCGAGCACTGATAAAACAGTCTTTGTCCAACCCTTCTGGACGAGATTTATTTAATGCCTTGTACTCTTCCTGGTGTCATTCACCAATGGCAACAATAAGTCTCTGCCTATTGGCTGG
>PISB-14
ATTGATACTACGGAGGCTATGCATTCTTTTAGATGCTGAACGAGTGTATCGAGAGTTATCGACTATCTTGGAAGGAGAGGCTGATTTAGATTTTGCCTCAGTCATGGTTCAGGTTGTTTTTGGAGATAAAATAAATAATGTATTGAAAGTTCCAGAATTTGAAGAATAAATAATGCACGGTAATAAACATATGTTATTCCCGTGTTTTGCAGGCACTAAATTTAATCCTTCTTAATTCCTCCGAGTTGGCTGAACTTCGAGCACTGATAAAACAGTCTTTGTCCAACCCTTCTGGACGAGATTTATTTAATGCCTTGTACTCTTCCTGGTGTCATTCACCAATGGCAACAATAAGTCTCTGCCTATTGGCTGG
>PISB-8
ATTGATACTACGGAGGCTATGCATTCTTTTAGATGCTGAACGAGTGTATCGAGAGTTATCGACTATCTTGGAAGGAGAGGCTGATTTAGATTTTGCCTCAGTCATGGTTCAGGTTGTTTTTGGAGATAAAATAAATAATGTATTGAAAGTTCCAGAATTTGAAGAATAAATAATGCACGGTAATAAACATATGTTATTCCCGTGTTTTGCAGGCACTAAATTTAATCCTTCTTAATTCCTCCGAGTTGGCTGAACTTCGAGCACTGATAAAACAGTCTTTGTCCAACCCTTCTGGACGAGATTTATTTAATGCCTTGTACTCTTCCTGGTGTCATTCACCAATGGCAACAATAAGTCTCTGCCTATTGGCTGG
>PISB-18
ATTGATACTACGGAGGCTATGCATTCTTTTAGATGCTGAACGAGTGTATCGAGAGTTATCGACTATCTTGGAAGGAGAGGCTGATTTAGATTTTGCCTCAGTCATGGTTCAGGTTGTTTTTGGAGATAAAATAAATAATGTATTGAAAGTTCCAGAATTTGAAGAATAAATAATGCACGGTAATAAACATATGTTATTCCCGTGTTTTGCAGGCACTAAATTTAATCCTTCTTAATTCCTCCGAGTTGGCTGAACTTCGAGCACTGATAAAACAGTCTTTGTCCAACCCTTCTGGACGAGATTTATTTAATGCCTTGTACTCTTCCTGGTGTCATTCACCAATGGCAACAATAAGTCTCTGCCTATTGGCTGG
>PISB-4
ATTGATACTACGGAGGCTATGCATTCTTTTAGATGCTGAACGAGTGTATCGAGAGTTATCGACTATCTTGGAAGGAGAGGCTGATTTAGATTTTGCCTCAGTCATGGTTCAGGTTGTTTTTGGAGATAAAATAAATAATGTATTGAAAGTTCCAGAATTTGAAGAATAAATCATGCACGGTAATAAACATATGTTATTCCCGTGTTTTGCAGGCACTAAATTTAATCCTTCTTAATTCCTCCGAGTTGGCTGAACTTCGAGCACTGATAAAACAGTCTTTGTCCAACCCTTCTGGACGAGATTTATTTAATGCCTTGTACTCTTCCTGGTGTCATTCACCAATGGCAACAATAAGTCTCTGCCTATTGGCTGG
>PISB-16
ATTGATACTACGGAGGCTATGCATTCTTTTAGATGCTGAACGAGTGTATCGAGAGTTATCGACTATCTTGGAAGGAGAGGCTGATTTAGATTTTGCCTCAGTCATGGTTCAGGTTGTTTTTGGAGATAAAATAAATAATGTATTGAAAGTTCCAGAATTTGAAGAATAAATAATGCACGGTAATAAACATATGTTATTCCCGTGTTTTGCAGGCACTAAATTTAATCCTTCTTAATTCCTCCGAGTTGGCTGAACTTCGAGCACTGATAAAACAGTCTTTGTCCAACCCTTCTGGACGAGATTTATTTAATGCCTTGTACTCTTCCTGGTGTCATTCACCAATGGCAACAATAAGTCTCTGCCTATTGGCTGG
>PISB-3
ATTGATACTACGGAGGCTATGCATTCTTTTAGATGCTGAACGAGTGTATCGAGAGTTATCGACTATCTTGGAAGGAGAGGCTGATTTAGATTTTGCCTCAGTCATGGTTCAGGTTGTTTTTGGAGATAAAATAAATAATGTATTGAAAGTTCCAGAATTTGAAGAATAAATAATGCACGGTAATAAACATATGTTATTCCCGTGTTTTGCAGGCACTAAATTTAATCCTTCTTAATTCCTCCGAGTTGGCTGAACTTCGAGCACTGATAAAACAGTCTTTGTCCAACCCTTCTGGACGAGATTTATTTAATGCCTTGTACTCTTCCTGGTGTCATTCACCAATGGCAACAATAAGTCTCTGCCTATTGGCTGG
>PISB-7
ATTGATACTACGGAGGCTATGCATTCTTTTAGATGCTGAACGAGTGTATCGAGAGTTATCGACTATCTTGGAAGGAGAGGCTGATTTAGATTTTGCCTCAGTCATGGTTCAGGTTGTTTTTGGAGATAAAATAAATAATGTATTGAAAGTTCCAGAATTTGAAGAATAAATAATGCACGGTAATAAACATATGTTATTCCCGTGTTTTGCAGGCACTAAATTTAATCCTTCTTAATTCCTCCGAGTTGGCTGAACTTCGAGCACTGATAAAACAGTCTTTGTCCAACCCTTCTGGACGAGATTTATTTAATGCCTTGTACTCTTCCTGGTGTCATTCACCAATGGCAACAATAAGTCTCTGCCTATTGGCTGG
>PISB-13
ATTGATACTACGGAGGCTATGCATTCTTTTAGATGCTGAACGAGTGTATCGAGAGTTATCGACTATCTTGGAAGGAGAGGCTGATTTAGATTTTGCCTCAGTCATGGTTCAGGTTGTTTTTGGAGATAAAATAAATAATGTATTGAAAGTTCCAGAATTTGAAGAATAAATAATGCACGGTAATAAACATATGTTATTCCCGTGTTTTGCAGGCACTAAATTTAATCCTTCTTAATTCCTCCGAGTTGGCTGAACTTCGAGCACTGATAAAACAGTCTTTGTCCAACCCTTCTGGACGAGATTTATTTAATGCCTTGTACTCTTCCTGGTGTCATTCACCAATGGCAACAATAAGTCTCTGCCTATTGGCTGG
>PISB-9
ATTGATACTACGGAGGCTATGCATTCTTTTAGATGCTGAACGAGTGTATCGAGAGTTATCGACTATCTTGGAAGGAGAGGCTGATTTAGATTTTGCCTCAGTCATGGTTCAGGTTGTTTTTGGAGATAAAATAAATAATGTATTGAAAGTTCCAGAATTTGAAGAATAAATAATGCACGGTAATAAACATATGTTATTCCCGTGTTTTGCAGGCACTAAATTTAATCCTTCTTAATTCCTCCGAGTTGGCTGAACTTCGAGCACTGATAAAACAGTCTTTGTCCAACCCTTCTGGACGAGATTTATTTAATGCCTTGTACTCTTCCTGGTGTCATTCACCAATGGCAACAATAAGTCTCTGCCTATTGGCTGG
>PISB-12
ATTGATACTACGGAGGCTATGCATTCTTTTAGATGCTGAACGAGTGTATCGAGAGTTATCGACTATCTTGGAAGGAGAGGCTGATTTAGATTTTGCCTCAGTCATGGTTCAGGTTGTTTTTGGAGATAAAATAAATAATGTATTGAAAGTTCCAGAATTTGAAGAATAAATAATGCACGGTAATAAACATATGTTATTCCCGTGTTTTGCAGGCACTAAATTTAATCCTTCTTAATTCCTCCGAGTTGGCTGAACTTCGAGCACTGATAAAACAGTCTTTGTCCAACCCTTCTGGACGAGATTTATTTAATGCCTTGTACTCTTCCTGGTGTCATTCACCAATGGCAACAATAAGTCTCTGCCTATTGGCTGG
>PISB-17
ATTGATACTACGGAGGCTATGCATTCTTTTAGATGCTGAACGAGTGTATCGAGAGTTATCGACTATCTTGGAAGGAGAGGCTGATTTAGATTTTGCCTCAGTCATGGTTCAGGTTGTTTTTGGAGATAAAATAAATAATGTATTGAAAGTTCCAGAATTTGAAGAATAAATAATGCACGGTAATAAACATATGTTATTCCCGTGTTTTGCAGGCACTAAATTTAATCCTTCTTAATTCCTCCGAGTTGGCTGAACTTCGAGCACTGATAAAACAGTCTTTGTCCAACCCTTCTGGACGAGATTTATTTAATGCCTTGTACTCTTCCTGGTGTCATTCACCAATGGCAACAATAAGTCTCTGCCTATTGGCTGG
>PISQ-1
ATTGATACTACGGAGGCTATGCATTCTTTTAGATGCTGAACGAGTGTATCGAGAGTTATCGACTATCTTGGAAGGAGAGGCTGATTTAGATTTTGCCTCAGTCATGGTTCAGGTTGATTTTGGAGATAAAATAAATAATGGATTGAAAGTTCCAGAATTTGAAGAATAAATCATGCACGGTAATAACCATATGTTATTCCCGTGTTTTGCAGGCACTAAATTTAATCCTTCTTAATTCCTCTGAGTTGGCTGAACTTCGAGCACTGATAAAACAGTCTTTGTCCAACCCTTCTGGACGAGATTTATTTAATGCCTTGTACTCTTCCTGGTGTCATTCACCAATGGCAACAATAAGTCTCTGCCTATTGGCTGG
>PISQ-2
ATTGATACTACGGAGGCTATGCATTCTTTTAGATGCTGAACGAGTGTATCGAGAGTTATCGACTATCTTGGAAGGAGAGGCTGATTTAGATTTTGCCTCAGTCATGGTTCAGGTTGATTTTGGAGATAAAATAAATAATGGATTGAAAGTTCCAGAATTTGAAGAATAAATCATGCACGGTAATAACCATATGTTATTCCCGTGTTTTGCAGGCACTAAATTTAATCCTTCTTAATTCCTCTGAGTTGGCTGAACTTCGAGCACTGATAAAACAGTCTTTGTCCAACCCTTCTGGACGAGATTTATTTAATGCCTTGTACTCTTCCTGGTGTCATTCACCAATGGCAACAATAAGTCTCTGCCTATTGGCTGG
>PICH-X1
ATTGATACTACGGAGGCTATGCATTCTTTTAGATGCTGAACGAGTGTATCGAGAGTTATCGACTATCTTGGAAGGAGAGGCTGATTTAGATTTTGCCTCAGTCATGGTTCAGGTTGTTTTTGGAGATAAAATAAATAATGTATTGAAAGTTCCAGAATTTGAAGAATAAATCATGCACGGTAATAAACATATGTTATTCCCGTGTTTTGCAGGCACTAAATTTAATCCTTCTTAATTCCTCCGAGTTGGCTGAACTTCGAGCACTGATAAAACAGTCTTTGTCCAACCCTTCTGGACGAGATTTATTTAATGCCTTGTACTCTTCCTGGTGTCATTCACCAATGGCAACAATAAGTCTCTGCCTATTGGCTGG
>PIST-11
ATTGATACTACGGAGGCTATGCATTCTTTTAGATGCTGAACGAGTGTATCGAGAGTTATCGACTATCTTGGAAGGAGAGGCTGATTTAGATTTTGCCTCAGTCATGGTTCAGGTTGTTTTTGGAGATAAAATAAATAATGTATTGAAAGTTCCAGAATTTGAAGAATAAATCATGCACGGTAATAAACATATGTTATTCCCGTGTTTTGCAGGCACTAAATTTAATCCTTCTTAATTCCTCCGAGTTGGCTGAACTTCAAGCACTGATAAAACAGTCTTTGTCCAACCCTTCTGGACGAGATTTATTTAATGCCTTGTACTCTTCCTGGTGTCATTCACCAATGGCAACAATAAGTCTCTGCCTATTGGCTGG
>PIST-15
ATTGATACTACGGAGGCTATGCATTCTTTTAGATGCTGAACGAGTGTATCGAGAGTTATCGACTATCTTGGAAGGAGAGGCTGATTTAGATTTTGCCTCAGTCATGGTTCAGGTTGTTTTTGGAGATAAAATAAATAATGTATTGAAAGTTCCAGAATTTGAAGAATAAATCATGCACGGTAATAAACATATGTTATTCCCGTGTTTTGCAGGCACTAAATTTAATCCTTCTTAATTCCTCCGAGTTGGCTGAACTTCGAGCACTGATAAAACAGTCTTTGTCCAACCCTTCTGGACGAGATTTATTTAATGCCTTGTACTCTTCCTGGTGTCATTCACCAATGGCAACAATAAGTCTCTGCCTATTGGCTGG
>PIST-12
ATTGATACTACGGAGGCTATGCATTCTTTTAGATGCTGAACGAGTGTATCGAGAGTTATCGACTATCTTGGAAGGAGAGGCTGATTTAGATTTTGCCTCAGTCATGGTTCAGGTTGTTTTTGGAGATAAAATAAATAATGTATTGAAAGTTCCAGAATTTGAAGAATAAATCATGCACGGTAATAAACATATGTTATTCCCGTGTTTTGCAGGCACTAAATTTAATCCTTCTTAATTCCTCCGAGTTGGCTGAACTTCGAGCACTGATAAAACAGTCTTTGTCCAACCCTTCTGGACGAGATTTATTTAATGCCTTGTACTCTTCCTGGTGTCATTCACCAATGGCAACAATAAGTCTCTGCCTATTGGCTGG
>PIST-1
ATTGATACTACGGAGGCTATGCATTCTTTTAGATGCTGAACGAGTGTATCGAGAGTTATCGACTATCTTGGAAGGAGAGGCTGATTTAGATTTTGCCTCAGTCATGGTTCAGGTTGTTTTTGGAGATAAAATAAATAATGTATTGAAAGTTCCAGAATTTGAAGAATAAATCATGCACGGTAATAAACATATGTTATTCCCGTGTTTTGCAGGCACTAAATTTAATCCTTCTTAATTCCTCCGAGTTGGCTGAACTTCGAGCACTGATAAAACAGTCTTTGTCCAACCCTTCTGGACGAGATTTATTTAATGCCTTGTACTCTTCCTGGTGTCATTCACCAATGGCAACAATAAGTCTCTGCCTATTGGCTGG
>PIST-14
ATTGATACTACGGAGGCTATGCATTCTTTTAGATGCTGAACGAGTGTATCGAGAGTTATCGACTATCTTGGAAGGAGAGGCTGATTTAGATTTTGCCTCAGTCATGGTTCAGGTTGTTTTTGGAGATAAAATAAATAATGTATTGAAAGTTCCAGAATTTGAAGAATAAATCATGCACGGTAATAAACATATGTTATTCCCGTGTTTTGCAGGCACTAAATTTAATCCTTCTTAATTCCTCCGAGTTGGCTGAACTTCGAGCACTGATAAAACAGTCTTTGTCCAACCCTTCTGGACGAGATTTATTTAATGCCTTGTACTCTTCCTGGTGTCATTCACCAATGGCAACAATAAGTCTCTGCCTATTGGCTGG
>PIST-9
ATTGATACTACGGAGGCTATGCATTCTTTTAGATGCTGAACGAGTGTATCGAGAGTTATCGACTATCTTGGAAGGAGAGGCTGATTTAGATTTTGCCTCAGTCATGGTTCAGGTTGTTTTTGGAGATAAAATAAATAATGTATTGAAAGTTCCAGAATTTGAAGAATAAATCATGCACGGTAATAAACATATGTTATTCCCGTGTTTTGCAGGCACTAAATTTAATCCTTCTTAATTCCTCCGAGTTGGCTGAACTTCGAGCACTGATAAAACAGTCTTTGTCCAACCCTTCTGGACGAGATTTATTTAATGCCTTGTACTCTTCCTGGTGTCATTCACCAATGGCAACAATAAGTCTCTGCCTATTGGCTGG
>PIST-7
ATTGATACTACGGAGGCTATGCATTCTTTTAGATGCTGAACGAGTGTATCGAGAGTTATCGACTATCTTGGAAGGAGAGGCTGATTTAGATTTTGCCTCAGTCATGGTTCAGGTTGTTTTTGGAGATAAAATAAATAATGTATTGAAAGTTCCAGAATTTGAAGAATAAATCATGCACGGTAATAAACATATGTTATTCCCGTGTTTTGCAGGCACTAAATTTAATCCTTCTTAATTCCTCCGAGTTGGCTGAACTTCGAGCACTGATAAAACAGTCTTTGTCCAACCCTTCTGGACGAGATTTATTTAATGCCTTGTACTCTTCCTGGTGTCATTCACCAATGGCAACAATAAGTCTCTGCCTATTGGCTGG
>PIST-13
ATTGATACTACGGAGGCTATGCATTCTTTTAGATGCTGAACGAGTGTATCGAGAGTTATCGACTATCTTGGAAGGAGAGGCTGATTTAGATTTTGCCTCAGTCATGGTTCAGGTTGTTTTTGGAGATAAAATAAATAATGTATTGAAAGTTCCAGAATTTGAAGAATAAATCATGCACGGTAATAAACATATGTTATTCCCGTGTTTTGCAGGCACTAAATTTAATCCTTCTTAATTCCTCCGAGTTGGCTGAACTTCGAGCACTGATAAAACAGTCTTTGTCCAACCCTTCTGGACGAGATTTATTTAATGCCTTGTACTCTTCCTGGTGTCATTCACCAATGGCAACAATAAGTCTCTGCCTATTGGCTGG
>PIST-10
ATTGATACTACGGAGGCTATGCATTCTTTTAGATGCTGAACGAGTGTATCGAGAGTTATCGACTATCTTGGAAGGAGAGGCTGATTTAGATTTTGCCTCAGTCATGGTTCAGGTTGTTTTTGGAGATAAAATAAATAATGTATTGAAAGTTCCAGAATTTGAAGAATAAATCATGCACGGTAATAAACATATGTTATTCCCGTGTTTTGCAGGCACTAAATTTAATCCTTCTTAATTCCTCCGAGTTGGCTGAACTTCGAGCACTGATAAAACAGTCTTTGTCCAACCCTTCTGGACGAGATTTATTTAATGCCTTGTACTCTTCCTGGTGTCATTCACCAATGGCAACAATAAGTCTCTGCCTATTGGCTGG
>PICH-X3
NNNNNNNNNNNNNNNNNNNNNNNNTCTTTTAGATGCTGAACGAGTGTATCGAGAGTTATCGACTATCTTGGAAGGAGAGGCTGATTTAGATTTTGCCTCAGTCATGGTTCAGGTTGTTTTTGGAGATAAAATAAATAATGTATTGAAAGTTCCAGAATTTGAAGAATAAATCATGCACGGTAATAAACATATGTTATTCCTGTGTTTTGCAGGCACTAAATTTAATCCTTCTTAATTCCTCCGAGTTGGCTGAACTTCGAGCACTGATAAAACAGTCTTTGTCCAACCCTTCTGGACGAGATTTATTTAATGCCTTGTACTCTTCCTGGTGTCATTCACCAATGGCAACAATAAGTCTCTGCCTATTGGCTGG
>PIST-5
ATTGATACTACGGAGGCTATGCATTCTTTTAGATGCTGAACGAGTGTATCGAGAGTTATCGACTATCTTGGAAGGAGAGGCTGATTTAGATTTTGCCTCAGTCATGGTTCAGGTTGTTTTTGGAGATAAAATAAATAATGTATTGAAAGTTCCAGAATTTGAAGAATAAATCATGCACGGTAATAAACATATGTTATTCCCGTGTTTTGCAGGCACTAAATTTAATCCTTCTTAATTCCTCCGAGTTGGCTGAACTTCGAGCACTGATAAAACAGTCTTTGTCCAACCCTTCTGGACGAGATTTATTTAATGCCTTGTACTCTTCCTGGTGTCATTCACCAATGGCAACAATAAGTCTCTGCCTATTGGCTGG
>PIST-2
ATTGATACTACGGAGGCTATGCATTCTTTTAGATGCTGAACGAGTGTATCGAGAGTTATCGACTATCTTGGAAGGAGAGGCTGATTTAGATTTTGCCTCAGTCATGGTTCAGGTTGTTTTTGGAGATAAAATAAATAATGTATTGAAAGTTCCAGAATTTGAAGAATAAATCATGCACGGTAATAAACATATGTTATTCCCGTGTTTTGCAGGCACTAAATTTAATCCTTCTTAATTCCTCCGAGTTGGCTGAACTTCGAGCACTGATAAAACAGTCTTTGTCCAACCCTTCTGGACGAGATTTATTTAATGCCTTGTACTCTTCCTGGTGTCATTCACCAATGGCAACAATAAGTCTCTGCCTATTGGCTGG
>PIST-8
ATTGATACTACGGAGGCTATGCATTCTTTTAGATGCTGAACGAGTGTATCGAGAGTTATCGACTATCTTGGAAGGAGAGGCTGATTTAGATTTTGCCTCAGTCATGGTTCAGGTTGTTTTTGGAGATAAAATAAATAATGTATTGAAAGTTCCAGAATTTGAAGAATAAATCATGCACGGTAATAAACATATGTTATTCCCGTGTTTTGCAGGCACTAAATTTAATCCTTCTTAATTCCTCCGAGTTGGCTGAACTTCGAGCACTGATAAAACAGTCTTTGTCCAACCCTTCTGGACGAGATTTATTTAATGCCTTGTACTCTTCCTGGTGTCATTCACCAATGGCAACAATAAGTCTCTGCCTATTGGCTGG
>PIST-19
ATTGATACTACGGAGGCTATGCATTCTTTTAGATGCTGAACGAGTGTATCGAGAGTTATCGACTATCTTGGAAGGAGAGGCTGATTTAGATTTTGCCTCAGTCATGGTTCAGGTTGTTTTTGGAGATAAAATAAATAATGTATTGAAAGTTCCAGAATTTGAAGAATAAATCATGCACGGTAATAAACATATGTTATTCCCGTGTTTTGCAGGCACTAAATTTAATCCTTCTTAATTCCTCCGAGTTGGCTGAACTTCGAGCACTGATAAAACAGTCTTTGTCCAACCCTTCTGGACGAGATTTATTTAATGCCTTGTACTCTTCCTGGTGTCATTCACCAATGGCAACAATAAGTCTCTGCCTATTGGCTGG
>PIST-6
ATTGATACTACGGAGGCTATGCATTCTTTTAGATGCTGAACGAGTGTATCGAGAGTTATCGACTATCTTGGAAGGAGAGGCTGATTTAGATTTTGCCTCAGTCATGGTTCAGGTTGTTTTTGGAGATAAAATAAATAATGTATTGAAAGTTCCAGAATTTGAAGAATAAATCATGCACGGTAATAAACATATGTTATTCCCGTGTTTTGCAGGCACTAAATTTAATCCTTCTTAATTCCTCCGAGTTGGCTGAACTTCGAGCACTGATAAAACAGTCTTTGTCCAACCCTTCTGGACGAGATTTATTTAATGCCTTGTACTCTTCCTGGTGTCATTCACCAATGGCAACAATAAGTCTCTGCCTATTGGCTGG
>PIST-4
ATTGATACTACGGAGGCTATGCATTCTTTTAGATGCTGAACGAGTGTATCGAGAGTTATCGACTATCTTGGAAGGAGAGGCTGATTTAGATTTTGCCTCAGTCATGGTTCAGGTTGTTTTTGGAGATAAAATAAATAATGTATTGAAAGTTCCAGAATTTGAAGAATAAATCATGCACGGTAATAAACATATGTTATTCCCGTGTTTTGCAGGCACTAAATTTAATCCTTCTTAATTCCTCCGAGTTGGCTGAACTTCGAGCACTGATAAAACAGTCTTTGTCCAACCCTTCTGGACGAGATTTATTTAATGCCTTGTACTCTTCCTGGTGTCATTCACCAATGGCAACAATAAGTCTCTGCCTATTGGCTGG
>PICH-X2
ATTGATACTACGGAGGCTATGCATTCTTTTAGATGCTGAACGAGTGTATCGAGAGTTATCGACTATCTTGGAAGGAGAGGCTGATTTAGATTTTGCCTCAGTCATGGTTCAGGTTGTTTTTGGAGATAAAATAAATAATGTATTGAAAGTTCCAGAATTTGAAGAATAAATCATGCACGGTAATAAACATATGTTATTCCCGTGTTTTGCAGGCACTAAATTTAATCCTTCTTAATTCCTCCGAGTTGGCTGAACTTCGAGCACTGATAAAACAGTCTTTGTCCAACCCTTCTGGACGAGATTTATTTAATGCCTTGTACTCTTCCTGGTGTCATTCACCAATGGCAACAATAAGTCTCTGCCTATTGGCTGG
>PIST-3
ATTGATACTACGGAGGCTATGCATTCTTTTAGATGCTGAACGAGTGTATCGAGAGTTATCGACTATCTTGGAAGGAGAGGCTGATTTAGATTTTGCCTCAGTCATGGTTCAGGTTGTTTTTGGAGATAAAATAAATAATGTATTGAAAGTTCCAGAATTTGAAGAATAAATCATGCACGGTAATAAACATATGTTATTCCCGTGTTTTGCAGGCACTAAATTTAATCCTTCTTAATTCCTCCGAGTTGGCTGAACTTCGAGCACTGATAAAACAGTCTTTGTCCAACCCTTCTGGACGAGATTTATTTAATGCCTTGTACTCTTCCTGGTGTCATTCACCAATGGCAACAATAAGTCTCTGCCTATTGGCTGG
>PILA-29
ATTGATACTACGGAGGCTATGCATTCTTTTAGATGCTGAACGAGTGTATCGAGAGTTATCGACTATCTTGGAAGGAGAGGCTGATTTAGATTTTGCCTCAGTCATGGTTCAGGTTGTTTTTGGAGATAAAATAAATAATGTATTGAAAGTTCCAGAATTTGAAGAATAAATCATGCACGGTAATAAACATATGTTATTCCCGTGTTTTGCAGGCACTAAATTTAATCCTTCTTAATTCCTCCGAGTTGGCTGAACTTCGAGCACTGATAAAACAGTCTTTGTCCAACCCTTCTGGACGAGATTTATTTAATGCCTTGTACTCTTCCTGGTGTCATTCACCAATGGCAACAATAAGTCTCTGCCTATTGGCTGG
>PILA-21
ATTGATACTACGGAGGCTATGCATTCTTTTAGATGCTGAACGAGTGTATCGAGAGTTATCGACTATCTTGGAAGGAGAGGCTGATTTAGATTTTGCCTCAGTCATGGTTCAGGTTGTTTTTGGAGATAAAATAAATAATGTATTGAAAGTTCCAGAATTTGAAGAATAAATCATGCACGGTAATAAACATATGTTATTCCCGTGTTTTGCAGGCACTAAATTTAATCCTTCTTAATTCCTCCGAGTTGGCTGAACTTCGAGCACTGATAAAACAGTCTTTGTCCAACCCTTCTGGACGAGATTTATTTAATGCCTTGTACTCTTCCTGGTGTCATTCACCAATGGCAACAATAAGTCTCTGCCTATTGGCTGG
>PILA-23
ATTGATACTACGGAGGCTATGCATTCTTTTAGATGCTGAACGAGTGTATCGAGAGTTATCGACTATCTTGGAAGGAGAGGCTGATTTAGATTTTGCCTCAGTCATGGTTCAGGTTGTTTTTGGAGATAAAATAAATAATGTATTGAAAGTTCCAGAATTTGAAGAATAAATCATGCACGGTAATAAACATATGTTATTCCCGTGTTTTGCAGGCACTAAATTTAATCCTTCTTAATTCCTCCGAGTTGGCTGAACTTCGAGCACTGATAAAACAGTCTTTGTCCAACCCTTCTGGACGAGATTTATTTAATGCCTTGTACTCTTCCTGGTGTCATTCACCAATGGCAACAATAAGTCTCTGCCTATTGGCTGG
>PILA-28
ATTGATACTACGGAGGCTATGCATTCTTTTAGATGCTGAACGAGTGTATCGAGAGTTATCGACTATCTTGGAAGGAGAGGCTGATTTAGATTTTGCCTCAGTCATGGTTCAGGTTGTTTTTGGAGATAAAATAAATAATGTATTGAAAGTTCCAGAATTTGAAGAATAAATCATGCACGGTAATAAACATATGTTATTCCCGTGTTTTGCAGGCACTAAATTTAATCCTTCTTAATTCCTCCGAGTTGGCTGAACTTCGAGCACTGATAAAACAGTCTTTGTCCAACCCTTCTGGACGAGATTTATTTAATGCCTTGTACTCTTCCTGGTGTCATTCACCAATGGCAACAATAAGTCTCTGCCTATTGGCTGG
>PILA-24
ATTGATACTACGGAGGCTATGCATTCTTTTAGATGCTGAACGAGTGTATCGAGAGTTATCGACTATCTTGGAAGGAGAGGCTGATTTAGATTTTGCCTCAGTCATGGTTCAGGTTGTTTTTGGAGATAAAATAAATAATGTATTGAAAGTTCCAGAAATTGAAGAATAAATAATGCACGGTAATAAACATATGTTATTCCCGTGTTTTGCAGGCACTAAATTTAATCCTTCTTAATTCCTCCGAGTTGGCTGAACTTCGAGCACTGATAAAACAGTCTTTGTCCAACCCTTCTGGACGAGATTTATTTAATGCCTTGTACTCTTCCTGGTGTCATTCACCAATGGCAACAATAAGTCTCTGCCTATTGGCTGG
>PILA-27
ATTGATACTACGGAGGCTATGCATTCTTTTAGATGCTGAACGAGTGTATCGAGAGTTATCGACTATCTTGGAAGGAGAGGCTGATTTAGATTTTGCCTCAGTCATGGTTCAGGTTGTTTTTGGAGATAAAATAAATAATGTATTGAAAGTTCCAGAATTTGAAGAATAAATCATGCACGGTAATAAACATATGTTATTCCCGTGTTTTGCAGGCACTAAATTTAATCCTTCTTAATTCCTCCGAGTTGGCTGAACTTCGAGCACTGATAAAACAGTCTTTGTCCAACCCTTCTGGACGAGATTTATTTAATGCCTTGTACTCTTCCTGGTGTCATTCACCAATGGCAACAATAAGTCTCTGCCTATTGGCTGG
>PILA-19
ATTGATACTACGGAGGCTATGCATTCTTTTAGATGCTGAACGAGTGTATCGAGAGTTATCGACTATCTTGGAAGGAGAGGCTGATTTAGATTTTGCCTCAGTCATGGTTCAGGTTGTTTTTGGAGATAAAATAAATAATGTATTGAAAGTTCCAGAATTTGAAGAATAAATCATGCACGGTAATAAACATATGTTATTCCCGTGTTTTGCAGGCACTAAATTTAATCCTTCTTAATTCCTCCGAGTTGGCTGAACTTCGAGCACTGATAAAACAGTCTTTGTCCAACCCTTCTGGACGAGATTTATTTAATGCCTTGTACTCTTCCTGGTGTCATTCACCAATGGCAACAATAAGTCTCTGCCTATTGGCTGG
>PILA-17
ATTGATACTACGGAGGCTATGCATTCTTTTAGATGCTGAACGAGTGTATCGAGAGTTATCGACTATCTTGGAAGGAGAGGCTGATTTAGATTTTGCCTCAGTCATGGTTCAGGTTGTTTTTGGAGATAAAATAAATAATGTATTGAAAGTTCCAGAATTTGAAGAATAAATCATGCACGGTAATAAACATATGTTATTCCCGTGTTTTGCAGGCACTAAATTTAATCCTTCTTAATTCCTCCGAGTTGGCTGAACTTCGAGCACTGATAAAACAGTCTTTGTCCAACCCTTCTGGACGAGATTTATTTAATGCCTTGTACTCTTCCTGGTGTCATTCACCAATGGCAACAATAAGTCTCTGCCTATTGGCTGG
>PILA-26
ATTGATACTACGGAGGCTATGCATTCTTTTAGATGCTGAACGAGTGTATCGAGAGTTATCGACTATCTTGGAAGGAGAGGCTGATTTAGATTTTGCCTCAGTCATGGTTCAGGTTGTTTTTGGAGATAAAATAAATAATGTATTGAAAGTTCCAGAATTTGAAGAATAAATCATGCACGGTAATAAACATATGTTATTCCCGTGTTTTGCAGGCACTAAATTTAATCCTTCTTAATTCCTCCGAGTTGGCTGAACTTCGAGCACTGATAAAACAGTCTTTGTCCAACCCTTCTGGACGAGATTTATTTAATGCCTTGTACTCTTCCTGGTGTCATTCACCAATGGCAACAATAAGTCTCTGCCTATTGGCTGG
>PILA-18
ATTGATACTACGGAGGCTATGCATTCTTTTAGATGCTGAACGAGTGTATCGAGAGTTATCGACTATCTTGGAAGGAGAGGCTGATTTAGATTTTGCCTCAGTCATGGTTCAGGTTGTTTTTGGAGATAAAATAAATAATGTATTGAAAGTTCCAGAATTTGAAGAATAAATCATGCACGGTAATAAACATATGTTATTCCCGTGTTTTGCAGGCACTAAATTTAATCCTTCTTAATTCCTCCGAGTTGGCTGAACTTCGAGCACTGATAAAACAGTCTTTGTCCAACCCTTCTGGACGAGATTTATTTAATGCCTTGTACTCTTCCTGGTGTCATTCACCAATGGCAACAATAAGTCTCTGCCTATTGGCTGG
>PILA-22
ATTGATACTACGGAGGCTATGCATTCTTTTAGATGCTGAACGAGTGTATCGAGAGTTATCGACTATCTTGGAAGGAGAGGCTGATTTAGATTTTGCCTCAGTCATGGTTCAGGTTGTTTTTGGAGATAAAATAAATAATGTATTGAAAGTTCCAGAATTTGAAGAATAAATCATGCACGGTAATAAACATATGTTATTCCCGTGTTTTGCAGGCACTAAATTTAATCCTTCTTAATTCCTCCGAGTTGGCTGAACTTCGAGCACTGATAAAACAGTCTTTGTCCAACCCTTCTGGACGAGATTTATTTAATGCCTTGTACTCTTCCTGGTGTCATTCACCAATGGCAACAATAAGTCTCTGCCTATTGGCTGG
>PILA-20
ATTGATACTACGGAGGCTATGCATTCTTTTAGATGCTGAACGAGTGTATCGAGAGTTATCGACTATCTTGGAAGGAGAGGCTGATTTAGATTTTGCCTCAGTCATGGTTCAGGTTGTTTTTGGAGATAAAATAAATAATGTATTGAAAGTTCCAGAATTTGAAGAATAAATCATGCACGGTAATAAACATATGTTATTCCCGTGTTTTGCAGGCACTAAATTTAATCCTTCTTAATTCCTCCGAGTTGGCTGAACTTCGAGCACTGATAAAACAGTCTTTGTCCAACCCTTCTGGACGAGATTTATTTAATGCCTTGTACTCTTCCTGGTGTCATTCACCAATGGCAACAATAAGTCTCTGCCTATTGGCTGG
