# Supplementary material for: An empirical evaluation of two-stage species tree inference strategies using a multilocus dataset from North American pines
Source: BMC Evol Biol. 2014 Mar 29;14:67. doi: 10.1186/1471-2148-14-67 (PMC4021425; doi:10.1186/1471-2148-14-67)
Supplement: Additional file 3 — Zip archive containing data filesDp,Dp,0,Ds,Ds,0, and a description of these files. [file 1471-2148-14-67-S3.zip › DeGiorgioEtAl_2014_AdditionalFile1/Dataset_Dp/0_14122_02.fas]

>PIAL-8
AAGATGGTGGGGCGCAATTAAAAAGAAGGCGGCAGATGCTGTTGGAAGGATTAGCAGCTTCTCTGCACTTAGTTGATCCTCTTGGAACAGAGGGTGGCCATCCAATTGGGTTGGCTCCAAAAGATGACCTCGTTTTTCTACGCCTGGTTTCTCTTCCCAAAGGCAGAAAACTTTTATCAAAATACCTTCAGCTTCTCACACCTGGAAGTGAACTTGCACGAATTGTCTCCATGGCAGTTTTTCGTCATTTGCGTTTTTTGTTTGGTAGCTTAACTCCAGATCCCAGTGCTACAGTTGGACTTGCGAAGACTGTGGCTATGTGTGTTTTCAACATGGATTTAGATGCCCTTATT
>PIAL-15
AAGATGGTGGGGCGCAATTAAAAAGAAGGCGGCAGATGCTGTTGGAAGGATTAGCAGCTTCTCTGCACTTAGTTGATCCTCTTGGAACAGAGGGTGGCCATCCAATTGGGTTGGCTCCAAAAGATGACCTCGTTTTTCTACGCCTGGTTTCTCTTCCCAAAGGCAGAAAACTTTTATCAAAATACCTTCAGCTTCTCACACCTGGAAGTGAACTTGCACGAATTGTCTCCATGGCAGTTTTTCGTCATTTGCGTTTTTTGTTTGGTAGCTTAACTCCAGATCCCAGTGCTACAGTTGGACTTGCGAAGACTGTGGCTATGTGTGTTTTCAACATGGATTTAGATGCCCTTATT
>PIAL-5
AAGATGGTGGGGCGCAATTAAAAAGAAGGCGGCAGATGCTGTTGGAAGGATTAGCAGCTTCTCTGCACTTAGTTGATCCTCTTGGAACAGAGGGTGGCCATCCAATTGGGTTGGCTCCAAAAGATGACCTCGTTTTTCTACGCCTGGTTTCTCTTCCCAAAGGCAGAAAACTTTTATCAAAATACCTTCAGCTTCTCACACCTGGAAGTGAACTTGCACGAATTGTCTCCATGGCAGTTTTTCGTCATTTGCGTTTTTTGTTTGGTAGCTTAACTCCAGATCCCAGTGCTACAGTTGGACTTGCGAAGACTGTGGCTATGTGTGTTTTCAACATGGATTTAGATGCCCTTATT
>PIAL-13
AAGATGGTGGGGCGCAATTAAAAAGAAGGCGGCAGATGCTGTTGGAAGGATTAGCAGCTTCTCTGCACTTAGTTGATCCTCTTGGAACAGAGGGTGGCCATCCAATTGGGTTGGCTCCAAAAGATGACCTCGTTTTTCTACGCCTGGTTTCTCTTCCCAAAGGCAGAAAACTTTTATCAAAATACCTTCAGCTTCTCACACCTGGAAGTGAACTTGCACGAATTGTCTCCATGGCAGTTTTTCGTCATTTGCGTTTTTTGTTTGGTAGCTTAACTCCAGATCCCAGTGCTACAGTTGGACTTGCGAAGACTGTGGCTATGTGTGTTTTCAACATGGATTTAGATGCCCTTATT
>PIAL-16
AAGATGGTGGGGCGCAATTAAAAAGAAGGCGGCAGATGCTGTTGGAAGGATTAGCAGCTTCTCTGCACTTAGTTGATCCTCTTGGAACAGAGGGTGGCCATCCAATTGGGTTGGCTCCAAAAGATGACCTCGTTTTTCTACGCCTGGTTTCTCTTCCCAAAGGCAGAAAACTTTTATCAAAATACCTTCAGCTTCTCACACCTGGAAGTGAACTTGCACGAATTGTCTCCATGGCAGTTTTTCGTCATTTGCGTTTTTTGTTTGGTAGCTTAACTCCAGATCCCAGTGCTACAGTTGGACTTGCGAAGACTGTGGCTATGTGTGTTTTCAACATGGATTTAGATGCCCTTATT
>PIAL-9
AAGATGGTGGGGCGCAATTAAAAAGAAGGCGGCAGATGCTGTTGGAAGGATTAGCAGCTTCTCTGCACTTAGTTGATCCTCTTGGAACAGAGGGTGGCCATCCAATTGGGTTGGCTCCAAAAGATGACCTCGTTTTTCTACGCCTGGTTTCTCTTCCCAAAGGCAGAAAACTTTTATCAAAATACCTTCAGCTTCTCACACCTGGAAGTGAACTTGCACGAATTGTCTCCATGGCAGTTTTTCGTCATTTGCGTTTTTTGTTTGGTAGCTTAACTCCAGATCCCAGTGCTACAGTTGGACTTGCGAAGACTGTGGCTATGTGTGTTTTCAACATGGATTTAGATGCCCTTATT
>PIAL-12
AAGATGGTGGGGCGCAATTAAAAAGAAGGCGGCAGATGCTGTTGGAAGGATTAGCAGCTTCTCTGCACTTAGTTGATCCTCTTGGAACAGAGGGTGGCCATCCAATTGGGTTGGCTCCAAAAGATGACCTCGTTTTTCTACGCCTGGTTTCTCTTCCCAAAGGCAGAAAACTTTTATCAAAATACCTTCAGCTTCTCACACCTGGAAGTGAACTTGCACGAATTGTCTCCATGGCAGTTTTTCGTCATTTGCGTTTTTTGTTTGGTAGCTTAACTCCAGATCCCAGTGCTACAGTTGGACTTGCGAAGACTGTGGCTATGTGTGTTTTCAACATGGATTTAGATGCCCTTATT
>PIAL-3
AAGATGGTGGGGCGCAATTAAAAAGAAGGCGGCAGATGCTGTTGGAAGGATTAGCAGCTTCTCTGCACTTAGTTGATCCTCTTGGAACAGAGGGTGGCCATCCAATTGGGTTGGCTCCAAAAGATGACCTCGTTTTTCTACGCCTGGTTTCTCTTCCCAAAGGCAGAAAACTTTTATCAAAATACCTTCAGCTTCTCACACCTGGAAGTGAACTTGCACGAATTGTCTCCATGGCAGTTTTTCGTCATTTGCGTTTTTTGTTTGGTAGCTTAACTCCAGATCCCAGTGCTACAGTTGGACTTGCGAAGACTGTGGCTATGTGTGTTTTCAACATGGATTTAGATGCCCTTATT
>PIAL-6
AAGATGGTGGGGCGCAATTAAAAAGAAGGCGGCAGATGCTGTTGGAAGGATTAGCAGCTTCTCTGCACTTAGTTGATCCTCTTGGAACAGAGGGTGGCCATCCAATTGGGTTGGCTCCAAAAGATGACCTCGTTTTTCTACGCCTGGTTTCTCTTCCCAAAGGCAGAAAACTTTTATCAAAATACCTTCAGCTTCTCACACCTGGAAGTGAACTTGCACGAATTGTCTCCATGGCAGTTTTTCGTCATTTGCGTTTTTTGTTTGGTAGCTTAACTCCAGATCCCAGTGCTACAGTTGGACTTGCGAAGACTGTGGCTATGTGTGTTTTCAACATGGATTTAGATGCCCTTATT
>PIAL-10
AAGATGGTGGGGCGCAATTAAAAAGAAGGCGGCAGATGCTGTTGGAAGGATTAGCAGCTTCTCTGCACTTAGTTGATCCTCTTGGAACAGAGGGTGGCCATCCAATTGGGTTGGCTCCAAAAGATGACCTCGTTTTTCTACGCCTGGTTTCTCTTCCCAAAGGCAGAAAACTTTTATCAAAATACCTTCAGCTTCTCACACCTGGAAGTGAACTTGCACGAATTGTCTCCATGGCAGTTTTTCGTCATTTGCGTTTTTTGTTTGGTAGCTTAACTCCAGATCCCAGTGCTACAGTTGGACTTGCGAAGACTGTGGCTATGTGTGTTTTCAACATGGATTTAGATGCCCTTATT
>PIAL-7
AAGATGGTGGGGCGCAATTAAAAAGAAGGCGGCAGATGCTGTTGGAAGGATTAGCAGCTTCTCTGCACTTAGTTGATCCTCTTGGAACAGAGGGTGGCCATCCAATTGGGTTGGCTCCAAAAGATGACCTCGTTTTTCTACGCCTGGTTTCTCTTCCCAAAGGCAGAAAACTTTTATCAAAATACCTTCAGCTTCTCACACCTGGAAGTGAACTTGCACGAATTGTCTCCATGGCAGTTTTTCGTCATTTGCGTTTTTTGTTTGGTAGCTTAACTCCAGATCCCAGTGCTACAGTTGGACTTGCGAAGACTGTGGCTATGTGTGTTTTCAACATGGATTTAGATGCCCTTATT
>PIAL-17
AAGATGGTGGGGCGCAATTAAAAAGAAGGCGGCAGATGCTGTTGGAAGGATTAGCAGCTTCTCTGCACTTAGTTGATCCTCTTGGAACAGAGGGTGGCCATCCAATTGGGTTGGCTCCAAAAGATGACCTCGTTTTTCTACGCCTGGTTTCTCTTCCCAAAGGCAGAAAACTTTTATCAAAATACCTTCAGCTTCTCACACCTGGAAGTGAACTTGCACGAATTGTCTCCATGGCAGTTTTTCGTCATTTGCGTTTTTTGTTTGGTAGCTTAACTCCAGATCCCAGTGCTACAGTTGGACTTGCGAAGACTGTGGCTATGTGTGTTTTCAACATGGATTTAGATGCCCTTATT
>PIAL-2
AAGATGGTGGGGCGCAATTAAAAAGAAGGCGGCAGATGCTGTTGGAAGGATTAGCAGCTTCTCTGCACTTAGTTGATCCTCTTGGAACAGAGGGTGGCCATCCAATTGGGTTGGCTCCAAAAGATGACCTCGTTTTTCTACGCCTGGTTTCTCTTCCCAAAGGCAGAAAACTTTTATCAAAATACCTTCAGCTTCTCACACCTGGAAGTGAACTTGCACGAATTGTCTCCATGGCAGTTTTTCGTCATTTGCGTTTTTTGTTTGGTAGCTTAACTCCAGATCCCAGTGCTACAGTTGGACTTGCGAAGACTGTGGCTATGTGTGTTTTCAACATGGATTTAGATGCCCTTATT
>PIAY-1
AAGATGGTGGGGCGCAATTAAAAAGAAGGCGGCAGATGCTGTTGGAAGGATTAGCAGCTTCTCTGCACTTAGTTGATCCTCTTGGAACAGAGGGTGGCCATCCAATTGGGTTGGCTCCAAAAGATGACCTCGTTTTTCTACGCCTGGTTTCTCTTCCCAAAGGCAGAAAACTGTTATCAAAATACCTTCAGCTTCTCACACCTGGAAGTGAACTTGCACGAATTGTCTCCATGGCAGTTTTTCGTCATTTGCGTTTTTTGTTTGGTAGCTTAACTCCAGATCCCAGTGCTACAGTTGGACTTGCGAAGACTGTGGCTATGTGTGTTTTCAACATGGATTTAGATGCCCTTATT
>PIAY-19
AAGATGGTGGGGCGCAATTAAAAAGAAGGCGGCAGATGCTGTTGGAAGGATTAGCAGCTTCTCTGCACTTAGTTGATCCTCTTGGAACAGAGGGTGGCCATCCAATTGGGTTGGCTCCAAAAGATGACCTCGTTTTTCTACGCCTGGTTTCTCTTCCCAAAGGCAGAAAACTTTTATCAAAATACCTTCAGCTTCTCACACCTGGAAGTGAACTTGCACGAATTGTCTCCATGGCAGTTTTTCGTCATTTGCGTTTTTTGTTTGGTAGCTTAACTCCAGATCCCAGTGCTACAGTTGGACTTGCGAAGACTGTGGCTATGTGTGTTTTCAACATGGATTTAGATGCCCTTATT
>PIAY-5
AAGATGGTGGGGCGCAATTAAAAAGAAGGCGGCAGATGCTGTTGGAAGGATTAGCAGCTTCTCTGCACTTAGTTGATCCTCTTGGAACAGAGGGTGGCCATCCAATTGGGTTGGCTCCAAAAGATGACCTCGTTTTTCTACGCCTGGTTTCTCTTCCCAAAGGCAGAAAACTTTTATCAAAATACCTTCAGCTTCTCACACCTGGAAGTGAACTTGCACGAATTGTCTCCATGGCAGTTTTTCGTCATTTGCGTTTTTTGTTTGGTAGCTTAACTCCAGATCCCAGTGCTACAGTTGGACTTGCGAAGACTGTGGCTATGTGTGTTTTCAACATGGATTTAGATGCCCTTATT
>PIAY-15
AAGATGGTGGGGCGCAATTAAAAAGAAGGCGGCAGATGCTGTTGGAAGGATTAGCAGCTTCTCTGCACTTAGTTGATCCTCTTGGAACAGAGGGTGGCCATCCAATTGGGTTGGCTCCAAAAGATGACCTCGTTTTTCTACGCCTGGTTTCTCTTCCCAAAGGCAGAAAACTTTTATCAAAATACCTTCAGCTTCTCACACCTGGAAGTGAACTTGCACGAATTGTCTCCATGGCAGTTTTTCGTCATTTGCGTTTTTTGTTTGGTAGCTTAACTCCAGATCCCAGTGCTACAGTTGGACTTGCGAAGACTGTGGCTATGTGTGTTTTCAACATGGATTTAGATGCCCTTATT
>PIAY-8
AAGATGGTGGGGCGCAATTAAAAAGAAGGCGGCAGATGCTGTTGGAAGGATTAGCAGCTTCTCTGCACTTAGTTGATCCTCTTGGAACAGAGGGTGGCCATCCAATTGGGTTGGCTCCAAAAGATGACCTCGTTTTTCTACGCCTGGTTTCTCTTCCCAAAGGCAGAAAACTGTTATCAAAATACCTTCAGCTTCTCACACCTGGAAGTGAACTTGCACGAATTGTCTCCATGGCAGTTTTTCGTCATTTGCGTTTTTTGTTTGGTAGCTTAACTCCAGATCCCAGTGCTACAGTTGGACTTGCGAAGACTGTGGCTATGTGTGTTTTCAACATGGATTTAGATGCCCTTATT
>PIAY-10
AAGATGGTGGGGCGCAATTAAAAAGAAGGCGGCAGATGCTGTTGGAAGGATTAGCAGCTTCTCTGCACTTAGTTGATCCTCTTGGAACAGAGGGTGGCCATCCAATTGGGTTGGCTCCAAAAGATGACCTCGTTTTTCTACGCCTGGTTTCTCTTCCCAAAGGCAGAAAACTTTTATCAAAATACCTTCAGCTTCTCACACCTGGAAGTGAACTTGCACGAATTGTCTCCATGGCAGTTTTTCGTCATTTGCGTTTTTTGTTTGGTAGCTTAACTCCAGATCCCAGTGCTACAGTTGGACTTGCGAAGACTGTGGCTATGTGTGTTTTCAACATGGATTTAGATGCCCTTATT
>PIAY-2
AAGATGGTGGGGCGCAATTAAAAAGAAGGCGGCAGATGCTGTTGGAAGGATTAGCAGCTTCTCTGCACTTAGTTGATCCTCTTGGAACAGAGGGTGGCCATCCAATTGGGTTGGCTCCAAAAGATGACCTCGTTTTTCTACGCCTGGTTTCTCTTCCCAAAGGCAGAAAACTGTTATCAAAATACCTTCAGCTTCTCACACCTGGAAGTGAACTTGCACGAATTGTCTCCATGGCAGTTTTTCGTCATTTGCGTTTTTTGTTTGGTAGCTTAACTCCAGATCCCAGTGCTACAGTTGGACTTGCGAAGACTGTGGCTATGTGTGTTTTCAACATGGATTTAGATGCCCTTATT
>PIAY-17
AAGATGGTGGGGCGCAATTAAAAAGAAGGCGGCAGATGCTGTTGGAAGGATTAGCAGCTTCTCTGCACTTAGTTGATCCTCTTGGAACAGAGGGTGGCCATCCAATTGGGTTGGCTCCAAAAGATGACCTCGTTTTTCTACGCCTGGTTTCTCTTCCCAAAGGCAGAAAACTGTTATCAAAATACCTTCAGCTTCTCACACCTGGAAGTGAACTTGCACGAATTGTCTCCATGGCAGTTTTTCGTCATTTGCGTTTTTTGTTTGGTAGCTTAACTCCAGATCCCAGTGCTACAGTTGGACTTGCGAAGACTGTGGCTATGTGTGTTTTCAACATGGATTTAGATGCCCTTATT
>PIAY-16
AAGATGGTGGGGCGCAATTAAAAAGAAGGCGGCAGATGCTGTTGGAAGGATTAGCAGCTTCTCTGCACTTAGTTGATCCTCTTGGAACAGAGGGTGGCCATCCAATTGGGTTGGCTCCAAAAGATGACCTCGTTTTTCTACGCCTGGTTTCTCTTCCCAAAGGCAGAAAACTGTTATCAAAATACCTTCAGCTTCTCACACCTGGAAGTGAACTTGCACGAATTGTCTCCATGGCAGTTTTTCGTCATTTGCGTTTTTTGTTTGGTAGCTTAACTCCAGATCCCAGTGCTACAGTTGGACTTGCGAAGACTGTGGCTATGTGTGTTTTCAACATGGATTTAGATGCCCTTATT
>PIAY-9
AAGATGGTGGGGCGCAATTAAAAAGAAGGCGGCAGATGCTGTTGGAAGGATTAGCAGCTTCTCTGCACTTAGTTGATCCTCTTGGAACAGAGGGTGGCCATCCAATTGGGTTGGCTCCAAAAGATGACCTCGTTTTTCTACGCCTGGTTTCTCTTCCCAAAGGCAGAAAACTGTTATCAAAATACCTTCAGCTTCTCACACCTGGAAGTGAACTTGCACGAATTGTCTCCATGGCAGTTTTTCGTCATTTGCGTTTTTTGTTTGGTAGCTTAACTCCAGATCCCAGTGCTACAGTTGGACTTGCGAAGACTGTGGCTATGTGTGTTTTCAACATGGATTTAGATGCCCTTATT
>PIAY-7
AAGATGGTGGGGCGCAATTAAAAAGAAGGCGGCAGATGCTGTTGGAAGGATTAGCAGCTTCTCTGCACTTAGTTGATCCTCTTGGAACAGAGGGTGGCCATCCAATTGGGTTGGCTCCAAAAGATGACCTCGTTTTTCTACGCCTGGTTTCTCTTCCCAAAGGCAGAAAACTGTTATCAAAATACCTTCAGCTTCTCACACCTGGAAGTGAACTTGCACGAATTGTCTCCATGGCAGTTTTTCGTCATTTGCGTTTTTTGTTTGGTAGCTTAACTCCAGATCCCAGTGCTACAGTTGGACTTGCGAAGACTGTGGCTATGTGTGTTTTCAACATGGATTTAGATGCCCTTATT
>PIAY-14
AAGATGGTGGGGCGCAATTAAAAAGAAGGCGGCAGATGCTGTTGGAAGGATTAGCAGCTTCTCTGCACTTAGTTGATCCTCTTGGAACAGAGGGTGGCCATCCAATTGGGTTGGCTCCAAAAGATGACCTCGTTTTTCTACGCCTGGTTTCTCTTCCCAAAGGCAGAAAACTGTTATCAAAATACCTTCAGCTTCTCACACCTGGAAGTGAACTTGCACGAATTGTCTCCATGGCAGTTTTTCGTCATTTGCGTTTTTTGTTTGGTAGCTTAACTCCAGATCCCAGTGCTACAGTTGGACTTGCGAAGACTGTGGCTATGTGTGTTTTCAACATGGATTTAGATGCCCTTATT
>PIAY-13
AAGATGGTGGGGCGCAATTAAAAAGAAGGCGGCAGATGCTGTTGGAAGGATTAGCAGCTTCTCTGCACTTAGTTGATCCTCTTGGAACAGAGGGTGGCCATCCAATTGGGTTGGCTCCAAAAGATGACCTCGTTTTTCTACGCCTGGTTTCTCTTCCCAAAGGCAGAAAACTGTTATCAAAATACCTTCAGCTTCTCACACCTGGAAGTGAACTTGCACGAATTGTCTCCATGGCAGTTTTTCGTCATTTGCGTTTTTTGTTTGGTAGCTTAACTCCAGATCCCAGTGCTACAGTTGGACTTGCGAAGACTGTGGCTATGTGTGTTTTCAACATGGATTTAGATGCCCTTATT
>PIAY-4
AAGATGGTGGGGCGCAATTAAAAAGAAGGCGGCAGATGCTGTTGGAAGGATTAGCAGCTTCTCTGCACTTAGTTGATCCTCTTGGAACAGAGGGTGGCCATCCAATTGGGTTGGCTCCAAAAGATGACCTCGTTTTTCTACGCCTGGTTTCTCTTCCCAAAGGCAGAAAACTGTTATCAAAATACCTTCAGCTTCTCACACCTGGAAGTGAACTTGCACGAATTGTCTCCATGGCAGTTTTTCGTCATTTGCGTTTTTTGTTTGGTAGCTTAACTCCAGATCCCAGTGCTACAGTTGGACTTGCGAAGACTGTGGCTATGTGTGTTTTCAACATGGATTTAGATGCCCTTATT
>PIAY-18
AAGATGGTGGGGCGCAATTAAAAAGAAGGCGGCAGATGCTGTTGGAAGGATTAGCAGCTTCTCTGCACTTAGTTGATCCTCTTGGAACAGAGGGTGGCCATCCAATTGGGTTGGCTCCAAAAGATGACCTCGTTTTTCTACGCCTGGTTTCTCTTCCCAAAGGCAGAAAACTTTTATCAAAATACCTTCAGCTTCTCACACCTGGAAGTGAACTTGCACGAATTGTCTCCATGGCAGTTTTTCGTCATTTGCGTTTTTTGTTTGGTAGCTTAACTCCAGATCCCAGTGCTACAGTTGGACTTGCGAAGACTGTGGCTATGTGTGTTTTCAACATGGATTTAGATGCCCTTATT
>PIBU-1
AAGATGGTGGGGCCCAATTAAAAAGAAGGCGGCAGATGCTGTTGGAAGGATTAGCAGCTTCTCTGCACTTAGTTGATCCTCTTGGAACAGAGGGTGGCCATCCAATTGGGTTGGCTCCAAAAGATGACCTTGTTTTTCTACGCCTGGTTTCTCTTCCCAAAGGCAGAAAACTTTTATCAAAATACCTTCAGCTTCTCACACCTGGAAGTGAACTTGCACGAATTGTCTCCATGGCAGTTTTTCGTCATTTGCGTTTTTTGTTTGGTAGCTTAACTCCAGATCCCAGTGCTACAGTTGGACTTGCGAAGACTGTGGCTATGTGTGTTTTCAACATGGATTTAGATGCCCTTATT
>PIFL-16
AAGATGGTGGGGCGCAATTAAAAAGAAGGCGGCAGATGCTGTTGGAAGGATTAGCAGCTTCTCTGCACTTAGTTGATCCTCTTGGAACAGAGGGTGGCCATCCAATTGGGTTGGCTCCAAAAGATGACCTCGTTTTTCTACGCCTGGTTTCTCTTCCCAAAGGCAGAAAACTGTTATCAAAATACCTTCAGCTTCTCACACCTGGAAGTGAACTTGCACGAATTGTCTCCATGGCAGTTTTTCGTCATTTGCGTTTTTTGTTTGGTAGCTTAACTCCAGATCCCAGTGCTACAGTTGGACTTGCGAAGACTGTGGCTATGTGTGTTTTCAACATGGATTTAGATGCCCTTATT
>PIFL-1
AAGATGGTGGGGCGCAATTAAAAAGAAGGCGGCAGATGCTGTTGGAAGGATTAGCAGCTTCTCTGCACTTAGTTGATCCTCTTGGAACAGAGGGTGGCCATCCAATTGGGTTGGCTCCAAAAGATGACCTCGTTTTTCTACGCCTGGTTTCTCTTCCCAAAGGCAGAAAACTGTTATCAAAATACCTTCAGCTTCTCACACCTGGAAGTGAACTTGCACGAATTGTCTCCATGGCAGTTTTTCGTCATTTGCGTTTTTTGTTTGGTAGCTTAACTCCAGATCCCAGTGCTACAGTTGGACTTGCGAAGACTGTGGCTATGTGTGTTTTCAACATGGATTTAGATGCCCTTATT
>PIFL-12
AAGATGGTGGGGCGCAATTAAAAAGAAGGCGGCAGATGCTGTTGGAAGGATTAGCAGCTTCTCTGCACTTAGTTGATCCTCTTGGAACAGAGGGTGGCCATCCAATTGGGTTGGCTCCAAAAGATGACCTCGTTTTTCTACGCCTGGTTTCTCTTCCCAAAGGCAGAAAACTGTTATCAAAATACCTTCAGCTTCTCACACCTGGAAGTGAACTTGCACGAATTGTCTCCATGGCAGTTTTTCGTCATTTGCGTTTTTTGTTTGGTAGCTTAACTCCAGATCCCAGTGCTACAGTTGGACTTGCGAAGACTGTGGCTATGTGTGTTTTCAACATGGATTTAGATGCCCTTATT
>PIFL-4
AAGATGGTGGGGCGCAATTAAAAAGAAGGCGGCAGATGCTGTTGGAAGGATTAGCAGCTTCTCTGCACTTAGTTGATCCTCTTGGAACAGAGGGTGGCCATCCAATTGGGTTGGCTCCAAAAGATGACCTCGTTTTTCTACGCCTGGTTTCTCTTCCCAAAGGCAGAAAACTGTTATCAAAATACCTTCAGCTTCTCACACCTGGAAGTGAACTTGCACGAATTGTCTCCATGGCAGTTTTTCGTCATTTGCGTTTTTTGTTTGGTAGCTTAACTCCAGATCCCAGTGCTACAGTTGGACTTGCGAAGACTGTGGCTATGTGTGTTTTCAACATGGATTTAGATGCCCTTATT
>PIFL-14
AAGATGGTGGGGCGCAATTAAAAAGAAGGCGGCAGATGCTGTTGGAAGGATTAGCAGCTTCTCTGCACTTAGTTGATCCTCTTGGAACAGAGGGTGGCCATCCAATTGGGTTGGCTCCAAAAGATGACCTCGTTTTTCTACGCCTGGTTTCTCTTCCCAAAGGCAGAAAACTTTTATCAAAATACCTTCAGCTTCTCACACCTGGAAGTGAACTTGCACGAATTGTCTCCATGGCAGTTTTTCGTCATTTGCGTTTTTTGTTTGGTAGCTTAACTCCAGATCCCAGTGCTACAGTTGGACTTGCGAAGACTGTGGCTATGTGTGTTTTCAACATGGATTTAGATGCCCTTATT
>PIFL-3
AAGATGGTGGGGCGCAATTAAAAAGAAGGCGGCAGATGCTGTTGGAAGGATTAGCAGCTTCTCTGCACTTAGTTGATCCTCTTGGAACAGAGGGTGGCCATCCAATTGGGTTGGCTCCAAAAGATGACCTCGTTTTTCTACGCCTGGTTTCTCTTCCCAAAGGCAGAAAACTGTTATCAAAATACCTTCAGCTTCTCACACCTGGAAGTGAACTTGCACGAATTGTCTCCATGGCAGTTTTTCGTCATTTGCGTTTTTTGTTTGGTAGCTTAACTCCAGATCCCAGTGCTACAGTTGGACTTGCGAAGACTGTGGCTATGTGTGTTTTCAACATGGATTTAGATGCCCTTATT
>PIFL-2
AAGATGGTGGGGCGCAATTAAAAAGAAGGCGGCAGATGCTGTTGGAAGGATTAGCAGCTTCTCTGCACTTAGTTGATCCTCTTGGAACAGAGGGTGGCCATCCAATTGGGTTGGCTCCAAAAGATGACCTCGTTTTTCTACGCCTGGTTTCTCTTCCCAAAGGCAGAAAACTGTTATCAAAATACCTTCAGCTTCTCACACCTGGAAGTGAACTTGCACGAATTGTCTCCATGGCAGTTTTTCGTCATTTGCGTTTTTTGTTTGGTAGCTTAACTCCAGATCCCAGTGCTACAGTTGGACTTGCGAAGACTGTGGCTATGTGTGTTTTCAACATGGATTTAGATGCCCTTATT
>PIFL-15
AAGATGGTGGGGCGCAATTAAAAAGAAGGCGGCAGATGCTGTTGGAAGGATTAGCAGCTTCTCTGCACTTAGTTGATCCTCTTGGAACAGAGGGTGGCCATCCAATTGGGTTGGCTCCAAAAGATGACCTCGTTTTTCTACGCCTGGTTTCTCTTCCCAAAGGCAGAAAACTGTTATCAAAATACCTTCAGCTTCTCACACCTGGAAGTGAACTTGCACGAATTGTCTCCATGGCAGTTTTTCGTCATTTGCGTTTTTTGTTTGGTAGCTTAACTCCAGATCCCAGTGCTACAGTTGGACTTGCGAAGACTGTGGCTATGTGTGTTTTCAACATGGATTTAGATGCCCTTATT
>PIFL-5
AAGATGGTGGGGCGCAATTAAAAAGAAGGCGGCAGATGCTGTTGGAAGGATTAGCAGCTTCTCTGCACTTAGTTGATCCTCTTGGAACAGAGGGTGGCCATCCAATTGGGTTGGCTCCAAAAGATGACCTCGTTTTTCTACGCCTGGTTTCTCTTCCCAAAGGCAGAAAACTGTTATCAAAATACCTTCAGCTTCTCACACCTGGAAGTGAACTTGCACGAATTGTCTCCATGGCAGTTTTTCGTCATTTGCGTTTTTTGTTTGGTAGCTTAACTCCAGATCCCAGTGCTACAGTTGGACTTGCGAAGACTGTGGCTATGTGTGTTTTCAACATGGATTTAGATGCCCTTATT
>PIFL-17
AAGATGGTGGGGCGCAATTAAAAAGAAGGCGGCAGATGCTGTTGGAAGGATTAGCAGCTTCTCTGCACTTAGTTGATCCTCTTGGAACAGAGGGTGGCCATCCAATTGGGTTGGCTCCAAAAGATGACCTCGTTTTTCTACGCCTGGTTTCTCTTCCCAAAGGCAGAAAACTGTTATCAAAATACCTTCAGCTTCTCACACCTGGAAGTGAACTTGCACGAATTGTCTCCATGGCAGTTTTTCGTCATTTGCGTTTTTTGTTTGGTAGCTTAACTCCAGATCCCAGTGCTACAGTTGGACTTGCGAAGACTGTGGCTATGTGTGTTTTCAACATGGATTTAGATGCCCTTATT
>PIGE-2
AAGATGGTGGAGCCCAATTAAAAAGAAGGCGGCAGATGCTGTTGGAAGGATTAGCAGCTTCTCTGCACTTAGTTGATCCTCTTGGAACAGAGGGTGGCCATCCAATTGGGTTGGCTCCAAAAGATGACCTCGTTTTTCTACGCCTGGTTTCTCTTCCCAAAGGCAGAAAACTTTTATCAAAATACCTTCAGCTTCTCACACCTGGAAGTGAACTTGCACGAATTGTCTCCATGGCAGTTTTTCGTCATTTGCGTTTTTTGTTTGGTAGCTTAACTCCAGATCCCAGTGCTACAGTTGGACTTGCGAAGACTGTGGCTATGTGTGTTTTCAACATGGATTTAGATGCCCTTATT
>PIGE-1
AAGATGGTGGAGCCCAATTAAAAAGAAGGCGGCAGATGCTGTTGGAAGGATTAGCAGCTTCTCTGCACTTAGTTGATCCTCTTGGAACAGAGGGTGGCCATCCAATTGGGTTGGCTCCAAAAGATGACCTCGTTTTTCTACGCCTGGTTTCTCTTCCCAAAGGCAGAAAACTTTTATCAAAATACCTTCAGCTTCTCACACCTGGAAGTGAACTTGCACGAATTGTCTCCATGGCAGTTTTTCGTCATTTGCGTTTTTTGTTTGGTAGCTTAACTCCAGATCCCAGTGCTACAGTTGGACTTGCGAAGACTGTGGCTATGTGTGTTTTCAACATGGATTTAGATGCCCTTATT
>PIMN-2
AAGATGGTGGGGCGCAATTAAAAAGAAGGCGGCAGATGCTGTTGGAAGGATTAGCAGCTTCTCTGCACTTAGTTGATCCTCTTGGAACAGAGGGTGGCCATCCAATTGGGTTGGCTCCAAAAGATGACCTCGTTTTTCTACGCCTGGTTTCTCTTCCCAAAGGCAGAAAACTTTTATCAAAATACCTTCAGCTTCTCACACCTGGAAGTGAACTTGCACGAATTGTCTCCATGGCAGTTTTTCGTCATTTGCGTTTTTTGTTTGGTAGCTTAACTCCAGATCCCAGTGCTACAGTTGGACTTGCGAAGACTGTGGCTATGTGTGTTTTCAACATGGATTTAGATGCCCTTATT
>PIMN-17
AAGATGGTGGGGCGCAATTAAAAAGAAGGCGGCAGATGCTGTTGGAAGGATTAGCAGCTTCTCTGCACTTAGTTGATCCTCTTGGAACAGAGGGTGGCCATCCAATTGGGTTGGCTCCAAAAGATGACCTCGTTTTTCTACGCCTGGTTTCTCTTCCCAAAGGCAGAAAACTTTTATCAAAATACCTTCAGCTTCTCACACCTGGAAGTGAACTTGCACGAATTGTCTCCATGGCAGTTTTTCGTCATTTGCGTTTTTTGTTTGGTAGCTTAACTCCAGATCCCAGTGCTACAGTTGGACTTGCGAAGACTGTGGCTATGTGTGTTTTCAACATGGATTTAGATGCCCTTATT
>PIMN-3
AAGATGGTGGGGCGCAATTAAAAAGAAGGCGGCAGATGCTGTTGGAAGGATTAGCAGCTTCTCTGCACTTAGTTGATCCTCTTGGAACAGAGGGTGGCCATCCAATTGGGTTGGCTCCAAAAGATGACCTCGTTTTTCTACGCCTGGTTTCTCTTCCCAAAGGCAGAAAACTTTTATCAAAATACCTTCAGCTTCTCACACCTGGAAGTGAACTTGCACGAATTGTCTCCATGGCAGTTTTTCGTCATTTGCGTTTTTTGTTTGGTAGCTTAACTCCAGATCCCAGTGCTACAGTTGGACTTGCGAAGACTGTGGCTATGTGTGTTTTCAACATGGATTTAGATGCCCTTATT
>PIMN-14
AAGATGGTGGGGCGCAATTAAAAAGAAGGCGGCAGATGCTGTTGGAAGGATTAGCAGCTTCTCTGCACTTAGTTGATCCTCTTGGAACAGAGGGTGGCCATCCAATTGGGTTGGCTCCAAAAGATGACCTCGTTTTTCTACGCCTGGTTTCTCTTCCCAAAGGCAGAAAACTTTTATCAAAATACCTTCAGCTTCTCACACCTGGAAGTGAACTTGCACGAATTGTCTCCATGGCAGTTTTTCGTCATTTGCGTTTTTTGTTTGGTAGCTTAACTCCAGATCCCAGTGCTACAGTTGGACTTGCGAAGACTGTGGCTATGTGTGTTTTCAACATGGATTTAGATGCCCTTATT
>PIMN-13
AAGATGGTGGGGCGCAATTAAAAAGAAGGCGGCAGATGCTGTTGGAAGGATTAGCAGCTTCTCTGCACTTAGTTGATCCTCTTGGAACAGAGGGTGGCCATCCAATTGGGTTGGCTCCAAAAGATGACCTCGTTTTTCTACGCCTGGTTTCTCTTCCCAAAGGCAGAAAACTTTTATCAAAATACCTTCAGCTTCTCACACCTGGAAGTGAACTTGCACGAATTGTCTCCATGGCAGTTTTTCGTCATTTGCGTTTTTTGTTTGGTAGCTTAACTCCAGATCCCAGTGCTACAGTTGGACTTGCGAAGACTGTGGCTATGTGTGTTTTCAACATGGATTTAGATGCCCTTATT
>PIMN-11
AAGATGGTGGGGCGCAATTAAAAAGAAGGCGGCAGATGCTGTTGGAAGGATTAGCAGCTTCTCTGCACTTAGTTGATCCTCTTGGAACAGAGGGTGGCCATCCAATTGGGTTGGCTCCAAAAGATGACCTCGTTTTTCTACGCCTGGTTTCTCTTCCCAAAGGCAGAAAACTTTTATCAAAATACCTTCAGCTTCTCACACCTGGAAGTGAACTTGCACGAATTGTCTCCATGGCAGTTTTTCGTCATTTGCGTTTTTTGTTTGGTAGCTTAACTCCAGATCCCAGTGCTACAGTTGGACTTGCGAAGACTGTGGCTATGTGTGTTTTCAACATGGATTTAGATGCCCTTATT
>PIMN-12
AAGATGGTGGGGCGCAATTAAAAAGAAGGCGGCAGATGCTGTTGGAAGGATTAGCAGCTTCTCTGCACTTAGTTGATCCTCTTGGAACAGAGGGTGGCCATCCAATTGGGTTGGCTCCAAAAGATGACCTCGTTTTTCTACGCCTGGTTTCTCTTCCCAAAGGCAGAAAACTTTTATCAAAATACCTTCAGCTTCTCACACCTGGAAGTGAACTTGCACGAATTGTCTCCATGGCAGTTTTTCGTCATTTGCGTTTTTTGTTTGGTAGCTTAACTCCAGATCCCAGTGCTACAGTTGGACTTGCGAAGACTGTGGCTATGTGTGTTTTCAACATGGATTTAGATGCCCTTATT
>PIMN-1
AAGATGGTGGGGCGCAATTAAAAAGAAGGCGGCAGATGCTGTTGGAAGGATTAGCAGCTTCTCTGCACTTAGTTGATCCTCTTGGAACAGAGGGTGGCCATCCAATTGGGTTGGCTCCAAAAGATGACCTCGTTTTTCTACGCCTGGTTTCTCTTCCCAAAGGCAGAAAACTTTTATCAAAATACCTTCAGCTTCTCACACCTGGAAGTGAACTTGCACGAATTGTCTCCATGGCAGTTTTTCGTCATTTGCGTTTTTTGTTTGGTAGCTTAACTCCAGATCCCAGTGCTACAGTTGGACTTGCGAAGACTGTGGCTATGTGTGTTTTCAACATGGATTTAGATGCCCTTATT
>PIMN-9
AAGATGGTGGGGCGCAATTAAAAAGAAGGCGGCAGATGCTGTTGGAAGGATTAGCAGCTTCTCTGCACTTAGTTGATCCTCTTGGAACAGAGGGTGGCCATCCAATTGGGTTGGCTCCAAAAGATGACCTCGTTTTTCTACGCCTGGTTTCTCTTCCCAAAGGCAGAAAACTTTTATCAAAATACCTTCAGCTTCTCACACCTGGAAGTGAACTTGCACGAATTGTCTCCATGGCAGTTTTTCGTCATTTGCGTTTTTTGTTTGGTAGCTTAACTCCAGATCCCAGTGCTACAGTTGGACTTGCGAAGACTGTGGCTATGTGTGTTTTCAACATGGATTTAGATGCCCTTATT
>PIMN-5
AAGATGGTGGGGCGCAATTAAAAAGAAGGCGGCAGATGCTGTTGGAAGGATTAGCAGCTTCTCTGCACTTAGTTGATCCTCTTGGAACAGAGGGTGGCCATCCAATTGGGTTGGCTCCAAAAGATGACCTCGTTTTTCTACGCCTGGTTTCTCTTCCCAAAGGCAGAAAACTTTTATCAAAATACCTTCAGCTTCTCACACCTGGAAGTGAACTTGCACGAATTGTCTCCATGGCAGTTTTTCGTCATTTGCGTTTTTTGTTTGGTAGCTTAACTCCAGATCCCAGTGCTACAGTTGGACTTGCGAAGACTGTGGCTATGTGTGTTTTCAACATGGATTTAGATGCCCTTATT
>PIMN-4
AAGATGGTGGGGCGCAATTAAAAAGAAGGCGGCAGATGCTGTTGGAAGGATTAGCAGCTTCTCTGCACTTAGTTGATCCTCTTGGAACAGAGGGTGGCCATCCAATTGGGTTGGCTCCAAAAGATGACCTCGTTTTTCTACGCCTGGTTTCTCTTCCCAAAGGCAGAAAACTGTTATCAAAATACCTTCAGCTTCTCACACCTGGAAGTGAACTTGCACGAATTGTCTCCATGGCAGTTTTTCGTCATTTGCGTTTTTTGTTTGGTAGCTTAACTCCAGATCCCAGTGCTACAGTTGGACTTGCGAAGACTGTGGCTATGTGTGTTTTCAACATGGATTTAGATGCCCTTATT
>PIMN-15
AAGATGGTGGGGCGCAATTAAAAAGAAGGCGGCAGATGCTGTTGGAAGGATTAGCAGCTTCTCTGCACTTAGTTGATCCTCTTGGAACAGAGGGTGGCCATCCAATTGGGTTGGCTCCAAAAGATGACCTCGTTTTTCTACGCCTGGTTTCTCTTCCCAAAGGCAGAAAACTTTTATCAAAATACCTTCAGCTTCTCACACCTGGAAGTGAACTTGCACGAATTGTCTCCATGGCAGTTTTTCGTCATTTGCGTTTTTTGTTTGGTAGCTTAACTCCAGATCCCAGTGCTACAGTTGGACTTGCGAAGACTGTGGCTATGTGTGTTTTCAACATGGATTTAGATGCCCTTATT
>PIMN-8
AAGATGGTGGGGCGCAATTAAAAAGAAGGCGGCAGATGCTGTTGGAAGGATTAGCAGCTTCTCTGCACTTAGTTGATCCTCTTGGAACAGAGGGTGGCCATCCAATTGGGTTGGCTCCAAAAGATGACCTCGTTTTTCTACGCCTGGTTTCTCTTCCCAAAGGCAGAAAACTTTTATCAAAATACCTTCAGCTTCTCACACCTGGAAGTGAACTTGCACGAATTGTCTCCATGGCAGTTTTTCGTCATTTGCGTTTTTTGTTTGGTAGCTTAACTCCAGATCCCAGTGCTACAGTTGGACTTGCGAAGACTGTGGCTATGTGTGTTTTCAACATGGATTTAGATGCCCTTATT
>PIMN-16
AAGATGGTGGGGCGCAATTAAAAAGAAGGCGGCAGATGCTGTTGGAAGGATTAGCAGCTTCTCTGCACTTAGTTGATCCTCTTGGAACAGAGGGTGGCCATCCAATTGGGTTGGCTCCAAAAGATGACCTCGTTTTTCTACGCCTGGTTTCTCTTCCCAAAGGCAGAAAACTTTTATCAAAATACCTTCAGCTTCTCACACCTGGAAGTGAACTTGCACGAATTGTCTCCATGGCAGTTTTTCGTCATTTGCGTTTTTTGTTTGGTAGCTTAACTCCAGATCCCAGTGCTACAGTTGGACTTGCGAAGACTGTGGCTATGTGTGTTTTCAACATGGATTTAGATGCCCTTATT
>PIMN-10
AAGATGGTGGGGCGCAATTAAAAAGAAGGCGGCAGATGCTGTTGGAAGGATTAGCAGCTTCTCTGCACTTAGTTGATCCTCTTGGAACAGAGGGTGGCCATCCAATTGGGTTGGCTCCAAAAGATGACCTCGTTTTTCTACGCCTGGTTTCTCTTCCCAAAGGCAGAAAACTTTTATCAAAATACCTTCAGCTTCTCACACCTGGAAGTGAACTTGCACGAATTGTCTCCATGGCAGTTTTTCGTCATTTGCGTTTTTTGTTTGGTAGCTTAACTCCAGATCCCAGTGCTACAGTTGGACTTGCGAAGACTGTGGCTATGTGTGTTTTCAACATGGATTTAGATGCCCTTATT
>PIMN-7
AAGATGGTGGGGCGCAATTAAAAAGAAGGCGGCAGATGCTGTTGGAAGGATTAGCAGCTTCTCTGCACTTAGTTGATCCTCTTGGAACAGAGGGTGGCCATCCAATTGGGTTGGCTCCAAAAGATGACCTCGTTTTTCTACGCCTGGTTTCTCTTCCCAAAGGCAGAAAACTTTTATCAAAATACCTTCAGCTTCTCACACCTGGAAGTGAACTTGCACGAATTGTCTCCATGGCAGTTTTTCGTCATTTGCGTTTTTTGTTTGGTAGCTTAACTCCAGATCCCAGTGCTACAGTTGGACTTGCGAAGACTGTGGCTATGTGTGTTTTCAACATGGATTTAGATGCCCTTATT
>PIMN-18
AAGATGGTGGGGCGCAATTAAAAAGAAGGCGGCAGATGCTGTTGGAAGGATTAGCAGCTTCTCTGCACTTAGTTGATCCTCTTGGAACAGAGGGTGGCCATCCAATTGGGTTGGCTCCAAAAGATGACCTCGTTTTTCTACGCCTGGTTTCTCTTCCCAAAGGCAGAAAACTTTTATCAAAATACCTTCAGCTTCTCACACCTGGAAGTGAACTTGCACGAATTGTCTCCATGGCAGTTTTTCGTCATTTGCGTTTTTTGTTTGGTAGCTTAACTCCAGATCCCAGTGCTACAGTTGGACTTGCGAAGACTGTGGCTATGTGTGTTTTCAACATGGATTTAGATGCCCTTATT
>PISB-6
AAGATGGTGGGGCGCAATTAAAAAGAAGGCGGCAGATGCTGTTGGAAGGATTAGCAGCTTCTCTGCACTTAGTTGATCCTCTTGGAACAGAGGGTGGCCATCCAATTGGGTTGGCTCCAAAAGATGACCTCGTTTTTCTACGCCTGGTTTCTCTTCCCAAAGGCAGAAAACTGTTATCAAAATACCTTCAGCTTCTCACACCTGGAAGTGAACTTGCACGAATTGTCTCCATGGCAGTTTTTCGTCATTTGCGTTTTTTGTTTGGTAGCTTAACTCCAGATCCCAGTGCTACAGTTGGACTTGCGAAGACTGTGGCTATGTGTGTTTTCAACATGGATTTAGATGCCCTTATT
>PISB-12
AAGATGGTGGGGCGCAATTAAAAAGAAGGCGGCAGATGCTGTTGGAAGGATTAGCAGCTTCTCTGCACTTAGTTGATCCTCTTGGAACAGAGGGTGGCCATCCAATTGGGTTGGCTCCAAAAGATGACCTCGTTTTTCTACGCCTGGTTTCTCTTCCCAAAGGCAGAAAACTTTTATCAAAATACCTTCAGCTTCTCACACCTGGAAGTGAACTTGCACGAATTGTCTCCATGGCAGTTTTTCGTCATTTGCGTTTTTTGTTTGGTAGCTTAACTCCAGATCCCAGTGCTACAGTTGGACTTGCGAAGACTGTGGCTATGTGTGTTTTCAACATGGATTTAGATGCCCTTATT
>PISB-1
AAGATGGTGGGGCGCAATTAAAAAGAAGGCGGCAGATGCTGTTGGAAGGATTAGCAGCTTCTCTGCACTTAGTTGATCCTCTTGGAACAGAGGGTGGCCATCCAATTGGGTTGGCTCCAAAAGATGACCTCGTTTTTCTACGCCTGGTTTCTCTTCCCAAAGGCAGAAAACTTTTATCAAAATACCTTCAGCTTCTCACACCTGGAAGTGAACTTGCACGAATTGTCTCCATGGCAGTTTTTCGTCATTTGCGTTTTTTGTTTGGTAGCTTAACTCCAGATCCCAGTGCTACAGTTGGACTTGCGAAGACTGTGGCTATGTGTGTTTTCAACATGGATTTAGATGCCCTTATT
>PISB-16
AAGATGGTGGGGCGCAATTAAAAAGAAGGCGGCAGATGCTGTTGGAAGGATTAGCAGCTTCTCTGCACTTAGTTGATCCTCTTGGAACAGAGGGTGGCCATCCAATTGGGTTGGCTCCAAAAGATGACCTCGTTTTTCTACGCCTGGTTTCTCTTCCCAAAGGCAGAAAACTTTTATCAAAATACCTTCAGCTTCTCACACCCGGAAGTGAACTTGCACGAATTGTCTCCATGGCAGTTTTTCGTCATTTGCGTTTTTTGTTTGGTAGCTTAACTCCAGATCCCAGTGCTACAGTTGGACTTGCGAAGACTGTGGCTATGTGTGTTTTCAACATGGATTTAGATGCCCTTATT
>PISB-17
AAGATGGTGGGGCGCAATTAAAAAGAAGGCGGCAGATGCTGTTGGAAGGATTAGCAGCTTCTCTGCACTTAGTTGATCCTCTTGGAACAGAGGGTGGCCATCCAATTGGGTTGGCTCCAAAAGATGACCTCGTTTTTCTACGCCTGGTTTCTCTTCCCAAAGGCAGAAAACTGTTATCAAAATACCTTCAGCTTCTCACACCTGGAAGTGAACTTGCACGAATTGTCTCCATGGCAGTTTTTCGTCATTTGCGTTTTTTGTTTGGTAGCTTAACTCCAGATCCCAGTGCTACAGTTGGACTTGCGAAGACTGTGGCTATGTGTGTTTTCAACATGGATTTAGATGCCCTTATT
>PISB-4
AAGATGGTGGGGCGCAATTAAAAAGAAGGCGGCAGATGCTGTTGGAAGGATTAGCAGCTTCTCTGCACTTAGTTGATCCTCTTGGAACAGAGGGTGGCCATCCAATTGGGTTGGCTCCAAAAGATGACCTCGTTTTTCTACGCCTGGTTTCTCTTCCCAAAGGCAGAAAACTGTTATCAAAATACCTTCAGCTTCTCACACCTGGAAGTGAACTTGCACGAATTGTCTCCATGGCAGTTTTTCGTCATTTGCGTTTTTTGTTTGGTAGCTTAACTCCAGATCCCAGTGCTACAGTTGGACTTGCGAAGACTGTGGCTATGTGTGTTTTCAACATGGATTTAGATGCCCTTATT
>PISB-8
AAGATGGTGGGGCGCAATTAAAAAGAAGGCGGCAGATGCTGTTGGAAGGATTAGCAGCTTCTCTGCACTTAGTTGATCCTCTTGGAACAGAGGGTGGCCATCCAATTGGGTTGGCTCCAAAAGATGACCTCGTTTTTCTACGCCTGGTTTCTCTTCCTAAAGGCAGAAAACTTTTATCAAAATACCTTCAGCTTCTCACACCTGGAAGTGAACTTGCACGAATTGTCTCCATGGCAGTTTTTCGTCATTTGCGTTTTTTGTTTGGTAGCTTAACTCCAGATCCCAGTGCTACAGTTGGACTTGCGAAGACTGTGGCTATGTGTGTTTTCAACATGGATTTAGATGCCCTTATT
>PISB-15
AAGATGGTGGGGCGCAATTAAAAAGAAGGCGGCAGATGCTGTTGGAAGGATTAGCAGCTTCTCTGCACTTAGTTGATCCTCTTGGAACAGAGGGTGGCCATCCAATTGGGTTGGCTCCAAAAGATGACCTCGTTTTTCTACGCCTGGTTTCTCTTCCCAAAGGCAGAAAACTGTTATCAAAATACCTTCAGCTTCTCACACCTGGAAGTGAACTTGCACGAATTGTCTCCATGGCAGTTTTTCGTCATTTGCGTTTTTTGTTTGGTAGCTTAACTCCAGATCCCAGTGCTACAGTTGGACTTGCGAAGACTGTGGCTATGTGTGTTTTCAACATGGATTTAGATGCCCTTATT
>PISB-3
AAGATGGTGGGGCGCAATTAAAAAGAAGGCGGCAGATGCTGTTGGAAGGATTAGCAGCTTCTCTGCACTTAGTTGATCCTCTTGGAACAGAGGGTGGCCATCCAATTGGGTTGGCTCCAAAAGATGACCTCGTTTTTCTACGCCTGGTTTCTCTTCCTAAAGGCAGAAAACTTTTATCAAAATACCTTCAGCTTCTCACACCTGGAAGTGAACTTGCACGAATTGTCTCCATGGCAGTTTTTCGTCATTTGCGTTTTTTGTTTGGTAGCTTAACTCCAGATCCCAGTGCTACAGTTGGACTTGCGAAGACTGTGGCTATGTGTGTTTTCAACATGGATTTAGATGCCCTTATT
>PISB-14
AAGATGGTGGGGCGCAATTAAAAAGAAGGCGGCAGATGCTGTTGGAAGGATTAGCAGCTTCTCTGCACTTAGTTGATCCTCTTGGAACAGAGGGTGGCCATCCAATTGGGTTGGCTCCAAAAGATGACCTCGTTTTTCTACGCCTGGTTTCTCTTCCCAAAGGCAGAAAACTTTTATCAAAATACCTTCAGCTTCTCACACCTGGAAGTGAACTTGCACGAATTGTCTCCATGGCAGTTTTTCGTCATTTGCGTTTTTTGTTTGGTAGCTTAACTCCAGATCCCAGTGCTACAGTTGGACTTGCGAAGACTGTGGCTATGTGTGTTTTCAACATGGATTTAGATGCCCTTATT
>PISB-5
AAGATGGTGGGGCGCAATTAAAAAGAAGGCGGCAGATGCTGTTGGAAGGATTAGCAGCTTCTCTGCACTTAGTTGATCCTCTTGGAACAGAGGGTGGCCATCCAATTGGGTTGGCTCCAAAAGATGACCTCGTTTTTCTACGCCTGGTTTCTCTTCCCAAAGGCAGAAAACTGTTATCAAAATACCTTCAGCTTCTCACACCTGGAAGTGAACTTGCACGAATTGTCTCCATGGCAGTTTTTCGTCATTTGCGTTTTTTGTTTGGTAGCTTAACTCCAGATCCCAGTGCTACAGTTGGACTTGCGAAGACTGTGGCTATGTGTGTTTTCAACATGGATTTAGATGCCCTTATT
>PISB-10
AAGATGGTGGGGCGCAATTAAAAAGAAGGCGGCAGATGCTGTTGGAAGGATTAGCAGCTTCTCTGCACTTAGTTGATCCTCTTGGAACAGAGGGTGGCCATCCAATTGGGTTGGCTCCAAAAGATGACCTCGTTTTTCTACGCCTGGTTTCTCTTCCCAAAGGCAGAAAACTGTTATCAAAATACCTTCAGCTTCTCACACCTGGAAGTGAACTTGCACGAATTGTCTCCATGGCAGTTTTTCGTCATTTGCGTTTTTTGTTTGGTAGCTTAACTCCAGATCCCAGTGCTACAGTTGGACTTGCGAAGACTGTGGCTATGTGTGTTTTCAACATGGATTTAGATGCCCTTATT
>PISB-9
AAGATGGTGGGGCGCAATTAAAAAGAAGGCGGCAGATGCTGTTGGAAGGATTAGCAGCTTCTCTGCACTTAGTTGATCCTCTTGGAACAGAGGGTGGCCATCCAATTGGGTTGGCTCCAAAAGATGACCTCGTTTTTCTACGCCTGGTTTCTCTTCCCAAAGGCAGAAAACTTTTATCAAAATACCTTCAGCTTCTCACACCTGGAAGTGAACTTGCACGAATTGTCTCCATGGCAGTTTTTCGTCATTTGCGTTTTTTGTTTGGTAGCTTAACTCCAGATCCCAGTGCTACAGTTGGACTTGCGAAGACTGTGGCTATGTGTGTTTTCAACATGGATTTAGATGCCCTTATT
>PISQ-1
AAGATGGTGGGGCCCAATTAAAAAGAAGGCGGCAGATGCTGTTGGAAGGATTGGCAGCTTCTCTGCACTTAGTTGATCCTCTTGGAACAGAGGGTGGCCATCCAATTGGGTTGGCTCCAAAAGATGACCTCGTTTTTCTACGCCTGGTTTCTCTTCCCAAAGGCAGAAAACTTTTATCAAAATACCTTCAGCTTCTCACACCTGGAAGTGAACTTGCACGAATTGTCTCCATGGCAGTTTTTCGTCATTTGCGTTTTTTGTTTGGTAGCTTAACTCCAGATCCCAGTGCTACAGTTGGACTTGCGAAGACTGTGGCTATGTGTGTTTTCAACATGGATTTAGATGCCCTTATT
>PISQ-2
AAGATGGTGGGGCCCAATTAAAAAGAAGGCGGCAGATGCTGTTGGAAGGATTGGCAGCTTCTCTGCACTTAGTTGATCCTCTTGGAACAGAGGGTGGCCATCCAATTGGGTTGGCTCCAAAAGATGACCTCGTTTTTCTACGCCTGGTTTCTCTTCCCAAAGGCAGAAAACTTTTATCAAAATACCTTCAGCTTCTCACACCTGGAAGTGAACTTGCACGAATTGTCTCCATGGCAGTTTTTCGTCATTTGCGTTTTTTGTTTGGTAGCTTAACTCCAGATCCCAGTGCTACAGTTGGACTTGCGAAGACTGTGGCTATGTGTGTTTTCAACATGGATTTAGATGCCCTTATT
>PIST-19
AAGATGGTGGGGCGCAATTAAAAAGAAGGCGGCAGATGCTGTTGGAAGGATTAGCAGCTTCTCTGCACTTAGTTGATCCTCTTGGAACAGAGGGTGGCCATCCAATTGGGTTGGCTCCAAAAGATGACCTTGTTTTTCTACGCCTGGTTTCTCTTCCCAAAGGCAGAAAACTTTTATCAAAATACCTTCAGCTTCTCACACCTGGAAGTGAACTTGCACGAATTGTCTCCATGGCAGTTTTTCGTCATTTGCGTTTTTTGTTTGGTAGCTTAACTCCTGATCCCAGTGCTACAGTTGGACTTGCGAAGACTGTGGCTATGTGTGTTTTCAACATGGATTTAGATGCCCTTATT
>PICH-X3
AAGATGGTGGGGCGCAATTAAAAAGAAGGCGGCAGATGCTGTTGGAAGGATTAGCAGCTTCTCTGCACTTAGTTGATCCTCTTGGAACAGAGGGTGGCCATCCAATTGGGTTGGCTCCAAAAGATGACCTCGTTTTTCTACGCCTGGTTTCTCTTCCCAAAGGCAGAAAACTTTTATCAAAATACCTTCAGCTTCTCACACCTGGAAGTGAACTTGCACGAATTGTCTCCATGGCAGTTTTTCGTCATTTGCGTTTTTTGTTTGGTAGCTTAACTCCAGATCCCAGTGCTACAGTTGGACTTGCGAAGACTGTGGCTATGTGTGTTTTCAACATGGATTTAGATGCCCTTATT
>PIST-14
AAGATGGTGGGGCGCAATTAAAAAGAAGGCGGCAGATGCTGTTGGAAGGATTAGCAGCTTCTCTGCACTTAGTTGATCCTCTTGGAACAGAGGGTGGCCATCCAATTGGGTTGGCTCCAAAAGATGACCTTGTTTTTCTACGCCTGGTTTCTCTTCCCAAAGGCAGAAAACTTTTATCAAAATACCTTCAGCTTCTCACACCTGGAAGTGAACTTGCACGAATTGTCTCCATGGCAGTTTTTCGTCATTTGCGTTTTTTGTTTGGTAGCTTAACTCCTGATCCCAGTGCTACAGTTGGACTTGCGAAGACTGTGGCTATGTGTGTTTTCAACATGGATTTAGATGCCCTTATT
>PIST-7
AAGATGGTGGGGCGCAATTAAAAAGAAGGCGGCAGATGCTGTTGGAAGGATTAGCAGCTTCTCTGCACTTAGTTGATCCTCTTGGAACAGAGGGTGGCCATCCAATTGGGTTGGCTCCAAAAGATGACCTTGTTTTTCTACGCCTGGTTTCTCTTCCCAAAGGCAGAAAACTTTTATCAAAATACCTTCAGCTTCTCACACCTGGAAGTGAACTTGCACGAATTGTCTCCATGGCAGTTTTTCGTCATTTGCGTTTTTTGTTTGGTAGCTTAACTCCTGATCCCAGTGCTACAGTTGGACTTGCGAAGACTGTGGCTATGTGTGTTTTCAACATGGATTTAGATGCCCTTATT
>PIST-1
AAGATGGTGGGGCGCAATTAAAAAGAAGGCGGCAGATGCTGTTGGAAGGATTAGCAGCTTCTCTGCACTTAGTTGATCCTCTTGGAACAGAGGGTGGCCATCCAATTGGGTTGGCTCCAAAAGATGACCTTGTTTTTCTACGCCTGGTTTCTCTTCCCAAAGGCAGAAAACTTTTATCAAAATACCTTCAGCTTCTCACACCTGGAAGTGAACTTGCACGAATTGTCTCCATGGCAGTTTTTCGTCATTTGCGTTTTTTGTTTGGTAGCTTAACTCCTGATCCCAGTGCTACAGTTGGACTTGCGAAGACTGTGGCTATGTGTGTTTTCAACATGGATTTAGATGCCCTTATT
>PIST-6
AAGATGGTGGGGCGCAATTAAAAAGAAGGCGGCAGATGCTGTTGGAAGGATTAGCAGCTTCTCTGCACTTAGTTGATCCTCTTGGAACAGAGGGTGGCCATCCAATTGGGTTGGCTCCAAAAGATGACCTTGTTTTTCTACGCCTGGTTTCTCTTCCCAAAGGCAGAAAACTTTTATCAAAATACCTTCAGCTTCTCACACCTGGAAGTGAACTTGCACGAATTGTCTCCATGGCAGTTTTTCGTCATTTGCGTTTTTTGTTTGGTAGCTTAACTCCTGATCCCAGTGCTACAGTTGGACTTGCGAAGACTGTGGCTATGTGTGTTTTCAACATGGATTTAGATGCCCTTATT
>PIST-15
AAGATGGTGGGGCGCAATTAAAAAGAAGGCGGCAGATGCTGTTGGAAGGATTAGCAGCTTCTCTGCACTTAGTTGATCCTCTTGGAACAGAGGGTGGCCATCCAATTGGGTTGGCTCCAAAAGATGACCTTGTTTTTCTACGCCTGGTTTCTCTTCCCAAAGGCAGAAAACTTTTATCAAAATACCTTCAGCTTCTCACACCTGGAAGTGAACTTGCACGAATTGTCTCCATGGCAGTTTTTCGTCATTTGCGTTTTTTGTTTGGTAGCTTAACTCCTGATCCCAGTGCTACAGTTGGACTTGCGAAGACTGTGGCTATGTGTGTTTTCAACATGGATTTAGATGCCCTTATT
>PIST-2
AAGATGGTGGGGCGCAATTAAAAAGAAGGCGGCAGATGCTGTTGGAAGGATTAGCAGCTTCTCTGCACTTAGTTGATCCTCTTGGAACAGAGGGTGGCCATCCAATTGGGTTGGCTCCAAAAGATGACCTTGTTTTTCTACGCCTGGTTTCTCTTCCCAAAGGCAGAAAACTTTTATCAAAATACCTTCAGCTTCTCACACCTGGAAGTGAACTTGCACGAATTGTCTCCATGGCAGTTTTTCGTCATTTGCGTTTTTTGTTTGGTAGCTTAACTCCTGATCCCAGTGCTACAGTTGGACTTGCGAAGACTGTGGCTATGTGTGTTTTCAACATGGATTTAGATGCCCTTATT
>PIST-10
AAGATGGTGGGGCGCAATTAAAAAGAAGGCGGCAGATGCTGTTGGAAGGATTAGCAGCTTCTCTGCACTTAGTTGATCCTCTTGGAACAGAGGGTGGCCATCCAATTGGGTTGGCTCCAAAAGATGACCTTGTTTTTCTACGCCTGGTTTCTCTTCCCAAAGGCAGAAAACTTTTATCAAAATACCTTCAGCTTCTCACACCTGGAAGTGAACTTGCACGAATTGTCTCCATGGCAGTTTTTCGTCATTTGCGTTTTTTGTTTGGTAGCTTAACTCCTGATCCCAGTGCTACAGTTGGACTTGCGAAGACTGTGGCTATGTGTGTTTTCAACATGGATTTAGATGCCCTTATT
>PIST-11
AAGATGGTGGGGCGCAATTAAAAAGAAGGCGGCAGATGCTGTTGGAAGGATTAGCAGCTTCTCTGCACTTAGTTGATCCTCTTGGAACAGAGGGTGGCCATCCAATTGGGTTGGCTCCAAAAGATGACCTTGTTTTTCTACGCCTGGTTTCTCTTCCCAAAGGCAGAAAACTTTTATCAAAATACCTTCAGCTTCTCACACCTGGAAGTGAACTTGCACGAATTGTCTCCATGGCAGTTTTTCGTCATTTGCGTTTTTTGTTTGGTAGCTTAACTCCTGATCCCAGTGCTACAGTTGGACTTGCGAAGACTGTGGCTATGTGTGTTTTCAACATGGATTTAGATGCCCTTATT
>PIST-4
AAGATGGTGGGGCGCAATTAAAAAGAAGGCGGCAGATGCTGTTGGAAGGATTAGCAGCTTCTCTGCACTTAGTTGATCCTCTTGGAACAGAGGGTGGCCATCCAATTGGGTTGGCTCCAAAAGATGACCTTGTTTTTCTACGCCTGGTTTCTCTTCCCAAAGGCAGAAAACTTTTATCAAAATACCTTCAGCTTCTCACACCTGGAAGTGAACTTGCACGAATTGTCTCCATGGCAGTTTTTCGTCATTTGCGTTTTTTGTTTGGTAGCTTAACTCCTGATCCCAGTGCTACAGTTGGACTTGCGAAGACTGTGGCTATGTGTGTTTTCAACATGGATTTAGATGCCCTTATT
>PIST-3
AAGATGGTGGGGCGCAATTAAAAAGAAGGCGGCAGATGCTGTTGGAAGGATTAGCAGCTTCTCTGCACTTAGTTGATCCTCTTGGAACAGAGGGTGGCCATCCAATTGGGTTGGCTCCAAAAGATGACCTTGTTTTTCTACGCCTGGTTTCTCTTCCCAAAGGCAGAAAACTTTTATCAAAATACCTTCAGCTTCTCACACCTGGAAGTGAACTTGCACGAATTGTCTCCATGGCAGTTTTTCGTCATTTGCGTTTTTTGTTTGGTAGCTTAACTCCTGATCCCAGTGCTACAGTTGGACTTGCGAAGACTGTGGCTATGTGTGTTTTCAACATGGATTTAGATGCCCTTATT
>PIST-12
AAGATGGTGGGGCGCAATTAAAAAGAAGGCGGCAGATGCTGTTGGAAGGATTAGCAGCTTCTCTGCACTTAGTTGATCCTCTTGGAACAGAGGGTGGCCATCCAATTGGGTTGGCTCCAAAAGATGACCTTGTTTTTCTACGCCTGGTTTCTCTTCCCAAAGGCAGAAAACTTTTATCAAAATACCTTCAGCTTCTCACACCTGGAAGTGAACTTGCACGAATTGTCTCCATGGCAGTTTTTCGTCATTTGCGTTTTTTGTTTGGTAGCTTAACTCCTGATCCCAGTGCTACAGTTGGACTTGCGAAGACTGTGGCTATGTGTGTTTTCAACATGGATTTAGATGCCCTTATT
>PIST-9
AAGATGGTGGGGCGCAATTAAAAAGAAGGCGGCAGATGCTGTTGGAAGGATTAGCAGCTTCTCTGCACTTAGTTGATCCTCTTGGAACAGAGGGTGGCCATCCAATTGGGTTGGCTCCAAAAGATGACCTTGTTTTTCTACGCCTGGTTTCTCTTCCCAAAGGCAGAAAACTTTTATCAAAATACCTTCAGCTTCTCACACCTGGAAGTGAACTTGCACGAATTGTCTCCATGGCAGTTTTTCGTCATTTGCGTTTTTTGTTTGGTAGCTTAACTCCTGATCCCAGTGCTACAGTTGGACTTGCGAAGACTGTGGCTATGTGTGTTTTCAACATGGATTTAGATGCCCTTATT
>PIST-8
AAGATGGTGGGGCGCAATTAAAAAGAAGGCGGCAGATGCTGTTGGAAGGATTAGCAGCTTCTCTGCACTTAGTTGATCCTCTTGGAACAGAGGGTGGCCATCCAATTGGGTTGGCTCCAAAAGATGACCTTGTTTTTCTACGCCTGGTTTCTCTTCCCAAAGGCAGAAAACTTTTATCAAAATACCTTCAGCTTCTCACACCTGGAAGTGAACTTGCACGAATTGTCTCCATGGCAGTTTTTCGTCATTTGCGTTTTTTGTTTGGTAGCTTAACTCCTGATCCCAGTGCTACAGTTGGACTTGCGAAGACTGTGGCTATGTGTGTTTTCAACATGGATTTAGATGCCCTTATT
>PILA-23
AAGATGGTGGGGCGCAATTAAAAAGAAGGCGGCAGATGCTGTTGGAAGGATTAGCAGCTTCTCTGCACTTAGTTGATCCTCTTGGAACAGAGGGTGGCCATCCAATTGGGTTGGCTCCAAAAGATGACCTCGTTTTTCTACGCCTGGTTTCTCTTCCCAAAGGCAGAAAACTTTTATCAAAATACCTTCAGCTTCTCACACCTGGAAGTGAACTTGCACGAATTGTCTCCATGGCAGTTTTTCGTCATTTGCGTTTTTTGTTTGGTAGCTTAACTCCAGATCCCAGTGCTACAGTTGGACTGGCGAAGACTGTGGCTATGTGTGTTTTCAACATGGATTTAGATGCCCTTATT
>PILA-22
AAGATGGTGGGGCGCAATTAAAAAGAAGGCGGCAGATGCTGTTGGAAGGATTAGCAGCTTCTCTGCACTTAGTTGATCCTCTTGGAACAGAGGGTGGCCATCCAATTGGGTTGGCTCCAAAAGATGACCTCGTTTTTCTACGCCTGGTTTCTCTTCCCAAAGGCAGAAAACTTTTATCAAAATACCTTCAGCTTCTCACACCTGGAAGTGAACTTGCACGAATTGTCTCCATGGCAGTTTTTCGTCATTTGCGTTTTTTGTTTGGTAGCTTAACTCCAGATCCCAGTGCTACAGTTGGACTGGCGAAGACTGTGGCTATGTGTGTTTTCAACATGGATTTAGATGCCCTTATT
>PILA-28
AAGATGGTGGGGCGCAATTAAAAAGAAGGCGGCAGATGCTGTTGGAAGGATTAGCAGCTTCTCTGCACTTAGTTGATCCTCTTGGAACAGAGGGTGGCCATCCAATTGGGTTGGCTCCAAAAGATGACCTCGTTTTTCTACGCCTGGTTTCTCTTCCCAAAGGCAGAAAACTTTTATCAAAATACCTTCAGCTTCTCACACCTGGAAGTGAACTTGCACGAATTGTCTCCATGGCAGTTTTTCGTCATTTGCGTTTTTTGTTTGGTAGCTTAACTCCAGATCCCAGTGCTACAGTTGGACTGGCGAAGACTGTGGCTATGTGTGTTTTCAACATGGATTTAGATGCCCTTATT
>PILA-18
AAGATGGTGGGGCGCAATTAAAAAGAAGGCGGCAGATGCTGTTGGAAGGATTAGCAGCTTCTCTGCACTTAGTTGATCCTCTTGGAACAGAGGGTGGCCATCCAATTGGGTTGGCTCCAAAAGATGACCTCGTTTTTCTACGCCTGGTTTCTCTTCCCAAAGGCAGAAAACTTTTATCAAAATACCTTCAGCTTCTCACACCTGGAAGTGAACTTGCACGAATTGTCTCCATGGCAGTTTTTCGTCATTTGCGTTTTTTGTTTGGTAGCTTAACTCCAGATCCCAGTGCTACAGTTGGACTGGCGAAGACTGTGGCTATGTGTGTTTTCAACATGGATTTAGATGCCCTTATT
>PILA-26
AAGATGGTGGGGCGCAATTAAAAAGAAGGCGGCAGATGCTGTTGGAAGGATTAGCAGCTTCTCTGCACTTAGTTGATCCTCTTGGAACAGAGGGTGGCCATCCAATTGGGTTGGCTCCAAAAGATGACCTCGTTTTTCTACGCCTGGTTTCTCTTCCCAAAGGCAGAAAACTTTTATCAAAATACCTTCAGCTTCTCACACCTGGAAGTGAACTTGCACGAATTGTCTCCATGGCAGTTTTTCGTCATTTGCGTTTTTTGTTTGGTAGCTTAACTCCAGATCCCAGTGCTACAGTTGGACTGGCGAAGACTGTGGCTATGTGTGTTTTCAACATGGATTTAGATGCCCTTATT
>PILA-17
AAGATGGTGGGGCGCAATTAAAAAGAAGGCGGCAGATGCTGTTGGAAGGATTAGCAGCTTCTCTGCACTTAGTTGATCCTCTTGGAACAGAGGGTGGCCATCCAATTGGGTTGGCTCCAAAAGATGACCTCGTTTTTCTACGCCTGGTTTCTCTTCCCAAAGGCAGAAAACTTTTATCAAAATACCTTCAGCTTCTCACACCTGGAAGTGAACTTGCACGAATTGTCTCCATGGCAGTTTTTCGTCATTTGCGTTTTTTGTTTGGTAGCTTAACTCCAGATCCCAGTGCTACAGTTGGACTGGCGAAGACTGTGGCTATGTGTGTTTTCAACATGGATTTAGATGCCCTTATT
>PILA-27
AAGATGGTGGGGCGCAATTAAAAAGAAGGCGGCAGATGCTGTTGGAAGGATTAGCAGCTTCTCTGCACTTAGTTGATCCTCTTGGAACAGAGGGTGGCCATCCAATTGGGTTGGCTCCAAAAGATGACCTCGTTTTTCTACGCCTGGTTTCTCTTCCCAAAGGCAGAAAACTTTTATCAAAATACCTTCAGCTTCTCACACCTGGAAGTGAACTTGCACGAATTGTCTCCATGGCAGTTTTTCGTCATTTGCGTTTTTTGTTTGGTAGCTTAACTCCAGATCCCAGTGCTACAGTTGGACTGGCGAAGACTGTGGCTATGTGTGTTTTCAACATGGATTTAGATGCCCTTATT
>PILA-24
AAGATGGTGGGGCGCAATTAAAAAGAAGGCGGCAGATGCTGTTGGAAGGATTAGCAGCTTCTCTGCACTTAGTTGATCCTCTTGGAACAGAGGGTGGCCATCCAATTGGGTTGGCTCCAAAAGATGACCTCGTTTTTCTACGCCTGGTTTCTCTTCCCAAAGGCAGAAAACTTTTATCAAAATACCTTCAGCTTCTCACACCTGGAAGTGAACTTGCACGAATTGTCTCCATGGCAGTTTTTCGTCATTTGCGTTTTTTGTTTGGTAGCTTAACTCCAGATCCCAGTGCTACAGTTGGACTGGCGAAGACTGTGGCTATGTGTGTTTTCAACATGGATTTAGATGCCCTTATT
>PILA-19
AAGATGGTGGGGCGCAATTAAAAAGAAGGCGGCAGATGCTGTTGGAAGGATTAGCAGCTTCTCTGCACTTAGTTGATCCTCTTGGAACAGAGGGTGGCCATCCAATTGGGTTGGCTCCAAAAGATGACCTCGTTTTTCTACGCCTGGTTTCTCTTCCCAAAGGCAGAAAACTTTTATCAAAATACCTTCAGCTTCTCACACCTGGAAGTGAACTTGCACGAATTGTCTCCATGGCAGTTTTTCGTCATTTGCGTTTTTTGTTTGGTAGCTTAACTCCAGATCCCAGTGCTACAGTTGGACTGGCGAAGACTGTGGCTATGTGTGTTTTCAACATGGATTTAGATGCCCTTATT
>PILA-21
AAGATGGTGGGGCGCAATTAAAAAGAAGGCGGCAGATGCTGTTGGAAGGATTAGCAGCTTCTCTGCACTTAGTTGATCCTCTTGGAACAGAGGGTGGCCATCCAATTGGGTTGGCTCCAAAAGATGACCTCGTTTTTCTACGCCTGGTTTCTCTTCCCAAAGGCAGAAAACTTTTATCAAAATACCTTCAGCTTCTCACACCTGGAAGTGAACTTGCACGAATTGTCTCCATGGCAGTTTTTCGTCATTTGCGTTTTTTGTTTGGTAGCTTAACTCCAGATCCCAGTGCTACAGTTGGACTGGCGAAGACTGTGGCTATGTGTGTTTTCAACATGGATTTAGATGCCCTTATT
>PILA-29
AAGATGGTGGGGCGCAATTAAAAAGAAGGCGGCAGATGCTGTTGGAAGGATTAGCAGCTTCTCTGCACTTAGTTGATCCTCTTGGAACAGAGGGTGGCCATCCAATTGGGTTGGCTCCAAAAGATGACCTCGTTTTTCTACGCCTGGTTTCTCTTCCCAAAGGCAGAAAACTTTTATCAAAATACCTTCAGCTTCTCACACCTGGAAGTGAACTTGCACGAATTGTCTCCATGGCAGTTTTTCGTCATTTGCGTTTTTTGTTTGGTAGCTTAACTCCAGATCCCAGTGCTACAGTTGGACTGGCGAAGACTGTGGCTATGTGTGTTTTCAACATGGATTTAGATGCCCTTATT
>PILA-20
AAGATGGTGGGGCGCAATTAAAAAGAAGGCGGCAGATGCTGTTTGAAGGATTAGCAGCTTCTCTGCACTTAGTTGATCCTCTTGGAACAGAGGGTGGCCATCCAATTGGGTTGGCTCCAAAAGATGACCTCGTTTTTCTACGCCTGGTTTCTCTTCCCAAAGGCAGAAAACTTTTATCAAAATACCTTCAGCTTCTCACACCTGGAAGTGAACTTGCACGAATTGTCTCCATGGCAGTTTTTCGTCATTTGCGTTTTTTGTTTGGTAGCTTAACTCCAGATCCCAGTGCTACAGTTGGACTGGCGAAGACTGTGGCTATGTGTGTTTTCAACATGGATTTAGATGCCCTTATT
>PIAL-AO
AAGATGGTGGGGCGCAATTAAAAAGAAGGCGGCAGATGCTGTTGGAAGGATTAGCAGCTTCTCTGCACTTAGTTGATCCTCTTGGAACAGAGGGTGGCCATCCAATTGGGTTGGCTCCAAAAGATGACCTCGTTTTTCTACGCCTGGTTTCTCTTCCCAAAGGCAGAAAACTTTTATCAAAATACCTTCAGCTTCTCACACCTGGAAGTGAACTTGCACGAATTGTCTCCATGGCAGTTTTTCGTCATTTGCGTTTTTTGTTTGGTAGCTTAACTCCAGATCCCAGTGCTACAGTTGGACTTGCGAAGACTGTGGCTATGTGTGTTTTCAACATGGATTTAGATGCCCTTATT
