# Supplementary material for: An empirical evaluation of two-stage species tree inference strategies using a multilocus dataset from North American pines
Source: BMC Evol Biol. 2014 Mar 29;14:67. doi: 10.1186/1471-2148-14-67 (PMC4021425; doi:10.1186/1471-2148-14-67)
Supplement: Additional file 3 — Zip archive containing data filesDp,Dp,0,Ds,Ds,0, and a description of these files. [file 1471-2148-14-67-S3.zip › DeGiorgioEtAl_2014_AdditionalFile1/Dataset_Dp/0_14221_01.fas]

>PIAL-15
AGCTGTTGCATTTAATGTGTGCACAAACTTTAGTTGTCCTTTTCGTTTTTTAGGCTTGTCAACTGTTGAAGGATTTGATTCTTCAATTGCAGGCCGGTATCGAATATTGAGTCGACGACTTTGGTAATCAGTACAGTTTGATGAGCTAGATATCTGTATAAAAGAAATTTAACATAATTTTTATATAGACACTAACATGGGAATATGTTCTTGTCAAAATCTACAAGCTACATCCATTTTTTACCAATTCAAGAAAAGGACTTACCTCTCCATACCGTCCTAAACCTGGCATCCATGCCTCCACATCATACTTGCGATATGCAGGTGCGCCTAGGTCTTCAGAAGGCATGTCTAGAGTCCTGCAGTGGCATGAATTACAACAAACACTTATATGACATGAAAAGGATAAAGTTATGATACACAATATTAAGTAAACCCAAAAGAACAGTCTCACTTGTAGTGTAGTCCAAGTGAGGAAAAGAGGGATTCTTCAATGCTAATGAGCTCCTCATGAAACGAATCACTATCCTCTGGACG
>PIAL-17
AGCTGTTGCATTTAATGTGTGCACAAACTTTAGTTGTCCTTTTCGTTTTTTAGGCTTGTCAACTGCTGAAGGATTTGATTCTTCAATTGCAGGCCGGTATCGAATATTGAGTCGACGACTTTGGTAATCAGTACAGTTTGATGAGCTAGATATCTGTATAAAAGAAATTTAACATAATTTTTATATAGACACTAACATGGGAATATGTTCTTGTCAAAATCTACAAGCTACATCCATTTTTTACCAATTCAAGAAAAGGACTTACCTCTCCATACCGTCCTAAACCTGGCATCCATGCCTCCACATCATACTTGCGATATGCAGGTGCGCCTAGGTCTTCAGAAGGCATGTCTAGAGTCCTGCAGTGGCATGAATTACAACAAACACTTATATGACATGAAAAGGATAAAGTTATGATACACAATATTAAGTAAACCCAAAAGAACAGTCTCACTTGTAGTGTAGTCCAAGTGAGGAAAAGAGGGATTCTTCAATGCTAATGAGCTCCTCATGAAACGAATCACTATCCTCTGGACG
>PIAL-10
AGCTGTTGCATTTAATGTGTGCACAAACTTTAGTTGTCCTTTTCGTTTTTTAGGCTTGTCAACTGCTGAAGGATTTGATTCTTCAATTGCAGGCCGGTATCGAATATTGAGTCGACGACTTTGGTAATCAGTACAGTTTGATGAGCTAGATATCTGTATAAAAGAAATTTAACATAATTTTTATATAGACACTAACATGGGAATATGTTCTTGTCAAAATCTACAAGCTACATCCATTTTTTACCAATTCAAGAAAAGGACTTACCTCTCCATACCGTCCTAAACCTGGCATCCATGCCTCCACATCATACTTGCGATATGCAGGTGCGCCTAGGTCTTCAGAAGGCATGTCTAGAGTCCTGCAGTGGCATGAATTACAACAAACACTTATATGACATGAAAAGGATAAAGTTATGATACACAATATTAAGTAAACCCAAAAGAACAGTCTCACTTGTAGTGTAGTCCAAGTGAGGAAAAGAGGGATTCTTCAATGCTAATGAGCTCCTCATGAAACGAATCACTATCCTCTGGACG
>PIAL-2
AGCTGTTGCATTTAATGTGTGCACAAACTTTAGTTGTCCTTTTCGTTTTTTAGGCTTGTCAACTGTTGAAGGATTTGATTCTTCAATTGCAGGCCGGTATCGAATATTGAGTCGACGACTTTGGTAATCAGTACAGTTTGATGAGCTAGATATCTGTATAAAAGAAATTTAACATAATTTTTATATAGACACTAACATGGGAATATGTTCTTGTCAAAATCTACAAGCTACATCCATTTTTTACCAATTCAAGAAAAGGACTTACCTCTCCATACCGTCCTAAACCTGGCATCCATGCCTCCACATCATACTTGCGATATGCAGGTGCGCCTAGGTCTTCAGAAGGCATGTCTAGAGTCCTGCAGTGGCATGAATTACAACAAACACTTATATGACATGAAAAGGATAAAGTTATGATACACAATATTAAGTAAACCCAAAAGAACAGTCTCACTTGTAGTGTAGTCCAAGTGAGGAAAAGAGGGATTCTTCAATGCTAATGAGCTCCTCATGAAACGAATCACTATCCTCTGGACG
>PIAL-4
AGCTGTTGCATTTAATGTGTGCACAAACTTTAGTTGTCCTTTTCGTTTTTTAGGCTTGTCAACTGCTGAAGGATTTGATTCTTCAATTGCAGGCCGGTATCGAATATTGAGTCGACGACTTTGGTAATCAGTACAGTTTGATGAGCTAGATATCTGTATAAAAGAAATTTAACATAATTTTTATATAGACACTAACATGGGAATATGTTCTTGTCAAAATCTACAAGCTACATCCATTTTTTACCAATTCAAGAAAAGGACTTACCTCTCCATACCGTCCTAAACCTGGCATCCATGCCTCCACATCATACTTGCGATATGCAGGTGCGCCTAGGTCTTCAGAAGGCATGTCTAGAGTCCTGCAGTGGCATGAATTACAACAAACACTTATATGACATGAAAAGGATAAAGTTATGATACACAATATTAAGTAAACCCAAAAGAACAGTCTCACTTGTAGTGTAGTCCAAGTGAGGAAAAGAGGGATTCTTCAATGCTAATGAGCTCCTCATGAAACGAATCACTATCCTCTGGACG
>PIAL-7
AGCTGTTGCATTTAATGTGTGCACAAACTTTAGTTGTCCTTTTCGTTTTTTAGGCTTGTCAACTGCTGAAGGATTTGATTCTTCAATTGCAGGCCGGTATCGAATATTGAGTCGACGACTTTGGTAATCAGTACAGTTTGATGAGCTAGATATCTGTATAAAAGAAATTTAACATAATTTTTATATAGACACTAACATGGGAATATGTTCTTGTCAAAATCTACAAGCTACATCCATTTTTTACCAATTCAAGAAAAGGACTTACCTCTCCATACCGTCCTAAACCTGGCATCCATGCCTCCACATCATACTTGCGATATGCAGGTGCGCCTAGGTCTTCAGAAGGCATGTCTAGAGTCCTGCAGTGGCATGAATTACAACAAACACTTATATGACATGAAAAGGATAAAGTTATGATACACAATATTAAGTAAACCCAAAAGAACAGTCTCACTTGTAGTGTAGTCCAAGTGAGGAAAAGAGGGATTCTTCAATGCTAATGAGCTCCTCATGAAACGAATCACTATCCTCTGGACG
>PIAL-8
AGCTGTTGCATTTAATGTGTGCACAAACTTTAGTTGTCCTTTTCGTTTTTTAGGCTTGTCAACTGCTGAAGGATTTGATTCTTCAATTGCAGGCCGGTATCGAATATTGAGTCGACGACTTTGGTAATCAGTACAGTTTGATGAGCTAGATATCTGTATAAAAGAAATTTAACATAATTTTTATATAGACACTAACATGGGAATATGTTCTTGTCAAAATCTACAAGCTACATCCATTTTTTACCAATTCAAGAAAAGGACTTACCTCTCCATACCGTCCTAAACCTGGCATCCATGCCTCCACATCATACTTGCGATATGCAGGTGCGCCTAGGTCTTCAGAAGGCATGTCTAGAGTCCTGCAGTGGCATGAATTACAACAAACACTTATATGACATGAAAAGGATAAAGTTATGATACACAATATTAAGTAAACCCAAAAGAACAGTCTCACTTGTAGTGTAGTCCAAGTGAGGAAAAGAGGGATTCTTCAATGCTAATGAGCTCCTCATGAAACGAATCACTATCCTCTGGACG
>PIAL-5
AGCTGTTGCATTTAATGTGTGCACAAACTTTAGTTGTCCTTTTCGTTTTTTAGGCTTGTCAACTGCTGAAGGATTTGATTCTTCAATTGCAGGCCGGTATCGAATATTGAGTCGACGACTTTGGTAATCAGTACAGTTTGATGAGCTAGATATCTGTATAAAAGAAATTTAACATAATTTTTATATAGACACTAACATGGGAATATGTTCTTGTCAAAATCTACAAGCTACATCCATTTTTTACCAATTCAAGAAAAGGACTTACCTCTCCATACCGTCCTAAACCTGGCATCCATGCCTCCACATCATACTTGCGATATGCAGGTGCGCCTAGGTCTTCAGAAGGCATGTCTAGAGTCCTGCAGTGGCATGAATTACAACAAACACTTATATGACATGAAAAGGATAAAGTTATGATACACAATATTAAGTAAACCCAAAAGAACAGTCTCACTTGTAGTGTAGTCCAAGTGAGGAAAAGAGGGATTCTTCAATGCTAATGAGCTCCTCATGAAACGAATCACTATCCTCTGGACG
>PIAL-3
AGCTGTTGCATTTAATGTGTGCACAAACTTTAGTTGTCCTTTTCGTTTTTTAGGCTTGTCAACTGCTGAAGGATTTGATTCTTCAATTGCAGGCCGGTATCGAATATTGAGTCGACGACTTTGGTAATCAGTACAGTTTGATGAGCTAGATATCTGTATAAAAGAAATTTAACATAATTTTTATATAGACACTAACATGGGAATATGTTCTTGTCAAAATCTACAAGCTACATCCATTTTTTACCAATTCAAGAAAAGGACTTACCTCTCCATACCGTCCTAAACCTGGCATCCATGCCTCCACATCATACTTGCGATATGCAGGTGCGCCTAGGTCTTCAGAAGGCATGTCTAGAGTCCTGCAGTGGCATGAATTACAACAAACACTTATATGACATGAAAAGGATAAAGTTATGATACACAATATTAAGTAAACCCAAAAGAACAGTCTCACTTGTAGTGTAGTCCAAGTGAGGAAAAGAGGGATTCTTCAATGCTAATGAGCTCCTCATGAAACGAATCACTATCCTCTGGACG
>PIAL-12
AGCTGTTGCATTTAATGTGTGCACAAACTTTAGTTGTCCTTTTCGTTTTTTAGGCTTGTCAACTGCTGAAGGATTTGATTCTTCAATTGCAGGCCGGTATCGAATATTGAGTCGACGACTTTGGTAATCAGTACAGTTTGATGAGCTAGATATCTGTATAAAAGAAATTTAACATAATTTTTATATAGACACTAACATGGGAATATGTTCTTGTCAAAATCTACAAGCTACATCCATTTTTTACCAATTCAAGAAAAGGACTTACCTCTCCATACCGTCCTAAACCTGGCATCCATGCCTCCACATCATACTTGCGATATGCAGGTGCGCCTAGGTCTTCAGAAGGCATGTCTAGAGTCCTGCAGTGGCATGAATTACAACAAACACTTATATGACATGAAAAGGATAAAGTTATGATACACAATATTAAGTAAACCCAAAAGAACAGTCTCACTTGTAGTGTAGTCCAAGTGAGGAAAAGAGGGATTCTTCAATGCTAATGAGCTCCTCATGAAACGAATCACTATCCTCTGGACG
>PIAL-6
AGCTGTTGCATTTAATGTGTGCACAAACTTTAGTTGTCCTTTTCGTTTTTTAGGCTTGTCAACTGCTGAAGGATTTGATTCTTCAATTGCAGGCCGGTATCGAATATTGAGTCGACGACTTTGGTAATCAGTACAGTTTGATGAGCTAGATATCTGTATAAAAGAAATTTAACATAATTTTTATATAGACACTAACATGGGAATATGTTCTTGTCAAAATCTACAAGCTACATCCATTTTTTACCAATTCAAGAAAAGGACTTACCTCTCCATACCGTCCTAAACCTGGCATCCATGCCTCCACATCATACTTGCGATATGCAGGTGCGCCTAGGTCTTCAGAAGGCATGTCTAGAGTCCTGCAGTGGCATGAATTACAACAAACACTTATATGACATGAAAAGGATAAAGTTATGATACACAATATTAAGTAAACCCAAAAGAACAGTCTCACTTGTAGTGTAGTCCAAGTGAGGAAAAGAGGGATTCTTCAATGCTAATGAGCTCCTCATGAAACGAATCACTATCCTCTGGACG
>PIAL-9
AGCTGTTGCATTTAATGTGTGCACAAACTTTAGTTGTCCTTTTCGTTTTTTAGGCTTGTCAACTGTTGAAGGATTTGATTCTTCAATTGCAGGCCGGTATCGAATATTGAGTCGACGACTTTGGTAATCAGTACAGTTTGATGAGCTAGATATCTGTATAAAAGAAATTTAACATAATTTTTATATAGACACTAACATGGGAATATGTTCTTGTCAAAATCTACAAGCTACATCCATTTTTTACCAATTCAAGAAAAGGACTTACCTCTCCATACCGTCCTAAACCTGGCATCCATGCCTCCACATCATACTTGCGATATGCAGGTGCGCCTAGGTCTTCAGAAGGCATGTCTAGAGTCCTGCAGTGGCATGAATTACAACAAACACTTATATGACATGAAAAGGATAAAGTTATGATACACAATATTAAGTAAACCCAAAAGAACAGTCTCACTTGTAGTGTAGTCCAAGTGAGGAAAAGAGGGATTCTTCAATGCTAATGAGCTCCTCATGAAACGAATCACTATCCTCTGGACG
>PIAL-16
AGCTGTTGCATTTAATGTGTGCACAAACTTTAGTTGTCCTTTTCGTTTTTTAGGCTTGTCAACTGCTGAAGGATTTGATTCTTCAATTGCAGGCCGGTATCGAATATTGAGTCGACGACTTTGGTAATCAGTACAGTTTGATGAGCTAGATATCTGTATAAAAGAAATTTAACATAATTTTTATATAGACACTAACATGGGAATATGTTCTTGTCAAAATCTACAAGCTACATCCATTTTTTACCAATTCAAGAAAAGGACTTACCTCTCCATACCGTCCTAAACCTGGCATCCATGCCTCCACATCATACTTGCGATATGCAGGTGCGCCTAGGTCTTCAGAAGGCATGTCTAGAGTCCTGCAGTGGCATGAATTACAACAAACACTTATATGACATGAAAAGGATAAAGTTATGATACACAATATTAAGTAAACCCAAAAGAACAGTCTCACTTGTAGTGTAGTCCAAGTGAGGAAAAGAGGGATTCTTCAATGCTAATGAGCTCCTCATGAAACGAATCACTATCCTCTGGACG
>PIAL-13
AGCTGTTGCATTTAATGTGTGCACAAACTTTAGTTGTCCTTTTCGTTTTTTAGGCTTGTCAACTGCTGAAGGATTTGATTCTTCAATTGCAGGCCGGTATCGAATATTGAGTCGACGACTTTGGTAATCAGTACAGTTTGATGAGCTAGATATCTGTATAAAAGAAATTTAACATAATTTTTATATAGACACTAACATGGGAATATGTTCTTGTCAAAATCTACAAGCTACATCCATTTTTTACCAATTCAAGAAAAGGACTTACCTCTCCATACCGTCCTAAACCTGGCATCCATGCCTCCACATCATACTTGCGATATGCAGGTGCGCCTAGGTCTTCAGAAGGCATGTCTAGAGTCCTGCAGTGGCATGAATTACAACAAACACTTATATGACATGAAAAGGATAAAGTTATGATACACAATATTAAGTAAACCCAAAAGAACAGTCTCACTTGTAGTGTAGTCCAAGTGAGGAAAAGAGGGATTCTTCAATGCTAATGAGCTCCTCATGAAACGAATCACTATCCTCTGGACG
>PIAY-9
AGCTGTTGCATTTAATGTGTGCACAAACTTTAGTTGTCCTTTTCGTTTTTTAGGCTTGTCAACTGTTGAAGGATTTGATTCTTCAATTGCAGGCCGGTATCGAATATTGAGTCGACGACTTTGATAATCAGTACAGTTTGATGAGCTAGATATCTGTATAAAAGAAATTTAACATAATTTTTATAGAGACACTAACATGGGAATATGT---TGTCAAAATCTACAAGCTACATCCATTTTTGACCAATTCAAGAAAAGGACTTACCTCTCCATACCGTCCTAAACCTGGCATCCATGCCTCCACATCATACTTGCGATATGCAGGTGCGCCTAGGTCTTCAGAAGGCATGTCTAGAGTCCTGCAGTGGCATGAATTACAACAAACACTTATATGACATGAAAAGGATAAAGTTATGATACACAATATTAAGTAAACCCAAAAGAACAGTCTCACTTGTAGTGTAGTCCAAGTGAGGAAAAGAGGGATTCTTCAATGCTAATGAGCTCCTCATGAAACGAATCACTATCCTCTGGACG
>PIAY-2
AGCTGTTGCATTTAATGTGTGCACAAACTTTAGTTGTCCTTTTCGTTTTTTAGGCTTGTCAACTGTTGAAGGATTTGATTCTTCAATTGCAGGCCGGTATCGAATATTGAGTCGACGACTTTGATAATCAGTACAGTTTGATGAGCTAGATATCTGTATAAAAGAAATTTAACATAATTTTTATAGAGACACTAACATGGGAATATGT---TGTCAAAATCTACAAGCTACATCCATTTTTGACCAATTCAAGAAAAGGACTTACCTCTCCATACCGTCCTAAACCTGGCATCCATGCCTCCACATCATACTTGCGATATGCAGGTGCGCCTAGGTCTTCAGAAGGCATGTCTAGAGTCCTGCAGTGGCATGAATTACAACAAACACTTATATGACATGAAAAGGATAAAGTTATGATACACAATATTAAGTAAACCCAAAAGAACAGTCTCACTTGTAGTGTAGTCCAAGTGAGGAAAAGAGGGATTCTTCAATGCTAATGAGCTCCTCATGAAACGAATCACTATCCTCTGGACG
>PIAY-7
AGCTGTTGCATTTAATGTGTGCACAAACTTTAGTTGTCCTTTTCGTTTTTTAGGCTTGTCAACTGTTGAAGGATTTGATTCTTCAATTGCAGGCCGGTATCGAATATTGAGTCGACGACTTTGATAATCAGTACAGTTTGATGAGCTAGATATCTGTATAAAAGAAATTTAACATAATTTTTATAGAGACACTAACATGGGAATATGT---TGTCAAAATCTACAAGCTACATCCATTTTTGACCAATTCAAGAAAAGGACTTACCTCTCCATACCGTCCTAAACCTGGCATCCATGCCTCCACATCATACTTGCGATATGCAGGTGCGCCTAGGTCTTCAGAAGGCATGTCTAGAGTCCTGCAGTGGCATGAATTACAACAAACACTTATATGACATGAAAAGGATAAAGTTATGATACACAATATTAAGTAAACCCAAAAGAACAGTCTCACTTGTAGTGTAGTCCAAGTGAGGAAAAGAGGGATTCTTCAATGCTAATGAGCTCCTCATGAAACGAATCACTATCCTCTGGACG
>PIAY-5
AGCTGTTGCATTTAATGTGTGCACAAACTTTAGTTGTCCTTTTCGTTTTTTAGGCTTGTCAACTGTTGAAGGATTTGATTCTTCAATTGCAGGCCGGTATCGAATATTGAGTCGACGACTTTGGTAATCAGTACAGTTTGATGAGCTAGATATCTGTATAAAAGAAATTTAACATAATTTTTATATAGACACTAACATGGGAATATGT---TGTCAAAATCTACAAGCTACATCCATTTTTGACCAATTCAAGAAAAGGACTTACCTCTCCATACCGTCCTAAACCTGGCATCCATGCCTCCACATCATACTTGCGATATGCAGGTGCGCCTAGGTCTTCAGAAGGCATGTCTAGAGTCCTGCAGTGGCATGAATTACAACAAACACTTATATGACATGAAAAGGATAAAGTTATGATACACAATATTAAGTAAACCCAAAAGAACAGTCTCACTTGTAGTGTAGTCCAAGTGAGGAAAAGAGGGATTCTTCAATGCTAATGAGCTCCTCATGAAACGAATCACTATCCTCTGGACG
>PIAY-10
AGCTGTTGCATTTAATGTGTGCACAAACTTTAGTTGTCCTTTTCGTTTTTTAGGCTTGTCAACTGTTGAAGGATTTGATTCTTCAATTGCAGGCCGGTATCGAATATTGAGTCGACGACTTTGATAATCAGTACAGTTTGATGAGCTAGATATCTGTATAAAAGAAATTTAACATAATTTTTATAGAGACACTAACATGGGAATATGT---TGTCAAAATCTACAAGCTACATCCATTTTTGACCAATTCAAGAAAAGGACTTACCTCTCCATACCGTCCTAAACCTGGCATCCATGCCTCCACATCATACTTGCGATATGCAGGTGCGCCTAGGTCTTCAGAAGGCATGTCTAGAGTCCTGCAGTGGCATGAATTACAACAAACACTTATATGACATGAAAAGGATAAAGTTATGATACACAATATTAAGTAAACCCAAAAGAACAGTCTCACTTGTAGTGTAGTCCAAGTGAGGAAAAGAGGGATTCTTCAATGCTAATGAGCTCCTCATGAAACGAATCACTATCCTCTGGACG
>PIAY-1
AGCTGTTGCATTTAATGTGTGCACAAACTTTAGTTGTCCTTTTCGTTTTTTAGGCTTGTCAACTGTTGAAGGATTTGATTCTTCAATTGCAGGCCGGTATCGAATATTGAGTCGACGACTTTGATAATCAGTACAGTTTGATGAGCTAGATATCTGTATAAAAGAAATTTAACATAATTTTTATAGAGACACTAACATGGGAATATGT---TGTCAAAATCTACAAGCTACATCCATTTTTGACCAATTCAAGAAAAGGACTTACCTCTCCATACCGTCCTAAACCTGGCATCCATGCCTCCACATCATACTTGCGATATGCAGGTGCGCCTAGGTCTTCAGAAGGCATGTCTAGAGTCCTGCAGTGGCATGAATTACAACAAACACTTATATGACATGAAAAGGATAAAGTTATGATACACAATATTAAGTAAACCCAAAAGAACAGTCTCACTTGTAGTGTAGTCCAAGTGAGGAAAAGAGGGATTCTTCAATGCTAATGAGCTCCTCATGAAACGAATCACTATCCTCTGGACG
>PIAY-17
AGCTGTTGCATTTAATGTGTGCACAAACTTTAGTTGTCCTTTTCGTTTTTTAGGCTTGTCAACTGTTGAAGGATTTGATTCTTCAATTGCAGGCCGGTATCGAATATTGAGTCGACGACTTTGGTAATCAGTACAGTTTGATGAGCTAGATATCTGTATAAAAGAAATTTAACATAATTCTTATATAGACACTAACATGGGAATATGTTCTTGTCAAAATCTACAAGCTACATCCATTTTTTACCAATTCAAGAAAAGGACTTACCTCTCCATACCGTCCTAAACCTGGCATCCATGCCTCCACATCATACTTGCGATATGCAGGTGCGCCTAGGTCTTCAGAAGGCATGTCTAGAGTCCTGCAGTGGCATGAATTTCAACAAACACTTATATGACATGAAAAGGATAAAGTTATGATACACAATATTAAGTAAACCCAAAAGAACAGTCTCACTTGTAGTGTAGTCCAAGTGAGGAAAAGAGGGATTCTTCAATGCTAATGAGCTCCTCATGAAACGAATCACTATCCTCTGGACG
>PIAY-16
AGCTGTTGCATTTAATGTGTGCACAAACTTTAGTTGTCCTTTTCGTTTTTTAGGCTTGTCAACTGTTGAAGGATTTGATTCTTCAATTGCAGGCCGGTATCGAATATTGAGTCGACGACTTTGATAATCAGTACAGTTTGATGAGCTAGATATCTGTATAAAAGAAATTTAACATAATTTTTATAGAGACACTAACATGGGAATATGT---TGTCAAAATCTACAAGCTACATCCATTTTTGACCAATTCAAGAAAAGGACTTACCTCTCCATACCGTCCTAAACCTGGCATCCATGCCTCCACATCATACTTGCGATATGCAGGTGCGCCTAGGTCTTCAGAAGGCATGTCTAGAGTCCTGCAGTGGCATGAATTACAACAAACACTTATATGACATGAAAAGGATAAAGTTATGATACACAATATTAAGTAAACCCAAAAGAACAGTCTCACTTGTAGTGTAGTCCAAGTGAGGAAAAGAGGGATTCTTCAATGCTAATGAGCTCCTCATGAAACGAATCACTATCCTCTGGACG
>PIAY-3
AGCTGTTGCATTTAATGTGTGCACAAACTTTAGTTGTCCTTTTCGTTTTTTAGGCTTGTCAACTGTTGAAGGATTTGATTCTTCAATTGCAGGCCGGTATCGAATATTGAGTCGACGACTTTGATAATCAGTACAGTTTGATGAGCTAGATATCTGTATAAAAGAAATTTAACATAATTTTTATAGAGACACTAACATGGGAATATGT---TGTCAAAATCTACAAGCTACATCCATTTTTGACCAATTCAAGAAAAGGACTTACCTCTCCATACCGTCCTAAACCTGGCATCCATGCCTCCACATCATACTTGCGATATGCAGGTGCGCCTAGGTCTTCAGAAGGCATGTCTAGAGTCCTGCAGTGGCATGAATTACAACAAACACTTATATGACATGAAAAGGATAAAGTTATGATACACAATATTAAGTAAACCCAAAAGAACAGTCTCACTTGTAGTGTAGTCCAAGTGAGGAAAAGAGGGATTCTTCAATGCTAATGAGCTCCTCATGAAACGAATCACTATCCTCTGGACG
>PIAY-8
AGCTGTTGCATTTAATGTGTGCACAAACTTTAGTTGTCCTTTTCGTTTTTTAGGCTTGTCAACTGTTGAAGGATTTGATTCTTCAATTGCAGGCCGGTATCGAATATTGAGTCGACGACTTTGATAATCAGTACAGTTTGATGAGCTAGATATCTGTATAAAAGAAATTTAACATAATTTTTATAGAGACACTAACATGGGAATATGT---TGTCAAAATCTACAAGCTACATCCATTTTTGACCAATTCAAGAAAAGGACTTACCTCTCCATACCGTCCTAAACCTGGCATCCATGCCTCCACATCATACTTGCGATATGCAGGTGCGCCTAGGTCTTCAGAAGGCATGTCTAGAGTCCTGCAGTGGCATGAATTACAACAAACACTTATATGACATGAAAAGGATAAAGTTATGATACACAATATTAAGTAAACCCAAAAGAACAGTCTCACTTGTAGTGTAGTCCAAGTGAGGAAAAGAGGGATTCTTCAATGCTAATGAGCTCCTCATGAAACGAATCACTATCCTCTGGACG
>PIAY-18
AGCTGTTGCATTTAATGTGTGCACAAACTTTAGTTGTCCTTTTCGTTTTTTAGGCTTGTCAACTGTTGAAGGATTTGATTCTTCAATTGCAGGCCGGTATCGAATATTGAGTCGACGACTTTGATAATCAGTACAGTTTGATGAGCTAGATATCTGTATAAAAGAAATTTAACATAATTTTTATAGAGACACTAACATGGGAATATGT---TGTCAAAATCTACAAGCTACATCCATTTTTGACCAATTCAAGAAAAGGACTTACCTCTCCATACCGTCCTAAACCTGGCATCCATGCCTCCACATCATACTTGCGATATGCAGGTGCGCCTAGGTCTTCAGAAGGCATGTCTAGAGTCCTGCAGTGGCATGAATTACAACAAACACTTATATGACATGAAAAGGATAAAGTTATGATACACAATATTAAGTAAACCCAAAAGAACAGTCTCACTTGTAGTGTAGTCCAAGTGAGGAAAAGAGGGATTCTTCAATGCTAATGAGCTCCTCATGAAACGAATCACTATCCTCTGGACG
>PIAY-13
AGCTGTTGCATTTAATGTGTGCACAAACTTTAGTTGTCCTTTTCGTTTTTTAGGCTTGTCAACTGTTGAAGGATTTGATTCTTCAATTGCAGGCCGGTATCGAATATTGAGTCGACGACTTTGATAATCAGTACAGTTTGATGAGCTAGATATCTGTATAAAAGAAATTTAACATAATTTTTATAGAGACACTAACATGGGAATATGT---TGTCAAAATCTACAAGCTACATCCATTTTTGACCAATTCAAGAAAAGGACTTACCTCTCCATACCGTCCTAAACCTGGCATCCATGCCTCCACATCATACTTGCGATATGCAGGTGCGCCTAGGTCTTCAGAAGGCATGTCTAGAGTCCTGCAGTGGCATGAATTACAACAAACACTTATATGACATGAAAAGGATAAAGTTATGATACACAATATTAAGTAAACCCAAAAGAACAGTCTCACTTGTAGTGTAGTCCAAGTGAGGAAAAGAGGGATTCTTCAATGCTAATGAGCTCCTCATGAAACGAATCACTATCCTCTGGACG
>PIAY-15
AGCTGTTGCATTTAATGTGTGCACAAACTTTAGTTGTCCTTTTCGTTTTTTAGGCTTGTCAACTGTTGAAGGATTTGATTCTTCAATTGCAGGCCGGTATCGAATATTGAGTCGACGACTTTGGTAATCAGTACAGTTTGATGAGCTAGATATCTGTATAAAAGAAATTTAACATAATTTTTATATAGACACTAACATGGGAATATGTTCTTGTCAAAATCTACAAGCTACATCCATTTTTTACCAATTCAAGAAAAGGACTTACCTCTCCATACCGTCCTAAACCTGGCATCCATGCCTCCACATCATACTTGCGATATGCAGGTGCGCCTAGGTCTTCAGAAGGCATGTCTAGAGTCCTGCAGTGGCATGAATTTCAACAAACACTTATATGACATGAAAAGGATAAAGTTATGATACACAATATTAAGTAAACCCAAAAGAACAGTCTCACTTGTAGTGTAGTCCAAGTGAGGAAAAGAGGGATTCTTCAATGCTAATGAGCTCCTCATGAAACGAATCACTATCCTCTGGACG
>PIAY-14
AGCTGTTGCATTTAATGTGTGCACAAACTTTAGTTGTCCTTTTCGTTTTTTAGGCTTGTCAACTGTTGAAGGATTTGATTCTTCAATTGCAGGCCGGTATCGAATATTGAGTCGACGACTTTGATAATCAGTACAGTTTGATGAGCTAGATATCTGTATAAAAGAAATTTAACATAATTTTTATAGAGACACTAACATGGGAATATGT---TGTCAAAATCTACAAGCTACATCCATTTTTGACCAATTCAAGAAAAGGACTTACCTCTCCATACCGTCCTAAACCTGGCATCCATGCCTCCACATCATACTTGCGATATGCAGGTGCGCCTAGGTCTTCAGAAGGCATGTCTAGAGTCCTGCAGTGGCATGAATTACAACAAACACTTATATGACATGAAAAGGATAAAGTTATGATACACAATATTAAGTAAACCCAAAAGAACAGTCTCACTTGTAGTGTAGTCCAAGTGAGGAAAAGAGGGATTCTTCAATGCTAATGAGCTCCTCATGAAACGAATCACTATCCTCTGGACG
>PIAY-19
AGCTGTTGCATTTAATGTGTGCACAAACTTTAGTTGTCCTTTTCGTTTTTTAGGCTTGTCAACTGTTGAAGGATTTGATTCTTCAATTGCAGGCCGGTATCGAATATTGAGTCGACGACTTTGGTAATCAGTACAGTTTGATGAGCTAGATATCTGTATAAAAGAAATTTAACATAATTTTTATATAGACACTAACATGGGAATATGTTCTTGTCAAAATCTACAAGCTACATCCATTTTTTACCAATTCAAGAAAAGGACTTACCTCTCCATACCGTCCTAAACCTGGCATCCATGCCTCCACATCATACTTGCGATATGCAGGTGCGCCTAGGTCTTCAGAAGGCATGTCTAGAGTCCTGCAGTGGCATGAATTTCAACAAACACTTATATGACATGAAAAGGATAAAGTTATGATACACAATATTAAGTAAACCCAAAAGAACAGTCTCACTTGTAGTGTAGTCCAAGTGAGGAAAAGAGGGATTCTTCAATGCTAATGAGCTCCTCATGAAACGAATCACTATCCTCTGGACG
>PIBU-1
AGCTGTTGCATTTAATGTGTGCACAAACTTTAGTTGTCCTTTTCGTTTTTTAGGCTTGTCAACTGTTGAAGGATTTGATTCTTCAATTGCAGGCCGGTATCGAATATTGAGTCGACGACTTTGGTAATCAGTACAGTTTGATGAGCTAGATATCTGTATAAAAGAAATTTAACATAATTGTTATATAGACACTAACATGGGAATATGTTCTTGTCAAAATCTACAAGCTACATCCATTTTTTACCAATTCAAGAAAAGTACTTACCTCTCCATACCGTCCTAAACCTGGCATCCATGCCTCCACATCATACTTGCGATATGCAGGTGCGCCTAGGTCTTCAGAAGGCATGTCTAGAGTCCTGCAGTAGCATGAATTACAACAAACACTTATATGACATGAAAAGGATAAAGTTATAATACACAATATTAAGTAAACGCAAAAGAACAGTCTCACCTGTAGTGTAGTCCAAGTGAGGAAAAGAGGGATTCTTCAATGCTAATGAGCTCCTCATGAAACGAATCACTATCCTCTGGACG
>PIFL-14
AGCTGTTGCATTTAATGTGTGCACAAACTTTAGTTGTCCTTTTCGTTTTTTAGGCTTGTCAACTGTTGAAGGATTTGATTCTTCAATTGCAGGCCGGTATCGAATATTGAGTCGACGACTTTGGTAATCAGTACAGTTTGATGAGCTAGATATCTGTATAAAAGAAATTTAACATAATTTTTATATAGACACTAACATGGGAATATGTTCTTGTCAAAATCTGCAAGCTACATCCATTTTTTACCAATTCAAGAAAAGGACTTACCTCTCCATATCGTCCTAAACCTGGCATCCATGCCTCCACATCATACTTGCGATATGCAGGTGCGCCTAGGTCTTCAGAAGGCATGTCTAGAGTCCTGCAGTGGCATGAATTACAACAAACACTTATATGACATGAAAAGGATAAAGTTATGATACACAATATTAAGTAAACCCAAAAGAACAGTCTCACTTGTAGTGTAGTCCAAGTGAGGAAAAGAGGGATTCTTCAATGCTAATGAGCTCCTCATGAAACGAATCACTATCCTCTGGACG
>PIFL-2
AGCTGTTGCATTTAATGTGTGCACAAACTTTAGTTGTCCTTTTCGTTTTTTAGGCTTGTCAACTGCTGAAGGATTTGATTCTTCAATTGCAGGCCGGTATCGAATATTGAGTCGACGACTTTGGTAATCAGTACAGTTTGATGAGCTAGATATCTGTATAAAAGAAATTTAACATAATTTTTATATAGACACTAACATGGGAATATGTTCTTGTCAAAATCTACAAGCTACATCCATTTTTTACCAATTCAAGAAAAGGACTTACCTCTCCATACCGTCCTAAACCTGGCATCCATGCCTCCACATCATACTTGCGATATGCAGGTGCGCCTAGGTCTTCAGAAGGCATGTCTAGAGTCCTGCAGTGGCATGAATTACAACAAACACTTATATGACATGAAAAGGATAAAGTTATGATACACAATATTAAGTAAACCCAAAAGAACAGTCTCACTTGTAGTGTAGTCCAAGTGAGGAAAAGAGGGATTCTTCAATGCTAATGAGCTCCTCATGAAACGAATCACTATCCTCTGGACG
>PIFL-17
AGCTGTTGCATTTAATGTGTGCACAAACTTTAGTTGTCCTTTTCGTTTTTTAGGCTTGTCAACTGTTGAAGGATTTGATTCTTCAATTGCAGGCCGGTATCGAATATTGAGTCGACGACTTTGATAATCAGTACAGTTTGATGAGCTAGATATCTGTATAAAAGAAATTTAACATAATTTTTATAGAGACACTAACATGGGAATATGT---TGTCAAAATCTACAAGCTACATCCATTTTTGACCAATTCAAGAAAAGGACTTACCTCTCCATACCGTCCTAAACCTGGCATCCATGCCTCCACATCATACTTGCGATATGCAGGTGCGCCTAGGTCTTCAGAAGGCATGTCTAGAGTCCTGCAGTGGCATGAATTACAACAAACACTTATATGACATGAAAAGGATAAAGTTATGATACACAATATTAAGTAAACCCAAAAGAACAGTCTCACTTGTAGTGTAGTCCAAGTGAGGAAAAGAGGGATTCTTCAATGCTAATGAGCTCCTCATGAAACGAATCACTATCCTCTGGACG
>PIFL-13
AGCTGTTGCATTTAATGTGTGCACAAACTTTAGTTGTCCTTTTCGTTTTTTAGGCTTGTCAACTGTTGAAGGATTTGATTCTTCAATTGCAGGCCGGTATCGAATATTGAGTCGACGGCTTTGGTAATCAGTACAGTTTGATGAGCTAGATATCTGTATAAAAGAAATTTAACATAATTTTTATATAGACACTAACATGGGAATATGTTCTTGTCAAAATCTACAAGTTACATCCATTTTTTACCAATTCAAGAAAAGGACTTACCTCTCCATACCGTCCTAAACCTGGCATCCATGCCTCCACATCATACTTGCGATATGCAGGTGCGCCTAGGTCTTCAGAAGGCATGTCTAGAGTCCTGCAGTGGCATGAATTACAACAAACACTTATATGACATGAAAAGGATAAAGTAATGATACACAATATTAAGTAAACCCAAAAGAACAGTCTCACTTGTAGTGTAGTCCAAGTGAGGAAAAGAGGGATTCTTCAATGCTAATGAGCTCCTCATGAAACGAATCACTATCCTCTGGACG
>PIFL-10
AGCTGTTGCATTTAATGTGTGCACAAACTTTAGTTGTCCTTTTCGTTTTTTAGGCTTGTCAACTGTTGAAGGATTTGATTCTTCAATTGCAGGCCGGTATCGAATATTGAGTCGACGACTTTGGTAATCAGTACAGTTTGATGAGCTAGATATCTGTATAAAAGAAATTTAACATAATTTTTATATAGACACTAACATGGGAATATGTTCTTGTCAAAATCTACAAGCTACATCCATTTTTTACCAATTCAAGAAAAGGACTTACCTCTCCATACCGTCCTAAACCTGGCATCCATGCCTCCACATCATACTTGCGATATGCAGGTGCGCCTAGGTCTTCAGAAGGCATGTCTAGAGTCCTGCAGTGGCATGAATTACAACAAACACTTATATGACATGAAAAGGATAAAGTTATGATACACAATATTAAGTAAACCCAAAAGAACAGTCTCACTTGTAGTGTAGTCCAAGTGAGGAAAAGAGGGATTCTTCAATGCTAATGAGCTCCTCATGAAACGAATCACTATCCTCTGGACG
>PIFL-16
AGCTGTTGCATTTAATGTGTGAACAAACTTTAGTTGTCCTTTTCGTTTTTTAGGCTTGTCAACTGTTGAAGGATTTGATTCTTCAATTGCAGACCGGTATCGAATATTGAGTCGACGACTTTGGTAATCAGTACAGTTTGATGAGCTAGATATCTGTATAAAAGAAATTTAACATAATTGTTATATAGACACTAACATGGGAATATGTTTTTGTCAAAATCTACAAGCTACATCCATTTTTGACCAATTCAAGAAAAGGACTTACCTCTCCATACCGTCCTAAACCTGGCATCCATGCCTCCACATCATACTTGCGATATGCAGGTGCGCCTAGGTCTTCAGAAGGCATGTCTAGAGTCCTGCAGTGGCATGAATTACAACAAACACTTATATGACATGAAAAGGATAAAGTTATGATACACAATATTAAGTAAACCCAATAGAACAGTCTCACTTGTAGTGTAGTCCAAGTGAGGAAAAGAGGGATTCTTCAATGCTAATGAGCTCCTCATGAAACGAATCACTATCCTCTGGACG
>PIFL-5
AGCTGTTGCATTTAATGTGTGAACAAACTTTAGTTGTCCTTTTCGTTTTTTAGGCTTGTCAACTGTTGAAGGATTTGATTCTTCAATTGCAGACCGGTATCGAATATTGAGTCGACGACTTTGGTAATCAGTACAGTTTGATGAGCTAGATATCTGTATAAAAGAAATTTAACATAATTGTTATATAGACACTAACATGGGAATATGTTTTTGTCAAAATCTACAAGCTACATCCATTTTTGACCAATTCAAGAAAAGGACTTACCTCTCCATACCGTCCTAAACCTGGCATCCATGCCTCCACATCATACTTGCGATATGCAGGTGCGCCTAGGTCTTCAGAAGGCATGTCTAGAGTCCTGCAGTGGCATGAATTACAACAAACACTTATATGACATGAAAAGGATAAAGTTATGATACACAATATTAAGTAAACCCAATAGAACAGTCTCACTTGTAGTGTAGTCCAAGTGAGGAAAAGAGGGATTCTTCAATGCTAATGAGCTCCTCATGAAACGAATCACTATCGTCTGGACG
>PIFL-11
NNNNNNNNNNNNNNNNNNNNNNNNNNNNNNNNNNNNNNNNNNNNNNNNNNNNNNNNNNNNNNNTGTTGAAGGATTTGATTCTTCAATTGCAGGCCGGTATCGAATATTGAGTCGACGACTTTGGTAATCAGTACAGTTTGATGAGCTAGATATCTGTATAAAAGAAATTTAACATAATTTTTATATACACACTAACATGGGAATATGTTCTTGTCAAAATCTACAAGCTACATCCATTTTTTACCAATTCAAGAAAAGGACTTACCTCTCCATACCGTCCTAAACCTGGCATCCATGCCTCCACATCATACTTGCGATATGCAGGTGCGCCTAGGTCTTCAGAAGGCATGTCTAGAGTCCTGCAGTGGCATGAATTACAACAAACACTTATATGACATGAAAAGGATAAAGTTATGATACACAATATTAAGTAAACCCAAAAGAACAGTCTCACTTGTAGTGTAGTCCAAGTGAGGAAAAGAGGGATTCTTCAATGCTAATGAGCTCCTCATGAAACGAATCACTATCCTCTGGACG
>PIFL-15
AGCTGTTGCATTTAATGTGTGCACAAACTTTAGTTGTCCTTTTCGTTTTTTAGGCTTGTCAACTGTTGAAGGATTTGATTCTTCAATTGCAGGCCGGTATCGAATATTGAGTCGACGACTTTGGTAATCAGTACAGTTTGATGAGCTAGATATCTGTATAAAAGAAATTTAACATAATTTTTATATAGACACTAACATGGGAATATGTTCTTGTCAAAATCTGCAAGCTACATCCATTTTTTACCAATTCAAGAAAAGGACTTACCTCTCCATATCGTCCTAAACCTGGCATCCATGCCTCCACATCATACTTGCGATATGCAGGTGCGCCTAGGTCTTCAGAAGGCATGTCTAGAGTCCTGCAGTGGCATGAATTACAACAAACACTTATATGACATGAAAAGGATAAAGTTATGATACACAATATTAAGTAAACCCAAAAGAACAGTCTCACTTGTAGTGTAGTCCAAGTGAGGAAAAGAGGGATTCTTCAATGCTAATGAGCTCCTCATGAAACGAATCACTATCCTCTGGACG
>PIFL-3
AGCTGTTGCATTTAATGTGTGAACAAACTTTAGTTGTCCTTTTCGTTTTTTAGGCTTGTCAACTGTTGAAGGATTTGATTCTTCAATTGCAGACCGGTATCGAATATTGAGTCGACGACTTTGGTAATCAGTACAGTTTGATGAGCTAGATATCTGTATAAAAGAAATTTAACATAATTGTTATATAGACACTAACATGGGAATATGTTTTTGTCAAAATCTACAAGCTACATCCATTTTTGACCAATTCAAGAAAAGGACTTACCTCTCCATACCGTCCTAAACCTGGCATCCATGCCTCCACATCATACTTGCGATATGCAGGTGCACCTAGGTCTTCAGAAGGCATGTCTAGAGTCCTGCAGTGGCATGAATTACAACAAACACTTATATGACATGAAAAGGATAAAGTTATGATACACAATATTAAGTAAACCCAATAGAACAGTCTCACTTGTAGTGTAGTCCAAGTGAGGAAAAGAGGGATTCTTCAATGCTAATGAGCTCCTCATGAAACGAATCACTATCGTCTGGACG
>PIFL-12
NNNNNNNNNNNNNNNNNNNNNNNNNNNNNNNNNNNNNNNNNNNNNNNNNNNNNNNNTGTCAACTGTTGAAGGATTTGATTCTTCAATTGCAGGCCGGTATGGAATATTGAGTCGACGACTTTGATAATCAGTACAGTTTGATGAGCTAGATATCTGTATAAAAGAAATTTAACATAATTTTTATAGAGACACTAACATGGGAATATGT---TGTCAAAATCTACAAGCTACATCCATTTTTGACCAATTCAAGAAAAGGACTTACCTCTCCATACCGTCCTAAACCTGGCATCCATGCCTCCACATCATACTTGCGATATGCAGGTGCGCCTAGGTCTTCAGAAGGCATGTCTAGAGTCCTGCAGTGGCATGAATTACAACAAACACTTATATGACATGAAAAGGATAAAGTTATGATACACAATATTAAGTAAACCCAAAAGAACAGTCTCACTTGTAGTGTAGTCCAAGTGAGGAAAAGAGGGATTCTTCAATGCTAATGAGCTCCTCATGAAACGAATCACTATCCTCTGGACG
>PIFL-1
AGCTGTTGCATTTAATGTGTGCACAAACTTTAGTTGTCCTTTTCGTTTTTTAGGCTTGTCAACTGTTGAAGGATTTGATTCTTCAATTGCAGGCCGGTATCGAATATTGAGTCGACGACTTTGGTAATCAGTACAGTTTGATGAGCTAGATATCTGTATAAAAGAAATTTAACATAATTTTTATATAGACACTAACATGGGAATATGTTCTTGTCAAAATCTGCAAGCTACATCCATTTTTTACCAATTCAAGAAAAGGACTTACCTCTCCATATCGTCCTAAACCTGGCATCCATGCCTCCACATCATACTTGCGATATGCAGGTGCGCCTAGGTCTTCAGAAGGCATGTCTAGAGTCCTGCAGTGGCATGAATTACAACAAACACTTATATGACATGAAAAGGATAAAGTTATGATACACAATATTAAGTAAACCCAAAAGAACAGTCTCACTTGTAGTGTAGTCCAAGTGAGGAAAAGAGGGATTCTTCAATGCTAATGAGCTCCTCATGAAACGAATCACTATNNNNNNNNNN
>PIGE-1
NNNNNNNNNNNNNNNNNNNNNNNNNNNNNNNNNNNNNNCTTTTCGTTTTTTAGGCTTGTCAACTGTTGAAGGATTTGATTCTTCAATTGCAGGCCGGTATCGAATATTGAGTCGACGACTTTGGTAATCAGTACAGTTTGATGAGCTAGATATCTGTATAAAAGAAATTTAACATAATTGTTATATAGACACTAACATGGGAATATGTTCTTGTCAAAATCTACAAGCTACATCCATTTTTTACCAATTCAAGAAAAGGACTTACCTCTCCATACCGTCCTAAACCTGGCATCCATGCCTCCACATCATACTTGCGATATGCAGGTGCGCCTAGGTCTTCAGAAGGCATGTCTAGAGTCCTGCAGTAGCATGAATTACAACAAACACTTATATAACATGAAAAGGATAAAGTTATAATACACAATATTAAGTAAACGAAAAAGAACAGTCTCACTTGTAGTGTAGTCCAAGTGAGGAAAAGAGGGATTCTTCAATGCTAATGAGCTCCTCATGAANNNNNNNNNNNNNNNNNNNNNN
>PIGE-2
AGCTGTTGCATTTAATGTGTGCACAAACTTTAGTTGTCCTTTTCGTTTTTTAGGCTTGTCAACTGTTGAAGGATTTGATTCTTCAATTGCAGGCCGGTATCGAATATTGAGTCGACGACTTTGGTAATCAGTACAGTTTGATGAGCTAGATATCTGTATAAAAGAAATTTAACATAATTGTTATATAGACACTAACATGGGAATATGTTCTTGTCAAAATCTACAAGCTACATCCATTTTTTACCAATTCAAGAAAAGGACTTACCTCTCCATACCGTCCTAAACCTGGCATCCATGCCTCCACATCATACTTGCGATATGCAGGTGCGCCTAGGTCTTCAGAAGGCATGTCTAGAGTCCTGCAGTAGCATGAATTACAACAAACACTTATATAACATGAAAAGGATAAAGTTATAATACACAATATTAAGTAAACGAAAAAGAACAGTCTCACTTGTAGTGTAGTCCAAGTGAGGAAAAGAGGGATTCTTCAATGCTAATGAGCTCCTCATGAAACGAATCACTATCCTCTGGACG
>PIMN-1
AGCTGTTGCATTTAATGTGTGCACAAACTTTAGTTGTCCTTTTCGTTTTTTAGGCTTGTCAACTGTTGAAGGATTTGATTCTTCAATTGCAGGCCGGTATCGAATATTGAGTCGACGACTTTGGTAATCAGTACAGTTTGATGAGCTAGATATCTGTATAAAAGAAATTTAACATAATTTTTATATAGACACTAACATGGGAATATGTTCTTGTCAAAATCTACAAGCTACATCCATTTTTTACCAATTCAAGAAAAGGACTTACCTCTCCATACCGTCCTAAACCTGGCATCCATGCCTCCACATCATACTTGCGATATGCAGGTGCGCCTAGGTCTTCAGAAGGCATGTCTAGAGTCCTGCAGTGGCATGAATTACAACAAACACTTATATGACATGAAAAGGATAAAGTTATGATACACAATATTAAGTAAACCCAAAAGAACAGTCTCACTTGTAGTGTAGTCCAAGTGAGGAAAAGAGGGATTCTTCAATGCTAATGAGCTCCTCATGAAACGAATCACTATCCTCTGGACG
>PIMN-16
AGCTGTTGCATTTAATGTGTGCACAAACTTTAGTTGTCCTTTTCGTTTTTTAGGCTTGTCAACTGTTGAAGGATTTGATTCTTCAATTGCAGGCCGGTATCGAATATTGAGTCGACGGCTTTGGTAATCAGTACAGTTTGATGAGCTAGATATCTGTATAAAAGAAATTTAACATAATTTTTATATAGACACTAACATGGGAATATGTTCTTGTCAAAATCTACAAGTTACATCCATTTTTTACCAATTCAAGAAAAGGACTTACCTCTCCATACCGTCCTAAACCTGGCATCCATGCCTCCACATCATACTTGCGATATGCAGGTGCGCCTAGGTCTTCAGAAGGCATGTCTAGAGTCCTGCAGTGGCATGAATTACAACAAACACTTATATGACATGAAAAGGATAAAGTTATGATACACAATATTAAGTAAACCCAAAAGAACAGTCTCACTTGTAGTGTAGTCCAAGTGAGGAAAAGAGGGATTCTTCAATGCTAATGAGCTCCTCATGAAACGAATCACTATCCTCTGGACG
>PIMN-11
AGCTGTTGCATTTAATGTGTGCACAAACTTTAGTTGTCCTTTTCGTTTTTTAGGCTTGTCAACTGTTGAAGGATTTGATTCTTCAATTGCAGGCCGGTATCGAATATTGAGTCGACGGCTTTGGTAATCAGTACAGTTTGATGAGCTAGATATCTGTATAAAAGAAATTTAACATAATTTTTATATAGACACTAACATGGGAATATGTTCTTGTCAAAATCTACAAGTTACATCCATTTTTTACCAATTCAAGAAAAGGACTTACCTCTCCATACCGTCCTAAACCTGGCATCCATGCCTCCACATCATACTTGCGATATGCAGGTGCGCCTAGGTCTTCAGAAGGCATGTCTAGAGTCCTGCAGTGGCATGAATTACAACAAACACTTATATGACATGAAAAGGATAAAGTTATGATACACAATATTAAGTAAACCCAAAAGAACAGTCTCACTTGTAGTGTAGTCCAAGTGAGGAAAAGAGGGATTCTTCAATGCTAATGAGCTCCTCATGAAACGAATCACTATCCTCTGGACG
>PIMN-4
AGCTGTTGCATTTAATGTGTGCACAAACTTTAGTTGTCCTTTTCGTTTTTTAGGCTTGTCAACTGTTGAAGGATTTGATTCTTCAATTGCAGGCCGGTATCGAATATTGAGTCGACGGCTTTGGTAATCAGTACAGTTTGATGAGCTAGATATCTGTATAAAAGAAATTTAACATAATTTTTATATAGACACTAACATGGGAATATGTTCTTGTCAAAATCTACAAGTTACATCCATTTTTTACCAATTCAAGAAAAGGACTTACCTCTCCATACCGTCCTAAACCTGGCATCCATGCCTCCACATCATACTTGCGATATGCAGGTGCGCCTAGGTCTTCAGAAGGCATGTCTAGAGTCCTGCAGTGGCATGAATTACAACAAACACTTATATGACATGAAAAGGATAAAGTTATGATACACAATATTAAGTAAACCCAAAAGAACAGTCTCACTTGTAGTGTAGTCCAAGTGAGGAAAAGAGGGATTCTTCAATGCTAATGAGCTCCTCATGAAACGAATCACTATCCTCTGGACG
>PIMN-2
AGCTGTTGCATTTAATGTGTGCACAAACTTTAGTTGTCCTTTTCGTTTTTTAGGCTTGTCAACTGTTGAAGGATTTGATTCTTCAATTGCAGGCCGGTATCGAATATTGAGTCGACGGCTTTGGTAATCAGTACAGTTTGATGAGCTAGATATCTGTATAAAAGAAATTTAACATAATTTTTATATAGACACTAACATGGGAATATGTTCTTGTCAAAATCTACAAGTTACATCCATTTTTTACCAATTCAAGAAAAGGACTTACCTCTCCATACCGTCCTAAACCTGGCATCCATGCCTCCACATCATACTTGCGATATGCAGGTGCGCCTAGGTCTTCAGAAGGCATGTCTAGAGTCCTGCAGTGGCATGAATTACAACAAACACTTATATGACATGAAAAGGATAAAGTTATGATACACAATATTAAGTAAACCCAAAAGAACAGTCTCACTTGTAGTGTAGTCCAAGTGAGGAAAAGAGGGATTCTTCAATGCTAATGAGCTCCTCATGAAACGAATCACTATCCTCTGGACG
>PIMN-8
AGCTGTTGCATTTAATGTGTGCACAAACTTTAGTTGTCCTTTTCGTTTTTTAGGCTTGTCAACTGTTGAAGGATTTGATTCTTCAATTGCAGGCCGGTATCGAATATTGAGTCGACGACTTTGGTAATCAGTACAGTTTGATGAGCTAGATATCTGTATAAAAGAAATTTAACATAATTTTTATATAGACACTAACATGGGAATATGT---TGTCAAAATCTACAAGCTACATCCATTTTTGACCAATTCAAGAAAAGGACTTACCTCTCCATACCGTCCTAAACCTGGCATCCATGCCTCCACATCATACTTGCGATATGCAGGTGCGCCTAGGTCTTCAGAAGGCATGTCTAGAGTCCTGCAGTGGCATGAATTACAACAAACACTTATATGACATGAAAAGGATAAAGTTATGATACACAATATTAAGTAAACCCAAAAGAACAGTCTCACTTGCAGTGTAGTCCAAGTGAGGAAAAGAGGGATTCTTCAATGCTAATGAGCTCCTCATGAAACGAATCACTATCCTCTGGACG
>PIMN-17
AGCTGTTGCATTTAATGTGTGCACAAACTTTAGTTGTCCTTTTCGTTTTTTAGGCTTGTCAACTGTTGAAGGATTTGATTCTTCAATTGCAGGCCGGTATCGAATATTGAGTCGACGACTTTGGTAATCAGTACAGTTTGATGAGCTAGATATCTGTATAAAAGAAATTTAACATAATTTTTATATAGACACTAACATGGGAATATGTTCTTGTCAAAATCTACAAGCGACATCCATTTTTTACCAATTCAAGAAAAGGACTTACCTCTCCATACCGTCCTAAACCTGGCATCCATGCCTCCACATCATACTTGCGATATGCAGGTGCGCCTAGGTCTTCAGAAGGCATGTCTAGAGTCCTGCAGTGGCATGAATTACAACAAACACTTATATGACATGAAAAGGATAAAGTTATGATACACAATATTAAGTAAACCCAAAAGAACAGTCTCACTTGTAGTGTAGTCCAAGTGAGGAAAAGAGGGATTCTTCAATGCTAATGAGCTCCTCATGAAACGAATCACTATCCTCTGGACG
>PIMN-14
AGCTGTTGCATTTAATGTGTGCACAAACTTTAGTTGTCCTTTTCGTTTTTTAGGCTTGTCAACTGTTGAAGGATTTGATTCTTCAATTGCAGGCCGGTATCGAATATTGAGTCGACGGCTTTGGTAATCAGTACAGTTTGATGAGCTAGATATCTGTATAAAAGAAATTTAACATAATTTTTATATAGACACTAACATGGGAATATGTTCTTGTCAAAATCTACAAGTTACATCCATTTTTTACCAATTCAAGAAAAGGACTTACCTCTCCATACCGTCCTAAACCTGGCATCCATGCCTCCACATCATACTTGCGATATGCAGGTGCGCCTAGGTCTTCAGAAGGCATGTCTAGAGTCCTGCAGTGGCATGAATTACAACAAACACTTATATGACATGAAAAGGATAAAGTTATGATACACAATATTAAGTAAACCCAAAAGAACAGTCTCACTTGTAGTGTAGTCCAAGTGAGGAAAAGAGGGATTCTTCAATGCTAATGAGCTCCTCATGAAACGAATCACTATCCTCTGGACG
>PIMN-3
AGCTGTTGCATTTAATGTGTGAACAAACTTTAGTTGTCCTTTTCGTTTTTTAGGCTTGTCAACTGTTGAAGGATTTGATTCTTCAATTGCAGACCGGTATCGAATATTGAGTCGACGACTTTGGTAATCAGTACAGTTTGATGAGCTAGATATCTGTATAAAAGAAATTTAACATAATTGTTATATAGACACTAACATGGGAATATGTTTTTGTCAAAATCTACAAGCTACATCCATTTTTGACCAATTCAAGAAAAGGACTTACCTCTCCATACCGTCCTAAACCTGGCATCCATGCCTCCACATCATACTTGCGATATGCAGGTGCGCCTAGGTCTTCAGAAGGCATGTCTAGAGTCCTGCAGTGGCATGAATTACAACAAACACTTATATGACATGAAAAGGATAAAGTTATGATACACAATATTAAGTAAACCCAATAGAACAGTCTCACTTGTAGTGTAGTCCAAGTGAGGAAAAGAGGGATTCTTCAATGCTAATGAGCTCCTCATGAAACGAATCACTATCCTCTGGACG
>PIMN-10
AGCTGTTGCATTTAATGTGTGCACAAACTTTAGTTGTCCTTTTCGTTTTTTAGGCTTGTCAACTGTTGAAGGATTTGATTCTTCAATTGCAGGCCGGTATCGAATATTGAGTCGACGACTTTGGTAATCAGTACAGTTTGATGAGCTAGATATCTGTATAAAAGAAATTTAACATAATTTTTATATAGACACTAACATGGGAATATGTTCTTGTCAAAATCTACAAGCTACATCCATTTTTTACCAATTCAAGAAAAGGACTTACCTCTCCATACCGTCCTAAACCTGGCATCCATGCCTCCACATCATACTTGCGATATGCAGGTGCGCCTAGGTCTTCAGAAGGCATGTCTAGAGTCCTGCAGTGGCATGAATTACAACAAACACTTATATGACATGAAAAGGATAAAGTTATGATACACAATATTAAGTAAACCCAAAAGAACAGTCTCACTTGTAGTGTAGTCCAAGTGAGGAAAAGAGGGATTCTTCAATGCTAATGAGCTCCTCATGAAACGAATCACTATCCTCTGGACG
>PIMN-5
AGCTGTTGCATTTAATGTGTGCACAAACTTTAGTTGTCCTTTTCGTTTTTTAGGCTTGTCAACTGTTGAAGGATTTGATTCTTCAATTGCAGGCCGGTATCGAATATTGAGTCGACGACTTTGGTAATCAGTACAGTTTGATGAGCTAGATATCTGTATAAAAGAAATTTAACATAATTTTTATATAGACACTAACATGGGAATATGTTCTTGTCAAAATCTACAAGCGACATCCATTTTTTACCAATTCAAGAAAAGGACTTACCTCTCCATACCGTCCTAAACCTGGCATCCATGCCTCCACATCATACTTGCGATATGCAGGTGCGCCTAGGTCTTCAGAAGGCATGTCTAGAGTCCTGCAGTGGCATGAATTACAACAAACACTTATATGACATGAAAAGGATAAAGTTATGATACACAATATTAAGTAAACCCAAAAGAACAGTCTCACTTGTAGTGTAGTCCAAGTGAGGAAAAGAGGGATTCTTCAATGCTAATGAGCTCCTCATGAAACGAATCACTATCCTCTGGACG
>PIMN-6
AGCTGTTGCATTTAATGTGTGCACAAACTTTAGTTGTCCTTTTCGTTTTTTAGGCTTGTCAACTGTTGAAGGATTTGATTCTTCAATTGCAGGCCGGTATCGAATATTGAGTCGACGACTTTGGTAATCAGTACAGTTTGATGAGCTAGATATCTGTATAAAAGAAATTTAACATAATTTTTATATAGACACTAACATGGGAATATGT---TGTCAAAATCTACAAGCTACATCCATTTTTGACCAATTCAAGAAAAGGACTTACCTCTCCATACCGTCCTAAACCTGGCATCCATGCCTCCACATCATACTTGCGATATGCAGGTGCGCCTAGGTCTTCAGAAGGCATGTCTAGAGTCCTGCAGTGGCATGAATTACAACAAACACTTATATGACATGAAAAGGATAAAGTTATGATACACAATATTAAGTAAACCCAAAAGAACAGTCTCACTTGCAGTGTAGTCCAAGTGAGGAAAAGAGGGATTCTTCAATGCTAATGAGCTCCTCATGAAACGAATCACTATCCTCTGGACG
>PIMN-18
AGCTGTTGCATTTAATGTGTGCACAAACTTTAGTTGTCCTTTTCGTTTTTTAGGCTTGTCAACTGTTGAAGGATTTGATTCTTCAATTGCAGGCCGGTATCGAATATTGAGTCGACGGCTTTGGTAATCAGTACAGTTTGATGAGCTAGATATCTGTATAAAAGAAATTTAACATAATTTTTATATAGACACTAACATGGGAATATGTTCTTGTCAAAATCTACAAGTTACATCCATTTTTTACCAATTCAAGAAAAGGACTTACCTCTCCATACCGTCCTAAACCTGGCATCCATGCCTCCACATCATACTTGCGATATGCAGGTGCGCCTAGGTCTTCAGAAGGCATGTCTAGAGTCCTGCAGTGGCATGAATTACAACAAACACTTATATGACATGAAAAGGATAAAGTTATGATACACAATATTAAGTAAACCCAAAAGAACAGTCTCACTTGTAGTGTAGTCCAAGTGAGGAAAAGAGGGATTCTTCAATGCTAATGAGCTCCTCATGAAACGAATCACTATCCTCTGGACG
>PIMN-12
AGCTGTTGCATTTAATGTGTGCACAAACTTTAGTTGTCCTTTTCGTTTTTTAGGCTTGTCAACTGTTGAAGGATTTGATTCTTCAATTGCAGGCCGGTATCGAATATTGAGTCGACGGCTTTGGTAATCAGTACAGTTTGATGAGCTAGATATCTGTATAAAAGAAATTTAACATAATTTTTATATAGACACTAACATGGGAATATGTTCTTGTCAAAATCTACAAGTTACATCCATTTTTTACCAATTCAAGAAAAGGACTTACCTCTCCATACCGTCCTAAACCTGGCATCCATGCCTCCACATCATACTTGCGATATGCAGGTGCGCCTAGGTCTTCAGAAGGCATGTCTAGAGTCCTGCAGTGGCATGAATTACAACAAACACTTATATGACATGAAAAGGATAAAGTTATGATACACAATATTAAGTAAACCCAAAAGAACAGTCTCACTTGTAGTGTAGTCCAAGTGAGGAAAAGAGGGATTCTTCAATGCTAATGAGCTCCTCATGAAACGAATCACTATCCTCTGGACG
>PIMN-9
AGCTGTTGCATTTAATGTGTGCACAAACTTTAGTTGTCCTTTTCGTTTTTTAGGCTTGTCAACTGTTGAAGGATTTGATTCTTCAATTGCAGGCCGGTATCGAATATTGAGTCGACGACTTTGGTAATCAGTACAGTTTGATGAGCTAGATATCTGTATAAAAGAAATTTAACATAATTTTTATATAGACACTAACATGGGAATATGTTCTTGTCAAAATCTACAAGCGACATCCATTTTTTACCAATTCAAGAAAAGGACTTACCTCTCCATACCGTCCTAAACCTGGCATCCATGCCTCCACATCATACTTGCGATATGCAGGTGCGCCTAGGTCTTCAGAAGGCATGTCTAGAGTCCTGCAGTGGCATGAATTACAACAAACACTTATATGACATGAAAAGGATAAAGTTATGATACACAATATTAAGTAAACCCAAAAGAACAGTCTCACTTGTAGTGTAGTCCAAGTGAGGAAAAGAGGGATTCTTCAATGCTAATGAGCTCCTCATGAAACGAATCACTATCCTCTGGACG
>PIMN-15
AGCTGTTGCATTTAATGTGTGCACAAACTTTAGTTGTCCTTTTCGTTTTTTAGGCTTGTCAACTGTTGAAGGATTTGATTCTTCAATTGCAGGCCGGTATCGAATATTGAGTCGACGGCTTTGGTAATCAGTACAGTTTGATGAGCTAGATATCTGTATAAAAGAAATTTAACATAATTTTTATATAGACACTAACATGGGAATATGTTCTTGTCAAAATCTACAAGTTACATCCATTTTTTACCAATTCAAGAAAAGGACTTACCTCTCCATACCGTCCTAAACCTGGCATCCATGCCTCCACATCATACTTGCGATATGCAGGTGCGCCTAGGTCTTCAGAAGGCATGTCTAGAGTCCTGCAGTGGCATGAATTACAACAAACACTTATATGACATGAAAAGGATAAAGTTATGATACACAATATTAAGTAAACCCAAAAGAACAGTCTCACTTGTAGTGTAGTCCAAGTGAGGAAAAGAGGGATTCTTCAATGCTAATGAGCTCCTCATGAAACGAATCACTATCCTCTGGACG
>PIMN-7
AGCTGTTGCATTTAATGTGTGCACAAACTTTAGTTGTCCTTTTCGTTTTTTAGGCTTGTCAACTGTTGAAGGATTTGATTCTTCAATTGCAGGCCGGTATCGAATATTGAGTCGACGGCTTTGGTAATCAGTACAGTTTGATGAGCTAGATATCTGTATAAAAGAAATTTAACATAATTTTTATATAGACACTAACATGGGAATATGTTCTTGTCAAAATCTACAAGTTACATCCATTTTTTACCAATTCAAGAAAAGGACTTACCTCTCCATACCGTCCTAAACCTGGCATCCATGCCTCCACATCATACTTGCGATATGCAGGTGCGCCTAGGTCTTCAGAAGGCATGTCTAGAGTCCTGCAGTGGCATGAATTACAACAAACACTTATATGACATGAAAAGGATAAAGTTATGATACACAATATTAAGTAAACCCAAAAGAACAGTCTCACTTGTAGTGTAGTCCAAGTGAGGAAAAGAGGGATTCTTCAATGCTAATGAGCTCCTCATGAAACGAATCACTATCCTCTGGACG
>PIMN-13
AGCTGTTGCATTTAATGTGTGCACAAACTTTAGTTGTCCTTTTCGTTTTTTAGGCTTGTCAACTGTTGAAGGATTTGATTCTTCAATTGCAGGCCGGTATCGAATATTGAGTCGACGGCTTTGGTAATCAGTACAGTTTGATGAGCTAGATATCTGTATAAAAGAAATTTAACATAATTTTTATATAGACACTAACATGGGAATATGTTCTTGTCAAAATCTACAAGTTACATCCATTTTTTACCAATTCAAGAAAAGGACTTACCTCTCCATACCGTCCTAAACCTGGCATCCATGCCTCCACATCATACTTGCGATATGCAGGTGCGCCTAGGTCTTCAGAAGGCATGTCTAGAGTCCTGCAGTGGCATGAATTACAACAAACACTTATATGACATGAAAAGGATAAAGTTATGATACACAATATTAAGTAAACCCAAAAGAACAGTCTCACTTGTAGTGTAGTCCAAGTGAGGAAAAGAGGGATTCTTCAATGCTAATGAGCTCCTCATGAAACGAATCACTATCCTCTGGACG
>PISB-10
AGCTGTTGCATTTAATGTGTGCACAAACTTTAGTTGTCCTTTTCGTTTTTTAGGCTTGTCAACTGTTGAAGGATTTGATTCTTCAATTGCAGGCCGGTATCGAATATTGAGTCGACGACTTTGATAATCAGTACAGTTTGATGAGCTAGATATCTGTATAAAAGAAATTTAACATAATTTTTATAGAGACACTAACATGGGAATATGT---TGTCAAAATCTACAAGCTACATCCATTTTTGACCAATTCAAGAAAAGGACTTACCTCTCCATACCGTCCTAAACCTGGCATCCATGCCTCCACATCATACTTGCGATATGCAGGTGCGCCTAGGTCTTCAGAAGGCATGTCTAGAGTCCTGCAGTGGCATGAATTACAACAAACACTTATATGACATGAAAAGGATAAAGTTATGATACACAATATTAAGTAAACCCAAAAGAACAGTCTCACTTGTAGTGTAGTCCAAGTGAGGAAAAGAGGGATTCTTCAATGCTAATGAGCTCCTCATGAAACGAATCACTATCCTCTGGACG
>PISB-13
AGCTGTTGCATTTAATGTGTGCACAAACTTTAGTTGTCCTTTTCGTTTTTTAGGCTTGTCAACTGTTGAAGGATTTGATTCTTCAATTGCAGGCCGGTATCGAATATTGAGTCGACGACTTTGATAATCAGTACAGTTTGATGAGCTAGATATCTGTATAAAAGAAATTTAACATAATTTTTATAGAGACACTAACATGGGAATATGT---TGTCAAAATCTACAAGCTACATCCATTTTTGACCAATTCAAGAAAAGGACTTACCTCTCCATACCGTCCTAAACCTGGCATCCATGCCTCCACATCATACTTGCGATATGCAGGTGCGCCTAGGTCTTCAGAAGGCATGTCTAGAGTCCTGCAGTGGCATGAATTACAACAAACACTTATATGACATGAAAAGGATAAAGTTATGATACACAATATTAAGTAAACCCAAAAGAACAGTCTCACTTGTAGTGTAGTCCAAGTGAGGAAAAGAGGGATTCTTCAATGCTAATGAGCTCCTCATGAAACGAATCACTATCCTCTGGACG
>PISB-14
AGCTGTTGCATTTAATGTGTGCACAAACTTTAGTTGTCCTTTTCGTTTTTTAGGCTTGTCAACTGTTGAAGGATTTGATTCTTCAATTGCAGGCCGGTATCGAATATTGAGTCGACGACTTTGGTAATCAGTACAGTTTGATGAGCTAGATATCTGTATAAAAGAAATTTAACATAATTTTTATATAGACACTAACATGGGAATATGTTCTTGTCAAAATCTACAAGCTACATCCATTTTTTACCAATTCAAGAAAAGGACTTACCTCTCCATACCGTCCTAAACCTGGCATCCATGCCTCCACATCATACTTGCGATATGCAGGTGCGCCTAGGTCTTCAGAAGGCATGTCTAGAGTCCTGCAGTGGCATGAATTACAACAAACACTTATATGACATGAAAAGGATAAAGTTATGATACACAATATTAAGTAAACCCAAAAGAACAGTCTCACTTGTAGTGTAGTCCAAGTGAGGAAAAGAGGGATTCTTCAATGCTAATGAGCTCCTCATGAAACGAATCACTATCCTCTGGACG
>PISB-5
AGCTGTTGCATTTAATGTGTGCACAAACTTTAGTTGTCCTTTTCGTTTTTTAGGCTTGTCAACTGTTGAAGGATTTGATTCTTCAATTGCAGGCCGGTATCGAATATTGAGTCGACGACTTTGATAATCAGTACAGTTTGATGAGCTAGATATCTGTATAAAAGAAATTTAACATAATTTTTATAGAGACACTAACATGGGAATATGT---TGTCAAAATCTACAAGCTACATCCATTTTTGACCAATTCAAGAAAAGGACTTACCTCTCCATACCGTCCTAAACCTGGCATCCATGCCTCCACATCATACTTGCGATATGCAGGTGCGCCTAGGTCTTCAGAAGGCATGTCTAGAGTCCTGCAGTGGCATGAATTACAACAAACACTTATATGACATGAAAAGGATAAAGTTATGATACACAATATTAAGTAAACCCAAAAGAACAGTCTCACTTGTAGTGTAGTCCAAGTGAGGAAAAGAGGGATTCTTCAATGCTAATGAGCTCCTCATGAAACGAATCACTATCNNNNNNNNN
>PISB-2
NNNNNNNNNNNNNNNNNNNNNNNNNNNNNNNNNNTGTCCTTTTCGTTTTTTAGGCTTGTCAACTGTTGAAGGATTTGATTCTTCAATTGCAGGCCGGTATCGAATATTGAGTCGACGACTTTGATAATCAGTACAGTTTGATGAGCTAGATATCTGTATAAAAGAAATTTAACATAATTTTTATAGAGACACTAACATGGGAATATGT---TGTCAAAATCTACAAGCTACATCCATTTTTGACCAATTCAAGAAAAGGACTTACCTCTCCATACCGTCCTAAACCTGGCATCCATGCCTCCACATCATACTTGCGATATGCAGGTGCGCCTAGGTCTTCAGAAGGCATGTCTAGAGTCCTGCAGTGGCATGAATTACAACAAACACTTATATGACATGAAAAGGATAAAGTTATGATACACAATATCAAGTAAACCCAAAAGAACAGTCTCACTTGTAGTGTAGTCCAAGTGAGGAAAAGAGGGATTCTTCAATGCTAATGAGCTCCTCATGAAACGAATCACTATNNNNNNNNNN
>PISB-9
AGCTGTTGCATTTAATGTGTGAACAAACTTTAGTTGTCCTTTTCGTTTTTTAGGCTTCTCAACTGTTGAAGGATTTGATTCTTCAATTGCAGGCCGGTATCGAATATTGAGTCGACGACTTTGGTAATCAGTACAGTTTGATGAGCTAGATATCTGTATAAAAGAAATTTAACATAATTGTTATATAGACACTAACATGGGAATATGTTTTTGTCAAAATCTACAAGCTACATCCATTTTTGACCAATTCAAGAAAAGGACTTACCTCTCCATACCGTCCTAAACCTGGCATCCATGCCTCCACATCATACTTGCGATATGCAGGTGCGCCTAGGTCTTCAGAAGGCATGTCTAGAGTCCTGCAGTGGCATGAATTACAACAAACACTTATATGACATGAAAAGGATAAAGTTATGATACACAATATTAAGTAAACCCAATAGAACAGTCTCACTTGTAGTGTAGTCCAAGTGAGGAAAAGAGGGATTCTTCAATGCTAATGAGCTCCTCATGAAACGAATCACTATCCTCTGGACG
>PISB-1
AGCTGTTGCATTTAATGTGTGAACAAACTTTAGTTGTCCTTTTCGTTTTTTAGGCTTGTCAACTGTTGAAGGATTTGATTCTTCAATTGCAGACCGGTATCGAATATTGAGTCGACGACTTTGGTAATCAGTACAGTTTGATGAGCTAGATATCTGTATAAAAGAAATTTAACATAATTGTTATATAGACACTAACATGGGAATATGTTTTTGTCAAAATCTACAAGCTACATCCATTTTTGACCAATTCAAGAAAAGGACTTACCTCTCCATACCGTCCTAAACCTGGCATCCATGCCTCCACATCATACTTGCGATATGCAGGTGCGCCTAGGTCTTCAGAAGGCATGTCTAGAGTCCTGCAGTGGCATGAATTACAACAAACACTTATATGACATGAAAAGGATAAAGTTATGATACACAATATTAAGTAAACCCAATAGAACAGTCTCACTTGTAGTGTAGTCCAAGTGAGGAAAAGAGGGATTCTTCAATGCTAATGAGCTCCTCATGAAACGAATCACTATCCTCTGGACG
>PISB-8
AGCTGTTGCATTTAATGTGTGCACAAACTTTAGTTGTCCTTTTCGTTTTTTAGGCTTGTCAACTGTTGAAGGATTTGATTCTTCAATTGCAGGCCGGTATCGAATATTGAGTCGACGACTTTGATAATCAGTACAGTTTGATGAGCTAGATATCTGTATAAAAGAAATTTAACATAATTTTTATAGAGACACTAACATGGGAATATGT---TGTCAAAATCTACAAGCTACATCCATTTTTGACCAATTCAAGAAAAGGACTTACCTCTCCATACCGTCCTAAACCTGGCATCCATGCCTCCACATCATACTTGCGATATGCAGGTGCGCCTAGGTCTTCAGAAGGCATGTCTAGAGTCCTGCAGTGGCATGAATTACAACAAACACTTATATGACATGAAAAGGATAAAGTTATGATACACAATATTAAGTAAACCCAAAAGAACAGTCTCACTTGTAGTGTAGTCCAAGTGAGGAAAAGAGGGATTCTTCAATGCTAATGAGCTCCTCATGAAACGAATCACTATCCTCTGGACG
>PISB-3
AGCTGTTGCATTTAATGTGTGAACAAACTTTAGTTGTCCTTTTCGTTTTTTAGGCTTCTCAACTGTTGAAGGATTTGATTCTTCAATTGCAGGCCGGTATCGAATATTGAGTCGACGACTTTGGTAATCAGTACAGTTTGATGAGCTAGATATCTGTATAAAAGAAATTTAACATAATTGTTATATAGACACTAACATGGGAATATGTTTTTGTCAAAATCTACAAGCTACATCCATTTTTGACCAATTCAAGAAAAGGACTTACCTCTCCATACCGTCCTAAACCTGGCATCCATGCCTCCACATCATACTTGCGATATGCAGGTGCGCCTAGGTCTTCAGAAGGCATGTCTAGAGTCCTGCAGTGGCATGAATTACAACAAACACTTATATGACATGAAAAGGATAAAGTTATGATACACAATATTAAGTAAACCCAATAGAACAGTCTCACTTGTAGTGTAGTCCAAGTGAGGAAAAGAGGGATTCTTCAATGCTAATGAGCTCCTCATGAAACGAATCACTATCCTCTGGACG
>PISB-17
AGCTGTTGCATTTAATGTGTGAACAAACTTTAGTTGTCCTTTTCGTTTTTTAGGCTTCTCAACTGTTGAAGGATTTGATTCTTCAATTGCAGGCCGGTATCGAATATTGAGTCGACGACTTTGGTAATCAGTACAGTTTGATGAGCTAGATATCTGTATAAAAGAAATTTAACATAATTGTTATATAGACACTAACATGGGAATATGTTTTTGTCAAAATCTACAAGCTACATCCATTTTTGACCAATTCAAGAAAAGGACTTACCTCTCCATACCGTCCTAAACCTGGCATCCATGCCTCCACATCATACTTGCGATATGCAGGTGCGCCTAGGTCTTCAGAAGGCATGTCTAGAGTCCTGCAGTGGCATGAATTACAACAAACACTTATATGACATGAAAAGGATAAAGTTATGATACACAATATTAAGTAAACCCAATAGAACAGTCTCACTTGTAGTGTAGTCCAAGTGAGGAAAAGAGGGATTCTTCAATGCTAATGAGCTCCTCATGAAACGAATCACTATCCTCTGGACG
>PISB-6
AGCTGTTGCATTTAATGTGTGCACAAACTTTAGTTGTCCTTTTCGTTTTTTAGGCTTGTCAACTGTTGAAGGATTTGATTCTTCAATTGCAGGCCGGTATCGAATATTGAGTCGACGGCTTTGGTAATCAGTACAGTTTGATGAGCTAGATATCTGTATAAAAGAAATTTAACATAATTTTTATATAGACACTAACATGGGAATATGTTCTTGTCAAAATCTACAAGTTACATCCATTTTTTACCAATTCAAGAAAAGGACTTACCTCTCCATACCGTCCTAAACCTGGCATCCATGCCTCCACATCATACTTGCGATATGCAGGTGCGCCTAGGTCTTCAGAAGGCATGTCTAGAGTCCTGCAGTGGCATGAATTACAACAAACACTTATATGACATGAAAAGGATAAAGTTATGATACACAATATTAAGTAAACCCAAAAGAACAGTCTCACTTGTAGTGTAGTCCAAGTGAGGAAAAGAGGGATTCTTCAATGCTAATGAGCTCCTCATGAAACGAATCACTATCCTCTGGACG
>PISB-12
AGCTGTTGCATTTAATGTGTGCACAAACTTTAGTTGTCCTTTTCGTTTTTTAGGCTTGTCAACTGTTGAAGGATTTGATTCTTCAATTGCAGGCCGGTATCGAATATTGAGTCGACGACTTTGATAATCAGTACAGTTTGATGAGCTAGATATCTGTATAAAAGAAATTTAACATAATTTTTATAGAGACACTAACATGGGAATATGT---TGTCAAAATCTACAAGCTACATCCATTTTTGACCAATTCAAGAAAAGGACTTACCTCTCCATACCGTCCTAAACCTGGCATCCATGCCTCCACATCATACTTGCGATATGCAGGTGCGCCTAGGTCTTCAGAAGGCATGTCTAGAGTCCTGCAGTGGCATGAATTACAACAAACACTTATATGACATGAAAAGGATAAAGTTATGATACACAATATTAAGTAAACCCAAAAGAACAGTCTCACTTGTAGTGTAGTCCAAGTGAGGAAAAGAGGGATTCTTCAATGCTAATGAGCTCCTCATGAAACGAATCACTATCCTCTGGACG
>PISB-16
AGCTGTTGCATTTAATGTGTGCACAAACTTTAGTTGTCCTTTTCGTTTTTTAGGCTTGTCAACTGTTGAAGGATTTGATTCTTCAATTGCAGGCCGGTATCGAATATTGAGTCGACGACTTTGGTAATCAGTACAGTTTGATGAGCTAGATATCTGTATAAAAGAAATTTAACATAATTTTTATATAGACACTAACATGGGAATATGTTCTTGTCAAAATCTGCAAGCTACATCCATTTTTTACCAATTCAAGAAAAGGACTTACCTCTCCATATCGTCCTAAACCTGGCATCCATGCCTCCACATCATACTTGCGATATGCAGGTGCGCCTAGGTCTTCAGAAGGCATGTCTAGAGTCCTGCAGTGGCATGAATTACAACAAACACTTATATGACATGAAAAGGATAAAGTTATGATACACAATATTAAGTAAACCCAAAAGAACAGTCTCACTTGTAGTGTAGTCCAAGTGAGGAAAAGAGGGATTCTTCAATGCTAATGAGCTCCTCATGAAACGAATCACTATCCTCTGGACG
>PISB-4
NNNNNNNNNNNNNNNNNTGTGCACAAACTTTAGTTGTCCTTTTCGTTTTTTAGGCTTGTCAACTGTTGAAGGATTTGATTCTTCAATTGCAGGCCGGTATCGAATATTGAGTCGACGACTTTGATAATCAGTACAGTTTGATGAGCTAGATATCTGTATAAAAGAAATTTAACATAATTTTTATAGAGACACTAACATGGGAATATGT---TGTCAAAATCTACAAGCTACATCCATTTTTGACCAATTCAAGAAAAGGACTTACCTCTCCATACCGTCCTAAACCTGGCATCCATGCCTCCACATCATACTTGCGATATGCAGGTGCGCCTAGGTCTTCAGAAGGCATGTCTAGAGTCCTGCAGTGGCATGAATTACAACAAACACTTATATGACATGAAAAGGATAAAGTTATGATACACAATATTAAGTAAACCCAAAAGAACAGTCTCACTTGTAGTGTAGTCCAAGTGAGGAAAAGAGGGATTCTTCAATGCTAATGAGCTCCTCATGAAACGAATCNNNNNNNNNNNNNNN
>PISB-11
AGCTGTTGCATTTAATGTGTGCACAAACTTTAGTTGTCCTTTTCGTTTTTTAGGCTTGTCAACTGTTGAAGGATTTGATTCTTCAATTGCAGGCCGGTATCGAATATTGAGTCGACGACTTTGATAATCAGTACAGTTTGATGAGCTAGATATCTGTATAAAAGAAATTTAACATAATTTTTATAGAGACACTAACATGGGAATATGT---TGTCAAAATCTACAAGCTACATCCATTTTTGACCAATTCAAGAAAAGGACTTACCTCTCCATACCGTCCTAAACCTGGCATCCATGCCTCCACATCATACTTGCGATATGCAGGTGCGCCTAGGTCTTCAGAAGGCATGTCTAGAGTCCTGCAGTGGCATGAATTACAACAAACACTTATATGACATGAAAAGGATAAAGTTATGATACACAATATTAAGTAAACCCAAAAGAACAGTCTCACTTGTAGTGTAGTCCAAGTGAGGAAAAGAGGGATTCTTCAATGCTAATGAGCTCCTCATGAAACGAATCACTATCCTCTGGACG
>PISB-15
AGCTGTTGCATTTAATGTGTGAACAAACTTTAGTTGTCCTTTTCGTTTTTTAGGCTTGTCAACTGTTGAAGGATTTGATTCTTCAATTGCAGACCGGTATCGAATATTGAGTCGACGACTTTGGTAATCAGTACAGTTTGATGAGCTAGATATCTGTATAAAAGAAATTTAACATAATTGTTATATAGACACTAACATGGGAATATGTTTTTGTCAAAATCTACAAGCTACATCCATTTTTGACCAATTCAAGAAAAGGACTTACCTCTCCATACCGTCCTAAACCTGGCATCCATGCCTCCACATCATACTTGCGATATGCAGGTGCGCCTAGGTCTTCAGAAGGCATGTCTAGAGTCCTGCAGTGGCATGAATTACAACAAACACTTATATGACATGAAAAGGATAAAGTTATGATACACAATATTAAGTAAACCCAATAGAACAGTCTCACTTGTAGTGTAGTCCAAGTGAGGAAAAGAGGGATTCTTCAATGCTAATGAGCTCCTCATGAAACGAATCACTATCCTCTGGACG
>PISQ-2
AGCTGTTGCATTTAATGTGTGCACAAACTTTAGTTGTCCTTTTCGTTTTTTAGGCTTGTCAACTGTTGAAGGATTTGATTCTTCAATTGCAGGCCGGTATCGAATATTGAGTCGACGACTTTGGTAATCAGTACAGTTTGATGAGCTAGATATCTGTATAAAAGAAATTTAACATAATTGTTATATAGACACTAACATGGGAATATGTTCTTGTCAAAATCTACAAGCTACATCCATTTTTTACCAATTCAAGAAAAGGACTTACCTCTCCATACCGTCCTAAACCTGGCATCCATGCCTCCACATCATACTTGCGATATGCAGGTGCGCCTAGGTCTTCAGAAGGCATGTCTAGAGTCCTGCAGTAGCATGAATTACAACAAACACTTATATGACATGAAAAGGATAAAGTTATAATACACAATATTAAGTAAACGCAAAAGAACAGTCTCACTTGTAGTGTAGTCCAAGTGAGGAAAAGAGGGATTCTTCAATGCTAATGAGCTCCTCATGAAACGAATCACTATCCTCTGGACG
>PISQ-1
NNNNNNNNNNNNNNNNNNNNGCACAAACTTTAGTTGTCCTTTTCGTTTTTTAGGCTTGTCAACTGTTGAAGGATTTGATTCTTCAATTGCAGGCCGGTATCGAATATTGAGTCGACGACTTTGGTAATCAGTACAGTTTGATGAGCTAGATATCTGTATAAAAGAAATTTAACATAATTGTTATATAGACACTAACATGGGAATATGTTCTTGTCAAAATCTACAAGCTACATCCATTTTTTACCAATTCAAGAAAAGGACTTACCTCTCCATACCGTCCTAAACCTGGCATCCATGCCTCCACATCATACTTGCGATATGCAGGTGCGCCTAGGTCTTCAGAAGGCATGTCTAGAGTCCTGCAGTAGCATGAATTACAACAAACACTTATATGACATGAAAAGGATAAAGTTATAATACACAATATTAAGTAAACGCAAAAGAACAGTCTCACTTGTAGTGTAGTCCAAGTGAGGAAAAGAGGGATTCTTCAATGCTAATGAGCTCCTCATGAAACGAATCACTATCCTCTGGACG
>PICH-X2
AGCTGTTGCATTTAATGTGTGCACAAACTTTAGTTGTCCTTTTCGTTTTTTAGGCTTGTCAACTGTTGAAGGATTTGATTCTTCAATTGCAGGCCGGTATCGAATATTGAGTCGACGACTTTGGTAATCAGTACAGTTTGATGAGCTAGATATCTGTATAAAAGAAATTTAACATAATTTTTATATAGACACTAACATGGGAATATGTTCTTGTCAAAATCTACAAGCTACATCCATTTTTTACCAATTCAAGAAAAGGACTTACCTCTCCATACCGTCCTAAACCTGGCATCCATGCCTCCACATCATACTTGCGATATGCAGGTGCGCCTAGGTCTTCAGAAGGCATGTCTAGAGTCCTGCAGTGGCATGAATTACAACAAACACTTATATGACATGAAAAGGATAAAGTTATGATACACAATATTAAGTAAACCCAAAAGAACAGTCTCACTTGTAGTGTAGTCCAAGTGAGGAAAAGAGGGATTCTTCAATGCTAATGAGCTCCTCATGAAACGAATCACTATCCTCTGGACG
>PIST-19
NNNNNNNNNNNNNNNNGTGTGCACAAACTTTAGTTGTCCTTTTCGTTTTTTAGGCTTGTCAACTGTTGAAGGATTTGATTCTTCAATTGCAGGCCGGTATCGAATATTGAGTCGACGACTTTGGTAATCAGTACAGTTTGATGAGCTAGATATCTGTATAAAAGAAATTTAACATAATTTTTATATAGACACTAACATGGGAATATGTTCTTGTCAAAATCTACAAGCTACATCCATTTTTTACCAATTCAAGAAAAGGACTTACCTCTCCATACCGTCCTAAACCTGGCATCCATGCCTCCACATCATACTTGCGATATGCAGGTGCGCCTAGGTCTTCAGAAGGCATGTCTAGAGTCCTGCAGTGGCATGAATTACAACAAACACTTATATGACATGAAAAGGATAAAGTTATGATACACAATATTAAGTAAACCCAAAAGAACAGTCTCACTTGTAGTGTAGTCCAAGTGAGGAAAAGAGGGATTCTTCAATGCTAATGAGCTCCTCATGAAACGAATCACTATCCTCTGGACG
>PICH-X3
NNNNNNNNNNNNNNNNNNNNNCACAAACTTTAGTTGTCCTTTTCGTTTTTTAGGCTTGTCAACTGTTGAAGGATTTGATTCTTCAATTGCAGGCCGGTATCGAATATTGAGTCGACGACTTTGGTAATCAGTACAGTTTGATGAGCTAGATATCTGTATAAAAGAAATTTAACATAATTTTTATATAGACACTAACATGGGAATATGTTCTTGTCAAAATCTACAAGCTACATCCATTTTTTACCAATTCAAGAAAAGGACTTACCTCTCCATACCGTCCTAAACCTGGCATCCATGCCTCCACATCATACTTGCGATATGCAGGTGCGCCTAGGTCTTCAGAAGGCATGTCTAGAGTCCTGCAGTGGCATGAATTACAACAAACACTTATATGACATGAAAAGGATAAAGTTATGATACACAATATTAAGTAAACCCAAAAGAACAGTCTCACTTGTAGTGTAGTCCAAGTGAGGAAAAGAGGGATTCTTCAATGCTAATGAGCTCCTCATGAAACGAATCACTATCCTCTGGACG
>PIST-5
AGCTGTTGCATTTAATGTGTGCACAAACTTTAGTTGTCCTTTTCGTTTTTTAGGCTTGTCAACTGTTGAGGGATTTGATTCTTCAATTGCAGGCCGGTATCGAATATTGAGTCGACGACTTTGGTAATCAGTACAGTTTGATGAGCTAGATATCTGTATAAAAGAAATTTAACATAATTTTTATATAGACACTAACATGGGAATATGTTCTTGTCAAAATCTACAAGCTACATCCATTTTTTACCAATTCAAGAAAAGAACTTACCTCTCCATACCGTCCTAAACCTGGCATCCATGCCTCCACATCATACTTACGATATGCAGGTGCGCCTAGGTCTTCAGAAGGCATGTCTAGAGTCCTGCAGTGGCATGAATTACAACAAACACTTATATGACATGAAAAGGATAAAGTTATGATACACAATATTAAGTAAACCCAAAAGAACAGTCTCACTTGTAGTGTAGTCCAAGTGAGGAAAAGAGGGATTCTTCAATGCTAATGAGCTCCTCATGAAACGAATCACTATCCTCTGGACN
>PIST-6
AGCTGTTGCATTTAATGTGTGCACAAACTTTAGTTGTCCTTTTCGTTTTTTAGGCTTGTCAACTGTTGAGGGATTTGATTCTTCAATTGCAGGCCGGTATCGAATATTGAGTCGACGACTTTGGTAATCAGTACAGTTTGATGAGCTAGATATCTGTATAAAAGAAATTTAACATAATTTTTATATAGACACTAACATGGGAATATGTTCTTGTCAAAATCTACAAGCTACATCCATTTTTTACCAATTCAAGAAAAGAACTTACCTCTCCATACCGTCCTAAACCTGGCATCCATGCCTCCACATCATACTTACGATATGCAGGTGCGCCTAGGTCTTCAGAAGGCATGTCTAGAGTCCTGCAGTGGCATGAATTACAACAAACACTTATATGACATGAAAAGGATAAAGTTATGATACACAATATTAAGTAAACCCAAAAGAACAGTCTCACTTGTAGTGTAGTCCAAGTGAGGAAAAGAGGGATTCTTCAATGCTAATGAGCTCCTCATGAAACGAATCACTATCCTCTGGACN
>PIST-7
AGCTGTTGCATTTAATGTGTGCACAAACTTTAGTTGTCCTTTTCGTTTTTTAGGCTTGTCAACTGTTGAGGGATTTGATTCTTCAATTGCAGGCCGGTATCGAATATTGAGTCGACGACTTTGGTAATCAGTACAGTTTGATGAGCTAGATATCTGTATAAAAGAAATTTAACATAATTTTTATATAGACACTAACATGGGAATATGTTCTTGTCAAAATCTACAAGCTACATCCATTTTTTACCAATTCAAGAAAAGAACTTACCTCTCCATACCGTCCTAAACCTGGCATCCATGCCTCCACATCATACTTACGATATGCAGGTGCGCCTAGGTCTTCAGAAGGCATGTCTAGAGTCCTGCAGTGGCATGAATTACAACAAACACTTATATGACATGAAAAGGATAAAGTTATGATACACAATATTAAGTAAACCCAAAAGAACAGTCTCACTTGTAGTGTAGTCCAAGTGAGGAAAAGAGGGATTCTTCAATGCTAATGAGCTCCTCATGAAACGAATCACTATCCTCTGGACN
>PIST-12
AGCTGTTGCATTTAATGTGTGCACAAACTTTAGTTGTCCTTTTCGTTTTTTAGGCTTGTCAACTGTTGAAGGATTTGATTCTTCAATTGCAGGCCGGTATCGAATATTGAGTCGACGACTTTGGTAATCAGTACAGTTTGATGAGCTAGATATCTGTATAAAAGAAATTTAACATAATTTTTATATAGACACTAACATGGGAATATGTTCTTGTCAAAATCTACAAGCTACATCCATTTTTTACCAATTCAAGAAAAGGACTTACCTCTCCATACCGTCCTAAACCTGGCATCCATGCCTCCACATCATACTTGCGATATGCAGGTGCGCCTAGGTCTTCAGAAGGCATGTCTAGAGTCCTGCAGTGGCATGAATTACAACAAACACTTATATGACATGAAAAGGATAAAGTTATGATACACAATATTAAGTAAACCCAAAAGAACAGTCTCACTTGTAGTGTAGTCCAAGTGAGGAAAAGAGGGATTCTTCAATGCTAATGAGCTCCTCATGAAACGAATCACTATCCTCTGGACG
>PIST-2
AGCTGTTGCATTTAATGTGTGCACAAACTTTAGTTGTCCTTTTCGTTTTTTAGGCTTGTCAACTGTTGAAGGATTTGATTCTTCAATTGCAGGCCGGTATCGAATATTGAGTCGACGACTTTGGTAATCAGTACAGTTTGATGAGCTAGATATCTGTATAAAAGAAATTTAACATAATTTTTATATAGACACTAACATGGGAATATGTTCTTGTCAAAATCTACAAGCTACATCCATTTTTTACCAATTCAAGAAAAGGACTTACCTCTCCATACCGTCCTAAACCTGGCATCCATGCCTCCACATCATACTTGCGATATGCAGGTGCGCCTAGGTCTTCAGAAGGCATGTCTAGAGTCCTGCAGTGGCATGAATTTCAACAAACACTTATATGACATGAAAAGGATAAAGTTATGATACACAATATTAAGTAAACCCAAAAGAACAGTCTCACTTGTAGTGTAGTCCAAGTGAGGAAAAGAGGGATTCTTCAATGCTAATGAGCTCCTCATGAAACGAATCACTATCCTCTGGACG
>PIST-3
AGCTGTTGCATTTAATGTGTGCACAAACTTTAGTTGTCCTTTTCGTTTTTTAGGCTTGTCAACTGTTGAGGGATTTGATTCTTCAATTGCAGGCCGGTATCGAATATTGAGTCGACGACTTTGGTAATCAGTACAGTTTGATGAGCTAGATATCTGTATAAAAGAAATTTAACATAATTTTTATATAGACACTAACATGGGAATATGTTCTTGTCAAAATCTACAAGCTACATCCATTTTTTACCAATTCAAGAAAAGAACTTACCTCTCCATACCGTCCTAAACCTGGCATCCATGCCTCCACATCATACTTACGATATGCAGGTGCGCCTAGGTCTTCAGAAGGCATGTCTAGAGTCCTGCAGTGGCATGAATTACAACAAACACTTATATGACATGAAAAGGATAAAGTTATGATACACAATATTAAGTAAACCCAAAAGAACAGTCTCACTTGTAGTGTAGTCCAAGTGAGGAAAAGAGGGATTCTTCAATGCTAATGAGCTCCTCATGAAACGAATCACTATCCTCTGGACG
>PIST-1
AGCTGTTGCATTTAATGTGTGCACAAACTTTAGTTGTCCTTTTCGTTTTTTAGGCTTGTCAACTGTTGAAGGATTTGATTCTTCAATTGCAGGCCGGTATCGAATATTGAGTCGACGACTTTGGTAATCAGTACAGTTTGATGAGCTAGATATCTGTATAAAAGAAATTTAACATAATTTTTATATAGACACTAACATGGGAATATGTTCTTGTCAAAATCTACAAGCTACATCCATTTTTTACCAATTCAAGAAAAGGACTTACCTCTCCATACCGTCCTAAACCTGGCATCCATGCCTCCACATCATACTTGCGATATGCAGGTGCGCCTAGGTCTTCAGAAGGCATGTCTAGAGTCCTGCAGTGGCATGAATTACAACAAACACTTATATGACATGAAAAGGATAAAGTTATGATACACAATATTAAGTAAACCCAAAAGAACAGTCTCACTTGTAGTGTAGTCCAAGTGAGGAAAAGAGGGATTCTTCAATGCTAATGAGCTCCTCATGAAACGAATCACTATCCTCTGGACG
>PICH-X1
AGCTGTTGCATTTAATGTGTGCACAAACTTTAGTTGTCCTTTTCGTTTTTTAGGCTTGTCAACTGTTGAAGGATTTGATTCTTCAATTGCAGGCCGGTATCGAATATTGAGTCGACGACTTTGGTAATCAGTACAGTTTGATGAGCTAGATATCTGTATAAAAGAAATTTAACATAATTTTTATATAGACACTAACATGGGAATATGTTCTTGTCAAAATCTACAAGCTACATCCATTTTTTACCAATTCAAGAAAAGGACTTACCTCTCCATACCGTCCTAAACCTGGCATCCATGCCTCCACATCATACTTGCGATATGCAGGTGCGCCTAGGTCTTCAGAAGGCATGTCTAGAGTCCTGCAGTGGCATGAATTACAACAAACACTTATATGACATGAAAAGGATAAAGTTATGATACACAATATTAAGTAAACCCAAAAGAACAGTCTCACTTGTAGTGTAGTCCAAGTGAGGAAAAGAGGGATTCTTCAATGCTAATGAGCTCCTCATGAAACGAATCACTATCCTCTGGACG
>PIST-9
AGCTGTTGCATTTAATGTGTGCACAAACTTTAGTTGTCCTTTTCGTTTTTTAGGCTTGTCAACTGTTGAAGGATTTGATTCTTCAATTGCAGGCCGGTATCGAATATTGAGTCGACGACTTTGGTAATCAGTACAGTTTGATGAGCTAGATATCTGTATAAAAGAAATTTAACATAATTTTTATATAGACACTAACATGGGAATATGTTCTTGTCAAAATCTACAAGCTACATCCATTTTTTACCAATTCAAGAAAAGGACTTACCTCTCCATACCGTCCTAAACCTGGCATCCATGCCTCCACATCATACTTGCGATATGCAGGTGCGCCTAGGTCTTCAGAAGGCATGTCTAGAGTCCTGCAGTGGCATGAATTTCAACAAACACTTATATGACATGAAAAGGATAAAGTTATGATACACAATATTAAGTAAACCCAAAAGAACAGTCTCACTTGTAGTGTAGTCCAAGTGAGGAAAAGAGGGATTCTTCAATGCTAATGAGCTCCTCATGAAACGAATCACTATCCTCTGGACG
>PIST-15
AGCTGTTGCATTTAATGTGTGCACAAACTTTAGTTGTCCTTTTCGTTTTTTAGGCTTGTCAACTGTTGAAGGATTTGATTCTTCAATTGCAGGCCGGTATCGAATATTGAGTCGACGACTTTGGTAATCAGTACAGTTTGATGAGCTAGATATCTGTATAAAAGAAATTTAACATAATTTTTATATAGACACTAACATGGGAATATGTTCTTGTCAAAATCTACAAGCTACATCCATTTTTTACCAATTCAAGAAAAGGACTTACCTCTCCATACCGTCCTAAACCTGGCATCCATGCCTCCACATCATACTTGCGATATGCAGGTGCGCCTAGGTCTTCAGAAGGCATGTCTAGAGTCCTGCAGTGGCATGAATTTCAACAAACACTTATATGACATGAAAAGGATAAAGTTATGATACACAATATTAAGTAAACCCAAAAGAACAGTCTCACTTGTAGTGTAGTCCAAGTGAGGAAAAGAGGGATTCTTCAATGCTAATGAGCTCCTCATGAAACGAATCACTATCCTCTGGACG
>PIST-11
AGCTGTTGCATTTAATGTGTGCACAAACTTTAGTTGTCCTTTTCGTTTTTTAGGCTTGTCAACTGTTGAAGGATTTGATTCTTCAATTGCAGGCCGGTATCGAATATTGAGTCGACGACTTTGGTAATCAGTACAGTTTGATGAGCTAGATATCTGTATAAAAGAAATTTAACATAATTTTTATATAGACACTAACATGGGAATATGTTCTTGTCAAAATCTACAAGCTACATCCATTTTTTACCAATTCAAGAAAAGGACTTACCTCTCCATACCGTCCTAAACCTGGCATCCATGCCTCCACATCATACTTGCGATATGCAGGTGCGCCTAGGTCTTCAGAAGGCATGTCTAGAGTCCTGCAGTGGCATGAATTTCAACAAACACTTATATGACATGAAAAGGATAAAGTTATGATACACAATATTAAGTAAACCCAAAAGAACAGTCTCACTTGTAGTGTAGTCCAAGTGAGGAAAAGAGGGATTCTTCAATGCTAATGAGCTCCTCATGAAACGAATCACTATCCTCTGGACG
>PIST-4
AGCTGTTGCATTTAATGTGTGCACAAACTTTAGTTGTCCTTTTCGTTTTTTAGGCTTGTCAACTGTTGAAGGATTTGATTCTTCAATTGCAGGCCGGTATCGAATATTGAGTCGACGACTTTGGTAATCAGTACAGTTTGATGAGCTAGATATCTGTATAAAAGAAATTTAACATAATTTTTATATAGACACTAACATGGGAATATGTTCTTGTCAAAATCTACAAGCTACATCCATTTTTTACCAATTCAAGAAAAGGACTTACCTCTCCATACCGTCCTAAACCTGGCATCCATGCCTCCACATCATACTTGCGATATGCAGGTGCGCCTAGGTCTTCAGAAGGCATGTCTAGAGTCCTGCAGTGGCATGAATTTCAACAAACACTTATATGACATGAAAAGGATAAAGTTATGATACACAATATTAAGTAAACCCAAAAGAACAGTCTCACTTGTAGTGTAGTCCAAGTGAGGAAAAGAGGGATTCTTCAATGCTAATGAGCTCCTCATGAAACGAATCACTATCCTCTGGACG
>PIST-10
AGCTGTTGCATTTAATGTGTGCACAAACTTTAGTTGTCCTTTTCGTTTTTTAGGCTTGTCAACTGTTGAAGGATTTGATTCTTCAATTGCAGGCCGGTATCGAATATTGAGTCGACGACTTTGGTAATCAGTACAGTTTGATGAGCTAGATATCTGTATAAAAGAAATTTAACATAATTTTTATATAGACACTAACATGGGAATATGTTCTTGTCAAAATCTACAAGCTACATCCATTTTTTACCAATTCAAGAAAAGGACTTACCTCTCCATACCGTCCTAAACCTGGCATCCATGCCTCCACATCATACTTGCGATATGCAGGTGCGCCTAGGTCTTCAGAAGGCATGTCTAGAGTCCTGCAGTGGCATGAATTTCAACAAACACTTATATGACATGAAAAGGATAAAGTTATGATACACAATATTAAGTAAACCCAAAAGAACAGTCTCACTTGTAGTGTAGTCCAAGTGAGGAAAAGAGGGATTCTTCAATGCTAATGAGCTCCTCATGAAACGAATCACTATCCTCTGGACG
>PIST-8
AGCTGTTGCATTTAATGTGTGCACAAACTTTAGTTGTCCTTTTCGTTTTTTAGGCTTGTCAACTGTTGAGGGATTTGATTCTTCAATTGCAGGCCGGTATCGAATATTGAGTCGACGACTTTGGTAATCAGTACAGTTTGATGAGCTAGATATCTGTATAAAAGAAATTTAACATAATTTTTATATAGACACTAACATGGGAATATGTTCTTGTCAAAATCTACAAGCTACATCCATTTTTTACCAATTCAAGAAAAGAACTTACCTCTCCATACCGTCCTAAACCTGGCATCCATGCCTCCACATCATACTTACGATATGCAGGTGCGCCTAGGTCTTCAGAAGGCATGTCTAGAGTCCTGCAGTGGCATGAATTACAACAAACACTTATATGACATGAAAAGGATAAAGTTATGATACACAATATTAAGTAAACCCAAAAGAACAGTCTCACTTGTAGTGTAGTCCAAGTGAGGAAAAGAGGGATTCTTCAATGCTAATGAGCTCCTCATGAAACGAATCACTATCCTCTGGACG
>PIST-14
AGCTGTTGCATTTAATGTGTGCACAAACTTTAGTTGTCCTTTTCGTTTTTTAGGCTTGTCAACTGTTGAAGGATTTGATTCTTCAATTGCAGGCCGGTATCGAATATTGAGTCGACGACTTTGGTAATCAGTACAGTTTGATGAGCTAGATATCTGTATAAAAGAAATTTAACATAATTTTTATATAGACACTAACATGGGAATATGTTCTTGTCAAAATCTACAAGCTACATCCATTTTTTACCAATTCAAGAAAAGGACTTACCTCTCCATACCGTCCTAAACCTGGCATCCATGCCTCCACATCATACTTGCGATATGCAGGTGCGCCTAGGTCTTCAGAAGGCATGTCTAGAGTCCTGCAGTGGCATGAATTTCAACAAACACTTATATGACATGAAAAGGATAAAGTTATGATACACAATATTAAGTAAACCCAAAAGAACAGTCTCACTTGTAGTGTAGTCCAAGTGAGGAAAAGAGGGATTCTTCAATGCTAATGAGCTCCTCATGAAACGAATCACTATCCTCTGGACG
>PIST-13
AGCTGTTGCATTTAATGTGTGCACAAACTTTAGTTGTCCTTTTCGTTTTTTAGGCTTGTCAACTGTTGAAGGATTTGATTCTTCAATTGCAGGCCGGTATCGAATATTGAGTCGACGACTTTGGTAATCAGTACAGTTTGATGAGCTAGATATCTGTATAAAAGAAATTTAACATAATTTTTATATAGACACTAACATGGGAATATGTTCTTGTCAAAATCTACAAGCTACATCCATTTTTTACCAATTCAAGAAAAGGACTTACCTCTCCATACCGTCCTAAACCTGGCATCCATGCCTCCACATCATACTTGCGATATGCAGGTGCGCCTAGGTCTTCAGAAGGCATGTCTAGAGTCCTGCAGTGGCATGAATTTCAACAAACACTTATATGACATGAAAAGGATAAAGTTATGATACACAATATTAAGTAAACCCAAAAGAACAGTCTCACTTGTAGTGTAGTCCAAGTGAGGAAAAGAGGGATTCTTCAATGCTAATGAGCTCCTCATGAAACGAATCACTATCCTCTGGACG
>PILA-17
AGCTGTTGCATTTAATGTGTGCACAAACTTTAGTTGTCCTTTTCGTTTTTTAGGCTTGTCAACTGTTGAAGGATTTGATTCTTCAATTGCAGGCCGGTATCGAATATTGAGTCGACGACTTTGGTAATCAGTACAGTTTGATGAGCTAGATATCTGTATAAAAGAAATTTAACATAATTTTTATATAGACACTAACATGGGAATATGTTCTTGTCAAAATCTACAAGCTACATCCATTTTTTACCAATTCAAGAAAAGGACTTACCTCTCCATACCGTCCTAAACCTGGCATCCATGCCTCCACATCATACTTGCGATATGCAGGTGCGCCTAGGTCTTCAGAAGGCATGTCTAGAGTCCTGCAGTGGCATGAATTACAACAAACACTTATATGACATGAAAAGGATAAAGTTATGATACACAATATTAAGTAAACCCAAAAGAACAGTCTCACTTGTAGTGTAGTCCAAGTGAGGAAAAGAGGGATTCTTCAATGCTAATGAGCTCCTCATGAAACGAATCACTATCCTCTGGACG
>PILA-20
AGCTGTTGCATTTAATGTGTGCACAAACTTTAGTTGTCCTTTTCGTTTTTTAGGCTTGTCAACTGTTGAAGGATTTGATTCTTCAATTGCAGGCCGGTATCGAATATTGAGTCGACGACTTTGGTAATCAGTACAGTTTGATGAGCTAGATATCTGTATAAAAGAAATTTAACATAATTTTTATATAGACACTAACATGGGAATATGTTCTTGTCAAAATCTACAAGCTACATCCATTTTTTACCAATTCAAGAAAAGGACTTACCTCTCCATACCGTCCTAAACCTGGCATCCATGCCTCCACATCATACTTGCGATATGCAGGTGCGCCTAGGTCTTCAGAAGGCATGTCTAGAGTCCTGCAGTGGCATGAATTACAACAAACACTTATATGACATGAAAAGGATAAAGTTATGATACACAATATTAAGTAAACCCAAAAGAACAGTCTCACTTGTAGTGTAGTCCAAGTGAGGAAAAGAGGGATTCTTCAATGCTAATGAGCTCCTCATGAAACGAATCACTATCCTCTGGACG
>PILA-27
AGCTGTTGCATTTAATGTGTGCACAAACTTTAGTTGTCCTTTTCGTTTTTTAGGCTTGTCAACTGTTGAAGGATTTGATTCTTCAATTGCAGGCCGGTATCGAATATTGAGTCGACGACTTTGGTAATCAGTACAGTTTGATGAGCTAGATATCTGTATAAAAGAAATTTAACATAATTTTTATATAGACACTAACATGGGAATATGTTCTTGTCAAAATCTACAAGCTACATCCATTTTTTACCAATTCAAGAAAAGGACTTACCTCTCCATACCGTCCTAAACCTGGCATCCATGCCTCCACATCATACTTGCGATATGCAGGTGCGCCTAGGTCTTCAGAAGGCATGTCTAGAGTCCTGCAGTGGCATGAATTACAACAAACACTTATATGACATGAAAAGGATAAAGTTATGATACACAATATTAAGTAAACCCAAAAGAACAGTCTCACTTGTAGTGTAGTCCAAGTGAGGAAAAGAGGGATTCTTCAATGCTAATGAGCTCCTCATGAAACGAATCACTATCCTCTGGACG
>PILA-24
AGCTGTTGCATTTAATGTGTGCACAAACTTTAGTTGTCCTTTTCGTTTTTTAGGCTTGTCAACTGTTGAAGGATTTGATTCTTCAATTGCAGGCCGGTATCGAATATTGAGTCGACGACTTTGGTAATCAGTACAGTTTGATGAGCTAGATATCTGTATAAAAGAAATTTAACATAATTTTTATATAGACACTAACATGGGAATATGTTCTTGTCAAAATCTACAAGCTACATCCATTTTTTACCAATTCAAGAAAAGGACTTACCTCTCCATACCGTCCTAAACCTGGCATCCATGCCTCCACATCATACTTGCGATATGCAGGTGCGCCTAGGTCTTCAGAAGGCATGTCTAGAGTCCTGCAGTGGCATGAATTACAACAAACACTTATATGACATGAAAAGGATAAAGTTATGATACACAATATTAAGTAAACCCAAAAGAACAGTCTCACTTGTAGTGTAGTCCAAGTGAGGAAAAGAGGGATTCTTCAATGCTAATGAGCTCCTCATGAAACGAATCACTATCCTCTGGACG
>PILA-26
AGCTGTTGCATTTAATGTGTGCACAAACTTTAGTTGTCCTTTTCGTTTTTTAGGCTTGTCAACTGTTGAAGGATTTGATTCTTCAATTGCAGGCCGGTATCGAATATTGAGTCGACGACTTTGGTAATCAGTACAGTTTGATGAGCTAGATATCTGTATAAAAGAAATTTAACATAATTTTTATATAGACACTAACATGGGAATATGTTCTTGTCAAAATCTACAAGCTACATCCATTTTTTACCAATTCAAGAAAAGGACTTACCTCTCCATACCGTCCTAAACCTGGCATCCATGCCTCCACATCATACTTGCGATATGCAGGTGCGCCTAGGTCTTCAGAAGGCATGTCTAGAGTCCTGCAGTGGCATGAATTACAACAAACACTTATATGACATGAAAAGGATAAAGTTATGATACACAATATTAAGTAAACCCAAAAGAACAGTCTCACTTGTAGTGTAGTCCAAGTGAGGAAAAGAGGGATTCTTCAATGCTAATGAGCTCCTCATGAAACGAATCACTATCCTCTGGACG
>PILA-21
AGCTGTTGCATTTAATGTGTGCACAAACTTTAGTTGTCCTTTTCGTTTTTTAGGCTTGTCAACTGTTGAAGGATTTGATTCTTCAATTGCAGGCCGGTATCGAATATTGAGTCGACGACTTTGGTAATCAGTACAGTTTGATGAGCTAGATATCTGTATAAAAGAAATTTAACATAATTTTTATATAGACACTAACATGGGAATATGTTCTTGTCAAAATCTACAAGCTACATCCATTTTTTACCAATTCAAGAAAAGGACTTACCTCTCCATACCGTCCTAAACCTGGCATCCATGCCTCCACATCATACTTGCGATATGCAGGTGCGCCTAGGTCTTCAGAAGGCATGTCTAGAGTCCTGCAGTGGCATGAATTACAACAAACACTTATATGACATGAAAAGGATAAAGTTATGATACACAATATTAAGTAAACCCAAAAGAACAGTCTCACTTGTAGTGTAGTCCAAGTGAGGAAAAGAGGGATTCTTCAATGCTAATGAGCTCCTCATGAAACGAATCACTATCCTCTGGACG
>PILA-29
AGCTGTTGCATTTAATGTGTGCACAAACTTTAGTTGTCCTTTTCGTTTTTTAGGCTTGTCAACTGTTGAAGGATTTGATTCTTCAATTGCAGGCCGGTATCGAATATTGAGTCGACGACTTTGGTAATCAGTACAGTTTGATGAGCTAGATATCTGTATAAAAGAAATTTAACATAATTTTTATATAGACACTAACATGGGAATATGTTCTTGTCAAAATCTACAAGCTACATCCATTTTTTACCAATTCAAGAAAAGGACTTACCTCTCCATACCGTCCTAAACCTGGCATCCATGCCTCCACATCATACTTGCGATATGCAGGTGCGCCTAGGTCTTCAGAAGGCATGTCTAGAGTCCTGCAGTGGCATGAATTACAACAAACACTTATATGACATGAAAAGGATAAAGTTATGATACACAATATTAAGTAAACCCAAAAGAACAGTCTCACTTGTAGTGTAGTCCAAGTGAGGAAAAGAGGGATTCTTCAATGCTAATGAGCTCCTCATGAAACGAATCACTATCCTCTGGACG
>PILA-28
AGCTGTTGCATTTAATGTGTGCACAAACTTTAGTTGTCCTTTTCGTTTTTTAGGCTTGTCAACTGTTGAAGGATTTGATTCTTCAATTGCAGGCCGGTATCGAATATTGAGTCGACGACTTTGGTAATCAGTACAGTTTGATGAGCTAGATATCTGTATAAAAGAAATTTAACATAATTTTTATATAGACACTAACATGGGAATATGTTCTTGTCAAAATCTACAAGCTACATCCATTTTTTACCAATTCAAGAAAAGGACTTACCTCTCCATACCGTCCTAAACCTGGCATCCATGCCTCCACATCATACTTGCGATATGCAGGTGCGCCTAGGTCTTCAGAAGGCATGTCTAGAGTCCTGCAGTGGCATGAATTACAACAAACACTTATATGACATGAAAAGGATAAAGTTATGATACACAATATTAAGTAAACCCAAAAGAACAGTCTCACTTGTAGTGTAGTCCAAGTGAGGAAAAGAGGGATTCTTCAATGCTAATGAGCTCCTCATGAAACGAATCACTATCCTCTGGACG
>PILA-18
AGCTGTTGCATTTAATGTGTGCACAAACTTTAGTTGTCCTTTTCGTTTTTTAGGCTTGTCAACTGTTGAAGGATTTGATTCTTCAATTGCAGGCCGGTATCGAATATTGAGTCGACGACTTTGGTAATCAGTACAGTTTGATGAGCTAGATATCTGTATAAAAGAAATTTAACATAATTTTTATATAGACACTAACATGGGAATATGTTCTTGTCAAAATCTACAAGCTACATCCATTTTTTACCAATTCAAGAAAAGGACTTACCTCTCCATACCGTCCTAAACCTGGCATCCATGCCTCCACATCATACTTGCGATATGCAGGTGCGCCTAGGTCTTCAGAAGGCATGTCTAGAGTCCTGCAGTGGCATGAATTACAACAAACACTTATATGACATGAAAAGGATAAAGTTATGATACACAATATTAAGTAAACCCAAAAGAACAGTCTCACTTGTAGTGTAGTCCAAGTGAGGAAAAGAGGGATTCTTCAATGCTAATGAGCTCCTCATGAAACGAATCACTATCCTCTGGACG
>PILA-19
AGCTGTTGCATTTAATGTGTGCACAAACTTTAGTTGTCCTTTTCGTTTTTTAGGCTTGTCAACTGTTGAAGGATTTGATTCTTCAATTGCAGGCCGGTATCGAATATTGAGTCGACGACTTTGGTAATCAGTACAGTTTGATGAGCTAGATATCTGTATAAAAGAAATTTAACATAATTTTTATATAGACACTAACATGGGAATATGTTCTTGTCAAAATCTACAAGCTACATCCATTTTTTACCAATTCAAGAAAAGGACTTACCTCTCCATACCGTCCTAAACCTGGCATCCATGCCTCCACATCATACTTGCGATATGCAGGTGCGCCTAGGTCTTCAGAAGGCATGTCTAGAGTCCTGCAGTGGCATGAATTACAACAAACACTTATATGACATGAAAAGGATAAAGTTATGATACACAATATTAAGTAAACCCAAAAGAACAGTCTCACTTGTAGTGTAGTCCAAGTGAGGAAAAGAGGGATTCTTCAATGCTAATGAGCTCCTCATGAAACGAATCACTATCCTCTGGACG
>PILA-22
AGCTGTTGCATTTAATGTGTGCACAAACTTTAGTTGTCCTTTTCGTTTTTTAGGCTTGTCAACTGTTGAAGGATTTGATTCTTCAATTGCAGGCCGGTATCGAATATTGAGTCGACGACTTTGGTAATCAGTACAGTTTGATGAGCTAGATATCTGTATAAAAGAAATTTAACATAATTTTTATATAGACACTAACATGGGAATATGTTCTTGTCAAAATCTACAAGCTACATCCATTTTTTACCAATTCAAGAAAAGGACTTACCTCTCCATACCGTCCTAAACCTGGCATCCATGCCTCCACATCATACTTGCGATATGCAGGTGCGCCTAGGTCTTCAGAAGGCATGTCTAGAGTCCTGCAGTGGCATGAATTACAACAAACACTTATATGACATGAAAAGGATAAAGTTATGATACACAATATTAAGTAAACCCAAAAGAACAGTCTCACTTGTAGTGTAGTCCAAGTGAGGAAAAGAGGGATTCTTCAATGCTAATGAGCTCCTCATGAAACGAATCACTATCCTCTGGACG
>PILA-23
AGCTGTTGCATTTAATGTGTGCACAAACTTTAGTTGTCCTTTTCGTTTTTTAGGCTTGTCAACTGTTGAAGGATTTGATTCTTCAATTGCAGGCCGGTATCGAATATTGAGTCGACGACTTTGGTAATCAGTACAGTTTGATGAGCTAGATATCTGTATAAAAGAAATTTAACATAATTTTTATATAGACACTAACATGGGAATATGTTCTTGTCAAAATCTACAAGCTACATCCATTTTTTACCAATTCAAGAAAAGGACTTACCTCTCCATACCGTCCTAAACCTGGCATCCATGCCTCCACATCATACTTGCGATATGCAGGTGCGCCTAGGTCTTCAGAAGGCATGTCTAGAGTCCTGCAGTGGCATGAATTACAACAAACACTTATATGACATGAAAAGGATAAAGTTATGATACACAATATTAAGTAAACCCAAAAGAACAGTCTCACTTGTAGTGTAGTCCAAGTGAGGAAAAGAGGGATTCTTCAATGCTAATGAGCTCCTCATGAAACGAATCACTATCCTCTGGACG
>PIAL-AO
AGCTGTTGCATTTAATGTGTGCACAAACTTTAGTTGTCCTTTTCGTTTTTTAGGCTTGTCAACTGCTGAAGGATTTGATTCTTCAATTGCAGGCCGGTATCGAATATTGAGTCGACGACTTTGGTAATCAGTACAGTTTGATGAGCTAGATATCTGTATAAAAGAAATTTAACATAATTTTTATATAGACACTAACATGGGAATATGTTCTTGTCAAAATCTACAAGCTACATCCATTTTTTACCAATTCAAGAAAAGGACTTACCTCTCCATACCGTCCTAAACCTGGCATCCATGCCTCCACATCATACTTGCGATATGCAGGTGCGCCTAGGTCTTCAGAAGGCATGTCTAGAGTCCTGCAGTGGCATGAATTACAACAAACACTTATATGACATGAAAAGGATAAAGTTATGATACACAATATTAAGTAAACCCAAAAGAACAGTCTCACTTGTAGTGTAGTCCAAGTGAGGAAAAGAGGGATTCTTCAATGCTAATGAGCTCCTCATGAAACGAATCACTATCCTCTGGACG
