# Supplementary material for: An empirical evaluation of two-stage species tree inference strategies using a multilocus dataset from North American pines
Source: BMC Evol Biol. 2014 Mar 29;14:67. doi: 10.1186/1471-2148-14-67 (PMC4021425; doi:10.1186/1471-2148-14-67)
Supplement: Additional file 3 — Zip archive containing data filesDp,Dp,0,Ds,Ds,0, and a description of these files. [file 1471-2148-14-67-S3.zip › DeGiorgioEtAl_2014_AdditionalFile1/Dataset_Dp/0_14976_01.fas]

>PIAL-10
TTGAGCACGAGCCCCTGCAGCTGAATGACTTCCCCATGTTCTCATATTGCTCAAATGCCTGAGACGGTTAATCTCATTTGGTTGTGGCTTCTGATCCAATGACAAAGAGGAAGCAACCGTGAAGTTATCATCAGTATTAGTTTTGTGATTCTCTTGCTTCTGGTTAATTTCTTGAAGGGCATTGGATGCTTTGAGCAAAGGAGAGTTGAGGCGAACCTTACTGTGAATAGTACCACGAAATCTATCTAGAGCATGTGAAATTTTTACCCCTCTCAGACTAACAGGAGTCGAGGTATGGGGGGCACCAGAATCGTGATATGGAATGTTATTTTTTCCACATTTCTCCGCCGGTGATAAGGCAAATTGGTGAGCAGGTAGCTGGAGTTCAGATGTTGACACCTCATTCCTTCTCATTGGTATGACAGCCATGGAAGTTCTTCTTGGCATTGGAATGGAAG
>PIAL-7
TTGAGCACGAGCCCCTGCAGCTGAATGACTTCCCCATGTTCTCATATTGCTCAAATGCCTGAGACGGTTAATCTCATTTGGTTGTGGCTTCTGATCCAATGACAAAGAGGAAGCAACCGTGAAGTTATCATCAGTATTAGTTTTGTGATTCTCTTGCTTCTGGTTAATTTCTTGAAGGGCATTGGATGCTTTGAGCAAAGGAGAGTTGAGGCGAACCTTACTGTGAATAGTACCACGAAATCTATCTAGAGCATGTGAAATTTTTACCCCTCTCAGACTAACAGGAGTCGAGGTATGGGGGGCACCAGAATCGTGATATGGAATGTTATTTTTTCCACATTTCTCCGCCGGTGATAAGGCAAATTGGTGAGCAGGTAGCTGGAGTTCAGATGTTGACACCTCATTCCTTCTCATTGGTATGACAGCCATGGAAGTTCTTCTTGGCATTGGAATGGAAG
>PIAL-13
TTGAGCACGAGCCCCTGCAGCTGAATGACTTCCCCATGTTCTCATATTGCTCAAATGCCTGAGACGGTTAATCTCATTTGGTTGTGGCTTCTGATCCAATGACAAAGAGGAAGCAACCGTGAAGTTATCATCAGTATTAGTTTTGTGATTCTCTTGCTTCTGGTTAATTTCTTGAAGGGCATTGGATGCTTTGAGCAAAGGAGAGTTGAGGCGAACCTTACTGTGAATAGTACCACGAAATCTATCTAGAGCATGTGAAATTTTTACCCCTCTCAGACTAACAGGAGTCGAGGTATGGGGGGCACCAGAATCGTGATATGGAATGTTATTTTTTCCACATTTCTCCGCCGGTGATAAGGCAAATTGGTGAGCAGGTAGCTGGAGTTCAGATGTTGACACCTCATTCCTTCTCATTGGTATGACAGCCATGGAAGTTCTTCTTGGCATTGGAATGGAAG
>PIAL-12
TTGAGCACGAGCCCCTGCAGCTGAATGACTTCCCCATGTTCTCATATTGCTCAAATGCCTGAGACGGTTAATCTCATTTGGTTGTGGCTTCTGATCCAATGACAAAGAGGAAGCAACCGTGAAGTTATCATCAGTATTAGTTTTGTGATTCTCTTGCTTCTGGTTAATTTCTTGAAGGGCATTGGATGCTTTGAGCAAAGGAGAGTTGAGGCGAACCTTACTGTGAATAGTACCACGAAATCTATCTAGAGCATGTGAAATTTTTACCCCTCTCAGACTAACAGGAGTCGAGGTATGGGGGGCACCAGAATCGTGATATGGAATGTTATTTTTTCCACATTTCTCCGCCGGTGATAAGGCAAATTGGTGAGCAGGTAGCTGGAGTTCAGATGTTGACACCTCATTCCTTCTCATTGGTATGACAGCCATGGAAGTTCTTCTTGGCATTGGAATGGAAG
>PIAL-15
TTGAGCACGAGCCCCTGCAGCTGAATGACTTCCCCATGTTCTCATATTGCTCAAATGCCTGAGACGGTTAATCTCATTTGGTTGTGGCTTCTGATCCAATGACAAAGAGGAAGCAACCGTGAAGTTATCATCAGTATTAGTTTTGTGATTCTCTTGCTTCTGGTTAATTTCTTGAAGGGCATTGGATGCTTTGAGCAAAGGAGAGTTGAGGCGAACCTTACTGTGAATAGTACCACGAAATCTATCTAGAGCATGTGAAATTTTTACCCCTCTCAGACTAACAGGAGTCGAGGTATGGGGGGCACCAGAATCGTGATATGGAATGTTATTTTTTCCACATTTCTCCGCCGGTGATAAGGCAAATTGGTGAGCAGGTAGCTGGAGTTCAGATGTTGACACCTCATTCCTTCTCATTGGTATGACAGCCATGGAAGTTCTTCTTGGCATTGGAATGGAAG
>PIAL-5
TTGAGCACGAGCCCCTGCAGCTGAATGACTTCCCCATGTTCTCATATTGCTCAAATGCCTGAGACGGTTAATCTCATTTGGTTGTGGCTTCTGATCCAATGACAAAGAGGAAGCAACCGTGAAGTTATCATCAGTATTAGTTTTGTGATTCTCTTGCTTCTGGTTAATTTCTTGAAGGGCATTGGATGCTTTGAGCAAAGGAGAGTTGAGGCGAACCTTACTGTGAATAGTACCACGAAATCTATCTAGAGCATGTGAAATTTTTACCCCTCTCAGACTAACAGGAGTCGAGGTATGGGGGGCACCAGAATCGTGATATGGAATGTTATTTTTTCCACATTTCTCCGCCGGTGATAAGGCAAATTGGTGAGCAGGTAGCTGGAGTTCAGATGTTGACACCTCATTCCTTCTCATTGGTATGACAGCCATGGAAGTTCTTCTTGGCATTGGAATGGAAG
>PIAL-6
TTGAGCACGAGCCCCTGCAGCTGAATGACTTCCCCATGTTCTCATATTGCTCAAATGCCTGAGACGGTTAATCTCATTTGGTTGTGGCTTCTGATCCAATGACAAAGAGGAAGCAACCGTGAAGTTATCATCAGTATTAGTTTTGTGATTCTCTTGCTTCTGGTTAATTTCTTGAAGGGCATTGGATGCTTTGAGCAAAGGAGAGTTGAGGCGAACCTTACTGTGAATAGTACCACGAAATCTATCTAGAGCATGTGAAATTTTTACCCCTCTCAGACTAACAGGGGTCGAGGTATGCGGGGCACCAGAATCGTGATATGGAATGTTATTTTTTCCACATTTCTCCGCCGGTGATAAGGCAAATTGGTGAGCAGGTAGCTGGAGTTCAGATGTTGACACCTCATTCCTTCTCATTGGTATGACAGCCATGGAAGTTCTTCTTGGCATTGGAATGGAAG
>PIAL-9
TTGAGCACGAGCCCCTGCAGCTGAATGACTTCCCCATGTTCTCATATTGCTCAAATGCCTGAGACGGTTAATCTCATTTGGTTGTGGCTTCTGATCCAATGACAAAGAGGAAGCAACCGTGAAGTTATCATCAGTATTAGTTTTGTGATTCTCTTGCTTCTGGTTAATTTCTTGAAGGGCATTGGATGCTTTGAGCAAAGGAGAGTTGAGGCGAACCTTACTGTGAATAGTACCACGAAATCTATCTAGAGCATGTGAAATTTTTACCCCTCTCAGACTAACAGGAGTCGAGGTATGGGGGGCACCAGAATCGTGATATGGAATGTTATTTTTTCCACATTTCTCCGCCGGTGATAAGGCAAATTGGTGAGCAGGTAGCTGGAGTTCAGATGTTGACACCTCATTCCTTCTCATTGGTATGACAGCCATGGAAGTTCTTCTTGGCATTGGAATGGAAG
>PIAL-17
TTGAGCACGAGCCCCTGCAGCTGAATGACTTCCCCATGTTCTCATATTGCTCAAATGCCTGAGACGGTTAATCTCATTTGGTTGTGGCTTCTGATCCAATGACAAAGAGGAAGCAACCGTGAAGTTATCATCAGTATTAGTTTTGTGATTCTCTTGCTTCTGGTTAATTTCTTGAAGGGCATTGGATGCTTTGAGCAAAGGAGAGTTGAGGCGAACCTTACTGTGAATAGTACCACGAAATCTATCTAGAGCATGTGAAATTTTTACCCCTCTCAGACTAACAGGAGTCGAGGTATGGGGGGCACCAGAATCGTGATATGGAATGTTATTTTTTCCACATTTCTCCGCCGGTGATAAGGCAAATTGGTGAGCAGGTAGCTGGAGTTCAGATGTTGACACCTCATTCCTTCTCATTGGTATGACAGCCATGGAAGTTCTTCTTGGCATTGGAATGGAAG
>PIAL-3
TTGAGCACGAGCCCCTGCAGCTGAATGACTTCCCCATGTTCTCATATTGCTCAAATGCCTGAGACGGTTAATCTCATTTGGTTGTGGCTTCTGATCCAATGACAAAGAGGAAGCAACCGTGAAGTTATCATCAGTATTAGTTTTGTGATTCTCTTGCTTCTGGTTAATTTCTTGAAGGGCATTGGATGCTTTGAGCAAAGGAGAGTTGAGGCGAACCTTACTGTGAATAGTACCACGAAATCTATCTAGAGCATGTGAAATTTTTACCCCTCTCAGACTAACAGGAGTCGAGGTATGGGGGGCACCAGAATCGTGATATGGAATGTTATTTTTTCCACATTTCTCCGCCGGTGATAAGGCAAATTGGTGAGCAGGTAGCTGGAGTTCAGATGTTGACACCTCATTCCTTCTCATTGGTATGACAGCCATGGAAGTTCTTCTTGGCATTGGAATGGAAG
>PIAL-8
TTGAGCACGAGCCCCTGCAGCTGAATGACTTCCCCATGTTCTCATATTGCTCAAATGCCTGAGACGGTTAATCTCATTTGGTTGTGGCTTCTGATCCAATGACAAAGAGGAAGCAACCGTGAAGTTATCATCAGTATTAGTTTTGTGATTCTCTTGCTTCTGGTTAATTTCTTGAAGGGCATTGGATGCTTTGAGCAAAGGAGAGTTGAGGCGAACCTTACTGTGAATAGTACCACGAAATCTATCTAGAGCATGTGAAATTTTTACCCCTCTCAGACTAACAGGAGTCGAGGTATGGGGGGCACCAGAATCGTGATATGGAATGTTATTTTTTCCACATTTCTCCGCCGGTGATAAGGCAAATTGGTGAGCAGGTAGCTGGAGTTCAGATGTTGACACCTCATTCCTTCTCATTGGTATGACAGCCATGGAAGTTCTTCTTGGCATTGGAATGGAAG
>PIAL-16
TTGAGCACGAGCCCCTGCAGCTGAATGACTTCCCCATGTTCTCATATTGCTCAAATGCCTGAGACGGTTAATCTCATTTGGTTGTGGCTTCTGATCCAATGACAAAGAGGAAGCAACCGTGAAGTTATCATCAGTATTAGTTTTGTGATTCTCTTGCTTCTGGTTAATTTCTTGAAGGGCATTGGATGCTTTGAGCAAAGGAGAGTTGAGGCGAACCTTACTGTGAATAGTACCACGAAATCTATCTAGAGCATGTGAAATTTTTACCCCTCTCAGACTAACAGGAGTCGAGGTATGGGGGGCACCAGAATCGTGATATGGAATGTTATTTTTTCCACATTTCTCCGCCGGTGATAAGGCAAATTGGTGAGCAGGTAGCTGGAGTTCAGATGTTGACACCTCATTCCTTCTCATTGGTATGACAGCCATGGAAGTTCTTCTTGGCATTGGAATGGAAG
>PIAY-6
TTGAGCACGAGCCCCTGCAGCTGAATGACTTCCCCATGTTCTCATATTGCTCAAATGCCTGAGACGGTTAATCTCATTTGGTTGTGGCTTCTGATCCAATGACAAAGAGGAAGCAACCGTGAAGTTATCATCAGTATTAGTTTTGTGATTCTCTTGCTTCTGGTTAATTTCTTGAAGGGCATTGGATGCTTTGAGCAAAGGAGAGTTGAGGCGAACCTTACTGTGAATAGTACCACGAAATCTATCTAGAGCATGTGAAATTTTTACCCCTCTCAGACTAACAGGAGTCGAGGTATGGGGGGCACCAGAATCGTGATATGGAATGTTATTTTTTCCACATTTCTCCGCCGGTGATAAGGCAAATTGGTGAGCAGGTAGCTGGAGTTCAGATGTTGACACCTCATTCCTTCTCATTGGTATGACAGCCATGGAAGTTCTTCTTGGCATTGGAATGGAAG
>PIAY-18
TTGAGCACGAGCCCCTGCAGCTGAATGACTTCCCCATGTTCTCATATTGCTCAAATGCCTGAGACGGTTAATCTCATTTGGTTGTGGCTTCTGATCCAATGACAAAGAGGAAGCAACCGTGAAGTTATCATCAGTATTAGTTTTGTGATTCTCTTGCTTCTGGTTAATTTCTTGAAGGGCATTGGATGCTTTGAGCAAAGGAGAGTTGAGGCGAACCTTACTGTGAATAGTACCACGAAATCTATCTAGAGCATGTGAAATTTTTACCCCTCTCAGACTAACAGGAGTCGAGGTATGGGGGGCACCAGAATCGTGATATGGAATGTTATTTTTTCCACATTTCTCCGCCGGTGATAAGGCAAATTGGTGAGCAGGTAGCTGGAGTTCAGATGTTGACACCTCATTCCTTCTCATTGGTATGACAGCCATGGAAGTTCTTCTTGGCATTGGAATGGAAG
>PIAY-1
TTGAGCACGAGCCCCTGCAGCTGAATGACTTCCCCATGTTCTCATATTGCTCAAATGCCTGAGACGGTTAATCTCATTTGGTTGTGGCTTCTGATCCAATGACAAAGAGGAAGCAACCGTGAAGTTATCATCAGTATTAGTTTTGTGATTCTCTTGCTTCTGGTTAATTTCTTGAAGGGCATTGGATGCTTTGAGCAAAGGAGAGTTGAGGCGAACCTTACTGTGAATAGTACCACGAAATCTATCTAGAGCATGTGAAATTTTTACCCCTCTCAGACTAACAGGAGTCGAGGTATGGGGGGCACCAGAATCGTGATATGGAATGTTATTTTTTCCACATTTCTCCGCCGGTGATAAGGCAAATTGGTGAGCAGGTAGCTGGAGTTCAGATGTTGACACCTCATTCCTTCTCATTGGTATGACAGCCATGGAAGTTCTTCTTGGCATTGGAATGGAAG
>PIAY-2
TTGAGCACGAGCCCCTGCAGCTGAATGACTTCCCCATGTTCTCATATTGCTCAAATGCCTGAGACGGTTAATCTCATTTGGTTGTGGCTTCTGATCCAATGACAAAGAGGAAGCAACCGTGAAGTTATCATCAGTATTAGTTTTGTGATTCTCTTGCTTCTGGTTAATTTCTTGAAGGGCATTGGATGCTTTGAGCAAAGGAGAGTTGAGGCGAACCTTACTGTGAATAGTACCACGAAATCTATCTAGAGCATGTGAAATTTTTACCCCTCTCAGACTAACAGGAGTCGAGGTATGGGGGGCACCAGAATCGTGATATGGAATGTTATTTTTTCCACATTTCTCCGCCGGTGATAAGGCAAATTGGTGAGCAGGTAGCTGGAGTTCAGATGTTGACACCTCATTCCTTCTCATTGGTATGACAGCCATGGAAGTTCTTCTTGGCATTGGAATGGAAG
>PIAY-14
TTGAGCACGAGCCCCTGCAGCTGAATGACTTCCCCATGTTCTCATATTGCTCAAATGCCTGAGACGGTTAATCTCATTTGGTTGTGGCTTCTGATCCAATGACAAAGAGGAAGCAACCGTGAAGTTATCATCAGTATTAGTTTTGTGATTCTCTTGCTTCTGGTTAATTTCTTGAAGGGCATTGGATGCTTTGAGCAAAGGAGAGTTGAGGCGAACCTTACTGTGAATAGTACCACGAAATCTATCTAGAGCATGTGAAATTTTTACCCCTCTCAGACTAACAGGAGTCGAGGTATGGGGGGCACCAGAATCGTGATATGGAATGTTATTTTTTCCACATTTCTCCGCCGGTGATAAGGCAAATTGGTGAGCAGGTAGCTGGAGTTCAGATGTTGACACCTCATTCCTTCTCATTGGTATGACAGCCATGGAAGTTCTTCTTGGCATTGGAATGGAAG
>PIAY-7
TTGAGCACGAGCCCCTGCAGCTGAATGACTTCCCCATGTTCTCATATTGCTCAAATGCCTGAGACGGTTAATCTCATTTGGTTGTGGCTTCTGATCCAATGACAAAGAGGAAGCAACCGTGAAGTTATCATCAGTATTAGTTTTGTGATTCTCTTGCTTCTGGTTAATTTCTTGAAGGGCATTGGATGCTTTGAGCAAAGGAGAGTTGAGGCGAACCTTACTGTGAATAGTACCACGAAATCTATCTAGAGCATGTGAAATTTTTACCCCTCTCAGACTAACAGGAGTCGAGGTATGGGGGGCACCAGAATCGTGATATGGAATGTTATTTTTTCCACATTTCTCCGCCGGTGATAAGGCAAATTGGTGAGCAGGTAGCTGGAGTTCAGATGTTGACACCTCATTCCTTCTCATTGGTATGACAGCCATGGAAGTTCTTCTTGGCATTGGAATGGAAG
>PIAY-4
TTGAGCACGAGCCCCTGCAGCTGAATGACTTCCCCATGTTCTCATATTGCTCAAATGCCTGAGACGGTTAATCTCATTTGGTTGTGGCTTCTGATCCAATGACAAAGAGGAAGCAACCGTGAAGTTATCATCAGTATTAGTTTTGTGATTCTCTTGCTTCTGGTTAATTTCTTGAAGGGCATTGGATGCTTTGAGCAAAGGAGAGTTGAGGCGAACCTTACTGTGAATAGTACCACGAAATCTATCTAGAGCATGTGAAATTTTTACCCCTCTCAGACTAACAGGAGTCGAGGTATGGGGGGCACCAGAATCGTGATATGGAATGTTATTTTTTCCACATTTCTCCGCCGGTGATAAGGCAAATTGGTGAGCAGGTAGCTGGAGTTCAGATGTTGACACCTCATTCCTTCTCATTGGTATGACAGCCATGGAAGTTCTTCTTGGCATTGGAATGGAAG
>PIAY-15
TTGAGCACGAGCCCCTGCAGCTGAATGACTTCCCCATGTTCTCATATTGCTCAAATGCCTGAGACGGTTAATCTCATTTGGTTGTGGCTTCTGATCCAATGACAAAGAGGAAGCAACCGTGAAGTTATCATCAGTATTAGTTTTGTGATTCTCTTGCTTCTGGTTAATTTCTTGAAGGGCATTGGATGCTTTGAGCAAAGGAGAGTTGAGGCGAACCTTACTGTGAATAGTACCACGAAATCTATCTAGAGCATGTGAAATTTTTACCCCTCTCAGACTAACAGGAGTCGAGGTATGGGGGGCACCAGAATCGTGATATGGAATGTTATTTTTTCCACATTTCTCCGCCGGTGATAAGGCAAATTGGTGAGCAGGTAGCTGGAGTTCAGATGTTGACACCTCATTCCTTCTCATTGGTATGACAGCCATGGAAGTTCTTCTTGGCATTGGAATGGAAG
>PIAY-10
TTGAGCACGAGCCCCTGCAGCTGAATGACTTCCCCATGTTCTCATATTGCTCAAATGCCTGAGACGGTTAATCTCATTTGGTTGTGGCTTCTGATCCAATGACAAAGAGGAAGCAACCGTGAAGTTATCATCAGTATTAGTTTTGTGATTCTCTTGCTTCTGGTTAATTTCTTGAAGGGCATTGGATGCTTTGAGCAAAGGAGAGTTGAGGCGAACCTTACTGTGAATAGTACCACGAAATCTATCTAGAGCATGTGAAATTTTTACCCCTCTCAGACTAACAGGAGTCGAGGTATGGGGGGCACCAGAATCGTGATATGGAATGTTATTTTTTCCACATTTCTCCGCCGGTGATAAGGCAAATTGGTGAGCAGGTAGCTGGAGTTCAGATGTTGACACCTCATTCCTTCTCATTGGTATGACAGCCATGGAAGTTCTTCTTGGCATTGGAATGGAAG
>PIAY-17
TTGAGCACGAGCCCCTGCAGCTGAATGACTTCCCCATGTTCTCATATTGCTCAAATGCCTGAGACGGTTAATCTCATTTGGTTGTGGCTTCTGATCCAATGACAAAGAGGAAGCAACCGTGAAGTTATCATCAGTATTAGTTTTGTGATTCTCTTGCTTCTGGTTAATTTCTTGAAGGGCATTGGATGCTTTGAGCAAAGGAGAGTTGAGGCGAACCTTACTGTGAATAGTACCACGAAATCTATCTAGAGCATGTGAAATTTTTACCCCTCTCAGACTAACAGGAGTCGAGGTATGGGGGGCACCAGAATCGTGATATGGAATGTTATTTTTTCCACATTTCTCCGCCGGTGATAAGGCAAATTGGTGAGCAGGTAGCTGGAGTTCAGATGTTGACACCTCATTCCTTCTCATTGGTATGACAGCCATGGAAGTTCTTCTTGGCATTGGAATGGAAG
>PIAY-19
TTGAGCACGAGCCCCTGCAGCTGAATGACTTCCCCATGTTCTCATATTGCTCAAATGCCTGAGACGGTTAATCTCATTTGGTTGTGGCTTCTGATCCAATGACAAAGAGGAAGCAACCGTGAAGTTATCATCAGTATTAGTTTTGTGATTCTCTTGCTTCTGGTTAATTTCTTGAAGGGCATTGGATGCTTTGAGCAAAGGAGAGTTGAGGCGAACCTTACTGTGAATAGTACCACGAAATCTATCTAGAGCATGTGAAATTTTTACCCCTCTCAGACTAACAGGAGTCGAGGTATGGGGGGCACCAGAATCGTGATATGGAATGTTATTTTTTCCACATTTCTCCGCCGGTGATAAGGCAAATTGGTGAGCAGGTAGCTGGAGTTCAGATGTTGACACCTCATTCCTTCTCATTGGTATGACAGCCATGGAAGTTCTTCTTGGCATTGGAATGGAAG
>PIAY-5
TTGAGCACGAGCCCCTGCAGCTGAATGACTTCCCCATGTTCTCATATTGCTCAAATGCCTGAGACGGTTAATCTCATTTGGTTGTGGCTTCTGATCCAATGACAAAGAGGAAGCAACCGTGAAGTTATCATCAGTATTAGTTTTGTGATTCTCTTGCTTCTGGTTAATTTCTTGAAGGGCATTGGATGCTTTGAGCAAAGGAGAGTTGAGGCGAACCTTACTGTGAATAGTACCACGAAATCTATCTAGAGCATGTGAAATTTTTACCCCTCTCAGACTAACAGGAGTCGAGGTATGGGGGGCACCAGAATCGTGATATGGAATGTTATTTTTTCCACATTTCTCCGCCGGTGATAAGGCAAATTGGTGAGCAGGTAGCTGGAGTTCAGATGTTGACACCTCATTCCTTCTCATTGGTATGACAGCCATGGAAGTTCTTCTTGGCATTGGAATGGAAG
>PIAY-8
TTGAGCACGAGCCCCTGCAGCTGAATGACTTCCCCATGTTCTCATATTGCTCAAATGCCTGAGACGGTTAATCTCATTTGGTTGTGGCTTCTGATCCAATGACAAAGAGGAAGCAACCGTGAAGTTATCATCAGTATTAGTTTTGTGATTCTCTTGCTTCTGGTTAATTTCTTGAAGGGCATTGGATGCTTTGAGCAAAGGAGAGTTGAGGCGAACCTTACTGTGAATAGTACCACGAAATCTATCTAGAGCATGTGAAATTTTTACCCCTCTCAGACTAACAGGAGTCGAGGTATGGGGGGCACCAGAATCGTGATATGGAATGTTATTTTTTCCACATTTCTCCGCCGGTGATAAGGCAAATTGGTGAGCAGGTAGCTGGAGTTCAGATGTTGACACCTCATTCCTTCTCATTGGTATGACAGCCATGGAAGTTCTTCTTGGCATTGGAATGGAAG
>PIAY-13
TTGAGCACGAGCCCCTGCAGCTGAATGACTTCCCCATGTTCTCATATTGCTCAAATGCCTGAGACGGTTAATCTCATTTGGTTGTGGCTTCTGATCCAATGACAAAGAGGAAGCAACCGTGAAGTTATCATCAGTATTAGTTTTGTGATTCTCTTGCTTCTGGTTAATTTCTTGAAGGGCATTGGATGCTTTGAGCAAAGGAGAGTTGAGGCGAACCTTACTGTGAATAGTACCACGAAATCTATCTAGAGCATGTGAAATTTTTACCCCTCTCAGACTAACAGGAGTCGAGGTATGGGGGGCACCAGAATCGTGATATGGAATGTTATTTTTTCCACATTTCTCCGCCGGTGATAAGGCAAATTGGTGAGCAGGTAGCTGGAGTTCAGATGTTGACACCTCATTCCTTCTCATTGGTATGACAGCCATGGAAGTTCTTCTTGGCATTGGAATGGAAG
>PIAY-3
TTGAGCACGAGCCCCTGCAGCTGAATGACTTCCCCATGTTCTCATATTGCTCAAATGCCTGAGACGGTTAATCTCATTTGGTTGTGGCTTCTGATCCAATGACAAAGAGGAAGCAACCGTGAAGTTATCATCAGTATTAGTTTTGTGATTCTCTTGCTTCTGGTTAATTTCTTGAAGGGCATTGGATGCTTTGAGCAAAGGAGAGTTGAGGCGAACCTTACTGTGAATAGTACCACGAAATCTATCTAGAGCATGTGAAATTTTTACCCCTCTCAGACTAACAGGAGTCGAGGTATGGGGGGCACCAGAATCGTGATATGGAATGTTATTTTTTCCACATTTCTCCGCCGGTGATAAGGCAAATTGGTGAGCAGGTAGCTGGAGTTCAGATGTTGACACCTCATTCCTTCTCATTGGTATGACAGCCATGGAAGTTCTTCTTGGCATTGGAATGGAAG
>PIAY-16
TTGAGCACGAGCCCCTGCAGCTGAATGACTTCCCCATGTTCTCATATTGCTCAAATGCCTGAGACGGTTAATCTCATTTGGTTGTGGCTTCTGATCCAATGACAAAGAGGAAGCAACCGTGAAGTTATCATCAGTATTAGTTTTGTGATTCTCTTGCTTCTGGTTAATTTCTTGAAGGGCATTGGATGCTTTGAGCAAAGGAGAGTTGAGGCGAACCTTACTGTGAATAGTACCACGAAATCTATCTAGAGCATGTGAAATTTTTACCCCTCTCAGACTAACAGGAGTCGAGGTATGGGGGGCACCAGAATCGTGATATGGAATGTTATTTTTTCCACATTTCTCCGCCGGTGATAAGGCAAATTGGTGAGCAGGTAGCTGGAGTTCAGATGTTGACACCTCATTCCTTCTCATTGGTATGACAGCCATGGAAGTTCTTCTTGGCATTGGAATGGAAG
>PIAY-9
TTGAGCACGAGCCCCTGCAGCTGAATGACTTCCCCATGTTCTCATATTGCTCAAATGCCTGAGACGGTTAATCTCATTTGGTTGTGGCTTCTGATCCAATGACAAAGAGGAAGCAACCGTGAAGTTATCATCAGTATTAGTTTTGTGATTCTCTTGCTTCTGGTTAATTTCTTGAAGGGCATTGGATGCTTTGAGCAAAGGAGAGTTGAGGCGAACCTTACTGTGAATAGTACCACGAAATCTATCTAGAGCATGTGAAATTTTTACCCCTCTCAGACTAACAGGAGTCGAGGTATGGGGGGCACCAGAATCGTGATATGGAATGTTATTTTTTCCACATTTCTCCGCCGGTGATAAGGCAAATTGGTGAGCAGGTAGCTGGAGTTCAGATGTTGACACCTCATTCCTTCTCATTGGTATGACAGCCATGGAAGTTCTTCTTGGCATTGGAATGGAAG
>PIBU-1
TTGAGCACGAGCCCCTGCAGCTGAATGACTTCCCCATGTTCTCATATTGCCCAAATGCCTGAGACGGTTAATCTCATTTGGTTGTGGCTTCTGATCCAATGACAAAGATGAAGCAACCGTGAAGTTATCATCAGTATTAGTTTTGTGATTCTCTTGCTTCTGGTTAATTTCTTGAAGGGCATTGGATGCTTTGAGCAAAGGAGAGTTGAGGCGAACCTTACTGTGAATAGTACCACGAAATCTATCTAGAGCATGTGAAATTTTTACCCCTCTCAGACTAACAGGAGTCAAGGTATGGGGGGCACCAGAATCGTGATATGGAATGTTATTTTTTCCACATTTCTCCGCCGGTGATAAGTCAAATTGGTGAGCAGGTAGCTGGAGTTCAGATGTTGACACCTCATTCCTTCTCATTGGTAGGACAGCCATGGAAGTTCTTCTTGGCATTGGAATGGAAG
>PIFL-17
TTGAGCACGAGCCCCTGCAGCTGAATGACTTCCCCATGTTCTCATATTGCTCAAATGCCTGAGACGGTTAATCTCATTTGGTTGTGGCTTCTGATCCAATGACAAAGAGGAAGCAACCGTGAAGTTATCATCAGTATTAGTTTTGTGATTCTCTTGCTTCTGGTTAATTTCTTGAAGGGCATTGGATGCTTTGAGCAAAGGAGAGTTGAGGCGAACCTTACTGTGAATAGTACCACGAAATCTATCTAGAGCATGTGAAATTTTTACCCCTCTCAGACTAACAGGAGTCGAGGTATGGGGGGCACCAGAATCGTGATATGGAATGTTATTTTTTCCACATTTCTCCGCCGGTGATAAGGCAAATTGGTGAGCAGGTAGCTGGAGTTCAGATGTTGACACCTCATTCCTTCTCATTGGTATGACAGCCATGGAAGTTCTTCTTGGCATTGGAATGGAAG
>PIFL-5
TTGAGCACGAGCCCCTGCAGCTGAATGACTTCCCCATGTTCTCATATTGCTCAAATGCCTGAGACGGTTAATCTCATTTGGTTGTGGCTTCTGATCCAATGACAAAGAGGAAGCAACCGTGAAGTTATCATCAGTATTAGTTTTGTGATTCTCTTGCTTCTGGTTAATTTCTTGAAGGGCATTGGATGCTTTGAGCAAAGGAGAGTTGAGGCGAACCTTACTGTGAATAGTACCACGAAATCTATCTAGAGCATGTGAAATTTTTACCCCTCTCAGACTAACAGGAGTCGAGGTATGGGGGGCACCAGAATCGTGATATGGAATGTTATTTTTTCCACATTTCTCCGCCGGTGATAAGGCAAATTGGTGAGCAGGTAGCTGGAGTTCAGATGTTGACACCTCATTCCTTCTCATTGGTATGACAGCCATGGAAGTTCTTCTTGGCATTGGAATGGAAG
>PIFL-15
TTGAGCACGAGCCCCTGCAGCTGAATGACTTCCCCATGTTCTCATATTGCTCAAATGCCTGAGACGGTTAATCTCATTTGGTTGTGGCTTCTGATCCAATGACAAAGAGGAAGCAACCGTGAAGTTATCATCAGTATTAGTTTTGTGATTCTCTTGCTTCTGGTTAATTTCTTGAAGGGCATTGGATGCTTTGAGCAAAGGAGAGTTGAGGCGAACCTTACTGTGAATAGTACCACGAAATCTATCTAGAGCATGTGAAATTTTTACCCCTCTCAGACTAACAGGAGTCGAGGTATGGGGGGCACCAGAATCGTGATATGGAATGTTATTTTTTCCACATTTCTCCGCCGGTGATAAGGCAAATTGGTGAGCAGGTAGCTGGAGTTCAGATGTTGACACCTCATTCCTTCTCATTGGTATGACAGCCATGGAAGTTCTTCTTGGCATTGGAATGGAAG
>PIFL-2
TTGAGCACGAGCCCCTGCAGCTGAATGACTTCCCCATGTTCTCATATTGCTCAAATGCCTGAGACGGTTAATCTCATTTGGTTGTGGCTTCTGATCCAATGACAAAGAGGAAGCAACCGTGAAGTTATCATCAGTATTAGTTTTGTGATTCTCTTGCTTCTGGTTAATTTCTTGAAGGGCATTGGATGCTTTGAGCAAAGGAGAGTTGAGGCGAACCTTACTGTGAATAGTACCACGAAATCTATCTAGAGCATGTGAAATTTTTACCCCTCTCAGACTAACAGGAGTCGAGGTATGGGGGGCACCAGAATCGTGATATGGAATGTTATTTTTTCCACATTTCTCCGCCGGTGATAAGGCAAATTGGTGAGCAGGTAGCTGGAGTTCAGATGTTGACACCTCATTCCTTCTCATTGGTATGACAGCCATGGAAGTTCTTCTTGGCATTGGAATGGAAG
>PIFL-16
TTGAGCACGAGCCCCTGCAGCTGAATGACTTCCCCATGTTCTCATATTGCTCAAATGCCTGAGACGGTTAATCTCATTTGGTTGTGGCTTCTGATCCAATGACAAAGAGGAAGCAACCGTGAAGTTATCATCAGTATTAGTTTTGTGATTCTCTTGCTTCTGGTTAATTTCTTGAAGGGCATTGGATGCTTTGAGCAAAGGAGAGTTGAGGCGAACCTTACTGTGAATAGTACCACGAAATCTATCTAGAGCATGTGAAATTTTTACCCCTCTCAGACTAACAGGAGTCGAGGTATGGGGGGCACCAGAATCGTGATATGGAATGTTATTTTTTCCACATTTCTCCGCCGGTGATAAGGCAAATTGGTGAGCAGGTAGCTGGAGTTCAGATGTTGACACCTCATTCCTTCTCATTGGTATGACAGCCATGGAAGTTCTTCTTGGCATTGGAATGGAAG
>PIFL-1
TTGAGCACGAGCCCCTGCAGCTGAATGACTTCCCCATGTTCTCATATTGCTCAAATGCCTGAGACGGTTAATCTCATTTGGTTGTGGCTTCTGATCCAATGACAAAGAGGAAGCAACCGTGAAGTTATCATCAGTATTAGTTTTGTGATTCTCTTGCTTCTGGTTAATTTCTTGAAGGGCATTGGATGCTTTGAGCAAAGGAGAGTTGAGGCGAACCTTACTGTGAATAGTACCACGAAATCTATCTAGAGCATGTGAAATTTTTACCCCTCTCAGACTAACAGGAGTCGAGGTATGGGGGGCACCAGAATCGTGATATGGAATGTTATTTTTTCCACATTTCTCCGCCGGTGATAAGGCAAATTGGTGAGCAGGTAGCTGGAGTTCAGATGTTGACACCTCATTCCTTCTCATTGGTATGACAGCCATGGAAGTTCTTCTTGGCATTGGAATGGAAG
>PIFL-12
TTGAGCACGAGCCCCTGCAGCTGAATGACTTCCCCATGTTCTCATATTGCTCAAATGCCTGAGACGGTTAATCTCATTTGGTTGTGGCTTCTGATCCAATGACAAAGAGGAAGCAACCGTGAAGTTATCATCAGTATTAGTTTTGTGATTCTCTTGCTTCTGGTTAATTTCTTGAAGGGCATTGGATGCTTTGAGCAAAGGAGAGTTGAGGCGAACCTTACTGTGAATAGTACCACGAAATCTATCTAGAGCATGTGAAATTTTTACCCCTCTCAGACTAACAGGAGTCGAGGTATGGGGGGCACCAGAATCGTGATATGGAATGTTATTTTTTCCACATTTCTCCGCCGGTGATAAGGCAAATTGGTGAGCAGGTAGCTGGAGTTCAGATGTTGACACCTCATTCCTTCTCATTGGTATGACANNNNNNNNNNNNNNNNNNNNNNNNNNNNNNNNNN
>PIFL-3
TTGAGCACGAGCCCCTGCAGCTGAATGACTTCCCCATGTTCTCATATTGCTCAAATGCCTGAGACGGTTAATCTCATTTGGTTGTGGCTTCTGATCCAATGACAAAGAGGAAGCAACCGTGAAGTTATCATCAGTATTAGTTTTGTGATTCTCTTGCTTCTGGTTAATTTCTTGAAGGGCATTGGATGCTTTGAGCAAAGGAGAGTTGAGGCGAACCTTACTGTGAATAGTACCACGAAATCTATCTAGAGCATGTGAAATTTTTACCCCTCTCAGACTAACAGGAGTCGAGGTATGGGGGGCACCAGAATCGTGATATGGAATGTTATTTTTTCCACATTTCTCCGCCGGTGATAAGGCAAATTGGTGAGCAGGTAGCTGGAGTTCAGATGTTGACACCTCATTCCTTCTCATTGGTATGACAGCCATGGAAGTTCTTCTTGGCATTGGAATGGAAG
>PIFL-10
TTGAGCACGAGCCCCTGCAGCTGAATGACTTCCCCATGTTCTCATATTGCTCAAATGCCTGAGACGGTTAATCTCATTTGGTTGTGGCTTCTGATCCAATGACAAAGAGGAAGCAACCGTGAAGTTATCATCAGTATTAGTTTTGTGATTCTCTTGCTTCTGGTTAATTTCTTGAAGGGCATTGGATGCTTTGAGCAAAGGAGAGTTGAGGCGAACCTTACTGTGAATAGTACCACGAAATCTATCTAGAGCATGTGAAATTTTTACCCCTCTCAGACTAACAGGAGTCGAGGTATGGGGGGCACCAGAATCGTGATATGGAATGTTATTTTTTCCACATTTCTCCGCCGGTGATAAGGCAAATTGGTGAGCAGGTAGCTGGAGTTCAGATGTTGACACCTCATTCCTTCTCATTGGTATGACAGCCATGGAAGTTCTTCTTGGCATTGGAATGGAAG
>PIFL-14
TTGAGCACGAGCCCCTGCAGCTGAATGACTTCCCCATGTTCTCATATTGCTCAAATGCCTGAGACGGTTAATCTCATTTGGTTGTGGCTTCTGATCCAATGACAAAGAGGAAGCAACCGTGAAGTTATCATCAGTATTAGTTTTGTGATTCTCTTGCTTCTGGTTAATTTCTTGAAGGGCATTGGATGCTTTGAGCAAAGGAGAGTTGAGGCGAACCTTACTGTGAATAGTACCACGAAATCTATCTAGAGCATGTGAAATTTTTACCCCTCTCAGACTAACAGGAGTCGAGGTATGGGGGGCACCAGAATCGTGATATGGAATGTTATTTTTTCCACATTTCTCCGCCGGTGATAAGGCAAATTGGTGAGCAGGTAGCTGGAGTTCAGATGTTGACACCTCATTCCTTCTCATTGGTATGACAGCCATGGAAGTTCTTCTTGGCATTGGAATGGAAG
>PIGE-1
NNNNNNNNNNNNNNNNNNNNNNNNNNNNCTTCCCCATGTTCTCATATTGCCCAAATGCCTGAGACGGTTAATCTCATTTGGTTGTGGCTTCTGATCCAATGACAAAGATGAAGCAACCGTGAAGTTATCATCAGTATTAGTTTTGTGATTCTCTTGCTTCTGGTTAATTTCTTGAAGGGCATTGGATGCTTTGAGCAAAGGAGAGTTGAGGCGAACCTTACTGTGAATAGTACCACGAAATCTATCTAGAGCATGTGAAATTTTTACCCCTCTCAGACTAACAGGAGTCAAGGTATGGGGGGCACCAGAATCGTGATATGGAATGTTATTTTTTCCACATTTCTCTGCCGGTGATAAGGCAAATTGGTGAGCAGGTAGCTGGAGTTCAGATGTTGACACCTCATTCCTTCTCATTGGTAGGACAGCCATGGAAGTTCTTCTTGGCATTGGAATGGAAG
>PIGE-2
NNNNNNNNNNNNNNNNNNNNNNNNNNNNCTTCCCCATGTTCTCATATTGCCCAAATGCCTGAGACGGTTAATCTCATTTGGTTGTGGCTTCTGATCCAATGACAAAGATGAAGCAACCGTGAAGTTATCATCAGTATTAGTTTTGTGATTCTCTTGCTTCTGGTTAATTTCTTGAAGGGCATTGGATGCTTTGAGCAAAGGAGAGTTGAGGCGAACCTTACTGTGAATAGTACCACGAAATCTATCTAGAGCATGTGAAATTTTTACCCCTCTCAGACTAACAGGAGTCAAGGTATGGGGGGCACCAGAATCGTGATATGGAATGTTATTTTTTCCACATTTCTCTGCCGGTGATAAGGCAAATTGGTGAGCAGGTAGCTGGAGTTCAGATGTTGACACCTCATTCCTTCTCATTGGTAGGACAGCCATGGAAGTTCTTCTTGGCATTGGAATGGAAG
>PIMN-16
TTGAGCACGAGCCCCTGCAGCTGAATGACTTCCCCATGTTCTCATATTGCTCAAATGCCTGAGACGGTTAATCTCATTTGGTTGTGGCTTCTGATCCAATGACAAAGAGGAAGCAACCGTGAAGTTATCATCAGTATTAGTTTTGTGATTCTCTTGCTTCTGGTTAATTTCTTGAAGGGCATTGGATGCTTTGAGCAAAGGAGAGTTGAGGCGAACCTTACTGTGAATAGTACCACGAAATCTATCTAGAGCATGTGAAATTTTTACCCCTCTCAGACTAACAGGAGTCGAGGTATGGGGGGCACCAGAATCGTGATATGGAATGTTATTTTTTCCACATTTCTCCGCCGGTGATAAGGCAAATTGGTGAGCAGGTAGCTGGAGTTCAGATGTTGACACCTCATTCCTTCTCATTGGTATGACAGCCATGGAAGTTCTTCTTGGCATTGGAATGGAAG
>PIMN-1
TTGAGCACGAGCCCCTGCAGCTGAATGACTTCCCCATGTTCTCATATTGCTCAAATGCCTGAGACGGTTAATCTCATTTGGTTGTGGCTTCTGATCCAATGACAAAGAGGAAGCAACCGTGAAGTTATCATCAGTATTAGTTTTGTGATTCTCTTGCTTCTGGTTAATTTCTTGAAGGGCATTGGATGCTTTGAGCAAAGGAGAGTTGAGGCGAACCTTACTGTGAATAGTACCACGAAATCTATCTAGAGCATGTGAAATTTTTACCCCTCTCAGACTAACAGGAGTCGAGGTATGGGGGGCACCAGAATCGTGATATGGAATGTTATTTTTTCCACATTTCTCCGCCGGTGATAAGGCAAATTGGTGAGCAGGTAGCTGGAGTTCAGATGTTGACACCTCATTCCTTCTCATTGGTATGACAGCCATGGAAGTTCTTCTTGGCATTGGAATGGAAG
>PIMN-3
TTGAGCACGAGCCCCTGCAGCTGAATGACTTCCCCATGTTCTCATATTGCTCAAATGCCTGAGACGGTTAATCTCATTTGGTTGTGGCTTCTGATCCAATGACAAAGAGGAAGCAACCGTGAAGTTATCATCAGTATTAGTTTTGTGATTCTCTTGCTTCTGGTTAATTTCTTGAAGGGCATTGGATGCTTTGAGCAAAGGAGAGTTGAGGCGAACCTTACTGTGAATAGTACCACGAAATCTATCTAGAGCATGTGAAATTTTTACCCCTCTCAGACTAACAGGAGTCGAGGTATGGGGGGCACCAGAATCGTGATATGGAATGTTATTTTTTCCACATTTCTCCGCCGGTGATAAGGCAAATTGGTGAGCAGGTAGCTGGAGTTCAGATGTTGACACCTCATTCCTTCTCATTGGTATGACAGCCATGGAAGTTCTTCTTGGCATTGGAATGGAAG
>PIMN-17
TTGAGCACGAGCCCCTGCAGCTGAATGACTTCCCCATGTTCTCATATTGCTCAAATGCCTGAGACGGTTAATCTCATTTGGTTGTGGCTTCTGATCCAATGACAAAGAGGAAGCAACCGTGAAGTTATCATCAGTATTAGTTTTGTGATTCTCTTGCTTCTGGTTAATTTCTTGAAGGGCATTGGATGCTTTGAGCAAAGGAGAGTTGAGGCGAACCTTACTGTGAATAGTACCACGAAATCTATCTAGAGCATGTGAAATTTTTACCCCTCTCAGACTAACAGGAGTCGAGGTATGGGGGGCACCAGAATCGTGATATGGAATGTTATTTTTTCCACATTTCTCCGCCGGTGATAAGGCAAATTGGTGAGCAGGTAGCTGGAGTTCAGATGTTGACACCTCATTCCTTCTCATTGGTATGACAGCCATGGAAGTTCTTCTTGGCATTGGAATGGAAG
>PIMN-7
TTGAGCACGAGCCCCTGCAGCTGAATGACTTCCCCATGTTCTCATATTGCTCAAATGCCTGAGACGGTTAATCTCATTTGGTTGTGGCTTCTGATCCAATGACAAAGAGGAAGCAACCGTGAAGTTATCATCAGTATTAGTTTTGTGATTCTCTTGCTTCTGGTTAATTTCTTGAAGGGCATTGGATGCTTTGAGCAAAGGAGAGTTGAGGCGAACCTTACTGTGAATAGTACCACGAAATCTATCTAGAGCATGTGAAATTTTTACCCCTCTCAGACTAACAGGAGTCGAGGTATGGGGGGCACCAGAATCGTGATATGGAATGTTATTTTTTCCACATTTCTCCGCCGGTGACAAGGCAAATTGGTGAGCAGGTAGCTGGAGTTCAGATGTTGACACCTCATTCCTTCTCATTGGTATGACAGCCATGGAAGTTCTTCTTGGCATTGGAATGGAAG
>PIMN-9
TTGAGCACGAGCCCCTGCAGCTGAATGACTTCCCCATGTTCTCATATTGCTCAAATGCCTGAGACGGTTAATCTCATTTGGTTGTGGCTTCTGATCCAATGACAAAGAGGAAGCAACCGTGAAGTTATCATCAGTATTAGTTTTGTGATTCTCTTGCTTCTGGTTAATTTCTTGAAGGGCATTGGATGCTTTGAGCAAAGGAGAGTTGAGGCGAACCTTACTGTGAATAGTACCACGAAATCTATCTAGAGCATGTGAAATTTTTACCCCTCTCAGACTAACAGGAGTCGAGGTATGGGGGGCACCAGAATCTTGATATGGAATGTTATTTTTTCCACATTTCTCCGCCGGTGATAAGGCAAATTGGTGAGCAGGTAGCTGGAGTTCAGATGTTGACACCTCATTCCTTCTCATTGGTATGACAGCCATGGAAGTTCTTCTTGGCATTGGAATGGAAG
>PIMN-6
TTGAGCACGAGCCCCTGCAGCTGAATGACTTCCCCATGTTCTCATATTGCTCAAATGCCTGAGACGGTTAATCTCATTTGGTTGTGGCTTCTGATCCAATGACAAAGAGGAAGCAACCGTGAAGTTATCATCAGTATTAGTTTTGTGATTCTCTTGCTTCTGGTTAATTTCTTGAAGGGCATTGGATGCTTTGAGCAAAGGAGAGTTGAGGCGAACCTTACTGTGAATAGTACCACGAAATCTATCTAGAGCATGTGAAATTTTTACCCCTCTCAGACTAACAGGAGTCGAGGTATGGGGGGCACCAGAATCGTGATATGGAATGTTATTTTTTCCACATTTCTCCGCCGGTGATAAGGCAAATTGGTGAGCAGGTAGCTGGAGTTCAGATGTTGACACCTCATTCCTTCTCATTGGTATGACAGCCATGGAAGTTCTTCTTGGCATTGGAATGGAAG
>PIMN-12
TTGAGCACGAGCCCCTGCAGCTGAATGACTTCCCCATGTTCTCATATTGCTCAAATGCCTGAGACGGTTAATCTCATTTGGTTGTGGCTTCTGATCCAATGACAAAGAGGAAGCAACCGTGAAGTTATCATCAGTATTAGTTTTGTGATTCTCTTGCTTCTGGTTAATTTCTTGAAGGGCATTGGATGCTTTGAGCAAAGGAGAGTTGAGGCGAACCTTACTGTGAATAGTACCACGAAATCTATCTAGAGCATGTGAAATTTTTACCCCTCTCAGACTAACAGGAGTCGAGGTATGGGGGGCACCAGAATCGTGATATGGAATGTTATTTTTTCCACATTTCTCCGCCGGTGATAAGGCAAATTGGTGAGCAGGTAGCTGGAGTTCAGATGTTGACACCTCATTCCTTCTCATTGGTATGACAGCCATGGAAGTTCTTCTTGGCATTGGAATGGAAG
>PIMN-11
TTGAGCACGAGCCCCTGCAGCTGAATGACTTCCCCATGTTCTCATATTGCTCAAATGCCTGAGACGGTTAATCTCATTTGGTTGTGGCTTCTGATCCAATGACAAAGAGGAAGCAACCGTGAAGTTATCATCAGTATTAGTTTTGTGATTCTCTTGCTTCTGGTTAATTTCTTGAAGGGCATTGGATGCTTTGAGCAAAGGAGAGTTGAGGCGAACCTTACTGTGAATAGTACCACGAAATCTATCTAGAGCATGTGAAATTTTTACCCCTCTCAGACTAACAGGAGTCGAGGTATGGGGGGCACCAGAATCGTGATATGGAATGTTATTTTTTCCACATTTCTCCGCCGGTGATAAGGCAAATTGGTGAGCAGGTAGCTGGAGTTCAGATGTTGACACCTCATTCCTTCTCATTGGTATGACAGCCATGGAAGTTCTTCTTGGCATTGGAATGGAAG
>PIMN-13
TTGAGCACGAGCCCCTGCAGCTGAATGACTTCCCCATGTTCTCATATTGCTCAAATGCCTGAGACGGTTAATCTCATTTGGTTGTGGCTTCTGATCCAATGACAAAGAGGAAGCAACCGTGAAGTTATCATCAGTATTAGTTTTGTGATTCTCTTGCTTCTGGTTAATTTCTTGAAGGGCATTGGATGCTTTGAGCAAAGGAGAGTTGAGGCGAACCTTACTGTGAATAGTACCACGAAATCTATCTAGAGCATGTGAAATTTTTACCCCTCTCAGACTAACAGGAGTCGAGGTATGGGGGGCACCAGAATCGTGATATGGAATGTTATTTTTTCCACATTTCTCCGCCGGTGATAAGGCAAATTGGTGAGCAGGTAGCTGGAGTTCAGATGTTGACACCTCATTCCTTCTCATTGGTATGACAGCCATGGAAGTTCTTCTTGGCATTGGAATGGAAG
>PIMN-5
TTGAGCACGAGCCCCTGCAGCTGAATGACTTCCCCATGTTCTCATATTGCTCAAATGCCTGAGACGGTTAATCTCATTTGGTTGTGGCTTCTGATCCAATGACAAAGAGGAAGCAACCGTGAAGTTATCATCAGTATTAGTTTTGTGATTCTCTTGCTTCTGGTTAATTTCTTGAAGGGCATTGGATGCTTTGAGCAAAGGAGAGTTGAGGCGAACCTTACTGTGAATAGTACCACGAAATCTATCTAGAGCATGTGAAATTTTTACCCCTCTCAGACTAACAGGAGTCGAGGTATGGGGGGCACCAGAATCGTGATATGGAATGTTATTTTTTCCACATTTCTCCGCCGGTGATAAGGCAAATTGGTGAGCAGGTAGCTGGAGTTCAGATGTTGACACCTCATTCCTTCTCATTGGTATGACAGCCATGGAAGTTCTTCTTGGCATTGGAATGGAAG
>PIMN-15
TTGAGCACGAGCCCCTGCAGCTGAATGACTTCCCCATGTTCTCATATTGCTCAAATGCCTGAGACGGTTAATCTCATTTGGTTGTGGCTTCTGATCCAATGACAAAGAGGAAGCAACCGTGAAGTTATCATCAGTATTAGTTTTGTGATTCTCTTGCTTCTGGTTAATTTCTTGAAGGGCATTGGATGCTTTGAGCAAAGGAGAGTTGAGGCGAACCTTACTGTGAATAGTACCACGAAATCTATCTAGAGCATGTGAAATTTTTACCCCTCTCAGACTAACAGGAGTCGAGGTATGGGGGGCACCAGAATCGTGATATGGAATGTTATTTTTTCCACATTTCTCCGCCGGTGATAAGGCAAATTGGTGAGCAGGTAGCTGGAGTTCAGATGTTGACACCTCATTCCTTCTCATTGGTATGACAGCCATGGAAGTTCTTCTTGGCATTGGAATGGAAG
>PIMN-18
TTGAGCACGAGCCCCTGCAGCTGAATGACTTCCCCATGTTCTCATATTGCTCAAATGCCTGAGACGGTTAATCTCATTTGGTTGTGGCTTCTGATCCAATGACAAAGAGGAAGCAACCGTGAAGTTATCATCAGTATTAGTTTTGTGATTCTCTTGCTTCTGGTTAATTTCTTGAAGGGCATTGGATGCTTTGAGCAAAGGAGAGTTGAGGCGAACCTTACTGTGAATAGTACCACGAAATCTATCTAGAGCATGTGAAATTTTTACCCCTCTCAGACTAACAGGAGTCGAGGTATGGGGGGCACCAGAATCGTGATATGGAATGTTATTTTTTCCACATTTCTCCGCCGGTGATAAGGCAAATTGGTGAGCAGGTAGCTGGAGTTCAGATGTTGACACCTCATTCCTTCTCATTGGTATGACAGCCATGGAAGTTCTTCTTGGCATTGGAATGGAAG
>PIMN-2
TTGAGCACGAGCCCCTGCAGCTGAATGACTTCCCCATGTTCTCATATTGCTCAAATGCCTGAGACGGTTAATCTCATTTGGTTGTGGCTTCTGATCCAATGACAAAGAGGAAGCAACCGTGAAGTTATCATCAGTATTAGTTTTGTGATTCTCTTGCTTCTGGTTAATTTCTTGAAGGGCATTGGATGCTTTGAGCAAAGGAGAGTTGAGGCGAACCTTACTGTGAATAGTACCACGAAATCTATCTAGAGCATGTGAAATTTTTACCCCTCTCAGACTAACAGGAGTCGAGGTATGGGGGGCACCAGAATCGTGATATGGAATGTTATTTTTTCCACATTTCTCCGCCGGTGATAAGGCAAATTGGTGAGCAGGTAGCTGGAGTTCAGATGTTGACACCTCATTCCTTCTCATTGGTATGACAGCCATGGAAGTTCTTCTTGGCATTGGAATGGAAG
>PIMN-4
TTGAGCACGAGCCCCTGCAGCTGAATGACTTCCCCATGTTCTCATATTGCTCAAATGCCTGAGACGGTTAATCTCATTTGGTTGTGGCTTCTGATCCAATGACAAAGAGGAAGCAACCGTGAAGTTATCATCAGTATTAGTATTGTGATTCTCTTGCTTCTGGTTAATTTCTTGAAGGGCATTGGATGCTTTGAGCAAAGGAGAGTTGAGGCGAACCTTACTGTGAATAGTACCACGAAATCTATCTAGAGCATGTGAAATTTTTACCCCTCTCAGACTAACAGGAGTCGAGGTATGGGGGGCACCAGAATCGTGATATGGAATGTTATTTTTTCCACATTTCTCCGCCGGTGATAAGGCAAATTGGTGAGCAGGTAGCTGGAGTTCAGATGTTGACACCTCATTCCTTCTCATTGGTATGACAGCCATGGAAGTTCTTCTTGGCATTGGAATGGAAG
>PIMN-10
TTGAGCACGAGCCCCTGCAGCTGAATGACTTCCCCATGTTCTCATATTGCTCAAATGCCTGAGACGGTTAATCTCATTTGGTTGTGGCTTCTGATCCAATGACAAAGAGGAAGCAACCGTGAAGTTATCATCAGTATTAGTTTTGTGATTCTCTTGCTTCTGGTTAACTTCTTGAAGGGCATTGGATGCTTTGAGCAAAGGAGAGTTGAGGCGAACCTTACTGTGAATAGTACCACGAAATCTATCTAGAGCATGTGAAATTTTTACCCCTCTCAGACTAACAGGAGTCGAGGTATGGGGGGCACCAGAATCGTGATATGGAATGTTATTTTTTCCACATTTCTCCGCCGGTGATAAGGCAAATTGGTGAGCAGGTAGCTGGAGTTCAGATGTTGACACCTCATTCCTTCTCATTGGTATGACAGCCATGGAAGTTCTTCTTGGCATTGGAATGGAAG
>PIMN-14
TTGAGCACGAGCCCCTGCAGCTGAATGACTTCCCCATGTTCTCATATTGCTCAAATGCCTGAGACGGTTAATCTCATTTGGTTGTGGCTTCTGATCCAATGACAAAGAGGAAGCAACCGTGAAGTTATCATCAGTATTAGTTTTGTGATTCTCTTGCTTCTGGTTAATTTCTTGAAGGGCATTGGATGCTTTGAGCAAAGGAGAGTTGAGGCGAACCTTACTGTGAATAGTACCACGAAATCTATCTAGAGCATGTGAAATTTTTACCCCTCTCAGACTAACAGGAGTCGAGGTATGGGGGGCACCAGAATCGTGATATGGAATGTTATTTTTTCCACATTTCTCCGCCGGTGATAAGGCAAATTGGTGAGCAGGTAGCTGGAGTTCAGATGTTGACACCTCATTCCTTCTCATTGGTATGACAGCCATGGAAGTTCTTCTTGGCATTGGAATGGAAG
>PISB-9
TTGAGCACGAGCCCCTGCAGCTGAATGACTTCCCCATGTTCTCATATTGCTCAAATGCCTGAGACGGTTAATCTCATTTGGTTGTGGCTTCTGATCCAATGACAAAGAGGAAGCAACCGTGAAGTTATCATCAGTATTAGTTTTGTGATTCTCTTGCTTCTGGTTAATTTCTTGAAGGGCATTGGATGCTTTGAGCAAAGGAGAGTTGAGGCGAACCTTACTGTGAATAGTACCACGAAATCTATCTAGAGCATGTGAAATTTTTACCCCTCTCAGACTAACAGGAGTCGAGGTATGGGGGGCACCAGAATCGTGATATGGAATGTTATTTTTTCCACATTTCTCCGCCGGTGATAAGGCAAATTGGTGAGCAGGTAGCTGGAGTTCAGATGTTGACACCTCATTCCTTCTCATTGGTATGACAGCCATGGAAGTTCTTCTTGGCATTGGAATGGAAG
>PISB-14
TTGAGCACGAGCCCCTGCAGCTGAATGACTTCCCCATGTTCTCATATTGCTCAAATGCCTGAGACGGTTAATCTCATTTGGTTGTGGCTTCTGATCCAATGACAAAGAGGAAGCAACCGTGAAGTTATCATCAGTATTAGTTTTGTGATTCTCTTGCTTCTGGTTAATTTCTTGAAGGGCATTGGATGCTTTGAGCAAAGGAGAGTTGAGGCGAACCTTACTGTGAATAGTACCACGAAATCTATCTAGAGCATGTGAAATTTTTACCCCTCTCAGACTAACAGGAGTCGAGGTATGGGGGGCACCAGAATCGTGATATGGAATGTTATTTTTTCCACATTTCTCCGCCGGTGATAAGGCAAATTGGTGAGCAGGTAGCTGGAGTTCAGATGTTGACACCTCATTCCTTCTCATTGGTATGACAGCCATGGAAGTTCTTCTTGGCATTGGAATGGAAG
>PISB-8
TTGAGCACGAGCCCCTGCAGCTGAATGACTTCCCCATGTTCTCATATTGCTCAAATGCCTGAGACGGTTAATCTCATTTGGTTGTGGCTTCTGATCCAATGACAAAGAGGAAGCAACCGTGAAGTTATCATCAGTATTAGTTTTGTGATTCTCTTGCTTCTGGTTAATTTCTTGAAGGGCATTGGATGCTTTGAGCAAAGGAGAGTTGAGGCGAACCTTACTGTGAATAGTACCACGAAATCTATCTAGAGCATGTGAAATTTTTACCCCTCTCAGACTAACAGGAGTCGAGGTATGGGGGGCACCAGAATCGTGATATGGAATGTTATTTTTTCCACATTTCTCCGCCGGTGATAAGGCAAATTGGTGAGCAGGTAGCTGGAGTTCAGATGTTGACACCTCATTCCTTCTCATTGGTATGACAGCCATGGAAGTTCTTCTTGGCATTGGAATGGAAG
>PISB-4
TTGAGCACGAGCCCCTGCAGCTGAATGACTTCCCCATGTTCTCATATTGCTCAAATGCCTGAGACGGTTAATCTCATTTGGTTGTGGCTTCTGATCCAATGACAAAGAGGAAGCAACCGTGAAGTTATCATCAGTATTAGTTTTGTGATTCTCTTGCTTCTGGTTAATTTCTTGAAGGGCATTGGATGCTTTGAGCAAAGGAGAGTTGAGGCGAACCTTACTGTGAATAGTACCACGAAATCTATCTAGAGCATGTGAAATTTTTACCCCTCTCAGACTAACAGGAGTCGAGGTATGGGGGGCACCAGAATCGTGATATGGAATGTTATTTTTTCCACATTTCTCCGCCGGTGATAAGGCAAATTGGTGAGCAGGTAGCTGGAGTTCAGATGTTGACACCTCATTCCTTCTCATTGGTATGACAGCCATGGAAGTTCTTCTTGGCATTGGAATGGAAG
>PISB-7
TTGAGCACGAGCCCCTGCAGCTGAATGACTTCCCCATGTTCTCATATTGCTCAAATGCCTGAGACGGTTAATCTCATTTGGTTGTGGCTTCTGATCCAATGACAAAGAGGAAGCAACCGTGAAGTTATCATCAGTATTAGTTTTGTGATTCTCTTGCTTCTGGTTAATTTCTTGAAGGGCATTGGATGCTTTGAGCAAAGGAGAGTTGAGGCGAACCTTACTGTGAATAGTACCACGAAATCTATCTAGAGCATGTGAAATTTTTACCCCTCTCAGACTAACAGGAGTCGAGGTATGGGGGGCACCAGAATCGTGATATGGAATGTTATTTTTTCCACATTTCTCCGCCGGTGATAAGGCAAATTGGTGAGCAGGTAGCTGGAGTTCAGATGTTGACACCTCATTCCTTCTCATTGGTATGACAGCCATGGAAGTTCTTCTTGGCATTGGAATGGAAG
>PISB-6
TTGAGCACGAGCCCCTGCAGCTGAATGACTTCCCCATGTTCTCATATTGCTCAAATGCCTGAGACGGTTAATCTCATTTGGTTGTGGCTTCTGATCCAATGACAAAGAGGAAGCAACCGTGAAGTTATCATCAGTATTAGTTTTGTGATTCTCTTGCTTCTGGTTAATTTCTTGAAGGGCATTGGATGCTTTGAGCAAAGGAGAGTTGAGGCGAACCTTACTGTGAATAGTACCACGAAATCTATCTAGAGCATGTGAAATTTTTACCCCTCTCAGACTAACAGGAGTCGAGGTATGGGGGGCACCAGAATCGTGATATGGAATGTTATTTTTTCCACATTTCTCCGCCGGTGATAAGGCAAATTGGTGAGCAGGTAGCTGGAGTTCAGATGTTGACACCTCATTCCTTCTCATTGGTATGACAGCCATGGAAGTTCTTCTTGGCATTGGAATGGAAG
>PISB-3
TTGAGCACGAGCCCCTGCAGCTGAATGACTTCCCCATGTTCTCATATTGCTCAAATGCCTGAGACGGTTAATCTCATTTGGTTGTGGCTTCTGATCCAATGACAAAGAGGAAGCAACCGTGAAGTTATCATCAGTATTAGTTTTGTGATTCTCTTGCTTCTGGTTAATTTCTTGAAGGGCATTGGATGCTTTGAGCAAAGGAGAGTTGAGGCGAACCTTACTGTGAATAGTACCACGAAATCTATCTAGAGCATGTGAAATTTTTACCCCTCTCAGACTAACAGGAGTCGAGGTATGGGGGGCACCAGAATCGTGATATGGAATGTTATTTTTTCCACATTTCTCCGCCGGTGATAAGGCAAATTGGTGAGCAGGTAGCTGGAGTTCAGATGTTGACACCTCATTCCTTCTCATTGGTATGACAGCCATGGAAGTTCTTCTTGGCATTGGAATGGAAG
>PISB-15
TTGAGCACGAGCCCCTGCAGCTGAATGACTTCCCCATGTTCTCATATTGCTCAAATGCCTGAGACGGTTAATCTCATTTGGTTGTGGCTTCTGATCCAATGACAAAGAGGAAGCAACCGTGAAGTTATCATCAGTATTAGTTTTGTGATTCTCTTGCTTCTGGTTAATTTCTTGAAGGGCATTGGATGCTTTGAGCAAAGGAGAGTTGAGGCGAACCTTACTGTGAATAGTACCACGAAATCTATCTAGAGCATGTGAAATTTTTACCCCTCTCAGACTAACAGGAGTCGAGGTATGGGGGGCACCAGAATCGTGATATGGAATGTTATTTTTTCCACATTTCTCCGCCGGTGATAAGGCAAATTGGTGAGCAGGTAGCTGGAGTTCAGATGTTGACACCTCATTCCTTCTCATTGGTATGACAGCCATGGAAGTTCTTCTTGGCATTGGAATGGAAG
>PISB-10
TTGAGCACGAGCCCCTGCAGCTGAATGACTTCCCCATGTTCTCATATTGCTCAAATGCCTGAGACGGTTAATCTCATTTGGTTGTGGCTTCTGATCCAATGACAAAGAGGAAGCAACCGTGAAGTTATCATCAGTATTAGTTTTGTGATTCTCTTGCTTCTGGTTAATTTCTTGAAGGGCATTGGATGCTTTGAGCAAAGGAGAGTTGAGGCGAACCTTACTGTGAATAGTACCACGAAATCTATCTAGAGCATGTGAAATTTTTACCCCTCTCAGACTAACAGGAGTCGAGGTATGGGGGGCACCAGAATCGTGATATGGAATGTTATTTTTTCCACATTTCTCCGCCGGTGATAAGGCAAATTGGTGAGCAGGTAGCTGGAGTTCAGATGTTGACACCTCATTCCTTCTCATTGGTATGACAGCCATGGAAGTTCTTCTTGGCATTGGAATGGAAG
>PISB-17
TTGAGCACGAGCCCCTGCAGCTGAATGACTTCCCCATGTTCTCATATTGCTCAAATGCCTGAGACGGTTAATCTCATTTGGTTGTGGCTTCTGATCCAATGACAAAGAGGAAGCAACCGTGAAGTTATCATCAGTATTAGTTTTGTGATTCTCTTGCTTCTGGTTAATTTCTTGAAGGGCATTGGATGCTTTGAGCAAAGGAGAGTTGAGGCGAACCTTACTGTGAATAGTACCACGAAATCTATCTAGAGCATGTGAAATTTTTACCCCTCTCAGACTAACAGGAGTCGAGGTATGGGGGGCACCAGAATCGTGATATGGAATGTTATTTTTTCCACATTTCTCCGCCGGTGATAAGGCAAATTGGTGAGCAGGTAGCTGGAGTTCAGATGTTGACACCTCATTCCTTCTCATTGGTATGACAGCCATGGAAGTTCTTCTTGGCATTGGAATGGAAG
>PISB-13
TTGAGCACGAGCCCCTGCAGCTGAATGACTTCCCCATGTTCTCATATTGCTCAAATGCCTGAGACGGTTAATCTCATTTGGTTGTGGCTTCTGATCCAATGACAAAGAGGAAGCAACCGTGAAGTTATCATCAGTATTAGTTTTGTGATTCTCTTGCTTCTGGTTAATTTCTTGAAGGGCATTGGATGCTTTGAGCAAAGGAGAGTTGAGGCGAACCTTACTGTGAATAGTACCACGAAATCTATCTAGAGCATGTGAAATTTTTACCCCTCTCAGACTAACAGGAGTCGAGGTATGGGGGGCACCAGAATCGTGATATGGAATGTTATTTTTTCCACATTTCTCCGCCGGTGATAAGGCAAATTGGTGAGCAGGTAGCTGGAGTTCAGATGTTGACACCTCATTCCTTCTCATTGGTATGACAGCCATGGAAGTTCTTCTTGGCATTGGAATGGAAG
>PISB-12
TTGAGCACGAGCCCCTGCAGCTGAATGACTTCCCCATGTTCTCATATTGCTCAAATGCCTGAGACGGTTAATCTCATTTGGTTGTGGCTTCTGATCCAATGACAAAGAGGAAGCAACCGTGAAGTTATCATCAGTATTAGTTTTGTGATTCTCTTGCTTCTGGTTAATTTCTTGAAGGGCATTGGATGCTTTGAGCAAAGGAGAGTTGAGGCGAACCTTACTGTGAATAGTACCACGAAATCTATCTAGAGCATGTGAAATTTTTACCCCTCTCAGACTAACAGGAGTCGAGGTATGGGGGGCACCAGAATCGTGATATGGAATGTTATTTTTTCCACATTTCTCCGCCGGTGATAAGGCAAATTGGTGAGCAGGTAGCTGGAGTTCAGATGTTGACACCTCATTCCTTCTCATTGGTATGACAGCCATGGAAGTTCTTCTTGGCATTGGAATGGAAG
>PISB-16
TTGAGCACGAGCCCCTGCAGCTGAATGACTTCCCCATGTTCTCATATTGCTCAAATGCCTGAGACGGTTAATCTCATTTGGTTGTGGCTTCTGATCCAATGACAAAGAGGAAGCAACCGTGAAGTTATCATCAGTAGTAGTTTTGTGATTCTCTTGCTTCTGGTTAATTTCTTGAAGGGCATTGGATGCTTTGAGCAAAGGAGAGTTGAGGCGAACCTTACTGTGAATAGTACCACGAAATCTATCTAGAGCATGTGAAATTTTTACCCCTCTCAGACTAACAGGAGTCGAGGTATGGGGGGCACCAGAATCGTGATATGGAATGTTATTTTTTCCACATTTCTCCGCCGGTGATAAGGCAAATTGGTGAGCAGGTAGCTGGAGTTCAGATGTTGACACCTCATTCCTTCTCATTGGTATGACAGCCATGGAAGTTCTTCTTGGCATTGGAATGGAAG
>PISB-11
TTGAGCACGAGCCCCTGCAGCTGAATGACTTCCCCATGTTCTCATATTGCTCAAATGCCTGAGACGGTTAATCTCATTTGGTTGTGGCTTCTGATCCAATGACAAAGAGGAAGCAACCGTGAAGTTATCATCAGTATTAGTTTTGTGATTCTCTTGCTTCTGGTTAATTTCTTGAAGGGCATTGGATGCTTTGAGCAAAGGAGAGTTGAGGCGAACCTTACTGTGAATAGTACCACGAAATCTATCTAGAGCATGTGAAATTTTTACCCCTCTCAGACTAACAGGAGTCGAGGTATGGGGGGCACCAGAATCGTGATATGGAATGTTATTTTTTCCACATTTCTCCGCCGGTGATAAGGCAAATTGGTGAGCAGGTAGCTGGAGTTCAGATGTTGACACCTCATTCCTTCTCATTGGTATGACAGCCATGGAAGTTCTTCTTGGCATTGGAATGGAAG
>PISB-1
TTGAGCACGAGCCCCTGCAGCTGAATGACTTCCCCATGTTCTCATATTGCTCAAATGCCTGAGACGGTTAATCTCATTTGGTTGTGGCTTCTGATCCAATGACAAAGAGGAAGCAACCGTGAAGTTATCATCAGTATTAGTTTTGTGATTCTCTTGCTTCTGGTTAATTTCTTGAAGGGCATTGGATGCTTTGAGCAAAGGAGAGTTGAGGCGAACCTTACTGTGAATAGTACCACGAAATCTATCTAGAGCATGTGAAATTTTTACCCCTCTCAGACTAACAGGAGTCGAGGTATGGGGGGCACCAGAATCGTGATATGGAATGTTATTTTTTCCACATTTCTCCGCCGGTGATAAGGCAAATTGGTGAGCAGGTAGCTGGAGTTCAGATGTTGACACCTCATTCCTTCTCATTGGTATGACAGCCATGGAAGTTCTTCTTGGCATTGGAATGGAAG
>PISB-18
TTGAGCACGAGCCCCTGCAGCTGAATGACTTCCCCATGTTCTCATATTGCTCAAATGCCTGAGACGGTTAATCTCATTTGGTTGTGGCTTCTGATCCAATGACAAAGAGGAAGCAACCGTGAAGTTATCATCAGTATTAGTTTTGTGATTCTCTTGCTTCTGGTTAATTTCTTGAAGGGCATTGGATGCTTTGAGCAAAGGAGAGTTGAGGCGAACCTTACTGTGAATAGTACCACGAAATCTATCTAGAGCATGTGAAATTTTTACCCCTCTCAGACTAACAGGAGTCGAGGTATGGGGGGCACCAGAATCGTGATATGGAATGTTATTTTTTCCACATTTCTCCGCCGGTGATAAGGCAAATTGGTGAGCAGGTAGCTGGAGTTCAGATGTTGACACCTCATTCCTTCTCATTGGTATGACAGCCATGGAAGTTCTTCTTGGCATTGGAATGGAAG
>PISQ-1
TTGAGCACGAGCCCCTGCAGCTGAATGACTTCCCCATGTTCTCATATTGCTCAAATGCCTGAGACGGTTAATCTCATTTGGTTGTGGCTTCTGATCCAATGACAAAGATGAAGCAACCGTGAAGTTATCATCAGTATTAGTTTTGTGATTCTCTTGCTTCTGGTTAATTTCTTGAAGGGCATTGGATGCTTTGAGCAAAGGAGAGTTGAGGCGAACCTTACTGTGAATAGTACCACAAAATCTATCTAGAGCATGTGAAATTTTTACCCCTCTCAGACTAACAGGAGTCAAGGTATGGGGGGCACCAGAATCATGATATGGAATGTTATTTTTTCTACATTTCTCCACTGGTGATAAGGCAAATTGGTGAGCAGGTAGCTGGAGTTCAGATGTTGACACCTCATTCCTTCTCATTGGTAGGACAGCCATGGAAGTTCTTCTTGGCATTGGAATGGAAG
>PISQ-2
TTGAGCACGAGCCCCTGCAGCTGAATGACTTCCCCATGTTCTCATATTGCTCAAATGCCTGAGACGGTTAATCTCATTTGGTTGTGGCTTCTGATCCAATGACAAAGATGAAGCAACCGTGAAGTTATCATCAGTATTAGTTTTGTGATTCTCTTGCTTCTGGTTAATTTCTTGAAGGGCATTGGATGCTTTGAGCAAAGGAGAGTTGAGGCGAACCTTACTGTGAATAGTACCACGAAATCTATCTAGAGCATGTGAAATTTTTACCCCTCTCAGACTAACAGGAGTCAAGGTATGGGGGGCACCAGAATCATGATATGGAATGTTATTTTTTCTACATTTCTCCACTGGTGATAAGGCAAATTGGTGAGCAGGTAGCTGGAGTTCAGATGTTGACACCTCATTCCTTCTCATTGGTAGGACAGCCATGGAAGTTCTTCTTGGCATTGGAATGGAAG
>PIST-8
TTGAGCACGAGCCCCTGCAGCTGAATGACTTCCCCATGTTCTCATATTGCTCAAATGCCTGAGACGGTTAATCTCATTTGGTTGTGGCTTCTGATCCAATGACAAAGAGGAAGCAACCGTGAAGTTATCATCAGTATTAGTTTTGTGATTCTCTTGCTTCTGGTTAATTTCTTGAAGGGCATTGGATGCTTTGAGCAAAGGAGAGTTGAGGCGAACCTTACTGTGAATAGTACCACGAAATCTATCTAGAGCATGTGAAATTTTTACCCCTCTCAGACTAACAGGAGTCGAGGTATGGGGGGCACCAGAATCGTGATATGGAATGTTATTTTTTCCACATTTCTCCGCCGGTGATAAGGCAAATTGGTGAGCAGGTAGCTGGAGTTCAGATGTTGACACCTCATTCCTTCTCATTGGTATGACAGCCATGGAAGTTCTTCTTGGCATTGGAATGGAAG
>PIST-1
TTGAGCACGAGCCCCTGCAGCTGAATGACTTCCCCATGTTCTCATATTGCTCAAATGCCTGAGACGGTTAATCTCATTTGGTTGTGGCTTCTGATCCAATGACAAAGAGGAAGCAACCGTGAAGTTATCATCAGTATTAGTTTTGTGATTCTCTTGCTTCTGGTTAATTTCTTGAAGGGCATTGGATGCTTTGAGCAAAGGAGAGTTGAGGCGAACCTTACTGTGAATAGTACCACGAAATCTATCTAGAGCATGTGAAATTTTTACCCCTCTCAGACTAACAGGAGTCGAGGTATGGGGGGCACCAGAATCGTGATATGGAATGTTATTTTTTCCACATTTCTCCGCCGGTGATAAGGCAAATTGGTGAGCAGGTAGCTGGAGTTCAGATGTTGACACCTCATTCCTTCTCATTGGTATGACAGCCATGGAAGTTCTTCTTGGCATTGGAATGGAAG
>PIST-15
TTGAGCACGAGCCCCTGCAGCTGAATGACTTCCCCATGTTCTCATATTGCTCAAATGCCTGAGACGGTTAATCTCATTTGGTTGTGGCTTCTGATCCAATGACAAAGAGGAAGCAACCGTGAAGTTATCATCAGTATTAGTTTTGTGATTCTCTTGCTTCTGGTTACTTTCTTGAAGGGCATTGGATGCTTTGAGCAAAGGAGAGTTGAGGCGAACCTTACTGTGAATAGTACCACGAAATCTATCTAGAGCATGTGAAATTTTTACCCCTCTCAGACTAACAGGAGTCGAGGTATGGGGGGCACCAGAATCGTGATATGGAATGTTATTTTTTCCACATTTCTCCGCCGGTGATAAGGCAAATTGGTGAGCAGGTAGCTGGAGTTCAGATGTTGACACCTCATTCCTTCTCATTGGTATGACAGCCATGGAAGTTCTTCTTGGCATTGGAATGGAAG
>PIST-7
TTGAGCACGAGCCCCTGCAGCTGAATGACTTCCCCATGTTCTCATATTGCTCAAATGCCTGAGACGGTTAATCTCATTTGGTTGTGGCTTCTGATCCAATGACAAAGAGGAAGCAACCGTGAAGTTATCATCAGTATTAGTTTTGTGATTCTCTTGCTTCTGGTTAATTTCTTGAAGGGCATTGGATGCTTTGAGCAAAGGAGAGTTGAGGCGAACCTTACTGTGAATAGTACCACGAAATCTATCTAGAGCATGTGAAATTTTTACCCCTCTCAGACTAACAGGAGTCGAGGTATGGGGGGCACCAGAATCGTGATATGGAATGTTATTTTTTCCACATTTCTCCACCGGTGATAAGGCAAATTGGTGAGCAGGTAGCTGGAGTTCAGATGTTGACACCTCATTCCTTCTCATTGGTATGACAGCCATGGAAGTTCTTCTTGGCATTGGAATGGAAG
>PIST-19
TTGAGCACGAGCCCCTGCAGCTGAATGACTTCCCCATGTTCTCATATTGCTCAAATGCCTGAGACGGTTAATCTCATTTGGTTGTGGCTTCTGATCCAATGACAAAGAGGAAGCAACCGTGAAGTTATCATCAGTATTAGTTTTGTGATTCTCTTGCTTCTGGTTAATTTCTTGAAGGGCATTGGATGCTTTGAGCAAAGGAGAGTTGAGGCGAACCTTACTGTGAATAGTACCACGAAATCTATCTAGAGCATGTGAAATTTTTACCCCTCTCAGACTAACAGGAGTCGAGGTATGGGGGGCACCAGAATCGTGATATGGAATGTTATTTTTTCCACATTTCTCCGCCGGTGATAAGGCAAATTGGTGAGCAGGTAGCTGGAGTTCAGATGTTGACACCTCATTCCTTCTCATTGGTATGACAGCCATGGAAGTTCTTCTTGGCATTGGAATGGAAG
>PIST-14
TTGAGCACGAGCCCCTGCAGCTGAATGACTTCCCCATGTTCTCATATTGCTCAAATGCCTGAGACGGTTAATCTCATTTGGTTGTGGCTTCTGATCCAATGACAAAGAGGAAGCAACCGTGAAGTTATCATCAGTATTAGTTTTGTGATTCTCTTGCTTCTGGTTACTTTCTTGAAGGGCATTGGATGCTTTGAGCAAAGGAGAGTTGAGGCGAACCTTACTGTGAATAGTACCACGAAATCTATCTAGAGCATGTGAAATTTTTACCCCTCTCAGACTAACAGGAGTCGAGGTATGGGGGGCACCAGAATCGTGATATGGAATGTTATTTTTTCCACATTTCTCCTCCGGTGATAAGGCAAATTGGTGAGCAGGTAGCTGGAGTTCAGATGTTGACACCTCATTCCTTCTCATTGGTATGACAGCCATGGAAGTTCTTCTTGGCATTGGAATGGAAG
>PICH-X3
NNNNNNNNNNNNNNNNNNNNNNNNNNNACTTCCCCATGTTCTCATATTGCTCAAATGCCTGAGACGGTTAATCTCATTTGGTTGTGGCTTCTGATCCAATGACAAAGAGGAAGCAACCGTGAAGTTATCATCAGTATTAGTTTTGTGATTCTCTTGCTTCTGGTTAATTTCTTGAAGGGCATTGGATGCTTTGAGCAAAGGAGAGTTGAGGCGAACCTTACTGTGAATAGTACCACGAAATCTATCTAGAGCATGTGAAATTTTTACCCCTCTCAGACTAACAGGAGTCGAGGTATGGGGGGCACCAGAATCGTGATATGGAATGTTATTTTTTCCACATTTCTCCGCCGGTGATAAGGCAAATTGGTGAGCAGGTAGCTGGAGTTCAGATGTTGACACCTCATTCCTTCTCATTGGTATGACAGCCATGGAAGTTCTTCTTGGCATTGGAATGGAAG
>PIST-12
TTGAGCACGAGCCCCTGCAGCTGAATGACTTCCCCATGTTCTCATATTGCTCAAATGCCTGAGACGGTTAATCTCATTTGGTTGTGGCTTCTGATCCAATGACAAAGAGGAAGCAACCGTGAAGTTATCATCAGTATTAGTTTTGTGATTCTCTTGCTTCTGGTTAATTTCTTGAAGGGCATTGGATGCTTTGAGCAAAGGAGAGTTGAGGCGAACCTTACTGTGAATAGTACCACGAAATCTATCTAGAGCATGTGAAATTTTTACCCCTCTCAGACTAACAGGAGTCGAGGTATGGGGGGCACCAGAATCGTGATATGGAATGTTATTTTTTCCACATTTCTCCGCCGGTGATAAGGCAAATTGGTGAGCAGGTAGCTGGAGTTCAGATGTTGACACCTCATTCCTTCTCATTGGTATGACAGCCATGGAAGTTCTTCTTGGCATTGGAATGGAAG
>PIST-13
TTGAGCACGAGCCCCTGCAGCTGAATGACTTCCCCATGTTCTCATATTGCTCAAATGCCTGAGACGGTTAATCTCATTTGGTTGTGGCTTCTGATCCAATGACAAAGAGGAAGCAACCGTGAAGTTATCATCAGTATTAGTTTTGTGATTCTCTTGCTTCTGGTTAATTTCTTGAAGGGCATTGGATGCTTTGAGCAAAGGAGAGTTGAGGCGAACCTTACTGTGAATAGTACCACGAAATCTATCTAGAGCATGTGAAATTTTTACCCCTCTCAGACTAACAGGAGTCGAGGTATGGGGGGCACCAGAATCGTGATATGGAATGTTATTTTTTCCACATTTCTCCGCCGGTGATAAGGCAAATTGGTGAGCAGGTAGCTGGAGTTCAGATGTTGACACCTCATTCCTTCTCATTGGTATGACAGCCATGGAAGTTCTTCTTGGCATTGGAATGGAAG
>PICH-X2
TTGAGCACGAGCCCCTGCAGCTGAATGACTTCCCCATGTTCTCATATTGCTCAAATGCCTGAGACGGTTAATCTCATTTGGTTGTGGCTTCTGATCCAATGACAAAGAGGAAGCAACCGTGAAGTTATCATCAGTATTAGTTTTGTGATTCTCTTGCTTCTGGTTAATTTCTTGAAGGGCATTGGATGCTTTGAGCAAAGGAGAGTTGAGGCGAACCTTACTGTGAATAGTACCACGAAATCTATCTAGAGCATGTGAAATTTTTACCCCTCTCAGACTAACAGGAGTCGAGGTATGGGGGGCACCAGAATCGTGATATGGAATGTTATTTTTTCCACATTTCTCCGCCGGTGATAAGGCAAATTGGTGAGCAGGTAGCTGGAGTTCAGATGTTGACACCTCATTCCTTCTCATTGGTATGACAGCCATGGAAGTTCTTCTTGGCATTGGAATGGAAG
>PIST-11
TTGAGCACGAGCCCCTGCAGCTGAATGACTTCCCCATGTTCTCATATTGCTCAAATGCCTGAGACGGTTAATCTCATTTGGTTGTGGCTTCTGATCCAATGACAAAGAGGAAGCAACCGTGAAGTTATCATCAGTATTAGTTTTGTGATTCTCTTGCTTCTGGTTAATTTCTTGAAGGGCATTGGATGCTTTGAGCAAAGGAGAGTTGAGGCGAACCTTACTGTGAATAGTACCACGAAATCTATCTAGAGCATGTGAAATTTTTACCCCTCTCAGACTAACAGGAGTCGAGGTATGGGGGGCACCAGAATCGTGATATGGAATGTTATTTTTTCCACATTTCTCCGCCGGTGATAAGGCAAATTGGTGAGCAGGTAGCTGGAGTTCAGATGTTGACACCTCATTCCTTCTCATTGGTATGACAGCCATGGAAGTTCTTCTTGGCATTGGAATGGAAG
>PIST-5
TTGAGCACGAGCCCCTGCAGCTGAATGACTTCCCCATGTTCTCATATTGCTCAAATGCCTGAGACGGTTAATCTCATTTGGTTGTGGCTTCTGATCCAATGACAAAGAGGAAGCAACCGTGAAGTTATCATCAGTATTAGTTTTGTGATTCTCTTGCTTCTGGTTAATTTCTTGAAGGGCATTGGATGCTTTGAGCAAAGGAGAGTTGAGGCGAACCTTACTGTGAATAGTACCACGAAATCTATCTAGAGCATGTGAAATTTTTACCCCTCTCAGACTAACAGGAGTCGAGGTATGGGGGGCACCAGAATCGTGATATGGAATGTTATTTTTTCCACATTTCTCCGCCGGTGATAAGGCAAATTGGTGAGCAGGTAGCTGGAGTTCAGATGTTGACACCTCATTCCTTCTCATTGGTATGACAGCCATGGAAGTTCTTCTTGGCATTGGAATGGAAG
>PIST-6
TTGAGCACGAGCCCCTGCAGCTGAATGACTTCCCCATGTTCTCATATTGCTCAAATGCCTGAGACGGTTAATCTCATTTGGTTGTGGCTTCTGATCCAATGACAAAGAGGAAGCAACCGTGAAGTTATCATCAGTATTAGTTTTGTGATTCTCTTGCTTCTGGTTAATTTCTTGAAGGGCATTGGATGCTTTGAGCAAAGGAGAGTTGAGGCGAACCTTACTGTGAATAGTACCACGAAATCTATCTAGAGCATGTGAAATTTTTACCCCTCTCAGACTAACAGGAGTCGAGGTATGGGGGGCACCAGAATCGTGATATGGAATGTTATTTTTTCCACATTTCTCCGCCGGTGATAAGGCAAATTGGTGAGCAGGTAGCTGGAGTTCAGATGTTGACACCTCATTCCTTCTCATTGGTATGACAGCCATGGAAGTTCTTCTTGGCATTGGAATGGAAG
>PIST-4
TTGAGCACGAGCCCCTGCAGCTGAATGACTTCCCCATGTTCTCATATTGCTCAAATGCCTGAGACGGTTAATCTCATTTGGTTGTGGCTTCTGATCCAATGACAAAGAGGAAGCAACCGTGAAGTTATCATCAGTATTAGTTTTGTGATTCTCTTGCTTCTGGTTAATTTCTTGAAGGGCATTGGATGCTTTGAGCAAAGGAGAGTTGAGGCGAACCTTACTGTGAATAGTACCACGAAATCTATCTAGAGCATGTGAAATTTTTACCCCTCTCAGACTAACAGGAGTCGAGGTATGGGGGGCACCAGAATCGTGATATGGAATGTTATTTTTTCCACATTTCTCCGCCGGTGATAAGGCAAATTGGTGAGCAGGTAGCTGGAGTTCAGATGTTGACACCTCATTCCTTCTCATTGGTATGACAGCCATGGAAGTTCTTCTTGGCATTGGAATGGAAG
>PIST-3
TTGAGCACGAGCCCCTGCAGCTGAATGACTTCCCCATGTTCTCATATTGCTCAAATGCCTGAGACGGTTAATCTCATTTGGTTGTGGCTTCTGATCCAATGACAAAGAGGAAGCAACCGTGAAGTTATCATCAGTATTAGTTTTGTGATTCTCTTGCTTCTGGTTAATTTCTTGAAGGGCATTGGATGCTTTGAGCAAAGGAGAGTTGAGGCGAACCTTACTGTGAATAGTACCACGAAATCTATCTAGAGCATGTGAAATTTTTACCCCTCTCAGACTAACAGGAGTCGAGGTATGGGGGGCACCAGAATCGTGATATGGAATGTTATTTTTTCCACATTTCTCCGCCGGTGATAAGGCAAATTGGTGAGCAGGTAGCTGGAGTTCAGATGTTGACACCTCATTCCTTCTCATTGGTATGACAGCCATGGAAGTTCTTCTTGGCATTGGAATGGAAG
>PIST-10
TTGAGCACGAGCCCCTGCAGCTGAATGACTTCCCCATGTTCTCATATTGCTCAAATGCCTGAGACGGTTAATCTCATTTGGTTGTGGCTTCTGATCCAATGACAAAGAGGAAGCAACCGTGAAGTTATCATCAGTATTAGTTTTGTGATTCTCTTGCTTCTGGTTAATTTCTTGAAGGGCATTGGATGCTTTGAGCAAAGGAGAGTTGAGGCGAACCTTACTGTGAATAGTACCACGAAATCTATCTAGAGCATGTGAAATTTTTACCCCTCTCAGACTAACAGGAGTCGAGGTATGGGGGGCACCAGAATCGTGATATGGAATGTTATTTTTTCCACATTTCTCCGCCGGTGATAAGGCAAATTGGTGAGCAGGTAGCTGGAGTTCAGATGTTGACACCTCATTCCTTCTCATTGGTATGACAGCCATGGAAGTTCTTCTTGGCATTGGAATGGAAG
>PIST-2
TTGAGCACGAGCCCCTGCAGCTGAATGACTTCCCCATGTTCTCATATTGCTCAAATGCCTGAGACGGTTAATCTCATTTGGTTGTGGCTTCTGATCCAATGACAAAGAGGAAGCAACCGTGAAGTTATCATCAGTATTAGTTTTGTGATTCTCTTGCTTCTGGTTAATTTCTTGAAGGGCATTGGATGCTTTGAGCAAAGGAGAGTTGAGGCGAACCTTACTGTGAATAGTACCACGAAATCTATCTAGAGCATGTGAAATTTTTACCCCTCTCAGACTAACAGGAGTCGAGGTATGGGGGGCACCAGAATCGTGATATGGAATGTTATTTTTTCCACATTTCTCCGCCGGTGATAAGGCAAATTGGTGAGCAGGTAGCTGGAGTTCAGATGTTGACACCTCATTCCTTCTCATTGGTATGACAGCCATGGAAGTTCTTCTTGGCATTGGAATGGAAG
>PIST-9
TTGAGCACGAGCCCCTGCAGCTGAATGACTTCCCCATGTTCTCATATTGCTCAAATGCCTGAGACGGTTAATCTCATTTGGTTGTGGCTTCTGATCCAATGACAAAGAGGAAGCAACCGTGAAGTTATCATCAGTATTAGTTTTGTGATTCTCTTGCTTCTGGTTAATTTCTTGAAGGGCATTGGATGCTTTGAGCAAAGGAGAGTTGAGGCGAACCTTACTGTGAATAGTACCACGAAATCTATCTAGAGCATGTGAAATTTTTACCCCTCTCAGACTAACAGGAGTCGAGGTATGGGGGGCACCAGAATCGTGATATGGAATGTTATTTTTTCCACATTTCTCCGCCGGTGATAAGGCAAATTGGTGAGCAGGTAGCTGGAGTTCAGATGTTGACACCTCATTCCTTCTCATTGGTATGACAGCCATGGAAGTTCTTCTTGGCATTGGAATGGAAG
>PICH-X1
TTGAGCACGAGCCCCTGCAGCTGAATGACTTCCCCATGTTCTCATATTGCTCAAATGCCTGAGACGGTTAATCTCATTTGGTTGTGGCTTCTGATCCAATGACAAAGAGGAAGCAACCGTGAAGTTATCATCAGTATTAGTTTTGTGATTCTCTTGCTTCTGGTTAATTTCTTGAAGGGCATTGGATGCTTTGAGCAAAGGAGAGTTGAGGCGAACCTTACTGTGAATAGTACCACGAAATCTATCTAGAGCATGTGAAATTTTTACCCCTCTCAGACTAACAGGAGTCGAGGTATGGGGGGCACCAGAATCGTGATATGGAATGTTATTTTTTCCACATTTCTCCGCCGGTGATAAGGCAAATTGGTGAGCAGGTAGCTGGAGTTCAGATGTTGACACCTCATTCCTTCTCATTGGTATGACAGCCATGGAAGTTCTTCTTGGCATTGGAATGGAAG
>PILA-24
TTGAGCACGAGCCCCTGCAGCTGAATGACTTCCCCATGTTCTCATATTGCTCAAATGCCTGAGACGGTTAATCTCATTTGGTTGTGGCTTCTGATCCAATGACAAAGAGGAAGCAACCGTGAAGTTATCATCAGTATTAGTTTTGTGATTCTCTTGCTTCTGGTTAATTTCTTGAAGGGCATTGGATGCTTTGAGCAAAGGAGAGTTGAGGCGAACCTTACTGTGAATAGTACCACGAAATCTATCTAGAGCATGTGAAATTTTTACCCCTCTCAGACTAACAGGAGTCGAGGTATGGGGGGCACCAGAATCGTGATATGGAATGTTATTTTTTCCACATTTCTCCGCCGGTGATAAGGCAAATTGGTGAGCAGGTAGCTGGAGTTCAGATGTTGACACCTCATTCCTTCTCATTGGTATGACAGCCATGGAAGTTCTTCTTGGCATTGGAATGGAAG
>PILA-22
TTGAGCACGAGCCCCTGCAGCTGAATGACTTCCCCATGTTCTCATATTGCTCAAATGCCTGAGACGGTTAATCTCATTTGGTTGTGGCTTCTGATCCAATGACAAAGAGGAAGCAACCGTGAAGTTATCATCAGTATTAGTTTTGTGATTCTCTTGCTTCTGGTTAATTTCTTGAAGGGCATTGGATGCTTTGAGCAAAGGAGAGTTGAGGCGAACCTTACTGTGAATAGTACCACGAAATCTATCTAGAGCATGTGAAATTTTTACCCCTCTCAGACTAACAGGAGTCGAGGTATGGGGGGCACCAGAATCGTGATATGGAATGTTATTTTTTCCACATTTCTCCGCCGGTGATAAGGCAAATTGGTGAGCAGGTAGCTGGAGTTCAGATGTTGACACCTCATTCCTTCTCATTGGTATGACAGCCATGGAAGTTCTTCTTGGCATTGGAATGGAAG
>PILA-29
TTGAGCACGAGCCCCTGCAGCTGAATGACTTCCCCATGTTCTCATATTGCTCAAATGCCTGAGACGGTTAATCTCATTTGGTTGTGGCTTCTGATCCAATGACAAAGAGGAAGCAACCGTGAAGTTATCATCAGTATTAGTTTTGTGATTCTCTTGCTTCTGGTTAATTTCTTGAAGGGCATTGGATGCTTTGAGCAAAGGAGAGTTGAGGCGAACCTTACTGTGAATAGTACCACGAAATCTATCTAGAGCATGTGAAATTTTTACCCCTCTCAGACTAACAGGAGTCGAGGTATGGGGGGCACCAGAATCGTGATATGGAATGTTATTTTTTCCACATTTCTCCGCCGGTGATAAGGCAAATTGGTGAGCAGGTAGCTGGAGTTCAGATGTTGACACCTCATTCCTTCTCATTGGTATGACAGCCATGGAAGTTCTTCTTGGCATTGGAATGGAAG
>PILA-17
TTGAGCACGAGCCCCTGCAGCTGAATGACTTCCCCATGTTCTCATATTGCTCAAATGCCTGAGACGGTTAATCTCATTTGGTTGTGGCTTCTGATCCAATGACAAAGAGGAAGCAACCGTGAAGTTATCATCAGTATTAGTTTTGTGATTCTCTTGCTTCTGGTTAATTTCTTGAAGGGCATTGGATGCTTTGAGCAAAGGAGAGTTGAGGCGAACCTTACTGTGAATAGTACCACGAAATCTATCTAGAGCATGTGAAATTTTTACCCCTCTCAGACTAACAGGAGTCGAGGTATGGGGGGCACCAGAATCGTGATATGGAATGTTATTTTTTCCACATTTCTCCGCCGGTGATAAGGCAAATTGGTGAGCAGGTAGCTGGAGTTCAGATGTTGACACCTCATTCCTTCTCATTGGTATGACAGCCATGGAAGTTCTTCTTGGCATTGGAATGGAAG
>PILA-21
TTGAGCACGAGCCCCTGCAGCTGAATGACTTCCCCATGTTCTCATATTGCTCAAATGCCTGAGACGGTTAATCTCATTTGGTTGTGGCTTCTGATCCAATGACAAAGAGGAAGCAACCGTGAAGTTATCATCAGTATTAGTTTTGTGATTCTCTTGCTTCTGGTTAATTTCTTGAAGGGCATTGGATGCTTTGAGCAAAGGAGAGTTGAGGCGAACCTTACTGTGAATAGTACCACGAAATCTATCTAGAGCATGTGAAATTTTTACCCCTCTCAGACTAACAGGAGTCGAGGTATGGGGGGCACCAGAATCGTGATATGGAATGTTATTTTTTCCACATTTCTCCGCCGGTGATAAGGCAAATTGGTGAGCAGGTAGCTGGAGTTCAGATGTTGACACCTCATTCCTTCTCATTGGTATGACAGCCATGGAAGTTCTTCTTGGCATTGGAATGGAAG
>PILA-27
TTGAGCACGAGCCCCTGCAGCTGAATGACTTCCCCATGTTCTCATATTGCTCAAATGCCTGAGACGGTTAATCTCATTTGGTTGTGGCTTCTGATCCAATGACAAAGAGGAAGCAACCGTGAAGTTATCATCAGTATTAGTTTTGTGATTCTCTTGCTTCTGGTTAATTTCTTGAAGGGCATTGGATGCTTTGAGCAAAGGAGAGTTGAGGCGAACCTTACTGTGAATAGTACCACGAAATCTATCTAGAGCATGTGAAATTTTTACCCCTCTCAGACTAACAGGAGTCGAGGTATGGGGGGCACCAGAATCGTGATATGGAATGTTATTTTTTCCACATTTCTCCGCCGGTGATAAGGCAAATTGGTGAGCAGGTAGCTGGAGTTCAGATGTTGACACCTCATTCCTTCTCATTGGTATGACAGCCATGGAAGTTCTTCTTGGCATTGGAATGGAAG
>PILA-20
TTGAGCACGAGCCCCTGCAGCTGAATGACTTCCCCATGTTCTCATATTGCTCAAATGCCTGAGACGGTTAATCTCATTTGGTTGTGGCTTCTGATCCAATGACAAAGAGGAAGCAACCGTGAAGTTATCATCAGTATTAGTTTTGTGATTCTCTTGCTTCTGGTTAATTTCTTGAAGGGCATTGGATGCTTTGAGCAAAGGAGAGTTGAGGCGAACCTTACTGTGAATAGTACCACGAAATCTATCTAGAGCATGTGAAATTTTTACCCCTCTCAGACTAACAGGAGTCGAGGTATGGGGGGCACCAGAATCGTGATATGGAATGTTATTTTTTCCACATTTCTCCGCCGGTGATAAGGCAAATTGGTGAGCAGGTAGCTGGAGTTCAGATGTTGACACCTCATTCCTTCTCATTGGTATGACAGCCATGGAAGTTCTTCTTGGCATTGGAATGGAAG
>PILA-18
TTGAGCACGAGCCCCTGCAGCTGAATGACTTCCCCATGTTCTCATATTGCTCAAATGCCTGAGACGGTTAATCTCATTTGGTTGTGGCTTCTGATCCAATGACAAAGATGAAGCAACTGTGAAGTTATCATCAGTATTAGTTTTGTGATTCTCTTGCTTCTGGTTAATTTCTTGAAGGGCATTGGATGCTTTGAGCAAAGGAGAGTTGAGGCGAACCTTACTGTGAATAGTACCACGAAATCTATCTAGAGCATGTGAAATTTTTACCCCTCTCAGACTAACAGGAGTCGAGGTATGGGGGGCACCAGAATCGTGATATGGAATGTTATTTTTTCCACATTTCTCCGCCGGTGATAAGGCAAATTGGTGAGCAGGTAGCTGGAGTTCAGATGTTGACACCTCATTCCTTCTCATTGGTATGACAGCCATGGAAGTTCTTCTTGGCATTGGAATGGAAG
>PILA-19
TTGAGCACGAGCCCCTGCAGCTGAATGACTTCCCCATGTTCTCATATTGCTCAAATGCCTGAGACGGTTAATCTCATTTGGTTGTGGCTTCTGATCCAATGACAAAGAGGAAGCAACCGTGAAGTTATCATCAGTATTAGTTTTGTGATTCTCTTGCTTCTGGTTAATTTCTTGAAGGGCATTGGATGCTTTGAGCAAAGGAGAGTTGAGGCGAACCTTACTGTGAATAGTACCACGAAATCTATCTAGAGCATGTGAAATTTTTACCCCTCTCAGACTAACAGGAGTCGAGGTATGGGGGGCACCAGAATCGTGATATGGAATGTTATTTTTTCCACATTTCTCCGCCGGTGATAAGGCAAATTGGTGAGCAGGTAGCTGGAGTTCAGATGTTGACACCTCATTCCTTCTCATTGGTATGACAGCCATGGAAGTTCTTCTTGGCATTGGAATGGAAG
>PILA-28
TTGAGCACGAGCCCCTGCAGCTGAATGACTTCCCCATGTTCTCATATTGCTCAAATGCCTGAGACGGTTAATCTCATTTGGTTGTGGCTTCTGATCCAATGACAAAGAGGAAGCAACCGTGAAGTTATCATCAGTATTAGTTTTGTGATTCTCTTGCTTCTGGTTAATTTCTTGAAGGGCATTGGATGCTTTGAGCAAAGGAGAGTTGAGGCGAACCTTACTGTGAATAGTACCACGAAATCTATCTAGAGCATGTGAAATTTTTACCCCTCTCAGACTAACAGGAGTCGAGGTATGGGGGGCACCAGAATCGTGATATGGAATGTTATTTTTTCCACATTTCTCCGCCGGTGATAAGGCAAATTGGTGAGCAGGTAGCTGGAGTTCAGATGTTGACACCTCATTCCTTCTCATTGGTATGACAGCCATGGAAGTTCTTCTTGGCATTGGAATGGAAG
>PILA-26
TTGAGCACGAGCCCCTGCAGCTGAATGACTTCCCCATGTTCTCATATTGCTCAAATGCCTGAGACGGTTAATCTCATTTGGTTGTGGCTTCTGATCCAATGACAAAGAGGAAGCAACCGTGAAGTTATCATCAGTATTAGTTTTGTGATTCTCTTGCTTCTGGTTAATTTCTTGAAGGGCATTGGATGCTTTGAGCAAAGGAGAGTTGAGGCGAACCTTACTGTGAATAGTACCACGAAATCTATCTAGAGCATGTGAAATTTTTACCCCTCTCAGACTAACAGGAGTCGAGGTATGGGGGGCACCAGAATCGTGATATGGAATGTTATTTTTTCCACATTTCTCCGCCGGTGATAAGGCAAATTGGTGAGCAGGTAGCTGGAGTTCAGATGTTGACACCTCATTCCTTCTCATTGGTATGACAGCCATGGAAGTTCTTCTTGGCATTGGAATGGAAG
>PIAL-AO
TTGAGCACGAGCCCCTGCAGCTGAATGACTTCCCCATGTTCTCATATTGCTCAAATGCCTGAGACGGTTAATCTCATTTGGTTGTGGCTTCTGATCCAATGACAAAGAGGAAGCAACCGTGAAGTTATCATCAGTATTAGTTTTGTGATTCTCTTGCTTCTGGTTAATTTCTTGAAGGGCATTGGATGCTTTGAGCAAAGGAGAGTTGAGGCGAACCTTACTGTGAATAGTACCACGAAATCTATCTAGAGCATGTGAAATTTTTACCCCTCTCAGACTAACAGGAGTCGAGGTATGGGGGGCACCAGAATCGTGATATGGAATGTTATTTTTTCCACATTTCTCCGCCGGTGATAAGGCAAATTGGTGAGCAGGTAGCTGGAGTTCAGATGTTGACACCTCATTCCTTCTCATTGGTATGACAGCCATGGAAGTTCTTCTTGGCATTGGAATGGAAG
