# Supplementary material for: An empirical evaluation of two-stage species tree inference strategies using a multilocus dataset from North American pines
Source: BMC Evol Biol. 2014 Mar 29;14:67. doi: 10.1186/1471-2148-14-67 (PMC4021425; doi:10.1186/1471-2148-14-67)
Supplement: Additional file 3 — Zip archive containing data filesDp,Dp,0,Ds,Ds,0, and a description of these files. [file 1471-2148-14-67-S3.zip › DeGiorgioEtAl_2014_AdditionalFile1/Dataset_Dp/0_14986_01.fas]

>PIAL-6
TTGGAAGGGATGCATTTTTTAGATAAAAGGCCGGCGCGGGCTTGCCCGCTTCTCCGGTGAATCATGATAACTCGACGGATCGCACAGCCCTTGTGCTGGCGATGCTTCATTCAAATTTCTGCCCTATCAACTTTCGATGGTAGGATAGAGGCCTACCATGGTGGTGACGGGTGACGGAGAATTAGGGTTCGATTCCGGAGAGGGAGCCTGAGAAACGGCTACCACATCCAAGGAAGGCAGCAGGCGCGCAAATTACCCAAT
>PIAL-5
TTGGAAGGGATGCATTTTTTAGATAAAAGGCCGGCGCGGGCTTGCCCGCTTCTCCGGTGAATCATGATAACTCGACGGATCGCACAGCCCTTGTGCTGGCGATGCTTCATTCAAATTTCTGCCCTATCAACTTTCGATGGTAGGATAGAGGCCTACCATGGTGGTGACGGGTGACGGAGAATTAGGGTTCGATTCCGGAGAGGGAGCCTGAGAAACGGCTACCACATCCAAGGAAGGCAGCAGGCGCGCAAATTACCCAAT
>PIAL-4
TTGGAAGGGATGCATTTTTTAGATAAAAGGCCGGCGCGGGCTTGCCCGCTTCTCCGGTGAATCATGATAACTCGACGGATCGCACAGCCCTTGTGCTGGCGATGCTTCATTCAAATTTCTGCCCTATCAACTTTCGATGGTAGGATAGAGGCCTACCATGGTGGTGACGGGTGACGGAGAATTAGGGTTCGATTCCGGAGAGGGAGCCTGAGAAACGGCTACCACATCCAAGGAAGGCAGCAGGCGCGCAAATTACCCAAT
>PIAL-10
TTGGAAGGGATGCATTTTTTAGATAAAAGGCCGGCGCGGGCTTGCCCGCTTCTCCGGTGAATCATGATAACTCGACGGATCGCACAGCCCTTGTGCTGGCGATGCTTCATTCAAATTTCTGCCCTATCAACTTTCGATGGTAGGATAGAGGCCTACCATGGTGGTGACGGGTGACGGAGAATTAGGGTTCGATTCCGGAGAGGGAGCCTGAGAAACGGCTACCACATCCAAGGAAGGCAGCAGGCGCGCAAATTACCCAAT
>PIAL-3
TTGGAAGGGATGCATTTTTTAGATAAAAGGCCGGCGCGGGCTTGCCCGCTTCTCCGGTGAATCATGATAACTCGACGGATCGCACAGCCCTTGTGCTGGCGATGCTTCATTCAAATTTCTGCCCTATCAACTTTCGATGGTAGGATAGAGGCCTACCATGGTGGTGACGGGTGACGGAGAATTAGGGTTCGATTCCGGAGAGGGAGCCTGAGAAACGGCTACCACATCCAAGGAAGGCAGCAGGCGCGCAAATTACCCAAT
>PIAL-16
TTGGAAGGGATGCATTTTTTAGATAAAAGGCCGGCGCGGGCTTGCCCGCTTCTCCGGTGAATCATGATAACTCGACGGATCGCACAGCCCTTGTGCTGGCGATGCTTCATTCAAATTTCTGCCCTATCAACTTTCGATGGTAGGATAGAGGCCTACCATGGTGGTGACGGGTGACGGAGAATTAGGGTTCGATTCCGGAGAGGGAGCCTGAGAAACGGCTACCACATCCAAGGAAGGCAGCAGGCGCGCAAATTACCCAAT
>PIAL-2
TTGGAAGGGATGCATTTTTTAGATAAAAGGCCGGCGCGGGCTTGCCCGCTTCTCCGGTGAATCATGATAACTCGACGGATCGCACAGCCCTTGTGCTGGCGATGCTTCATTCAAATTTCTGCCCTATCAACTTTCGATGGTAGGATAGAGGCCTACCATGGTGGTGACGGGTGACGGAGAATTAGGGTTCGATTCCGGAGAGGGAGCCTGAGAAACGGCTACCACATCCAAGGAAGGCAGCAGGCGCGCAAATTACCCAAT
>PIAL-12
TTGGAAGGGATGCATTTTTTAGATAAAAGGCCGGCGCGGGCTTGCCCGCTTCTCCGGTGAATCATGATAACTCGACGGATCGCACAGCCCTTGTGCTGGCGATGCTTCATTCAAATTTCTGCCCTATCAACTTTCGATGGTAGGATAGAGGCCTACCATGGTGGTGACGGGTGACGGAGAATTAGGGTTCGATTCCGGAGAGGGAGCCTGAGAAACGGCTACCACATCCAAGGAAGGCAGCAGGCGCGCAAATTACCCAAT
>PIAL-7
TTGGAAGGGATGCATTTTTTAGATAAAAGGCCGGCGCGGGCTTGCCCGCTTCTCCGGTGAATCATGATAACTCGACGGATCGCACAGCCCTTGTGCTGGCGATGCTTCATTCAAATTTCTGCCCTATCAACTTTCGATGGTAGGATAGAGGCCTACCATGGTGGTGACGGGTGACGGAGAATTAGGGTTCGATTCCGGAGAGGGAGCCTGAGAAACGGCTACCACATCCAAGGAAGGCAGCAGGCGCGCAAATTACCCAAT
>PIAL-15
TTGGAAGGGATGCATTTTTTAGATAAAAGGCCGGCGCGGGCTTGCCCGCTTCTCCGGTGAATCATGATAACTCGACGGATCGCACAGCCCTTGTGCTGGCGATGCTTCATTCAAATTTCTGCCCTATCAACTTTCGATGGTAGGATAGAGGCCTACCATGGTGGTGACGGGTGACGGAGAATTAGGGTTCGATTCCGGAGAGGGAGCCTGAGAAACGGCTACCACATCCAAGGAAGGCAGCAGGCGCGCAAATTACCCAAT
>PIAL-13
TTGGAAGGGATGCATTTTTTAGATAAAAGGCCGGCGCGGGCTTGCCCGCTTCTCCGGTGAATCATGATAACTCGACGGATCGCACAGCCCTTGTGCTGGCGATGCTTCATTCAAATTTCTGCCCTATCAACTTTCGATGGTAGGATAGAGGCCTACCATGGTGGTGACGGGTGACGGAGAATTAGGGTTCGATTCCGGAGAGGGAGCCTGAGAAACGGCTACCACATCCAAGGAAGGCAGCAGGCGCGCAAATTACCCAAT
>PIAL-17
TTGGAAGGGATGCATTTTTTAGATAAAAGGCCGGCGCGGGCTTGCCCGCTTCTCCGGTGAATCATGATAACTCGACGGATCGCACAGCCCTTGTGCTGGCGATGCTTCATTCAAATTTCTGCCCTATCAACTTTCGATGGTAGGATAGAGGCCTACCATGGTGGTGACGGGTGACGGAGAATTAGGGTTCGATTCCGGAGAGGGAGCCTGAGAAACGGCTACCACATCCAAGGAAGGCAGCAGGCGCGCAAATTACCCAAT
>PIAL-9
TTGGAAGGGATGCATTTTTTAGATAAAAGGCCGGCGCGGGCTTGCCCGCTTCTCCGGTGAATCATGATAACTCGACGGATCGCACAGCCCTTGTGCTGGCGATGCTTCATTCAAATTTCTGCCCTATCAACTTTCGATGGTAGGATAGAGGCCTACCATGGTGGTGACGGGTGACGGAGAATTAGGGTTCGATTCCGGAGAGGGAGCCTGAGAAACGGCTACCACATCCAAGGAAGGCAGCAGGCGCGCAAATTACCCAAT
>PIAL-8
TTGGAAGGGATGCATTTTTTAGATAAAAGGCCGGCGCGGGCTTGCCCGCTTCTCCGGTGAATCATGATAACTCGACGGATCGCACAGCCCTTGTGCTGGCGATGCTTCATTCAAATTTCTGCCCTATCAACTTTCGATGGTAGGATAGAGGCCTACCATGGTGGTGACGGGTGACGGAGAATTAGGGTTCGATTCCGGAGAGGGAGCCTGAGAAACGGCTACCACATCCAAGGAAGGCAGCAGGCGCGCAAATTACCCAAT
>PIAY-14
TTGGAAGGGATGCATTTTTTAGATAAAAGGCCGGCGCGGGCTTGCCCGCTTCTCCGGTGAATCATGATAACTCGACGGATCGCACAGCCCTTGTGCTGGCGATGCTTCATTCAAATTTCTGCCCTATCAACTTTCGATGGTAGGATAGAGGCCTACCATGGTGGTGACGGGTGACGGAGAATTAGGGTTCGATTCCGGAGAGGGAGCCTGAGAAACGGCTACCACATCCAAGGAAGGCAGCAGGCGCGCAAATTACCCAAT
>PIAY-9
TTGGAAGGGATGCATTTTTTAGATAAAAGGCCGGCGCGGGCTTGCCCGCTTCTCCGGTGAATCATGATAACTCGACGGATCGCACAGCCCTTGTGCTGGCGATGCTTCATTCAAATTTCTGCCCTATCAACTTTCGATGGTAGGATAGAGGCCTACCATGGTGGTGACGGGTGACGGAGAATTAGGGTTCGATTCCGGAGAGGGAGCCTGAGAAACGGCTACCACATCCAAGGAAGGCAGCAGGCGCGCAAATTACCCAAT
>PIAY-13
TTGGAAGGGATGCATTTTTTAGATAAAAGGCCGGCGCGGGCTTGCCCGCTTCTCCGGTGAATCATGATAACTCGACGGATCGCACAGCCCTTGTGCTGGCGATGCTTCATTCAAATTTCTGCCCTATCAACTTTCGATGGTAGGATAGAGGCCTACCATGGTGGTGACGGGTGACGGAGAATTAGGGTTCGATTCCGGAGAGGGAGCCTGAGAAACGGCTACCACATCCAAGGAAGGCAGCAGGCGCGCAAATTACCCAAT
>PIAY-18
TTGGAAGGGATGCATTTTTTAGATAAAAGGCCGGCGCGGGCTTGCCCGCTTCTCCGGTGAATCATGATAACTCGACGGATCGCACAGCCCTTGTGCTGGCGATGCTTCATTCAAATTTCTGCCCTATCAACTTTCGATGGTAGGATAGAGGCCTACCATGGTGGTGACGGGTGACGGAGAATTAGGGTTCGATTCCGGAGAGGGAGCCTGAGAAACGGCTACCACATCCAAGGAAGGCAGCAGGCGCGCAAATTACCCAAT
>PIAY-5
TTGGAAGGGATGCATTTTTTAGATAAAAGGCCGGCGCGGGCTTGCCCGCTTCTCCGGTGAATCATGATAACTCGACGGATCGCACAGCCCTTGTGCTGGCGATGCTTCATTCAAATTTCTGCCCTATCAACTTTCGATGGTAGGATAGAGGCCTACCATGGTGGTGACGGGTGACGGAGAATTAGGGTTCGATTCCGGAGAGGGAGCCTGAGAAACGGCTACCACATCCAAGGAAGGCAGCAGGCGCGCAAATTACCCAAT
>PIAY-4
TTGGAAGGGATGCATTTTTTAGATAAAAGGCCGGCGCGGGCTTGCCCGCTTCTCCGGTGAATCATGATAACTCGACGGATCGCACAGCCCTTGTGCTGGCGATGCTTCATTCAAATTTCTGCCCTATCAACTTTCGATGGTAGGATAGAGGCCTACCATGGTGGTGACGGGTGACGGAGAATTAGGGTTCGATTCCGGAGAGGGAGCCTGAGAAACGGCTACCACATCCAAGGAAGGCAGCAGGCGCGCAAATTACCCAAT
>PIAY-6
TTGGAAGGGATGCATTTTTTAGATAAAAGGCCGGCGCGGGCTTGCCCGCTTCTCCGGTGAATCATGATAACTCGACGGATCGCACAGCCCTTGTGCTGGCGATGCTTCATTCAAATTTCTGCCCTATCAACTTTCGATGGTAGGATAGAGGCCTACCATGGTGGTGACGGGTGACGGAGAATTAGGGTTCGATTCCGGAGAGGGAGCCTGAGAAACGGCTACCACATCCAAGGAAGGCAGCAGGCGCGCAAATTACCCAAT
>PIAY-1
TTGGAAGGGATGCATTTTTTAGATAAAAGGCCGGCGCGGGCTTGCCCGCTTCTCCGGTGAATCATGATAACTCGACGGATCGCACAGCCCTTGTGCTGGCGATGCTTCATTCAAATTTCTGCCCTATCAACTTTCGATGGTAGGATAGAGGCCTACCATGGTGGTGACGGGTGACGGAGAATTAGGGTTCGATTCCGGAGAGGGAGCCTGAGAAACGGCTACCACATCCAAGGAAGGCAGCAGGCGCGCAAATTACCCAAT
>PIAY-7
TTGGAAGGGATGCATTTTTTAGATAAAAGGCCGGCGCGGGCTTGCCCGCTTCTCCGGTGAATCATGATAACTCGACGGATCGCACAGCCCTTGTGCTGGCGATGCTTCATTCAAATTTCTGCCCTATCAACTTTCGATGGTAGGATAGAGGCCTACCATGGTGGTGACGGGTGACGGAGAATTAGGGTTCGATTCCGGAGAGGGAGCCTGAGAAACGGCTACCACATCCAAGGAAGGCAGCAGGCGCGCAAATTACCCAAT
>PIAY-2
TTGGAAGGGATGCATTTTTTAGATAAAAGGCCGGCGCGGGCTTGCCCGCTTCTCCGGTGAATCATGATAACTCGACGGATCGCACAGCCCTTGTGCTGGCGATGCTTCATTCAAATTTCTGCCCTATCAACTTTCGATGGTAGGATAGAGGCCTACCATGGTGGTGACGGGTGACGGAGAATTAGGGTTCGATTCCGGAGAGGGAGCCTGAGAAACGGCTACCACATCCAAGGAAGGCAGCAGGCGCGCAAATTACCCAAT
>PIAY-3
TTGGAAGGGATGCATTTTTTAGATAAAAGGCCGGCGCGGGCTTGCCCGCTTCTCCGGTGAATCATGATAACTCGACGGATCGCACAGCCCTTGTGCTGGCGATGCTTCATTCAAATTTCTGCCCTATCAACTTTCGATGGTAGGATAGAGGCCTACCATGGTGGTGACGGGTGACGGAGAATTAGGGTTCGATTCCGGAGAGGGAGCCTGAGAAACGGCTACCACATCCAAGGAAGGCAGCAGGCGCGCAAATTACCCAAT
>PIAY-15
TTGGAAGGGATGCATTTTTTAGATAAAAGGCCGGCGCGGGCTTGCCCGCTTCTCCGGTGAATCATGATAACTCGACGGATCGCACAGCCCTTGTGCTGGCGATGCTTCATTCAAATTTCTGCCCTATCAACTTTCGATGGTAGGATAGAGGCCTACCATGGTGGTGACGGGTGACGGAGAATTAGGGTTCGATTCCGGAGAGGGAGCCTGAGAAACGGCTACCACATCCAAGGAAGGCAGCAGGCGCGCAAATTACCCAAT
>PIAY-8
TTGGAAGGGATGCATTTTTTAGATAAAAGGCCGGCGCGGGCTTGCCCGCTTCTCCGGTGAATCATGATAACTCGACGGATCGCACAGCCCTTGTGCTGGCGATGCTTCATTCAAATTTCTGCCCTATCAACTTTCGATGGTAGGATAGAGGCCTACCATGGTGGTGACGGGTGACGGAGAATTAGGGTTCGATTCCGGAGAGGGAGCCTGAGAAACGGCTACCACATCCAAGGAAGGCAGCAGGCGCGCAAATTACCCAAT
>PIAY-10
TTGGAAGGGATGCATTTTTTAGATAAAAGGCCGGCGCGGGCTTGCCCGCTTCTCCGGTGAATCATGATAACTCGACGGATCGCACAGCCCTTGTGCTGGCGATGCTTCATTCAAATTTCTGCCCTATCAACTTTCGATGGTAGGATAGAGGCCTACCATGGTGGTGACGGGTGACGGAGAATTAGGGTTCGATTCCGGAGAGGGAGCCTGAGAAACGGCTACCACATCCAAGGAAGGNNNNNNNNNNNNNNNNNNNNNNNN
>PIAY-16
TTGGAAGGGATGCATTTTTTAGATAAAAGGCCGGCGCGGGCTTGCCCGCTTCTCCGGTGAATCATGATAACTCGACGGATCGCACAGCCCTTGTGCTGGCGATGCTTCATTCAAATTTCTGCCCTATCAACTTTCGATGGTAGGATAGAGGCCTACCATGGTGGTGACGGGTGACGGAGAATTAGGGTTCGATTCCGGAGAGGGAGCCTGAGAAACGGCTACCACATCCAAGGAAGGCAGCAGGCGCGCAAATTACCCAAT
>PIAY-17
TTGGAAGGGATGCATTTTTTAGATAAAAGGCCGGCGCGGGCTTGCCCGCTTCTCCGGTGAATCATGATAACTCGACGGATCGCACAGCCCTTGTGCTGGCGATGCTTCATTCAAATTTCTGCCCTATCAACTTTCGATGGTAGGATAGAGGCCTACCATGGTGGTGACGGGTGACGGAGAATTAGGGTTCGATTCCGGAGAGGGAGCCTGAGAAACGGCTACCACATCCAAGGAAGGCAGCAGGCGCGCAAATTACCCAAT
>PIAY-19
TTGGAAGGGATGCATTTTTTAGATAAAAGGCCGGCGCGGGCTTGCCCGCTTCTCCGGTGAATCATGATAACTCGACGGATCGCACAGCCCTTGTGCTGGCGATGCTTCATTCAAATTTCTGCCCTATCAACTTTCGATGGTAGGATAGAGGCCTACCATGGTGGTGACGGGTGACGGAGAATTAGGGTTCGATTCCGGAGAGGGAGCCTGAGAAACGGCTACCACATCCAAGGAAGGCAGCAGGCGCGCAAATTACCCAAT
>PIBU-1
TTGGAAGGGATGCATTTTTTAGATAAAAGGCCGGCGCGGGCTTGCCCGCTTCTCCGGTGAATCATGATAACTCGACGGATCGCACAGCCCTTGTGCTGGCGATGCTTCATTCAAATTTCTGCCCTATCAACTTTCGATGGTAGGATAGAGGCCTACCATGGTGGTGACGGGTGACGGAGAATTAGGGTTCGATTCCGGAGAGGGAGCCTGAGAAACGGCTACCACATCCAAGGAAGGCAGCAGGCGCGCAAATTACCCAAT
>PIFL-17
TTGGAAGGGATGCATTTTTTAGATAAAAGGCCGGCGCGGGCTTGCCCGCTTCTCCGGTGAATCATGATAACTCGACGGATCGCACAGCCCTTGTGCTGGCGATGCTTCATTCAAATTTCTGCCCTATCAACTTTCGATGGTAGGATAGAGGCCTACCATGGTGGTGACGGGTGACGGAGAATTAGGGTTCGATTCCGGAGAGGGAGCCTGAGAAACGGCTACCACATCCAAGGAAGGCAGCAGGCGCGCAAATTACCCAAT
>PIFL-10
TTGGAAGGGATGCATTTTTTAGATAAAAGGCCGGCGCGGGCTTGCCCGCTTCTCCGGTGAATCATGATAACTCGACGGATCGCACAGCCCTTGTGCTGGCGATGCTTCATTCAAATTTCTGCCCTATCAACTTTCGATGGTAGGATAGAGGCCTACCATGGTGGTGACGGGTGACGGAGAATTAGGGTTCGATTCCGGAGAGGGAGCCTGAGAAACGGCTACCACATCCAAGGAAGGCAGCAGGCGCGCAAATTACCCAAT
>PIFL-5
TTGGAAGGGATGCATTTTTTAGATAAAAGGCCGGCGCGGGCTTGCCCGCTTCTCCGGTGAATCATGATAACTCGACGGATCGCACAGCCCTTGTGCTGGCGATGCTTCATTCAAATTTCTGCCCTATCAACTTTCGATGGTAGGATAGAGGCCTACCATGGTGGTGACGGGTGACGGAGAATTAGGGTTCGATTCCGGAGAGGGAGCCTGAGAAACGGCTACCACATCCAAGGAAGGCAGCAGGCGCGCAAATTACCCAAT
>PIFL-14
TTGGAAGGGATGCATTTTTTAGATAAAAGGCCGGCGCGGGCTTGCCCGCTTCTCCGGTGAATCATGATAACTCGACGGATCGCACAGCCCTTGTGCTGGCGATGCTTCATTCAAATTTCTGCCCTATCAACTTTCGATGGTAGGATAGAGGCCTACCATGGTGGTGACGGGTGACGGAGAATTAGGGTTCGATTCCGGAGAGGGAGCCTGAGAAACGGCTACCACATCCAAGGAAGGCAGCAGGCGCGCAAATTACCCAAT
>PIFL-16
TTGGAAGGGATGCATTTTTTAGATAAAAGGCCGGCGCGGGCTTGCCCGCTTCTCCGGTGAATCATGATAACTCGACGGATCGCACAGCCCTTGTGCTGGCGATGCTTCATTCAAATTTCTGCCCTATCAACTTTCGATGGTAGGATAGAGGCCTACCATGGTGGTGACGGGTGACGGAGAATTAGGGTTCGATTCCGGAGAGGGAGCCTGAGAAACGGCTACCACATCCAAGGAAGGCAGCAGGCGCGCAAATTACCCAAT
>PIFL-4
TTGGAAGGGATGCATTTTTTAGATAAAAGGCCGGCGCGGGCTTGCCCGCTTCTCCGGTGAATCATGATAACTCGACGGATCGCACAGCCCTTGTGCTGGCGATGCTTCATTCAAATTTCTGCCCTATCAACTTTCGATGGTAGGATAGAGGCCTACCATGGTGGTGACGGGTGACGGAGAATTAGGGTTCGATTCCGGAGAGGGAGCCTGAGAAACGGCTACCACATCCAAGGAAGGCAGCAGGCGCGCAAATTACCCAAT
>PIFL-3
TTGGAAGGGATGCATTTTTTAGATAAAAGGCCGGCGCGGGCTTGCCCGCTTCTCCGGTGAATCATGATAACTCGACGGATCGCACAGCCCTTGTGCTGGCGATGCTTCATTCAAATTTCTGCCCTATCAACTTTCGATGGTAGGATAGAGGCCTACCATGGTGGTGACGGGTGACGGAGAATTAGGGTTCGATTCCGGAGAGGGAGCCTGAGAAACGGCTACCACATCCAAGGAAGGCAGCAGGCGCGCAAATTACCCAAT
>PIFL-2
TTGGAAGGGATGCATTTTTTAGATAAAAGGCCGGCGCGGGCTTGCCCGCTTCTCCGGTGAATCATGATAACTCGACGGATCGCACAGCCCTTGTGCTGGCGATGCTTCATTCAAATTTCTGCCCTATCAACTTTCGATGGTAGGATAGAGGCCTACCATGGTGGTGACGGGTGACGGAGAATTAGGGTTCGATTCCGGAGAGGGAGCCTGAGAAACGGCTACCACATCCAAGGAAGGCAGCAGGCGCGCAAATTACCCAAT
>PIFL-12
TTGGAAGGGATGCATTTTTTAGATAAAAGGCCGGCGCGGGCTTGCCCGCTTCTCCGGTGAATCATGATAACTCGACGGATCGCACAGCCCTTGTGCTGGCGATGCTTCATTCAAATTTCTGCCCTATCAACTTTCGATGGTAGGATAGAGGCCTACCATGGTGGTGACGGGTGACGGAGAATTAGGGTTCGATTCCGGAGAGGGAGCCTGAGAAACGGCTACCACATCCAAGGAAGGCAGCAGGCGCGCAAATTACCCAAT
>PIFL-8
TTGGAAGGGATGCATTTTTTAGATAAAAGGCCGGCGCGGGCTTGCCCGCTTCTCCGGTGAATCATGATAACTCGACGGATCGCACAGCCCTTGTGCTGGCGATGCTTCATTCAAATTTCTGCCCTATCAACTTTCGATGGTAGGATAGAGGCCTACCATGGTGGTGACGGGTGACGGAGAATTAGGGTTCGATTCCGGAGAGGGAGCCTGAGAAACGGCTACCACATCCAAGGAAGGCAGCAGGCGCGCAAATTACCCAAT
>PIFL-13
TTGGAAGGGATGCATTTTTTAGATAAAAGGCCGGCGCGGGCTTGCCCGCTTCTCCGGTGAATCATGATAACTCGACGGATCGCACAGCCCTTGTGCTGGCGATGCTTCATTCAAATTTCTGCCCTATCAACTTTCGATGGTAGGATAGAGGCCTACCATGGTGGTGACGGGTGACGGAGAATTAGGGTTCGATTCCGGAGAGGGAGCCTGAGAAACGGCTACCACATCCAAGGAAGGCAGCAGGCGCGCAAATTACCCAAT
>PIFL-1
TTGGAAGGGATGCATTTTTTAGATAAAAGGCCGGCGCGGGCTTGCCCGCTTCTCCGGTGAATCATGATAACTCGACGGATCGCACAGCCCTTGTGCTGGCGATGCTTCATTCAAATTTCTGCCCTATCAACTTTCGATGGTAGGATAGAGGCCTACCATGGTGGTGACGGGTGACGGAGAATTAGGGTTCGATTCCGGAGAGGGAGCCTGAGAAACGGCTACCACATCCAAGGAAGGCNNNNNNNNNNNNNNNNNNNNNNN
>PIFL-15
TTGGAAGGGATGCATTTTTTAGATAAAAGGCCGGCGCGGGCTTGCCCGCTTCTCCGGTGAATCATGATAACTCGACGGATCGCACAGCCCTTGTGCTGGCGATGCTTCATTCAAATTTCTGCCCTATCAACTTTCGATGGTAGGATAGAGGCCTACCATGGTGGTGACGGGTGACGGAGAATTAGGGTTCGATTCCGGAGAGGGAGCCTGAGAAACGGCTACCACATCCAAGGAAGGCAGCAGGCGCGCAAATTACCCAAT
>PIGE-2
TTGGAAGGGATGCATTTTTTAGATAAAAGGCCGGCGCGGGCTTGCCCGCTTCTCCGGTGAATCATGATAACTCGACGGATCGCACAGCCCTTGTGCTGGCGATGCTTCATTCAAATTTCTGCCCTATCAACTTTCGATGGTAGGATAGAGGCCTACCATGGTGGTGACGGGTGACGGAGAATTAGGGTTCGATTCCGGAGAGGGAGCCTGAGAAACGGCTACCACATCCAAGGAAGGCAGCAGGCGCGCAAATTACCCAAT
>PIGE-1
TTGGAAGGGATGCATTTTTTAGATAAAAGGCCGGCGCGGGCTTGCCCGCTTCTCCGGTGAATCATGATAACTCGACGGATCGCACAGCCCTTGTGCTGGCGATGCTTCATTCAAATTTCTGCCCTATCAACTTTCGATGGTAGGATAGAGGCCTACCATGGTGGTGACGGGTGACGGAGAATTAGGGTTCGATTCCGGAGAGGGAGCCTGAGAAACGGCTACCACATCCAAGGAAGGCAGCAGGCGCGCAAATTACCCAAT
>PIMN-15
TTGGAAGGGATGCATTTTTTAGATAAAAGGCCGGCGCGGGCTTGCCCGCTTCTCCGGTGAATCATGATAACTCGACGGATCGCACAGCCCTTGTGCTGGCGATGCTTCATTCAAATTTCTGCCCTATCAACTTTCGATGGTAGGATAGAGGCCTACCATGGTGGTGACGGGTGACGGAGAATTAGGGTTCGATTCCGGAGAGGGAGCCTGAGAAACGGCTACCACATCCAAGGAAGGCAGCAGGCGCGCAAATTACCCAAT
>PIMN-10
TTGGAAGGGATGCATTTTTTAGATAAAAGGCCGGCGCGGGCTTGCCCGCTTCTCCGGTGAATCATGATAACTCGACGGATCGCACAGCCCTTGTGCTGGCGATGCTTCATTCAAATTTCTGCCCTATCAACTTTCGATGGTAGGATAGAGGCCTACCATGGTGGTGACGGGTGACGGAGAATTAGGGTTCGATTCCGGAGAGGGAGCCTGAGAAACGGCTACCACATCCAAGGAAGGCAGCAGGCGCGCAAATTACCCAAT
>PIMN-11
TTGGAAGGGATGCATTTTTTAGATAAAAGGCCGGCGCGGGCTTGCCCGCTTCTCCGGTGAATCATGATAACTCGACGGATCGCACAGCCCTTGTGCTGGCGATGCTTCATTCAAATTTCTGCCCTATCAACTTTCGATGGTAGGATAGAGGCCTACCATGGTGGTGACGGGTGACGGAGAATTAGGGTTCGATTCCGGAGAGGGAGCCTGAGAAACGGCTACCACATCCAAGGAAGGCAGCAGGCGCGCAAATTACCCAAT
>PIMN-7
TTGGAAGGGATGCATTTTTTAGATAAAAGGCCGGCGCGGGCTTGCCCGCTTCTCCGGTGAATCATGATAACTCGACGGATCGCACAGCCCTTGTGCTGGCGATGCTTCATTCAAATTTCTGCCCTATCAACTTTCGATGGTAGGATAGAGGCCTACCATGGTGGTGACGGGTGACGGAGAATTAGGGTTCGATTCCGGAGAGGGAGCCTGAGAAACGGCTACCACATCCAAGGAAGGCAGCAGGCGCGCAAATTACCCAAT
>PIMN-12
TTGGAAGGGATGCATTTTTTAGATAAAAGGCCGGCGCGGGCTTGCCCGCTTCTCCGGTGAATCATGATAACTCGACGGATCGCACAGCCCTTGTGCTGGCGATGCTTCATTCAAATTTCTGCCCTATCAACTTTCGATGGTAGGATAGAGGCCTACCATGGTGGTGACGGGTGACGGAGAATTAGGGTTCGATTCCGGAGAGGGAGCCTGAGAAACGGCTACCACATCCAAGGAAGGCAGCAGGCGCGCAAATTACCCAAT
>PIMN-16
TTGGAAGGGATGCATTTTTTAGATAAAAGGCCGGCGCGGGCTTGCCCGCTTCTCCGGTGAATCATGATAACTCGACGGATCGCACAGCCCTTGTGCTGGCGATGCTTCATTCAAATTTCTGCCCTATCAACTTTCGATGGTAGGATAGAGGCCTACCATGGTGGTGACGGGTGACGGAGAATTAGGGTTCGATTCCGGAGAGGGAGCCTGAGAAACGGCTACCACATCCAAGGAAGGCAGCAGGCGCGCAAATTACCCAAT
>PIMN-1
TTGGAAGGGATGCATTTTTTAGATAAAAGGCCGGCGCGGGCTTGCCCGCTTCTCCGGTGAATCATGATAACTCGACGGATCGCACAGCCCTTGTGCTGGCGATGCTTCATTCAAATTTCTGCCCTATCAACTTTCGATGGTAGGATAGAGGCCTACCATGGTGGTGACGGGTGACGGAGAATTAGGGTTCGATTCCGGAGAGGGAGCCTGAGAAACGGCTACCACATCCAAGGAAGGCAGCAGGCGCGCAAATTACCCAAT
>PIMN-8
TTGGAAGGGATGCATTTTTTAGATAAAAGGCCGGCGCGGGCTTGCCCGCTTCTCCGGTGAATCATGATAACTCGACGGATCGCACAGCCCTTGTGCTGGCGATGCTTCATTCAAATTTCTGCCCTATCAACTTTCGATGGTAGGATAGAGGCCTACCATGGTGGTGACGGGTGACGGAGAATTAGGGTTCGATTCCGGAGAGGGAGCCTGAGAAACGGCTACCACATCCAAGGAAGGCAGCAGGCGCGCAAATTACCCAAT
>PIMN-6
TTGGAAGGGATGCATTTTTTAGATAAAAGGCCGGCGCGGGCTTGCCCGCTTCTCCGGTGAATCATGATAACTCGACGGATCGCACAGCCCTTGTGCTGGCGATGCTTCATTCAAATTTCTGCCCTATCAACTTTCGATGGTAGGATAGAGGCCTACCATGGTGGTGACGGGTGACGGAGAATTAGGGTTCGATTCCGGAGAGGGAGCCTGAGAAACGGCTACCACATCCAAGGAAGGCAGCAGGCGCGCAAATTACCCAAT
>PIMN-4
TTGGAAGGGATGCATTTTTTAGATAAAAGGCCGGCGCGGGCTTGCCCGCTTCTCCGGTGAATCATGATAACTCGACGGATCGCACAGCCCTTGTGCTGGCGATGCTTCATTCAAATTTCTGCCCTATCAACTTTCGATGGTAGGATAGAGGCCTACCATGGTGGTGACGGGTGACGGAGAATTAGGGTTCGATTCCGGAGAGGGAGCCTGAGAAACGGCTACCACATCCAAGGAAGGCAGCAGGCGCGCAAATTACCCAAT
>PIMN-2
TTGGAAGGGATGCATTTTTTAGATAAAAGGCCGGCGCGGGCTTGCCCGCTTCTCCGGTGAATCATGATAACTCGACGGATCGCACAGCCCTTGTGCTGGCGATGCTTCATTCAAATTTCTGCCCTATCAACTTTCGATGGTAGGATAGAGGCCTACCATGGTGGTGACGGGTGACGGAGAATTAGGGTTCGATTCCGGAGAGGGAGCCTGAGAAACGGCTACCACATCCAAGGAAGGCAGCAGGCGCGCAAATTACCCAAT
>PIMN-14
TTGGAAGGGATGCATTTTTTAGATAAAAGGCCGGCGCGGGCTTGCCCGCTTCTCCGGTGAATCATGATAACTCGACGGATCGCACAGCCCTTGTGCTGGCGATGCTTCATTCAAATTTCTGCCCTATCAACTTTCGATGGTAGGATAGAGGCCTACCATGGTGGTGACGGGTGACGGAGAATTAGGGTTCGATTCCGGAGAGGGAGCCTGAGAAACGGCTACCACATCCAAGGAAGGCAGCAGGCGCGCAAATTACCCAAT
>PIMN-3
TTGGAAGGGATGCATTTTTTAGATAAAAGGCCGGCGCGGGCTTGCCCGCTTCTCCGGTGAATCATGATAACTCGACGGATCGCACAGCCCTTGTGCTGGCGATGCTTCATTCAAATTTCTGCCCTATCAACTTTCGATGGTAGGATAGAGGCCTACCATGGTGGTGACGGGTGACGGAGAATTAGGGTTCGATTCCGGAGAGGGAGCCTGAGAAACGGCTACCACATCCAAGGAAGGCAGCAGGCGCGCAAATTACCCAAT
>PIMN-13
TTGGAAGGGATGCATTTTTTAGATAAAAGGCCGGCGCGGGCTTGCCCGCTTCTCCGGTGAATCATGATAACTCGACGGATCGCACAGCCCTTGTGCTGGCGATGCTTCATTCAAATTTCTGCCCTATCAACTTTCGATGGTAGGATAGAGGCCTACCATGGTGGTGACGGGTGACGGAGAATTAGGGTTCGATTCCGGAGAGGGAGCCTGAGAAACGGCTACCACATCCAAGGAAGGCAGCAGGCGCGCAAATTACCCAAT
>PIMN-5
TTGGAAGGGATGCATTTTTTAGATAAAAGGCCGGCGCGGGCTTGCCCGCTTCTCCGGTGAATCATGATAACTCGACGGATCGCACAGCCCTTGTGCTGGCGATGCTTCATTCAAATTTCTGCCCTATCAACTTTCGATGGTAGGATAGAGGCCTACCATGGTGGTGACGGGTGACGGAGAATTAGGGTTCGATTCCGGAGAGGGAGCCTGAGAAACGGCTACCACATCCAAGGAAGGCAGCAGGCGCGCAAATTACCCAAT
>PIMN-17
TTGGAAGGGATGCATTTTTTAGATAAAAGGCCGGCGCGGGCTTGCCCGCTTCTCCGGTGAATCATGATAACTCGACGGATCGCACAGCCCTTGTGCTGGCGATGCTTCATTCAAATTTCTGCCCTATCAACTTTCGATGGTAGGATAGAGGCCTACCATGGTGGTGACGGGTGACGGAGAATTAGGGTTCGATTCCGGAGAGGGAGCCTGAGAAACGGCTACCACATCCAAGGAAGGCAGCAGGCGCGCAAATTACCCAAT
>PIMN-9
TTGGAAGGGATGCATTTTTTAGATAAAAGGCCGGCGCGGGCTTGCCCGCTTCTCCGGTGAATCATGATAACTCGACGGATCGCACAGCCCTTGTGCTGGCGATGCTTCATTCAAATTTCTGCCCTATCAACTTTCGATGGTAGGATAGAGGCCTACCATGGTGGTGACGGGTGACGGAGAATTAGGGTTCGATTCCGGAGAGGGAGCCTGAGAAACGGCTACCACATCCAAGGAAGGCAGCAGGCGCGCAAATTACCCAAT
>PIMN-18
TTGGAAGGGATGCATTTTTTAGATAAAAGGCCGGCGCGGGCTTGCCCGCTTCTCCGGTGAATCATGATAACTCGACGGATCGCACAGCCCTTGTGCTGGCGATGCTTCATTCAAATTTCTGCCCTATCAACTTTCGATGGTAGGATAGAGGCCTACCATGGTGGTGACGGGTGACGGAGAATTAGGGTTCGATTCCGGAGAGGGAGCCTGAGAAACGGCTACCACATCCAAGGAAGGCAGCAGGCGCGCAAATTACCCAAT
>PISB-8
TTGGAAGGGATGCATTTTTTAGATAAAAGGCCGGCGCGGGCTTGCCCGCTTCTCCGGTGAATCATGATAACTCGACGGATCGCACAGCCCTTGTGCTGGCGATGCTTCATTCAAATTTCTGCCCTATCAACTTTCGATGGTAGGATAGAGGCCTACCATGGTGGTGACGGGTGACGGAGAATTAGGGTTCGATTCCGGAGAGGGAGCCTGAGAAACGGCTACCACATCCAAGGAAGGCAGCAGGCGCGCAAATTACCCAAT
>PISB-9
TTGGAAGGGATGCATTTTTTAGATAAAAGGCCGGCGCGGGCTTGCCCGCTTCTCCGGTGAATCATGATAACTCGACGGATCGCACAGCCCTTGTGCTGGCGATGCTTCATTCAAATTTCTGCCCTATCAACTTTCGATGGTAGGATAGAGGCCTACCATGGTGGTGACGGGTGACGGAGAATTAGGGTTCGATTCCGGAGAGGGAGCCTGAGAAACGGCTACCACATCCAAGGAAGGCAGCAGGCGCGCAAATTACCCAAT
>PISB-10
TTGGAAGGGATGCATTTTTTAGATAAAAGGCCGGCGCGGGCTTGCCCGCTTCTCCGGTGAATCATGATAACTCGACGGATCGCACAGCCCTTGTGCTGGCGATGCTTCATTCAAATTTCTGCCCTATCAACTTTCGATGGTAGGATAGAGGCCTACCATGGTGGTGACGGGTGACGGAGAATTAGGGTTCGATTCCGGAGAGGGAGCCTGAGAAACGGCTACCACATCCAAGGAAGGCAGCAGGCGCGCAAATTACCCAAT
>PISB-18
TTGGAAGGGATGCATTTTTTAGATAAAAGGCCGGCGCGGGCTTGCCCGCTTCTCCGGTGAATCATGATAACTCGACGGATCGCACAGCCCTTGTGCTGGCGATGCTTCATTCAAATTTCTGCCCTATCAACTTTCGATGGTAGGATAGAGGCCTACCATGGTGGTGACGGGTGACGGAGAATTAGGGTTCGATTCCGGAGAGGGAGCCTGAGAAACGGCTACCACATCCAAGGAAGGCAGCAGGCGCGCAAATTACCCAAT
>PISB-16
TTGGAAGGGATGCATTTTTTAGATAAAAGGCCGGCGCGGGCTTGCCCGCTTCTCCGGTGAATCATGATAACTCGACGGATCGCACAGCCCTTGTGCTGGCGATGCTTCATTCAAATTTCTGCCCTATCAACTTTCGATGGTAGGATAGAGGCCTACCATGGTGGTGACGGGTGACGGAGAATTAGGGTTCGATTCCGGAGAGGGAGCCTGAGAAACGGCTACCACATCCAAGGAAGGCAGCAGGCGCGCAAATTACCCAAT
>PISB-14
TTGGAAGGGATGCATTTTTTAGATAAAAGGCCGGCGCGGGCTTGCCCGCTTCTCCGGTGAATCATGATAACTCGACGGATCGCACAGCCCTTGTGCTGGCGATGCTTCATTCAAATTTCTGCCCTATCAACTTTCGATGGTAGGATAGAGGCCTACCATGGTGGTGACGGGTGACGGAGAATTAGGGTTCGATTCCGGAGAGGGAGCCTGAGAAACGGCTACCACATCCAAGGAAGGCAGCAGGCGCGCAAATTACCCAAT
>PISB-7
TTGGAAGGGATGCATTTTTTAGATAAAAGGCCGGCGCGGGCTTGCCCGCTTCTCCGGTGAATCATGATAACTCGACGGATCGCACAGCCCTTGTGCTGGCGATGCTTCATTCAAATTTCTGCCCTATCAACTTTCGATGGTAGGATAGAGGCCTACCATGGTGGTGACGGGTGACGGAGAATTAGGGTTCGATTCCGGAGAGGGAGCCTGAGAAACGGCTACCACATCCAAGGAAGGCAGCAGGCGCGCAAATTACCCAAT
>PISB-17
TTGGAAGGGATGCATTTTTTAGATAAAAGGCCGGCGCGGGCTTGCCCGCTTCTCCGGTGAATCATGATAACTCGACGGATCGCACAGCCCTTGTGCTGGCGATGCTTCATTCAAATTTCTGCCCTATCAACTTTCGATGGTAGGATAGAGGCCTACCATGGTGGTGACGGGTGACGGAGAATTAGGGTTCGATTCCGGAGAGGGAGCCTGAGAAACGGCTACCACATCCAAGGAAGGCAGCAGGCGCGCAAATTACCCAAT
>PISB-6
TTGGAAGGGATGCATTTTTTAGATAAAAGGCCGGCGCGGGCTTGCCCGCTTCTCCGGTGAATCATGATAACTCGACGGATCGCACAGCCCTTGTGCTGGCGATGCTTCATTCAAATTTCTGCCCTATCAACTTTCGATGGTAGGATAGAGGCCTACCATGGTGGTGACGGGTGACGGAGAATTAGGGTTCGATTCCGGAGAGGGAGCCTGAGAAACGGCTACCACATCCAAGGAAGGCAGCAGGCGCGCAAATTACCCAAT
>PISB-12
TTGGAAGGGATGCATTTTTTAGATAAAAGGCCGGCGCGGGCTTGCCCGCTTCTCCGGTGAATCATGATAACTCGACGGATCGCACAGCCCTTGTGCTGGCGATGCTTCATTCAAATTTCTGCCCTATCAACTTTCGATGGTAGGATAGAGGCCTACCATGGTGGTGACGGGTGACGGAGAATTAGGGTTCGATTCCGGAGAGGGAGCCTGAGAAACGGCTACCACATCCAAGGAAGGCAGCAGGCGCGCAAATTACCCAAT
>PISB-3
TTGGAAGGGATGCATTTTTTAGATAAAAGGCCGGCGCGGGCTTGCCCGCTTCTCCGGTGAATCATGATAACTCGACGGATCGCACAGCCCTTGTGCTGGCGATGCTTCATTCAAATTTCTGCCCTATCAACTTTCGATGGTAGGATAGAGGCCTACCATGGTGGTGACGGGTGACGGAGAATTAGGGTTCGATTCCGGAGAGGGAGCCTGAGAAACGGCTACCACATCCAAGGAAGGCAGCAGGCGCGCAAATTACCCAAT
>PISB-13
TTGGAAGGGATGCATTTTTTAGATAAAAGGCCGGCGCGGGCTTGCCCGCTTCTCCGGTGAATCATGATAACTCGACGGATCGCACAGCCCTTGTGCTGGCGATGCTTCATTCAAATTTCTGCCCTATCAACTTTCGATGGTAGGATAGAGGCCTACCATGGTGGTGACGGGTGACGGAGAATTAGGGTTCGATTCCGGAGAGGGAGCCTGAGAAACGGCTACCACATCCAAGGAAGGCAGCAGGCGCGCAAATTACCCAAT
>PISB-15
TTGGAAGGGATGCATTTTTTAGATAAAAGGCCGGCGCGGGCTTGCCCGCTTCTCCGGTGAATCATGATAACTCGACGGATCGCACAGCCCTTGTGCTGGCGATGCTTCATTCAAATTTCTGCCCTATCAACTTTCGATGGTAGGATAGAGGCCTACCATGGTGGTGACGGGTGACGGAGAATTAGGGTTCGATTCCGGAGAGGGAGCCTGAGAAACGGCTACCACATCCAAGGAAGGCAGCAGGCGCGCAAATTACCCAAT
>PISB-11
TTGGAAGGGATGCATTTTTTAGATAAAAGGCCGGCGCGGGCTTGCCCGCTTCTCCGGTGAATCATGATAACTCGACGGATCGCACAGCCCTTGTGCTGGCGATGCTTCATTCAAATTTCTGCCCTATCAACTTTCGATGGTAGGATAGAGGCCTACCATGGTGGTGACGGGTGACGGAGAATTAGGGTTCGATTCCGGAGAGGGAGCCTGAGAAACGGCTACCACATCCAAGGAAGGCAGCAGGCGCGCAAATTACCCAAT
>PISB-4
TTGGAAGGGATGCATTTTTTAGATAAAAGGCCGGCGCGGGCTTGCCCGCTTCTCCGGTGAATCATGATAACTCGACGGATCGCACAGCCCTTGTGCTGGCGATGCTTCATTCAAATTTCTGCCCTATCAACTTTCGATGGTAGGATAGAGGCCTACCATGGTGGTGACGGGTGACGGAGAATTAGGGTTCGATTCCGGAGAGGGAGCCTGAGAAACGGCTACCACATCCAAGGAAGGCAGCAGGCGCGCAAATTACCCAAT
>PISB-1
TTGGAAGGGATGCATTTTTTAGATAAAAGGCCGGCGCGGGCTTGCCCGCTTCTCCGGTGAATCATGATAACTCGACGGATCGCACAGCCCTTGTGCTGGCGATGCTTCATTCAAATTTCTGCCCTATCAACTTTCGATGGTAGGATAGAGGCCTACCATGGTGGTGACGGGTGACGGAGAATTAGGGTTCGATTCCGGAGAGGGAGCCTGAGAAACGGCTACCACATCCAAGGAAGGCAGCAGGCGCGCAAATTACCCAAT
>PISB-2
TTGGAAGGGATGCATTTTTTAGATAAAAGGCCGGCGCGGGCTTGCCCGCTTCTCCGGTGAATCATGATAACTCGACGGATCGCACAGCCCTTGTGCTGGCGATGCTTCATTCAAATTTCTGCCCTATCAACTTTCGATGGTAGGATAGAGGCCTACCATGGTGGTGACGGGTGACGGAGAATTAGGGTTCGATTCCGGAGAGGGAGCCTGAGAAACGGCTACCACATCCAAGGAAGGCAGCAGGCGCGCAAATTACCCAAT
>PISB-5
TTGGAAGGGATGCATTTTTTAGATAAAAGGCCGGCGCGGGCTTGCCCGCTTCTCCGGTGAATCATGATAACTCGACGGATCGCACAGCCCTTGTGCTGGCGATGCTTCATTCAAATTTCTGCCCTATCAACTTTCGATGGTAGGATAGAGGCCTACCATGGTGGTGACGGGTGACGGAGAATTAGGGTTCGATTCCGGAGAGGGAGCCTGAGAAACGGCTACCACATCCAAGGAAGGCAGCAGGCGCGCAAATTACCCAAT
>PISQ-1
TTGGAAGGGATGCATTTTTTAGATAAAAGGCCGGCGCGGGCTTGCCCGCTTCTCCGGTGAATCATGATAACTCGACGGATCGCACAGCCCTTGTGCTGGCGATGCTTCATTCAAATTTCTGCCCTATCAACTTTCGATGGTAGGATAGAGGCCTACCATGGTGGTGACGGGTGACGGAGAATTAGGGTTCGATTCCGGAGAGGGAGCCTGAGAAACGGCTACCACATCCAAGGAAGGCAGCAGGCGCGCAAATTACCCAAT
>PISQ-2
TTGGAAGGGATGCATTTTTTAGATAAAAGGCCGGCGCGGGCTTGCCCGCTTCTCCGGTGAATCATGATAACTCGACGGATCGCACAGCCCTTGTGCTGGCGATGCTTCATTCAAATTTCTGCCCTATCAACTTTCGATGGTAGGATAGAGGCCTACCATGGTGGTGACGGGTGACGGAGAATTAGGGTTCGATTCCGGAGAGGGAGCCTGAGAAACGGCTACCACATCCAAGGAAGGCAGCAGGCGCGCAAATTACCCAAT
>PIST-6
TTGGAAGGGATGCATTTTTTAGATAAAAGGCCGGCGCGGGCTTGCCCGCTTCTCCGGTGAATCATGATAACTCGACGGATCGCACAGCCCTTGTGCTGGCGATGCTTCATTCAAATTTCTGCCCTATCAACTTTCGATGGTAGGATAGAGGCCTACCATGGTGGTGACGGGTGACGGAGAATTAGGGTTCGATTCCGGAGAGGGAGCCTGAGAAACGGCTACCACATCCAAGGAAGGCAGCAGGCGCGCAAATTACCCAAT
>PIST-1
TTGGAAGGGATGCATTTTTTAGATAAAAGGCCGGCGCGGGCTTGCCCGCTTCTCCGGTGAATCATGATAACTCGACGGATCGCACAGCCCTTGTGCTGGCGATGCTTCATTCAAATTTCTGCCCTATCAACTTTCGATGGTAGGATAGAGGCCTACCATGGTGGTGACGGGTGACGGAGAATTAGGGTTCGATTCCGGAGAGGGAGCCTGAGAAACGGCTACCACATCCAAGGAAGGCAGCAGGCGCGCAAATTACCCAAT
>PICH-X2
TTGGAAGGGATGCATTTTTTAGATAAAAGGCCGGCGCGGGCTTGCCCGCTTCTCCGGTGAATCATGATAACTCGACGGATCGCACAGCCCTTGTGCTGGCGATGCTTCATTCAAATTTCTGCCCTATCAACTTTCGATGGTAGGATAGAGGCCTACCATGGTGGTGACGGGTGACGGAGAATTAGGGTTCGATTCCGGAGAGGGAGCCTGAGAAACGGCTACCACATCCAAGGAAGGCAGCAGGCGCGCAAATTACCCAAT
>PIST-3
TTGGAAGGGATGCATTTTTTAGATAAAAGGCCGGCGCGGGCTTGCCCGCTTCTCCGGTGAATCATGATAACTCGACGGATCGCACAGCCCTTGTGCTGGCGATGCTTCATTCAAATTTCTGCCCTATCAACTTTCGATGGTAGGATAGAGGCCTACCATGGTGGTGACGGGTGACGGAGAATTAGGGTTCGATTCCGGAGAGGGAGCCTGAGAAACGGCTACCACATCCAAGGAAGGCAGCAGGCGCGCAAATTACCCAAT
>PIST-19
TTGGAAGGGATGCATTTTTTAGATAAAAGGCCGGCGCGGGCTTGCCCGCTTCTCCGGTGAATCATGATAACTCGACGGATCGCACAGCCCTTGTGCTGGCGATGCTTCATTCAAATTTCTGCCCTATCAACTTTCGATGGTAGGATAGAGGCCTACCATGGTGGTGACGGGTGACGGAGAATTAGGGTTCGATTCCGGAGAGGGAGCCTGAGAAACGGCTACCACATCCAAGGAAGGCAGCAGGCGCGCAAATTACCCAAT
>PIST-14
TTGGAAGGGATGCATTTTTTAGATAAAAGGCCGGCGCGGGCTTGCCCGCTTCTCCGGTGAATCATGATAACTCGACGGATCGCACAGCCCTTGTGCTGGCGATGCTTCATTCAAATTTCTGCCCTATCAACTTTCGATGGTAGGATAGAGGCCTACCATGGTGGTGACGGGTGACGGAGAATTAGGGTTCGATTCCGGAGAGGGAGCCTGAGAAACGGCTACCACATCCAAGGAAGGCAGCAGGCGCGCAAATTACCCAAT
>PIST-13
TTGGAAGGGATGCATTTTTTAGATAAAAGGCCGGCGCGGGCTTGCCCGCTTCTCCGGTGAATCATGATAACTCGACGGATCGCACAGCCCTTGTGCTGGCGATGCTTCATTCAAATTTCTGCCCTATCAACTTTCGATGGTAGGATAGAGGCCTACCATGGTGGTGACGGGTGACGGAGAATTAGGGTTCGATTCCGGAGAGGGAGCCTGAGAAACGGCTACCACATCCAAGGAAGGCAGCAGGCGCGCAAATTACCCAAT
>PICH-X3
TTGGAAGGGATGCATTTTTTAGATAAAAGGCCGGCGCGGGCTTGCCCGCTTCTCCGGTGAATCATGATAACTCGACGGATCGCACAGCCCTTGTGCTGGCGATGCTTCATTCAAATTTCTGCCCTATCAACTTTCGATGGTAGGATAGAGGCCTACCATGGTGGTGACGGGTGACGGAGAATTAGGGTTCGATTCCGGAGAGGGAGCCTGAGAAACGGCTACCACATCCAAGGAAGGCAGCAGGCGCGCAAATTACCCAAT
>PIST-5
TTGGAAGGGATGCATTTTTTAGATAAAAGGCCGGCGCGGGCTTGCCCGCTTCTCCGGTGAATCATGATAACTCGACGGATCGCACAGCCCTTGTGCTGGCGATGCTTCATTCAAATTTCTGCCCTATCAACTTTCGATGGTAGGATAGAGGCCTACCATGGTGGTGACGGGTGACGGAGAATTAGGGTTCGATTCCGGAGAGGGAGCCTGAGAAACGGCTACCACATCCAAGGAAGGCAGCAGGCGCGCAAATTACCCAAT
>PICH-X1
TTGGAAGGGATGCATTTTTTAGATAAAAGGCCGGCGCGGGCTTGCCCGCTTCTCCGGTGAATCATGATAACTCGACGGATCGCACAGCCCTTGTGCTGGCGATGCTTCATTCAAATTTCTGCCCTATCAACTTTCGATGGTAGGATAGAGGCCTACCATGGTGGTGACGGGTGACGGAGAATTAGGGTTCGATTCCGGAGAGGGAGCCTGAGAAACGGCTACCACATCCAAGGAAGGCAGCAGGCGCGCAAATTACCCAAT
>PIST-8
TTGGAAGGGATGCATTTTTTAGATAAAAGGCCGGCGCGGGCTTGCCCGCTTCTCCGGTGAATCATGATAACTCGACGGATCGCACAGCCCTTGTGCTGGCGATGCTTCATTCAAATTTCTGCCCTATCAACTTTCGATGGTAGGATAGAGGCCTACCATGGTGGTGACGGGTGACGGAGAATTAGGGTTCGATTCCGGAGAGGGAGCCTGAGAAACGGCTACCACATCCAAGGAAGGCAGCAGGCGCGCAAATTACCCAAT
>PIST-15
TTGGAAGGGATGCATTTTTTAGATAAAAGGCCGGCGCGGGCTTGCCCGCTTCTCCGGTGAATCATGATAACTCGACGGATCGCACAGCCCTTGTGCTGGCGATGCTTCATTCAAATTTCTGCCCTATCAACTTTCGATGGTAGGATAGAGGCCTACCATGGTGGTGACGGGTGACGGAGAATTAGGGTTCGATTCCGGAGAGGGAGCCTGAGAAACGGCTACCACATCCAAGGAAGGCAGCAGGCGCGCAAATTACCCAAT
>PIST-4
TTGGAAGGGATGCATTTTTTAGATAAAAGGCCGGCGCGGGCTTGCCCGCTTCTCCGGTGAATCATGATAACTCGACGGATCGCACAGCCCTTGTGCTGGCGATGCTTCATTCAAATTTCTGCCCTATCAACTTTCGATGGTAGGATAGAGGCCTACCATGGTGGTGACGGGTGACGGAGAATTAGGGTTCGATTCCGGAGAGGGAGCCTGAGAAACGGCTACCACATCCAAGGAAGGCAGCAGGCGCGCAAATTACCCAAT
>PIST-7
TTGGAAGGGATGCATTTTTTAGATAAAAGGCCGGCGCGGGCTTGCCCGCTTCTCCGGTGAATCATGATAACTCGACGGATCGCACAGCCCTTGTGCTGGCGATGCTTCATTCAAATTTCTGCCCTATCAACTTTCGATGGTAGGATAGAGGCCTACCATGGTGGTGACGGGTGACGGAGAATTAGGGTTCGATTCCGGAGAGGGAGCCTGAGAAACGGCTACCACATCCAAGGAAGGCAGCAGGCGCGCAAATTACCCAAT
>PIST-10
TTGGAAGGGATGCATTTTTTAGATAAAAGGCCGGCGCGGGCTTGCCCGCTTCTCCGGTGAATCATGATAACTCGACGGATCGCACAGCCCTTGTGCTGGCGATGCTTCATTCAAATTTCTGCCCTATCAACTTTCGATGGTAGGATAGAGGCCTACCATGGTGGTGACGGGTGACGGAGAATTAGGGTTCGATTCCGGAGAGGGAGCCTGAGAAACGGCTACCACATCCAAGGAAGGCAGCAGGCGCGCAAATTACCCAAT
>PIST-12
TTGGAAGGGATGCATTTTTTAGATAAAAGGCCGGCGCGGGCTTGCCCGCTTCTCCGGTGAATCATGATAACTCGACGGATCGCACAGCCCTTGTGCTGGCGATGCTTCATTCAAATTTCTGCCCTATCAACTTTCGATGGTAGGATAGAGGCCTACCATGGTGGTGACGGGTGACGGAGAATTAGGGTTCGATTCCGGAGAGGGAGCCTGAGAAACGGCTACCACATCCAAGGAAGGCAGCAGGCGCGCAAATTACCCAAT
>PIST-9
TTGGAAGGGATGCATTTTTTAGATAAAAGGCCGGCGCGGGCTTGCCCGCTTCTCCGGTGAATCATGATAACTCGACGGATCGCACAGCCCTTGTGCTGGCGATGCTTCATTCAAATTTCTGCCCTATCAACTTTCGATGGTAGGATAGAGGCCTACCATGGTGGTGACGGGTGACGGAGAATTAGGGTTCGATTCCGGAGAGGGAGCCTGAGAAACGGCTACCACATCCAAGGAAGGCAGCAGGCGCGCAAATTACCCAAT
>PIST-2
TTGGAAGGGATGCATTTTTTAGATAAAAGGCCGGCGCGGGCTTGCCCGCTTCTCCGGTGAATCATGATAACTCGACGGATCGCACAGCCCTTGTGCTGGCGATGCTTCATTCAAATTTCTGCCCTATCAACTTTCGATGGTAGGATAGAGGCCTACCATGGTGGTGACGGGTGACGGAGAATTAGGGTTCGATTCCGGAGAGGGAGCCTGAGAAACGGCTACCACATCCAAGGAAGGCAGCAGGCGCGCAAATTACCCAAT
>PIST-11
TTGGAAGGGATGCATTTTTTAGATAAAAGGCCGGCGCGGGCTTGCCCGCTTCTCCGGTGAATCATGATAACTCGACGGATCGCACAGCCCTTGTGCTGGCGATGCTTCATTCAAATTTCTGCCCTATCAACTTTCGATGGTAGGATAGAGGCCTACCATGGTGGTGACGGGTGACGGAGAATTAGGGTTCGATTCCGGAGAGGGAGCCTGAGAAACGGCTACCACATCCAAGGAAGGCAGCAGGCGCGCAAATTACCCAAT
>PILA-17
TTGGAAGGGATGCATTTTTTAGATAAAAGGCCGGCGCGGGCTTGCCCGCTTCTCCGGTGAATCATGATAACTCGACGGATCGCACAGCCCTTGTGCTGGCGATGCTTCATTCAAATTTCTGCCCTATCAACTTTCGATGGTAGGATAGAGGCCTACCATGGTGGTGACGGGTGACGGAGAATTAGGGTTCGATTCCGGAGAGGGAGCCTGAGAAACGGCTACCACATCCAAGGAAGGCAGCAGGCGCGCAAATTACCCAAT
>PILA-28
TTGGAAGGGATGCATTTTTTAGATAAAAGGCCGGCGCGGGCTTGCCCGCTTCTCCGGTGAATCATGATAACTCGACGGATCGCACAGCCCTTGTGCTGGCGATGCTTCATTCAAATTTCTGCCCTATCAACTTTCGATGGTAGGATAGAGGCCTACCATGGTGGTGACGGGTGACGGAGAATTAGGGTTCGATTCCGGAGAGGGAGCCTGAGAAACGGCTACCACATCCAAGGAAGGCAGCAGGCGCGCAAATTACCCAAT
>PILA-26
TTGGAAGGGATGCATTTTTTAGATAAAAGGCCGGCGCGGGCTTGCCCGCTTCTCCGGTGAATCATGATAACTCGACGGATCGCACAGCCCTTGTGCTGGCGATGCTTCATTCAAATTTCTGCCCTATCAACTTTCGATGGTAGGATAGAGGCCTACCATGGTGGTGACGGGTGACGGAGAATTAGGGTTCGATTCCGGAGAGGGAGCCTGAGAAACGGCTACCACATCCAAGGAAGGCAGCAGGCGCGCAAATTACCCAAT
>PILA-29
TTGGAAGGGATGCATTTTTTAGATAAAAGGCCGGCGCGGGCTTGCCCGCTTCTCCGGTGAATCATGATAACTCGACGGATCGCACAGCCCTTGTGCTGGCGATGCTTCATTCAAATTTCTGCCCTATCAACTTTCGATGGTAGGATAGAGGCCTACCATGGTGGTGACGGGTGACGGAGAATTAGGGTTCGATTCCGGAGAGGGAGCCTGAGAAACGGCTACCACATCCAAGGAAGGCAGCAGGCGCGCAAATTACCCAAT
>PILA-24
TTGGAAGGGATGCATTTTTTAGATAAAAGGCCGGCGCGGGCTTGCCCGCTTCTCCGGTGAATCATGATAACTCGACGGATCGCACAGCCCTTGTGCTGGCGATGCTTCATTCAAATTTCTGCCCTATCAACTTTCGATGGTAGGATAGAGGCCTACCATGGTGGTGACGGGTGACGGAGAATTAGGGTTCGATTCCGGAGAGGGAGCCTGAGAAACGGCTACCACATCCAAGGAAGGCAGCAGGCGCGCAAATTACCCAAT
>PILA-22
TTGGAAGGGATGCATTTTTTAGATAAAAGGCCGGCGCGGGCTTGCCCGCTTCTCCGGTGAATCATGATAACTCGACGGATCGCACAGCCCTTGTGCTGGCGATGCTTCATTCAAATTTCTGCCCTATCAACTTTCGATGGTAGGATAGAGGCCTACCATGGTGGTGACGGGTGACGGAGAATTAGGGTTCGATTCCGGAGAGGGAGCCTGAGAAACGGCTACCACATCCAAGGAAGGCAGCAGGCGCGCAAATTACCCAAT
>PILA-18
TTGGAAGGGATGCATTTTTTAGATAAAAGGCCGGCGCGGGCTTGCCCGCTTCTCCGGTGAATCATGATAACTCGACGGATCGCACAGCCCTTGTGCTGGCGATGCTTCATTCAAATTTCTGCCCTATCAACTTTCGATGGTAGGATAGAGGCCTACCATGGTGGTGACGGGTGACGGAGAATTAGGGTTCGATTCCGGAGAGGGAGCCTGAGAAACGGCTACCACATCCAAGGAAGGCAGCAGGCGCGCAAATTACCCAAT
>PILA-23
TTGGAAGGGATGCATTTTTTAGATAAAAGGCCGGCGCGGGCTTGCCCGCTTCTCCGGTGAATCATGATAACTCGACGGATCGCACAGCCCTTGTGCTGGCGATGCTTCATTCAAATTTCTGCCCTATCAACTTTCGATGGTAGGATAGAGGCCTACCATGGTGGTGACGGGTGACGGAGAATTAGGGTTCGATTCCGGAGAGGGAGCCTGAGAAACGGCTACCACATCCAAGGAAGGCAGCAGGCGCGCAAATTACCCAAT
>PILA-21
TTGGAAGGGATGCATTTTTTAGATAAAAGGCCGGCGCGGGCTTGCCCGCTTCTCCGGTGAATCATGATAACTCGACGGATCGCACAGCCCTTGTGCTGGCGATGCTTCATTCAAATTTCTGCCCTATCAACTTTCGATGGTAGGATAGAGGCCTACCATGGTGGTGACGGGTGACGGAGAATTAGGGTTCGATTCCGGAGAGGGAGCCTGAGAAACGGCTACCACATCCAAGGAAGGCAGCAGGCGCGCAAATTACCCAAT
>PILA-19
TTGGAAGGGATGCATTTTTTAGATAAAAGGCCGGCGCGGGCTTGCCCGCTTCTCCGGTGAATCATGATAACTCGACGGATCGCACAGCCCTTGTGCTGGCGATGCTTCATTCAAATTTCTGCCCTATCAACTTTCGATGGTAGGATAGAGGCCTACCATGGTGGTGACGGGTGACGGAGAATTAGGGTTCGATTCCGGAGAGGGAGCCTGAGAAACGGCTACCACATCCAAGGAAGGCAGCAGGCGCGCAAATTACCCAAT
>PILA-27
TTGGAAGGGATGCATTTTTTAGATAAAAGGCCGGCGCGGGCTTGCCCGCTTCTCCGGTGAATCATGATAACTCGACGGATCGCACAGCCCTTGTGCTGGCGATGCTTCATTCAAATTTCTGCCCTATCAACTTTCGATGGTAGGATAGAGGCCTACCATGGTGGTGACGGGTGACGGAGAATTAGGGTTCGATTCCGGAGAGGGAGCCTGAGAAACGGCTACCACATCCAAGGAAGGCAGCAGGCGCGCAAATTACCCAAT
>PILA-20
TTGGAAGGGATGCATTTTTTAGATAAAAGGCCGGCGCGGGCTTGCCCGCTTCTCCGGTGAATCATGATAACTCGACGGATCGCACAGCCCTTGTGCTGGCGATGCTTCATTCAAATTTCTGCCCTATCAACTTTCGATGGTAGGATAGAGGCCTACCATGGTGGTGACGGGTGACGGAGAATTAGGGTTCGATTCCGGAGAGGGAGCCTGAGAAACGGCTACCACATCCAAGGAAGGCAGCAGGCGCGCAAATTACCCAAT
>PIAL-AO
TTGGAAGGGATGCATTTTTTAGATAAAAGGCCGGCGCGGGCTTGCCCGCTTCTCCGGTGAATCATGATAACTCGACGGATCGCACAGCCCTTGTGCTGGCGATGCTTCATTCAAATTTCTGCCCTATCAACTTTCGATGGTAGGATAGAGGCCTACCATGGTGGTGACGGGTGACGGAGAATTAGGGTTCGATTCCGGAGAGGGAGCCTGAGAAACGGCTACCACATCCAAGGAAGGCAGCAGGCGCGCAAATTACCCAAT
