# Supplementary material for: An empirical evaluation of two-stage species tree inference strategies using a multilocus dataset from North American pines
Source: BMC Evol Biol. 2014 Mar 29;14:67. doi: 10.1186/1471-2148-14-67 (PMC4021425; doi:10.1186/1471-2148-14-67)
Supplement: Additional file 3 — Zip archive containing data filesDp,Dp,0,Ds,Ds,0, and a description of these files. [file 1471-2148-14-67-S3.zip › DeGiorgioEtAl_2014_AdditionalFile1/Dataset_Dp/0_15991_01.fas]

>PIAL-12
GTCAGGATTAGGGTTTTGTTGGACTTTAATTTGTAGACTGTATTGAGCATTAAAAATGGTTAAAATGATTTTATTCTTCAGGTACGGACATTTAAGGGGCACACTAATGAGAAGAACTTTGTGGGGCTTACAGTCAACTCTGAATACATAGCTTGTGGCAGTGAAACAAATGGGGTGTTTGTGTATCACAAGGTGTGCTGTAGTTTTGTTGGTTAACAAGATTTGCTACTATTGATTCTTTTACTTTCTCAAAGTCTGATTAAGTGTTTGGATTTCAGGCTATTTCAAAACCTGCTGCTTGGCATCAATTTGGAAGTCC
>PIAL-8
GTCAGGATTAGGGTTTTGTTGGACTTTAATTTGTAGACTGTATTGAGCATTAAAAATGGTTAAAATGATTTTATTCTTCAGGTACGGACATTTAAGGGGCACACTAATGAGAAGAACTTTGTGGGGCTTACAGTCAACTCTGAATACATAGCTTGTGGCAGTGAAACAAATGGGGTGTTTGTGTATCACAAGGTGTGCTGTAGTTTTGTTGGTTAACAAGATTTGCTACTATTGATTCTTTTACTTTCTCAAAGTCTGATTAAGTGTTTGGATTTCAGGCTATTTCAAAACCTGCTGCTTGGCATCAATTTGGAAGTCC
>PIAL-15
GTCAGGATTAGGGTTTTGTTGGACTTTAATTTGTAGACTGTATTGAGCATTAAAAATGGTTAAAATGATTTTATTCTTCAGGTACGGACATTTAAGGGGCACACTAATGAGAAGAACTTTGTGGGGCTTACAGTCAACTCTGAATACATAGCTTGTGGCAGTGAAACAAATGGGGTGTTTGTGTATCACAAGGTGTGCTGTAGTTTTGTTGGTTAACAATATTTGCTACTATTGATTCTTTTACTTTCTCAAAGTCTGATTAAGTGTTTGGATTTCAGGCTATTTCAAAACCTGCTGCTTGGCATCAATTTGGAAGTCC
>PIAL-10
GTCAGGATTAGGGTTTTGTTGGACTCTAATTTGTAGACTGTATTGAGCATTAAAAATGGTTAAAATGATTTTATTCTTCAGGTACGGACATTTAAGGGGCACACTAATGAGAAGAACTTTGTGGGGCTTACAGTCAACTCTGAATACATAGCTTGTGGCAGTGAAACAAATGGGGTGTTTGTGTATCACAAGGTGTGCTGTAGTTTTGTTGGTTAACAAGATTTGCTACTATTGATTCTTTTACTTTCTCAAAGTCTGATTAAGTGTTTGGATTTCAGGCTATTTCAAAACCTGCTGCTTGGCATCAATTTGGAAGTCC
>PIAL-5
GTCAGGATTAGGGTTTTGTTGGACTTTAATTTGTAGACTGTATTGAGCATTAAAAATGGTTAAAATGATTTTATTCTTCAGGTACGGACATTTAAGGGGCACACTAATGAGAAGAACTTTGTGGGGCTTACAGTCAACTCTGAATACATAGCTTGTGGCAGTGAAACAAATGGGGTGTTTGTGTATCACAAGGTGTGCTGTAGTTTTGTTGGTTAACAAGATTTGCTACTATTGATTCTTTTACTTTCTCAAAGTCTGATTAAGTGTTTGGATTTCAGGCTATTTCAAAACCTGCTGCTTGGCATCAATTTGGAAGTCC
>PIAL-13
GTCAGGATTAGGGTTTTGTTGGACTTTAATTTGTAGACTGTATTGAGCATTAAAAATGGTTAAAATGATTTTATTCTTCAGGTACGGACATTTAAGGGGCACACTAATGAGAAGAACTTTGTGGGGCTTACAGTCAACTCTGAATACATAGCTTGTGGCAGTGAAACAAATGGGGTGTTTGTGTATCACAAGGTGTGCTGTAGTTTTGTTGGTTAACAAGATTTGCTACTATTGATTCTTTTACTTTCTCAAAGTCTGATTAAGTGTTTGGATTTCAGGCTATTTCAAAACCTGCTGCTTGGCATCAATTTGGAAGTCC
>PIAL-2
GTCAGGATTAGGGTTTTGTTGGACTTTAATTTGTAGACTGTATTGAGCATTAAAAATGGTTAAAATGATTTTATTCTTCAGGTACGGACATTTAAGGGGCACACTAATGAGAAGAACTTTGTGGGGCTTACAGTCAACTCTGAATACATAGCTTGTGGCAGTGAAACAAATGGGGTGTTTGTGTATCACAAGGTGTGCTGTAGTTTTGTTGGTTAACAAGATTTGCTACTATTGATTCTTTTACTTTCTCAAAGTCTGATTAAGTGTTTGGATTTCAGGCTATTTCAAAACCTGCTGCTTGGCATCAATTTGGAAGTCC
>PIAL-17
GTCAGGATTAGGGTTTTGTTGGACTTTAATTTGTAGACTGTATTGAGCATTAAAAATGGTTAAAATGATTTTATTCTTCAGGTACGGACATTTAAGGGGCACACTAATGAGAAGAACTTTGTGGGGCTTACAGTCAACTCTGAATACATAGCTTGTGGCAGTGAAACAAATGGGGTGTTTGTGTATCACAAGGTGTGCTGTAGTTTTGTTGGTTAACAAGATTTGCTACTATTGATTCTTTTACTTTCTCAAAGTCTGATTAAGTGTTTGGATTTCAGGCTATTTCAAAACCTGCTGCTTGGCATCAATTTGGAAGTCC
>PIAL-4
GTCAGGATTAGGGTTTTGTTGGACTTTAATTTGTAGACTGTATTGAGCATTAAAAATGGTTAAAATGATTTTATTCTTCAGGTACGGACATTTAAGGGGCACACTAATGAGAAGAACTTTGTGGGGCTTACAGTCAACTCTGAATACATAGCTTGTGGCAGTGAAACAAATGGGGTGTTTGTGTATCACAAGGTGTGCTGTAGTTTTGTTGGTTAACAAGATTTGCTACTATTGATTCTTTTACTTTCTCAAAGTCTGATTAAGTGTTTGGATTTCAGGCTATTTCAAAACCTGCTGCTTGGCATCAATTTGGAAGTCC
>PIAL-6
GTCAGGATTAGGGTTTTGTTGGACTTTAATTTGTAGACTGTATTGAGCATTAAAAATGGTTAAAATGATTTTATTCTTCAGGTACGGACATTTAAGGGGCACACTAATGAGAAGAACTTTGTGGGGCTTACAGTCAACTCTGAATACATAGCTTGTGGCAGTGAAACAAATGGGGTGTTTGTGTATCACAAGGTGTGCTGTAGTTTTGTTGGTTAACAAGATTTGCTACTATTGATTCTTTTACTTTCTCAAAGTCTGATTAAGTGTTTGGATTTCAGGCTATTTCAAAACCTGCTGCTTGGCATCAATTTGGAAGTCC
>PIAL-16
GTCAGGATTAGGGTTTTGTTGGACTTTAATTTGTAGACTGTATTGAGCATTAAAAATGGTTAAAATGATTTTATTCTTCAGGTACGGACATTTAAGGGGCACACTAATGAGAAGAACTTTGTGGGGCTTACAGTCAACTCTGAATACATAGCTTGTGGCAGTGAAACAAATGGGGTGTTTGTGTATCACAAGGTGTGCTGTAGTTTTGTTGGTTAACAAGATTTGCTACTATTGATTCTTTTACTTTCTCAAAGTCTGATTAAGTGTTTGGATTTCAGGCTATTTCAAAACCTGCTGCTTGGCATCAATTTGGAAGTCC
>PIAY-7
GTCAGGATTAGGGTTTTGTTGGACTTTAATTTGTAGACTGTATTGAGCATTAAAAATGGTTAAAATGATTTTATTCTTCAGGTACGGACATTTAAGGGGCACACTAATGAGAAGAACTTTGTGGGGCTTACAGTCAACTCTGAGTACATAGCTTGTGGCAGTGAAACAAATGGGGTTTTTGTGTATCACAAGGTGTGCTTTAGTTTTGTTGGTTAACAAGATTCACTACTATTGATTCTTTCACTTTCTCAAAGTCTGATTAAGTGTTTGGATTTCAGGCTATTTCAAAACCTGCTGCTTGGCATCAATTTGGAAGTCC
>PIAY-18
GTCAGGATTAGGGTTTTGTTGGACTTTAATTTGTAGACTGTATTGAGCATTAAAAATGGTTAAAATGATTTTATTCTTCAGGTACGGACATTTAAGGGGCACACTAATGAGAAGAACTTTGTGGGGCTTACAGTCAACTCTGAGTACATAGCTTGTGGCAGTGAAACAAATGGGGTTTTTGTGTATCACAAGGTGTGCTTTAGTTTTGTTGGTTAACAAGATTCACTACTATTGATTCTTTCACTTTCTCAAAGTCTGATTAAGTGTTTGGATTTCAGGCTATTTCAAAACCTGCTGCTTGGCATCAATTTGGAAGTCC
>PIAY-8
GTCAGGATTAGGGTTTTGTTGGACTTTAATTTGTAGACTGTATTGAGCATTAAAAATGGTTAAAATGATTTTATTCTTCAGGTACGGACATTTAAGGGGCACACTAATGAGAAGAACTTTGTGGGGCTTACAGTCAACTCTGAGTACATAGCTTGTGGCAGTGAAACAAATGGGGTTTTTGTGTATCACAAGGTGTGCTTTAGTTTTGTTGGTTAACAAGATTCACTACTATTGATTCTTTCACTTTCTCAAAGTCTGATTAAGTGTTTGGATTTCAGGCTATTTCAAAACCTGCTGCTTGGCATCAATTTGGAAGTCC
>PIAY-15
GTCAGGATTAGGGTTTTGTTGGACTTTAATTTGTAGACTGTATTGAGCATTAAAAATGGTTAAAATGATTTTATTCTTCAGGTACGGACATTTAAGGGGCACACTAATGAGAAGAACTTTGTGGGGCTTACAGTCAACTCTGAGTACATAGCTTGTGGCAGTGAAACAAATGGGGTTTTTGTGTATCACAAGGTGTGCTTTAGTTTTGTTGGTTAACAAGATTCACTACTATTGATTCTTTCACTTTCTCAAAGTCTGATTAAGTGTTTGGATTTCAGGCTATTTCAAAACCTGCTGCTTGGCATCAATTTGGAAGTCC
>PIAY-2
GTCAGGATTAGGGTTTTGTTGGACTTTAATTTGTAGACTGTATTGAGCATTAAAAATGGTTAAAATGATTTTATTCTTCAGGTACGGACATTTAAGGGGCACACTAATGAGAAGAACTTTGTGGGGCTTACAGTCAACTCTGAGTACATAGCTTGTGGCAGTGAAACAAATGGGGTTTTTGTGTATCACAAGGTGTGCTTTAGTTTTGTTGGTTAACAAGATTCACTACTATTGATTCTTTCACTTTCTCAAAGTCTGATTAAGTGTTTGGATTTCAGGCTATTTCAAAACCTGCTGCTTGGCATCAATTTGGAAGTCC
>PIAY-4
GTCAGGATTAGGGTTTTGTTGGACTTTAATTTGTAGACTGTATTGAGCATTAAAAATGGTTAAAATGATTTTATTCTTCAGGTACGGACATTTAAGGGGCACACTAATGAGAAGAACTTTGTGGGGCTTACAGTCAACTCTGAGTACATAGCTTGTGGCAGTGAAACAAATGGGGTTTTTGTGTATCACAAGGTGTGCTTTAGTTTTGTTGGTTAACAAGATTCACTACTATTGATTCTTTCACTTTCTCAAAGTCTGATTAAGTGTTTGGATTTCAGGCTATTTCAAAACCTGCTGCTTGGCATCAATTTGGAAGTCC
>PIAY-9
GTCAGGATTAGGGTTTTGTTGGACTTTAATTTGTAGACTGTATTGAGCATTAAAAATGGTTAAAATGATTTTATTCTTCAGGTACGGACATTTAAGGGGCACACTAATGAGAAGAACTTTGTGGGGCTTACAGTCAACTCTGAGTACATAGCTTGTGGCAGTGAAACAAATGGGGTTTTTGTGTATCACAAGGTGTGCTTTAGTTTTGTTGGTTAACAAGATTCACTACTATTGATTCTTTCACTTTCTCAAAGTCTGATTAAGTGTTTGGATTTCAGGCTATTTCAAAACCTGCTGCTTGGCATCAATTTGGAAGTCC
>PIAY-5
GTCAGGATTAGGGTTTTGTTGGACTTTAATTTGTAGACTGTATTGAGCATTAAAAATGGTTAAAATGATTTTATTCTTCAGGTACGGACATTTAAGGGGCACACTAATGAGAAGAACTTTGTGGGGCTTACAGTCAACTCTGAGTACATAGCTTGTGGCAGTGAAACAAATGGGGTTTTTGTGTATCACAAGGTGTGCTTTAGTTTTGTTGGTTAACAAGATTCACTACTATTGATTCTTTCACTTTCTCAAAGTCTGATTAAGTGTTTGGATTTCAGGCTATTTCAAAACCTGCTGCTTGGCATCAATTTGGAAGTCC
>PIAY-14
GTCAGGATTAGGGTTTTGTTGGACTTTAATTTGTAGACTGTATTGAGCATTAAAAATGGTTAAAATGATTTTATTCTTCAGGTACGGACATTTAAGGGGCACACTAATGAGAAGAACTTTGTGGGGCTTACAGTCAACTCTGAGTACATAGCTTGTGGCAGTGAAACAAATGGGGTTTTTGTGTATCACAAGGTGTGCTTTAGTTTTGTTGGTTAACAAGATTCACTACTATTGATTCTTTCACTTTCTCAAAGTCTGATTAAGTGTTTGGATTTCAGGCTATTTCAAAACCTGCTGCTTGGCATCAATTTGGAAGTCC
>PIAY-3
GTCAGGATTAGGGTTTTGTTGGACTTTAATTTGTAGACTGTATTGAGCATTAAAAATGGTTAAAATGATTTTATTCTTCAGGTACGGACATTTAAGGGGCACACTAATGAGAAGAACTTTGTGGGGCTTACAGTCAACTCTGAGTACATAGCTTGTGGCAGTGAAACAAATGGGGTTTTTGTGTATCACAAGGTGTGCTTTAGTTTTGTTGGTTAACAAGATTCACTACTATTGATTCTTTCACTTTCTCAAAGTCTGATTAAGTGTTTGGATTTCAGGCTATTTCAAAACCTGCTGCTTGGCATCAATTTGGAAGTCC
>PIAY-10
GTCAGGATTAGGGTTTTGTTGGACTTTAATTTGTAGACTGTATTGAGCATTAAAAATGGTTAAAATGATTTTATTCTTCAGGTACGGACATTTAAGGGGCACACTAATGAGAAGAACTTTGTGGGGCTTACAGTCAACTCTGAGTACATAGCTTGTGGCAGTGAAACAAATGGGGTTTTTGTGTATCACAAGGTGTGCTTTAGTTTTGTTGGTTAACAAGATTCACTACTATTGATTCTTTCACTTTCTCAAAGTCTGATTAAGTGTTTGGATTTCAGGCTATTTCAAAACCTGCTGCTTGGCATCAATTTGGAAGTCC
>PIAY-19
GTCAGGATTAGGGTTTTGTTGGACTTTAATTTGTAGACTGTATTGAGCATTAAAAATGGTTAAAATGATTTTATTCTTCAGGTACGGACATTTAAGGGGCACACTAATGAGAAGAACTTTGTGGGGCTTACAGTCAACTCTGAGTACATAGCTTGTGGCAGTGAAACAAATGGGGTTTTTGTGTATCACAAGGTGTGCTTTAGTTTTGTTGGTTAACAAGATTCACTACTATTGATTCTTTCACTTTCTCAAAGTCTGATTAAGTGTTTGGATTTCAGGCTATTTCAAAACCTGCTGCTTGGCATCAATTTGGAAGTCC
>PIAY-13
GTCAGGATTAGGGTTTTGTTGGACTTTAATTTGTAGACTGTATTGAGCATTAAAAATGGTTAAAATGATTTTATTCTTCAGGTACGGACATTTAAGGGGCACACTAATGAGAAGAACTTTGTGGGGCTTACAGTCAACTCTGAGTACATAGCTTGTGGCAGTGAAACAAATGGGGTTTTTGTGTATCACAAGGTGTGCTTTAGTTTTGTTGGTTAACAAGATTCACTACTATTGATTCTTTCACTTTCTCAAAGTCTGATTAAGTGTTTGGATTTCAGGCTATTTCAAAACCTGCTGCTTGGCATCAATTTGGAAGTCC
>PIAY-17
GTCAGGATTAGGGTTTTGTTGGACTTTAATTTGTAGACTGTATTGAGCATTAAAAATGGTTAAAATGATTTTATTTTTCAGGTACGGACATTTAAGGGGCACACTAATGAGAAGAACTTTGTGGGGCTTACAGTCAACTCTGAGTACATAGCTTGTG--------ACAAATGGGGTTTTTGTGTATCACAAGGTGTGCTTTAGTTTTGTTGGTTAACAAGATTCACTACTATTGATTCTTTCACTTTCTCAAAGTCTGATTAAGTGTTTGGATTTCAGGCTATTTCAAAACCTGCTGCTTGGCATCAATTTGGAAGTCC
>PIAY-16
GTCAGGATTAGGGTTTTGTTGGACTTTAATTTGTAGACTGTATTGAGCATTAAAAATGGTTAAAATGATTTTATTCTTCAGGTACGGACATTTAAGGGGCACACTAATGAGAAGAACTTTGTGGGGCTTACAGTCAACTCTGAGTACATAGCTTGTGGCAGTGAAACAAATGGGGTTTTTGTGTATCACAAGGTGTGCTTTAGTTTTGTTGGTTAACAAGATTCACTACTATTGATTCTTTCACTTTCTCAAAGTCTGATTAAGTGTTTGGATTTCAGGCTATTTCAAAACCTGCTGCTTGGCATCAATTTGGAAGTCC
>PIAY-6
GTCAGGATTAGGGTTTTGTTGGACTTTAATTTGTAGACTGTATTGAGCATTAAAAATGGTTAAAATGATTTTATTCTTCAGGTACGGACATTTAAGGGGCACACTAATGAGAAGAACTTTGTGGGGCTTACAGTCAACTCTGAGTACATAGCTTGTGGCAGTGAAACAAATGGGGTTTTTGTGTATCACAAGGTGTGCTTTAGTTTTGTTGGTTAACAAGATTCACTACTATTGATTCTTTCACTTTCTCAAAGTCTGATTAAGTGTTTGGATTTCAGGCTATTTCAAAACCTGCTGCTTGGCATCAATTTGGAAGTCC
>PIBU-1
GTCAGGATTAGGGTTTTGTTGGACTTTAATTTGTAGACTGTATTGAGCATTAAAAATGGTTAAAATTATTTTATTCTTCAGGTACGGACATTTAAGGGGCACACTAATGAGAAGAACTTTGTGGGGCTTACAGTCAACTCTGAATACATAGCTTGTGGCAGTGAAACAAATGGGGTGTTTGTGTATCACAAGGTGTGCTGTAGTTTTGTTGGTTAACAAGATATGCTACTATTGATTCTTTCACTTTCTCAAAGTCTGATTAAGTGTTTGGATTTCAGGCTATTTCAAAACCTGCTGCTTGGCATCAATTTGGAAGTCC
>PIFL-3
GTCAGGATTAGGGTTTTGTTGGACTTTAATTTGTAGACTGTATTGAGCATTAAAAATGGTTAAAATGATTTTATTCTTCAGGTACGGACATTTAAGGGGCACACTAATGAGAAGAACTTTGTGGGGCTTACAGTCAACTCTGAGTACATAGCTTGTGGCAGTGAAACAAATGGGGTTTTTGTGTATCACAAGGTGTGCTTTAGTTTTGTTGGTTAACAAGATTCACTACTATTGATTCTTTCACTTTCTCAAAGTCTGATTAAGTGTTTGGATTTCAGGCTATTTCAAAACCTGCTGCTTGGCATCAATTTGGAAGTCC
>PIFL-12
NNNNNGATTAGGGTTTTGTTGGACTTTAATTTGTAGACTGTATTGAGCATTAAAAATGGTTAAAATGATTTTATTTTTCAGGTACGGACATTTAAGGGGCACACTAATGAGAAGAACTTTGTGGGGCTTACAGTCAACTCTGAGTACATAGCTTGTGGCAGTGAAACAAATGGGGTTTTTGTGTATCACAAGGTGTGCTTTAGTTTTGTTGGTTAACAAGATTCACTACTATTGATTCTTTCACTTTCTCAAAGTCTGATTAAGTGTTTGGATTTCAGGCTATTTCAAAACCTGCTGCTTGGCATCAATTTGGAAGTCC
>PIFL-5
NNNNNNNNNNNNNNNNNNNNNNNNNNNNNNNNNTAGACTGTATTGAGCATTAAAAATGGTTAAAATGATTTTATTCTTCAGGTACGGACATTTAAGGGGCACACTAATGAGAAGAACTTTGTGGGGCTTACAGTCAACTCTGAGTACATAGCTTGTGGCAGTGAAACAAATGGGGTTTTTGTGTATCACAAGGTGTGCTTTAGTTTTGTTGGTTAACAAGATTCACTACTATTGATTCTTTCACTTTCTCAAAGTCTGATTAAGTGTTTGGATTTCAGGCTATTTCAAAACCTGCTGCTTGGCATCAATTTGGAAGTCC
>PIFL-8
GTCAGGATTAGGGTTTTGTTGGACTTTAATTTGTAGACTGTATTGAGCATTAAAAATGGTTAAAATGATTTTATTCTTCAGGTACGGACATTTAAGGGGCACACTAATGAGAAGAACTTTGTGGGGCTTACAGTCAACTCTGAGTACATAGCTTGTGGCAGTGAAACAAATGGGGTTTTTGTGTATCACAAGGTGTGCTTTAGTTTTGTTGGTTAACAAGATTCACTACTATTGATTCTTTCACTTTCTCAAAGTCTGATTAAGTGTTTGGATTTCAGGCTATTTCAAAACCTGCTGCTTGGCATCAATTTGGAAGTCC
>PIFL-1
GTCAGGATTAGGGTTTTGTTGGACTTTAATTTGTAGACTGTATTGAGCATTAAAAATGGTTAAAATGATTTTATTCTTCAGGTACGGACATTTAAGGGGCACACTAATGAGAAGAACTTTGTGGGGCTTACAGTCAACTCTGAGTACATAGCTTGTGGCAGTGAAACAAATGGGGTTTTTGTGTATCACAAGGTGTGCTTTAGTTTTGTTGGTTAACAAGATTCACTACTATTGATTCTTTCACTTTCTCAAAGTCTGATTAAGTGTTTGGATTTCAGGCTATTTCAAAACCTGCTGCTTGGCATCAATTTGGAAGTCC
>PIFL-15
GTCAGGATTAGGGTTTTGTTGGACTTTAATTTGTAGACTGTATTGAGCATTAAAAATGGTTAAAATGATTTTATTCTTCAGGTACGGACATTTAAGGGGCACACTAATGAGAAGAACTTTGTGGGGCTTACAGTCAACTCTGAGTACATAGCTTGTGGCAGTGAAACAAATGGGGTTTTTGTGTATCACAAGGTGTGCTTTAGTTTTGTTGGTTAACAAGATTCACTACTATTGATTCTTTCACTTTCTCAAAGTCTGATTAAGTGTTTGGATTTCAGGCTATTTCAAAACCTGCTGCTTGGCATCAATTTGGAAGTCC
>PIFL-11
NNNNNNNNNAGGGTTTTGTTGGACTTTAATTTGTAGACTGTATTGAGCATTAAAAATGGTTAAAATGATTTTATTCTTCAGGTACGGACATTTAAGGGGCACACTAATGAGAAGAACTTTGTGGGGCTTACAGTCAACTCTGAGTACATAGCTTGTGGCAGTGAAACAAATGGGGTTTTTGTGTATCACAAGGTGTGCTTTATTTTTGTTGGTTAACAAGATTCACTACTATTGATTCTTTCACTTTCTCAAAGTCTGATTAAGTGTTTGGATTTCAGGCTATTTCAAAACCTGCTGCTTGGCATCAATTTGGAAGTCC
>PIFL-4
GTCAGGATTAGGGTTTTGTTGGACTTTAATTTGTAGACTGTATTGAGCATTAAAAATGGTTAAAATGATTTTATTCTTCAGGTACGGACATTTAAGGGGCACACTAATGAGAAGAACTTTGTGGGGCTTACAGTCAACTCTGAGTACATAGCTTGTGGCAGTGAAACAAATGGGGTTTTTGTGTATCACAAGGTGTGCTTTAGTTTTGTTGGTTAACAAGATTCACTACTATTGATTCTTTCACTTTCTCAAAGTCTGATTAAGTGTTTGGATTTCAGGCTATTTCAAAACCTGCTGCTTGGCATCAATTTGGAAGTCC
>PIFL-9
GTCAGGATTAGGGTTTTGTTGGACTTTAATTTGTAGACTGTATTGAGCATTAAAAATGGTTAAAATGATTTTATTCTTCAGGTACGGACATTTAAGGGGCACACTAATGAGAAGAACTTTGTGGGGCTTACAGTCAACTCTGAGTACATAGCTTGTGGCAGTGAAACAAATGGGGTTTTTGTGTATCACAAGGTGTGCTTTAGTTTTGTTGGTTAACAAGATTCACTACTATTGATTCTTTCACTTTCTCAAAGTCTGATTAAGTGTTTGGATTTCAGGNNNNNNNNNNNNNNNNNNNNNNNNNNNNNNNNNNNNNNNN
>PIFL-10
GTCAGGATTAGGGTTTTGTTGGACTTTAATTTGTAGACTGTATTGAGCATTAAAAATGGTTAAAATGATTTTATTCTTCAGGTACGGACATTTAAGGGGCACACTAATGAGAAGAACTTTGTGGGGCTTACAGTCAACTCTGAGTACATAGCTTGTGGCAGTGAAACAAATGGGGTTTTTGTGTATCACAAGGTGTGCTTTAGTTTTGTTGGTTAACAAGATTCACTACTATTGATTCTTTCACTTTCTCAAAGTCTGATTAAGTGTTTGGATTTCAGGCTATTTCAAAACCTGCTGCTTGGCATCAATTTGGAAGTCC
>PIFL-17
GTCAGGATTAGGGTTTTGTTGGACTTTAATTTGTAGACTGTATTGAGCATTAAAAATGGTTAAAATGATTTTATTCTTCAGGTACGGACATTTAAGGGGCACACTAATGAGAAGAACTTTGTGGGGCTTACAGTCAACTCTGAGTACATAGCTTGTGGCAGTGAAACAAATGGGGTTTTTGTGTATCACAAGGTGTGCTTTAGTTTTGTTGGTTAACAAGATTCACTACTATTGATTCTTTCACTTTCTCAAAGTCTGATTAAGTGTTTGGATTTCAGGCTATTTCAAAACCTGCTGCTTGGCATCAATTTGGAAGTCC
>PIFL-16
GTCAGGATTAGGGTTTTGTTGGACTTTAATTTGTAGACTGTATTGAGCATTAAAAATGGTTAAAATGATTTTATTCTTCAGGTACGGACATTTAAGGGGCACACTAATGAGAAGAACTTTGTGGGGCTTACAGTCAACTCTGAGTACATAGCTTGTGGCAGTGAAACAAATGGGGTTTTTGTGTATCACAAGGTGTGCTTTAGTTTTGTTGGTTAACAAGATTCACTACTATTGATTCTTTCACTTTCTCAAAGTCTGATTAAGTGTTTGGATTTCAGGCTATTTCAAAACCTGCTGCTTGGCATCAATTTGGAAGTCC
>PIFL-13
GTCAGGATTAGGGTTTTGTTGGACTTTAATTTGTAGACTGTATTGAGCATTAAAAATGGTTAAAATGATTTTATTCTTCAGGTACGGACATTTAAGGGGCACACTAATGAGAAGAACTTTGTGGGGCTTACAGTCAACTCTGAGTACATAGCTTGTGGCAGTGAAACAAATGGGGTTTTTGTGTATCACAAGGTGTGCTTTAGTTTTGTTGGTTAACAAGATTCACTACTATTGATTCTTTCACTTTCTCAAAGTCTGATTAAGTGTTTGGATTTCAGGCTATTTCAAAACCTGCTGCTTGGCATCAATTTGGAAGTCC
>PIFL-14
GTCAGGATTAGGGTTTTGTTGGACTTTAATTTGTAGACTGTATTGAGCATTAAAAATGGTTAAAATGATTTTATTCTTCAGGTACGGACATTTAAGGGGCACACTAATGAGAAGAACTTTGTGGGGCTTACAGTCAACTCTGAGTACATAGCTTGTGGCAGTGAAACAAATGGGGTTTTTGTGTATCACAAGGTGTGCTTTAGTTTTGTTGGTTAACAAGATTCACTACTATTGATTCTTTCACTTTCTCAAAGTCTGATTAAGTGTTTGGATTTCAGGCTATTTCAAAACCTGCTGCTTGGCATCAATTTGGAAGTCC
>PIFL-2
GTCAGGATTAGGGTTTTGTTGGACTTTAATTTGTAGACTGTATTGAGCATTAAAAATGGTTAAAATGATTTTATTCTTCAGGTACGGACATTTAAGGGGCACACTAATGAGAAGAACTTTGTGGGGCTTACAGTCAACTCTGAGTACATAGCTTGTGGCAGTGAAACAAATGGGGTTTTTGTGTATCACAAGGTGTGCTTTAGTTTTGTTGGTTAACAAGATTCACTACTATTGATTCTTTCACTTTCTCAAAGTCTGATTAAGTGTTTGGATTTCAGGCTATTTCAAAACCTGCTGCTTGGCATCAATTTGGAAGTCC
>PIGE-1
GTCAGGATTAGGGTTTTGTTGGACTTTAATTTGTAGACTGTATTGAGCATTAAAAATGGTTAAAATGATTTTATTCTTCAGGTACGGACATTTAAGGGGCACACTAATGAGAAGAACTTTGTGGGGCTTACAGTCAACTCTGAATACATAGCTTGTGGCAGTGAAACAAATGGGGTGTTTGTGTATCACAAGGTGTGCTGTAGTTTTGTTGGTTAACAAGATATGCTACTATTGATTCTTTCACTTTCTCAAAGTCTGATTTAGTGTTTGGATTTCAGGCTATTTCAAAACCTGCTGCTTGGCATCAATTTGGAAGTCC
>PIGE-03
GTCAGGATTAGGGTTTTGTTGGACTTTAATTTGTAGACTGTATTGAGCATTAAAAATGGTTAAAATGATTTTATTCTTCAGGTACGGACATTTAAGGGGCACACTAATGAGAAGAACTTTGTGGGGCTTACAGTCAACTCTGAATACATAGCTTGTGGCAGTGAAACAAATGGGGTGTTTGTGTATCACAAGGTGTGCTGTAGTTTTGTTGGTTAACAAGATATGCTACTATTGATTCTTTCACTTTCTCAAAGTCTGATTTAGTGTTTGGATTTCAGGCTATTTCAAAACCTGCTGCTTGGCATCAATTTGGAAGTCC
>PIMN-8
GTCAGGATTAGGGTTTTGTTGGACTTTAATTTGTAGACTGTATTGAGCATTAAAAATGGTTAAAATGATTTTATTCTTCAGGTACGGACATTTAAGGGGCACACTAATGAGAAGAACTTTGTGGGGCTTACAGTCAACTCTGAGTACATAGCTTGTGGCAGTGAAACAAATGGGGTTTTTGTGTATCACAAGGTGTGCTTTAGTTTTGTTGGTTAACAAGATTCACTACTATTGATTCTTTCACTTTCTCAAAGTCTGATTAAGTGTTTGGGTTTCAGGCTATTTCAAAACCTGCTGCTTGGCATCAATTTGGAAGTCC
>PIMN-17
GTCAGGATTAGGGTTTTGTTGGACTTTAATTTGTAGACTGTATTGAGCATTAAAAATGGTTAAAATGATTTTATTCTTCAGGTACGGACATTTAAGGGGCACACTAATGAGAAGAACTTTGTGGGGCTTACAGTCAACTCTGAGTACATAGCTTGTGGCAGTGAAACAAATGGGGTTTTTGTGTATCACAAGGTGTGCTTTAGTTTTGTTGGTTAACAAGATTCACTACTATTGATTCTTTCACTTTCTCAAAGTCTGATTAAGTGTTTGGATTTCAGGCTATTTCAAAACCTGCTGCTTGGCATCAATTTGGAAGTCC
>PIMN-16
GTCAGGATTAGGGTTTTGTTGGACTTTAATTTGTAGACTGTATTGAGCATTAAAAATGGTTAAAATGATTTTATTCTTCAGGTACGGACATTTAAGGGGCACACTAATGAGAAGAACTTTGTGGGGCTTACAGTCAACTCTGAGTACATAGCTTGTGGCAGTGAAACAAATGGGGTTTTTGTGTATCACAAGGTGTGCTTTAGTTTTGTTGGTTAACAAGATTCACTACTATTGATTCTTTCACTTTCTCAAAGTCTGATTAAGTGTTTGGATTTCAGGCTATTTCAAAACCTGCTGCTTGGCATCAATTTGGAAGTCC
>PIMN-7
GTCAGGATTAGGGTTTTGTTGGACTTTAATTTGTAGACTGTATTGAGCATTAAAAATGGTTAAAATGATTTTATTCTTCAGGTACGGACATTTAAGGGGCACACTAATGAGAAGAACTTTGTGGGGCTTACAGTCAACTCTGAGTACATAGCTTGTGGCAGTGAAACAAATGGGGTTTTTGTGTATCACAAGGTGTGCTTTAGTTTTGTTGGTTAACAAGATTCACTACTATTGATTCTTTCACTTTCTCAAAGTCTGATTAAGTGTTTGGGTTTCAGGCTATTTCAAAACCTGCTGCTTGGCATCAATTTGGAAGTCC
>PIMN-4
GTCAGGATTAGGGTTTTGTTGGACTTTAATTTGTAGACTGTATTGAGCATTAAAAATGGTTAAAATGATTTTATTCTTCAGGTACGGACATTTAAGGGGCACACTAATGAGAAGAACTTTGTGGGGCTTACAGTCAACTCTGAGTACATAGCTTGTGGCAGTGAAACAAATGGGGTTTTTGTGTATCACAAGGTGTGCTTTAGTTTTGTTGGTTAACAAGATTCACTACTATTGATTCTTTCACTTTCTCAAAGTCTGATTAAGTGTTTGGATTTCAGGCTATTTCAAAACCTGCTGCTTGGCATCAATTTGGAAGTCC
>PIMN-13
GTCAGGATTAGGGTTTTGTTGGACTTTAATTTGTAGACTGTATTGAGCATTAAAAATGGTTAAAATGATTTTATTCTTCAGGTACGGACATTTAAGGGGCACACTAATGAGAAGAACTTTGTGGGGCTTACAGTCAACTCTGAGTACATAGCTTGTGGCAGTGAAACAAATGGGGTTTTTGTGTATCACAAGGTGTGCTTTAGTTTTGTTGGTTAACAAGATTCACTACTATTGATTCTTTCACTTTCTCAAAGTCTGATTAAGTGTTTGGATTTCAGGCTATTTCAAAACCTGCTGCTTGGCATCAATTTGGAAGTCC
>PIMN-14
GTCAGGATTAGGGTTTTGTTGGACTTTAATTTGTAGACTGTATTGAGCATTAAAAATGGTTAAAATGATTTTATTCTTCAGGTACGGACATTTAAGGGGCACACTAATGAGAAGAACTTTGTGGGGCTTACAGTCAACTCTGAGTACATAGCTTGTGGCAGTGAAACAAATGGGGTTTTTGTGTATCACAAGGTGTGCTTTAGTTTTGTTGGTTAACAAGATTCACTACTATTGATTCTTTCACTTTCTCAAAGTCTGATTAAGTGTTTGGATTTCAGGCTATTTCAAAACCTGCTGCTTGGCATCAATTTGGAAGTCC
>PIMN-10
GTCAGGATTAGGGTTTTGTTGGACTTTAATTTGTAGACTGTATTGAGCATTAAAAATGGTTAAAATGATTTTATTCTTCAGGTACGGACATTTAAGGGGCACACTAATGAGAAGAACTTTGTGGGGCTTACAGTCAACTCTGAGTACATAGCTTGTGGCAGTGAAACAAATGGGGTTTTTGTGTATCACAAGGTGTGCTTTAGTTTTGTTGGTTAACAAGATTCACTACTATTGATTCTTTCACTTTCTCAAAGTCTGATTAAGTGTTTGGATTTCAGGCTATTTCAAAACCTGCTGCTTGGCATCAATTTGGAAGTCC
>PIMN-12
GTCAGGATTAGGGTTTTGTTGGACTTTAATTTGTAGACTGTATTGAGCATTAAAAATGGTTAAAATGATTTTATTCTTCAGGTACGGACATTTAAGGGGCACACTAATGAGAAGAACTTTGTGGGGCTTACAGTCAACTCTGAGTACATAGCTTGTGGCAGTGAAACAAATGGGGTTTTTGTGTATCACAAGGTGTGCTTTAGTTTTGTTGGTTAACAAGATTCACTACTATTGATTCTTTCACTTTCTCAAAGTCTGATTAAGTGTTTGGATTTCAGGCTATTTCAAAACCTGCTGCTTGGCATCAATTTGGAAGTCC
>PIMN-2
GTCAGGATTAGGGTTTTGTTGGACTTTAATTTGTAGACTGTATTGAGCATTAAAAATGGTTAAAATGATTTTATTCTTCAGGTACGGACATTTAAGGGGCACACTAATGAGAAGAACTTTGTGGGGCTTACAGTCAACTCTGAGTACATAGCTTGTGGCAGTGAAACAAATGGGGTTTTTGTGTATCACAAGGTGTGCTTTAGTTTTGTTGGTTAACAAGATTCACTACTATTGATTCTTTCACTTTCTCAAAGTCTGATTAAGTGTTTGGATTTCAGGCTATTTCAAAACCTGCTGCTTGGCATCAATTTGGAAGTCC
>PIMN-15
GTCAGGATTAGGGTTTTGTTGGACTTTAATTTGTAGACTGTATTGAGCATTAAAAATGGTTAAAATGATTTTATTCTTCAGGTACGGACATTTAAGGGGCACACTAATGAGAAGAACTTTGTGGGGCTTACAGTCAACTCTGAGTACATAGCTTGTGGCAGTGAAACAAATGGGGTTTTTGTGTATCACAAGGTGTGCTTTAGTTTTGTTGGTTAACAAGATTCACTACTATTGATTCTTTCACTTTCTCAAAGTCTGATTAAGTGTTTGGATTTCAGGCTATTTCAAAACCTGCTGCTTGGCATCAATTTGGAAGTCC
>PIMN-5
GTCAGGATTAGGGTTTTGTTGGACTTTAATTTGTAGACTGTATTGAGCATTAAAAATGGTTAAAATGATTTTATTCTTCAGGTACGGACATTTAAGGGGCACACTAATGAGAAGAACTTTGTGGGGCTTACAGTCAACTCTGAGTACATAGCTTGTGGCAGTGAAACAAATGGGGTTTTTGTGTATCACAAGGTGTGCTTTAGTTTTGTTGGTTAACAAGATTCACTACTATTGATTCTTTCACTTTCTCAAAGTCTGATTAAGTGTTTGGATTTCAGGCTATTTCAAAACCTGCTGCTTGGCATCAATTTGGAAGTCC
>PIMN-6
GTCAGGATTAGGGTTTTGTTGGACTTTAATTTGTAGACTGTATTGAGCATTAAAAATGGTTAAAATGATTTTATTCTTCAGGTACGGACATTTAAGGGGCACACTAATGAGAAGAACTTTGTGGGGCTTACAGTCAACTCTGAGTACATAGCTTGTGGCAGTGAAACAAATGGGGTTTTTGTGTATCACAAGGTGTGCTTTAGTTTTGTTGGTTAACAAGATTCACTACTATTGATTCTTTCACTTTCTCAAAGTCTGATTAAGTGTTTGGATTTCAGGCTATTTCAAAACCTGCTGCTTGGCATCAATTTGGAAGTCC
>PIMN-3
NNNNNNNNTAGGGTTTTGTTGGACTTTAATTTGTAGACTGTATTGAGCATTAAAAATGGTTAAAATGATTTTATTTTTCAGGTACGGACATTTAAGGGGCACACTAATGAGAAGAACTTTGTGGGGGTTACAGTCAACTCTGAGTACATAGCTTGTGGCAGTGAAACAAATGGGGTTTTTGTGTATCACAAGGTGTGCTTTAGTTTTGTTGGTTAACAAGATTCACTACTATTGATTCTTTCACTTTCTCAAAGTCTGATTAAGTGTTTGGATTTCAGGCTATTTCAAAACCTGCTGCTTGGCATCAATTTGGAAGTCC
>PIMN-9
GTCAGGATTAGGGTTTTGTTGGACTTTAATTTGTAGACTGTATTGAGCATTAAAAATGGTTAAAATGATTTTATTCTTCAGGTACGGACATTTAAGGGGCACACTAATGAGAAGAACTTTGTGGGGCTTACAGTCAACTCTGAGTACATAGCTTGTGGCAGTGAAACAAATGGGGTTTTTGTGTATCACAAGGTGTGCTTTAGTTTTGTTGGTTAACAAGATTCACTACTATTGATTCTTTCACTTTCTCAAAGTCTGATTAAGTGTTTGGATTTCAGGCTATTTCAAAACCTGCTGCTTGGCATCAATTTGGAAGTCC
>PIMN-18
GTCAGGATTAGGGTTTTGTTGGACTTTAATTTGTAGACTGTATTGAGCATTAAAAATGGTTAAAATGATTTTATTCTTCAGGTACGGACATTTAAGGGGCACACTAATGAGAAGAACTTTGTGGGGCTTACAGTCAACTCTGAGTACATAGCTTGTGGCAGTGAAACAAATGGGGTTTTTGTGTATCACAAGGTGTGCTTTAGTTTTGTTGGTTAACAAGATTCACTACTATTGATTCTTTCACTTTCTCAAAGTCTGATTAAGTGTTTGGATTTCAGGCTATTTCAAAACCTGCTGCTTGGCATCAATTTGGAAGTCC
>PIMN-1
GTCAGGATTAGGGTTTTGTTGGACTTTAATTTGTAGACTGTATTGAGCATTAAAAATGGTTAAAATGATTTTATTCTTCAGGTACGGACATTTAAGGGGCACACTAATGAGAAGAACTTTGTGGGGCTTACAGTCAACTCTGAGTACATAGCTTGTGGCAGTGAAACAAATGGGGTTTTTGTGTATCACAAGGTGTGCTTTAGTTTTGTTGGTTAACAAGATTCACTACTATTGATTCTTTCACTTTCTCAAAGTCTGATTAAGTGTTTGGATTTCAGGCTATTTCAAAACCTGCTGCTTGGCATCAATTTGGAAGTCC
>PISB-8
GTCAGGATTAGGGTTTTGTTGGACTTTAATTTGTAGACTGTATTGAGCATTAAAAATGGTTAAAATGATTTTATTCTTCAGGTACGGACATTTAAGGGGCACACTAATGAGAAGAACTTTGTGGGGCTTACAGTCAACTCTGAGTACATAGCTTGTGGCAGTGAAACAAATGGGGTTTTTGTGTATCACAAGGTGTGCTTTAGTTTTGTTGGTTAACAAGATTCACTACTATTGATTCTTTCACTTTCTCAAAGTCTGATTAAGTGTTTGGATTTCAGGCTATTTCAAAACCTGCTGCTTGGCATCAATTTGGAAGTCC
>PISB-5
GTCAGGATTAGGGTTTTGTTGGACTTTAATTTGTAGACTGTATTGAGCATTAAAAATGGTTAAAATGATTTTATTCTTCAGGTACGGACATTTAAGGGGCACACTAATGAGAAGAACTTTGTGGGGCTTACAGTCAACTCTGAGTACATAGCTTGTGGCAGTGAAACAAATGGGGTTTTTGTGTATCACAAGGTGTGCTTTAGTTTTGTTGGTTAACAAGATTCACTACTATTGATTCTTTCACTTTCTCAAAGTCTGATTAAGTGTTTGGATTTCAGGCTATTTCAAAACCTGCTGCTTGGCATCAATTTGGAAGTCC
>PISB-12
GTCAGGATTAGGGTTTTGTTGGACTTTAATTTGTAGACTGTATTGAGCATTAAAAATGGTTAAAATGATTTTATTCTTCAGGTACGGACATTTAAGGGGCACACTAATGAGAAGAACTTTGTGGGGCTTACAGTCAACTCTGAGTACATAGCTTGTGGCAGTGAAACAAATGGGGTTTTTGTGTATCACAAGGTGTGCTTTAGTTTTGTTGGTTAACAAGATTCACTACTATTGATTCTTTCACTTTCTCAAAGTCTGATTAAGTGTTTGGATTTCAGGCTATTTCAAAACCTGCTGCTTGGCATCAATTTGGAAGTCC
>PISB-1
GTCAGGATTAGGGTTTTGTTGGACTTTAATTTGTAGACTGTATTGAGCATTAAAAATGGTTAAAATGATTTTATTCTTCAGGTACGGACATTTAAGGGGCACACTAATGAGAAGAACTTTGTGGGGCTTACAGTCAACTCTGAGTACATAGC-------------ACAAATGGGGTTTTTGTGTATCACAAGGTGTGCTTTAGTTTTGTTGGTTAACAAGATTCACTACTATTGATTCTTTCACTTTCTCAAAGTCTGATTAAGTGTTTGGATTTCAGGCTATTTCAAAACCTGCTGCTTGGCATCAATTTGGAAGTCC
>PISB-7
GTCAGGATTAGGGTTTTGTTGGACTTTAATTTGTAGACTGTATTGAGCATTAAAAATGGTTAAAATGATTTTATTCTTCAGGTACGGACATTTAAGGGGCACACTAATGAGAAGAACTTTGTGGGGCTTACAGTCAACTCTGAGTACATAGCTTGTGGCAGTGAAACAAATGGGGTTTTTGTGTATCACAAGGTGTGCTTTAGTTTTGTTGGTTAACAAGATTCACTACTATTGATTCTTTCACTTTCTCAAAGTCTGATTAAGTGTTTGGATTTCAGGCTATTTCAAAACCTGCTGCTTGGCATCAATTTGGAAGTCC
>PISB-3
GTCAGGATTAGGGTTTTGTTGGACTTTAATTTGTAGACTGTATTGAGCATTAAAAATGGTTAAAATGATTTTATTCTTCAGGTACGGACATTTAAGGGGCACACTAATGAGAAGAACTTTGTGGGGCTTACAGTCAACTCTGAGTACATAGCTTGTGGCAGTGAAACAAATGGGGTTTTTGTGTATCACAAGGTGTGCTTTAGTTTTGTTGGTTAACAAGATTCACTACTATTGATTCTTTCACTTTCTCAAAGTCTGATTAAGTGTTTGGATTTCAGGCTATTTCAAAACCTGCTGCTTGGCATCAATTTGGAAGTCC
>PISB-18
GTCAGGATTAGGGTTTTGTTGGACTTTAATTTGTAGACTGTATTGAGCATTAAAAATGGTTAAAATGATTTTATTCTTCAGGTACGGACATTTAAGGGGCACACTAATGAGAAGAACTTTGTGGGGCTTACAGTCAACTCTGAGTACATAGCTTGTGGCAGTGAAACAAATGGGGTTTTTGTGTATCACAAGGTGTGCTTTAGTTTTGTTGGTTAACAAGATTCACTACTATTGATTCTTTCACTTTCTCAAAGTCTGATTAAGTGTTTGGATTTCAGGCTATTTCAAAACCTGCTGCTTGGCATCAATTTGGAAGTCC
>PISB-6
GTCAGGATTAGGGTTTTGTTGGACTTTAATTTGTAGACTGTATTGAGCATTAAAAATGGTTAAAATGATTTTATTCTTCAGGTACGGACATTTAAGGGGCACACTAATGAGAAGAACTTTGTGGGGCTTACAGTCAACTCTGAGTACATAGCTTGTGGCAGTGAAACAAATGGGGTTTTTGTGTATCACAAGGTGTGCTTTAGTTTTGTTGGTTAACAAGATTCACTACTATTGATTCTTTCACTTTCTCAAAGTCTGATTAAGTGTTTGGATTTCAGGCTATTTCAAAACCTGCTGCTTGGCATCAATTTGGAAGTCC
>PISB-16
GTCAGGATTAGGGTTTTGTTGGACTTTAATTTGTAGACTGTATTGAGCATTAAAAATGGTTAAAATGATTTTATTCTTCAGGTACGGACATTTAAGGGGCACACTAATGAGAAGAACTTTGTGGGGCTTACAGTCAACTCTGAGTACATAGCTTGTGGCAGTGAAACAAATGGGGTTTTTGTGTATCACAAGGTGTGCTTTAGTTTTGTTGGTTAACAAGATTCACTACTATTGATTCTTTCACTTTCTCAAAGTCTGATTAAGTGTTTGGATTTCAGGCTATTTCAAAACCTGCTGCTTGGCATCAATTTGGAAGTCC
>PISB-15
GTCAGGATTAGGGTTTTGTTGGACTTTAATTTGTAGACTGTATTGAGCATTAAAAATGGTTAAAATGATTTTATTCTTCAGGTACGGACATTTAAGGGGCACACTAATGAGAAGAACTTTGTGGGGCTTACAGTCAACTCTGAGTACATAGCTTGTGGCAGTGAAACAAATGGGGTTTTTGTGTATCACAAGGTGTGCTTTAGTTTTGTTGGTTAACAAGATTCACTACTATTGATTCTTTCACTTTCTCAAAGTCTGATTAAGTGTTTGGATTTCAGGCTATTTCAAAACCTGCTGCTTGGCATCAATTTGGAAGTCC
>PISB-10
GTCAGGATTAGGGTTTTGTTGGACTTTAATTTGTAGACTGTATTGAGCATTAAAAATGGTTAAAATGATTTTATTCTTCAGGTACGGACATTTAAGGGGCACACTAATGAGAAGAACTTTGTGGGGCTTACAGTCAACTCTGAGTACATAGCTTGTGGCAGTGAAACAAATGGGGTTTTTGTGTATCACAAGGTGTGCTTTAGTTTTGTTGGTTAACAAGATTCACTACTATTGATTCTTTCACTTTCTCAAAGTCTGATTAAGTGTTTGGATTTCAGGCTATTTCAAAACCTGCTGCTTGGCATCAATTTGGAAGTCC
>PISB-17
GTCAGGATTAGGGTTTTGTTGGACTTTAATTTGTAGACTGTATTGAGCATTAAAAATGGTTAAAATGATTTTATTCTTCAGGTACGGACATTTAAGGGGCACACTAATGAGAAGAACTTTGTGGGGCTTACAGTCAACTCTGAGTACATAGCTTGTGGCAGTGAAACAAATGGGGTTTTTGTGTATCACAAGGTGTGCTTTAGTTTTGTTGGTTAACAAGATTCACTACTATTGATTCTTTCACTTTCTCAAAGTCTGATTAAGTGTTTGGATTTCAGGCTATTTCAAAACCTGCTGCTTGGCATCAATTTGGAAGTCC
>PISQ-2
GTCAGGATTAGGGTTTTGTTGGACTTTAATTTGTAGACTGTATTGAGCATTAAAAATGGTTAAAATGATTTTATTCTTCAGGTACGGACATTTAAGGGGCACACTAATGAGAAGAACTTTGTGGGGCTTACAGTCAACTCTGAATACATAGCTTGTGGCAGTGAAACAAATGGGGTGTTTGTGTATCACAAGGTGTGCTGTAGTTTTGTTGGTTAACAAGATATGCTACTATTGATTCTTTCACTTTCTCAAAGTCTGATTAAGTGTTTGGATTTCAGGCTATTTCAAAACCTGCTGCTTGGCATCAATTTGGAAGTCC
>PISQ-1
GTCAGGATTAGGGTTTTGTTGGACTTTAATTTGTAGACTGTATTGAGCATTAAAAATGGTTAAAATGATTTTATTCTTCAGGTACGGACATTTAAGGGGCACACTAATGAGAAGAACTTTGTGGGGCTTACAGTCAACTCTGAATACATAGCTTGTGGCAGTGAAACAAATGGGGTGTTTGTGTATCACAAGGTGTGCTGTAGTTTTGTTGGTTAACAAGATATGCTACTATTGATTCTTTCACTTTCTCAAAGTCTGATTAAGTGTTTGGATTTCAGGCTATTTCAAAACCTGCTGCTTGGCATCAATTTGGAAGTCC
>PIST-6
GTCAGGATTAGGGTTTTGTTGGACTTTAATTTGTAGACTGTATTGAGCATTAAAAATGGTTAAAATGATTTTATTCTTCAGGTACGGACATTTAAGGGGCACACTAATGAGAAGAACTTTGTGGGGCTTACAGTCAACTCTGAATACATAGCTTGTGGCAGTGAAACAAATGGGGTGTTTGTGTATCACAAGGTGTGCTGTAGTTTTGTTGGTTAACAAGATTTGCTACTATTGATTCTTTCACTTTCTCAAAGTCTGATTAAGTGTTTGGATTTTAGGCTATTTCAAAACCTGCTGCTTGGCATCAATTTGGAAGTCC
>PIST-7
GTCAGGATTAGGGTTTTGTTGGACTTTAATTTGTAGACTGTATTGAGCATTAAAAATGGTTAAAATGATTTTATTCTTCAGGTACGGACATTTAAGGGGCACACTAATGAGAAGAACTTTGTGGGGCTTACAGTCAACTCTGAATACATAGCTTGTGGCAGTGAAACAAATGGGGTGTTTGTGTATCACAAGGTGTGCTGTAGTTTTGTTGGTTAACAAGATTTGCTACTATTGATTCTTTCACTTTCTCAAAGTCTGATTAAGTGTTTGGATTTCAGGCTATTTCAAAACCTGCTGCTTGGCATCAATTTGGAAGTCC
>PIST-13
GTCAGGATTAGGGTTTTGTTGGACTTTAATTTGTAGACTGTATTGAGCATTAAAAATGGTTAAAATGATTTTATTCTTCAGGTACGGACATTTAAGGGGCACACTAATGAGAAGAACTTTGTGGGGCTTACAGTCAACTCTGAATACATAGCTTGTGGCAGTGAAACAAATGGGGTGTTTGTGTATCACAAGGTGTGCTGTAGTTTTGTTGGTTAACAAGATTTGCTACTATTGATTCTTTCACTTTCTCAAAGTCTGATTAAGTGTTTGGATTTCAGGCTATTTCAAAACCTGCTGCTTGGCATCAATTTGGAAGTCC
>PICH-X2
GTCAGGATTAGGGTTTTGTTGGACTTTAATTTGTAGACTGTATTGAGCATTAAAAATGGTTAAAATGATTTTATTCTTCAGGTACGGACATTTAAGGGGCACACTAATGAGAAGAACTTTGTGGGGCTTACAGTCAACTCTGAGTACATAGCTTGTGGCAGTGAAACAAATGGGGTTTTTGTGTATCACAAGGTGTGCTTTAGTTTTGTTGGTTAACAAGATTCACTACTATTGATTCTTTCACTTTCTCAAAGTCTGATTAAGTGTTTGGATTTCAGGCTATTTCAAAACCTGCTGCTTGGCATCAATTTGGAAGTCC
>PIST-19
GTCAGGATTAGGGTTTTGTTGGACTTTAATTTGTAGACTGTATTGAGCATTAAAAATGGTTAAAATGATTTTATTCTTCAGGTACGGACATTTAAGGGGCACACTAATGAGAAGAACTTTGTGGGGCTTACAGTCAACTCTGAATACATAGCTTGTGGCAGTGAAACAAATGGGGTGTTTGTGTATCACAAGGTGTGCTGTAGTTTTGTTGGTTAACAAGATTTGCTACTATTGATTCTTTCACTTTCTCAAAGTCTGATTAAGTGTTTGGATTTCAGGCTATTTCAAAACCTGCTGCTTGGCATCAATTTGGAAGTCC
>PIST-4
GTCAGGATTAGGGTTTTGTTGGACTTTAATTTGTAGACTGTATTGAGCATTAAAAATGGTTAAAATGATTTTATTCTTCAGGTACGGACATTTAAGGGGCACACTAATGAGAAGAACTTTGTGGGGCTTACAGTCAACTCTGAATACATAGCTTGTGGCAGTGAAACAAATGGGGTGTTTGTGTATCACAAGGTGTGCTGTAGTTTTGTTGGTTAACAAGATTTGCTACTATTGATTCTTTCACTTTCTCAAAGTCTGATTAAGTGTTTGGATTTCAGGCTATTTCAAAACCTGCTGCTTGGCATCAATTTGGAAGTCC
>PIST-5
GTCAGGATTAGGGTTTTGTTGGACTTTAATTTGTAGACTGTATTGAGCATTAAAAATGGTTAAAATGATTTTATTCTTCAGGTACGGACATTTAAGGGGCACACTAATGAGAAGAACTTTGTGGGGCTTACAGTCAACTCTGAATACATAGCTTGTGGCAGTGAAACAAATGGGGTGTTTGTGTATCACAAGGTGTGCTGTAGTTTTGTTGGTTAACAAGATTTGCTACTATTGATTCTTTCACTTTCTCAAAGTCTGATTAAGTGTTTGGATTTCAGGCTATTTCAAAACCTGCTGCTTGGCATCAATTTGGAAGTCC
>PIST-8
GTCAGGATTAGGGTTTTGTTGGACTTTAATTTGTAGACTGTATTGAGCATTAAAAATGGTTAAAATGATTTTATTCTTCAGGTACGGACATTTAAGGGGCACACTAATGAGAAGAACTTTGTGGGGCTTACAGTCAACTCTGAATACATAGCTTGTGGCAGTGAAACAAATGGGGTGTTTGTGTATCACAAGGTGTGCTGTAGTTTTGTTGGTTAACAAGATTTGCTACTATTGATTCTTTCACTTTCTCAAAGTCTGATTAAGTGTTTGGATTTCAGGCTATTTCAAAACCTGCTGCTTGGCATCAATTTGGAAGTCC
>PIST-3
GTCAGGATTAGGGTTTTGTTGGACTTTAATTTGTAGACTGTATTGAGCATTAAAAATGGTTAAAATGATTTTATTCTTCAGGTACGGACATTTAAGGGGCACACTAATGAGAAGAACTTTGTGGGGCTTACAGTCAACTCTGAATACATAGCTTGTGGCAGTGAAACAAATGGGGTGTTTGTGTATCACAAGGTGTGCTGTAGTTTTGTTGGTTAACAAGATTTGCTACTATTGATTCTTTCACTTTCTCAAAGTCTGATTAAGTGTTTGGATTTCAGGCTATTTCAAAACCTGCTGCTTGGCATCAATTTGGAAGTCC
>PICH-X1
GTCAGGATTAGGGTTTTGTTGGACTTTAATTTGTAGACTGTATTGAGCATTAAAAATGGTTAAAATGATTTTATTCTTCAGGTACGGACATTTAAGGGGCACACTAATGAGAAGAACTTTGTGGGGCTTACAGTCAACTCTGAGTACATAGCTTGTGGCAGTGAAACAAATGGGGTTTTTGTGTATCACAAGGTGTGCTTTAGTTTTGTTGGTTAACAAGATTCACTACTATTGATTCTTTCACTTTCTCAAAGTCTGATTAAGTGTTTGGATTTCAGGCTATTTCAAAACCTGCTGCTTGGCATCAATTTGGAAGTCC
>PIST-10
GTCAGGATTAGGGTTTTGTTGGACTTTAATTTGTAGACTGTATTGAGCATTAAAAATGGTTAAAATGATTTTATTCTTCAGGTACGGACATTTAAGGGGCACACTAATGAGAAGAACTTTGTGGGGCTTACAGTCAACTCTGAATACATAGCTTGTGGCAGTGAAACAAATGGGGTGTTTGTGTATCACAAGGTGTGCTGTAGTTTTGTTGGTTAACAAGATTTGCTACTATTGATTCTTTCACTTTCTCAAAGTCTGATTAAGTGTTTGGATTTCAGGCTATTTCAAAACCTGCTGCTTGGCATCAATTTGGAAGTCC
>PIST-11
GTCAGGATTAGGGTTTTGTTGGACTTTAATTTGTAGACTGTATTGAGCATTAAAAATGGTTAAAATGATTTTATTCTTCAGGTACGGACATTTAAGGGGCACACTAATGAGAAGAACTTTGTGGGGCTTACAGTCAACTCTGAATACATAGCTTGTGGCAGTGAAACAAATGGGGTGTTTGTGTATCACAAGGTGTGCTGTAGTTTTGTTGGTTAACAAGATTTGCTACTATTGATTCTTTCACTTTCTCAAAGTCTGATTAAGTGTTTGGATTTCAGGCTATTTCAAAACCTGCTGCTTGGCATCAATTTGGAAGTCC
>PIST-9
GTCAGGATTAGGGTTTTGTTGGACTTTAATTTGTAGACTGTATTGAGCATTAAAAATGGTTAAAATGATTTTATTCTTCAGGTACGGACATTTAAGGGGCACACTAATGAGAAGAACTTTGTGGGGCTTACAGTCAACTCTGAATACATAGCTTGTGGCAGTGAAACAAATGGGGTGTTTGTGTATCACAAGGTGTGCTGTAGTTTTGTTGGTTAACAAGATTTGCTACTATTGATTCTTTCACTTTCTCAAAGTCTGATTAAGTGTTTGGATTTCAGGCTATTTCAAAACCTGCTGCTTGGCATCAATTTGGAAGTCC
>PIST-1
GTCAGGATTAGGGTTTTGTTGGACTTTAATTTGTAGACTGTATTGAGCATTAAAAATGGTTAAAATGATTTTATTCTTCAGGTACGGACATTTAAGGGGCACACTAATGAGAAGAACTTTGTGGGGCTTACAGTCAACTCTGAATACATAGCTTGTGGCAGTGAAACAAATGGGGTGTTTGTGTATCACAAGGTGTGCTGTAGTTTTGTTGGTTAACAAGATTTGCTACTATTGATTCTTTCACTTTCTCAAAGTCTGATTAAGTGTTTGGATTTTAGGCTATTTCAAAACCTGCTGCTTGGCATCAATTTGGAAGTCC
>PIST-15
GTCAGGATTAGGGTTTTGTTGGACTTTAATTTGTAGACTGTATTGAGCATTAAAAATGGTTAAAATGATTTTATTCTTCAGGTACGGACATTTAAGGGGCACACTAATGAGAAGAACTTTGTGGGGCTTACAGTCAACTCTGAATACATAGCTTGTGGCAGTGAAACAAATGGGGTGTTTGTGTATCACAAGGTGTGCTGTAGTTTTGTTGGTTAACAAGATTTGCTACTATTGATTCTTTCACTTTCTCAAAGTCTGATTAAGTGTTTGGATTTCAGGCTATTTCAAAACCTGCTGCTTGGCATCAATTTGGAAGTCC
>PILA-26
GTCAGGATTAGGGTTTTGTTGGACTTTAATTTGTAGACTGTATTGAGCATTAAAAATGGTTAAAATGATTTTATTCTTCAGGTACGGACATTTAAGGGGCACACTAATGAGAAGAACTTTGTGGGGCTTACAGTCAACTCTGAATACATAGCTTGTGGCAGTGAAACAAATGGGGTGTTTGTGTATCACAAGGTGTGCTGTAGTTTTGTTGGTTAACAAGATTTGCTACTATTGATTCTTTCACTTTCTCAAAGTCTGATTAAGTGTTTGGATTTCAGGCTATTTCAAAACCTGCTGCTTGGCATCAATTTGGAAGTCC
>PILA-19
GTCAGGATTAGGGTTTTGTTGGACTTTAATTTGTAGACTGTATTGAGCATTAAAAATGGTTAAAATGATTTTATTCTTCAGGTACGGACATTTAAGGGGCACACTAATGAGAAGAACTTTGTGGGGCTTACAGTCAACTCTGAGTACATAGCTTGTGGCAGTGAAACAAATGGGGTTTTTGTGTATCACAAGGTGTGCTTTAGTTTTGTTGGTTAACAAGATTCACTACTATTGATTCTTTCACTTTCTCAAAGTCTGATTAAGTGTTTGGATTTCAGGCTATTTCAAAACCTGCTGCTTGGCATCAATTTGGAAGTCC
>PILA-17
GTCAGGATTAGGGTTTTGTTGGACTTTAATTTGTAGACTGTATTGAGCATTAAAAATGGTTAAAATGATTTTATTCTTCAGGTACGGACATTTAAGGGGCACACTAATGAGAAGAACTTTGTGGGGCTTACAGTCAACTCTGAGTACATAGCTTGTGGCAGTGAAACAAATGGGGTTTTTGTGTATCACAAGGTGTGCTTTAGTTTTGTTGGTTAACAAGATTCACTACTATTGATTCTTTCACTTTCTCAAAGTCTGATTAAGTGTTTGGATTTCAGGCTATTTCAAAACCTGCTGCTTGGCATCAATTTGGAAGTCC
>PILA-27
GTCAGGATTAGGGTTTTGTTGGACTTTAATTTGTAGACTGTATTGAGCATTAAAAATGGTTAAAATGATTTTATTCTTCAGGTACGGACATTTAAGGGGCACACTAATGAGAAGAACTTTGTGGGGCTTACAGTCAACTCTGAGTACATAGCTTGTGGCAGTGAAACAAATGGGGTTTTTGTGTATCACAAGGTGTGCTTTAGTTTTGTTGGTTAACAAGATTCACTACTATTGATTCTTTCACTTTCTCAAAGTCTGATTAAGTGTTTGGATTTCAGGCTATTTCAAAACCTGCTGCTTGGCATCAATTTGGAAGTCC
>PILA-24
GTCAGGATTAGGGTTTTGTTGGACTTTAATTTGTAGACTGTATTGAGCATTAAAAATGGTTAAAATGATTTTATTCTTCAGGTACGGACATTTAAGGGGCACACTAATGAGAAGAACTTTGTGGGGCTTACAGTCAACTCTGAGTACATAGCTTGTGGCAGTGAAACAAATGGGGTTTTTGTGTATCACAAGGTGTGCTTTAGTTTTGTTGGTTAACAAGATTCACTACTATTGATTCTTTCACTTTCTCAAAGTCTGATTAAGTGTTTGGATTTCAGGCTATTTCAAAACCTGCTGCTTGGCATCAATTTGGAAGTCC
>PILA-23
GTCAGGATTAGGGTTTTGTTGGACTTTAATTTGTAGACTGTATTGAGCATTAAAAATGGTTAAAATGATTTTATTCTTCAGGTACGGACATTTAAGGGGCACACTAATGAGAAGAACTTTGTGGGGCTTACAGTCAACTCTGAGTACATAGCTTGTGGCAGTGAAACAAATGGGGTTTTTGTGTATCACAAGGTGTGCTTTAGTTTTGTTGGTTAACAAGATTCACTACTATTGATTCTTTCACTTTCTCAAAGTCTGATTAAGTGTTTGGATTTCAGGCTATTTCAAAACCTGCTGCTTGGCATCAATTTGGAAGTCC
>PILA-22
GTCAGGATTAGGGTTTTGTTGGACTTTAATTTGTAGACTGTATTGAGCATTAAAAATGGTTAAAATGATTTTATTCTTCAGGTACGGACATTTAAGGGGCACACTAATGAGAAGAACTTTGTGGGGCTTACAGTCAACTCTGAGTACATAGCTTGTGGCAGTGAAACAAATGGGGTTTTTGTGTATCACAAGGTGTGCTTTAGTTTTGTTGGTTAACAAGATTCACTACTATTGATTCTTTCACTTTCTCAAAGTCTGATTAAGTGTTTGGATTTCAGGCTATTTCAAAACCTGCTGCTTGGCATCAATTTGGAAGTCC
>PILA-21
GTCAGGATTAGGGTTTTGTTGGACTTTAATTTGTAGACTGTATTGAGCATTAAAAATGGTTAAAATGATTTTATTCTTCAGGTACGGACATTTAAGGGGCACACTAATGAGAAGAACTTTGTGGGGCTTACAGTCAACTCTGAGTACATAGCTTGTGGCAGTGAAACAAATGGGGTTTTTGTGTATCACAAGGTGTGCTTTAGTTTTGTTGGTTAACAAGATTCACTACTATTGATTCTTTCACTTTCTCAAAGTCTGATTAAGTGTTTGGATTTCAGGCTATTTCAAAACCTGCTGCTTGGCATCAATTTGGAAGTCC
>PILA-29
GTCAGGATTAGGGTTTTGTTGGACTTTAATTTGTAGACTGTATTGAGCATTAAAAATGGTTAAAATGATTTTATTCTTCAGGTACGGACATTTAAGGGGCACACTAATGAGAAGAACTTTGTGGGGCTTACAGTCAACTCTGAGTACATAGCTTGTGGCAGTGAAACAAATGGGGTTTTTGTGTATCACAAGGTGTGCTTTAGTTTTGTTGGTTAACAAGATTCACTACTATTGATTCTTTCACTTTCTCAAAGTCTGATTAAGTGTTTGGATTTCAGGCTATTTCAAAACCTGCTGCTTGGCATCAATTTGGAAGTCC
>PILA-20
GTCAGGATTAGGGTTTTGTTGGACTTTAATTTGTAGACTGTATTGAGCATTAAAAATGGTTAAAATGATTTTATTCTTCAGGTACGGACATTTAAGGGGCACACTAATGAGAAGAACTTTGTGGGGCTTACAGTCAACTCTGAGTACATGGCTTGTGGCAGTGAAACAAATGGGGTTTTTGTGTATCACAAGGTGTGCTTTAGTTTTGTTGGTTAACAAGATTCACTACTATTGATTCTTTCACTTTCTCAAAGTCTGATTAAGTGTTTGGATTTCAGGCTATTTCAAAACCTGCTGCTTGGCATCAATTTGGAAGTCC
>PILA-28
GTCAGGATTAGGGTTTTGTTGGACTTTAATTTGTAGACTGTATTGAGCATTAAAAATGGTTAAAATGATTTTATTCTTCAGGTACGGACATTTAAGGGGCACACTAATGAGAAGAACTTTGTGGGGCTTACAGTCAACTCTGAATACATAGCTTGTGGCAGTGAAACAAATGGGGTGTTTGTGTATCACAAGGTGTGCTGTAGTTTTGTTGGTTAACAAGATTTGCTACTATTGATTCTTTCACTTTCTCAAAGTCTGATTAAGTGTTTGGATTTCAGGCTATTTCAAAACCTGCTGCTTGGCATCAATTTGGAAGTCC
>PILA-18
GTCAGGATTAGGGTTTTGTTGGACTTTAATTTGTAGACTGTATTGAGCATTAAAAATGGTTAAAATGATTTTATTCTTCAGGTACGGACATTTAAGGGGCACACTAATGAGAAGAACTTTGTGGGGCTTACAGTCAACTCTGAGTACATAGCTTGTGGCAGTGAAACAAATGGGGTTTTTGTGTATCACAAGGTGTGCTTTAGTTTTGTTGGTTAACAAGATTCACTACTATTGATTCTTTCACTTTCTCAAAGTCTGATTAAGTGTTTGGATTTCAGGCTATTTCAAAACCTGCTGCTTGGCATCAATTTGGAAGTCC
