# Supplementary material for: An empirical evaluation of two-stage species tree inference strategies using a multilocus dataset from North American pines
Source: BMC Evol Biol. 2014 Mar 29;14:67. doi: 10.1186/1471-2148-14-67 (PMC4021425; doi:10.1186/1471-2148-14-67)
Supplement: Additional file 3 — Zip archive containing data filesDp,Dp,0,Ds,Ds,0, and a description of these files. [file 1471-2148-14-67-S3.zip › DeGiorgioEtAl_2014_AdditionalFile1/Dataset_Dp/0_16889_02.fas]

>PIAL-2
ATCCTCCAAGGGAACGTGAACGGGAGCGGGACAGGGAGCGTGAACGGGAAAGAGAGTGGGAGCGTGGTCAACCATCACCTTCACTTGCCAATGTGTACTCTCCAGATCGTCATATTCAATCAGTTGATGCTTTTCCTGTCTCAAGTCATGCACATGAAGATGGTTCTCTACCAGGTATAAGGTCATCAATGGGGTCCAGTAGCAATAGAAATTTGGCTCACACACTAGTGCCTTCGAGTTCTGGACATATGCTTTCTGAGGGTGTCAAATATCATTCACGTGATTATGAGCCTTCTTTTTCTGGGGTCA
>PIAL-15
ATCCTCCAAGGGAACGTGAACGGGAGCGGGACAGGGAGCGTGAACGGGAAAGAGAGTGGGAGCGTGGTCAACCATCACCTTCACTTGCCAATGTGTACTCTCCAGATCGTCATATTCAATCAGTTGATGCTTTTCCTGTCTCAAGTCATGCACATGAAGATGGTTCTCTACCAGGTATAAGGTCATCAATGGGGTCCAGTAGCAATAGAAATTTGGCTCACACACTAGTGCCTTCGAGTTCTGGACATATGCTTTCTGAGGGTGTCGAATATCATTCACGTGATTATGAGCCTTCTTTTTCTGGGGTCA
>PIAL-5
ATCCTCCAAGGGAACGTGAACGGGAGCGGGACAGGGAGCGTGAACGGGAAAGAGAGTGGGAGCGTGGTCAACCATCACCTTCACTTGCCAATGTGTACTCTCCAGATCGTCATATTCAATCAGTTGATGCTTTTCCTGTCTCAAGTCATGCACATGAAGATGGTTCTCTACCAGGTATAAGGTCATCAATGGGGTCCAGTAGCAATAGAAATTTGGCTCACACACTAGTGCCTTCGAGTTCTGGACATATGCTTTCTGAGGGTGTCGAATATCATTCACGTGATTATGAGCCTTCTTTTTCTGGGGTCA
>PIAL-16
ATCCTCCAAGGGAACGTGAACGGGAGCGGGACAGGGAGCGTGAACGGGAAAGAGAGTGGGAGCGTGGTCAACCATCACCTTCACTTGCCAATGTGTACTCTCCAGATCGTCATATTCAATCAGTTGATGCTTTTCCTGTCTCAAGTCATGCACATGAAGATGGTTCTCTACCAGGTATAAGGTCATCAATGGGGTCCAGTAGCAATAGAAATTTGGCTCACACACTAGTGCCTTCGAGTTCTGGACATATGCTTTCTGAGGGTGTCGAATATCATTCACGTGATTATGAGCCTTCTTTTTCTGGGGTCA
>PIAL-12
ATCCTCCAAGGGAACGTGAACGGGAGCGGGACAGGGAGCGTGAACGGGAAAGAGAGTGGGAGCGTGGTCAACCATCACCTTCACTTGCCAATGTGTACTCTCCAGATCGTCATATTCAATCAGTTGATGCTTTTCCTGTCTCAAGTCATGCACATGAAGATGGTTCTCTACCAGGTATAAGGTCATCAATGGGGTCCAGTAGCAATAGAAATTTGGCTCACACACTAGTGCCTTCGAGTTCTGGACATATGCTTTCTGAGGGTGTCGAATATCATTCACGTGATTATGAGCCTTCTTTTTCTGGGGTCA
>PIAL-6
ATCCTCCAAGGGAACGTGAACGGGAGCGGGACAGGGAGCGTGAACGGGAAAGAGAGTGGGAGCGTGGTCAACCATCACCTTCACTTGCCAATGTGTACTCTCCAGATCGTCATATTCAATCAGTTGATGCTTTTCCTGTCTCAAGTCATGCACATGAAGATGGTTCTCTACCAGGTATAAGGTCATCAATGGGGTCCAGTAGCAATAGAAATTTGGCTCACACACTAGTGCCTTCGAGTTCTGGACATATGCTTTCTGAGGGTGTCGAATATCATTCACGTGATTATGAGCCTTCTTTTTCTGGGGTCA
>PIAL-3
ATCCTCCAAGGGAACGTGAACGGGAGCGGGACAGGGAGCGTGAACGGGAAAGAGAGTGGGAGCGTGGTCAACCATCACCTTCACTTGCCAATGTGTACTCTCCAGATCGTCATATTCAATCAGTTGATGCTTTTCCTGTCTCAAGTCATGCACATGAAGATGGTTCTCTACCAGGTATAAGGTCATCAATGGGGTCCAGTAGCAATAGAAATTTGGCTCACACACTAGTGCCTTCGAGTTCTGGACATATGCTTTCTGAGGGTGTCGAATATCATTCACGTGATTATGAGCCTTCTTTTTCTGGGGTCA
>PIAL-13
ATCCTCCAAGGGAACGTGAACGGGAGCGGGACAGGGAGCGTGAACGGGAAAGAGAGTGGGAGCGTGGTCAACCATCACCTTCACTTGCCAATGTGTACTCTCCAGATCGTCATATTCAATCAGTTGATGCTTTTCCTGTCTCAAGTCATGCACATGAAGATGGTTCTCTACCAGGTATAAGGTCATCAATGGGGTCCAGTAGCAATAGAAATTTGGCTCACACACTAGTGCCTTCGAGTTCTGGACATATGCTTTCTGAGGGTGTCGAATATCATTCACGTGATTATGAGCCTTCTTTTTCTGGGGTCA
>PIAL-17
ATCCTCCAAGGGAACGTGAACGGGAGCGGGACAGGGAGCGTGAACGGGAAAGAGAGTGGGAGCGTGGTCAACCATCACCTTCACTTGCCAATGTGTACTCTCCAGATCGTCATATTCAATCAGTTGATGCTTTTCCTGTCTCAAGTCATGCACATGAAGATGGTTCTCTACCAGGTATAAGGTCATCAATGGGGTCCAGTAGCAATAGAAATTTGGCTCACACACTAGTGCCTTCGAGTTCTGGACATATGCTTTCTGAGGGTGTCGAATATCATTCACGTGATTATGAGCCTTCTTTTTCTGGGGTCA
>PIAL-8
ATCCTCCAAGGGAACGTGAACGGGAGCGGGACAGGGAGCGTGAACGGGAAAGAGAGTGGGAGCGTGGTCAACCATCACCTTCACTTGCCAATGTGTACTCTCCAGATCGTCATATTCAATCAGTTGATGCTTTTCCTGTCTCAAGTCATGCACATGAAGATGGTTCTCTACCAGGTATAAGGTCATCAATGGGGTCCAGTAGCAATAGAAATTTGGCTCACACACTAGTGCCTTCGAGTTCTGGACATATGCTTTCTGAGGGTGTCGAATATCATTCACGTGATTATGAGCCTTCTTTTTCTGGGGTCA
>PIAL-9
ATCCTCCAAGGGAACGTGAACGGGAGCGGGACAGGGAGCGTGAACGGGAAAGAGAGTGGGAGCGTGGTCAACCATCACCTTCACTTGCCAATGTGTACTCTCCAGATCGTCATATTCAATCAGTTGATGCTTTTCCTGTCTCAAGTCATGCACATGAAGATGGTTCTCTACCAGGTATAAGGTCATCAATGGGGTCCAGTAGCAATAGAAATTTGGCTCACACACTAGTGCCTTCGAGTTCTGGACATATGCTTTCTGAGGGTGTCGAATATCATTCACGTGATTATGAGCCTTCTTTTTCTGGGGTCA
>PIAL-4
ATCCTCCAAGGGAACGTGAACGGGAGCGGGACAGGGAGCGTGAACGGGAAAGAGAGTGGGAGCGTGGTCAACCATCACCTTCACTTGCCAAAGTGTACTCTCCAGATCGTCATATTCAATCAGTTGATGCTTTTCCTGTCTCAAGTCATGCACATGAAGATGGTTCTCTACCAGGTATAAGGTCATCAATGGGGTCCAGTAGCAATAGAAATTTGGCTCACACACTAGTGCCTTCGAGTTCTGGACATATGCTTTCTGAGGGTGTCGAATATCATTCACGTGATTATGAGCCTTCTTTTTCTGGGGTCA
>PIAL-10
ATCCTCCAAGGGAACGTGAACGGGAGCGGGACAGGGAGCGTGAACGGGAAAGAGAGTGGGAGCGTGGTCAACCATCACCTTCACTTGCCAATGTGTACTCTCCAGATCGTCATATTCAATCAGTTGATGCTTTTCCTGTCTCAAGTCATGCACATGAAGATGGTTCTCTACCAGGTATAAGGTCATCAATGGGGTCCAGTAGCAATAGAAATTTGGCTCACACACTAGTGCCTTCGAGTTCTGGACATATGCTTTCTGAGGGTGTCGAATATCATTCACGTGATTATGAGCCTTCTTTTTCTGGGGTCA
>PIAL-7
ATCCTCCAAGGGAACGTGAACGGGAGCGGGACAGGGAGCGTGAACGGGAAAGAGAGTGGGAGCGTGGTCAACCATCGCCTTCACTTGCCAATGTGTACTCTCCAGATCGTCATATTCAATCAGTTGATGCTTTTCCTGTCTCAAGTCATGCACATGAAGATGGTTCTCTACCAGGTATAAGGTCATCAATGGGGTCCAGTAGCAATAGAAATTTGGCTCACACACTAGTGCCTTCGAGTTCAGGACATATGCTTTCTGAGGGTGTCGAATATCATTCACGTGATTATGAGCCTTCTTTTTCTGGGGTCA
>PIAY-15
ATCCTCCAAGGGAACGTGAACGGGAGCGGGACAGGGAGCGTGAACGGGAAAGAGAGTGGGAGCGTGGTCAACCATCACCTTCACTTGCCAATGTGTACTCTCCAGATCGTCATATTCAATCAGTTGATGCTTTTCCTGTCTCAAGTCATGCACATGAAGATGGTTCTCTACCAGGTATAAGGTCATCAATGGGGTCCAGTAGCAATAGAAATTTGGCTCACACACTAGTGCCTTCGAGTTCTGGACATATGCTTTCTGAGGGTGTCGAATATCATTCACGTGATTATGAGCCTTCTTTTTCTGGGGTCA
>PIAY-2
ATCCTCCAAGGGAACGTGAACGGGAGCGGGACAGGGAGCGTGAACGGGAAAGAGAGTGGGAGCGTGGTCAACCATCACCTGCACTTGCCAATGTGTACTCTCCAGATCGTCATATTCAATCAGTTGATGCTTTTCCTGTCTCAAGTCATGCACATGAAGATGGTTCTCTACCAGGTATAAGGTCATCAATGGGGTCCAGTAGCAATAGAAATTTGGCTCACACACTAGTGCCTTCGAGTTCTGGACATATGCTTTCTGAGGGTGTCGAATATCATTCACGTGATTATGAGCCTTCTTTTTCTGGGGTCA
>PIAY-1
ATCCTCCAAGGGAACGTGAACGGGAGCGGGACAGGGAGCGTGAACGGGAAAGAGAGTGGGAGCGTGGTCAACCATCACCTTCACTTGCCAATGTGTACTCTCCAGATCGTCATATTCAATCAGTTGATGCTTTTCCTGTCTCAAGTCATGCACATGAAGATGGTTCTCTACCAGGTATAAGGTCATCAATGGGGTCCAGTAGCAATAGAAATTTGGCTCACACACTAGTGCCTTCGAGTTCTGGACATATGCTTTCTGAGGGTGTCGAATATCATTCACGTGATTATGAGCCTTCTTTTTNNNNNNNNN
>PIAY-5
ATCCTCCAAGGGAACGTGAACGGGAGCGGGACAGGGAGCGTGAACGGGAAAGAGAGTGGGAGCGTGGTCAACCATCACCTTCACTTGCCAATGTGTACTCTCCAGATCGTCATATTCAATCAGTTGATGCTTTTCCTGTCTCAAGTCATGCACATGAAGATGGTTCTCTACCAGGTATAAGGTCATCAATGGGGTCCAGTAGCAATAGAAATTTGGCTCACACACTAGTGCCTTCGAGTTCTGGACATATGCTTTCTGAGGGTGTCGAATATCATTCACGTGATTATGAGCCTTCTTTTTCTGGGGTCA
>PIAY-13
ATCCTCCAAGGGAACGTGAACGGGAGCGGGACAGGGAGCGTGAACGGGAAAGAGAGTGGGAGCGTGGTCAACCATCGCCTTCACTTGCCAATGTGTACTCTCCAGATCGTCATATTCAATCAGTTGATGCTTTTCCTGTCTCAAGTCATGCACATGAAGATGGTTCTCTACCAGGTATAAGGTCATCAATGGGGTCCAGTAGCAATAGAAATTTGGCTCACACACTAGTGCCTTCGAGTTCAGGACATATGCTTTCTGAGGGTGTCGAATATCATTCACGTGATTATGAGCCTTCTTTTTCTGGGGTCA
>PIAY-14
ATCCTCCAAGGGAACGTGAACGGGAGCGGGACAGGGAGCGTGAACGGGAAAGAGAGTGGGAGCGTGGTCAACCATCGCCTTCACTTGCCAATGTGTACTCTCCAGATCGTCATATTCAATCAGTTGATGCTTTTCCTGTCTCAAGTCATGCACATGAAGATGGTTCTCTACCAGGTATAAGGTCATCAATGGGGTCCAGTAGCAATAGAAATTTGGCTCACACACTAGTGCCTTCGAGTTCAGGACATATGCTTTCTGAGGGTGTCGAATATCATTCACGTGATTATGAGCCTTCTTTTTCTGGGGTCA
>PIAY-9
ATCCTCCAAGGGAACGTGAACGGGAGCGGGACAGGGAGCGTGAACGGGAAAGAGAGTGGGAGCGTGGTCAACCATCGCCTTCACTTGCCAATGTGTACTCTCCAGATCGTCATATTCAATCAGTTGATGCTTTTCCTGTCTCAAGTCATGCACATGAAGATGGTTCTCTACCAGGTATAAGGTCATCAATGGGGTCCAGTAGCAATAGAAATTTGGCTCACACACTAGTGCCTTCGAGTTCAGGACATATGCTTTCTGAGGGTGTCGAATATCATTCACGTGATTATGAGCCTTCTTTTTCTGGGGTCA
>PIAY-19
ATCCTCCAAGGGAACGTGAACGGGAGCGGGACAGGGAGCGTGAACGGGAAAGAGAGTGGGAGCGTGGTCAACCATCGCCTTCACTTGCCAATGTGTACTCTCCAGATCGTCATATTCAATCAGTTGATGCTTTTCCTGTCTCAAGTCATGCACATGAAGATGGTTCTCTACCAGGTATAAGGTCATCAATGGGGTCCAGTAGCAATAGAAATTTGGCTCACACACTAGTGCCTTCGAGTTCAGGACATATGCTTTCTGAGGGTGTCGAATATCATTCACGTGATTATGAGCCTTCTTTTTCTGGGGTCA
>PIAY-3
ATCCTCCAAGGGAACGTGAACGGGAGCGGGACAGGGAGCGTGAACGGGAAAGAGAGTGGGAGCGTGGTCAACCATCGCCTTCACTTGCCAATGTGTACTCTCCAGATCGTCATATTCAATCAGTTGATGCTTTTCCTGTCTCAAGTCATGCACATGAAGATGGTTCTCTACCAGGTATAAGGTCATCAATGGGGTCCAGTAGCAATAGAAATTTGGCTCACACACTAGTGCCTTCGAGTTCAGGACATATGCTTTCTGAGGGTGTCGAATATCATTCACGTGATTATGAGCCTTCTTTTTCTGGGGTCA
>PIAY-16
ATCCTCCAAGGGAACGTGAACGGGAGCGGGACAGGGAGCGTGAACGGGAAAGAGAGTGGGAGCGTGGTCAACCATCACCTTCACTTGCCAATGTGTACTCTCCAGATCGTCATATTCAATCAGTTGATGCTTTTCCTGTCTCAAGTCATGCACATGAAGATGGTTCTCTACCAGGTATAAGGTCATCAATGGGGTCCAGTAGCAATAGAAATTTGGCTCACACACTAGTGCCTTCGAGTTCTGGACATATGCTTTCTGAGGGTGTCGAATATCATTCACGTGATTATGAGCCTTCTTTTTCTGGGGTCA
>PIAY-8
ATCCTCCAAGGGAACGTGAACGGGAGCGGGACAGGGAGCGTGAACGGGAAAGAGAGTGGGAGCGTGGTCAACCATCGCCTTCACTTGCCAATGTGTACTCTCCAGATCGTCATATTCAATCAGTTGATGCTTTTCCTGTCTCAAGTCATGCACATGAAGATGGTTCTCTACCAGGTATAAGGTCATCAATGGGGTCCAGTAGCAATAGAAATTTGGCTCACACACTAGTGCCTTCGAGTTCAGGACATATGCTTTCTGAGGGTGTCGAATATCATTCACGTGATTATGAGCCTTCTTTTTCTGGGGTCA
>PIAY-4
ATCCTCCAAGGGAACGTGAACGGGAGCGGGACAGGGAGCGTGAACGGGAAAGAGAGTGGGAGCGTGGTCAACCATCGCCTTCACTTGCCAATGTGTACTCTCCAGATCGTCATATTCAATCAGTTGATGCTTTTCCTGTCTCAAGTCATGCACATGAAGATGGTTCTCTACCAGGTATAAGGTCATCAATGGGGTCCAGTAGCAATAGAAATTTGGCTCACACACTAGTGCCTTCGAGTTCAGGACATATGCTTTCTGAGGGTGTCGAATATCATTCACGTGATTATGAGCCTTCTTTTTCTGGGGTCA
>PIAY-17
ATCCTCCAAGGGAACGTGAACGGGAGCGGGACAGGGAGCGTGAACGGGAAAGAGAGTGGGAGCGTGGTCAACCATCACCTTCACTTGCCAATGTGTACTCTCCAGATCGTCATATTCAATCAGTTGATGCTTTTCCTGTCTCAAGTCATGCACATGAAGATGGTTCTCTACCAGGTATAAGGTCATCAATGGGGTCCAGTAGCAATAGAAATTTGGCTCACACACTAGTGCCTTCGAGTTCTGGACATATGCTTTCTGAGGGTGTCGAATATCATTCACGTGATTATGAGCCTTCTTTTTCTGGGGTCA
>PIAY-7
ATCCTCCAAGGGAACGTGAACGGGAGCGGGACAGGGAGCGTGAACGGGAAAGAGAGTGGGAGCGTGGTCAACCATCGCCTTCACTTGCCAATGTGTACTCTCCAGATCGTCATATTCAATCAGTTGATGCTTTTCCTGTCTCAAGTCATGCACATGAAGATGGTTCTCTACCAGGTATAAGGTCATCAATGGGGTCCAGTAGCAATAGAAATTTGGCTCACACACTAGTGCCTTCGAGTTCAGGACATATGCTTTCTGAGGGTGTCGAATATCATTCACGTGATTATGAGCCTTCTTTTTCTGGGGTCA
>PIAY-18
ATCCTCCAAGGGAACGTGAACGGGAGCGGGACAGGGAGCGTGAACGGGAAAGAGAGTGGGAGCGTGGTCAACCATCGCCTTCACTTGCCAATGTGTACTCTCCAGATCGTCATATTCAATCAGTTGATGCTTTTCCTGTCTCAAGTCATGCACATGAAGATGGTTCTCTACCAGGTATAAGGTCATCAATGGGGTCCAGTAGCAATAGAAATTTGGCTCACACACTAGTGCCTTCGAGTTCAGGACATATGCTTTCTGAGGGTGTCGAATATCATTCACGTGATTATGAGCCTTCTTTTTCTGGGGTCA
>PIBU-1
ATCCTCCAAGGGAACGTGAACGGGAGCGGGACAGGGAGCGTGAACGGGAAAGAGAGTGGGAGCGTGGTCAACCATCACCTTCACTTGCCAATGTGTACTCTCCAGATCGTCATATTCAATCAGTTGATGCTTTTCCCGTCTCAAGTCATGCACATGAAGATGGTTCTCTACCAGGTATAAGGTCATCAATGGGGTCCAGTAGCAATAGAAATTTGGCTCACACACTAGTGCCTTCGAGTTCTGGACATATGCTTTCTGAGGTTGTCGAATATCATTCACGTGATTATGAGCCTTCTTTTTCTGGGGTCA
>PIFL-3
ATCCTCCAAGGGAACGTGAACGGGAGCGGGACAGGGAGCGTGAACGGGAAAGAGAGTGGGAGCGTGGTCAACCATCACCTTCACTTGCCAATGTGTACTCTCCAGATCGTCATATTCAATCGGTTGATGCTTTTCCTGTCTCAAGTCATGCACATGAAGATGGTTCTCTACCAGGTATAAGGTCATCAATGGGGTCCAGTAGCAATAGAAATTTGGCTCACACACTAGTGCCTTCGAGTTCTGGACATATTCTTTCTGAGGGTGTCGAATATCATTCACGTGATTATGAGCCTTCTTTTTCTGGGGTCA
>PIFL-2
ATCCTCCAAGGGAACGTGAACGGGAGCGGGACAGGGAGCGTGAACGGGAAAGAGAGTGGGAGCGTGGTCAACCATCACCTTCACTTGCCAATGTGTACTCTCCAGATCGTCATATTCAATCAGTTGATGCTTTTCCTGTCTCAAGTCATGCACATGAAGATGGTTCTCTACCAGGTATAAGGTCATCAATGGGGTCCAGTAGCAATAGAAATTTGGCTCACACACTAGTGCCTTCGAGTTCTGGACATATGCTTTCTGAGGGTGTCGAATATCATTCACGTGATTATGAGCCTTCTTTTTCTGGGGTCA
>PIFL-16
ATCCTCCAAGGGAACGTGAACGGGAGCGGGACAGGGAGCGTGAACGGGAAAGAGAGTGGGAGCGTGGTCAACCATCACCTTCACTTGCCAATGTGTACTCTCCAGATCGTCATATTCAATCAGTTGATGCTTTTCCTGTCTCAAGTCATGCACATGAAGATGGTTCTCTACCAGGTATAAGGTCATCAATGGGGTCCAGTAGCAATAGAAATTTGGCTCACACACTAGTGCCTTCGAGTTCTGGACATATGCTTTCTGAGGGTGTCGAATATCATTCACGTGATTATGAGCCTTCTTTTTCTGGGGTCA
>PIFL-14
ATCCTCCAAGGGAACGTGAACGGGAGCGGGACAGGGAGCGTGAACGGGAAAGAGAGTGGGAGCGTGGTCAACCATCACCTTCACTTGCCAATGTGTACTCTCCAGATCGTCATATTCAATCAGTTGATGCTTTTCCTGTCTCAAGTCATGCACATGAAGATGGTTCTCTACCAGGTATAAGGTCATCAATGGGGTCCAGTAGCAATAGAAATTTGGCTCACACACTAGTGCCTTCGAGTTCTGGACATATGCTTTCTGAGGGTGTCGAATATCATTCACGTGATTATGAGCCTTCTTTTTCTGGGGTCA
>PIFL-5
ATCCTCCAAGGGAACGTGAACGGGAGCGGGACAGGGAGCGTGAACGGGAAAGAGAGTGGGAGCGTGGTCAACCATCGCCTTCACTTGCCAATGTGTACTCTCCAGATCGTCATATTCAATCAGTTGATGCTTTTCCTGTCTCAAGTCATGCACATGAAGATGGTTCTCTACCAGGTATAAGGTCATCAATGGGGTCCAGTAGCAATAGAAATTTGGCTCACACACTAGTGCCTTCGAGTTCAGGACATATGCTTTCTGAGGGTGTCGAATATCATTCACGTGATTATGAGCCTTCTTTTTCTGGGGTCA
>PIFL-17
ATCCTCCAAGGGAACGTGAACGGGAGCGGGACAGGGAGCGTGAACGGGAAAGAGAGTGGGAGCGTGGTCAACCATCACCTTCACTTGCCAATGTGTACTCTCCAGATCGTCATATTCAATCAGTTGATGCTTTTCCTGTCTCAAGTCATGCACATGAAGATGGTTCTCTACCAGGTATAAGGTCATCAATGGGGTCCAGTAGCAATAGAAATTTGGCTCACACACTAGTGCCTTCGAGTTCTGGACATATGCTTTCTGAGGGTGTCGAATATCATTCACGTGATTATGAGCCTTCTTTTTCTGGGGTCA
>PIFL-4
ATCCTCCAAGGGAACGTGAACGGGAGCGGGACAGGGAGCGTGAACGGGAAAGAGAGTGGGAGCGTGGTCAACCATCACCTTCACTTGCCAATGTGTACTCTCCAGATCGTCATATTCAATCAGTTGATGCTTTTCCTGTCTCAAGTCATGCACATGAAGATGGTTCTCTACCAGGTATAAGGTCATCAATGGGGTCCAGTAGCAATAGAAATTTGGCTCACACACTAGTGCCTTCGAGTTCTGGACATATGCTTTCTGAGGGTGTCGAATATCATTCACGTGATTATGAGCCTTCTTTTTCTGGGGTCA
>PIFL-9
ATCCTCCAAGGGAACGTGAACGGGAGCGGGACAGGGAGCGTGAACGGGAAAGAGAGTGGGAGCGTGGTCAACCATCACCTTCACTTGCCAATGTGTACTCTCCAGATCGTCATATTCAATCAGTTGATGCTTTTCCTGTCTCAAGTCATGCACATGAAGATGGTTCTCTACCAGGTATAAGGTCATCAATGGGGTCCAGTAGCAATAGAAATTTGGCTCACACACTAGTGCCTTCGAGTTCTGGACATATGCTTTCTGAGGGTGTCGAATATCATTCACGTGATTATGAGCCTTCTTTTTCTGGGGTCA
>PIFL-12
ATCCTCCAAGGGAACGTGAACGGGAGCGGGACAGGGAGCGTGAACGGGAAAGAGAGTGGGAGCGTGGTCAACCATCACCTTCACTTGCCAATGTGTACTCTCCAGATCGTCATATTCAATCAGTTGATGCTTTTCCTGTCTCAAGTCATGCACATGAAGATGGTTCTCTACCAGGTATAAGGTCATCAATGGGGTCCAGTAGCAATAGAAATTTGGCTCACACACTAGTGCCTTCGAGTTCTGGACATATGCTTTCTGAGGGTGTCGAATATCATTCACGTGATTATGAGCCTTCTTTTTCTGGGGTCA
>PIFL-8
ATCCTCCAAGGGAACGTGAACGGGAGCGGGACAGGGAGCGTGAACGGGAAAGAGAGTGGGAGCGTGGTCAACCATCACCTTCACTTGCCAATGTGTACTCTCCAGATCGTCATATTCAATCAGTTGATGCTTTTCCTGTCTCAAGTCATGCACATGAAGATGGTTCTCTACCAGGTATAAGGTCATCAATGGGGTCCAGTAGCAATAGAAATTTGGCTCACACACTAGTGCCTTCGAGTTCTGGACATATGCTTTCTGAGGGTGTCGAATATCATTCACGTGATTATGAGCCTTCTTTTTCTGGGGTCA
>PIFL-15
ATCCTCCAAGGGAACGTGAACGGGAGCGGGACAGGGAGCGTGAACGGGAAAGAGAGTGGGAGCGTGGTCAACCATCACCTTCACTTGCCAATGTGTACTCTCCAGATCGTCATATTCAATCAGTTGATGCTTTTCCTGTCTCAAGTCATGCACATGAAGATGGTTCTCTACCAGGTATAAGGTCATCAATGGGGTCCAGTAGCAATAGAAATTTGGCTCACACACTAGTGCCTTCGAGTTCTGGACATATGCTTTCTGAGGGTGTCGAATATCATTCACGTGATTATGAGCCTTCTTTTTCTGGGGTCA
>PIFL-10
ATCCTCCAAGGGAACGTGAACGGGAGCGGGACAGGGAGCGTGAACGGGAAAGAGAGTGGGAGCGTGGTCAACCATCACCTTCACTTGCCAATGTGTACTCTCCAGATCGTCATATTCAATCAGTTGATGCTTTTCCTGTCTCAAGTCATGCACATGAAGATGGTTCTCTACCAGGTATAAGGTCATCAATGGGGTCCAGTAGCAATAGAAATTTGGCTCACACACTAGTGCCTTCGAGTTCTGGACATATGCTTTCTGAGGGTGTCGAATATCATTCACGTGATTATGAGCCTTCTTTTTCTGGGGTCA
>PIFL-13
ATCCTCCAAGGGAACGTGAACGGGAGCGGGACAGGGAGCGTGAACGGGAAAGAGAGTGGGAGCGTGGTCAACCATCACCTTCACTTGCCAATGTGTACTCTCCAGATCGTCATATTCAATCAGTTGATGCTTTTCCTGTCTCAAGTCATGCACATGAAGATGGTTCTCTACCAGGTATAAGGTCATCAATGGGGTCCAGTAGCAATAGAAATTTGGCTCACACACTAGTGCCTTCGAGTTCTGGACATATGCTTTCTGAGGGTGTCGAATATCATTCACGTGATTATGAGCCTTCTTTTTCTGGGGTCA
>PIGE-1
ATCCTCCAAGGGAACGTGAACGGGAGCGGGACAGGGAGCGTGAACGGGAAAGAGAGTGGGAGCGTGGTCAACCATCACCTTCACTTGCCAATGTGTACTCTCCAGATCGTCATATTCAATCAGTTGATGCTTTTCCTGTCTCAAGTCATGCACATGAAGATGGTTCTCTACCAGGTATAAGGTCATCAATGGGGTCCAGTAGCAATAGAAATTTGGCTCACACACTAGTGCCTTCGAGTTCTGGACATATGCTTTCTGAGGTTGTCGAATATCATTCACGTGATTATGAGCCTTCTTTTTCTGGGGTCA
>PIGE-03
ATCCTCCAAGGGAACGTGAACGGGAGCGGGACAGGGAGCGTGAACGGGAAAGAGAGTGGGAGCGTGGTCAACCATCACCTTCACTTGCCAATGTGTACTCTCCAGATCGTCATATTCAATCAGTTGATGCTTTTCCTGTCTCAAGTCATGCACATGAAGATGGTTCTCTACCAGGTATAAGGTCATCAATGGGGTCCAGTAGCAATAGAAATTTGGCTCACACACTAGTGCCTTCGAGTTCTGGACATATGCTTTCTGAGGTTGTCGAATATCATTCACGTGATTATGAGCCTTCTTTTTCTGGGGTCA
>PIMN-12
ATCCTCCAAGGGAACGTGAACGGGAGCGGGACAGGGAGCGTGAACGGGAAAGAGAGTGGGAGCGTGGTCAACCATCACCTTCACTTGCCAATGTGTACTCTCCAGATCGTCATATTCAATCAGTTGATGCTTTTCCTGTCTCAAGTCATGCACATGAAGATGGTTCTCTACCAGGTATAAGGTCATCAATGGGGTCCAGTAGCAATAGAAATTTGGCTCACACACTAGTGCCTTCGAGTTCTGGACATATGCTTTCTGAGGGTGTCGAATATCATTCACGTGATTATGAGCCTTCTTTTTCTGGGGTCA
>PIMN-17
ATCCTCCAAGGGAACGTGAACGGGAGCGGGACAGGGAGCGTGAACGGGAAAGAGAGTGGGAGCGTGGTCAACCATCACCTTCACTTGCCAATGTGTACTCTCCAGATCGTCATATTCAATCAGTTGATGCTTTTCCTGTCTCAAGTCATGCACATGAAGATGGTTCTCTACCAGGTATAAGGTCATCAATGGGGTCCAGTAGCAATAGAAATTTGGCTCACACACTAGTGCCTTCGAGTTCTGGACATATGCTTTCTGAGGGTGTCGAATATCATTCACGTGATTATGAGCCTTCTTTTTCTGGGGTCA
>PIMN-4
ATCCTCCAAGGGAACGTGAACGGGAGCGGGACAGGGAGCGTGAACGGGAAAGAGAGTGGGAGCGTGGTCAACCATCACCTTCACTTGCCAATGTGTACTCTCCAGATCGTCATATTCAATCAGTTGATGCTTTTCCTGTCTCAAGTCATGCACATGAAGATGGTTCTCTACCAGGTATAAGGTCATCAATGGGGTCCAGTAGCAATAGAAATTTGGCTCACACACTAGTGCCTTCGAGTTCTGGACATATGCTTTCTGAGGGTGTCGAATATCATTCACGTGATTATGAGCCTTCTTTTTCTGGGGTCA
>PIMN-1
ATCCTCCAAGGGAACGTGAACGGGAGCGGGACAGGGAGCGTGAACGGGAAAGAGAGTGGGAGCGTGGTCAACCATCACCTTCACTTGCCAATGTGTACTCTCCAGATCGTCATATTCAATCAGTTGATGCTTTTCCTGTCTCAAGTCATGCACATGAAGATGGTTCTCTACCAGGTATAAGGTCATCAATGGGGTCCAGTAGCAATAGAAATTTGGCTCACACACTAGTGCCTTCGAGTTCTGGACATATGCTTTCTGAGGGTGTCGAATATCATTCACGTGATTATGAGCCTTCTTTTTCTGGGGTCA
>PIMN-5
ATCCTCCAAGGGAACGTGAACGGGAGCGGGACAGGGAGCGTGAACGGGAAAGAGAGTGGGAGCGTGGTCAACCATCACCTTCACTTGCCAATGTGTACTCTCCAGATCGTCATATTCAATCAGTTGATGCTTTTCCTGTCTCAAGTCATGCACATGAAGATGGTTCTCTACCAGGTATAAGGTCATCAATGGGGTCCAGTAGCAATAGAAATTTGGCTCACACACTAGTGCCTTCGAGTTCTGGACATATGCTTTCTGAGGGTGTCGAATATCATTCACGTGATTATGAGCCTTCTTTTTCTGGGGTCA
>PIMN-8
ATCCTCCAAGGGAACGTGAACGGGAGCGGGACAGGGAGCGTGAACGGGAAAGAGAGTGGGAGCGTGGTCAACCATCACCTTCACTTGCCAATGTGTACTCTCCAGATCGTCATATTCAATCAGTTGATGCTTTTCCTGTCTCAAGTCATGCACATGAAGATGGTTCTCTACCAGGTATAAGGTCATCAATGGGGTCCAGTAGCAATAGAAATTTGGCTCACACACTAGTGCCTTCGAGTTCTGGACATATGCTTTCTGAGGGTGTCGAATATCATTCACGTGATTATGAGCCTTCTTTTTCTGGGGTCA
>PIMN-15
ATCCTCCAAGGGAACGTGAACGGGAGCGGGACAGGGAGCGTGAACGGGAAAGAGAGTGGGAGCGTGGTCAACCATCACCTTCACTTGCCAATGTGTACTCTCCAGATCGTCATATTCAATCAGTTGATGCTTTTCCTGTCTCAAGTCATGCACATGAAGATGGTTCTCTACCAGGTATAAGGTCATCAATGGGGTCCAGTAGCAATAGAAATTTGGCTCACACACTAGTGCCTTCGAGTTCTGGACATATGCTTTCTGAGGGTGTCGAATATCATTCACGTGATTATGAGCCTTCTTTTTCTGGGGTCA
>PIMN-9
ATCCTCCAAGGGAACGTGAACGGGAGCGGGACAGGGAGCGTGAACGGGAAAGAGAGTGGGAGCGTGGTCAACCATCACCTTCACTTGCCAATGTGTACTCTCCAGATCGTCATATTCAATCAGTTGATGCTTTTCCTGTCTCAAGTCATGCACATGAAGATGGTTCTCTACCAGGTATAAGGTCATCAATGGGGTCCAGTAGCAATAGAAATTTGGCTCACACACTAGTGCCTTCGAGTTCTGGACATATGCTTTCTGAGGGTGTCGAATATCATTCACGTGATTATGAGCCTTCTTTTTCTGGGGTCA
>PIMN-11
ATCCTCCAAGGGAACGTGAACGGGAGCGGGACAGGGAGCGTGAACGGGAAAGAGAGTGGGAGCGTGGTCAACCATCACCTTCACTTGCCAATGTGTACTCTCCAGATCGTCATATTCAATCAGTTGATGCTTTTCCTGTCTCAAGTCATGCACATGAAGATGGTTCTCTACCAGGTATAAGGTCATCAATGGGGTCCAGTAGCAATAGAAATTTGGCTCACACACTAGTGCCTTCGAGTTCTGGACATATGCTTTCTGAGGGTGTCGAATATCATTCACGTGATTATGAGCCTTCTTTTTCTGGGGTCA
>PIMN-16
ATCCTCCAAGGGAACGTGAACGGGAGCGGGACAGGGAGCGTGAACGGGAAAGAGAGTGGGAGCGTGGTCAACCATCACCTTCACTTGCCAATGTGTACTCTCCAGATCGTCATATTCAATCAGTTGATGCTTTTCCTGTCTCAAGTCATGCACATGAAGATGGTTCTCTACCAGGTATAAGGTCATCAATGGGGTCCAGTAGCAATAGAAATTTGGCTCACACACTAGTGCCTTCGAGTTCTGGACATATGCTTTCTGAGGGTGTCGAATATCATTCACGTGATTATGAGCCTTCTTTTTCTGGGGTCA
>PIMN-18
ATCCTCCAAGGGAACGTGAACGGGAGCGGGACAGGGAGCGTGAACGGGAAAGAGAGTGGGAGCGTGGTCAACCATCACCTTCACTTGCCAATGTGTACTCTCCAGATCGTCATATTCAATCAGTTGATGCTTTTCCTGTCTCAAGTCATGCACATGAAGATGGTTCTCTACCAGGTATAAGGTCATCAATGGGGTCCAGTAGCAATAGAAATTTGGCTCACACACTAGTGCCTTCGAGTTCTGGACATATGCTTTCTGAGGGTGTCGAATATCATTCACGTGATTATGAGCCTTCTTTTTCTGGGGTCA
>PIMN-6
ATCCTCCAAGGGAACGTGAACGGGAGCGGGACAGGGAGCGTGAACGGGAAAGAGAGTGGGAGCGTGGTCAACCATCACCTTCACTTGCCAATGTGTACTCTCCAGATCGTCATATTCAATCAGTTGATGCTTTTCCTGTCTCAAGTCATGCACATGAAGATGGTTCTCTACCAGGTATAAGGTCATCAATGGGGTCCAGTAGCAATAGAAATTTGGCTCACACACTAGTGCCTTCGAGTTCTGGACATATGCTTTCTGAGGGTGTCGAATATCATTCACGTGATTATGAGCCTTCTTTTTCTGGGGTCA
>PIMN-2
ATCCTCCAAGGGAACGTGAACGGGAGCGGGACAGGGAGCGTGAACGGGAAAGAGAGTGGGAGCGTGGTCAACCATCACCTTCACTTGCCAATGTGTACTCTCCAGATCGTCATATTCAATCAGTTGATGCTTTTCCTGTCTCAAGTCATGCACATGAAGATGGTTCTCTACCAGGTATAAGGTCATCAATGGGGTCCAGTAGCAATAGAAATTTGGCTCACACACTAGTGCCTTCGAGTTCTGGACATATGCTTTCTGAGGGTGTCGAATATCATTCACGTGATTATGAGCCTTCTTTTTCTGGGGTCA
>PIMN-10
ATCCTCCAAGGGAACGTGAACGGGAGCGGGACAGGGAGCGTGAACGGGAAAGAGAGTGGGAGCGTGGTCAACCATCGCCTTCACTTGCCAATGTGTACTCTCCAGATCGTCATATTCAATCAGTTGATGCTTTTCCTGTCTCAAGTCATGCACATGAAGATGGTTCTCTACCAGGTATAAGGTCATCAATGGGGTCCAGTAGCAATAGAAATTTGGCTCACACACTAGTGCCTTCGAGTTCAGGACATATGCTTTCTGAGGGTGTCGAATATCATTCACGTGATTATGAGCCTTCTTTTTCTGGGGTCA
>PIMN-3
ATCCTCCAAGGGAACGTGAACGGGAGCGGGACAGGGAGCGTGAACGGGAAAGAGAGTGGGAGCGTGGTCAACCATCACCTTCACTTGCCAATGTGTACTCTCCAGATCGTCATATTCAATCAGTTGATGCTTTTCCTGTCTCAAGTCATGCACATGAAGATGGTTCTCTACCAGGTATAAGGTCATCAATGGGGTCCAGTAGCAATAGAAATTTGGCTCACACACTAGTGCCTTCGAGTTCTGGACATATGCTTTCTGAGGGTGTCGAATATCATTCACGTGATTATGAGCCTTCTTTTTCTGGGGTCA
>PIMN-7
ATCCTCCAAGGGAACGTGAACGGGAGCGGGACAGGGAGCGTGAACGGGAAAGAGAGTGGGAGCGTGGTCAACCATCACCTTCACTTGCCAATGTGTACTCTCCAGATCGTCATATTCAATCAGTTGATGCTTTTCCTGTCTCAAGTCATGCACATGAAGATGGTTCTCTACCAGGTATAAGGTCATCAATGGGGTCCAGTAGCAATAGAAATTTGGCTCACACACTAGTGCCTTCGAGTTCTGGACATATGCTTTCTGAGGGTGTCGAATATCATTCACGTGATTATGAGCCTTCTTTTTCTGGGGTCA
>PIMN-14
ATCCTCCAAGGGAACGTGAACGGGAGCGGGACAGGGAGCGTGAACGGGAAAGAGAGTGGGAGCGTGGTCAACCATCACCTTCACTTGCCAATGTGTACTCTCCAGATCGTCATATTCAATCAGTTGATGCTTTTCCTGTCTCAAGTCATGCACATGAAGATGGTTCTCTACCAGGTATAAGGTCATCAATGGGGTCCAGTAGCAATAGAAATTTGGCTCACACACTAGTGCCTTCGAGTTCTGGACATATGCTTTCTGAGGGTGTCGAATATCATTCACGTGATTATGAGCCTTCTTTTTCTGGGGTCA
>PIMN-13
ATCCTCCAAGGGAACGTGAACGGGAGCGGGACAGGGAGCGTGAACGGGAAAGAGAGTGGGAGCGTGGTCAACCATCACCTTCACTTGCCAATGTGTACTCTCCAGATCGTCATATTCAATCAGTTGATGCTTTTCCTGTCTCAAGTCATGCACATGAAGATGGTTCTCTACCAGGTATAAGGTCATCAATGGGGTCCAGTAGCAATAGAAATTTGGCTCACACACTAGTGCCTTCGAGTTCTGGACATATGCTTTCTGAGGGTGTCGAATATCATTCACGTGATTATGAGCCTTCTTTTTCTGGGGTCA
>PISB-16
ATCCTCCAAGGGAACGTGAACGGGAGCGGGACAGGGAGCGTGAACGGGAAAGAGAGTGGGAGCGTGGTCAACCATCACCTTCACTTGCCAATGTGTACTCTCCAGATCGTCATATTCAATCAGTTGATGCTTTTCCTGTCTCAAGTCATGCACATGAAGATGGTTCTCTACCAGGTATAAGGTCATCAATGGGGTCCAGTAGCAATAGAAATTTGGCTCACACACTAGTGCCTTCGAGTTCTGGACATATGCTTTCTGAGGGTGTCGAATATCATTCACGTGATTATGAGCCTTCTTTTTCTGGGGTCA
>PISB-6
ATCCTCCAAGGGAACGTGAACGGGAGCGGGACAGGGAGCGTGAACGGGAAAGAGAGTGGGAGCGTGGTCAACCATCGCCTTCACTTGCCAATGTGTACTCTCCAGATCGTCATATTCAATCAGTTGATGCTTTTCCTGTCTCAAGTCATGCACATGAAGATGGTTCTCTACCAGGTATAAGGTCATCAATGGGGTCCAGTAGCAATAGAAATTTGGCTCACACACTAGTGCCTTCGAGTTCAGGACATATGCTTTCTGAGGGTGTCGAATATCATTCACGTGATTATGAGCCTTCTTTTTCTGGGGTCA
>PISB-3
ATCCTCCAAGGGAACGTGAACGGGAGCGGGACAGGGAGCGTGAACGGGAAAGAGAGTGGGAGCGTGGTCAACCATCACCTTCACTTGCCAATGTGTACTCTCCAGATCGTCATATTCAATCAGTTGATGCTTTTCCTGTCTCAAGTCATGCACATGAAGATGGTTCTCTACCAGGTATAAGGTCATCAATGGGGTCCAGTAGCAATAGAAATTTGGCTCACACACTAGTGCCTTCGAGTTCTGGACATATGCTTTCTGAGGGTGTCGAATATCATTCACGTGATTATGAGCCTTCTTTTTCTGGGGTCA
>PISB-14
ATCCTCCAAGGGAACGTGAACGGGAGCGGGACAGGGAGCGTGAACGGGAAAGAGAGTGGGAGCGTGGTCAACCATCGCCTTCACTTGCCAATGTGTACTCTCCAGATCGTCATATTCAATCAGTTGATGCTTTTCCTGTCTCAAGTCATGCACATGAAGATGGTTCTCTACCAGGTATAAGGTCATCAATGGGGTCCAGTAGCAATAGAAATTTGGCTCACACACTAGTGCCTTCGAGTTCAGGACATATGCTTTCTGAGGGTGTCGAATATCATTCACGTGATTATGAGCCTTCTTTTTCTGGGGTCA
>PISB-8
ATCCTCCAAGGGAACGTGAACGGGAGCGGGACAGGGAGCGTGAACGGGAAAGAGAGTGGGAGCGTGGTCAACCATCACCTTCACTTGCCAATGTGTACTCTCCAGATCGTCATATTCAATCAGTTGATGCTTTTCCTGTCTCAAGTCATGCACATGAAGATGGTTCTCTACCAGGTATAAGGTCATCAATGGGGTCCAGTAGCAATAGAAATTTGGCTCACACACTAGTGCCTTCGAGTTCTGGACATATGCTTTCTGAGGGTGTCGAATATCATTCACGTGATTATGAGCCTTCTTTTTCTGGGGTCA
>PISB-7
ATCCTCCAAGGGAACGTGAACGGGAGCGGGACAGGGAGCGTGAACGGGAAAGAGAGTGGGAGCGTGGTCAACCATCACCTTCACTTGCCAATGTGTACTCTCCAGATCGTCATATTCAATCAGTTGATGCTTTTCCTGTCTCAAGTCATGCACATGAAGATGGTTCTCTACCAGGTATAAGGTCATCAATGGGGTCCAGTAGCAATAGAAATTTGGCTCACACACTAGTGCCTTCGAGTTCTGGACATATGCTTTCTGAGGGTGTCGAATATCATTCACGTGATTATGAGCCTTCTTTTTCTGGGGTCA
>PISB-1
ATCCTCCAAGGGAACGTGAACGGGAGCGGGACAGGGAGCGTGAACGGGAAAGAGAGTGGGAGCGTGGTCAACCATCGCCTTCACTTGCCAATGTGTACTCTCCAGATCGTCATATTCAATCAGTTGATGCTTTTCCTGTCTCAAGTCATGCACATGAAGATGGTTCTCTACCAGGTATAAGGTCATCAATGGGGTCCAGTAGCAATAGAAATTTGGCTCACACACTAGTGCCTTCGAGTTCAGGACATATGCTTTCTGAGGGTGTCGAATATCATTCACGTGATTATGAGCCTTCTTTTTCTGGGGTCA
>PISB-10
ATCCTCCAAGGGAACGTGAACGGGAGCGGGACAGGGAGCGTGAACGGGAAAGAGAGTGGGAGCGTGGTCAACCATCGCCTTCACTTGCCAATGTGTACTCTCCAGATCGTCATATTCAATCAGTTGATGCTTTTCCTGTCTCAAGTCATGCACATGAAGATGGTTCTCTACCAGGTATAAGGTCATCAATGGGGTCCAGTAGCAATAGAAATTTGGCTCACACACTAGTGCCTTCGAGTTCAGGACATATGCTTTCTGAGGGTGTCGAATATCATTCACGTGATTATGAGCCTTCTTTTTCTGGGGTCA
>PISB-15
ATCCTCCAAGGGAACGTGAACGGGAGCGGGACAGGGAGCGTGAACGGGAAAGAGAGTGGGAGCGTGGTCAACCATCGCCTTCACTTGCCAATGTGTACTCTCCAGATCGTCATATTCAATCAGTTGATGCTTTTCCTGTCTCAAGTCATGCACATGAAGATGGTTCTCTACCAGGTATAAGGTCATCAATGGGGTCCAGTAGCAATAGAAATTTGGCTCACACACTAGTGCCTTCGAGTTCAGGACATATGCTTTCTGAGGGTGTCGAATATCATTCACGTGATTATGAGCCTTCTTTTTCTGGGGTCA
>PISB-18
ATCCTCCAAGGGAACGTGAACGGGAGCGGGACAGGGAGCGTGAACGGGAAAGAGAGTGGGAGCGTGGTCAACCATCACCTTCACTTGCCAATGTGTACTCTCCAGATCGTCATATTCAATCGGTTGATGCTTTTCCTGTCTCAAGTCATGCACATGAAGATGGTTCTCTACCAGGTATAAGGTCATCAATGGGGTCCAGTAGCAATAGAAATTTGGCTCACACACTAGTGCCTTCGAGTTCTGGACATATTCTTTCTGAGGGTGTCGAATATCATTCACGTGATTATGAGCCTTCTTTTTCTGGGGTCA
>PISB-4
ATCCTCCAAGGGAACGTGAACGGGAGCGGGACAGGGAGCGTGAACGGGAAAGAGAGTGGGAGCGTGGTCAACCATCACCTTCACTTGCCAATGTGTACTCTCCAGATCGTCATATTCAATCAGTTGATGCTTTTCCTGTCTCAAGTCATGCACATGAAGATGGTTCTCTACCAGGTATAAGGTCATCAATGGGGTCCAGTAGCAATAGAAATTTGGCTCACACACTAGTGCCTTCGAGTTCTGGACATATGCTTTCTGAGGGTGTCGAATATCATTCACGTGATTATGAGCCTTCTTTTTCTGGGGTCA
>PISB-13
ATCCTCCAAGGGAACGTGAACGGGAGCGGGACAGGGAGCGTGAACGGGAAAGAGAGTGGGAGCGTGGTCAACCATCACCTTCACTTGCCAATGTGTACTCTCCAGATCGTCATATTCAATCGGTTGATGCTTTTCCTGTCTCAAGTCATGCACATGAAGATGGTTCTCTACCAGGTATAAGGTCATCAATGGGGTCCAGTAGCAATAGAAATTTGGCTCACACACTAGTGCCTTCGAGTTCTGGACATATGCTTTCTGAGGGTGTCGAATATCATTCACGTGATTATGAGCCTTCTTTTTCTGGGGTCA
>PISB-17
ATCCTCCAAGGGAACGTGAACGGGAGCGGGACAGGGAGCGTGAACGGGAAAGAGAGTGGGAGCGTGGTCAACCATCGCCTTCACTTGCCAATGTGTACTCTCCAGATCGTCATATTCAATCAGTTGATGCTTTTCCTGTCTCAAGTCATGCACATGAAGATGGTTCTCTACCAGGTATAAGGTCATCAATGGGGTCCAGTAGCAATAGAAATTTGGCTCACACACTAGTGCCTTCGAGTTCAGGACATATGCTTTCTGAGGGTGTCGAATATCATTCACGTGATTATGAGCCTTCTTTTTCTGGGGTCA
>PISB-11
ATCCTCCAAGGGAACGTGAACGGGAGCGGGACAGGGAGCGTGAACGGGAAAGAGAGTGGGAGCGTGGTCAACCATCACCTTCACTTGCCAATGTGTACCATCCAGATCGTCATATTCAATCAGTTGATGCTTTTCCTGTCTCAAGTCATGCACATGAAGATGGTTCTCTACCAGGTATAAGGTCATCAATGGGGTCCAGTAGCAATAGAAATTTGGCTCACACACTAGTGCCTTCGAGTTCTGGACATATGCTTTCTGAGGGTGTCGAATATCATTCACGTGATTATGAGCCTTCTTTTTCTGGGGTCA
>PISB-12
ATCCTCCAAGGGAACGTGAACGGGAGCGGGACAGGGAGCGTGAACGGGAAAGAGAGTGGGAGCGTGGTCAACCATCACCTTCACTTGCCAATGTGTACTCTCCAGATCGTCATATTCAATCAGTTGATGCTTTTCCTGTCTCAAGTCATGCACATGAAGATGGTTCTCTACCAGGTATAAGGTCATCAATGGGGTCCAGTAGCAATAGAAATTTGGCTCACACACTAGTGCCTTCGAGTTCTGGACATATGCTTTCTGAGGGTGTCGAATATCATTCACGTGATTATGAGCCTTCTTTTTCTGGGGTCA
>PISB-5
ATCCTCCAAGGGAACGTGAACGGGAGCGGGACAGGGAGCGTGAACGGGAAAGAGAGTGGGAGCGTGGTCAACCATCGCCTTCACTTGCCAATGTGTACTCTCCAGATCGTCATATTCAATCAGTTGATGCTTTTCCTGTCTCAAGTCATGCACATGAAGATGGTTCTCTACCAGGTATAAGGTCATCAATGGGGTCCAGTAGCAATAGAAATTTGGCTCACACACTAGTGCCTTCAAGTTCAGGACATATGCTTTCTGAGGGTGTCGAATATCATTCACGTGATTATGAGCCTTCTTTTTCTGGGGTCN
>PISQ-1
ATCCTCCAAGGGAACGTGAACGGGAGCGGGACAGGGAGCGTGAACGGGAAAGAGAGTGGGAGCGTGGTCAACCATCACCTTCACTTGCCAATGTGTACTCTCCAGATCGTCATATTCAATCAGTTGATGCTTTTCCTGTCTCAAGTCATGCACATGAAGATGGTTCTCTACCAGGTATAAGGTCATCAATGGGGTCCAGTAGCAATAGAAATTTGGCTCACACACTAGTGCCTTCGAGTTCTGGACATATGCTTTCTGAGGTTGTCGAATATCATTCACGTGATTATGAGCCTTCTTTTTCTGGGGTCA
>PISQ-2
ATCCTCCAAGGGAACGTGAACGGGAGCGGGACAGGGAGCGTGAACGGGAAAGAGAGTGGGAGCGTGGTCAACCATCACCTTCACTTGCCAATGTGTACTCTCCAGATCGTCATATTCAATCAGTTGATGCTTTTCCTGTCTCAAGTCATGCACATGAAGATGGTTCTCTACCAGGTATAAGGTCATCAATGGGGTCCAGTAGCAATAGAAATTTGGCTCACACACTAGTGCCTTCGAGTTCTGGACATATGCTTTCTGAGGTTGTCGAATATCATTCACGTGATTATGAGCCTTCTTTTTCTGGGGTCA
>PIST-9
ATCCTCCAAGGGAACGTGAACGGGAGCGGGACAGGGAGCGTGAACGGGAAAGAGAGTGGGAGCGTGGTCAACCATCACCTTCACTTGCCAATGTGTACTCTCCAGATCGTCATATTCAATCAGTTGATGCTTTTCCTGTCTCAAGTCATGCACATGAAGATGGTTCTCTACCAGGTATAAGGTCATCAATGGGGTCCAGTAGCAATAGAAATTTGGCTCACACACTAGTGCCTTCGAGTTCTGGACATATGCTTTCTGAGGGTGTCGAATATCATTCACGTGATTATGAGCCTTCTTTTTCTGGGGTCA
>PIST-7
ATCCTCCAAGGGAACGTGAACGGGAGCGGGACAGGGAGCGTGAACGGGAAAGAGAGTGGGAGCGTGGTCAACCATCACCTTCACTTGCCAATGTGTACTCTCCAGATCGTCATATTCAATCAGTTGATGCTTTTCCTGTCTCAAGTCATGCACATGAAGATGGTTCTCTACCAGGTATAAGGTCATCAATGGGGTCCAGTAGCAATAGAAATTTGGCTCACACACTAGTGCCTTCGAGTTCTGGACATATGCTTTCTGAGGGTGTCGAATATCATTCACGTGATTATGAGCCTTCTTTTTCTGGGGTCA
>PIST-5
ATCCTCCAAGGGAACGTGAACGGGAGCGGGACAGGGAGCGTGAACGGGAAAGAGAGTGGGAGCGTGGTCAACCATCACCTTCACTTGCCAATGTGTACTCTCCAGATCGTCATATTCAATCAGTTGATGCTTTTCCTGTCTCAAGTCATGCACATGAAGATGGTTCTCTACCAGGTATAAGGTCATCAATGGGGTCCAGTAGCAATAGAAATTTGGCTCACACACTAGTGCCTTCGAGTTCTGGACATATGCTTTCTGAGGGTGTCGAATATCATTCACGTGATTATGAGCCTTCTTTTTCTGGGGTCA
>PICH-X2
ATCCTCCAAGGGAACGTGAACGGGAGCGGGACAGGGAGCGTGAACGGGAAAGAGAGTGGGAGCGTGGTCAACCATCACCTTCACTTGCCAATGTGTACTCTCCAGATCGTCATATTCAATCAGTTGATGCTTTTCCTGTCTCAAGTCATGCACATGAAGATGGTTCTCTACCAGGTATAAGGTCATCAATGGGGTCCAGTAGCAATAGAAATTTGGCTCACACACTAGTGCCTTCGAGTTCTGGACATATGCTTTCTGAGGGTGTCGAATATCATTCACGTGATTATGAGCCTTCTTTTTCTGGGGTCA
>PIST-4
ATCCTCCAAGGGAACGTGAACGGGAGCGGGACAGGGAGCGTGAACGGGAAAGAGAGTGGGAGCGTGGTCAACCATCACCTTCACTTGCCAATGTGTACTCTCCAGATCGTCATATTCAATCAGTTGATGCTTTTCCTGTCTCAAGTCATGCACATGAAGATGGTTCTCTACCAGGTATAAGGTCATCAATGGGGTCCAGTAGCAATAGAAATTTGGCTCACACACTAGTGCCTTCGAGTTCTGGACATATGCTTTCTGAGGGTGTCGAATATCATTCACGTGATTATGAGCCTTCTTTTTCTGGGGTCA
>PIST-10
ATCCTCCAAGGGAACGTGAACGGGAGCGGGACAGGGAGCGTGAACGGGAAAGAGAGTGGGAGCGTGGTCAACCATCACCTTCACTTGCCAATGTGTACTCTCCAGATCGTCATATTCAATCAGTTGATGCTTTTCCTGTCTCAAGTCATGCACATGAAGATGGTTCTCTACCAGGTATAAGGTCATCAATGGGGTCCAGTAGCAATAGAAATTTGGCTCACACACTAGTGCCTTTGAGTTCTGGACATATGCTTTCTGAGGGTGTCGAATATCATTCACGTGATTATGAGCCTTCTTTTTCTGGGGTCA
>PIST-3
ATCCTCCAAGGGAACGTGAACGGGAGCGGGACAGGGAGCGTGAACGGGAAAGAGAGTGGGAGCGTGGTCAACCATCACCTTCACTTGCCAATGTGTACTCTCCAGATCGTCATATTCAATCAGTTGATGCTTTTCCTGTCTCAAGTCATGCACATGAAGATGGTTCTCTACCAGGTATAAGGTCATCAATGGGGTCCAGTAGCAATAGAAATTTGGCTCACACACTAGTGCCTTCGAGTTCTGGACATATGCTTTCTGAGGGTGTCGAATATCATTCACGTGATTATGAGCCTTCTTTTTCTGGGGTCA
>PIST-12
ATCCTCCAAGGGAACGTGAACGGGAGCGGGACAGGGAGCGTGAACGGGAAAGAGAGTGGGAGCGTGGTCAACCATCACCTTCACTTGCCAATGTGTACTCTCCAGATCGTCATATTCAATCAGTTGATGCTTTTCCTGTCTCAAGTCATGCACATGAAGATGGTTCTCTACCAGGTATAAGGTCATCAATGGGGTCCAGTAGCAATAGAAATTTGGCTCACACACTAGTGCCTTCGAGTTCTGGACATATGCTTTCTGAGGGTGTCGAATATCATTCACGTGATTATGAGCCTTCTTTTTCTGGGGTCA
>PIST-11
ATCCTCCAAGGGAACGTGAACGGGAGCGGGACAGGGAGCGTGAACGGGAAAGAGAGTGGGAGCGTGGTCAACCATCACCTTCACTTGCCAATGTGTACTCTCCAGATCGTCATATTCAATCAGTTGATGCTTTTCCTGTCTCAAGTCATGCACATGAAGATGGTTCTCTACCAGGTATAAGGTCATCAATGGGGTCCAGTAGCAATAGAAATTTGGCTCACACACTAGTGCCTTTGAGTTCTGGACATATGCTTTCTGAGGGTGTCGAATATCATTCACGTGATTATGAGCCTTCTTTTTCTGGGGTCA
>PIST-6
ATCCTCCAAGGGAACGTGAACGGGAGCGGGACAGGGAGCGTGAACGGGAAAGAGAGTGGGAGCGTGGTCAACCATCACCTTCACTTGCCAATGTGTACTCTCCAGATCGTCATATTCAATCAGTTGATGCTTTTCCTGTCTCAAGTCATGCACATGAAGATGGTTCTCTACCAGGTATAAGGTCATCAATGGGGTCCAGTAGCAATAGAAATTTGGCTCACACACTAGTGCCTTTGAGTTCTGGACATATGCTTTCTGAGGGTGTCGAATATCATTCACGTGATTATGAGCCTTCTTTTTCTGGGGTCA
>PIST-13
ATCCTCCAAGGGAACGTGAACGGGAGCGGGACAGGGAGCGTGAACGGGAAAGAGAGTGGGAGCGTGGTCAACCATCACCTTCACTTGCCAATGTGTACTCTCCAGATCGTCATATTCAATCAGTTGATGCTTTTCCTGTCTCAAGTCATGCACATGAAGATGGTTCTCTACCAGGTATAAGGTCATCAATGGGGTCCAGTAGCAATAGAAATTTGGCTCACACACTAGTGCCTTTGAGTTCTGGACATATGCTTTCTGAGGGTGTCGAATATCATTCACGTGATTATGAGCCTTCTTTTTCTGGGGTCA
>PICH-X1
ATCCTCCAAGGGAACGTGAACGGGAGCGGGACAGGGAGCGTGAACGGGAAAGAGAGTGGGAGCGTGGTCAACCATCACCTTCACTTGCCAATGTGTACTCTCCAGATCGTCATATTCAATCAGTTGATGCTTTTCCTGTCTCAAGTCATGCACATGAAGATGGTTCTCTACCAGGTATAAGGTCATCAATGGGGTCCAGTAGCAATAGAAATTTGGCTCACACACTAGTGCCTTCGAGTTCTGGACATATGCTTTCTGAGGGTGTCGAATATCATTCACGTGATTATGAGCCTTCTTTTTCTGGGGTCA
>PIST-2
ATCCTCCAAGGGAACGTGAACGGGAGCGGGACAGGGAGCGTGAACGGGAAAGAGAGTGGGAGCGTGGTCAACCATCACCTTCACTTGCCAATGTGTACTCTCCAGATCGTCATATTCAATCAGTTGATGCTTTTCCTGTCTCAAGTCATGCACATGAAGATGGTTCTCTACCAGGTATAAGGTCATCAATGGGGTCCAGTAGCAATAGAAATTTGGCTCACACACTAGTGCCTTTGAGTTCTGGACATATGCTTTCTGAGGGTGTCGAATATCATTCACGTGATTATGAGCCTTCTTTTTCTGGGGTCA
>PIST-14
ATCCTCCAAGGGAACGTGAACGGGAGCGGGACAGGGAGCGTGAACGGGAAAGAGAGTGGGAGCGTGGTCAACCATCACCTTCACTTGCCAATGTGTACTCTCCAGATCGTCATATTCAATCAGTTGATGCTTTTCCTGTCTCAAGTCATGCACATGAAGATGGTTCTCTACCAGGTATAAGGTCATCAATGGGGTCCAGTAGCAATAGAAATTTGGCTCACACACTAGTGCCTTCGAGTTCTGGACATATGCTTTCTGAGGGTGTCGAATATCATTCACGTGATTATGAGCCTTCTTTTTCTGGGGTCA
>PIST-19
ATCCTCCAAGGGAACGTGAACGGGAGCGGGACAGGGAGCGTGAACGGGAAAGAGAGTGGGAGCGTGGTCAACCATCACCTTCACTTGCCAATGTGTACTCTCCAGATCGTCATATTCAATCAGTTGATGCTTTTCCTGTCTCAAGTCATGCACATGAAGATGGTTCTCTACCAGGTATAAGGTCATCAATGGGGTCCAGTAGCAATAGAAATTTGGCTCACACACTAGTGCCTTTGAGTTCTGGACATATGCTTTCTGAGGGTGTCGAATATCATTCACGTGATTATGAGCCTTCTTTTTCTGGGGTCA
>PIST-8
ATCCTCCAAGGGAACGTGAACGGGAGCGGGACAGGGAGCGTGAACGGGAAAGAGAGTGGGAGCGTGGTCAACCATCACCTTCACTTGCCAATGTGTACTCTCCAGATCGTCATATTCAATCAGTTGATGCTTTTCCTGTCTCAAGTCATGCACATGAAGATGGTTCTCTACCAGGTATAAGGTCATCAATGGGGTCCAGTAGCAATAGAAATTTGGCTCACACACTAGTGCCTTTGAGTTCTGGACATATGCTTTCTGAGGGTGTCGAATATCATTCACGTGATTATGAGCCTTCTTTTTCTGGGGTCA
>PIST-15
ATCCTCCAAGGGAACGTGAACGGGAGCGGGACAGGGAGCGTGAACGGGAAAGAGAGTGGGAGCGTGGTCAACCATCACCTTCACTTGCCAATGTGTACTCTCCAGATCGTCATATTCAATCAGTTGATGCTTTTCCTGTCTCAAGTCATGCACATGAAGATGGTTCTCTACCAGGTATAAGGTCATCAATGGGGTCCAGTAGCAATAGAAATTTGGCTCACACACTAGTGCCTTCGAGTTCTGGACATATGCTTTCTGAGGGTGTCGAATATCATTCACGTGATTATGAGCCTTCTTTTTCTGGGGTCA
>PIST-1
ATCCTCCAAGGGAACGTGAACGGGAGCGGGACAGGGAGCGTGAACGGGAAAGAGAGTGGGAGCGTGGTCAACCATCACCTTCACTTGCCAATGTGTACTCTCCAGATCGTCATATTCAATCAGTTGATGCTTTTCCTGTCTCAAGTCATGCACATGAAGATGGTTCTCTACCAGGTATAAGGTCATCAATGGGGTCCAGTAGCAATAGAAATTTGGCTCACACACTAGTGCCTTCGAGTTCTGGACATATGCTTTCTGAGGGTGTCGAATATCATTCACGTGATTATGAGCCTTCTTTTTCTGGGGTCA
>PILA-24
ATCCTCCAAGGGAACGTGAACGGGAGCGGGACAGGGAGCGTGAACGGGAAAGAGAGTGGGAGCGTGGTCAACCATCACCTTCACTTGCCAATGTGTACTCTCCAGATCGTCATATTCAATCAGTTGATGCTTTTCCTGTCTCAAGTCATGCACATGAAGATGGTTCTCTACCAGGTATAAGGTCATCAATGGGGTCCAGTAGCAATAGAAATTTGGCTCACACACTAGTGCCTTCGAGTTCTGGACATATGCTTTCTGAGGGTGTCGAATATCATTCACGTGATTATGAGCCTTCTTTTTCTGGGGTCA
>PILA-23
ATCCTCCAAGGGAACGTGAACGGGAGCGGGACAGGGAGCGTGAACGGGAAAGAGAGTGGGAGCGTGGTCAACCATCACCTTCACTTGCCAATGTGTACTCTCCAGATCGTCATATTCAATCAGTTGATGCTTTTCCTGTCTCAAGTCATGCACATGAAGATGGTTCTCTACCAGGTATAAGGTCATCAATGGGGTCCAGTAGCAATAGAAATTTGGCTCACACACTAGTGCCTTCGAGTTCTGGACATATGCTTTCTGAGGGTGTCGAATATCATTCACGTGATTATGAGCCTTCTTTTTCTGGGGTCA
>PILA-27
ATCCTCCAAGGGAACGTGAACGGGAGCGGGACAGGGAGCGTGAACGGGAAAGAGAGTGGGAGCGTGGTCAACCATCACCTTCACTTGCCAATGTGTACTCTCCAGATCGTCATATTCAATCAGTTGATGCTTTTCCTGTCTCAAGTCATGCACATGAAGATGGTTCTCTACCAGGTATAAGGTCATCAATGGGGTCCAGTAGCAATAGAAATTTGGCTCACACACTAGTGCCTTCGAGTTCTGGACATATGCTTTCTGAGGGTGTCGAATATCATTCACGTGATTATGAGCCTTCTTTTTCTGGGGTCA
>PILA-19
ATCCTCCAAGGGAACGTGAACGGGAGCGGGACAGGGAGCGTGAACGGGAAAGAGAGTGGGAGCGTGGTCAACCATCACCTTCACTTGCCAATGTGTACTCTCCAGATCGTCATATTCAATCAGTTGATGCTTTTCCTGTCTCAAGTCATGCACATGAAGATGGTTCTCTACCAGGTATAAGGTCATCAATGGGGTCCAGTAGCAATAGAAATTTGGCTCACACACTAGTGCCTTCGAGTTCTGGACATATGCTTTCTGAGGGTGTCGAATATCATTCACGTGATTATGAGCCTTCTTTTTCTGGGGTCA
>PILA-28
ATCCTCCAAGGGAACGTGAACGGGAGCGGGACAGGGAGCGTGAACGGGAAAGAGAGTGGGAGCGTGGTCAACCATCACCTTCACTTGCCAATGTGTACTCTCCAGATCGTCATATTCAATCAGTTGATGCTTTTCCTGTCTCAAGTCATGCACATGAAGATGGTTCTCTACCAGGTATAAGGTCATCAATGGGGTCCAGTAGCAATAGAAATTTGGCTCACACACTAGTGCCTTCGAGTTCTGGACATATGCTTTCTGAGGGTGTCGAATATCATTCACGTGATTATGAGCCTTCTTTTTCTGGGGTCA
>PILA-17
ATCCTCCAAGGGAACGTGAACGGGAGCGGGACAGGGAGCGTGAACGGGAAAGAGAGTGGGAGCGTGGTCAACCATCACCTTCACTTGCCAATGTGTACTCTCCAGATCGTCATATTCAATCAGTTGATGCTTTTCCTGTCTCAAGTCATGCACATGAAGATGGTTCTCTACCAGGTATAAGGTCATCAATGGGGTCCAGTAGCAATAGAAATTTGGCTCACACACTAGTGCCTTCGAGTTCTGGACATATGCTTTCTGAGGGTGTCGAATATCATTCACGTGATTATGAGCCTTCTTTTTCTGGGGTCA
>PILA-26
ATCCTCCAAGGGAACGTGAACGGGAGCGGGACAGGGAGCGTGAACGGGAAAGAGAGTGGGAGCGTGGTCAACCATCACCTTCACTTGCCAATGTGTACTCTCCAGATCGTCATATTCAATCAGTTGATGCTTTTCCTGTCTCAAGTCATGCACATGAAGATGGTTCTCTACCAGGTATAAGGTCATCAATGGGGTCCAGTAGCAATAGAAATTTGGCTCACACACTAGTGCCTTCGAGTTCTGGACATATGCTTTCTGAGGGTGTCGAATATCATTCACGTGATTATGAGCCTTCTTTTTCTGGGGTCA
>PILA-21
ATCCTCCAAGGGAACGTGAACGGGAGCGGGACAGGGAGCGTGAACGGGAAAGAGAGTGGGAGCGTGGTCAACCATCACCTTCACTTGCCAATGTGTACTCTCCAGATCGTCATATTCAATCAGTTGATGCTTTTCCTGTCTCAAGTCATGCACATGAAGATGGTTCTCTACCAGGTATAAGGTCATCAATGGGGTCCAGTAGCAATAGAAATTTGGCTCACACACTAGTGCCTTCGAGTTCTGGACATATGCTTTCTGAGGGTGTCGAATATCATTCACGTGATTATGAGCCTTCTTTTTCTGGGGTCA
>PILA-20
ATCCTCCAAGGGAACGTGAACGGGAGCGGGACAGGGAGCGTGAACGGGAAAGAGAGTGGGAGCGTGGTCAACCATCACCTTCACTTGCCAATGTGTACTCTCCAGATCGTCATATTCAATCAGTTGATGCTTTTCCTGTCTCAAGTCATGCACATGAAGATGGTTCTCTACCAGGTATAAGGTCATCAATGGGGTCCAGTAGCAATAGAAATTTGGCTCACACACTAGTGCCTTCGAGTTCTGGACATATGCTTTCTGAGGGTGTCGAATATCATTCACGTGATTATGAGCCTTCTTTTTCTGGGGTCA
>PILA-22
ATCCTCCAAGGGAACGTGAACGGGAGCGGGACAGGGAGCGTGAACGGGAAAGAGAGTGGGAGCGTGGTCAACCATCACCTTCACTTGCCAATGTGTACTCTCCAGATCGTCATATTCAATCAGTTGATGCTTTTCCTGTCTCAAGTCATGCACATGAAGATGGTTCTCTACCAGGTATAAGGTCATCAATGGGGTCCAGTAGCAATAGAAATTTGGCTCACACACTAGTGCCTTCGAGTTCTGGACATATGCTTTCTGAGGGTGTCGAATATCATTCACGTGATTATGAGCCTTCTTTTTCTGGGGTCA
>PILA-18
ATCCTCCAAGGGAACGTGAACGGGAGCGGGACAGGGAGCGTGAACGGGAAAGAGAGTGGGAGCGTGGTCAACCATCACCTTCACTTGCCAATGTGTACTCTCCAGATCGTCATATTCAATCAGTTGATGCTTTTCCTGTCTCAAGTCATGCACATGAAGATGGTTCTCTACCAGGTATAAGGTCATCAATGGGGTCCAGTAGCAATAGAAATTTGGCTCACACACTAGTGCCTTCGAGTTCTGGACATATGCTTTCTGAGGGTGTCGAATATCATTCACGTGATTATGAGCCTTCTTTTTCTGGGGTCA
>PILA-29
ATCCTCCAAGGGAACGTGAACGGGAGCGGGACAGGGAGCGTGAACGGGAAAGAGAGTGGGAGCGTGGTCAACCATCACCTTCACTTGCCAATGTGTACTCTCCAGATCGTCATATTCAATCAGTTGATGCTTTTCCTGTCTCAAGTCATGCACATGAAGATGGTTCTCTACCAGGTATAAGGTCATCAATGGGGTCCAGTAGCAATAGAAATTTGGCTCACACACTAGTGCCTTCGAGTTCTGGACATATGCTTTCTGAGGGTGTCGAATATCATTCACGTGATTATGAGCCTTCTTTTTCTGGGGTCA
