# Supplementary material for: An empirical evaluation of two-stage species tree inference strategies using a multilocus dataset from North American pines
Source: BMC Evol Biol. 2014 Mar 29;14:67. doi: 10.1186/1471-2148-14-67 (PMC4021425; doi:10.1186/1471-2148-14-67)
Supplement: Additional file 3 — Zip archive containing data filesDp,Dp,0,Ds,Ds,0, and a description of these files. [file 1471-2148-14-67-S3.zip › DeGiorgioEtAl_2014_AdditionalFile1/Dataset_Dp/0_17086_02.fas]

>PIAL-6
ATGAGGACAACTCTTTTAAGAGTGCCTTTAAAAAATATGCAAGTGCACAACATTACCTGCTGAGCTTATGAAGTAATAACTTATCTAACACAATG-CGTGAGAGACACTACAAAGTACATCAAATGGCCCCTCTCAACACACCTGTTTGGTTCACCTTTTAGAAGGCAAACGAACTCTATTCCTTTGACTCTGAACAGTAGACCACCTGATTTTGATCTTGATGACTTGAAATATTTGATCTCCACAGCAAAATGTGCTATGCTCAACTTCCCTGACCGG
>PIAL-9
ATGAGGACAACTCTTTTAAGAGTGCCTTTAAAAAATATGCAAGTGCACAACATTACCTGCTGAGCTTATGAAGTAATAACTTATCTAACACAATG-CGTGAGAGACACTACAAAGTACATCAAATGGCCCCTCTCAACACACCTGTTTGGTTCACCTTTTAGAAGGCAAACGAACTCTATTCCTTTGACTCTGAACAGTAGACCACCTGATTTTGATCTTGATGACTTGAAATATTTGATCTCCACAGCAAAATGTGCTATGCTCAACTTCCCTGACCGG
>PIAL-17
ATGAGGACAACTCTTTTAAGAGTGCCTTTAAAAAATATGCAAGTGCACAACATTACCTGCTGAGCTTATGAAGTAATAACTTATCTAACACAATG-CGTGAGAGACACTACAAAGTACATCAAATGGCCCCTCTCAACACACCTGTTTGGTTCACCTTTTAGAAGGCAAACGAACTCTATTCCTTTGACTCTGAACAGTAGACCACCTGATTTTGATCTTGATGACTTGAAATATTTGATCTCCACAGCAAAATGTGCTATGCTCAACTTCCCTGACCGG
>PIAL-3
ATGAGGACAACTCTTTTAAGAGTGCCTTTAAAAAATATGCAAGTGCACAACATTACCTGCTGAGCTTATGAAGTAATAACTTATCTAACACAATG-CGTGAGAGACACTACAAAGTACATCAAATGGCCCCTCTCAACACACCTGTTTGGTTCACCTTTTAGAAGGCAAACGAACTCTATTCCTTTGACTCTGAACAGTAGACCACCTGATTTTGATCTTGATGACTTGAAATATTTGATCTCCACAGCAAAATGTGCTATGCTCAACTTCCCTGACCGG
>PIAL-12
ATGAGGACAACTCTTTTAAGAGTGCCTTTAAAAAATATGCAAGTGCACAACATTACCTGCTGAGCTTATGAAGTAATAACTTATCTAACACAATG-CGTGAGAGACACTACAAAGTACATCAAATGGCCCCTCTCAACACACCTGTTTGGTTCACCTTTTAGAAGGCAAACGAACTCTATTCCTTTGACTCTGAACAGTAGACCACCTGATTTTGATCTTGATGACTTGAAATATTTGATCTCCACAGCAAAATGTGCTATGCTCAACTTCCCTGACCGG
>PIAL-13
ATGAGGACAACTCTTTTAAGAGTGCCTTTAAAAAATATGCAAGTGCACAACATTACCTGCTGAGCTTATGAAGTAATAACTTATCTAACACAATG-CGTGAGAGACACTACAAAGTACATCAAATGGCCCCTCTCAACACACCTGTTTGGTTCACCTTTTAGAAGGCAAACGAACTCTATTCCTTTGACTCTGAACAGTAGACCACCTGATTTTGATCTTGATGACTTGAAATATTTGATCTCCACAGCAAAATGTGCTATGCTCAACTTCCCTGACCGG
>PIAL-5
ATGAGGACAACTCTTTTAAGAGTGCCTTTAAAAAATATGCAAGTGCACAACATTACCTGCTGAGCTTATGAAGTAATAACTTATCTAACACAATG-CGTGAGAGACACTACAAAGTACATCAAATGGCCCCTCTCAACACACCTGTTTGGTTCACCTTTTAGAAGGCAAACGAACTCTATTCCTTTGACTCTGAACAGTAGACCACCTGATTTTGATCTTGATGACTTGAAATATTTGATCTCCACAGCAAAATGTGCTATGCTCAACTTCCCTGACCGG
>PIAL-7
ATGAGGACAACTCTTTTAAGAGTGCCTTTAAAAAATATGCAAGTGCACAACATTACCTGCTGAGCTTATGAAGTAATAACTTATCTAACACAATG-CGTGAGAGACACTACAAAGTACATCAAATGGCCCCTCTCAACACACCTGTTTGGTTCACCTTTTAGAAGGCAAACGAACTCTATTCCTTTGACTCTGAACAGTAGACCACCTGATTTTGATCTTGATGACTTGAAATATTTGATCTCCACAGCAAAATGTGCTATGCTCAACTTCCCTGACCGG
>PIAL-16
ATGAGGACAACTCTTTTAAGAGTGCCTTTAAAAAATATGCAAGTGCACAACATTACCTGCTGAGCTTATGAAGTAATAACTTATCTAACACAATG-CGTGAGAGACACTACAAAGTACATCAAATGGCCCCTCTCAACACACCTGTTTGGTTCACCTTTTAGAAGGCAAACGAACTCTATTCCTTTGACTCTGAACAGTAGACCACCTGATTTTGATCTTGATGACTTGAAATATTTGATCTCCACAGCAAAATGTGCTATGCTCAACTTCCCTGACCGG
>PIAL-8
ATGAGGACAACTCTTTTAAGAGTGCCTTTAAAAAATATGCAAGTGCACAACATTACCTGCTGAGCTTATGAAGTAATAACTTATCTAACACAATG-CGTGAGAGACACTACAAAGTACATCAAATGGCCCCTCTCAACACACCTGTTTGGTTCACCTTTTAGAAGGCAAACGAACTCTATTCCTTTGACTCTGAACAGTAGACCACCTGATTTTGATCTTGATGACTTGAAATATTTGATCTCCACAGCAAAATGTGCTATGCTCAACTTCCCTGACCGG
>PIAL-4
ATGAGGACAACTCTTTTAAGAGTGCCTTTAAAAAATATGCAAGTGCACAACATTACCTGCTGAGCTTATGAAGTAATAACTTATCTAACACAATG-CGTGAGAGACACTACAAAGTACATCAAATGGCCCCTCTCAACACACCTGTTTGGTTCACCTTTTAGAAGGCAAACGAACTCTATTCCTTTGACTCTGAACAGTAGACCACCTGATTTTGATCTTGATGACTTGAAATATTTGATCTCCACAGCAAAATGTGCTATGCTCAACTTCCCTGACCGG
>PIAL-15
ATGAGGACAACTCTTTTAAGAGTGCCTTTAAAAAATATGCAAGTGCACAACATTACCTGCTGAGCTTATGAAGTAATAACTTATCTAACACAATG-CGTGAGAGACACTACAAAGTACATCAAATGGCCCCTCTCAACACACCTGTTTGGTTCACCTTTTAGAAGGCAAACGAACTCTATTCCTTTGACTCTGAACAGTAGACCACCTGATTTTGATCTTGATGACTTGAAATATTTGATCTCCACAGCAAAATGTGCTATGCTCAACTTCCCTGACCGG
>PIAL-10
ATGAGGACAACTCTTTTAAGAGTGCCTTTAAAAAATATGCAAGTGCACAACATTACCTGCTGAGCTTATGAAGTAATAACTTATCTAACACAATG-CGTGAGAGACACTACAAAGTACATCAAATGGCCCCTCTCAACACACCTGTTTGGTTCACCTTTTAGAAGGCAAACGAACTCTATTCCTTTGACTCTGAACAGTAGACCACCTGATTTTGATCTTGATGACTTGAAATATTTGATCTCCACAGCAAAATGTGCTATGCTCAACTTCCCTGACCGG
>PIAY-5
ATGAGGACAACTCTTTTAAGAGTGCCTTTAAAAAATATGCAAGTGCACAACATTACCTGCTGAGCTTATGAAGTAATAACTTATCTAACACAATG-CGTGAGAGACACTACAAAGTACATCAAATGGCCCCTCTCAACACACCTGTTTGGTTCACCTTTTAGAAGGCAAACGAACTCTATTCCTTTGACTCTGAACAGTAGACCACCTGATTTTGATCTTGATGACTTGAAATATTTGATCTCCACAGCAAAATGTGCTATGCTCAACTTCCCTGACCGG
>PIAY-14
ATGAGGACAACTCTTTTAAGAGTGCCTTTAAAAAATATGCAAGTGCACAACATTACCTGCTGAGCTTATGAAGTAATAACTTATCTAACACAATG-CGTGAGAGACACTACAAAGTACATCAAATGGCCCCTCTCAACACACCTGTTTGGTTCACCTTTTAGAAGGCAAACGAACTCTATTCCTTTGACTCTGAACAGTAGACCACCTGATTTTGATCTTGATGACTTGAAATATTTGATCTCCACAGCAAAATGTGCTATGCTCAACTTCCCTGACCGG
>PIAY-3
ATGAGGACAACTCTTTTAAGAGTGCCTTTAAAAAATATGCAAGTGCACAACATTACCTGCTGAGCTTATGAAGTAATAACTTATCTAACACAATG-CGTGAGAGACACTACAAAGTACATCAAATGGCCCCTCTCAACACACCTGTTTGGTTCACCTTTTAGAAGGCAAACGAACTCTATTCCTTTGACTCTGAACAGTAGACCACCTGATTTTGATCTTGATGACTTGAAATATTTGATCTCCACAGCAAAATGTGCTATGCTCAACTTCCCTGACCGG
>PIAY-15
ATGAGGACAACTCTTTTAAGAGTGCCTTTAAAAAATATGCAAGTGCACAACATTACCTGCTGAGCTTATGAAGTAATAACTTATCTAACACAATG-CGTGAGAGACACTACAAAGTACATCAAATGGCCCCTCTCAACACACCTGTTTGGTTCACCTTTTAGAAGGCAAACGAACTCTATTCCTTTGACTCTGAACAGTAGACCACCTGATTTTGATCTTGATGACTTGAAATATTTGATCTCCACAGCAAAATGTGCTATGCTCAACTTCCCTGACCGG
>PIAY-13
ATGAGGACAACTCTTTTAAGAGTGCCTTTAAAAAATATGCAAGTGCACAACATTACCTGCTGAGCTTATGAAGTAATAACTTATCTAACACAATG-CGTGAGAGACACTACAAAGTACATCAAATGGCCCCTCTCAACACACCTGTTTGGTTCACCTTTTAGAAGGCAAACGAACTCTATTCCTTTGACTCTGAACAGTAGACCACCTGATTTTGATCTTGATGACTTGAAATATTTGATCTCCACAGCAAAATGTGCTATGCTCAACTTCCCTGACCGG
>PIAY-18
ATGAGGACAACTCTTTTAAGAGTGCCTTTAAAAAATATGCAAGTGCACAACATTACCTGCTGAGCTTATGAAGTAATAACTTATCTAACACAATG-CGTGAGAGACACTACAAAGTACATCAAATGGCCCCTCTCAACACACCTGTTTGGTTCACCTTTTAGAAGGCAAACGAACTCTATTCCTTTGACTCTGAACAGTAGACCACCTGATTTTGATCTTGATGACTTGAAATATTTGATCTCCACAGCAAAATGTGCTATGCTCAACTTCCCTGACCGG
>PIAY-16
ATGAGGACAACTCTTTTAAGAGTGCCTTTAAAAAATATGCAAGTGCACAACATTACCTGCTGAGCTTATGAAGTAATAACTTATCTAACACAATG-CGTGAGAGACACTACAAAGTACATCAAATGGCCCCTCTCAACACACCTGTTTGGTTCACCTTTTAGAAGGCAAACGAACTCTATTCCTTTGACTCTGAACAGTAGACCACCTGATTTTGATCTTGATGACTTGAAATATTTGATCTCCACAGCAAAATGTGCTATGCTCAACTTCCCTGACCGG
>PIAY-7
NNNNNNNNNNNNNNNNNNNNNNNNCCTTTAAAAAATATGCAAGTGCACAACATTACCTGCTGAGCTTATGAAGTAATAACTTATCTAACACAATG-CGTGAGAGACACTACAAAGTACATCAAATGGCCCCTCTCAACACACCTGTTTGGTTCACCTTTTAGAAGGCTTGTAAAACCTATTCCTTTGACTCTGAACAGTAGACCACCTGATTTTGATCTTGATGACTTGAAATATTTGATCTCCACAGCAAAATGTGCTATGCTCAACTTCCCTGACCGG
>PIAY-6
NNNNNNNNNNNNNNNNNNNNNNNNCCTTTAAAAAATATGCAAGTGCACAACATTACCTGCTGAGCTTATGAAGTAATAACTTATCTAACACAATG-CGTGAGAGACACTACAAAGTACATCAAATGGCCCCTCTCAACACACCTGTTTGGTTCACCTTTTAGAAGGCTTGTAAAACCTATTCCTTTGACTCTGAACAGTAGACCACCTGATTTTGATCTTGATGACTTGAAATATTTGATCTCCACAGCAAAATGTGCTATGCTCAACTTCCCTGACCGG
>PIAY-1
ATGAGGACAACTCTTTTAAGAGTGCCTTTAAAAAATATGCAAGTGCACAACATTACCTGCTGAGCTTATGAAGTAATAACTTATCTAACACAATG-CGTGAGAGACACTACAAAGTACATCAAATGGCCCCTCTCAACACACCTGTTTGGTTCACCTTTTAGAAGGCAAACGAACTCTATTCCTTTGACTCTGAACAGTAGACCACCTGATTTTGATCTTGATGACTTGAAATATTTGATCTCCACAGCAAAATGTGCTATGCTCAACTTCCCTGACCGG
>PIAY-17
ATGAGGACAACTCTTTTAAGAGTGCCTTTAAAAAATATGCAAGTGCACAACATTACCTGCTGAGCTTATGAAGTAATAACTTATCTAACACAATG-CGTGAGAGACACTACAAAGTACATCAAATGGCCCCTCTCAACACACCTGTTTGGTTCACCTTTTAGAAGGCAAACGAACTCTATTCCTTTGACTCTGAACAGTAGACCACCTGATTTTGATCTTGATGACTTGAAATATTTGATCTCCACAGCAAAATGTGCTATGCTCAACTTCCCTGACCGG
>PIAY-19
ATGAGGACAACTCTTTTAAGAGTGCCTTTAAAAAATATGCAAGTGCACAACATTACCTGCTGAGCTTATGAAGTAATAACTTATCTAACACAATG-CGTGAGAGACACTACAAAGTACATCAAATGGCCCCTCTCAACACACCTGTTTGGTTCACCTTTTAGAAGGCAAACGAACTCTATTCCTTTGACTCTGAACAGTAGACCACCTGATTTTGATCTTGATGACTTGAAATATTTGATCTCCACAGCAAAATGTGCTATGCTCAACTTCCCTGACCGG
>PIAY-4
ATGAGGACAACTCTTTTAAGAGTGCCTTTAAAAAATATGCAAGTGCACAACATTACCTGCTGAGCTTATGAAGTAATAACTTATCTAACACAATG-CGTGAGAGACACTACAAAGTACATCAAATGGCCCCTCTCAACACACCTGTTTGGTTCACCTTTTAGAAGGCAAACGAACTCTATTCCTTTGACTCTGAACAGTAGACCACCTGATTTTGATCTTGATGACTTGAAATATTTGATCTCCACAGCAAAATGTGCTATGCTCAACTTCCCTGACCGG
>PIAY-10
ATGAGGACAACTCTTTTAAGAGTGCCTTTAAAAAATATGCAAGTGCACAACATTACCTGCTGAGCTTATGAAGTAATAACTTATCTAACACAATG-CGTGAGAGACACTACAAAGTACATCAAATGGCCCCTCTCAACACACCTGTTTGGTTCACCTTTTAGAAGGCAAACGAACTCTATTCCTTTGACTCTGAACAGTAGACCACCTGATTTTGATCTTGATGACTTGAAATATTTGATCTCCACAGCAAAATGTGCTATGCTCAACTTCCCTGACCGG
>PIAY-2
NNNNNNNNNNNNNNNNNNNNNNNNCCTTTAAAAAATATGCAAGTGCACAACATTACCTGCTGAGCTTATGAAGTAATAACTTATCTAACACAATG-CGTGAGAGACACTACAAAGTACATCAAATGGCCCCTCTCAACACACCTGTTTGGTTCACCTTTTAGAAGGCTTGTAAAACCTATTCCTTTGACTCTGAACAGTAGACCACCTGATTTTGATCTTGATGACTTGAAATATTTGATCTCCACAGCAAAATGTGCTATGCTCAACTTCCCTGACCGG
>PIBU-1
ATGAGGACAACTCTTTTAAGAGTGCCTTTAAAAAATATGCAAGTGCACAACATTACCTGCTGAGCTTATGAAGTAATAACTTATCTAACACAATG-CGTGAGAGACACTACAAAGTACATCAAATGGCCCCTCTCAACACACCTGTTTGGTTCACCTTTTAGAAGGCAAACGAACTCTATTCCTTTGACTCTGAACAGTAGACCACCTGATTTTGATCTTGATGACTTGAAATATTTGATCTCCACAGCAAAATGTGCTATGCTCAACTTCCCTGACCGG
>PIFL-15
ATGAGGACAACTCTTTTAAGAGTGCCTTTAAAAAATATGCAAGTGCACAACATTACCTGCTGAGCTTATGAAGTAATAACTTATCTAACACAATG-CGTGAGAGACACTACAAAGTACATCAAATGGCCCCTCTCAACACACCTGTTTGGTTCACCTTTTAGAAGGCAAACGAACTCTATTCCTTTGACTCTGAACAGTAGACCACCTGATTTTGATCTTGATGACTTGAAATATTTGATCTCCACAGCAAAATGTGCTATGCTCAACTTCCCTGACCGG
>PIFL-11
ATGAGGACAACTCTTTTAAGAGTGCCTTTAAAAAATATGCAAGTGCACAACATTACCTGCTGAGCTTATGAAGTAATAACTTATCTAACACAATG-CGTGAGAGACACTACAAAGTACATCAAATGGCCCCTCTCAACACACCTGTTTGGTTCACCTTTTAGAAGGCAAACGAACTCTATTCCTTTGACTCTGAACAGTAGACCACCTGATTTTGATCTTGATGACTTGAAATATTTGATCTCCACAGCAAAATGTGCTATGCTCAACTTCCCTGACCGG
>PIFL-1
ATGAGGACAACTCTTTTAAGAGTGCCTTTAAAAAATATGCAAGTGCACAACATTACCTGCTGAGCTTATGAAGTAATAACTTATCTAACACAATG-CGTGAGAGACACTACAAAGTACATCAAATGGCCCCTCTCAACACACCTGTTTGGTTCACCTTTTAGAAGGCAAACGAACTCTATTCCTTTGACTCTGAACAGTAGACCACCTGATTTTGATCTTGATGACTTGAAATATTTGATCTCCACAGCAAAATGTGCTATGCTCAACTTCCCTGACCGG
>PIFL-10
ATGAGGACAACTCTTTTAAGAGTGCCTTTAAAAAATATGCAAGTGCACAACATTACCTGCTGAGCTTATGAAGTAATAACTTATCTAACACAATG-CGTGAGAGACACTACAAAGTACATCAAATGGCCCCTCTCAACACACCTGTTTGGTTCACCTTTTAGAAGGCAAACGAACTCTATTCCTTTGACTCTGAACAGTAGACCACCTGATTTTGATCTTGATGACTTGAAATATTTGATCTCCACAGCAAAATGTGCTATGCTCAACTTCCCTGACCGG
>PIFL-14
ATGAGGACAACTCTTTTAAGAGTGCCTTTAAAAAATATGCAAGTGCACAACATTACCTGCTGAGCTTATGAAGTAATAACTTATCTAACACAATG-CGTGAGAGACACTACAAAGTACATCAAATGGCCCCTCTCAACACACCTGTTTGGTTCACCTTTTAGAAGGCAAACGAACTCTATTCCTTTGACTCTGAACAGTAGACCACCTGATTTTGATCTTGATGACTTGAAATATTTGATCTCCACAGCAAAATGTGCTATGCTCAACTTCCCTGACCGG
>PIFL-3
ATGAGGACAACTCTTTTAAGAGTGCCTTTAAAAAATATGCAAGTGCACAACATTACCTGCTGAGCTTATGAAGTAATAACTTATCTAACACAATG-CGTGAGAGACACTACAAAGTACATCAAATGGCCCCTCTCAACACACCTGTTTGGTTCACCTTTTAGAAGGCAAACGAACTCTATTCCTTTGACTCTGAACAGTAGACCACCTGATTTTGATCTTGATGACTTGAAATATTTGATCTCCACAGCAAAATGTGCTATGCTCAACTTCCCTGACCGG
>PIFL-2
ATGAGGACAACTCTTTTAAGAGTGCCTTTAAAAAATATGCAAGTGCACAACATTACCTGCTGAGCTTATGAAGTAATAACTTATCTAACACAATG-CGTGAGAGACACTACAAAGTACATCAAATGGCCCCTCTCAACACACCTGTTTGGTTCACCTTTTAGAAGGCAAACGAACTCTATTCCTTTGACTCTGAACAGTAGACCACCTGATTTTGATCTTGATGACTTGAAATATTTGATCTCCACAGCAAAATGTGCTATGCTCAACTTCCCTGACCGG
>PIFL-5
ATGAGGACAACTCTTTTAAGAGTGCCTTTAAAAAATATGCAAGTGCACAACATTACCTGCTGAGCTTATGAAGTAATAACTTATCTAACACAATG-CGTGAGAGACACTACAAAGTACATCAAATGGCCCCTCTCAACACACCTGTTTGGTTCACCTTTTAGAAGGCAAACGAACTCTATTCCTTTGACTCTGAACAGTAGACCACCTGATTTTGATCTTGATGACTTGAAATATTTGATCTCCACAGCAAAATGTGCTATGCTCAACTTCCCTGACCGG
>PIFL-9
ATGAGGACAACTCTTTTAAGAGTGCCTTTAAAAAATATGCAAGTGCACAACATTACCTGCTGAGCTTATGAAGTAATAACTTATCTAACACAATG-CGTGAGAGACACTACAAAGTACATCAAATGGCCCCTCTCAACACACCTGTTTGGTTCACCTTTTAGAAGGCAAACGAACTCTATTCCTTTGACTCTGAACAGTAGACCACCTGATTTTGATCTTGATGACTTGAAATATTTGATCTCCACAGCAAAATGTGCTATGCTCAACTTCCCTGACCGG
>PIFL-4
ATGAGGACAACTCTTTTAAGAGTGCCTTTAAAAAATATGCAAGTGCACAACATTACCTGCTGAGCTTATGAAGTAATAACTTATCTAACACAATG-CGTGAGAGACACTACAAAGTACATCAAATGGCCCCTCTCAACACACCTGTTTGGTTCACCTTTTAGAAGGCAAACGAACTCTATTCCTTTGACTCTGAACAGTAGACCACCTGATTTTGATCTTGATGACTTGAAATATTTGATCTCCACAGCAAAATGTGCTATGCTCAACTTCCCTGACCGG
>PIFL-12
ATGAGGACAACTCTTTTAAGAGTGCCTTTAAAAAATATGCAAGTGCACAACATTACCTGCTGAGCTTATGAAGTAATAACTTATCTAACACAATG-CGTGAGAGACACTACAAAGTACATCAAATGGCCCCTCTCAACACACCTGTTTGGTTCACCTTTTAGAAGGCAAACGAACTCTATTCCTTTGACTCTGAACAGTAGACCACCTGATTTTGATCTTGATGACTTGAAATATTTGATCTCCACAGCAAAATGTGCTATGCTCAACTTCCCTGACCGG
>PIFL-13
ATGAGGACAACTCTTTTAAGAGTGCCTTTAAAAAATATGCAAGTGCACAACATTACCTGCTGAGCTTATGAAGTAATAACTTATCTAACACAATG-CGTGAGAGACACTACAAAGTACATCAAATGGCCCCTCTCAACACACCTGTTTGGTTCACCTTTTAGAAGGCAAACGAACTCTATTCCTTTGACTCTGAACAGTAGACCACCTGATTTTGATCTTGATGACTTGAAATATTTGATCTCCACAGCAAAATGTGCTATGCTCAACTTCCCTGACCGG
>PIFL-17
ATGAGGACAACTCTTTTAAGAGTGCCTTTAAAAAATATGCAAGTGCACAACATTACCTGCTGAGCTTATGAAGTAATAACTTATCTAACACAATG-CGTGAGAGACACTACAAAGTACATCAAATGGCCCCTCTCAACACACCTGTTTGGTTCACCTTTTAGAAGGCAAACGAACTCTATTCCTTTGACTCTGAACAGTAGACCACCTGATTTTGATCTTGATGACTTGAAATATTTGATCTCCACAGCAAAATGTGCTATGCTCAACTTCCCTGACCGG
>PIFL-8
ATGAGGACAACTCTTTTAAGAGTGCCTTTAAAAAATATGCAAGTGCACAACATTACCTGCTGAGCTTATGAAGTAATAACTTATCTAACACAATG-CGTGAGAGACACTACAAAGTACATCAAATGGCCCCTCTCAACACACCTGTTTGGTTCACCTTTTAGAAGGCAAACGAACTCTATTCCTTTGACTCTGAACAGTAGACCACCTGATTTTGATCTTGATGACTTGAAATATTTGATCTCCACAGCAAAATGTGCTATGCTCAACTTCCCTGACCGG
>PIFL-16
ATGAGGACAACTCTTTTAAGAGTGCCTTTAAAAAATATGCAAGTGCACAACATTACCTGCTGAGCTTATGAAGTAATAACTTATCTAACACAATG-CGTGAGAGACACTACAAAGTACATCAAATGGCCCCTCTCAACACACCTGTTTGGTTCACCTTTTAGAAGGCAAACGAACTCTATTCCTTTGACTCTGAACAGTAGACCACCTGATTTTGATCTTGATGACTTGAAATATTTGATCTCCACAGCAAAATGTGCTATGCTCAACTTCCCTGACCGG
>PIGE-03
ATGAGGACAACTCTTTTAAGAGTGCCTTTAAAAAATATGCAAGTGCACAACATTACCTGCTGAGCTTATGAAGTAATAACTTATCTAACACAATG-CGTGAGAGACACTACAAAGTACATCAAATGGCCCCTCTCAACACACCTGTTTGGTTCACCTTTTAGAAGGCAAACGAACTCTATTCCTTTGACTCTGAACAGTAGACCACCTGATTTTGATCTTGATGACTTGAAATATTTGATCTCCACAGCAAAATGTGCTATGCTCAACTTCCCTGACCGG
>PIGE-1
ATGAGGACAACTCTTTTAAGAGTGCCTTTAAAAAATATGCAAGTGCACAACATTACCTGCTGAGCTTATGAAGTAATAACTTATCTAACACAATG-CGTGAGAGACACTACAAAGTACATCAAATGGCCCCTCTCAACACACCTGTTTGGTTCACCTTTTAGAAGGCAAACGAACTCTATTCCTTTGACTCTGAACAGTAGACCACCTGATTTTGATCTTGATGACTTGAAATATTTGATCTCCACAGCAAAATGTGCTATGCTCAACTTCCCTGACCGG
>PIMN-5
ATGAGGACAACTCTTTTAAGAGTGCCTTTAAAAAATATGCAAGTGCACAACATTACCTGCTGAGCTTATGAAGTAATAACTTATCTAACACAATG-CGTGAGAGACACTACAAAGTACATCAAATGGCCCCTCTCAACACACCTGTTTGGTTCACCTTTGAGAAGGCAAACGAACTCTATTCCTTTGACTCTGAACAGTAGACCACCTGATTTTGATCTTGATGACTTGAAATATTTGATCTCCACAGCAAAATGTGCTATGCTCAACTTCCCTGACCGG
>PIMN-4
ATGAGGACAACTCTTTTAAGAGTGCCTTTAAAAAATATGCAAGTGCACAACATTACCTGCTGAGCTTATGAAGTAATAACTTATCTAACACAATG-CGTGAGAGACACTACAAAGTACATCAAATGGCCCCTCTCAACACACCTGTTTGGTTCACCTTTGAGAAGGCAAACGAACTCTATTCCTTTGACTCTGAACAGTAGACCACCTGATTTTGATCTTGATGACTTGAAATATTTGATCTCCACAGCAAAATGTGCTATGCTCAACTTCCCTGACCGG
>PIMN-8
ATGAGGACAACTCTTTTAAGAGTGCCTTTAAAAAATATGCAAGTGCACAACATTACCTGCTGAGCTTATGAAGTAATAACTTATCTAACACAATG-CGTGAGAGACACTACAAAGTACATCAAATGGCCCCTCTCAACACACCTGTTTGGTTCACCTTTGAGAAGGCAAACGAACTCTATTCCTTTGACTCTGAACAGTAGACCACCTGATTTTGATCTTGATGACTTGAAATATTTGATCTCCACAGCAAAATGTGCTATGCTCAACTTCCCTGACCGG
>PIMN-1
ATGAGGACAACTCTTTTAAGAGTGCCTTTAAAAAATATGCAAGTGCACAACATTACCTGCTGAGCTTATGAAGTAATAACTTATCTAACACAATG-CGTGAGAGACACTACAAAGTACATCAAATGGCCCCTCTCAACACACCTGTTTGGTTCACCTTTGAGAAGGCAAACGAACTCTATTCCTTTGACTCTGAACAGTAGACCACTTGATTTTGATCTTGATGACTTGAAATATTTGATCTCCACAGCAAAATGTGCTATGCTCAACTTCCCTGACCGG
>PIMN-15
ATGAGGACAACTCTTTTAAGAGTGCCTTTAAAAAATATGCAAGTGCACAACATTACCTGCTGAGCTTATGAAGTAATAACTTATCTAACACAATG-CGTGAGAGACACTACAAAGTACATCAAATGGCCCCTCTCAACACACCTGTTTGGTTCACCTTTGAGAAGGCAAACGAACTCTATTCCTTTGACTCTGAACAGTAGACCACCTGATTTTGATCTTGATGACTTGAAATATTTGATCTCCACAGCAAAATGTGCTATGCTCAACTTCCCTGACCGG
>PIMN-10
ATGAGGACAACTCTTTTAAGAGTGCCTTTAAAAAATATGCAAGTGCACAACATTACCTGCTGAGCTTATGAAGTAATAACTTATCTAACACAATG-CGTGAGAGACACTACAAAGTACATCAAATGGCCCCTCTCAACACACCTGTTTGGTTCACCTTTGAGAAGGCAAACGAACTCTATTCCTTTGACTCTGAACAGTAGACCACCTGATTTTGATCTTGATGACTTGAAATATTTGATCTCCACAGCAAAATGTGCTATGCTCAACTTCCCTGACCGG
>PIMN-9
ATGAGGACAACTCTTTTAAGAGTGCCTTTAAAAAATATGCAAGTGCACAACATTACCTGCTGAGCTTATGAAGTAATAACTTATCTAACACAATG-CGTGAGAGACACTACAAAGTACATCAAATGGCCCCTCTCAACACACCTGTTTGGTTCACCTTTGAGAAGGCAAACGAACTCTATTCCTTTGACTCTGAACAGTAGACCACCTGATTTTGATCTTGATGACTTGAAATATTTGATCTCCACAGCAAAATGTGCTATGCTCAACTTCCCTGACCGG
>PIMN-6
ATGAGGACAACTCTTTTAAGAGTGCCTTTAAAAAATATGCAAGTGCACAACATTACCTGCTGAGCTTATGAAGTAATAACTTATCTAACACAATG-CGTGAGAGACACTACAAAGTACATCAAATGGCCCCTCTCAACACACCTGTTTGGTTCACCTTTGAGAAGGCAAACGAACTCTATTCCTTTGACTCTGAACAGTAGACCACCTGATTTTGATCTTGATGACTTGAAATATTTGATCTCCACAGCAAAATGTGCTATGCTCAACTTCCCTGACCGG
>PIMN-13
ATGAGGACAACTCTTTTAAGAGTGCCTTTAAAAAATATGCAAGTGCACAACATTACCTGCTGAGCTTATGAAGTAATAACTTATCTAACACAATG-CGTGAGAGACACTACAAAGTACATCAAATGGCCCCTCTCAACACACCTGTTTGGTTCACCTTTGAGAAGGCAAACGAACTCTATTCCTTTGACTCTGAACAGTAGACCACCTGATTTTGATCTTGATGACTTGAAATATTTGATCTCCACAGCAAAATGTGCTATGCTCAACTTCCCTGACCGG
>PIMN-2
ATGAGGACAACTCTTTTAAGAGTGCCTTTAAAAAATATGCAAGTGCACAACATTACCTGCTGAGCTTATGAAGTAATAACTTATCTAACACAATG-CGTGAGAGACACTACAAAGTACATCAAATGGCCCCTCTCAACACACCTGTTTGGTTCACCTTTGAGAAGGCAAACGAACTCTATTCCTTTGACTCTGAACAGTAGACCACCTGATTTTGATCTTGATGACTTGAAATATTTGATCTCCACAGCAAAATGTGCTATGCTCAACTTCCCTGACCGG
>PIMN-7
ATGAGGACAACTCTTTTAAGAGTGCCTTTAAAAAATATGCAAGTGCACAACATTACCTGCTGAGCTTATGAAGTAATAACTTATCTAACACAATG-CGTGAGAGACACTACAAAGTACATCAAATGGCCCCTCTCAACACACCTGTTTGGTTCACCTTTGAGAAGGCAAACGAACTCTATTCCTTTGACTCTGAACAGTAGACCACCTGATTTTGATCTTGATGACTTGAAATATTTGATCTCCACAGCAAAATGTGCTATGCTCAACTTCCCTGACCGG
>PIMN-17
ATGAGGACAACTCTTTTAAGAGTGCCTTTAAAAAATATGCAAGTGCACAACATTACCTGCTGAGCTTATGAAGTAATAACTTATCTAACACAATG-CGTGAGAGACACTACAAAGTACATCAAATGGCCCCTCTCAACACACCTGTTTGGTTCACCTTTGAGAAGGCAAACGAACTCTATTCCTTTGACTCTGAACAGTAGACCACCTGATTTTGATCTTGATGACTTGAAATATTTGATCTCCACAGCAAAATGTGCTATGCTCAACTTCCCTGACCGG
>PIMN-11
ATGAGGACAACTCTTTTAAGAGTGCCTTTAAAAAATATGCAAGTGCACAACATTACCTGCTGAGCTTATGAAGTAATAACTTATCTAACACAATG-CGTGAGAGACACTACAAAGTACATCAAATGGCCCCTCTCAACACACCTGTTTGGTTCACCTTTGAGAAGGCAAACGAACTCTATTCCTTTGACTCTGAACAGTAGACCACCTGATTTTGATCTTGATGACTTGAAATATTTGATCTCCACAGCAAAATGTGCTATGCTCAACTTCCCTGACCGG
>PIMN-3
ATGAGGACAACTCTTTTAAGAGTGCCTTTAAAAAATATGCAAGTGCACAACATTACCTGCTGAGCTTATGAAGTAATAACTTATCTAACACAATG-CGTGAGAGACACTACAAAGTACATCAAATGGCCCCTCTCAACACACCTGTTTGGTTCACCTTTGAGAAGGCAAACGAACTCTATTCCTTTGACTCTGAACAGTAGACCACCTGATTTTGATCTTGATGACTTGAAATATTTGATCTCCACAGCAAAATGTGCTATGCTCAACTTCCCTGACCGG
>PIMN-16
ATGAGGACAACTCTTTTAAGAGTGCCTTTAAAAAATATGCAAGTGCACAACATTACCTGCTGAGCTTATGAAGTAATAACTTATCTAACACAATG-CGTGAGAGACACTACAAAGTACATCAAATGGCCCCTCTCAACACACCTGTTTGGTTCACCTTTGAGAAGGCAAACGAACTCTATTCCTTTGACTCTGAACAGTAGACCACCTGATTTTGATCTTGATGACTTGAAATATTTGATCTCCACAGCAAAATGTGCTATGCTCAACTTCCCTGACCGG
>PIMN-14
ATGAGGACAACTCTTTTAAGAGTGCCTTTAAAAAATATGCAAGTGCACAACATTACCTGCTGAGCTTATGAAGTAATAACTTATCTAACACAATG-CGTGAGAGACACTACAAAGTACATCAAATGGCCCCTCTCAACACACCTGTTTGGTTCACCTTTGAGAAGGCAAACGAACTCTATTCCTTTGACTCTGAACAGTAGACCACCTGATTTTGATCTTGATGACTTGAAATATTTGATCTCCACAGCAAAATGTGCTATGCTCAACTTCCCTGACCGG
>PIMN-12
ATGAGGACAACTCTTTTAAGAGTGCCTTTAAAAAATATGCAAGTGCACAACATTACCTGCTGAGCTTATGAAGTAATAACTTATCTAACACAATG-CGTGAGAGACACTACAAAGTACATCAAATGGCCCCTCTCAACACACCTGTTTGGTTCACCTTTGAGAAGGCAAACGAACTCTATTCCTTTGACTCTGAACAGTAGACCACCTGATTTTGATCTTGATGACTTGAAATATTTGATCTCCACAGCAAAATGTGCTATGCTCAACTTCCCTGACCGG
>PIMN-18
ATGAGGACAACTCTTTTAAGAGTGCCTTTAAAAAATATGCAAGTGCACAACATTACCTGCTGAGCTTATGAAGTAATAACTTATCTAACACAATG-CGTGAGAGACACTACAAAGTACATCAAATGGCCCCTCTCAACACACCTGTTTGGTTCACCTTTGAGAAGGCAAACGAACTCTATTCCTTTGACTCTGAACAGTAGACCACCTGATTTTGATCTTGATGACTTGAAATATTTGATCTCCACAGCAAAATGTGCTATGCTCAACTTCCCTGACCGG
>PISB-14
ATGAGGACAACTCTTTTAAGAGTGCCTTTAAAAAATATGCAAGTGCACAACATTACCTGCTGAGCTTATGAAGTAATAACTTATCTAACACAATG-CGTGAGAGACACTACAAAGTACATCAAATGGCCCCTCTCAACACACCTGTTTGGTTCACCTTTTAGAAGGCAAACGAACTCTATTCCTTTGACTCTGAACAGTAGACCACCTGATTTTGATCTTGATGACTTGAAATATTTGATCTCCACAGCAAAATGTGCTATGCTCAACTTCCCTGACCGG
>PISB-11
ATGAGGACAACTCTTTTAAGAGTGCCTTTAAAAAATATGCAAGTGCACAACATTACCTGCTGAGCTTATGAAGTAATAACTTATCTAACACAATG-CGTGAGAGACACTACAAAGTACATCAAATGGCCCCTCTCAACACACCTGTTTGGTTCACCTTTTAGAAGGCAAACGAACTCTATTCCTTTGACTCTGAACAGTAGACCACCTGATTTTGATCTTGATGACTTGAAATATTTGATCTCCACAGCAAAATGTGCTATGCTCAACTTCCCTGACCGG
>PISB-3
ATGAGGACAACTCTTTTAAGAGTGCCTTTAAAAAATATGCAAGTGCACAACATTACCTGCTGAGCTTATGAAGTAATAACTTATCTAACACAATG-CGTGAGAGACACTACAAAGTACATCAAATGGCCCCTCTCAACACACCTGTTTGGTTCACCTTTTAGAAGGCAAACGAACTCTATTCCTTTGACTCTGAACAGTAGACCACCTGATTTTGATCTTGATGACTTGAAATATTTGATCTCCACAGCAAAATGTGCTATGCTCAACTTCCCTGACCGG
>PISB-18
ATGAGGACAACTCTTTTAAGAGTGCCTTTAAAAAATATGCAAGTGCACAACATTACCTGCTGAGCTTATGAAGTAATAACTTATCTAACACAATG-CGTGAGAGACACTACAAAGTACATCAAATGGCCCCTCTCAACACACCTGTTTGGTTCACCTTTTAGAAGGCAAACGAACTCTATTCCTTTGACTCTGAACAGTAGACCACCTGATTTTGATCTTGATGACTTGAAATATTTGATCTCCACAGCAAAATGTGCTATGCTCAACTTCCCTGACCGG
>PISB-15
ATGAGGACAACTCTTTTAAGAGTGCCTTTAAAAAATATGCAAGTGCACAACATTACCTGCTGAGCTTATGAAGTAATAACTTATCTAACACAATG-CGTGAGAGACACTACAAAGTACATCAAATGGCCCCTCTCAACACACCTGTTTGGTTCACCTTTTAGAAGGCAAACGAACTCTATTCCTTTGACTCTGAACAGTAGACCACCTGATTTTGATCTTGATGACTTGAAATATTTGATCTCCACAGCAAAATGTGCTATGCTCAACTTCCCTGACCGG
>PISB-4
ATGAGGACAACTCTTTTAAGAGTGCCTTTAAAAAATATGCAAGTGCACAACATTACCTGCTGAGCTTATGAAGTAATAACTTATCTAACACAATG-CGTGAGAGACACTACAAAGTACATCAAATGGCCCCTCTCAACACACCTGTTTGGTTCACCTTTTAGAAGGCAAACGAACTCTATTCCTTTGACTCTGAACAGTAGACCACCTGATTTTGATCTTGATGACTTGAAATATTTGATCTCCACAGCAAAATGTGCTATGCTCAACTTCCCTGACCGG
>PISB-12
ATGAGGACAACTCTTTTAAGAGTGCCTTTAAAAAATATGCAAGTGCACAACATTACCTGCTGAGCTTATGAAGTAATAACTTATCTAACACAATG-CGTGAGAGACACTACAAAGTACATCAAATGGCCCCTCTCAACACACCTGTTTGGTTCACCTTTTAGAAGGCAAACGAACTCTATTCCTTTGACTCTGAACAGTAGACCACCTGATTTTGATCTTGATGACTTGAAATATTTGATCTCCACAGCAAAATGTGCTATGCTCAACTTCCCTGACCGG
>PISB-7
ATGAGGACAACTCTTTTAAGAGTGCCTTTAAAAAATATGCAAGTGCACAACATTACCTGCTGAGCTTATGAAGTAATAACTTATCTAACACAATG-CGTGAGAGACACTACAAAGTACATCAAATGGCCCCTCTCAACACACCTGTTTGGTTCACCTTTTAGAAGGCATGTAAAACGAATTCCTTTGACTCTGAACAGTAGACCACCTGATTTTGATCTTGATGACTTGAAATATTTGATCTCCACAGCAAAATGTGCTATGCTCAACTTCCCTGACCGG
>PISB-1
ATGAGGACAACTCTTTTAAGAGTGCCTTTAAAAAATATGCAAGTGCACAACATTACCTGCTGAGCTTATGAAGTAATAACTTATCTAACACAATG-CGTGAGAGACACTACAAAGTACATCAAATGGCCCCTCTCAACACACCTGTTTGGTTCACCTTTTAGAAGGCAAACGAACTCTATTCCTTTGACTCTGAACAGTAGACCACCTGATTTTGATCTTGATGACTTGAAATATTTGATCTCCACAGCAAAATGTGCTATGCTCAACTTCCCTGACCGG
>PISB-5
ATGAGGACAACTCTTTTAAGAGTGCCTTTAAAAAATATGCAAGTGCACAACATTACCTGCTGAGCTTATGAAGTAATAACTTATCTAACACAATG-CGTGAGAGACACTACAAAGTACATCAAATGGCCCCTCTCAACACACCTGTTTGGTTCACCTTTTAGAAGGCAAACGAACTCTATTCCTTTGACTCTGAACAGTAGACCACCTGATTTTGATCTTGATGACTTGAAATATTTGATCTCCACAGCAAAATGTGCTATGCTCAACTTCCCTGACCGG
>PISB-6
ATGAGGACAACTCTTTTAAGAGTGCCTTTAAAAAATATGCAAGTGCACAACATTACCTGCTGAGCTTATGAAGTAATAACTTATCTAACACAATG-CGTGAGAGACACTACAAAGTACATCAAATGGCCCCTCTCAACACACCTGTTTGGTTCACCTTTTAGAAGGCAAACGAACTCTATTCCTTTGACTCTGAACAGTAGACCACCTGATTTTGATCTTGATGACTTGAAATATTTGATCTCCACAGCAAAATGTGCTATGCTCAACTTCCCTGACCGG
>PISB-10
ATGAGGACAACTCTTTTAAGAGTGCCTTTAAAAAATATGCAAGTGCACAACATTACCTGCTGAGCTTATGAAGTAATAACTTATCTAACACAATG-CGTGAGAGACACTACAAAGTACATCAAATGGCCCCTCTCAACACACCTGTTTGGTTCACCTTTTAGAAGGCAAACGAACTCTATTCCTTTGACTCTGAACAGTAGACCACCTGATTTTGATCTTGATGACTTGAAATATTTGATCTCCACAGCAAAATGTGCTATGCTCAACTTCCCTGACCGG
>PISB-9
ATGAGGACAACTCTTTTAAGAGTGCCTTTAAAAAATATGCAAGTGCACAACATTACCTGCTGAGCTTATGAAGTAATAACTTATCTAACACAATG-CGTGAGAGACACTACAAAGTACATCAAATGGCCCCTCTCAACACACCTGTTTGGTTCACCTTTTAGAAGGCAAACGAACTCTATTCCTTTGACTCTGAACAGTAGACCACCTGATTTTGATCTTGATGACTTGAAATATTTGATCTCCACAGCAAAATGTGCTATGCTCAACTTCCCTGACCGG
>PISB-16
ATGAGGACAACTCTTTTAAGAGTGCCTTTAAAAAATATGCAAGTGCACAACATTACCTGCTGAGCTTATGAAGTAATAACTTATCTAACACAATG-CGTGAGAGACACTACAAAGTACATCAAATGGCCCCTCTCAACACACCTGTTTGGTTCACCTTTTAGAAGGCAAACGAACTCTATTCCTTTGACTCTGAACAGTAGACCACCTGATTTTGATCTTGATGACTTGAAATATTTGATCTCCACAGCAAAATGTGCTATGCTCAACTTCCCTGACCGG
>PISB-17
ATGAGGACAACTCTTTTAAGAGTGCCTTTAAAAAATATGCAAGTGCACAACATTACCTGCTGAGCTTATGAAGTAATAACTTATCTAACACAATG-CGTGAGAGACACTACAAAGTACATCAAATGGCCCCTCTCAACACACCTGTTTGGTTCACCTTTTAGAAGGCAAACGAACTCTATTCCTTTGACTCTGAACAGTAGACCACCTGATTTTGATCTTGATGACTTGAAATATTTGATCTCCACAGCAAAATGTGCTATGCTCAACTTCCCTGACCGG
>PISB-8
ATGAGGACAACTCTTTTAAGAGTGCCTTTAAAAAATATGCAAGTGCACAACATTACCTGCTGAGCTTATGAAGTAATAACTTATCTAACACAATG-CGTGAGAGACACTACAAAGTACATCAAATGGCCCCTCTCAACACACCTGTTTGGTTCACCTTTTAGAAGGCAAACGAACTCTATTCCTTTGACTCTGAACAGTAGACCACCTGATTTTGATCTTGATGACTTGAAATATTTGATCTCCACAGCAAAATGTGCTATGCTCAACTTCCCTGACCGG
>PISB-13
ATGAGGACAACTCTTTTAAGAGTGCCTTTAAAAAATATGCAAGTGCACAACATTACCTGCTGAGCTTATGAAGTAATAACTTATCTAACACAATG-CGTGAGAGACACTACAAAGTACATCAAATGGCCCCTCTCAACACACCTGTTTGGTTCACCTTTTAGAAGGCAAACGAACTCTATTCCTTTGACTCTGAACAGTAGACCACCTGATTTTGATCTTGATGACTTGAAATATTTGATCTCCACAGCAAAATGTGCTATGCTCAACTTCCCTGACCGG
>PISQ-2
ATGAGGACAACTCTTTTAAGAGTGCCTTTAAAAAATATGCAAGTGCACAACATTACCTGCTGAGCTTATGAAGTAATAACTTATCTAACACAATG-CGTGAGAGACACTACAAAGTACATCAAATGGCCCCTCTCAACACACCTGTTTGGTTCACCTTTTAGAAGGCAAACGAACTCTATTCCTTTGACTCTGAACAGTAGACCACCTGATTTTGATCTTGATGACTTGAAATATTTGATCTCCACAGCAAAATGTGCTATGCTCAACTTCCCTGACCGG
>PISQ-1
ATGAGGACAACTCTTTTAAGAGTGCCTTTAAAAAATATGCAAGTGCACAACATTACCTGCTGAGCTTATGAAGTAATAACTTATCTAACACAATG-CGTGAGAGACACTACAAAGTACATCAAATGGCCCCTCTCAACACACCTGTTTGGTTCACCTTTTAGAAGGCAAACGAACTCTATTCCTTTGACTCTGAACAGTAGACCACCTGATTTTGATCTTGATGACTTGAAATATTTGATCTCCACAGCAAAATGTGCTATGCTCAACTTCCCTGACCGG
>PIST-19
ATGAGGACAACTCTTTTAAGAGTGCCTTTAAAAAATATGCAAGTGCACAACATTACCTGCTGAGCTTATGAAGTAATAACTTATCTAACACAATG-CGTGAGAGACACTACAAAGTACATCAAATGGCCCCTCTCAACACACCTGTTTGGTTCACCTTTTAGAAGGCAAACGAACTCTATTCCTTTGACTCTGAACAGTAGACCACCTGATTTTGATATTGATGACTTGAAATATTTGATCTCCACAGCAAAATGTGCTATGCTCAACTTCCCTGACCGG
>PIST-13
ATGAGGACAACTCTTTTAAGAGTGCCTTTAAAAAATATGCAAGTGCACAACATTACCTGCTGAGCTTATGAAGTAATAACTTATCTAACACAATG-CGTGAGAGACACTACAAAGTACATCAAATGGCCCCTCTCAACACACCTGTTTGGTTCACCTTTTAGAAGGCAAACGAACTCTATTCCTTTGACTCTGAACAGTAGACCACCTGATTTTGATATTGATGACTTGAAATATTTGATCTCCACAGCAAAATGTGCTATGCTCAACTTCCCTGACCGG
>PIST-15
ATGAGGACAACTCTTTTAAGAGTGCCTTTAAAAAATATGCAAGTGCACAACATTACCTGCTGAGCTTATGAAGTAATAACTTATCTAACACAATG-CGTGAGAGACACTACAAAGTACATCAAATGGCCCCTCTCAACACACCTGTTTGGTTCACCTTTTAGAAGGCTTGTAAAACGACGGCCAGTGCATGAGGACAACTGACCACCTGATTTTGATATTGATGACTTGAAATATTTGATCTCCACAGCAAAATGTGCTATGCTCAACTTCCCTGACCGG
>PIST-6
ATGAGGACAACTCTTTTAAGAGTGCCTTTAAAAAATATGCAAGTGCACAACATTACCTGCTGAGCTTATGAAGTAATAACTTATCTAACACAATG-CGTGAGAGACACTACAAAGTACATCAAATGGCCCCTCTCAACACACCTGTTTGGTTCACCTTTTAGAAGGCAAACGAACTCTATTCCTTTGACTCTGAACAGTAGACCACCTGATTTTGATCTTGATGACTTGAAATATTTGATCTCCACAGCAAAATGTGCTATGCTCAACTTCCCTGACCGG
>PIST-4
ATGAGGACAACTCTTTTAAGAGTGCCTTTAAAAAATATGCAAGTGCACAACATTACCTGCTGAGCTTATGAAGTAATAACTTATCTAACACAATG-CGTGAGAGACACTACAAAGTACATCAAATGGCCCCTCTCAACACACCTGTTTGGTTCACCTTTTAGAAGGCAAACGAACTCTATTCCTTTGACTCTGAACAGTAGACCACCTGATTTTGATCTTGATGACTTGAAATATTTGATCTCCACAGCAAAATGTGCTATGCTCAACTTCCCTGACCGG
>PIST-9
ATGAGGACAACTCTTTTAAGAGTGCCTTTAAAAAATATGCAAGTGCACAACATTACCTGCTGAGCTTATGAAGTAATAACTTATCTAACACAATG-CGTGAGAGACACTACAAAGTACATCAAATGGCCCCTCTCAACACACCTGTTTGGTTCACCTTTTAGAAGGCAAACGAACTCTATTCCTTTGACTCTGAACAGTAGACCACCTGATTTTGATCTTGATGACTTGAAATATTTGATCTCCACAGCAAAATGTGCTATGCTCAACTTCCCTGACCGG
>PIST-14
ATGAGGACAACTCTTTTAAGAGTGCCTTTAAAAAATATGCAAGTGCACAACATTACCTGCTGAGCTTATGAAGTAATAACTTATCTAACACAATG-CGTGAGAGACACTACAAAGTACATCAAATGGCCCCTCTCAACACACCTGTTTGGTTCACCTTTTAGAAGGCAAACGAACTCTATTCCTTTGACTCTGAACAGTAGACCACCTGATTTTGATCTTGATGACTTGAAATATTTGATCTCCACAGCAAAATGTGCTATGCTCAACTTCCCTGACCGG
>PIST-5
ATGAGGACAACTCTTTTAAGAGTGCCTTTAAAAAATATGCAAGTGCACAACATTACCTGCTGAGCTTATGAAGTAATAACTTATCTAACACAATG-CGTGAGAGACACTACAAAGTACATCAAATGGCCCCTCTCAACACACCTGTTTGGTTCACCTTTTAGAAGGCAAACGAACTCTATTCCTTTGACTCTGAACAGTAGACCACCTGATTTTGATATTGATGACTTGAAATATTTGATCTCCACAGCAAAATGTGCTATGCTCAACTTCCCTGACCGG
>PICH-X2
ATGAGGACAACTCTTTTAAGAGTGCCTTTAAAAAATATGCAAGTGCACAACATTACCTGCTGAGCTTATGAAGTAATAACTTATCTAACACAATG-CGTGAGAGACACTACAAAGTACATCAAATGGCCCCTCTCAACACACCTGTTTGGTTCACCTTTTAGAAGGCAAACGAACTCTATTCCTTTGACTCTGAACAGTAGACCACCTGATTTTGATCTTGATGACTTGAAATATTTGATCTCCACAGCAAAATGTGCTATGCTCAACTTCCCTGACCGG
>PIST-2
ATGAGGACAACTCTTTTAAGAGTGCCTTTAAAAAATATGCAAGTGCACAACATTACCTGCTGAGCTTATGAAGTAATAACTTATCTAACACAATG-CGTGAGAGACACTACAAAGTACATCAAATGGCCCCTCTCAACACACCTGTTTGGTTCACCTTTTAGAAGGCAAACGAACTCTATTCCTTTGACTCTGAACAGTAGACCACCTGATTTTGATCTTGATGACTTGAAATATTTGATCTCCACAGCAAAATGTGCTATGCTCAACTTCCCTGACCGG
>PICH-X1
ATGAGGACAACTCTTTTAAGAGTGCCTTTAAAAAATATGCAAGTGCACAACATTACCTGCTGAGCTTATGAAGTAATAACTTATCTAACACAATG-CGTGAGAGACACTACAAAGTACATCAAATGGCCCCTCTCAACACACCTGTTTGGTTCACCTTTTAGAAGGCAAACGAACTCTATTCCTTTGACTCTGAACAGTAGACCACCTGATTTTGATCTTGATGACTTGAAATATTTGATCTCCACAGCAAAATGTGCTATGCTCAACTTCCCTGACCGG
>PIST-11
ATGAGGACAACTCTTTTAAGAGTGCCTTTAAAAAATATGCAAGTGCACAACATTACCTGCTGAGCTTATGAAGTAATAACTTATCTAACACAATG-CGTGAGAGACACTACAAAGTACATCAAATGGCCCCTCTCAACACACCTGTTTGGTTCACCTTTTAGAAGGCAAACGAACTCTATTCCTTTGACTCTGAACAGTAGACCACCTGATTTTGATATTGATGACTTGAAATATTTGATCTCCACAGCAAAATGTGCTATGCTCAACTTCCCTGACCGG
>PIST-12
ATGAGGACAACTCTTTTAAGAGTGCCTTTAAAAAATATGCAAGTGCACAACATTACCTGCTGAGCTTATGAAGTAATAACTTATCTAACACAATG-CGTGAGAGACACTACAAAGTACATCAAATGGCCCCTCTCAACACACCTGTTTGGTTCACCTTTTAGAAGGCAAACGAACTCTATTCCTTTGACTCTGAACAGTAGACCACCTGATTTTGATATTGATGACTTGAAATATTTGATCTCCACAGCAAAATGTGCTATGCTCAACTTCCCTGACCGG
>PIST-10
ATGAGGACAACTCTTTTAAGAGTGCCTTTAAAAAATATGCAAGTGCACAACATTACCTGCTGAGCTTATGAAGTAATAACTTATCTAACACAATG-CGTGAGAGACACTACAAAGTACATCAAATGGCCCCTCTCAACACACCTGTTTGGTTCACCTTTTAGAAGGCAAACGAACTCTATTCCTTTGACTCTGAACAGTAGACCACCTGATTTTGATATTGATGACTTGAAATATTTGATCTCCACAGCAAAATGTGCTATGCTCAACTTCCCTGACCGG
>PIST-3
ATGAGGACAACTCTTTTAAGAGTGCCTTTAAAAAATATGCAAGTGCACAACATTACCTGCTGAGCTTATGAAGTAATAACTTATCTAACACAATG-CGTGAGAGACACTACAAAGTACATCAAATGGCCCCTCTCAACACACCTGTTTGGTTCACCTTTTAGAAGGCAAACGAACTCTATTCCTTTGACTCTGAACAGTAGACCACCTGATTTTGATATTGATGACTTGAAATATTTGATCTCCACAGCAAAATGTGCTATGCTCAACTTCCCTGACCGG
>PILA-17
ATGAGGACAACTCTTTTAAGAGTGCCTTTAAAAAATATGCAAGTGCACAACATTACCTGCTGAGCTTATGAAGTAATAACTTATCTAACACAATG-CGTGAGAGACACTACAAAGTACATCAAATGGCCCCTCTCAACACACCTGTTTGGTTCACCTTTTAGAAGGCAAACGAACTCTATTCCTTTGACTCTGAACAGTAGACCACCTGATTTTGATCTTGATGACTTGAAATATTTGATCTCCACAGCAAAATGTGCTATGCTCAACTTCCCTGACCGG
>PILA-24
ATGAGGACAACTCTTTTAAGAGTGCCTTTAAAAAATATGCAAGTGCACAACATTACCTGCTGAGCTTATGAAGTAATAACTTATCTAACACAATG-CGTGAGAGACACTACAAAGTACATCAAATGGCCCCTCTCAACACACCTGTTTGGTTCACCTTTTAGAAGGCAAACGAACTCTATTCCTTTGACTCTGAACAGTAGACCACCTGATTTTGATCTTGATGACTTGAAATATTTGATCTCCACAGCAAAATGTGCTATGCTCAACTTCCCTGACCGG
>PILA-18
ATGAGGACAACTCTTTTAAGAGTGCCTTTAAAAAATATGCAAGTGCACAACATTACCTGCTGAGCTTATGAAGTAATAACTTATCTAACACAATG-CGTGAGAGACACTACAAAGTACATCAAATGGCCCCTCTCAACACACCTGTTTGGTTCACCTTTTCGAAGGCAAACGAACTCTATTCCTTTGACTCTGAACAGTAGACCACCTGATTTTGATCTTGATGACTTGAAATATTTGATCTCCACAGCAAAATGTGCTATGCTCAACTTCCCTGACCGG
>PILA-23
ATGAGGACAACTCTTTTAAGAGTGCCTTTAAAAAATATGCAAGTGCACAACATTACCTGCTGAGCTTATGAAGTAATAACTTATCTAACACAATG-CGTGAGAGACACTACAAAGTACATCAAATGGCCCCTCTCAACACACCTGTTTGGTTCACCTTTTAGAAGGCAAACGAACTCTATTCCTTTGACTCTGAACAGTAGACCACCTGATTTTGATCTTGATGACTTGAAATATTTGATCTCCACAGCAAAATGTGCTATGCTCAACTTCCCTGACCGG
>PILA-22
ATGAGGACAACTCTTTTAAGAGTGCCTTTAAAAAATATGCAAGTGCACAACATTACCTGCTGAGCTTATGAAGTAATAACTTATCTAACACAATG-CGTGAGAGACACTACAAAGTACATCAAATGGCCCCTCTCAACACACCTGTTTGGTTCACCTTTTAGAAGGCAAACGAACTCTATTCCTTTGACTCTGAACAGTAGACCACCTGATTTTGATCTTGATGACTTGAAATATTTGATCTCCACAGCAAAATGTGCTATGCTCAACTTCCCTGACCGG
>PILA-20
ATGAGGACAACTCTTTTAAGAGTGCCTTTAAAAAATATGCAAGTGCACAACATTACCTGCTGAGCTTATGAAGTAATAACTTATCTAACACAATG-CGTGAGAGACACTACAAAGTACATCAAATGGCCCCTCTCAACACACCTGTTTGGTTCACCTTTTAGAAGGCAAACGAACTCTATTCCTTTGACTCTGAACAGTAGACCACCTGATTTTGATCTTGATGACTTGAAATATTTGATCTCCACAGCAAAATGTGCTATGCTCAACTTCCCTGACCGG
>PILA-27
ATGAGGACAACTCTTTTAAGAGTGCCTTTAAAAAATATGCAAGTGCACAACATTACCTGCTGAGCTTATGAAGTAATAACTTATCTAACACAATG-CGTGAGAGACACTACAAAGTACATCAAATGGCCCCTCTCAACACACCTGTTTGGTTCACCTTTTAGAAGGCAAACGAACTCTATTCCTTTGACTCTGAACAGTAGACCACCTGATTTTGATCTTGATGACTTGAAATATTTGATCTCCACAGCAAAATGTGCTATGCTCAACTTCCCTGACCGG
>PILA-21
ATGAGGACAACTCTTTTAAGAGTGCCTTTAAAAAATATGCAAGTGCACAACATTACCTGCTGAGCTTATGAAGTAATAACTTATCTAACACAATG-CGTGAGAGACACTACAAAGTACATCAAATGGCCCCTCTCAACACACCTGTTTGGTTCACCTTTTAGAAGGCAAACGAACTCTATTCCTTTGACTCTGAACAGTAGACCACCTGATTTTGATCTTGATGACTTGAAATATTTGATCTCCACAGCAAAATGTGCTATGCTCAACTTCCCTGACCGG
>PILA-29
ATGAGGACAACTCTTTTAAGAGTGCCTTTAAAAAATATGCAAGTGCACAACATTACCTGCTGAGCTTATGAAGTAATAACTTATCTAACACAATG-CGTGAGAGACACTACAAAGTACATCAAATGGCCCCTCTCAACACACCTGTTTGGTTCACCTTTTAGAAGGCAAACGAACTCTATTCCTTTGACTCTGAACAGTAGACCACCTGATTTTGATCTTGATGACTTGAAATATTTGATCTCCACAGCAAAATGTGCTATGCTCAACTTCCCTGACCGG
>PILA-28
ATGAGGACAACTCTTTTAAGAGTGCCTTTAAAAAATATGCAAGTGCACAACATTACCTGCTGAGCTTATGAAGTAATAACTTATCTAACACAATG-CGTGAGAGACACTACAAAGTACATCAAATGGCCCCTCTCAACACACCTGTTTGGTTCACCTTTTAGAAGGCAAACGAACTCTATTCCTTTGACTCTGAACAGTAGACCACCTGATTTTGATCTTGATGACTTGAAATATTTGATCTCCACAGCAAAATGTGCTATGCTCAACTTCCCTGACCGG
>PILA-19
ATGAGGACAACTCTTTTAAGAGTGCCTTTAAAAAATATGCAAGTGCACAACATTACCTGCTGAGCTTATGAAGTAATAACTTATCTAACACAATG-CGTGAGAGACACTACAAAGTACATCAAATGGCCCCTCTCAACACACCTGTTTGGTTCACCTTTTAGAAGGCAAACGAACTCTATTCCTTTGACTCTGAACAGTAGACCACCTGATTTTGATCTTGATGACTTGAAATATTTGATCTCCACAGCAAAATGTGCTATGCTCAACTTCCCTGACCGG
>PILA-26
ATGAGGACAACTCTTTTAAGAGTGCCTTTAAAAAATATGCAAGTGCACAACATTACCTGCTGAGCTTATGAAGTAATAACTTATCTAACACAATG-CGTGAGAGACACTACAAAGTACATCAAATGGCCCCTCTCAACACACCTGTTTGGTTCACCTTTTAGAAGGCAAACGAACTCTATTCCTTTGACTCTGAACAGTAGACCACCTGATTTTGATCTTGATGACTTGAAATATTTGATCTCCACAGCAAAATGTGCTATGCTCAACTTCCCTGACCGG
