# Supplementary material for: An empirical evaluation of two-stage species tree inference strategies using a multilocus dataset from North American pines
Source: BMC Evol Biol. 2014 Mar 29;14:67. doi: 10.1186/1471-2148-14-67 (PMC4021425; doi:10.1186/1471-2148-14-67)
Supplement: Additional file 3 — Zip archive containing data filesDp,Dp,0,Ds,Ds,0, and a description of these files. [file 1471-2148-14-67-S3.zip › DeGiorgioEtAl_2014_AdditionalFile1/Dataset_Dp/0_17215_01.fas]

>PIAL-15
AGTAACCTCGCCCATTTGCCTCTAAAAATGTCTGCACTAGCTTTCTAAATGAATTTGGGTTTGTCTCTAGTAACCTCTTTAACATGTCTTCGTCTGCTATGAAAGTGGAATTGGCTTCCTCATAAACCCAGTTATCCACTTGACCGGATGTAGCACTCCATCCCACGGTATTTGTGAGTCTCTTCTCAATCTCCCTAACACCTTCATATCCGCTAGAAAGCATTCCTTCATACCATTTAGGATTAAGTAGCTTTGTCCTGGCATCTAGCCTGACTGTCTCAGAAAGAGTCCTGACCTGTGCATTGGCAGTAGTGGTGTCTGCAATATATGCGTTTGGCTTTTTCTTGTCCTTTCTTAAGTTCTGTACAAGGTTTGTTGGGTCTGAGTCAAAGTAATGGCTCACATCTGTAAGAGATATCTCAGATGAATCAAGGTTCTGGAAAGTGGCCTCTGCTGTTG
>PIAL-10
AGTAACCTCGCCCATTTGCCTCTAAAAATGTCTGCACTAGCTTTCTAAATGAATTTGGGTTTGTCTCTAGTAACCTCTTTAACATGTCTTCGTCTGCTATGAAAGTGGAATTGGCTTCCTCATAAACCCAGTTATCCACTTGACCGGATGTAGCACTCCATCCCACGGTATTTGTGAGTCTCTTCTCAATCTCCCTAACACCTTCATATCCGCTAGAAAGCATTCCTTCATACCATTTAGGATTAAGTAGCTTTGTCCTGGCATCTAGCCTGACTGTCTCAGAAAGAGTCCTGACCTGTGCATTGGCAGTAGTGGTGTCTGCAATATATGCGTTTGGCTTTTTCTTGTCCTTTCTTAAGTTCTGTACAAGGTTTGTTGGGTCTGAGTCAAAGTAATGGCTCACATCTGTAAGAGATATCTCAGATGAATCAAGGTTCTGGAAAGTGGCCTCTGCTGTTG
>PIAL-17
AGTAACCTCGCCCATTTGCCTCTAAAAATGTCTGCACTAGCTTTCTAAATGAATTTGGGTTTGTCTCTAGTAACCTCTTTAACATGTCTTCGTCTGCTATGAAAGTGGAATTGGCTTCCTCATAAACCCAGTTATCCACTTGACCGGATGTAGCACTCCATCCCACGGTATTTGTGAGTCTCTTCTCAATCTCCCTAACACCTTCATATCCGCTAGAAAGCATTCCTTCATACCATTTAGGATTAAGTAGCTTTGTCCTGGCATCTAGCCTGACTGTCTCAGAAAGAGTCCTGACCTGTGCATTGGCAGTAGTGGTGTCTGCAATATATGCGTTTGGCTTTTTCTTGTCCTTTCTTAAGTTCTGTACAAGGTTTGTTGGGTCTGAGTCAAAGTAATGGCTCACATCTGTAAGAGATATCTCAGATGAATCAAGGTTCTGGAAAGTGGCCTCTGCTGTTG
>PIAL-12
AGTAACCTCGCCCATTTGCCTCTAAAAATGTCTGCACTAGCTTTCTAAATGAATTTGGGTTTGTCTCTAGTAACCTCTTTAACATGTCTTCGTCTGCTATGAAAGTGGAATTGGCTTCCTCATAAACCCAGTTATCCACTTGACCGGATGTAGCACTCCATCCCACGGTATTTGTGAGTCTCTTCTCAATCTCCCTAACACCTTCATATCCGCTAGAAAGCATTCCTTCATACCATTTAGGATTAAGTAGCTTTGTCCTGGCATCTAGCCTGACTGTCTCAGAAAGAGTCCTGACCTGTGCATTGGCAGTAGTGGTGTCTGCAATATATGCGTTTGGCTTTTTCTTGTCCTTTCTTAAGTTCTGTACAAGGTTTGTTGGGTCTGAGTCAAAGTAATGGCTCACATCTGTAAGAGATATCTCAGATGAATCAAGGTTCTGGAAAGTGGCCTCTGCTGTTG
>PIAL-8
AGTAACCTCGCCCATTTGCCTCTAAAAATGTCTGCACTAGCTTTCTAAATGAATTTGGGTTTGTCTCTAGTAACCTCTTTAACATGTCTTCGTCTGCTATGAAAGTGGAATTGGCTTCCTCATAAACCCAGTTATCCACTTGACCGGATGTAGCACTCCATCCCACGGTATTTGTGAGTCTCTTCTCAATCTCCCTAACACCTTCATATCCGCTAGAAAGCATTCCTTCATACCATTTAGGATTAAGTAGCTTTGTCCTGGCATCTAGCCTGACTGTCTCAGAAAGAGTCCTGACCTGTGCATTGGCAGTAGTGGTGTCTGCAATATATGCGTTTGGCTTTTTCTTGTCCTTTCTTAAGTTCTGTACAAGGTTTGTTGGGTCTGAGTCAAAGTAATGGCTCACATCTGTAAGAGATATCTCAGATGAATCAAGGTTCTGGAAAGTGGCCTCTGCTGTTG
>PIAL-13
AGTAACCTCGCCCATTTGCCTCTAAAAATGTCTGCACTAGCTTTCTAAATGAATTTGGGTTTGTCTCTAGTAACCTCTTTAACATGTCTTCGTCTGCTATGAAAGTGGAATTGGCTTCCTCATAAACCCAGTTATCCACTTGACCGGATGTAGCACTCCATCCCACGGTATTTGTGAGTCTCTTCTCAATCTCCCTAACACCTTCATATCCGCTAGAAAGCATTCCTTCATACCATTTAGGATTAAGTAGCTTTGTCCTGGCATCTAGCCTGACTGTCTCAGAAAGAGTCCTGACCTGTGCATTGGCAGTAGTGGTGTCTGCAATATATGCGTTTGGCTTTTTCTTGTCCTTTCTTAAGTTCTGTACAAGGTTTGTTGGGTCTGAGTCAAAGTAATGGCTCACATCTGTAAGAGATATCTCAGATGAATCAAGGTTCTGGAAAGTGGCCTCTGCTGTTG
>PIAL-4
AGTAACCTCGCCCATTTGCCTCTAAAAATGTCTGCACTAGCTTTCTAAATGAATTTGGGTTTGTCTCTAGTAACCTCTTTAACATGTCTTCGTCTGCTATGAAAGTGGAATTGGCTTCCTCATAAACCCAGTTATCCACTTGACCGGATGTAGCACTCCATCCCACGGTATTTGTGAGTCTCTTCTCAATCTCCCTAACACCTTCATATCCGCTAGAAAGCATTCCTTCATACCATTTAGGATTAAGTAGCTTTGTCCTGGCATCTAGCCTGACTGTCTCAGAAAGAGTCCTGACCTGTGCATTGGCAGTAGTGGTGTCTGCAATATATGCGTTTGGCTTTTTCTTGTCCTTTCTTAAGTTCTGTACAAGGTTTGTTGGGTCTGAGTCAAAGTAATGGCTCACATCTGTAAGAGATATCTCAGATGAATCAAGGTTCTGGAAAGTGGCCTCTGCTGTTG
>PIAL-16
AGTAACCTCGCCCATTTGCCTCTAAAAATGTCTGCACTAGCTTTCTAAATGAATTTGGGTTTGTCTCTAGTAACCTCTTTAACATGTCTTCGTCTGCTATGAAAGTGGAATTGGCTTCCTCATAAACCCAGTTATCCACTTGACCGGATGTAGCACTCCATCCCACGGTATTTGTGAGTCTCTTCTCAATCTCCCTAACACCTTCATATCCGCTAGAAAGCATTCCTTCATACCATTTAGGATTAAGTAGCTTTGTCCTGGCATCTAGCCTGACTGTCTCAGAAAGAGTCCTGACCTGTGCATTGGCAGTAGTGGTGTCTGCAATATATGCGTTTGGCTTTTTCTTGTCCTTTCTTAAGTTCTGTACAAGGTTTGTTGGGTCTGAGTCAAAGTAATGGCTCACATCTGTAAGAGATATCTCAGATGAATCAAGGTTCTGGAAAGTGGCCTCTGCTGTTG
>PIAL-6
AGTAACCTCGCCCATTTGCCTCTAAAAATGTCTGCACTAGCTTTCTAAATGAATTTGGGTTTGTCTCTAGTAACCTCTTTAACATGTCTTCGTCTGCTATGAAAGTGGAATTGGCTTCCTCATAAACCCAGTTATCCACTTGACCGGATGTAGCACTCCATCCCACGGTATTTGTGAGTCTCTTCTCAATCTCCCTAACACCTTCATATCCGCTAGAAAGCATTCCTTCATACCATTTAGGATTAAGTAGCTTTGTCCTGGCATCTAGCCTGACTGTCTCAGAAAGAGTCCTGACCTGTGCATTGGCAGTAGTGGTGTCTGCAATATATGCGTTTGGCTTTTTCTTGTCCTTTCTTAAGTTCTGTACAAGGTTTGTTGGGTCTGAGTCAAAGTAATGGCTCACATCTGTAAGAGATATCTCAGATGAATCAAGGTTCTGGAAAGTGGCCTCTGCTGTTG
>PIAY-3
NNNNNNNNNNNNNNNNNNNNNNNNNNNNNNNNNNNNNNNNNNNNNNAAATGAATTTGGGTTTGTCTCTAGTAACCTCTTTAACATGTCTTCGTCTGCTAAGAAAGTGGAATTGGCTTCCTCATAAACCCAGTTATCCACTTGACCGGATGTAGCACTCCATCCCACGGTATTTGTGAGTCTCTTCTCAATCTCCCTAACACCTTCATATCCGCTAGAAAGCATTCCTTCATACCATTTAGGATTAAGTAGCTTTGTCCTGGCATCTAGCCTGACTGTCTCAGAAAGAGTCCTGACCTGTGCATTTGCAGTAGTGGTGTCTGCAATATATGCGTTTGGCTTTTTCTTGTCCTTTCTTAAGTTCTGTACAAGGTTTGTTGGGTCTGAGTCAAAGTAATGGCTCACATCTGTAAGAGATATCTCAGATGAATCAAGGTTCTGGAAAGTGGCCTCTGCTGTTG
>PIAY-4
AGTAACCTCGCCCATTTGCCTCTAAAAATGTCTGCACTAGCTTTCTAAATGAATTTGGGTTTGTCTCTAGTAACCTCTTTAACATGTCTTCGTCTGCTATGAAAGTGGAATTGGCTTCCTCATAAACCCAGTTATCCACTTGACCGGATGTAGCACTCCATCCCACGGTATTTGTGAGTCTCTTCTCAATCTCCCTAACACCTTCATATCCGCTAGAAAGCATTCCTTCATACCATTTAGGATTAAGTAGCTTTGTCCTGGCATCTAGCCTGACTGTCTCAGAAAGAGTCCTGACCTGTGCATTTGCAGTAGTGGTGTCTGCAATATATGCGTTTGGCTTTTTCTTGTCCTTTCTTAAGTTCTGTACAAGGTTTGTTGGGTCTGAGTCAAAGTAATGGCTCACATCTGTAAGAGATATCTCAGATGAATCAAGGTTCTGGAAAGTGGCCTCTGCTGTTG
>PIAY-5
AGTAACCTCGCCCATTTGCCTCTAAAAATGTCTGCACTAGCTTTCTAAATGAATTTGGGTTTGTCTCTAGTAACCTCTTTAACATGTCTTCGTCTGCTATGAAAGTGGAATTGGCTTCCTCATAAACCCAGTTATCCACTTGACCGGATGTAGCACTCCATCCCACGGTATTTGTGAGTCTCTTCTCAATCTCCCTAACACCTTCATATCCGCTAGAAAGCATTCCTTCATACCATTTAGGATTAAGTAGCTTTGTCCTGGCATCTAGCCTGACTGTCTCAGAAAGAGTCCTGACCTGTGCATTTGCAGTAGTGGTGTCTGCAATATATGCGTTTGGCTTTTTCTTGTCCTTTCTTAAGTTCTGTACAAGGTTTGTTGGGTCTGAGTCAAAGTAATGGCTCACATCTGTAAGAGATATCTCAGATGAATCAAGGNNNNNNNNNNNNNNNNNNNNNNNNN
>PIAY-18
AGTAACCTCGCCCATTTGCCTCTAAAAATGTCTGCACTAGCTTTCTAAATGAATTTGGGTTTGTCTCTAGTAACCTCTTTAACATGTCTTCGTCTGCTATGAAAGTGGAATTGGCTTCCTCATAAACCCAGTTATCCACTTGACCGGATGTAGCACTCCATCCCACGGTATTTGTGAGTCTCTTCTCAATCTCCCTAACACCTTCATATCCGCTAGAAAGCATTCCTTCATACCATTTAGGATTAAGTAGCTTTGTCCTGGCATCTAGCCTGACTGTCTCAGAAAGAGTCCTGACCTGTGCATTTGCAGTAGTGGTGTCTGCAATATATGCGTTTGGCTTTTTCTTGTCCTTTCTTAAGTTCTGTACAAGGTTTGTTGGGTCTGAGTCAAAGTAATGGCTCACATCTGTAAGAGATATCTCAGATGAATCAAGGTTCTGGAAAGTGGCCTCTGCTGTTG
>PIAY-9
AGTAACCTCGCCCATTTGCCTCTAAAAATGTCTGCACTAGCTTTCTAAATGAATTTGGGTTTGTCTCTAGTAACCTCTTTAACATGTCTTCGTCTGCTATGAAAGTGGAATTGGCTTCCTCATAAACCCAGTTATCCACTTGACCGGATGTAGCACTCCATCCCACGGTATTTGTGAGTCTCTTCTCAATCTCCCTAACACCTTCATATCCGCTAGAAAGCATTCCTTCATACCATTTAGGATTAAGTAGCTTTGTCCTGGCATCTAGCCTGACTGTCTCAGAAAGAGTCCTGACCTGTGCATTTGCAGTAGTGGTGTCTGCAATATATGCGTTTGGCTTTTTCTTGTCCTTTCTTAAGTTCTGTACAAGGTTTGTTGGGTCTGAGTCAAAGTAATGGCTCACATCTGTAAGAGATATCTCAGATGAATNNNNNNNNNNNNNNNNNNNNNNNNNNNNNN
>PIAY-14
AGTAACCTCGCCCATTTGCCTCTAAAAATGTCTGCACTAGCTTTCTAAATGAATTTGGGTTTGTCTCTAGTAACCTCTTTAACATGTCTTCGTCTGCTATGAAAGTGGAATTGGCTTCCTCATAAACCCAGTTATCCACTTGACCGGATGTAGCACTCCATCCCACGGTATTTGTGAGTCTCTTCTCAATCTCCCTAACACCTTCATATCCGCTAGAAAGCATTCCTTCATACCATTTAGGATTAAGTAGCTTTGTCCTGGCATCTAGCCTGACTGTCTCAGAAAGAGTCCTGACCTGTGCATTTGCAGTAGTGGTGTCTGCAATATATGCGTTTGGCTTTTTCTTGTCCTTTCTTAAGTTCTGTACAAGGTTTGTTGGGTCTGAGTCAAAGTAATGGCTCACATCTGTAAGAGATATCTCAGATGAATCAAGGTTCTGGAAAGTGGCCTCTGCTGTTG
>PIAY-17
AGTAACCTCGCCCATTTGCCTCTAAAAATGTCTGCACTAGCTTTCTAAATGAATTTGGGTTTGTCTCTAGTAACCTCTTTAACATGTCTTCGTCTGCTATGAAAGTGGAATTGGCTTCCTCATAAACCCAGTTATCCACTTGACCGGATGTAGCACTCCATCCCACGGTATTTGTGAGTCTCTTCTCAATCTCCCTAACACCTTCATATCCGCTAGAAAGCATTCCTTCATACCATTTAGGATTAAGTAGCTTTGTCCTGGCATCTAGCCTGACTGTCTCAGAAAGAGTCCTGACCTGTGCATTTGCAGTAGTGGTGTCTGCAATATATGCGTTTGGCTTTTTCTTGTCCTTTCTTAAGTTCTGTACAAGGTTTGTTGGGTCTGAGTCAAAGTAATGGCTCACATCTGTAAGAGATATCTCAGATGAATCAAGGTTCTGGAAAGTGGCCTCTGCTGTTG
>PIAY-8
AGTAACCTCGCCCATTTGCCTCTAAAAATGTCTGCACTAGCTTTCTAAATGAATTTGGGTTTGTCTCTAGTAACCTCTTTAACATGTCTTCGTCTGCTATGAAAGTGGAATTGGCTTCCTCATAAACCCAGTTATCCACTTGACCGGATGTAGCACTCCATCCCACGGTATTTGTGAGTCTCTTCTCAATCTCCCTAACACCTTCATATCCGCTAGAAAGCATTCCTTCATACCATTTAGGATTAAGTAGCTTTGTCCTGGCATCTAGCCTGACTGTCTCAGAAAGAGTCCTGACCTGTGCATTTGCAGTAGTGGTGTCTGCAATATATGCGTTTGGCTTTTTCTTGTCCTTTCTTAAGTTCTGTACAAGGTTTGTTGGGTCTGAGTCAAAGTAATGGCTCACATCTGTAAGAGATATCTCAGATGANNNNNNNNNNNNNNNNNNNNNNNNNNNNNNNN
>PIAY-13
AGTAACCTCGCCCATTTGCCTCTAAAAATGTCTGCACTAGCTTTCTAAATGAATTTGGGTTTGTCTCTAGTAACCTCTTTAACATGTCTTCGTCTGCTATGAAAGTGGAATTGGCTTCCTCATAAACCCAGTTATCCACTTGACCGGATGTAGCACTCCATCCCACGGTATTTGTGAGTCTCTTCTCAATCTCCCTAACACCTTCATATCCGCTAGAAAGCATTCCTTCATACCATTTAGGATTAAGTAGCTTTGTCCTGGCATCTAGCCTGACTGTCTCAGAAAGAGTCCTGACCTGTGCATTTGCAGTAGTGGTGTCTGCAATATATGCGTTTGGCTTTTTCTTGTCCTTTCTTAAGTTCTGTACAAGGTTTGTTGGGTCTGAGTCAAAGTAATGGCTCACATCTGTAAGAGATATCTCAGATGAATCAAGGTTCTGGAAAGTGGCCTCTGCTGTTG
>PIAY-15
AGTAACCTCGCCCATTTGCCTCTAAAAATGTCTGCACTAGCTTTCTAAATGAATTTGGGTTTGTCTCTAGTAACCTCTTTAACATGTCTTCGTCTGCTATGAAAGTGGAATTGGCTTCCTCATAAACCCAGTTATCCACTTGACCGGATGTAGCACTCCATCCCACGGTATTTGTGAGTCTCTTCTCAATCTCCCTAACACCTTCATATCCGCTAGAAAGCATTCCTTCATACCATTTAGGATTAAGTAGCTTTGTCCTGGCATCTAGCCTGACTGTCTCAGAAAGAGTCCTGACCTGTGCATTTGCAGTAGTGGTGTCTGCAATATATGCGTTTGGCTTTTTCTTGTCCTTTCTTAAGTTCTGTACAAGGTTTGTTGGGTCTGAGTCAAAGTAATGGCTCACATCTGTAAGAGATATCTCAGATGAATCAAGGTTCTGGAAAGTGGCCTCTGCTGTTG
>PIAY-19
AGTAACCTCGCCCATTTGCCTCTAAAAAAGTCTGCACTAGCTTTCTAAATGAATTTGGGTTTGTCTCTAGTAACCTCTTTAACATGTCTTCGTCTGCTATGAAAGTGGAATTGGCTTCCTCATAAACCCAGTTATCCACTTGACCGGATGTAGCACTCCATCCCACGGTATTTGTGAGTCTCTTCTCAATCTCCCTAACACCTTCATATCCGCTAGAAAGCATTCCTTCATACCATTTAGGATTAAGTAGCTTTGTCCTGGCATCTAGCCTGACTGTCTCAGAAAGAGTCCTGACCTGTGCATTTGCAGTAGTGGTGTCTGCAATATATGCGTTTGGCTTTTTCTTGTCCTTTCTTAAGTTCTGTACAAGGTTTGTTGGGTCTGAGTCAAAGTAATGGCTCACATCTGTAAGAGATATCTCAGATGAATCAAGGTTCTGGAAAGTGGCCTCTGCTGTTG
>PIAY-7
AGTAACCTCGCCCATTTGCCTCTAAAAATGTCTGCACTAGCTTTCTAAATGAATTTGGGTTTGTCTCTAGTAACCTCTTTAACATGTCTTCGTCTGCTATGAAAGTGGAATTGGCTTCCTCATAAACCCAGTTATCCACTTGACCGGATGTAGCACTCCATCCCACGGTATTTGTGAGTCTCTTCTCAATCTCCCTAACACCTTCATATCCGCTAGAAAGCATTCCTTCATACCATTTAGGATTAAGTAGCTTTGTCCTGGCATCTAGCCTGACTGTCTCAGAAAGAGTCCTGACCTGTGCATTTGCAGTAGTGGTGTCTGCAATATATGCGTTTGGCTTTTTCTTGTCCTTTCTTAAGTTCTGTACAAGGTTTGTTGGGTCTGAGTCAAAGTAATGGCTCACATCTGTAAGAGATATCTCAGATGAATNNNNNNNNNNNNNNNNNNNNNNNNNNNNNN
>PIAY-1
AGTAACCTCGCCCATTTGCCTCTAAAAATGTCTGCACTAGCTTTCTAAATGAATTTGGGTTTGTCTCTAGTAACCTCTTTAACATGTCTTCGTCTGCTATGAAAGTGGAATTGGCTTCCTCATAAACCCAGTTATCCACTTGACCGGATGTAGCACTCCATCCCACGGTATTTGTGAGTCTCTTCTCAATCTCCCTAACACCTTCATATCCGCTAGAAAGCATTCCTTCATACCATTTAGGATTAAGTAGCTTTGTCCTGGCATCTAGCCTGACTGTCTCAGAAAGAGTCCTGACCTGTGCATTTGCAGTAGTGGTGTCTGCAATATATGCGTTTGGCTTTTTCTTGTCCTTTCTTAAGTTCTGTACAAGGTTTGTTGGGTCTGAGTCAAAGTAATGGCTCACATCTGTAAGAGATATCTCAGATGAATNNNNNNNNNNNNNNNNNNNNNNNNNNNNNN
>PIAY-10
AGTAACCTCGCCCATTTGCCTCTAAAAAAGTCTGCACTAGCTTTCTAAATGAATTTGGGTTTGTCTCTAGTAACCTCTTTAACATGTCTTCGTCTGCTATGAAAGTGGAATTGGCTTCCTCATAAACCCAGTTATCCACTTGACCGGATGTAGCACTCCATCCCACGGTATTTGTGAGTCTCTTCTCAATCTCCCTAACACCTTCATATCCGCTAGAAAGCATTCCTTCATACCATTTAGGATTAAGTAGCTTTGTCCTGGCATCTAGCCTGACTGTCTCAGAAAGAGTCCTGACCTGTGCATTTGCAGTAGTGGTGTCTGCAATATATGCGTTTGGCTTTTTCTTGTCCTTTCTTAAGTTCTGTACAAGGTTTGTTGGGTCTGAGTCAAAGTAATGGCTCACATCTGTAAGAGATATCTCANNNNNNNNNNNNNNNNNNNNNNNNNNNNNNNNNNNNN
>PIAY-16
AGTAACCTCGCCCATTTGCCTCTAAAAATGTCTGCACTAGCTTTCTAAATGAATTTGGGTTTGTCTCTAGTAACCTCTTTAACATGTCTTCGTCTGCTATGAAAGTGGAATTGGCTTCCTCATAAACCCAGTTATCCACTTGACCGGATGTAGCACTCCATCCCACGGTATTTGTGAGTCTCTTCTCAATCTCCCTAACACCTTCATATCCACTAGAAAGCATTCCTTCATACCATTTAGGATTAAGTAGCTTTGTCCTGGCATCTAGCCTGACTGTCTCAGAAAGAGTCCTGACCTGTGCATTTGCAGTAGTGGTGTCTGCAATATATGCGTTTGGCTTTTTCTTGTCCTTTCTTAAGTTCTGTACAAGGTTTGTTGGGTCTGAGTCAAAGTAATGGCTCACATCTGTAAGAGATATCTCAGATGAATCAAGGTTCTGGAAAGTGGCCTCTGCTGTTG
>PIBU-1
AGTAACCTCGCCCATTTGCCTCTAAAAATGTCTGCACTAGCTTTCTAAATGAATTTGGGTTTGTCTCTAGTAACCTCTTTAACATGTCTTCGTCTGCTATGAAAGTGGAATTGGCTTCCTCATAAACCCAGTTATCCACTTGACCGGATGTAGCACTCCATCCCACGGTATTTGTGAGTCTCTTCTCAATCTCCCTAACACCTTCATATCCGCTAGAAAGCATTCCTTCATACCATTTAGGATTCAGTAGCTTTGTCCTGGCATCTAGCCTGACTGTCTCAGAAAGAGTCCTGACCTGTGCATTTGCAGTAGTGGTGTCTGCAATATATGCGTTTGGCTTTTTCTTGTCCGTTCTTAAGTTCTGTACAAGGTTTGTTGGGTCTGAGTCAAAGTAATGGCTCACATCTGTAAGAGATATCTCAGATGAATCAAGGTTCTGGAAAGTGGCCTCTGCTGTTG
>PIFL-13
AGTAACCTCGCCCATTTGCCTCTAAAAATGTCTGCACTAGCTTTCTAAATGAATTTGGGTTTGTCTCTAGTAACCTCTTTAACATGTCTTCGTCTGCTATGAAAGTGGAATTGGCTTCCTCATAAACCCAGTTATCCACTTGACCGGATGTAGCACTCCATCCCACGGTATTTGTGAGTCTCTTCTCAATCTCCCTAACACCTTCATATCCGCTAGAAAGCATTCCTTCATACCATTTAGGATTAAGTAGCTTTGTCCTGGCATCTAGCCTGACTGTCTCAGAAAGAGTCCTGACCTGTGCATTTGCAGTAGTGGTGTCTGCAATATATGCGTTTGGCTTTTTCTTGTCCTTTCTTAAGTTCTGTACAAGGTTTGTTGGGTCTGAGTCAAAGTAATGGCTCACATCTGTAAGAGATATCTCAGATGAATCAAGGTTCTGGAAAGTGGCCTCTGCTGTTG
>PIFL-14
AGTAACCTCGCCCATTTGCCTCTAAAAAAGTCTGCACTAGCTTTCTAAATGAATTTGGGTTTGTCTCTAGTAACCTCTTTAACATGTCTTCGTCTGCTATGAAAGTGGAATTGGCTTCCTCATAAACCCAGTTATCCACTTGACCGGATGTAGCACTCCATCCCACGGTATTTGTGAGTCTCTTCTCAATCTCCCTAACACCTTCATATCCGCTAGAAAGCATTCCTTCATACCATTTAGGATTAAGTAGCTTTGTCCTGGCATCTAGCCTGACTGTCTCAGAAAGAGTCCTGACCTGTGCATTTGCAGTAGTGGTGTCTGCAATATATGCGTTTGGCTTTTTCTTGTCCTTTCTTAAGTTCTGTACAAGGTTTGTTGGGTCTGAGTCAAAGTAATGGCTCACATCTGTAAGAGATATCTCAGATGAATCAAGGTTCTGGAAAGTGGCCTCTGCTGTTG
>PIFL-10
AGTAACCTCGCCCATTTGCCTCTAAAAATGTCTGCACTAGCTTTCTAAATGAATTTGGGTTTGTCTCTAGTAACCTCTTTAACATGTCTTCGTCTGCTATGAAAGTGGAATTGGCTTCCTCATAAACCCAGTTATCCACTTGACCGGATGTAGCACTCCATCCCACGGTATTTGTGAGTCTCTTCTCAATCTCCCTAACACCTTCATATCCGCTAGAAAGCATTCCTTCATACCATTTAGGATTAAGTAGCTTTGTCCTGGCATCTAGCCTGACTGTCTCAGAAAGAGTCCTGACCTGTGCATTTGCAGTAGTGGTGTCTGCAATATATGCGTTTGGCTTTTTCTTGTCCTTTCTTAAGTTCTGTACAAGGTTTGTTGGGTCTGAGTCAAAGTAATGGCTCACATCTGTAAGAGATATCTCAGATGAATCAAGGTTCTGGAAAGTGGCCTCTGCTGTTG
>PIFL-16
AGTAACCTCGCCCATTTGCCTCTAAAAATGTCTGCACTAGCTTTCTAAATGAATTTGGGTTTGTCTCTAGTAACCTCTTTAACATGTCTTCGTCTGCTATGAAAGTGGAATTGGCTTCCTCATAAACCCAGTTATCCACTTGACCGGATGTAGCACTCCATCCCACGGTATTTGTGAGTCTCTTCTCAATCTCCCTAACACCTTCATATCCGCTAGAAAGCATTCCTTCATACCATTTAGGATTAAGTAGCTTTGTCCTGGCATCTAGCCTGACTGTCTCAGAAAGAGTCCTGACCTGTGCATTTGCAGTAGTGGTGTCTGCAATATATGCGTTTGGCTTTTTCTTGTCCTTTCTTAAGTTCTGTACAAGGTTTGTTGGGTCTGAGTCAAAGTAATGGCTCACATCTGTAAGAGATATCTCAGATGAATCAAGGTTCTGGAAAGTGGCCTCTGCTGTTG
>PIFL-15
AGTAACCTCGCCCATTTGCCTCTAAAAATGTCTGCACTAGCTTTCTAAATGAATTTGGGTTTGTCTCTAGTAACCTCTTTAACATGTCTTCGTCTGCTATGAAAGTGGAATTGGCTTCCTCATAAACCCAGTTATCCACTTGACCGGATGTAGCACTCCATCCCACGGTATTTGTGAGTCTCTTCTCAATCTCCCTAACACCTTCATATCCGCTAGAAAGCATTCCTTCATACCATTTAGGATTAAGTAGCTTTGTCCTGGCATCTAGCCTGACTGTCTCAGAAAGAGTCCTGACCTGTGCATTTGCAGTAGTGGTGTCTGCAATATATGCGTTTGGCTTTTTCTTGTCCTTTCTTAAGTTCTGTACAAGGTTTGTTGGGTCTGAGTCAAAGTAATGGCTCACATCTGTAAGAGATATCTCAGATGAATCAAGGTTCTGGAAAGTGGCCTCTGCTGTTG
>PIFL-3
AGTAACCTCGCCCATTTGCCTCTAAAAATGTCTGCACTAGCTTTCTAAATGAATTTGGGTTTGTCTCTAGTAACCTCTTTAACATGTCTTCGTCTGCTATGAAAGTGGAATTGGCTTCCTCATAAACCCAGTTATCCACTTGACCGGATGTAGCACTCCATCCCACGGTATTTGTGAGTCTCTTCTCAATCTCCCTAACACCTTCATATCCGCTAGAAAGCATTCCTTCATACCATTTAGGATTAAGTAGCTTTGTCCTGGCATCTAGCCTGACTGTCTCAGAAAGAGTCCTGACCTGTGCATTTGCAGTAGTGGTGTCTGCAATATATGCGTTTGGCTTTTTCTTGTCCTTTCTTAAGTTCTGTACAAGGTTTGTTGGGTCTGAGTCAAAGTAATGGCTCACATCTGTAAGAGATATCTCAGATGAATCAAGGTTCTGGAAAGTGGCCTCTGCTGTTG
>PIFL-12
AGTAACCTCGCCCATTTGCCTCTAAAAATGTCTGCACTAGCTTTCTAAATGAATTTGGGTTTGTCTCTAGTAACCTCTTTAACATGTCTTCGTCTGCTATGAAAGTGGAATTGGCTTCCTCATAAACCCAGTTATCCACTTGACCGGATGTAGCACTCCATCCCACGGTATTTGTGAGTCTCTTCTCAATCTCCCTAACACCTTCATATCCGCTAGAAAGCATTCCTTCATACCATTTAGGATTAAGTAGCTTTGTCCTGGCATCTAGCCTGACTGTCTCAGAAAGAGTCCTGACCTGTGCATTTGCAGTAGTGGTGTCTGCAATATATGCGTTTGGCTTTTTCTTGTCCTTTCTTAAGTTCTGTACAAGGTTTGTTGGGTCTGAGTCAAAGTAATGGCTCACATCTGTAAGAGATATCTCAGATGAATCAAGGTTCTGGAAAGTGGCCTCTGCTGTTG
>PIFL-4
AGTAACCTCGCCCATTTGCCTCTAAAAAAGTCTGCACTAGCTTTCTAAATGAATTTGGGTTTGTCTCTAGTAACCTCTTTAACATGTCTTCGTCTGCTATGAAAGTGGAATTGGCTTCCTCATAAACCCAGTTATCCACTTGACCGGATGTAGCACTCCATCCCACGGTATTTGTGAGTCTCTTCTCAATCTCCCTAACACCTTCATATCCGCTAGAAAGCATTCCTTCATACCATTTAGGATTAAGTAGCTTTGTCCTGGCATCTAGCCTGACTGTCTCAGAAAGAGTCCTGACCTGTGCATTTGCAGTAGTGGTGTCTGCAATATATGCGTTTGGCTTTTTCTTGTCCTTTCTTAAGTTCTGTACAAGGTTTGTTGGGTCTGAGTCAAAGTAATGGCTCACATCTGTAAGAGATATCTCAGATGAATCAAGGTTCTGGAAAGTGGCCTCTGCTGTTG
>PIFL-5
AGTAACCTCGCCCATTTGCCTCTAAAAATGTCTGCACTAGCTTTCTAAATGAATTTGGGTTTGTCTCTAGTAACCTCTTTAACATGTCTTCGTCTGCTATGAAAGTGGAATTGGCTTCCTCATAAACCCAGTTATCCACTTGACCGGATGTAGCACTCCATCCCACGGTATTTGTGAGTCTCTTCTCAATCTCCCTAACACCTTCATATCCGCTAGAAAGCATTCCTTCATACCATTTAGGATTAAGTAGCTTTGTCCTGGCATCTAGCCTGACTGTCTCAGAAAGAGTCCTGACCTGTGCATTTGCAGTAGTGGTGTCTGCAATATATGCGTTTGGCTTTTTCTTGTCCTTTCTTAAGTTCTGTACAAGGTTTGTTGGGTCTGAGTCAAAGTAATGGCTCACATCTGTAAGAGATATCTCAGATGAATCAAGGTTCTGGAAAGTGGCCTCTGCTGTTG
>PIFL-17
AGTAACCTCGCCCATTTGCCTCTAAAAATGTCTGCACTAGCTTTCTAAATGAATTTGGGTTTGTCTCTAGTAACCTCTTTAACATGTCTTCGTCTGCTATGAAAGTGGAATTGGCTTCCTCATAAACCCAGTTATCCACTTGACCGGATGTAGCACTCCATCCCACGGTATTTGTGAGTCTCTTCTCAATCTCCCTAACACCTTCATATCCGCTAGAAAGCATTCCTTCATACCATTTAGGATTAAGTAGCTTTGTCCTGGCATCTAGCCTGACTGTCTCAGAAAGAGTCCTGACCTGTGCATTTGCAGTAGTGGTGTCTGCAATATATGCGTTTGGCTTTTTCTTGTCCTTTCTTAAGTTCTGTACAAGGTTTGTTGGGTCTGAGTCAAAGTAATGGCTCACATCTGTAAGAGATATCTCAGATGAATCAAGGTTCTGGAAAGTGGCCTCTGCTGTTG
>PIFL-9
AGTAACCTCGCCCATTTGCCTCTAAAAAAGTATGCACTAGCTTTCTAAATGAATTTGGGTTTGTCTCTAGTAACCTCTTTAACATGTCTTCGTCTGCTATGAAAGTGGAATTGGCTTCCTCATAAACCCAGTTATCCACTTGACCGGATGTAGCACTCCATCCCACGGTATTTGTGAGTCTCTTCTCAATCTCCCTAACACCTTCATATCCGCTAGAAAGCATTCCTTCATACCATTTAGGATTAAGTAGCTTTGTCCTGGCATCTAGCCTGACTGTCTCAGAAAGAGTCCTGACCTGTGCATTTGCAGTAGTGGTGTCTGCAATATATGCGTTTGGCTTTTTCTTGTCCTTTCTTAAGTTCTGTACAAGGTTTGTTGGGTCTGAGTCAAAGTAATGGCTCACATCTGTAAGAGATATCTCAGATGAATCAAGGTTCTGGAAAGTGGCCTCTGCTGTTG
>PIFL-11
AGTAACCTCGCCCATTTGCCTCTAAAAATGTCTGCACTAGCTTTCTAAATGAATTTGGGTTTGTCTCTAGTAACCTCTTTAACATGTCTTCGTCTGCTATGAAAGTGGAATTGGCTTCCTCATAAACCCAGTTATCCACTTGACCGGATGTAGCACTCCATCCCACGGTATTTGTGAGTCTCTTCTCAATCTCCCTAACACCTTCATATCCACTAGAAAGCATTCCTTCATACCATTTAGGATTAAGTAGCTTTGTCCTGGCATCTAGCCTGACTGTCTCAGAAAGAGTCCTGACCTGTGCATTTGCAGTAGTGGTGTCTGCAATATATGCGTTTGGCTTTTTCTTGTCCTTTCTTAAGTTCTGTACAAGGTTTGTTGGGTCTGAGTCAAAGTAATGGCTCACATCTGTAAGAGATATCTCAGATGAATCAAGGTTCTGGAAAGTGGCCTCTGCTGTTG
>PIFL-2
AGTAACCTCGCCCATTTGCCTCTAAAAATGTCTGCACTAGCTTTCTAAATGAATTTGGGTTTGTCTCTAGTAACCTCTTTAACATGTCTTCGTCTGCTATGAAAGTGGAATTGGCTTCCTCATAAACCCAGTTATCCACTTGACCGGATGTAGCACTCCATCCCACGGTATTTGTGAGTCTCTTCTCAATCTCCCTAACACCTTCATATCCACTAGAAAGCATTCCTTCATACCATTTAGGATTAAGTAGCTTTGTCCTGGCATCTAGCCTGACTGTCTCAGAAAGAGTCCTGACCTGTGCATTTGCAGTAGTGGTGTCTGCAATATATGCGTTTGGCTTTTTCTTGTCCTTTCTTAAGTTCTGTACAAGGTTTGTTGGGTCTGAGTCAAAGTAATGGCTCACATCTGTAAGAGATATCTCAGATGAATCAAGGTTCTGGAAAGTGGCCTCTGCTGTTG
>PIGE-1
AGTAACCTCGCCCATTTGCCTCTAAAAATGTCTGCACTAGCTTTCTAAATGAATTTGGGTTTGTCTCTAGTAACCTCTTTAACATGTCTTCGTCTGCTATGAAAGTGGAATTGGCTTCCTCATAAACCCAGTTATCCACTTGACCGGATGTAGCACTCCATCCCACGGTATTTGTGAGTCTCTTCTCAATCTCCCTAACACCTTCATATCCGCTAGAAAGCATTCCTTCATACCATTTAGGATTAAGTAGCTTTGTCCTGGCATCTAGCCTGACTGTCTCAGAAAGAGTCCTGACCTGTGCATTTGCAGTAGTGGTGTCTGCAATATATGCGTTTGGCTTTTTCTTGTCCTTTCTTAAGTTCTGTACAAGGTTTGTTGGGTCTGAGTCAAAGTAATGGCTCACATCTGTAAGAGATATCTCAGATGAATCAAGGTTCTGGAAAGTGGCCTCTGCTGTTG
>PIGE-03
AGTAACCTCGCCCATTTGCCTCTAAAAATGTCTGCACTAGCTTTCTAAATGAATTTGGGTTTGTCTCTAGTAACCTCTTTAACATGTCTTCGTCTGCTATGAAAGTGGAATTGGCTTCCTCATAAACCCAGTTATCCACTTGACCGGATGTAGCACTCCATCCCACGGTATTTGTGAGTCTCTTCTCAATCTCCCTAACACCTTCATATCCGCTAGAAAGCATTCCTTCATACCATTTAGGATTAAGTAGCTTTGTCCTGGCATCTAGCCTGACTGTCTCAGAAAGAGTCCTGACCTGTGCATTTGCAGTAGTGGTGTCTGCAATATATGCGTTTGGCTTTTTCTTGTCCTTTCTTAAGTTCTGTACAAGGTTTGTTGGGTCTGAGTCAAAGTAATGGCTCACATCTGTAAGAGATATCTCAGATGAATCAAGGTTCTGGAAAGTGGCCTCTGCTGTTG
>PIMN-5
AGTAACCTCGCCCATTTGCCTCTAAAAATGTCTGCACTAGCTTTCTAAATGAATTTGGGTTTGTCTCTAGTAACCTCTTTAACATGTCTTCGTCTGCTATGAAAGTGGAATTGGCTTCCTCATAAACCCAGTTATCCACTTGACCGGATGTAGCACTCCATCCCACGGTATTTGTGAGTCTCTTCTCAATCTCCCTAACACCTTCATATCCGCTAGAAAGCATTCCTTCATACCATTTAGGATTAAGTAGCTTTGTCCTGGCATCTAGCCTGACTGTCTCAGAAAGAGTCCTGACCTGTGCATTTGCAGTAGTGGTGTCTGCAATATATGCGTTTGGCTTTTTCTTGTCCTTTCTTAAGTTCTGTACAAGGTTTGTTGGGTCTGAGTCAAAGTAATGGCTCACATCTGTAAGAGATATCTCAGATGAATCAAGGTTCTGGAAAGTGGCCTCTGCTGTTG
>PIMN-15
AGTAACCTCGCCCATTTGCCTCTAAAAATGTCTGCACTAGCTTTCTAAATGAATTTGGGTTTGTCTCTAGTAACCTCTTTAACATGTCTTCGTCTGCTATGAAAGTGGAATTGGCTTCCTCATAAACCCAGTTATCCACTTGACCGGATGTAGCACTCCATCCCACGGTATTTGTGAGTCTCTTCTCAATCTCCCTAACACCTTCATATCCGCTAGAAAGCATTCCTTCATACCATTTAGGATTAAGTAGCTTTGTCCTGGCATCTAGCCTGACTGTCTCAGAAAGAGTCCTGACCTGTGCATTTGCAGTAGTGGTGTCTGCAATATATGCGTTTGGCTTTTTCTTGTCCTTTCTTAAGTTCTGTACAAGGTTTGTTGGGTCTGAGTCAAAGTAATGGCTCACATCTGTAAGAGATATCTCAGATGAATCAAGGTTCTGGAAAGTGGCCTCTGCTGTTG
>PIMN-16
AGTAACCTCGCCCATTTGCCTCTAAAAATGTCTGCACTAGCTTTCTAAATGAATTTGGGTTTGTCTCTAGTAACCTCTTTAACATGTCTTCGTCTGCTATGAAAGTGGAATTGGCTTCCTCATAAACCCAGTTATCCACTTGACCGGATGTAGCACTCCATCCCACGGTATTTGTGAGTCTCTTCTCAATCTCCCTAACACCTTCATATCCGCTAGAAAGCATTCCTTCATACCATTTAGGATTAAGTAGCTTTGTCCTGGCATCTAGCCTGACTGTCTCAGAAAGAGTCCTGACCTGTGCATTTGCAGTAGTGGTGTCTGCAATATATGCGTTTGGCTTTTTCTTGTCCTTTCTTAAGTTCTGTACAAGGTTTGTTGGGTCTGAGTCAAAGTAATGGCTCACATCTGTAAGAGATATCTCAGATGAATCAAGGTTCTGGAAAGTGGCCTCTGCTGTTG
>PIMN-11
AGTAACCTCGCCCATTTGCCTCTAAAAATGTCTGCACTAGCTTTCTAAATGAATTTGGGTTTGTCTCTAGTAACCTCTTTAACATGTCTTCGTCTGCTATGAAAGTGGAATTGGCTTCCTCATAAACCCAGTTATCCACTTGACCGGATGTAGCACTCCATCCCACGGTATTTGTGAGTCTCTTCTCAATCTCCCTAACACCTTCATATCCGCTAGAAAGCATTCCTTCATACCATTTAGGATTAAGTAGCTTTGTCCTGGCATCTAGCCTGACTGTCTCAGAAAGAGTCCTGACCTGTGCATTTGCAGTAGTGGTGTCTGCAATATATGCGTTTGGCTTTTTCTTGTCCTTTCTTAAGTTCTGTACAAGGTTTGTTGGGTCTGAGTCAAAGTAATGGCTCACATCTGTAAGAGATATCTCAGATGAATCAAGGTTCTGGAAAGTGGCCTCTGCTGTTG
>PIMN-17
AGTAACCTCGCCCATTTGCCTCTAAAAATGTCTGCACTAGCTTTCTAAATGAATTTGGGTTTGTCTCTAGTAACCTCTTTAACATGTCTTCGTCTGCTATGAAAGTGGAATTGGCTTCCTCATAAACCCAGTTATCCACTTGACCGGATGTAGCACTCCATCCCACGGTATTTGTGAGTCTCTTCTCAATCTCCCTAACACCTTCATATCCGCTAGAAAGCATTCCTTCATACCATTTAGGATTAAGTAGCTTTGTCCTGGCATCTAGCCTGACTGTCTCAGAAAGAGTCCTGACCTGTGCATTTGCAGTAGTGGTGTCTGCAATATATGCGTTTGGCTTTTTCTTGTCCTTTCTTAAGTTCTGTACAAGGTTTGTTGGGTCTGAGTCAAAGTAATGGCTCACATCTGTAAGAGATATCTCAGATGAATCAAGGTTCTGGAAAGTGGCCTCTGCTGTTG
>PIMN-8
AGTAACCTCGCCCATTTGCCTCTAAAAATGTCTGCACTAGCTTTCTAAATGAATTTGGGTTTGTCTCTAGTAACCTCTTTAACATGTCTTCGTCTGCTATGAAAGTGGAATTGGCTTCCTCATAAACCCAGTTATCCACTTGACCGGATGTAGCACTCCATCCCACGGTATTTGTGAGTCTCTTCTCAATCTCCCTAACACCTTCATATCCGCTAGAAAGCATTCCTTCATACCATTTAGGATTAAGTAGCTTTGTCCTGGCATCTAGCCTGACTGTCTCAGAAAGAGTCCTGACCTGTGCATTTGCAGTAGTGGTGTCTGCAATATATGCGTTTGGCTTTTTCTTGTCCTTTCTTAAGTTCTGTACAAGGTTTGTTGGGTCTGAGTCAAAGTAATGGCTCACATCTGTAAGAGATATCTCAGATGAATCAAGGTTCTGGAAAGTGGCCTCTGCTGTTG
>PIMN-3
AGTAACCTCGCCCATTTGCCTCTAAAAATGTCTGCACTAGCTTTCTAAATGAATTTGGGTTTGTCTCTAGTAACCTCTTTAACATGTCTTCGTCTGCTATGAAAGTGGAATTGGCTTCCTCATAAACCCAGTTATCCACTTGACCGGATGTAGCACTCCATCCCACGGTATTTGTGAGTCTCTTCTCAATCTCCCTAACACCTTCATATCCGCTAGAAAGCATTCCTTCATACCATTTAGGATTAAGTAGCTTTGTCCTGGCATCTAGCCTGACTGTCTCAGAAAGAGTCCTGACCTGTGCATTTGCAGTAGTGGTGTCTGCAATATATGCGTTTGGCTTTTTCTTGTCCTTTCTTAAGTTCTGTACAAGGTTTGTTGGGTCTGAGTCAAAGTAATGGCTCACATCTGTAAGAGATATCTCAGATGAATCAAGGTTCTGGAAAGTGGCCTCTGCTGTTG
>PIMN-2
AGTAACCTCGCCCATTTGCCTCTAAAAATGTCTGCACTAGCTTTCTAAATGAATTTGGGTTTGTCTCTAGTAACCTCTTTAACATGTCTTCGTCTGCTATGAAAGTGGAATTGGCTTCCTCATAAACCCAGTTATCCACTTGACCGGATGTAGCACTCCATCCCACGGTATTTGTGAGTCTCTTCTCAATCTCCCTAACACCTTCATATCCGCTAGAAAGCATTCCTTCATACCATTTAGGATTAAGTAGCTTTGTCCTGGCATCTAGCCTGACTGTCTCAGAAAGAGTCCTGACCTGTGCATTTGCAGTAGTGGTGTCTGCAATATATGCGTTTGGCTTTTTCTTGTCCTTTCTTAAGTTCTGTACAAGGTTTGTTGGGTCTGAGTCAAAGTAATGGCTCACATCTGTAAGAGATATCTCAGATGAATCAAGGTTCTGGAAAGTGGCCTCTGCTGTTG
>PIMN-4
AGTAACCTCGCCCATTTGCCTCTAAAAATGTCTGCACTAGCTTTCTAAATGAATTTGGGTTTGTCTCTAGTAACCTCTTTAACATGTCTTCGTCTGCTATGAAAGTGGAATTGGCTTCCTCATAAACCCAGTTATCCACTTGACCGGATGTAGCACTCCATCCCACGGTATTTGTGAGTCTCTTCTCAATCTCCCTAACACCTTCATATCCGCTAGAAAGCATTCCTTCATACCATTTAGGATTAAGTAGCTTTGTCCTGGCATCTAGCCTGACTGTCTCAGAAAGAGTCCTGACCTGTGCATTTGCAGTAGTGGTGTCTGCAATATATGCGTTTGGCTTTTTCTTGTCCTTTCTTAAGTTCTGTACAAGGTTTGTTGGGTCTGAGTCAAAGTAATGGCTCACATCTGTAAGAGATATCTCAGATGAATCAAGGTTCTGGAAAGTGGCCTCTGCTGTTG
>PIMN-14
AGTAACCTCGCCCATTTGCCTCTAAAAATGTCTGCACTAGCTTTCTAAATGAATTTGGGTTTGTCTCTAGTAACCTCTTTAACATGTCTTCGTCTGCTATGAAAGTGGAATTGGCTTCCTCATAAACCCAGTTATCCACTTGACCGGATGTAGCACTCCATCCCACGGTATTTGTGAGTCTCTTCTCAATCTCCCTAACACCTTCATATCCGCTAGAAAGCATTCCTTCATACCATTTAGGATTAAGTAGCTTTGTCCTGGCATCTAGCCTGACTGTCTCAGAAAGAGTCCTGACCTGTGCATTTGCAGTAGTGGTGTCTGCAATATATGCGTTTGGCTTTTTCTTGTCCTTTCTTAAGTTCTGTACAAGGTTTGTTGGGTCTGAGTCAAAGTAATGGCTCACATCTGTAAGAGATATCTCAGATGAATCAAGGTTCTGGAAAGTGGCCTCTGCTGTTG
>PIMN-6
AGTAACCTCGCCCATTTGCCTCTAAAAATGTCTGCACTAGCTTTCTAAATGAATTTGGGTTTGTCTCTAGTAACCTCTTTAACATGTCTTCGTCTGCTATGAAAGTGGAATTGGCTTCCTCATAAACCCAGTTATCCACTTGACCGGATGTAGCACTCCATCCCACGGTATTTGTGAGTCTCTTCTCAATCTCCCTAACACCTTCATATCCGCTAGAAAGCATTCCTTCATACCATTTAGGATTAAGTAGCTTTGTCCTGGCATCTAGCCTGACTGTCTCAGAAAGAGTCCTGACCTGTGCATTTGCAGTAGTGGTGTCTGCAATATATGCGTTTGGCTTTTTCTTGTCCTTTCTTAAGTTCTGTACAAGGTTTGTTGGGTCTGAGTCAAAGTAATGGCTCACATCTGTAAGAGATATCTCAGATGAATCAAGGTTCTGGAAAGTGGCCTCTGCTGTTG
>PIMN-1
AGTAACCTCGCCCATTTGCCTCTAAAAATGTCTGCACTAGCTTTCTAAATGAATTTGGGTTTGTCTCTAGTAACCTCTTTAACATGTCTTCGTCTGCTATGAAAGTGGAATTGGCTTCCTCATAAACCCAGTTATCCACTTGACCGGATGTAGCACTCCATCCCACGGTATTTGTGAGTCTCTTCTCAATCTCCCTAACACCTTCATATCCGCTAGAAAGCATTCCTTCATACCATTTAGGATTAAGTAGCTTTGTCCTGGCATCTAGCCTGACTGTCTCAGAAAGAGTCCTGACCTGTGCATTTGCAGTAGTGGTGTCTGCAATATATGCGTTTGGCTTTTTCTTGTCCTTTCTTAAGTTCTGTACAAGGTTTGTTGGGTCTGAGTCAAAGTAATGGCTCACATCTGTAAGAGATATCTCAGATGAATCAAGGTTCTGGAAAGTGGCCTCTGCTGTTG
>PIMN-7
AGTAACCTCGCCCATTTGCCTCTAAAAATGTCTGCACTAGCTTTCTAAATGAATTTGGGTTTGTCTCTAGTAACCTCTTTAACATGTCTTCGTCTGCTATGAAAGTGGAATTGGCTTCCTCATAAACCCAGTTATCCACTTGACCGGATGTAGCACTCCATCCCACGGTATTTGTGAGTCTCTTCTCAATCTCCCTAACACCTTCATATCCGCTAGAAAGCATTCCTTCATACCATTTAGGATTAAGTAGCTTTGTCCTGGCATCTAGCCTGACTGTCTCAGAAAGAGTCCTGACCTGTGCATTTGCAGTAGTGGTGTCTGCAATATATGCGTTTGGCTTTTTCTTGTCCTTTCTTAAGTTCTGTACAAGGTTTGTTGGGTCTGAGTCAAAGTAATGGCTCACATCTGTAAGAGATATCTCAGATGAATCAAGGTTCTGGAAAGTGGCCTCTGCTGTTG
>PIMN-9
AGTAACCTCGCCCATTTGCCTCTAAAAATGTCTGCACTAGCTTTCTAAATGAATTTGGGTTTGTCTCTAGTAACCTCTTTAACATGTCTTCGTCTGCTATGAAAGTGGAATTGGCTTCCTCATAAACCCAGTTATCCACTTGACCGGATGTAGCACTCCATCCCACGGTATTTGTGAGTCTCTTCTCAATCTCCCTAACACCTTCATATCCGCTAGAAAGCATTCCTTCATACCATTTAGGATTAAGTAGCTTTGTCCTGGCATCTAGCCTGACTGTCTCAGAAAGAGTCCTGACCTGTGCATTTGCAGTAGTGGTGTCTGCAATATATGCGTTTGGCTTTTTCTTGTCCTTTCTTAAGTTCTGTACAAGGTTTGTTGGGTCTGAGTCAAAGTAATGGCTCACATCTGTAAGAGATATCTCAGATGAATCAAGGTTCTGGAAAGTGGCCTCTGCTGTTG
>PIMN-10
AGTAACCTCGCCCATTTGCCTCTAAAAATGTCTGCACTAGCTTTCTAAATGAATTTGGGTTTGTCTCTAGTAACCTCTTTAACATGTCTTCGTCTGCTATGAAAGTGGAATTGGCTTCCTCATAAACCCAGTTATCCACTTGACCGGATGTAGCACTCCATCCCACGGTATTTGTGAGTCTCTTCTCAATCTCCCTAACACCTTCATATCCGCTAGAAAGCATTCCTTCATACCATTTAGGATTAAGTAGCTTTGTCCTGGCATCTAGCCTGACTGTCTCAGAAAGAGTCCTGACCTGTGCATTTGCAGTAGTGGTGTCTGCAATATATGCGTTTGGCTTTTTCTTGTCCTTTCTTAAGTTCTGTACAAGGTTTGTTGGGTCTGAGTCAAAGTAATGGCTCACATCTGTAAGAGATATCTCAGATGAATCAAGGTTCTGGAAAGTGGCCTCTGCTGTTG
>PIMN-12
AGTAACCTCGCCCATTTGCCTCTAAAAATGTCTGCACTAGCTTTCTAAATGAATTTGGGTTTGTCTCTAGTAACCTCTTTAACATGTCTTCGTCTGCTATGAAAGTGGAATTGGCTTCCTCATAAACCCAGTTATCCACTTGACCGGATGTAGCACTCCATCCCACGGTATTTGTGAGTCTCTTCTCAATCTCCCTAACACCTTCATATCCGCTAGAAAGCATTCCTTCATACCATTTAGGATTAAGTAGCTTTGTCCTGGCATCTAGCCTGACTGTCTCAGAAAGAGTCCTGACCTGTGCATTTGCAGTAGTGGTGTCTGCAATATATGCGTTTGGCTTTTTCTTGTCCTTTCTTAAGTTCTGTACAAGGTTTGTTGGGTCTGAGTCAAAGTAATGGCTCACATCTGTAAGAGATATCTCAGATGAATCAAGGTTCTGGAAAGTGGCCTCTGCTGTTG
>PIMN-18
AGTAACCTCGCCCATTTGCCTCTAAAAATGTCTGCACTAGCTTTCTAAATGAATTTGGGTTTGTCTCTAGTAACCTCTTTAACATGTCTTCGTCTGCTATGAAAGTGGAATTGGCTTCCTCATAAACCCAGTTATCCACTTGACCGGATGTAGCACTCCATCCCACGGTATTTGTGAGTCTCTTCTCAATCTCCCTAACACCTTCATATCCGCTAGAAAGCATTCCTTCATACCATTTAGGATTAAGTAGCTTTGTCCTGGCATCTAGCCTGACTGTCTCAGAAAGAGTCCTGACCTGTGCATTTGCAGTAGTGGTGTCTGCAATATATGCGTTTGGCTTTTTCTTGTCCTTTCTTAAGTTCTGTACAAGGTTTGTTGGGTCTGAGTCAAAGTAATGGCTCACATCTGTAAGAGATATCTCAGATGAATCAAGGTTCTGGAAAGTGGCCTCTGCTGTTG
>PIMN-13
AGTAACCTCGCCCATTTGCCTCTAAAAATGTCTGCACTAGCTTTCTAAATGAATTTGGGTTTGTCTCTAGTAACCTCTTTAACATGTCTTCGTCTGCTATGAAAGTGGAATTGGCTTCCTCATAAACCCAGTTATCCACTTGACCGGATGTAGCACTCCATCCCACGGTATTTGTGAGTCTCTTCTCAATCTCCCTAACACCTTCATATCCGCTAGAAAGCATTCCTTCATACCATTTAGGATTAAGTAGCTTTGTCCTGGCATCTAGCCTGACTGTCTCAGAAAGAGTCCTGACCTGTGCATTTGCAGTAGTGGTGTCTGCAATATATGCGTTTGGCTTTTTCTTGTCCTTTCTTAAGTTCTGTACAAGGTTTGTTGGGTCTGAGTCAAAGTAATGGCTCACATCTGTAAGAGATATCTCAGATGAATCAAGGTTCTGGAAAGTGGCCTCTGCTGTTG
>PISB-7
NNNNNNNNNNNNNNNNNNNNTCTAAAAATGTCTGCACTAGCTTTCTAAATGAATTTGGGTTTGTCTCTAGTAACCTCTTTAACATGTCTTCGTCTGCTATGAAAGTGGAATTGGCTTCCTCATAAACCCAGTTATCCACTTGACCGGATGTAGCACTCCATCCCACGGTATTTGTGAGTCTCTTCTCAATCTCCCTAACACCTTCATATCCGCTAGAAAGCATTCCTTCATACCATTTAGGATTAAGTAGCTTTGTCCTGGCATCTAGCCTGACTGTCTCAGAAAGAGTCCTGACCTGTGCATTTGCAGTAGTGGTGTCTGCAATATATGCGTTTGGCTTTTTCTTGTCCTTTCTTAAGTTCTGTACAAGGTTTGTTGGGTCTGAGTCAAAGTAATGGCTCACATCTGTAAGAGATATCTCAGATGAATCAAGGTNNNNNNNNNNNNNNNNNNNNNNNN
>PISB-14
NNNNNNNNNNNNNNNNNNNNTCTAAAAATGTCTGCACTAGCTTTCTAAATGAATTTGGGTTTGTCTCTAGTAACCTCTTTAACATGTCTTCGTCTGCTATGAAAGTGGAATTGGCTTCCTCATAAACCCAGTTATCCACTTGACCGGATGTAGCACTCCATCCCACGGTATTTGTGAGTCTCTTCTCAATCTCCCTAACACCTTCATATCCGCTAGAAAGCATTCCTTCATACCATTTAGGATTAAGTAGCTTTGTCCTGGCATCTAGCCTGACTGTCTCAGAAAGAGTCCTGACCTGTGCATTTGCAGTAGTGGTGTCTGCAATATATGCGTTTGGCTTTTTCTTGTCCTTTCTTAAGTTCTGTACAAGGTTTGTTGGGTCTGAGTCAAAGTAATGGCTCACATCTGTAAGAGATATCTCAGATGAATCAAGGTNNNNNNNNNNNNNNNNNNNNNNNN
>PISB-18
AGTAACCTCGCCCATTTGCCTCTAAAAATGTCTGCACTAGCTTTCTAAATGAATTTGGGTTTGTCTCTAGTAACCTCTTTAACATGTCTTCGTCTGCTATGAAAGTGGAATTGGCTTCCTCATAAACCCAGTTATCCACTTGACCGGATGTAGCACTCCATCCCACGGTATTTGTGAGTCTCTTCTCAATCTCCCTAACACCTTCATATCCGCTAGAAAGCATTCCTTCATACCATTTAGGATTAAGTAGCTTTGTCCTGGCATCTAGCCTGACTGTCTCAGAAAGAGTCCTGACCTGTGCATTTGCAGTAGTGGTGTCTGCAATATATGCGTTTGGCTTTTTCTTGTCCTTTCTTAAGTTCTGTACAAGGTTTGTTGGGTCTGAGTCAAAGTAATGGCTCACATCTGTAAGAGATATCTCAGATGAATCAAGGTTCTGGAAAGTGGCCTCTGCTGTTG
>PISB-9
AGTAACCTCGCCCATTTGCCTCTAAAAATGTCTGCACTAGCTTTCTAAATGAATTTGGGTTTGTCTCTAGTAACCTCTTTAACATGTCTTCGTCTGCTATGAAAGTGGAATTGGCTTCCTCATAAACCCAGTTATCCACTTGACCGGATGTAGCACTCCATCCCACGGTATTTGTGAGTCTCTTCTCAATCTCCCTAACACCTTCATATCCGCTAGAAAGCATTCCTTCATACCATTTAGGATTAAGTAGCTTTGTCCTGGCATCTAGCCTGACTGTCTCAGAAAGAGTCCTGACCTGTGCATTTGCAGTAGTGGTGTCTGCAATATATGCGTTTGGCTTTTTCTTGTCCTTTCTTAAGTTCTGTACAAGGTTTGTTGGGTCTGAGTCAAAGTAATGGCTCACATCTGTAAGAGATATNNNNNNNNNNNNNNNNNNNNNNNNNNNNNNNNNNNNNNNNN
>PISB-3
AGTAACCTCGCCCATTTGCCTCTAAAAAAGTCTGCACTAGCTTTCTAAATGAATTTGGGTTTGTCTCTAGTAACCTCTTTAACATGTCTTCGTCTGCTATGAAAGTGGAATTGGCTTCCTCATAAACCCAGTTATCCACTTGACCGGATGTAGCACTCCATCCCACGGTATTTGTGAGTCTCTTCTCAATCTCCCTAACACCTTCATATCCGCTAGAAAGCATTCCTTCATACCATTTAGGATTAAGTAGCTTTGTCCTGGCATCTAGCCTGACTGTCTCAGAAAGAGTCCTGACCTGTGCATTTGCAGTAGTGGTGTCTGCAATATATGCGTTTGGCTTTTTCTTGTCCTTTCTTAAGTTCTGTACAAGGTTTGTTGGGTCTGAGTCAAAGTAATGGCTCACATCTGTAAGAGNNNNNNNNNNNNNNNNNNNNNNNNNNNNNNNNNNNNNNNNNNNNN
>PISB-12
AGTAACCTCGCCCATTTGCCTCTAAAAATGTCTGCACTAGCTTTCTAAATGAATTTGGGTTTGTCTCTAGTAACCTCTTTAACATGTCTTCGTCTGCTATGAAAGTGGAATTGGCTTCCTCATAAACCCAGTTATCCACTTGACCGGATGTAGCACTCCATCCCACGGTATTTGTGAGTCTCTTCTCAATCTCCCTAACACCTTCATATCCGCTAGAAAGCATTCCTTCATACCATTTAGGATTAAGTAGCTTTGTCCTGGCATCTAGCCTGACTGTCTCAGAAAGAGTCCTGACCTGTGCATTTGCAGTAGTGGTGTCTGCAATATATGCGTTTGGCTTTTTCTTGTCCTTTCTTAAGTTCTGTACAAGGTTTGTTGGGTCTGAGTCAAAGTAATGGCTCACATCTGTAAGAGATATNNNNNNNNNNNNNNNNNNNNNNNNNNNNNNNNNNNNNNNNN
>PISB-11
NNNNNNNNNNNNNNNNNNNNNNNNNNNNNNNNNGCACTAGCTTTCTAAATGAATTTGGGTTTGTCTCTAGTAACCTCTTTAACATGTCTTCGTCTGCTATGAAAGTGGAATTGGCTTCCTCATAAACCCAGTTATCCACTTGACCGGATGTAGCACTCCATCCCACGGTATTTGTGAGTCTCTTCTCAATCTCCCTAACACCTTCATATCCGCTAGAAAGCATTCCTTCATACCATTTAGGATTAAGTAGCTTTGTCCTGGCATCTAGCCTGACTGTCTCAGAAAGAGTCCTGACCTGTGCATTTGCAGTAGTGGTGTCTGCAATATATGCGTTTGGCTTTTTCTTGTCCTTTCTTAAGTTCTGTACAAGGTTTGTTGGGTCTGAGTCAAAGTAATGGCTCACATCTGTAAGAGATANNNNNNNNNNNNNNNNNNNNNNNNNNNNNNNNNNNNNNNNNN
>PISB-17
AGTAACCTCGCCCATTTGCCTCTAAAAATGTCTGCACTAGCTTTCTAAATGAATTTGGGTTTGTCTCTAGTAACCTCTTTAACATGTCTTCGTCTGCTATGAAAGTGGAATTGGCTTCCTCATAAACCCAGTTATCCACTTGACCGGATGTAGCACTCCATCCCACGGTATTTGTGAGTCTCTTCTCAATCTCCCTAACACCTTCATATCCGCTAGAAAGCATTCCTTCATACCATTTAGGATTAAGTAGCTTTGTCCTGGCATCTAGCCTGACTGTCTCAGAAAGAGTCCTGACCTGTGCATTTGCAGTAGTGGTGTCTGCAATATATGCGTTTGGCTTTTTCTTGTCCTTTCTTAAGTTCTGTACAAGGTTTGTTGGGTCTGAGTCAAAGTAATGGCTCACATCTGTAAGAGATATCTCAGATGAATCAAGGTTCTGGAAAGTGGCCTCTGCTGTTG
>PISB-15
AGTAACCTCGCCCATTTGCCTCTAAAAATGTCTGCACTAGCTTTCTAAATGAATTTGGGTTTGTCTCTAGTAACCTCTTTAACATGTCTTCGTCTGCTATGAAAGTGGAATTGGCTTCCTCATAAACCCAGTTATCCACTTGACCGGATGTAGCACTCCATCCCACGGTATTTGTGAGTCTCTTCTCAATCTCCCTAACACCTTCATATCCGCTAGAAAGCATTCCTTCATACCATTTAGGATTAAGTAGCTTTGTCCTGGCATCTAGCCTGACTGTCTCAGAAAGAGTCCTGACCTGTGCATTTGCAGTAGTGGTGTCTGCAATATATGCGTTTGGCTTTTTCTTGTCCTTTCTTAAGTTCTGTACAAGGTTTGTTGGGTCTGAGTCAAAGTAATGGCTCACATCTGTAAGAGATATCTCAGATGAATCAAGGNNNNNNNNNNNNNNNNNNNNNNNNN
>PISB-8
AGTAACCTCGCCCATTTGCCTCTAAAAATGTCTGCACTAGCTTTCTAAATGAATTTGGGTTTGTCTCTAGTAACCTCTTTAACATGTCTTCGTCTGCTATGAAAGTGGAATTGGCTTCCTCATAAACCCAGTTATCCACTTGACCGGATGTAGCACTCCATCCCACGGTATTTGTGAGTCTCTTCTCAATCTCCCTAACACCTTCATATCCGCTAGAAAGCATTCCTTCATACCATTTAGGATTAAGTAGCTTTGTCCTGGCATCTAGCCTGACTGTCTCAGAAAGAGTCCTGACCTGTGCATTTGCAGTAGTGGTGTCTGCAATATATGCGTTTGGCTTTTTCTTGTCCTTTCTTAAGTTCTGTACAAGGTTTGTTGGGTCTGAGTCAAAGTAATGGCTCACATCTGTAAGAGATATCTCAGATGAATCAAGGNNNNNNNNNNNNNNNNNNNNNNNNN
>PISB-1
AGTAACCTCGCCCATTTGCCTCTAAAAAAGTCTGCACTAGCTTTCTAAATGAATTTGGGTTTGTCTCTAGTAACCTCTTTAACATGTCTTCGTCTGCTATGAAAGTGGAATTGGCTTCCTCATAAACCCAGTTATCCACTTGACCGGATGTAGCACTCCATCCCACGGTATTTGTGAGTCTCTTCTCAATCTCCCTAACACCTTCATATCCGCTAGAAAGCATTCCTTCATACCATTTAGGATTAAGTAGCTTTGTCCTGGCATCTAGCCTGACTGTCTCAGAAAGAGTCCTGACCTGTGCATTTGCAGTAGTGGTGTCTGCAATATATGCGTTTGGCTTTTTCTTGTCCTTTCTTAAGTTCTGTACAAGGTTTGTTGGGTCTGAGTCAAAGTAATGGCTCACATCTGTAAGAGATATCTCAGATGAATCAAGNNNNNNNNNNNNNNNNNNNNNNNNNN
>PISB-6
AGTAACCTCGCCCATTTGCCTCTAAAAAAGTCTGCACTAGCTTTCTAAATGAATTTGGGTTTGTCTCTAGTAACCTCTTTAACATGTCTTCGTCTGCTATGAAAGTGGAATTGGCTTCCTCATAAACCCAGTTATCCACTTGACCGGATGTAGCACTCCATCCCACGGTATTTGTGAGTCTCTTCTCAATCTCCCTAACACCTTCATATCCGCTAGAAAGCATTCCTTCATACCATTTAGGATTAAGTAGCTTTGTCCTGGCATCTAGCCTGACTGTCTCAGAAAGAGTCCTGACCTGTGCATTTGCAGTAGTGGTGTCTGCAATATATGCGTTTGGCTTTTTCTTGTCCTTTCTTAAGTTCTGTACAAGGTTTGTTGGGTCTGAGTCAAAGTAATGGCTCACATCTGTAAGAGATATCTCAGATGAATCAAGGTNNNNNNNNNNNNNNNNNNNNNNNN
>PISB-16
AGTAACCTCGCCCATTTGCCTCTAAAAAAGTCTGCACTAGCTTTCTAAATGAATTTGGGTTTGTCTCTAGTAACCTCTTTAACATGTCTTCGTCTGCTATGAAAGTGGAATTGGCTTCCTCATAAACCCAGTTATCCACTTGACCGGATGTAGCACTCCATCCCACGGTATTTGTGAGTCTCTTCTCAATCTCCCTAACACCTTCATATCCGCTAGAAAGCATTCCTTCATACCATTTAGGATTAAGTAGCTTTGTCCTGGCATCTAGCCTGACTGTCTCAGAAAGAGTCCTGACCTGTGCATTTGCAGTAGTGGTGTCTGCAATATATGCGTTTGGCTTTTTCTTGTCCTTTCTTAAGTTCTGTACAAGGTTTGTTGGGTCTGAGTCAAAGTAATGGCTCACATCTGTAAGAGATATCTCAGATGAATCAAGGTTCTGGAAAGTGGCCTCTGCTGTTG
>PISB-4
AGTAACCTCGCCCATTTGCCTCTAAAAATGTCTGCACTAGCTTTCTAAATGAATTTGGGTTTGTCTCTAGTAACCTCTTTAACATGTCTTCGTCTGCTATGAAAGTGGAATTGGCTTCCTCATAAACCCAGTTATCCACTTGACCGGATGTAGCACTCCATCCCACGGTATTTGTGAGTCTCTTCTCAATCTCCCTAACACCTTCATATCCGCTAGAAAGCATTCCTTCATACCATTTAGGATTAAGTAGCTTTGTCCTGGCATCTAGCCTGACTGTCTCAGAAAGAGTCCTGACCTGTGCATTTGCAGTAGTGGTGTCTGCAATATATGCGTTTGGCTTTTTCTTGTCCTTTCTTAAGTTCTGTACAAGGTTTGTTGGGTCTGAGTCAAAGTAATGGCTCACATCTGTAAGAGATATCTCAGATGAATCAAGGNNNNNNNNNNNNNNNNNNNNNNNNN
>PISQ-1
AGTAACCTCGCCCATTTGCCTCTAAAAATGTCTGCACTAGCTTTCTAAATGAATTTGGGTTTGTCTCTAGTAACCTCTTTAACATGTCTTCGTCTGCTATGAAAGTGGAATTGGCTTCCTCATAAACCCAGTTATCCACTTGACCGGATGTAGCACTCCATCCCACGGTATTTGTGAGTCTCTTCTCAATCTCCCTAACACCTTCATATCCGCTAGAAAGCATTCCTTCATACCATTTAGGATTCAGTAGCTTTGTCCTGGCATCTAGCCTGACTGTCTCAGAAAGAGTCCTGACCTGTGCATTTGCAGTAGTGGTGTCTGCAATATATGCGTTTGGCTTTTTCTTGTCCGTTCTTAAGTTCTGTACAAGGTTTGTTGGGTCTGAGTCAAAGTAATGGCTCACATCTGTAAGAGATATCTCAGATGAATCAAGGTTCTGGAAAGTGGCCTCTGCTGTTG
>PISQ-2
AGTAACCTCGCCCATTTGCCTCTAAAAATGTCTGCACTAGCTTTCTAAATGAATTTGGGTTTGTCTCTAGTAACCTCTTTAACATGTCTTCGTCTGCTATGAAAGTGGAATTGGCTTCCTCATAAACCCAGTTATCCACTTGACCGGATGTAGCACTCCATCCCACGGTATTTGTGAGTCTCTTCTCAATCTCCCTAACACCTTCATATCCGCTAGAAAGCATTCCTTCATACCATTTAGGATTCAGTAGCTTTGTCCTGGCATCTAGCCTGACTGTCTCAGAAAGAGTCCTGACCTGTGCATTTGCAGTAGTGGTGTCTGCAATATATGCGTTTGGCTTTTTCTTGTCCGTTCTTAAGTTCTGTACAAGGTTTGTTGGGTCTGAGTCAAAGTAATGGCTCACATCTGTAAGAGATATCTCAGATGAATCAAGGTTCTGGAAAGTGGCCTCTGCTGTTG
>PIST-6
AGTAACCTCGCCCATTTGCCTCTAAAAATGTCTGCACTAGCTTTCTAAATGAATTTGGGTTTGTCTCTAGTAACCTCTTTAACATGTCTTCGTCTGCTATGAAAGTGGAATTGGCTTCCTCATAAACCCAGTTATCCACTTGACCGGATGTAGCACTCCATCCCACGGTATTTGTGAGTCTCTTCTCAATCTCCCTAACACCTTCATATCCGCTAGAAAGCATTCCTTCATACCATTTAGGATTAAGTAGCTTTGTCCTGGCATCTAGCCTGACTGTCTCAGAAAGAGTCCTGACCTGTGCATTTGCAGTAGTGGTGTCTGCAATATATGCGTTTGGCTTTTTCTTGTCCTTTCTTAAGTTCTGTACAAGGTTTGTTGGGTCTGAGTCAAAGTAATGGCTCACATCTGTAAGAGATATCTCAGATGAANNNNNNNNNNNNNNNNNNNNNNNNNNNNNNN
>PIST-13
AGTAACCTCGCCCATTTGCCTCTAAAAATGTCTGCACTAGCTTTCTAAATGAATTTGGGTTTGTCTCTAGTAACCTCTTTAACATGTCTTCGTCTGCTATGAAAGTGGAATTGGCTTCCTCATAAACCCAGTTATCCACTTGACCGGATGTAGCACTCCATCCCACGGTATTTGTGAGTCTCTTCTCAATCTCCCTAACACCTTCATATCCGCTAGAAAGCATTCCTTCATACCATTTAGGATTAAGTAGCTTTGTCCTGGCATCTAGCCTGACTGTCTCAGAAAGAGTCCTGACCTGTGCATTTGCAGTAGTGGTGTCTGCAATATATGCGTTTGGCTTTTTCTTGTCCTTTCTTAAGTTCTGTACAAGGTTTGTTGGGTCTGAGTCAAAGTAATGGCTCACATCTGTAAGAGATATCTCAGATGAATCAAGGTTCTGGAAAGTGGCCTCTGCTGTTG
>PIST-15
AGTAACCTCGCCCATTTGCCTCTAAAAATGTCTGCACTAGCTTTCTAAATGAATTTGGGTTTGTCTCTAGTAACCTCTTTAACATGTCTTCGTCTGCTATGAAAGTGGAATTGGCTTCCTCATAAACCCAGTTATCCACTTGACCGGATGTAGCACTCCATCCCACGGTATTTGTGAGTCTCTTCTCAATCTCCCTAACACCTTCATATCCGCTAGAAAGCATTCCTTCATACCATTTAGGATTAAGTAGCTTTGTCCTGGCATCTAGCCTGACTGTCTCAGAAAGAGTCCTGACCTGTGCATTTGCAGTAGTGGTGTCTGCAATATATGCGTTTGGCTTTTTCTTGTCCTTTCTTAAGTTCTGTACAAGGTTTGTTGGGTCTGAGTCAAAGTAATGGCTCACATCTGTAAGAGATATCTCAGATGAATNNNNNNNNNNNNNNNNNNNNNNNNNNNNNN
>PIST-11
AGTAACCTCGCCCATTTGCCTCTAAAAATGTCTGCACTAGCTTTCTAAATGAATTTGGGTTTGTCTCTAGTAACCTCTTTAACATGTCTTCGTCTGCTATGAAAGTGGAATTGGCTTCCTCATAAACCCAGTTATCCACTTGACCGGATGTAGCACTCCATCCCACGGTATTTGTGAGTCTCTTCTCAATCTCCCTAACACCTTCATATCCGCTAGAAAGCATTCCTTCATACCATTTAGGATTAAGTAGCTTTGTCCTGGCATCTAGCCTGACTGTCTCAGAAAGAGTCCTGACCTGTGCATTTGCAGTAGTGGTGTCTGCAATATATGCGTTTGGCTTTTTCTTGTCCTTTCTTAAGTTCTGTACAAGGTTTGTTGGGTCTGAGTCAAAGTAATGGCTCACATCTGTAAGAGATATCTCAGATGAATCAAGGTTCTGGAAAGTGGCCTCTGCTGTTG
>PIST-3
AGTAACCTCGCCCATTTGCCTCTAAAAATGTCTGCACTAGCTTTCTAAATGAATTTGGGTTTGTCTCTAGTAACCTCTTTAACATGTCTTCGTCTGCTATGAAAGTGGAATTGGCTTCCTCATAAACCCAGTTATCCACTTGACCGGATGTAGCACTCCATCCCACGGTATTTGTGAGTCTCTTCTCAATCTCCCTAACACCTTCATATCCGCTAGAAAGCATTCCTTCATACCATTTAGGATTAAGTAGCTTTGTCCTGGCATCTAGCCTGACTGTCTCAGAAAGAGTCCTGACCTGTGCATTTGCAGTAGTGGTGTCTGCAATATATGCGTTTGGCTTTTTCTTGTCCTTTCTTAAGTTCTGTACAAGGTTTGTTGGGTCTGAGTCAAAGTAATGGCTCACATCTGTAAGAGATATCTCAGATGAANNNNNNNNNNNNNNNNNNNNNNNNNNNNNNN
>PICH-X3
AGTAACCTCGCCCATTTGCCTCTAAAAATGTCTGCACTAGCTTTCTAAATGAATTTGGGTTTGTCTCTAGTAACCTCTTTAACATGTCTTCGTCTGCTATGAAAGTGGAATTGGCTTCCTCATAAACCCAGTTATCCACTTGACCGGATGTAGCACTCCATCCCACGGTATTTGTGAGTCTCTTCTCAATCTCCCTAACACCTTCATATCCGCTAGAAAGCATTCCTTCATACCATTTAGGATTAAGTAGCTTTGTCCTGGCATCTAGCCTGACTGTCTCAGAAAGAGTCCTGACCTGTGCATTTGCAGTAGTGGTGTCTGCAATATATGCGTTTGGCTTTTTCTTGTCCTTTCTTAAGTTCTGTACAAGGTTTGTTGGGTCTGAGTCAAAGTAATGGCTCACATCTGTAAGAGNNNNNNNNNNNNNNNNNNNNNNNNNNNNNNNNNNNNNNNNNNNNN
>PIST-4
NNNNNNNNNNNNNNNNNNNNNNNNNNNNNNNNNNNNNNNNNNNNNNNNNNNNATTTGGGTTTGTCTCTAGTAACCTCTTTAACATGTCTTCGTCTGCTATGAAAGTGGAATTGGCTTCCTCATAAACCCAGTTATCCACTTGACCGGATGTAGCACTCCATCCCACGGTATTTGTGAGTCTCTTCTCAATCTCCCTAACACCTTCATATCCGCTAGAAAGCATTCCTTCATACCATTTAGGATTAAGTAGCTTTGTCCTGGCATCTAGCCTGACTGTCTCAGAAAGAGTCCTGACCTGTGCATTTGCAGTAGTGGTGTCTGCAATATATGCGTTTGGCTTTTTCTTGTCCTTTCTTAAGTTCTGTACAAGGTTTGTTGGGTCTGAGTCAAAGTAATGGCTCACATCTGTAAGAGATATCTCAGATGAATCAAGGTTCTGGAAAGTGGCCTCTGCTGTTG
>PIST-12
NNNNNNNNNNNNNNNNNNNNNNNAAAAATGTCTGCACTAGCTTTCTAAATGAATTTGGGTTTGTCTCTAGTAACCTCTTTAACATGTCTTCGTCTGCTATGAAAGTGGAATTGGCTTCCTCATAAACCCAGTTATCCACTTGACCGGATGTAGCACTCCATCCCACGGTATTTGTGAGTCTCTTCTCAATCTCCCTAACACCTTCATATCCGCTAGAAAGCATTCCTTCATACCATTTAGGATTAAGTAGCTTTGTCCTGGCATCTAGCCTGACTGTCTCAGAAAGAGTCCTGACCTGTGCATTTGCAGTAGTGGTGTCTGCAATATATGCGTTTGGCTTTTTCTTGTCCTTTCTTAAGTTCTGTACAAGGTTTGTTGGGTCTGAGTCAAAGTAATGGCTCACATCTGTANNNNNNNNNNNNNNNNNNNNNNNNNNNNNNNNNNNNNNNNNNNNNNNNN
>PIST-14
AGTAACCTCGCCCATTTGCCTCTAAAAATGTCTGCACTAGCTTTCTAAATGAATTTGGGTTTGTCTCTAGTAACCTCTTTAACATGTCTTCGTCTGCTATGAAAGTGGAATTGGCTTCCTCATAAACCCAGTTATCCACTTGACCGGATGTAGCACTCCATCCCACGGTATTTGTGAGTCTCTTCTCAATCTCCCTAACACCTTCATATCCGCTAGAAAGCATTCCTTCATACCATTTAGGATTAAGTAGCTTTGTCCTGGCATCTAGCCTGACTGTCTCAGAAAGAGTCCTGACCTGTGCATTTGCAGTAGTGGTGTCTGCAATATATGCGTTTGGCTTTTTCTTGTCCTTTCTTAAGTTCTGTACAAGGTTTGTTGGGTCTGAGTCAAAGTAATGGCTCACATCTGTAAGAGNNNNNNNNNNNNNNNNNNNNNNNNNNNNNNNNNNNNNNNNNNNNN
>PIST-10
AGTAACCTCGCCCATTTGCCTCTAAAAATGTCTGCACTAGCTTTCTAAATGAATTTGGGTTTGTCTCTAGTAACCTCTTTAACATGTCTTCGTCTGCTATGAAAGTGGAATTGGCTTCCTCATAAACCCAGTTATCCACTTGACCGGATGTAGCACTCCATCCCACGGTATTTGTGAGTCTCTTCTCAATCTCCCTAACACCTTCATATCCGCTAGAAAGCATTCCTTCATACCATTTAGGATTAAGTAGCTTTGTCCTGGCATCTAGCCTGACTGTCTCAGAAAGAGTCCTGACCTGTGCATTTGCAGTAGTGGTGTCTGCAATATATGCGTTTGGCTTTTTCTTGTCCTTTCTTAAGTTCTGTACAAGGTTTGTTGGGTCTGAGTCAAAGTAATGGCTCACATCTGTAAGAGATATCTCAGATGAATCAAGGNNNNNNNNNNNNNNNNNNNNNNNNN
>PIST-19
AGTAACCTCGCCCATTTGCCTCTAAAAATGTCTGCACTAGCTTTCTAAATGAATTTGGGTTTGTCTCTAGTAACCTCTTTAACATGTCTTCGTCTGCTATGAAAGTGGAATTGGCTTCCTCATAAACCCAGTTATCCACTTGACCGGATGTAGCACTCCATCCCACGGTATTTGTGAGTCTCTTCTCAATCTCCCTAACACCTTCATATCCGCTAGAAAGCATTCCTTCATACCATTTAGGATTAAGTAGCTTTGTCCTGGCATCTAGCCTGACTGTCTCAGAAAGAGTCCTGACCTGTGCATTTGCAGTAGTGGTGTCTGCAATATATGCGTTTGGCTTTTTCTTGTCCTTTCTTAAGTTCTGTACAAGGTTTGTTGGGTCTGAGTCAAAGTAATGGCTCACATCTGTAAGAGATATCTCAGATGAATCAAGGTTCTGGAAAGTGGCCTCTGCTGTTG
>PIST-2
AGTAACCTCGCCCATTTGCCTCTAAAAATGTCTGCACTAGCTTTCTAAATGAATTTGGGTTTGTCTCTAGTAACCTCTTTAACATGTCTTCGTCTGCTATGAAAGTGGAATTGGCTTCCTCATAAACCCAGTTATCCACTTGACCGGATGTAGCACTCCATCCCACGGTATTTGTGAGTCTCTTCTCAATCTCCCTAACACCTTCATATCCGCTAGAAAGCATTCCTTCATACCATTTAGGATTAAGTAGCTTTGTCCTGGCATCTAGCCTGACTGTCTCAGAAAGAGTCCTGACCTGTGCATTTGCAGTAGTGGTGTCTGCAATATATGCGTTTGGCTTTTTCTTGTCCTTTCTTAAGTTCTGTACAAGGTTTGTTGGGTCTGAGTCAAAGTAATGGCTCACATCTGTAAGAGATATCTCAGATGAATCAAGGTTCTGGAAAGTGGCCTCTGCTGTTG
>PICH-X1
AGTAACCTCGCCCATTTGCCTCTAAAAATGTCTGCACTAGCTTTCTAAATGAATTTGGGTTTGTCTCTAGTAACCTCTTTAACATGTCTTCGTCTGCTATGAAAGTGGAATTGGCTTCCTCATAAACCCAGTTATCTACTTGACCGGATGTAGCACTCCATCCCACGGTATTTGTGAGTCTCTTCTCAATCTCCCTAACACCTTCATATCCGCTAGAAAGCATTCCTTCATACCATTTAGGATTAAGTAGCTTTGTCCTGGCATCTAGCCTGACTGTCTCAGAAAGAGTCCTGACCTGTGCATTTGCAGTAGTGGTGTCTGCAATATATGCGTTTGGCTTTTTCTTGTCCTTTCTTAAGTTCTGTACAAGGTTTGTTGGGTCTGAGTCAAAGTAATGGCTCACATCTGTAAGAGATATCTCAGATGAATCAAGGTTCTGGAAAGTGGCCTCTGCTGTTG
>PIST-8
AGTAACCTCGCCCATTTGCCTCTAAAAATGTCTGCACTAGCTTTCTAAATGAATTTGGGTTTGTCTCTAGTAACCTCTTTAACATGTCTTCGTCTGCTATGAAAGTGGAATTGGCTTCCTCATAAACCCAGTTATCCACTTGACCGGATGTAGCACTCCATCCCACGGTATTTGTGAGTCTCTTCTCAATCTCCCTAACACCTTCATATCCGCTAGAAAGCATTCCTTCATACCATTTAGGATTAAGTAGCTTTGTCCTGGCATCTAGCCTGACTGTCTCAGAAAGAGTCCTGACCTGTGCATTTGCAGTAGTGGTGTCTGCAATATATGCGTTTGGCTTTTTCTTGTCCTTTCTTAAGTTCTGTACAAGGTTTGTTGGGTCTGAGTCAAAGTAATGGCTCACATCTGTAAGAGATATCTCAGATGAATCAAGGTTCTGGAAAGTGGCCTCTGCTGTTG
>PIST-1
AGTAACCTCGCCCATTTGCCTCTAAAAATGTCTGCACTAGCTTTCTAAATGAATTTGGGTTTGTCTCTAGTAACCTCTTTAACATGTCTTCGTCTGCTATGAAAGTGGAATTGGCTTCCTCATAAACCCAGTTATCCACTTGACCGGATGTAGCACTCCATCCCACGGTATTTGTGAGTCTCTTCTCAATCTCCCTAACACCTTCATATCCGCTAGAAAGCATTCCTTCATACCATTTAGGATTAAGTAGCTTTGTCCTGGCATCTAGCCTGACTGTCTCAGAAAGAGTCCTGACCTGTGCATTTGCAGTAGTGGTGTCTGCAATATATGCGTTTGGCTTTTTCTTGTCCTTTCTTAAGTTCTGTACAAGGTTTGTTGGGTCTGAGTCAAAGTAATGGCTCACATCTGTAAGAGATATCTCAGATGAATCAAGGTTCTGGAAAGTGGCCTCTGCTGTTG
>PIST-7
AGTAACCTCGCCCATTTGCCTCTAAAAATGTCTGCACTAGCTTTCTAAATGAATTTGGGTTTGTCTCTAGTAACCTCTTTAACATGTCTTCGTCTGCTATGAAAGTGGAATTGGCTTCCTCATAAACCCAGTTATCCACTTGACCGGATGTAGCACTCCATCCCACGGTATTTGTGAGTCTCTTCTCAATCTCCCTAACACCTTCATATCCGCTAGAAAGCATTCCTTCATACCATTTAGGATTAAGTAGCTTTGTCCTGGCATCTAGCCTGACTGTCTCAGAAAGAGTCCTGACCTGTGCATTTGCAGTAGTGGTGTCTGCAATATATGCGTTTGGCTTTTTCTTGTCCTTTCTTAAGTTCTGTACAAGGTTTGTTGGGTCTGAGTCAAAGTAATGGCTCACATCTGTAAGAGATATCTCAGATGAATCAAGGTTCTGGAAAGTGGCCTCTGCTGTTG
>PICH-X2
AGTAACCTCGCCCATTTGCCTCTAAAAATGTCTGCACTAGCTTTCTAAATGAATTTGGGTTTGTCTCTAGTAACCTCTTTAACATGTCTTCGTCTGCTATGAAAGTGGAATTGGCTTCCTCATAAACCCAGTTATCTACTTGACCGGATGTAGCACTCCATCCCACGGTATTTGTGAGTCTCTTCTCAATCTCCCTAACACCTTCATATCCGCTAGAAAGCATTCCTTCATACCATTTAGGATTAAGTAGCTTTGTCCTGGCATCTAGCCTGACTGTCTCAGAAAGAGTCCTGACCTGTGCATTTGCAGTAGTGGTGTCTGCAATATATGCGTTTGGCTTTTTCTTGTCCTTTCTTAAGTTCTGTACAAGGTTTGTTGGGTCTGAGTCAAAGTAATGGCTCACATCTGTAAGAGATATCTCAGATGAATCAAGGTTCTGGAAAGTGGCCTCTGCTGTTG
>PIST-5
AGTAACCTCGCCCATTTGCCTCTAAAAATGTCTGCACTAGCTTTCTAAATGAATTTGGGTTTGTCTCTAGTAACCTCTTTAACATGTCTTCGTCTGCTATGAAAGTGGAATTGGCTTCCTCATAAACCCAGTTATCCACTTGACCGGATGTAGCACTCCATCCCACGGTATTTGTGAGTCTCTTCTCAATCTCCCTAACACCTTCATATCCGCTAGAAAGCATTCCTTCATACCATTTAGGATTAAGTAGCTTTGTCCTGGCATCTAGCCTGACTGTCTCAGAAAGAGTCCTGACCTGTGCATTTGCAGTAGTGGTGTCTGCAATATATGCGTTTGGCTTTTTCTTGTCCTTTCTTAAGTTCTGTACAAGGTTTGTTGGGTCTGAGTCAAAGTAATGGCTCACATCTGTAAGAGATATCTCAGATGAATCAAGGTTCTGGAAAGTGGCCTCTGCTGTTG
>PIST-9
AGTAACCTCGCCCATTTGCCTCTAAAAATGTCTGCACTAGCTTTCTAAATGAATTTGGGTTTGTCTCTAGTAACCTCTTTAACATGTCTTCGTCTGCTATGAAAGTGGAATTGGCTTCCTCATAAACCCAGTTATCCACTTGACCGGATGTAGCACTCCATCCCACGGTATTTGTGAGTCTCTTCTCAATCTCCCTAACACCTTCATATCCGCTAGAAAGCATTCCTTCATACCATTTAGGATTAAGTAGCTTTGTCCTGGCATCTAGCCTGACTGTCTCAGAAAGAGTCCTGACCTGTGCATTTGCAGTAGTGGTGTCTGCAATATATGCGTTTGGCTTTTTCTTGTCCTTTCTTAAGTTCTGTACAAGGTTTGTTGGGTCTGAGTCAAAGTAATGGCTCACATCTGTAAGAGATATCTCAGATGAATCAAGGTNNNNNNNNNNNNNNNNNNNNNNNN
>PILA-24
AGTAACCTCGCCCATTTGCCTCTAAAAATGTCTGCACTAGCTTTCTAAATGAATTTGGGTTTGTCTCTAGTAACCTCTTTAACATGTCTTCGTCTGCTATGAAAGTGGAATTGGCTTCCTCATAAACCCAGTTATCCACTTGACCGGATGTAGCACTCCATCCCACGGTATTTGTGAGTCTCTTCTCAATCTCCCTAACACCTTCATATCCGCTAGAAAGCATTCCTTCATACCATTTAGGATTAAGTAGCTTTGTCCTGGCATCTAGCCTGACTGTCTCAGAAAGAGTCCTGACCTGTGCATTGGCAGTAGTGGTGTCTGCAATATATGCGTTTGGCTTTTTCTTGTCCTTTCTTAAGTTCTGTACAAGGTTTGTTGGGTCTGAGTCAAAGTAATGGCTCACATCTGTAAGAGATATCTCAGATGAATCAAGGTTCTGGAAAGTGGCCTCTGCTGTTG
>PILA-19
AGTAACCTCGCCCATTTGCCTCTAAAAATGTCTGCACTAGCTTTCTAAATGAATTTGGGTTTGTCTCTAGTAACCTCTTTAACATGTCTTCGTCTGCTATGAAAGTGGAATTGGCTTCCTCATAAACCCAGTTATCCACTTGACCGGATGTAGCACTCCATCCCACGGTATTTGTGAGTCTCTTCTCAATCTCCCTAACACCTTCATATCCGCTAGAAAGCATTCCTTCATACCATTTAGGATTAAGTAGCTTTGTCCTGGCATCTAGCCTGACTGTCTCAGAAAGAGTCCTGACCTGTGCATTGGCAGTAGTGGTGTCTGCAATATATGCGTTTGGCTTTTTCTTGTCCTTTCTTAAGTTCTGTACAAGGTTTGTTGGGTCTGAGTCAAAGTAATGGCTCACATCTGTAAGAGATATCTCAGATGAATCAAGGTTCTGGAAAGTGGCCTCTGCTGTTG
>PILA-18
AGTAACCTCGCCCATTTGCCTCTAAAAATGTCTGCACTAGCTTTCTAAATGAATTTGGGTTTGTCTCTAGTAACCTCTTTAACATGTCTTCGTCTGCTATGAAAGTGGAATTGGCTTCCTCATAAACCCAGTTATCCACTTGACCGGATGTAGCACTCCATCCCACGGTATTTGTGAGTCTCTTCTCAATCTCCCTAACACCTTCATATCCGCTAGAAAGCATTCCTTCATACCATTTAGGATTAAGTAGCTTTGTCCTGGCATCTAGCCTGACTGTCTCAGAAAGAGTCCTGACCTGTGCATTGGCAGTAGTGGTGTCTGCAATATATGCGTTTGGCTTTTTCTTGTCCTTTCTTAAGTTCTGTACAAGGTTTGTTGGGTCTGAGTCAAAGTAATGGCTCACATCTGTAAGAGATATCTCAGATGAATCAAGGTTCTGGAAAGTGGCCTCTGCTGTTG
>PILA-17
AGTAACCTCGCCCATTTGCCTCTAAAAATGTCTGCACTAGCTTTCTAAATGAATTTGGGTTTGTCTCTAGTAACCTCTTTAACATGTCTTCGTCTGCTATGAAAGTGGAATTGGCTTCCTCATAAACCCAGTTATCCACTTGACCGGATGTAGCACTCCATCCCACGGTATTTGTGAGTCTCTTCTCAATCTCCCTAACACCTTCATATCCGCTAGAAAGCATTCCTTCATACCATTTAGGATTAAGTAGCTTTGTCCTGGCATCTAGCCTGACTGTCTCAGAAAGAGTCCTGACCTGTGCATTGGCAGTAGTGGTGTCTGCAATATATGCGTTTGGCTTTTTCTTGTCCTTTCTTAAGTTCTGTACAAGGTTTGTTGGGTCTGAGTCAAAGTAATGGCTCACATCTGTAAGAGATATCTCAGATGAATCAAGGTTCTGGAAAGTGGCCTCTGCTGTTG
>PILA-20
AGTAACCTCGCCCATTTGCCTCTAAAAATGTCTGCACTAGCTTTCTAAATGAATTTGGGTTTGTCTCTAGTAACCTCTTTAACATGTCTTCGTCTGCTATGAAAGTGGAATTGGCTTCCTCATAAACCCAGTTATCCACTTGACCGGATGTAGCACTCCATCCCACGGTATTTGTGAGTCTCTTCTCAATCTCCCTAACACCTTCATATCCGCTAGAAAGCATTCCTTCATACCATTTAGGATTAAGTAGCTTTGTCCTGGCATCTAGCCTGACTGTCTCAGAAAGAGTCCTGACCTGTGCATTGGCAGTAGTGGTGTCTGCAATATATGCGTTTGGCTTTTTCTTGTCCTTTCTTAAGTTCTGTACAAGGTTTGTTGGGTCTGAGTCAAAGTAATGGCTCACATCTGTAAGAGATATCTCAGATGAATCAAGGTTCTGGAAAGTGGCCTCTGCTGTTG
>PILA-29
AGTAACCTCGCCCATTTGCCTCTAAAAATGTCTGCACTAGCTTTCTAAATGAATTTGGGTTTGTCTCTAGTAACCTCTTTAACATGTCTTCGTCTGCTATGAAAGTGGAATTGGCTTCCTCATAAACCCAGTTATCCACTTGACCGGATGTAGCACTCCATCCCACGGTATTTGTGAGTCTCTTCTCAATCTCCCTAACACCTTCATATCCGCTAGAAAGCATTCCTTCATACCATTTAGGATTAAGTAGCTTTGTCCTGGCATCTAGCCTGACTGTCTCAGAAAGAGTCCTGACCTGTGCATTGGCAGTAGTGGTGTCTGCAATATATGCGTTTGGCTTTTTCTTGTCCTTTCTTAAGTTCTGTACAAGGTTTGTTGGGTCTGAGTCAAAGTAATGGCTCACATCTGTAAGAGATATCTCAGATGAATCAAGGTTCTGGAAAGTGGCCTCTGCTGTTG
>PILA-27
AGTAACCTCGCCCATTTGCCTCTAAAAATGTCTGCACTAGCTTTCTAAATGAATTTGGGTTTGTCTCTAGTAACCTCTTTAACATGTCTTCGTCTGCTATGAAAGTGGAATTGGCTTCCTCATAAACCCAGTTATCCACTTGACCGGATGTAGCACTCCATCCCACGGTATTTGTGAGTCTCTTCTCAATCTCCCTAACACCTTCATATCCGCTAGAAAGCATTCCTTCATACCATTTAGGATTAAGTAGCTTTGTCCTGGCATCTAGCCTGACTGTCTCAGAAAGAGTCCTGACCTGTGCATTGGCAGTAGTGGTGTCTGCAATATATGCGTTTGGCTTTTTCTTGTCCTTTCTTAAGTTCTGTACAAGGTTTGTTGGGTCTGAGTCAAAGTAATGGCTCACATCTGTAAGAGATATCTCAGATGAATCAAGGTTCTGGAAAGTGGCCTCTGCTGTTG
>PILA-21
AGTAACCTCGCCCATTTGCCTCTAAAAATGTCTGCACTAGCTTTCTAAATGAATTTGGGTTTGTCTCTAGTAACCTCTTTAACATGTCTTCGTCTGCTATGAAAGTGGAATTGGCTTCCTCATAAACCCAGTTATCCACTTGACCGGATGTAGCACTCCATCCCACGGTATTTGTGAGTCTCTTCTCAATCTCCCTAACACCTTCATATCCGCTAGAAAGCATTCCTTCATACCATTTAGGATTAAGTAGCTTTGTCCTGGCATCTAGCCTGACTGTCTCAGAAAGAGTCCTGACCTGTGCATTGGCAGTAGTGGTGTCTGCAATATATGCGTTTGGCTTTTTCTTGTCCTTTCTTAAGTTCTGTACAAGGTTTGTTGGGTCTGAGTCAAAGTAATGGCTCACATCTGTAAGAGATATCTCAGATGAATCAAGGTTCTGGAAAGTGGCCTCTGCTGTTG
>PILA-22
AGTAACCTCGCCCATTTGCCTCTAAAAATGTCTGCACTAGCTTTCTAAATGAATTTGGGTTTGTCTCTAGTAACCTCTTTAACATGTCTTCGTCTGCTATGAAAGTGGAATTGGCTTCCTCATAAACCCAGTTATCCACTTGACCGGATGTAGCACTCCATCCCACGGTATTTGTGAGTCTCTTCTCAATCTCCCTAACACCTTCATATCCGCTAGAAAGCATTCCTTCATACCATTTAGGATTAAGTAGCTTTGTCCTGGCATCTAGCCTGACTGTCTCAGAAAGAGTCCTGACCTGTGCATTGGCAGTAGTGGTGTCTGCAATATATGCGTTTGGCTTTTTCTTGTCCTTTCTTAAGTTCTGTACAAGGTTTGTTGGGTCTGAGTCAAAGTAATGGCTCACATCTGTAAGAGATATCTCAGATGAATCAAGGTTCTGGAAAGTGGCCTCTGCTGTTG
>PILA-23
AGTAACCTCGCCCATTTGCCTCTAAAAATGTCTGCACTAGCTTTCTAAATGAATTTGGGTTTGTCTCTAGTAACCTCTTTAACATGTCTTCGTCTGCTATGAAAGTGGAATTGGCTTCCTCATAAACCCAGTTATCCACTTGACCGGATGTAGCACTCCATCCCACGGTATTTGTGAGTCTCTTCTCAATCTCCCTAACACCTTCATATCCGCTAGAAAGCATTCCTTCATACCATTTAGGATTAAGTAGCTTTGTCCTGGCATCTAGCCTGACTGTCTCAGAAAGAGTCCTGACCTGTGCATTGGCAGTAGTGGTGTCTGCAATATATGCGTTTGGCTTTTTCTTGTCCTTTCTTAAGTTCTGTACAAGGTTTGTTGGGTCTGAGTCAAAGTAATGGCTCACATCTGTAAGAGATATCTCAGATGAATCAAGGTTCTGGAAAGTGGCCTCTGCTGTTG
>PILA-28
AGTAACCTCGCCCATTTGCCTCTAAAAATGTCTGCACTAGCTTTCTAAATGAATTTGGGTTTGTCTCTAGTAACCTCTTTAACATGTCTTCGTCTGCTATGAAAGTGGAATTGGCTTCCTCATAAACCCAGTTATCCACTTGACCGGATGTAGCACTCCATCCCACGGTATTTGTGAGTCTCTTCTCAATCTCCCTAACACCTTCATATCCGCTAGAAAGCATTCCTTCATACCATTTAGGATTAAGTAGCTTTGTCCTGGCATCTAGCCTGACTGTCTCAGAAAGAGTCCTGACCTGTGCATTGGCAGTAGTGGTGTCTGCAATATATGCGTTTGGCTTTTTCTTGTCCTTTCTTAAGTTCTGTACAAGGTTTGTTGGGTCTGAGTCAAAGTAATGGCTCACATCTGTAAGAGATATCTCAGATGAATCAAGGTTCTGGAAAGTGGCCTCTGCTGTTG
>PILA-26
AGTAACCTCGCCCATTTGCCTCTAAAAATGTCTGCACTAGCTTTCTAAATGAATTTGGGTTTGTCTCTAGTAACCTCTTTAACATGTCTTCGTCTGCTATGAAAGTGGAATTGGCTTCCTCATAAACCCAGTTATCCACTTGACCGGATGTAGCACTCCATCCCACGGTATTTGTGAGTCTCTTCTCAATCTCCCTAACACCTTCATATCCGCTAGAAAGCATTCCTTCATACCATTTAGGATTAAGTAGCTTTGTCCTGGCATCTAGCCTGACTGTCTCAGAAAGAGTCCTGACCTGTGCATTGGCAGTAGTGGTGTCTGCAATATATGCGTTTGGCTTTTTCTTGTCCTTTCTTAAGTTCTGTACAAGGTTTGTTGGGTCTGAGTCAAAGTAATGGCTCACATCTGTAAGAGATATCTCAGATGAATCAAGGTTCTGGAAAGTGGCCTCTGCTGTTG
