# Supplementary material for: An empirical evaluation of two-stage species tree inference strategies using a multilocus dataset from North American pines
Source: BMC Evol Biol. 2014 Mar 29;14:67. doi: 10.1186/1471-2148-14-67 (PMC4021425; doi:10.1186/1471-2148-14-67)
Supplement: Additional file 3 — Zip archive containing data filesDp,Dp,0,Ds,Ds,0, and a description of these files. [file 1471-2148-14-67-S3.zip › DeGiorgioEtAl_2014_AdditionalFile1/Dataset_Dp/0_18439_02.fas]

>PIAL-7
GGCCAGTGTCATGGATGCACTTTCCTTGATATTCCTCCAGTTCACTGTTATTCACATCAGCTGGTTGATCAGAAGAAGAAAGTTCAACTGTGTCATCCTTTAATATCTCTCTATCTGAAGTATCTGATGTAACCGTTTTCCCATTACAAACGTCCTTATTGGAGGATATGTCAATAGACCTAGCCAGTTTGTATGCTCCACTGTGAGAACTTCCATATACTTGCACAGTCAATTTTCTTC
>PIAL-9
GGCCAGTGTCATGGATGCACTTTCCTTGATATTCCTCCAGTTCACTGTTATTCACATCAGCTGGTTGATCAGAAGAAGAAAGTTCAACTGTGTCATCCTTTAATATCTCTCTATCTGAAGTATCTGATGTAACCGTTTTCCCATTACAAACGTCCTTATTGGAGGATATGTCAATAGACCTAGCCAGTTTGTATGCTCCACTGTGAGAACTTCCATATACTTGCACAGTCAATTTTCTTC
>PIAL-5
GGCCAGTGTCATGGATGCACTTTCCTTGATATTCCTCCAGTTCACTGTTATTCACATCAGCTGGTTGATCAGAAGAAGAAAGTTCAACTGTGTCATCCTTTAATATCTCTCTATCTGAAGTATCTGATGTAACCGTTTTCCCATTACAAACGTCCTTATTGGAGGATATGTCAATAGACCTAGCCAGTTTGTATGCTCCACTGTGAGAACTTCCATATACTTGCACAGTCAATTTTCTTC
>PIAL-3
GGCCAGTGTCATGGATGCACTTTCCTTGATATTCCTCCAGTTCACTGTTATTCACATCAGCTGGTTGATCAGAAGAAGAAAGTTCAACTGTGTCATCCTTTAATATCTCTCTATCTGAAGTATCTGATGTAACCGTTTTCCCATTACAAACGTCCTTATTGGAGGATATGTCAATAGACCTAGCCAGTTTGTATGCTCCACTGTGAGAACTTCCATATACTTGCACAGTCAATTTTCTTC
>PIAL-17
GGCCAGTGTCATGGATGCACTTTCCTTGATATTCCTCCAGTTCACTGTTATTCACATCAGCTGGTTGATCAGAAGAAGAAAGTTCAACTGTGTCATCCTTTAATATCTCTCTATCTGAAGTATCTGATGTAACCGTTTTCCCATTACAAACGTCCTTATTGGAGGATATGTCAATAGACCTAGCCAGTTTGTATGCTCCACTGTGAGAACTTCCATATACTTGCACAGTCAATTTTCTTC
>PIAL-15
GGCCAGTGTCATGGATGCACTTTCCTTGATATTCCTCCAGTTCACTGTTATTCACATCAGCTGGTTGATCAGAAGAAGAAAGTTCAACTGTGTCATCCTTTAATATCTCTCTATCTGAAGTATCTGATGTAACCGTTTTCCCATTACAAACGTCCTTATTGGAGGATATGTCAATAGACCTAGCCAGTTTGTATGCTCCACTGTGAGAACTTCCATATACTTGCACAGTCAATTTTCTTC
>PIAL-4
GGCCAGTGTCATGGATGCACTTTCCTTGATATTCCTCCAGTTCACTGTTATTCACATCAGCTGGTTGATCAGAAGAAGAAAGTTCAACTGTGTCATCCTTTAATATCTCTCTATCTGAAGTATCTGATGTAACCGTTTTCCCATTACAAACGTCCTTATTGGAGGATATGTCAATAGACCTAGCCAGTTTGTATGCTCCACTGTGAGAACTTCCATATACTTGCACAGTCAATTTTCTTC
>PIAL-8
GGCCAGTGTCATGGATGCACTTTCCTTGATATTCCTCCAGTTCACTGTTATTCACATCAGTTGGTTGATCAGAAGAAGAAAGTTCAACTGTGTCATCCTTTAATATCTCTCTATCTGAAGTATCTGATGTAACCGTTTTCCCATTACAAACGTCCTTATTGGAGGATATGTCAATAGACCTAGCCAGTTTGTATGCTCCACTGTGAGAACTTCCATATACTTGCACAGTCAATTTTCTTC
>PIAL-6
GGCCAGTGTCATGGATGCACTTTCCTTGATATTCCTCCAGTTCACTGTTATTCACATCAGCTGGTTGATCAGAAGAAGAAAGTTCAACTGTGTCATCCTTTAATATCTCTCTATCTGAAGTATCTGATGTAACCGTTTTCCCATTACAAACGTCCTTATTGGAGGATATGTCAATAGACCTAGCCAGTTTGTATGCTCCACTGTGAGAACTTCCATATACTTGCACAGTCAATTTTCTTC
>PIAL-12
GGCCAGTGTCATGGATGCACTTTCCTTGATATTCCTCCAGTTCACTGTTATTCACATCAGCTGGTTGATCAGAAGAAGAAAGTTCAACTGTGTCATCCTTTAATATCTCTCTATCTGAAGTATCTGATGTAACCGTTTTCCCATTACAAACGTCCTTATTGGAGGATATGTCAATAGACCTAGCCAGTTTGTATGCTCCACTGTGAGAACTTCCATATACTTGCACAGTCAATTTTCTTC
>PIAL-10
GGCCAGTGTCATGGATGCACTTTCCTTGATATTCCTCCAGTTCACTGTTATTCACATCAGCTGGTTGATCAGAAGAAGAAAGTTCAACTGTGTCATCCTTTAATATCTCTCTATCTGAAGTATCTGATGTAACCGTTTTCCCATTACAAACGTCCTTATTGGAGGATATGTCAATAGACCTAGCCAGTTTGTATGCTCCACTGTGAGAACTTCCATATACTTGCACAGTCAATTTTCTTC
>PIAL-13
GGCCAGTGTCATGGATGCACTTTCCTTGATATTCCTCCAGTTCACTGTTATTCACATCAGCTGGTTGATCAGAAGAAGAAAGTTCAACTGTGTCATCCTTTAATATCTCTCTATCTGAAGTATCTGATGTAACCGTTTTCCCATTACAAACGTCCTTATTGGAGGATATGTCAATAGACCTAGCCAGTTTGTATGCTCCACTGTGAGAACTTCCATATACTTGCACAGTCAATTTTCTTC
>PIAY-19
GGCCAGTGTCATGGATGCACTTTCCTTGATATTCCTCCAGTTCACTGTTATTCACATCAGCTGGTTGATCAGAAGAAGAAAGTTCAACTGTGTCATCCTTTAATATCTCTCTATCTGAAGTATCTGATGTAACCGTTTTCCCATTACAAACGTCCTTATTGGAGGATATGTCAATAGACCTAGCCAGTTTGTATGCTCCATTGTGAGAACTTCCATATACTTGCACAGTCAATTTTCTTC
>PIAY-6
GGCCAGTGTCATGGATGCACTTTCCTTGATATTCCTCCAGTTCACTGTTATTCACATCAGCTGGTTGATCAGAAGAAGAAAGTTCAACTGTGTCATCCTTTAATATCTCTCTATCTGAAGTATCTGATGTAACCGTTTTCCCATTACAAACGTCCTTATTGGAGGATATGTCAATAGACCTAGCCAGTTTGTATGCTCCATTGTGAGAACTTCCATATACTTGCACAGTCAATTTTCTTC
>PIAY-15
GGCCAGTGTCATGGATGCACTTTCCTTGATATTCCTCCAGTTCACTGTTATTCACATCAGCTGGTTGATCAGAAGAAGAAAGTTCAACTGTGTCATCCTTTAATATCTCTCTATCTGAAGTATCTGATGTAACCGTTTTCCCATTACAAACGTCCTTATTGGAGGATATGTCAATAGACCTAGCCAGTTTGTATGCTCCACTGTGAGAACTTCCATATACTTGCACAGTCAATTTTCTTC
>PIAY-18
GGCCAGTGTCATGGATGCACTTTCCTTGATATTCCTCCAGTTCACTGTTATTCACATCAGCTGGTTGATCAGAAGAAGAAAGTTCAACTGTGTCATCCTTTAATATCTCTCTATCTGAAGTATCTGATGTAACCGTTTTCCCATTACAAACGTCCTTATTGGAGGATATGTCAATAGACCTAGCCAGTTTGTATGCTCCACTGTGAGAACTTCCATATACTTGCACAGTCAATTTTCTTC
>PIAY-3
GGCCAGTGTCATGGATGCACTTTCCTTGATATTCCTCCAGTTCACTGTTATTCACATCAGCTGGTTGATCAGAAGAAGAAAGTTCAACTGTGTCATCCTTTAATATCTCTCTATCTGAAGTATCTGATGTAACCGTTTTCCCATTACAAACGTCCTTATTGGAGGATATGTCAATAGACCTAGCCAGTTTGTATGCTCCACTGTGAGAACTTCCATATACTTGCACAGTCAATTTTCTTC
>PIAY-9
GGCCAGTGTCATGGATGCACTTTCCTTGATATTCCTCCAGTTCACTGTTATTCACATCAGCTGGTTGATCAGAAGAAGAAAGTTCAACTGTGTCATCCTTTAATATCTCTCTATCTGAAGTATCTGATGTAACCGTTTTCCCATTACAAACGTCCTTATTGGAGGATATGTCAATAGACCTAGCCAGTTTGTATGCTCCACTGTGAGAACTTCCATATACTTGCACAGTCAATTTTCTTC
>PIAY-4
GGCCAGTGTCATGGATGCACTTTCCTTGATATTCCTCCAGTTCACTGTTATTCACATCAGCTGGTTGATCAGAAGAAGAAAGTTCAACTGTGTCATCCTTTAATATCTCTCTATCTGAAGTATCTGATGTAACCGTTTTCCCATTACAAACGTCCTTATTGGAGGATATGTCAATAGACCTAGCCAGTTTGTATGCTCCACTGTGAGAACTTCCATATACTTGCACAGTCAATTTTCTTC
>PIAY-13
GGCCAGTGTCATGGATGCACTTTCCTTGATATTCCTCCAGTTCACTGTTATTCACATCAGCTGGTTGATCAGAAGAAGAAAGTTCAACTGTGTCATCCTTTAATATCTCTCTATCTGAAGTATCTGATGTAACCGTTTTCCCATTACAAACGTCCTTATTGGAGGATATGTCAATAGACCTAGCCAGTTTGTATGCTCCACTGTGAGAACTTCCATATACTTGCACAGTCAATTTTCTTC
>PIAY-10
GGCCAGTGTCATGGATGCACTTTCCTTGATATTCCTCCAGTTCACTGTTATTCACATCAGCTGGTTGATCAGAAGAAGAAAGTTCAACTGTGTCATCCTTTAATATCTCTCTATCTGAAGTATCTGATGTAACCGTTTTCCCATTACAAACGTCCTTATTGGAGGATATGTCAATAGACCTAGCCAGTTTGTATGCTCCACTGTGAGAACTTCCATATACTTGCACAGTCAATTTTCTTC
>PIAY-8
GGCCAGTGTCATGGATGCACTTTCCTTGATATTCCTCCAGTTCACTGTTATTCACATCAGCTGGTTGATCAGAAGAAGAAAGTTCAACTGTGTCATCCTTTAATATCTCTCTATCTGAAGTATCTGATGTAACCGTTTTCCCATTACAAACGTCCTTATTGGAGGATATGTCAATAGACCTAGCCAGTTTGTATGCTCCACTGTGAGAACTTCCATATACTTGCACAGTCAATTTTCTTC
>PIAY-5
GGCCAGTGTCATGGATGCACTTTCCTTGATATTCCTCCAGTTCACTGTTATTCACATCAGCTGGTTGATCAGAAGAAGAAAGTTCAACTGTGTCATCCTTTAATATCTCTCTATCTGAAGTATCTGATGTAACCGTTTTCCCATTACAAACGTCCTTATTGGAGGATATGTCAATAGACCTAGCCAGTTTGTATGCTCCACTGTGAGAACNNNNNNNNNNNNNNNNNNNNNNNNNNNNNN
>PIAY-16
GGCCAGTGTCATGGATGCACTTTCCTTGATATTCCTCCAGTTCACTGTTATTCACATCAGCTGGTTGATCAGAAGAAGAAAGTTCAACTGTGTCATCCTTTAATATCTCTCTATCTGAAGTATCTGATGTAACCGTTTTCCCATTACAAACGTCCTTATTGGAGGATATGTCAATAGACCTAGCCAGTTTGTATGCTCCACTGTGAGAACTTCCATATACTTGCACAGTCAATTTTCTTC
>PIAY-7
GGCCAGTGTCATGGATGCACTTTCCTTGATATTCCTCCAGTTCACTGTTATTCACATCAGCTGGTTGATCAGAAGAAGAAAGTTCAACTGTGTCATCCTTTAATATCTCTCTATCTGAAGTATCTGATGTAACCGTTTTCCCATTACAAACGTCCTTATTGGAGGATATGTCAATAGACCTAGCCAGTTTGTATGCTCCACTGTGAGAACTTCCATATACTTGCACAGTCAATTTTCTTC
>PIAY-14
GGCCAGTGTCATGGATGCACTTTCCTTGATATTCCTCCAGTTCACTGTTATTCACATCAGCTGGTTGATCAGAAGAAGAAAGTTCAACTGTGTCATCCTTTAATATCTCTCTATCTGAAGTATCTGATGTAACCGTTTTCCCATTACAAACGTCCTTATTGGAGGATATGTCAATAGACCTAGCCAGTTTGTATGCTCCACTGTGAGAACTTCCATATACTTGCACAGTCAATTTTCTTC
>PIAY-17
GGCCAGTGTCATGGATGCACTTTCCTTGATATTCCTCCAGTTCACTGTTATTCACATCAGCTGGTTGATCAGAAGAAGAAAGTTCAACTGTGTCATCCTTTAATATCTCTCTATCTGAAGTATCTGATGTAACCGTTTTCCCATTACAAACGTCCTTATTGGAGGATATGTCAATAGACCTAGCCAGTTTGTATGCTCCACTGTGAGAACTTCCATATACTTGCACAGTCAATTTTCTTC
>PIAY-2
GGCCAGTGTCATGGATGCACTTTCCTTGATATTCCTCCAGTTCACTGTTATTCACATCAGCTGGTTGATCAGAAGAAGAAAGTTCAACTGTGTCATCCTTTAATATCTCTCTATCTGAAGTATCTGATGTAACCGTTTTCCCATTACAAACGTCCTTATTGGAGGATATGTCAATAGACCTAGCCAGTTTGTATGCTCCACTGTGAGAACTTCCATATACTTGCACAGTCAATTTTCTTC
>PIAY-1
GGCCAGTGTCATGGATGCACTTTCCTTGATATTCCTCCAGTTCACTGTTATTCACATCAGCTGGTTGATCAGAAGAAGAAAGTTCAACTGTGTCATCCTTTAATATCTCTCTATCTGAAGTATCTGATGTAACCGTTTTCCCATTACAAACGTCCTTATTGGAGGATATGTCAATAGACCTAGCCAGTTTGTATGCTCCACTGTGAGAACTTCCATATACTTGCACAGTCAATTTTCTTC
>PIBU-1
GGCCAGTGTCATGGATGCACTTTCCTTGATATTCCTCCAGTTCACCGCCATTCACATCAGCTGGTTGATCAGAAGAAGAAAGTTTAACTGTGTCATCCTTTAATATCTCTCTATCTGAAGTATCTGATGTAATTGCTTTCCCATTACAAACGTCCTTATTGGAGGATATGTCAATAGACCTAGCCAGTTTGTATGCTCCGCTGTGAGAACTTCCATATACTTGCACAGTCAATTTTCTTC
>PIFL-15
GGCCAGTGTCATGGATGCACTTTCCTTGATATTCCTCCAGTTCACTGTTATTCACATCAGCTGGTTGATCAGAAGAAGAAAGTTCAACTGTGTCATCCTTTAATATCTCTCTATCTGAAGTATCTGATGTAACCGTTTTCCCATTACAAACGTCCTTATTGGAGGATATGTCAATAGACCTAGCCAGTTTGTATGCTCCACTGTGAGAACTTCCATATACTTGCACAGTCAATTTTCTTC
>PIFL-1
GGCCAGTGTCATGGATGCACTTTCCTTGATATTCCTCCAGTTCACTGTTATTCACATCAGCTGGTTGATCAGAAGAAGAAAGTTCAACTGTGTCATCCTTTAATATCTCTCTATCTGAAGTATCTGATGTAACCGTTTTCCCATTACAAACGTCCTTATTGGAGGATATGTCAATAGACCTAGCCAGTTTGTATGCTCCACTGTGAGAACTTCCATATACTTGCACAGTCAATTTTCTTC
>PIFL-4
GGCCAGTGTCATGGATGCACTTTCCTTGATATTCCTCCAGTTCACTGTTATTCACATCAGCTGGTTGATCAGAAGAAGAAAGTTCAACTGTGTCATCCTTTAATATCTCTCTATCTGAAGTATCTGATGTAACCGTTTTCCCATTACAAACGTCCTTATTGGAGGATATGTCAATAGACCTAGCCAGTTTGTATGCTCCACTGTGAGAACTTCCATATACTTGCACAGTCAATTTTCTTC
>PIFL-14
GGCCAGTGTCATGGATGCACTTTCCTTGATATTCCTCCAGTTCACTGTTATTCACATCAGCTGGTTGATCAGAAGAAGAAAGTTCAACTGTGTCATCCTTTAATATCTCTCTATCTGAAGTATCTGATGTAACCGTTTTCCCATTACAAACGTCCTTATTGGAGGATATGTCAATAGACCTAGCCAGTTTGTATGCTCCACTGTGAGAACTTCCATATACTTGCACAGTCAATTTTCTTC
>PIFL-5
GGCCAGTGTCATGGATGCACTTTCCTTGATATTCCTCCAGTTCACTGTTATTCACATCAGCTGGTTGATCAGAAGAAGAAAGTTCAACTGTGTCATCCTTTAATATCTCTCTATCTGAAGTATCTGATGTAACCGTTTTCCCATTACAAACGTCCTTATTGGAGGATATGTCAATAGACCTAGCCAGTTTGTATGCTCCACTGTGAGAACTTCCATATACTTGCACAGTCAATTTTCTTC
>PIFL-10
GGCCAGTGTCATGGATGCACTTTCCTTGATATTCCTCCAGTTCACTGTTATTCACATCAGCTGGTTGATCAGAAGAAGAAAGTTCAACTGTGTCATCCTTTAATATCTCTCTATCTGAAGTATCTGATGAAACCGTTTTCCCATTACAAACGTCCTTATTGGAGGATATGTCAATAGACCTAGCCAGTTTGTATGCTCCACTGTGAGAACTTCCATATACTTGCACAGTCAATTTTCTTC
>PIFL-12
GGCCAGTGTCATGGATGCACTTTCCTTGATATTCCTCCAGTTCACTGTTATTCACATCAGCTGGTTGATCAGAAGAAGAAAGTTCAACTGTGTCATCCTTTAATATCTCTCTATCTGAAGTATCTGATGTAACCGTTTTCCCATTACAAACGTCCTTATTGGAGGATATGTCAATAGACCTAGCCAGTTTGTATGCTCCACTGTGAGAACTTCCATATACTTGCACAGTCAATTTTCTTC
>PIFL-3
GGCCAGTGTCATGGATGCACTTTCCTTGATATTCCTCCAGTTCACTGTTATTCACATCAGCTGGTTGATCAGAAGAAGAAAGTTCAACTGTGTCATCCTTTAATATCTCTCTATCTGAAGTATCTGATGTAACCGTTTTCCCATTACAAACGTCCTTATTGGAGGATATGTCAATAGACCTAGCCAGTTTGTATGCTCCACTGTGAGAACTTCCATATACTTGCACAGTCAATTTTCTTC
>PIFL-17
GGCCAGTGTCATGGATGCACTTTCCTTGATATTCCTCCAGTTCACTGTTATTCACATCAGCTGGTTGATCAGAAGAAGAAAGTTCAACTGTGTCATCCTTTAATATCTCTCTATCTGAAGTATCTGATGTAACCGTTTTCCCATTACAAACGTCCTTATTGGAGGATATGTCAATAGACCTAGCCAGTTTGTATGCTCCACTGTGAGAACTTCCATATACTTGCACAGTCAATTTTCTTC
>PIFL-2
GGCCAGTGTCATGGATGCACTTTCCTTGATATTCCTCCAGTTCACTGTTATTCACATCAGCTGGTTGATCAGAAGAAGAAAGTTCAACTGTGTCATCCTTTAATATCTCTCTATCTGAAGTATCTGATGTAACCGTTTTCCCATTACAAACGTCCTTATTGGAGGATATGTCAATAGACCTAGCCAGTTTGTATGCTCCACTGTGAGAACTTCCATATACTTGCACAGTCAATTTTCTTC
>PIFL-16
GGCCAGTGTCATGGATGCACTTTCCTTGATATTCCTCCAGTTCACTGTTATTCACATCAGCTGGTTGATCAGAAGAAGAAAGTTCAACTGTGTCATCCTTTAATATCTCTCTATCTGAAGTATCTGATGTAACCGTTTTCCCATTACAAACGTCCTTATTGGAGGATATGTCAATAGACCTAGCCAGTTTGTATGCTCCACTGTGAGAACTTCCATATACTTGCACAGTCAATTTTCTTC
>PIFL-13
GGCCAGTGTCATGGATGCACTTTCCTTGATATTCCTCCAGTTCACTGTTATTCACATCAGCTGGTTGATCAGAAGAAGAAAGTTCAACTGTGTCATCCTTTAATATCTCTCTATCTGAAGTATCTGATGTAACCGTTTTCCCATTACAAACGTCCTTATTGGAGGATATGTCAATAGACCTAGCCAGTTTGTATGCTCCACTGTGAGAACTTCCATATACTTGCACAGTCAATTTTCTTC
>PIFL-8
GGCCAGTGTCATGGATGCACTTTCCTTGATATTCCTCCAGTTCACTGTTATTCACATCAGCTGGTTGATCAGAAGAAGAAAGTTCAACTGTGTCATCCTTTAATATCTCTCTATCTGAAGTATCTGATGTAACCGTTTTCCCATTACAAACGTCCTTATTGGAGGATATGTCAATAGACCTAGCCAGTTTGTATGCTCCACTGTGAGAACTTCCATATACTTGCACAGTCAATTTTCTTC
>PIGE-2
GGCCAGTGTCATGGATGCACTTTCCTTGATATTCCTCCAGTTCACCGCTATTCACATCAGCTGGTTGATCAGAAGAAGCAAGTTTAACTGTGTCATCCTTTAATATCTCTCTATCTGAAGTATCTGATGTAATCGTTTTTCCATTACAAACGTCTTTATTGGAGGATATGTCAATAGACCTAGCCAGTTTGTATGCTCCACTGTGAGAACTTCCATATACTTGCACAGTCAATTTTCTTC
>PIGE-1
GGCCAGTGTCATGGATGCACTTTCCTTGATATTCCTCCAGTTCACCGCTATTCACATCAGCTGGTTGATCAGAAGAAGCAAGTTTAACTGTGTCATCCTTTAATATCTCTCTATCTGAAGTATCTGATGTAATCGTTTTTCCATTACAAACGTCTTTATTGGAGGATATGTCAATAGACCTAGCCAGTTTGTATGCTCCACTGTGAGAACTTCCATATACTTGCACAGTCAATTTTCTTC
>PIMN-10
GGCCAGTGTCATGGATGCACTTTCCTTGATATTCCTCCAGTTCACTGTTATTCACATCAGCTGGTTGATCAGAAGAAGAAAGTTCAACTGTGTCATCCTTTAATATCTCTCTATCTGAAGTATCTGATGTAACCGTTTTCCCATTACAAACGTCCTTATTGGAGGATATGTCAATAGACCTAGCCAGTTTGTATGCTCCACTGTGAGAACTTCCATATACTTGCACAGTCAATTTTCTTC
>PIMN-12
GGCCAGTGTCATGGATGCACTTTCCTTGATATTCCTCCAGTTCACTGTTATTCACATCAGCTGGTTGATCAGAAGAAGAAAGTTCAACTGTGTCATCCTTTAATATCTCTCTATCTGAAGTATCTGATGTAACCGTTTTCCCATTACAAACGTCCTTATTGGAGGATATGTCAATAGACCTAGCCAGTTTGTATGCTCCACTGTGAGAACTTCCATATACTTGCACAGTCAATTTTCTTC
>PIMN-17
GGCCAGTGTCATGGATGCACTTTCCTTGATATTCCTCCAGTTCACTGTTATTCACATCAGCTGGTTGATCAGAAGAAGAAAGTTCAACTGTGTCATCCTTTAATATCTCTCTATCTGAAGTATCTGATGTAACCGTTTTCCCATTACAAACGTCCTTATTGGAGGATATGTCAATAGACCTAGCCAGTTTGTATGCTCCACTGTGAGAACTTCCATATACTTGCACAGTCAATTTTCTTC
>PIMN-7
GGCCAGTGTCATGGATGCACTTTCCTTGATATTCCTCCAGTTCACTGTTATTCACATCAGCTGGTTGATCAGAAGAAGAAAGTTCAACTGTGTCATCCTTTAATATCTCTCTATCTGAAGTATCTGATGTAACCGTTTTCCCATTACAAACGTCCTTATTGGAGGATATGTCAATAGACCTAGCCAGTTTGTATGCTCCACTGTGAGAACTTCCATATACTTGCACAGTCAATTTTCTTC
>PIMN-15
GGCCAGTGTCATGGATGCACTTTCCTTGATATTCCTCCAGTTCACTGTTATTCACATCAGCTGGTTGATCAGAAGAAGAAAGTTCAACTGTGTCATCCTTTAATATCTCTCTATCTGAAGTATCTGATGTAACCGTTTTCCCATTACAAACGTCCTTATTGGAGGATATGTCAATAGACCTAGCCAGTTTGTATGCTCCACTGTGAGAACTTCCATATACTTGCACAGTCAATTTTCTTC
>PIMN-8
GGCCAGTGTCATGGATGCACTTTCCTTGATATTCCTCCAGTTCACTGTTATTCACATCAGCTGGTTGATCAGAAGAAGAAAGTTCAACTGTGTCATCCTTTAATATCTCTCTATCTGAAGTATCTGATGTAACCGTTTTCCCATTACAAACGTCCTTATTGGAGGATATGTCAATAGACCTAGCCAGTTTGTATGCTCCACTGTGAGAACTTCCATATACTTGCACAGTCAATTTTCTTC
>PIMN-16
GGCCAGTGTCATGGATGCACTTTCCTTGATATTCCTCCAGTTCACTGTTATTCACATCAGCTGGTTGATCAGAAGAAGAAAGTTCAACTGTGTCATCCTTTAATATCTCTCTATCTGAAGTATCTGATGTAACCGTTTTCCCATTACAAACGTCCTTATTGGAGGATATGTCAATAGACCTAGCCAGTTTGTATGCTCCACTGTGAGAACTTCCATATACTTGCACAGTCAATTTTCTTC
>PIMN-3
GGCCAGTGTCATGGATGCACTTTCCTTGATATTCCTCCAGTTCACTGTTATTCACATCAGCTGGTTGATCAGAAGAAGAAAGTTCAACTGTGTCATCCTTTAATATCTCTCTATCTGAAGTATCTGATGTAACCGTTTTCCCATTACAAACGTCCTTATTGGAGGATATGTCAATAGACCTAGCCAGTTTGTATGCTCCACTGTGAGAACTTCCATATACTTGCACAGTCAATTTTCTTC
>PIMN-2
GGCCAGTGTCATGGATGCACTTTCCTTGATATTCCTCCAGTTCACTGTTATTCACATCAGCTGGTTGATCAGAAGAAGAAAGTTCAACTGTGTCATCCTTTAATATCTCTCTATCTGAAGTATCTGATGTAACCGTTTTCCCATTACAAACGTCCTTATTGGAGGATATGTCAATAGACCTAGCCAGTTTGTATGCTCCACTGTGAGAACTTCCATATACTTGCACAGTCAATTTTCTTC
>PIMN-5
GGCCAGTGTCATGGATGCACTTTCCTTGATATTCCTCCAGTTCACTGTTATTCACATCAGCTGGTTGATCAGAAGAAGAAAGTTCAACTGTGTCATCCTTTAATATCTCTCTATCTGAAGTATCTGATGTAACCGTTTTCCCATTACAAACGTCCTTATTGGAGGATATGTCAATAGACCTAGCCAGTTTGTATGCTCCACTGTGAGAACTTCCATATACTTGCACAGTCAATTTTCTTC
>PIMN-4
GGCCAGTGTCATGGATGCACTTTCCTTGATATTCCTCCAGTTCACTGTTATTCACATCAGCTGGTTGATCAGAAGAAGAAAGTTCAACTGTGTCATCCTTTAATATCTCTCTATCTGAAGTATCTGATGTAACCGTTTTCCCATTACAAACGTCCTTATTGGAGGATATGTCAATAGACCTAGCCAGTTTGTATGCTCCACTGTGAGAACTTCCATATACTTGCACAGTCAATTTTCTTC
>PIMN-14
GGCCAGTGTCATGGATGCACTTTCCTTGATATTCCTCCAGTTCACTGTTATTCACATCAGCTGGTTGATCAGAAGAAGAAAGTTCAACTGTGTCATCCTTTAATATCTCTCTATCTGAAGTATCTGATGTAACCGTTTTCCCATTACAAACGTCCTTATTGGAGGATATGTCAATAGACCTAGCCAGTTTGTATGCTCCACTGTGAGAACTTCCATATACTTGCACAGTCAATTTTCTTC
>PIMN-11
GGCCAGTGTCATGGATGCACTTTCCTTGATATTCCTCCAGTTCACTGTTATTCACATCAGCTGGTTGATCAGAAGAAGAAAGTTCAACTGTGTCATCCTTTAATATCTCTCTATCTGAAGTATCTGATGTAACCGTTTTCCTATTACAAACGTCCTTATTGGAGGATATGTCAATAGACCTAGCCAGTTTGTATGCTCCACTGTGAGAACTTCCATATACTTGCACAGTCAATTTTCTTC
>PIMN-1
GGCCAGTGTCATGGATGCACTTTCCTTGATATTCCTCCAGTTCACTGTTATTCACATCAGCTGGTTGATCAGAAGAAGAAAGTTCAACTGTGTCATCCTTTAATATCTCTCTATCTGAAGTATCTGATGTAACCGTTTTCCCATTACAAACGTCCTTATTGGAGGATATGTCAATAGACCTAGCCAGTTTGTATGCTCCACTGTGAGAACTTCCATATACTTGCACAGTCAATTTTCTTC
>PIMN-13
GGCCAGTGTCATGGATGCACTTTCCTTGATATTCCTCCAGTTCACTGTTATTCACATCAGCTGGTTGATCAGAAGAAGAAAGTTCAACTGTGTCATCCTTTAATATCTCTCTATCTGAAGTATCTGATGTAACCGTTTTCCCATTACAAACGTCCTTATTGGAGGATATGTCAATAGACCTAGCCAGTTTGTATGCTCCACTGTGAGAACTTCCATATACTTGCACAGTCAATTTTCTTC
>PIMN-18
GGCCAGTGTCATGGATGCACTTTCCTTGATATTCCTCCAGTTCACTGTTATTCACATCAGCTGGTTGATCAGAAGAAGAAAGTTCAACTGTGTCATCCTTTAATATCTCTCTATCTGAAGTATCTGATGTAACCGTTTTCCCATTACAAACGTCCTTATTGGAGGATATGTCAATAGACCTAGCCAGTTTGTATGCTCCACTGTGAGAACTTCCATATACTTGCACAGTCAATTTTCTTC
>PIMN-9
GGCCAGTGTCATGGATGCACTTTCCTTGATATTCCTCCAGTTCACTGTTATTCACATCAGCTGGTTGATCAGAAGAAGAAAGTTCAACTGTGTCATCCTTTAATATCTCTCTATCTGAAGTATCTGATGTAACCGTTTTCCCATTACAAACGTCCTTATTGGAGGATATGTCAATAGACCTAGCCAGTTTGTATGCTCCACTGTGAGAACTTCCATATACTTGCACAGTCAATTTTCTTC
>PIMN-6
GGCCAGTGTCATGGATGCACTTTCCTTGATATTCCTCCAGTTCACTGTTATTCACATCAGCTGGTTGATCAGAAGAAGAAAGTTCAACTGTGTCATCCTTTAATATCTCTCTATCTGAAGTATCTGATGTAACCGTTTTCCCATTACAAACGTCCTTATTGGAGGATATGTCAATAGACCTAGCCAGTTTGTATGCTCCACTGTGAGAACTTCCATATACTTGCACAGTCAATTTTCTTC
>PISB-7
GGCCAGTGTCATGGATGCACTTTCCTTGATATTCCTCCAGTTCACTGTTATTCACATCAGCTGGTTGATCAGAAGAAGAAAGTTCAACTGTGTCATCCTTTAATATCTCTCTATCTGAAGTATCTGATGTAACCGTTTTCCCATTACAAACGTCCTTATTGGAGGATATGTCAATAGACCTAGCCAGTTTGTATGCTCCACTGTGAGAACTTCCATATACTTGCACAGTCAATTTTCTTC
>PISB-11
GGCCAGTGTCATGGATGCACTTTCCTTGATATTCCTCCAGTTCACTGTTATTCACATCAGCTGGTTGATCAGAAGAAGAAAGTTCAACTGTGTCATCCTTTAATATCTCTCTATCTGAAGTATCTGATGTAACCGTTTTCCCATTACAAACGTCCTTATTGGAGGATATGTCAATAGACCTAGCCAGTTTGTATGCTCCACTGTGAGAACTTCCATATACTTGCACAGTCAATTTTCTTC
>PISB-15
GGCCAGTGTCATGGATGCACTTTCCTTGATATTCCTCCAGTTCACTGTTATTCACATCAGCTGGTTGATCAGAAGAAGAAAGTTCAACTGTGTCATCCTTTAATATCTCTCTATCTGAAGTATCTGATGTAACCGTTTTCCCATTACAAACGTCCTTATTGGAGGATATGTCAATAGACCTAGCCAGTTTGTATGCTCCACTGTGAGAACTTCCATATACTTGCACAGTCAATTTTCTTC
>PISB-5
GGCCAGTGTCATGGATGCACTTTCCTTGATATTCCTCCAGTTCACTGTTATTCACATCAGCTGGTTGATCAGAAGAAGAAAGTTCAACTGTGTCATCCTTTAATATCTCTCTATCTGAAGTATCTGATGTAACCGTTTTCCCATTACAAACGTCCTTATTGGAGGATATGTCAATAGACCTAGCCAGTTTGTATGCTCCACTGTGAGAACTTCCATATACTTGCACAGTCAATTTTCTTC
>PISB-13
GGCCAGTGTCATGGATGCACTTTCCTTGATATTCCTCCAGTTCACTGTTATTCACATCAGCTGGTTGATCAGAAGAAGAAAGTTCAACTGTGTCATCCTTTAATATCTCTCTATCTGAAGTATCTGATGTAACCGTTTTCCCATTACAAACGTCCTTATTGGAGGATATGTCAATAGACCTAGCCAGTTTGTATGCTCCACTGTGAGAACTTCCATATACTTGCACAGTCAATTTTCTTC
>PISB-16
GGCCAGTGTCATGGATGCACTTTCCTTGATATTCCTCCAGTTCACTGTTATTCACATCAGCTGGTTGATCAGAAGAAGAAAGTTCAACTGTGTCATCCTTTAATATCTCTCTATCTGAAGTATCTGATGTAACCGTTTTCCCATTACAAACGTCCTTATTGGAGGATATGTCAATAGACCTAGCCAGTTTGTATGCTCCACTGTGAGAACTTCCATATACTTGCACAGTCAATTTTCTTC
>PISB-12
GGCCAGTGTCATGGATGCACTTTCCTTGATATTCCTCCAGTTCACTGTTATTCACATCAGCTGGTTGATCAGAAGAAGAAAGTTCAACTGTGTCATCCTTTAATATCTCTCTATCTGAAGTATCTGATGTAACCGTTTTCCCATTACAAACGTCCTTATTGGAGGATATGTCAATAGACCTAGCCAGTTTGTATGCTCCACTGTGAGAACTTCCATATACTTGCACAGTCAATTTTCTTC
>PISB-6
GGCCAGTGTCATGGATGCACTTTCCTTGATATTCCTCCAGTTCACTGTTATTCACATCAGCTGGTTGATCAGAAGAAGAAAGTTCAACTGTGTCATCCTTTAATATCTCTCTATCTGAAGTATCTGATGTAACCGTTTTCCCATTACAAACGTCCTTATTGGAGGATATGTCAATAGACCTAGCCAGTTTGTATGCTCCACTGTGAGAACTTCCATATACTTGCACAGTCAATTTTCTTC
>PISB-3
GGCCAGTGTCATGGATGCACTTTCCTTGATATTCCTCCAGTTCACTGTTATTCACATCAGCTGGTTGATCAGAAGAAGAAAGTTCAACTGTGTCATCCTTTAATATCTCTCTATCTGAAGTATCTGATGTAACCGTTTTCCCATTACAAACGTCCTTATTGGAGGATATGTCAATAGACCTAGCCAGTTTGTATGCTCCACTGTGAGAACTTCCATATACTTGCACAGTCAATTTTCTTC
>PISB-17
GGCCAGTGTCATGGATGCACTTTCCTTGATATTCCTCCAGTTCACTGTTATTCACATCAGCTGGTTGATCAGAAGAAGAAAGTTCAACTGTGTCATCCTTTAATATCTCTCTATCTGAAGTATCTGATGTAACCGTTTTCCCATTACAAACGTCCTTATTGGAGGATATGTCAATAGACCTAGCCAGTTTGTATGCTCCACTGTGAGAACTTCCATATACTTGCACAGTCAATTTTCTTC
>PISB-2
GGCCAGTGTCATGGATGCACTTTCCTTGATATTCCTCCAGTTCACTGTTATTCACATCAGCTGGTTGATCAGAAGAAGAAAGTTCAACTGTGTCATCCTTTAATATCTCTCTATCTGAAGTATCTGATGTAACCGTTTTCCCATTACAAACGTCCTTATTGGAGGATATGTCAATAGACCTAGCCAGTTTGTATGCTCCACTGTGAGAACTTCCATATACTTGCACAGTCAATTTTCTTC
>PISB-1
GGCCAGTGTCATGGATGCACTTTCCTTGATATTCCTCCAGTTCACTGTTATTCACATCAGCTGGTTGATCAGAAGAAGAAAGTTCAACTGTGTCATCCTTTAATATCTCTCTATCTGAAGTATCTGATGTAACCGTTTTCCCATTACAAACGTCCTTATTGGAGGATATGTCAATAGACCTAGCCAGTTTGTATGCTCCACTGTGAGAACTTCCATATACTTGCACAGTCAATTTTCTTC
>PISB-9
GGCCAGTGTCATGGATGCACTTTCCTTGATATTCCTCCAGTTCACTGTTATTCACATCAGCTGGTTGATCAGAAGAAGAAAGTTCAACTGTGTCATCCTTTAATATCTCTCTATCTGAAGTATCTGATGTAACCGTTTTCCCATTACAAACGTCCTTATTGGAGGATATGTCAATAGACCTAGCCAGTTTGTATGCTCCACTGTGAGAACTTCCATATACTTGCACAGTCAATTTTCTTC
>PISB-18
GGCCAGTGTCATGGATGCACTTTCCTTGATATTCCTCCAGTTCACTGTTATTCACATCAGCTGGTTGATCAGAAGAAGAAAGTTCAACTGTGTCATCCTTTAATATCTCTCTATCTGAAGTATCTGATGTAACCGTTTTCCCATTACAAACGTCCTTATTGGAGGATATGTCAATAGACCTAGCCAGTTTGTATGCTCCACTGTGAGAACTTCCATATACTTGCACAGTCAATTTTCTTC
>PISB-10
GGCCAGTGTCATGGATGCACTTTCCTTGATATTCCTCCAGTTCACTGTTATTCACATCAGCTGGTTGATCAGAAGAAGAAAGTTCAACTGTGTCATCCTTTAATATCTCTCTATCTGAAGTATCTGATGTAACCGTTTTCCCATTACAAACGTCCTTATTGGAGGATATGTCAATAGACCTAGCCAGTTTGTATGCTCCACTGTGAGAACTTCCATATACTTGCACAGTCAATTTTCTTC
>PISB-14
GGCCAGTGTCATGGATGCACTTTCCTTGATATTCCTCCAGTTCACTGTTATTCACATCAGCTGGTTGATCAGAAGAAGAAAGTTCAACTGTGTCATCCTTTAATATCTCTCTATCTGAAGTATCTGATGTAACCGTTTTCCCATTACAAACGTCCTTATTGGAGGATATGTCAATAGACCTAGCCAGTTTGTATGCTCCACTGTGAGAACTTCCATATACTTGCACAGTCAATTTTCTTC
>PISB-8
GGCCAGTGTCATGGATGCACTTTCCTTGATATTCCTCCAGTTCACTGTTATTCACATCAGCTGGTTGATCAGAAGAAGAAAGTTCAACTGTGTCATCCTTTAATATCTCTCTATCTGAAGTATCTGATGTAACCGTTTTCCCATTACAAACGTCCTTATTGGAGGATATGTCAATAGACCTAGCCAGTTTGTATGCTCCACTGTGAGAACTTCCATATACTTGCACAGTCAATTTTCTTC
>PISB-4
GGCCAGTGTCATGGATGCACTTTCCTTGATATTCCTCCAGTTCACTGTTATTCACATCAGCTGGTTGATCAGAAGAAGAAAGTTCAACTGTGTCATCCTTTAATATCTCTCTATCTGAAGTATCTGATGTAACCGTTTTCCCATTACAAACGTCCTTATTGGAGGATATGTCAATAGACCTAGCCAGTTTGTATGCTCCACTGTGAGAACTTCCATATACTTGCACAGTCAATTTTCTTC
>PISQ-2
GGCCAGTGTCATGGATGCACTTTCCTTGATATTCCTCCAGTTCACCGCTATTCACATCAGCTGGTTGATCAGAAGAAGCAAGTTTAACTGTGTCATCCTTTAATATCTCTCTATCTGAAGTATCTGATGTAATCGTTTTCCCATTACAAACGTCTTTATTGGAGGATATGTCAATAGACCTAGCCAGTTTGTATGCTCCACTGTGAGAACTTCCATATACTTGCACAGTCAATTTTCTTC
>PISQ-1
GGCCAGTGTCATGGATGCACTTTCCTTGATATTCCTCCAGTTCACCGCTATTCACATCAGCTGGTTGATCAGAAGAAGCAAGTTTAACTGTGTCATCCTTTAATATCTCTCTATCTGAAGTATCTGATGTAATCGTTTTCCCATTACAAACGTCTTTATTGGAGGATATGTCAATAGACCTAGCCAGTTTGTATGCTCCACTGTGAGAACTTCCATATACTTGCACAGTCAATTTTCTTC
>PICH-X3
GGCCAGTGTCATGGATGCACTTTCCTTGATATTCCTCCAGTTCACTGTTATTCACATCAGCTGGTTGATCAGAAGAAGAAAGTTCAACTGTGTCATCCTTTAATATCTCTCTATCTGAAGTATCTGATGTAACCGTTTTCCCATTACAAACGTCCTTATTGGAGGATATGTCAATAGACCTAGCCAGTTTGTATGCTCCACTGTGAGAACTTCCATATACTTGCACAGTCAATTTTCTTC
>PIST-8
GGCCAGTGTCATGGATGCACTTTCCTTGATATTCCTCCAGTTCACTGTTATTCACATCAGCTGGTTGATCAGAAGAATAAAGTTCAACTGTGTCATCCTTTAATATCTCTCTATCTGAAGTATCTGATGTAACCGTTTTCCCATTACAAACGTCCTTATTGGAGGATATGTCAATAGACCTAGCCAGTTTGTATGCTCCACTGTGAGAACTTCCATATACTTGCACAGTCAATTTTCTTC
>PIST-19
GGCCAGTGTCATGGATGCACTTTCCTTGATATTCCTCCAGTTCACTGTTATTCACATCAGCTGGTTGATCAGAAGAATAAAGTTCAACTGTGTCATCCTTTAATATCTCTCTATCTGAAGTATCTGATGTAACCGTTTTCCCATTACAAACGTCCTTATTGGAGGATATGTCAATAGACCTAGCCAGTTTGTATGCTCCACTGTGAGAACTTCCATATACTTGCACAGTCAATTTTCTTC
>PIST-6
GGCCAGTGTCATGGATGCACTTTCCTTGATATTCCTCCAGTTCACTGTTATTCACATCAGCTGGTTGATCAGAAGAATAAAGTTCAACTGTGTCATCCTTTAATATCTCTCTATCTGAAGTATCTGATGTAACCGTTTTCCCATTACAAACGTCCTTATTGGAGGATATGTCAATAGACCTAGCCAGTTTGTATGCTCCACTGTGAGAACTTCCATATACTTGCACAGTCAATTTTCTTC
>PIST-15
GGCCAGTGTCATGGATGCACTTTCCTTGATATTCCTCCAGTTCACTGTTATTCACATCAGCTGGTTGATCAGAAGAATAAAGTTCAACTGTGTCATCCTTTAATATCTCTCTATCTGAAGTATCTGATGTAACCGTTTTCCCATTACAAACGTCCTTATTGGAGGATATGTCAATAGACCTAGCCAGTTTGTATGCTCCACTGTGAGAACTTCCATATACTTGCACAGTCAATTTTCTTC
>PIST-3
GGCCAGTGTCATGGATGCACTTTCCTTGATATTCCTCCAGTTCACTGTTATTCACATCAGCTGGTTGATCAGAAGAATAAAGTTCAACTGTGTCATCCTTTAATATCTCTCTATCTGAAGTATCTGATGTAACCGTTTTCCCATTACAAACGTCCTTATTGGAGGATATGTCAATAGACCTAGCCAGTTTGTATGCTCCACTGTGAGAACTTCCATATACTTGCACAGTCAATTTTCTTC
>PIST-10
GGCCAGTGTCATGGATGCACTTTCCTTGATATTCCTCCAGTTCACTGTTATTCACATCAGCTGGTTGATCAGAAGAATAAAGTTCAACTGTGTCATCCTTTAATATCTCTCTATCTGAAGTATCTGATGTAACCGTTTTCCCATTACAAACGTCCTTATTGGAGGATATGTCAATAGACCTAGCCAGTTTGTATGCTCCACTGTGAGAACTTCCATATACTTGCACAGTCAATTTTCTTC
>PIST-7
GGCCAGTGTCATGGATGCACTTTCCTTGATATTCCTCCAGTTCACTGTTATTCACATCAGCTGGTTGATCAGAAGAATAAAGTTCAACTGTGTCATCCTTTAATATCTCTCTATCTGAAGTATCTGATGTAACCGTTTTCCCATTACAAACGTCCTTATTGGAGGATATGTCAATAGACCTAGCCAGTTTGTATGCTCCACTGTGAGAACTTCCATATACTTGCACAGTCAATTTTCTTC
>PIST-11
GGCCAGTGTCATGGATGCACTTTCCTTGATATTCCTCCAGTTCACTGTTATTCACATCAGCTGGTTGATCAGAAGAATAAAGTTCAACTGTGTCATCCTTTAATATCTCTCTATCTGAAGTATCTGATGTAACCGTTTTCCCATTACAAACGTCCTTATTGGAGGATATGTCAATAGACCTAGCCAGTTTGTATGCTCCACTGTGAGAACTTCCATATACTTGCACAGTCAATTTTCTTC
>PIST-9
GGCCAGTGTCATGGATGCACTTTCCTTGATATTCCTCCAGTTCACTGTTATTCACATCAGCTGGTTGATCAGAAGAATAAAGTTCAACTGTGTCATCCTTTAATATCTCTCTATCTGAAGTATCTGATGTAACCGTTTTCCCATTACAAACGTCCTTATTGGAGGATATGTCAATAGACCTAGCCAGTTTGTATGCTCCACTGTGAGAACTTCCATATACTTGCACAGTCAATTTTCTTC
>PIST-12
GGCCAGTGTCATGGATGCACTTTCCTTGATATTCCTCCAGTTCACTGTTATTCACATCAGCTGGTTGATCAGAAGAATAAAGTTCAACTGTGTCATCCTTTAATATCTCTCTATCTGAAGTATCTGATGTAACCGTTTTCCCATTACAAACGTCCTTATTGGAGGATATGTCAATAGACCTAGCCAGTTTGTATGCTCCACTGTGAGAACTTCCATATACTTGCACAGTCAATTTTCTTC
>PIST-1
GGCCAGTGTCATGGATGCACTTTCCTTGATATTCCTCCAGTTCACTGTTATTCACATCAGCTGGTTGATCAGAAGAATAAAGTTCAACTGTGTCATCCTTTAATATCTCTCTATCTGAAGTATCTGATGTAACCGTTTTCCCATTACAAACGTCCTTATTGGAGGATATGTCAATAGACCTAGCCAGTTTGTATGCTCCACTGTGAGAACTTCCATATACTTGCACAGTCAATTTTCTTC
>PICH-X2
GGCCAGTGTCATGGATGCACTTTCCTTGATATTCCTCCAGTTCACTGTTATTCACATCAGCTGGTTGATCAGAAGAAGAAAGTTCAACTGTGTCATCCTTTAATATCTCTCTATCTGAAGTATCTGATGTAACCGTTTTCCCATTACAAACGTCCTTATTGGAGGATATGTCAATAGACCTAGCCAGTTTGTATGCTCCACTGTGAGAACTTCCATATACTTGCACAGTCAATTTTCTTC
>PIST-4
GGCCAGTGTCATGGATGCACTTTCCTTGATATTCCTCCAGTTCACTGTTATTCACATCAGCTGGTTGATCAGAAGAATAAAGTTCAACTGTGTCATCCTTTAATATCTCTCTATCTGAAGTATCTGATGTAACCGTTTTCCCATTACAAACGTCCTTATTGGAGGATATGTCAATAGACCTAGCCAGTTTGTATGCTCCACTGTGAGAACTTCCATATACTTGCACAGTCAATTTTCTTC
>PIST-2
GGCCAGTGTCATGGATGCACTTTCCTTGATATTCCTCCAGTTCACTGTTATTCACATCAGCTGGTTGATCAGAAGAATAAAGTTCAACTGTGTCATCCTTTAATATCTCTCTATCTGAAGTATCTGATGTAACCGTTTTCCCATTACAAACGTCCTTATTGGAGGATATGTCAATAGACCTAGCCAGTTTGTATGCTCCACTGTGAGAACTTCCATATACTTGCACAGTCAATTTTCTTC
>PIST-5
GGCCAGTGTCATGGATGCACTTTCCTTGATATTCCTCCAGTTCACTGTTATTCACATCAGCTGGTTGATCAGAAGAATAAAGTTCAACTGTGTCATCCTTTAATATCTCTCTATCTGAAGTATCTGATGTAACCGTTTTCCCATTACAAACGTCCTTATTGGAGGATATGTCAATAGACCTAGCCAGTTTGTATGCTCCACTGTGAGAACTTCCATATACTTGCACAGTCAATTTTCTTC
>PIST-13
GGCCAGTGTCATGGATGCACTTTCCTTGATATTCCTCCAGTTCACTGTTATTCACATCAGCTGGTTGATCAGAAGAATAAAGTTCAACTGTGTCATCCTTTAATATCTCTCTATCTGAAGTATCTGATGTAACCGTTTTCCCATTACAAACGTCCTTATTGGAGGATATGTCAATAGACCTAGCCAGTTTGTATGCTCCACTGTGAGAACTTCCATATACTTGCACAGTCAATTTTCTTC
>PILA-22
GGCCAGTGTCATGGATGCACTTTCCTTGATATTCCTCCAGTTCACTGTTATTCACATCAGCTGGTTGATCAGAAGAAGAAAGTTCAACTGTGTCATCCTTTAATATCTCTCTATCTGAAGTATCTGATGTAACCGTTTTCCCATTACAAACGTCCTTATTGGAGGATATGTCAATAGACCTAGCCAGTTTGTATGCTCCACTGTGAGAACTTCCATATACTTGCACAGTCAATTTTCTTC
>PILA-21
GGCCAGTGTCATGGATGCACTTTCCTTGATATTCCTCCAGTTCACTGTTATTCACATCAGCTGGTTGATCAGAAGAAGAAAGTTCAACTGTGTCATCCTTTAATATCTCTCTATCTGAAGTATCTGATGTAACCGTTTTCCCATTACAAACGTCCTTATTGGAGGATATGTCAATAGACCTAGCCAGTTTGTATGCTCCACTGTGAGAACTTCCATATACTTGCACAGTCAATTTTCTTC
>PILA-26
GGCCAGTGTCATGGATGCACTTTCCTTGATATTCCTCCAGTTCACTGTTATTCACATCAGCTGGTTGATCAGAAGAAGAAAGTTCAACTGTGTCATCCTTTAATATCTCTCTATCTGAAGTATCTGATGTAACCGTTTTCCCATTACAAACGTCCTTATTGGAGGATATGTCAATAGACCTAGCCAGTTTGTATGCTCCACTGTGAGAACTTCCATATACTTGCACAGTCAATTTTCTTC
>PILA-17
GGCCAGTGTCATGGATGCACTTTCCTTGATATTCCTCCAGTTCACTGTTATTCACATCAGCTGGTTGATCAGAAGAAGAAAGTTCAACTGTGTCATCCTTTAATATCTCTCTATCTGAAGTATCTGATGTAACCGTTTTCCCATTACAAACGTCCTTATTGGAGGATATGTCAATAGACCTAGCCAGTTTGTATGCTCCACTGTGAGAACTTCCATATACTTGCACAGTCAATTTTCTTC
>PILA-28
GGCCAGTGTCATGGATGCACTTTCCTTGATATTCCTCCAGTTCACTGTTATTCACATCAGCTGGTTGATCAGAAGAAGAAAGTTCAACTGTGTCATCCTTTAATATCTCTCTATCTGAAGTATCTGATGTAACCGTTTTCCCATTACGAACGTCCTTATTGGAGGATATGTCAATAGACCTAGCCAGTTTGTATGCTCCACTGTGAGAACTTCCATATACTTGCACAGTCAATTTTCTTC
>PILA-29
GGCCAGTGTCATGGATGCACTTTCCTTGATATTCCTCCAGTTCACTGTTATTCACATCAGCTGGTTGATCAGAAGAAGAAAGTTCAACTGTGTCATCCTTTAATATCTCTCTATCTGAAGTATCTGATGTAACCGTTTTCCCATTACAAACGTCCTTATTGGAGGATATGTCAATAGACCTAGCCAGTTTGTATGCTCCACTGTGAGAACTTCCATATACTTGCACAGTCAATTTTCTTC
>PILA-19
GGCCAGTGTCATGGATGCACTTTCCTTGATATTCCTCCAGTTCACTGTTATTCACATCAGCTGGTTGATCAGAAGAAGAAAGTTCAACTGTGTCATCCTTTAATATCTCTCTATCTGAAGTATCTGATGTAACCGTTTTCCCATTACAAACGTCCTTATTGGAGGATATGTCAATAGACCTAGCCAGTTTGTATGCTCCACTGTGAGAACTTCCATATACTTGCACAGTCAATTTTCTTC
>PILA-24
GGCCAGTGTCATGGATGCACTTTCCTTGATATTCCTCCAGTTCACTGTTATTCACATCAGCTGGTTGATCAGAAGAAGAAAGTTCAACTGTGTCATCCTTTAATATCTCTCTATCTGAAGTATCTGATGTAACCGTTTTCCCATTACAAACGTCCTTATTGGAGGATATGTCAATAGACCTAGCCAGTTTGTATGCTCCACTGTGAGAACTTCCATATACTTGCACAGTCAATTTTCTTC
>PILA-18
GGCCAGTGTCATGGATGCACTTTCCTTGATATTCCTCCAGTTCACTGTTATTCACATCAGCTGGTTGATCAGAAGAAGAAAGTTCAACTGTGTCATCCTTTAATATCTCTCTATCTGAAGTATCTGATGTAACCGTTTTCCCATTACAAACGTCCTTATTGGAGGATATGTCAATAGACCTAGCCAGTTTGTATGCTCCACTGTGAGAACTTCCATATACTTGCACAGTCAATTTTCTTC
>PILA-27
GGCCAGTGTCATGGATGCACTTTCCTTGATATTCCTCCAGTTCACTGTTATTCACATCAGCTGGTTGATCAGAAGAAGAAAGTTCAACTGTGTCATCCTTTAATATCTCTCTATCTGAAGTATCTGATGTAACCATTTTCCCATTACAAACGTCCTTATTGGAGGATATGTCAATAGACCTAGCCAGTTTGTATGCTCCACTGTGAGAACTTCCATATACTTGCACAGTCAATTTTCTTC
>PILA-23
GGCCAGTGTCATGGATGCACTTTCCTTGATATTCCTCCAGTTCACTGTTATTCACATCAGCTGGTTGATCAGAAGAAGAAAGTTCAACTGTGTCATCCTTTAATATCTCTCTATCTGAAGTATCTGATGTAACCGTTTTCCCATTACAAACGTCCTTATTGGAGGATATGTCAATAGACCTAGCCAGTTTGTATGCTCCACTGTGAGAACTTCCATATACTTGCACAGTCAATTTTCTTC
>PILA-20
GGCCAGTGTCATGGATGCACTTTCCTTGATATTCCTCCAGTTCACTGTTATTCACATCAGCTGGTTGATCAGAAGAAGAAAGTTCAACTGTGTCATCCTTTAATATCTCTCTATCTGAAGTATCTGATGTAACCGTTTTCCCATTACAAACGTCCTTATTGGAGGATATGTCAATAGACCTAGCCAGTTTGTATGCTCCACTGTGAGAACTTCCATATACTTGCACAGTCAATTTTCTTC
