# Supplementary material for: An empirical evaluation of two-stage species tree inference strategies using a multilocus dataset from North American pines
Source: BMC Evol Biol. 2014 Mar 29;14:67. doi: 10.1186/1471-2148-14-67 (PMC4021425; doi:10.1186/1471-2148-14-67)
Supplement: Additional file 3 — Zip archive containing data filesDp,Dp,0,Ds,Ds,0, and a description of these files. [file 1471-2148-14-67-S3.zip › DeGiorgioEtAl_2014_AdditionalFile1/Dataset_Dp/0_2354_01.fas]

>PIAL-2
TTTTGAGACGGCTTTTGGCCTCTGGAAGAAGGCTCTCCAAATGGGGATTTTGAATGAGAGAAACCTGCTTAGATGCCCATTCCAGCGCTGACAATGCTTCTGCTTTGGCAAGAGCTTCACTGTCACCAACATGTAAAGCAAGGTAACAGAGAAGAACCAACGCAGGAACCTGAGCCATCCCTTCCCCAAAGTACACAAGCTGGACCAAGTGCGGAGCACTAGACGACTCAATGATGGCCTTGGAATGCTCCATATGTAGATAATTTTCCCTGCAGGCAAACTTGCTCAGTGCAGTGGCTGCCTCTCCGGCCACAGATAAGTCTCTATTATCTAGATGTTTCACAAGCGGATGGATGAGCCTGGTTTCTCTAGCAGGGAAGGTCCGAGCAAGGCATCCAATCGATTTTATGCAAGGAATCAAAAGTTGAGATTCAGAATCATCTTCTTGTATAATTCTGAGAAGCTGATCAACCAATGC
>PIAL-15
TTTCGAGACGGCTTTTGGCCTCTGGAAGAAGGCTCTCCAAATGGGGATTCTGAATGAGAGAAACCTGCTTAGATGCCCATTCCAGCGCTGACAATGCTTCTGCTTTGGCAAGAGCTTCACTGTCACCAACATGTAAAGCAAGGTAACAGAGAAGAACCAACGCAGGAACCTGAGCCATCCCTTCCCCAAAGTACACAAGCTGGACCAAGTGCGGAGCACTAGACGACTCAATGATGGCCTTGGAATGCTCCATATGTAGATAATTTTCCCTGCAGGCAAACTTGCTCAGTGCAGTGGCTGCCTCTCCGGCCACAGATAAGTCTCTATTATCTAGATGTTTCACAAGCGGATGGATGAGCCTGGTTTCTCTAGCAGGGAAGGTCCGAGCAAGGCATCCAATCGATTTTATGCAAGGAATCAAAAGTTGAGATTCAGAATCATCTTCTTGTATAATTCTGAGAAGCTGATCAACCAATGC
>PIAL-10
TTTCGAGACGGCTTTTGGCCTCTGGAAGAAGGCTCTCCAAATGGGGATTCTGAATGAGAGAAACCTGCTTAGATGCCCATTCCAGCGCTGACAATGCTTCTGCTTTGGCAAGAGCTTCACTGTCACCAACATGTAAAGCAAGGTAACAGAGAAGAACCAACGCAGGAACCTGAGCCATCCCTTCCCCAAAGTACACAAGCTGGACCAAGTGCGGAGCACTAGACGACTCAATGATGGCCTTGGAATGCTCCATATGTAGATAATTTTCCCTGCAGGCAAACTTGCTCAGTGCAGTGGCTGCCTCTCCGGCCACAGATAAGTCTCTATTATCTAGATGTTTCACAAGCGGATGGATGAGCCTGGTTTCTCTAGCAGGGAAGGTCCGAGCAAGGCATCCAATCGATTTTATGCAAGGAATCAAAAGTTGAGATTCAGAATCATCTTCTTGTATAATTCTGAGAAGCTGATCAACCAATGC
>PIAL-8
TTTCGAGACGGCTTTTGGCCTCTGGAAGAAGGCTCTCCAAATGGGGATTCTGAATGAGAGAAACCTGCTTAGATGCCCATTCCAGCGCTGACAATGCTTCTGCTTTGGCAAGAGCTTCACTGTCACCAACATGTAAAGCAAGGTAACAGAGAAGAACCAACGCAGGAACCTGAGCCATCCCTTCCCCAAAGTACACAAGCTGGACCAAGTGCGGAGCACTAGACGACTCAATGATGGCCTTGGAATGCTCCATATGTAGATAATTTTCCCTGCAGGCAAACTTGCTCAGTGCAGTGGCTGCCTCTCCGGCCACAGATAAGTCTCTATTATCTAGATGTTTCACAAGCGGATGGATGAGCCTGGTTTCTCTAGCAGGGAAGGTCCGAGCAAGGCATCCAATCGATTTTATGCAAGGAATCAAAAGTTGAGATTCAGAATCATCTTCTTGTATAATTCTGAGAAGCTGATCAACCAATGC
>PIAL-16
TTTCGAGACGGCTTTTGGCCTCTGGAAGAAGGCTCTCCAAATGGGGATTCTGAATGAGAGAAACCTGCTTAGATGCCCATTCCAGCGCTGACAATGCTTCTGCTTTGGCAAGAGCTTCACTGTCACCAACATGTAAAGCAAGGTAACAGAGAAGAACCAACGCAGGAACCTGAGCCATCCCTTCCCCAAAGTACACAAGCTGGACCAAGTGCGGAGCACTAGACGACTCAATGATGGCCTTGGAATGCTCCATATGTAGATAATTTTCCCTGCAGGCAAACTTGCTCAGTGCAGTGGCTGCCTCTCCGGCCACAGATAAGTCTCTATTATCTAGATGTTTCACAAGCGGATGGATGAGCCTGGTTTCTCTAGCAGGGAAGGTCCGAGCAAGGCATCCAATCGATTTTATGCAAGGAATCAAAAGTTGAGATTCAGAATCATCTTCTTGTATAATTCTGAGAAGCTGATCAACCAATGC
>PIAL-12
TTTCGAGACGGCTTTTGGCCTCTGGAAGAAGGCTCTCCAAATGGGGATTCTGAATGAGAGAAACCTGCTTAGATGCCCATTCCAGCGCTGACAATGCTTCTGCTTTGGCAAGAGCTTCACTGTCACCAACATGTAAAGCAAGGTAACAGAGAAGAACCAACGCAGGAACCTGAGCCATCCCTTCCCCAAAGTACACAAGCTGGACCAAGTGCGGAGCACTAGACGACTCAATGATGGCCTTGGAATGCTCCATATGTAGATAATTTTCCCTGCAGGCAAACTTGCTCAGTGCAGTGGCTGCCTCTCCGGCCACAGATAAGTCTCTATTATCTAGATGTTTCACAAGCGGATGGATGAGCCTGGTTTCTCTAGCAGGGAAGGTCCGAGCAAGGCATCCAATCGATTTTATGCAAGGAATCAAAAGTTGAGATTCAGAATCATCTTCTTGTATAATTCTGAGAAGCTGATCAACCAATGC
>PIAL-13
TTTCGAGACGGCTTTTGGCCTCTGGAAGAAGGCTCTCCAAATGGGGATTCTGAATGAGAGAAACCTGCTTAGATGCCCATTCCAGCGCTGACAATGCTTCTGCTTTGGCAAGAGCTTCACTGTCACCAACATGTAAAGCAAGGTAACAGAGAAGAACCAACGCAGGAACCTGAGCCATCCCTTCCCCAAAGTACACAAGCTGGACCAAGTGCGGAGCACTAGACGACTCAATGATGGCCTTGGAATGCTCCATATGTAGATAATTTTCCCTGCAGGCAAACTTGCTCAGTGCAGTGGCTGCCTCTCCGGCCACAGATAAGTCTCTATTATCTAGATGTTTCACAAGCGGATGGATGAGCCTGGTTTCTCTAGCAGGGAAGGTCCGAGCAAGGCATCCAATCGATTTTATGCAAGGAATCAAAAGTTGAGATTCAGAATCATCTTCTTGTATAATTCTGAGAAGCTGATCAACCAATGC
>PIAL-3
TTTCGAGACGGCTTTTGGCCTCTGGAAGAAGGCTCTCCAAATGGGGATTCTGAATGAGAGAAACCTGCTTAGATGCCCATTCCAGCGCTGACAATGCTTCTGCTTTGGCAAGAGCTTCACTGTCACCAACATGTAAAGCAAGGTAACAGAGAAGAACCAACGCAGGAACCTGAGCCATCCCTTCCCCAAAGTACACAAGCTGGACCAAGTGCGGAGCACTAGACGACTCAATGATGGCCTTGGAATGCTCCATATGTAGATAATTTTCCCTGCAGGCAAACTTGCTCAGTGCAGTGGCTGCCTCTCCGGCCACAGATAAGTCTCTATTATCTAGATGTTTCACAAGCGGATGGATGAGCCTGGTTTCTCTAGCAGGGAAGGTCCGAGCAAGGCATCCAATCGATTTTATGCAAGGAATCAAAAGTTGAGATTCAGAATCATCTTCTTGTATAATTCTGAGAAGCTGATCAACCAATGC
>PIAL-6
TTTCGAGACGGCTTTTGGCCTCTGGAAGAAGGCTCTCCAAATGGGGATTCTGAATGAGAGAAACCTGCTTAGATGCCCATTCCAGCGCTGACAATGCTTCTGCTTTGGCAAGAGCTTCACTGTCACCAACATGTAAAGCAAGGTAACAGAGAAGAACCAACGCAGGAACCTGAGCCATCCCTTCCCCAAAGTACACAAGCTGGACCAAGTGCGGAGCACTAGACGACTCAATGATGGCCTTGGAATGCTCCATATGTAGATAATTTTCCCTGCAGGCAAACTTGCTCAGTGCAGTGGCTGCCTCTCCGGCCACAGATAAGTCTCTATTATCTAGATGTTTCACAAGCGGATGGATGAGCCTGGTTTCTCTAGCAGGGAAGGTCCGAGCAAGGCATCCAATCGATTTTATGCAAGGAATCAAAAGTTGAGATTCAGAATCATCTTCTTGTATAATTCTGAGAAGCTGATCAACCAATGC
>PIAL-5
TTTCGAGACGGCTTTTGGCCTCTGGAAGAAGGCTCTCCAAATGGGGATTCTGAATGAGAGAAACCTGCTTAGATGCCCATTCCAGCGCTGACAATGCTTCTGCTTTGGCAAGAGCTTCACTGTCACCAACATGTAAAGCAAGGTAACAGAGAAGAACCAACGCAGGAACCTGAGCCATCCCTTCCCCAAAGTACACAAGCTGGACCAAGTGCGGAGCACTAGACGACTCAATGATGGCCTTGGAATGCTCCATATGTAGATAATTTTCCCTGCAGGCAAACTTGCTCAGTGCAGTGGCTGCCTCTCCGGCCACAGATAAGTCTCTATTATCTAGATGTTTCACAAGCGGATGGATGAGCCTGGTTTCTCTAGCAGGGAAGGTCCGAGCAAGGCATCCAATCGATTTTATGCAAGGAATCAAAAGTTGAGATTCAGAATCATCTTCTTGTATAATTCTGAGAAGCTGATCAACCAATGC
>PIAL-9
TTTCGAGACGGCTTTTGGCCTCTGGAAGAAGGCTCTCCAAATGGGGATTCTGAATGAGAGAAACCTGCTTAGATGCCCATTCCAGCGCTGACAATGCTTCTGCTTTGGCAAGAGCTTCACTGTCACCAACATGTAAAGCAAGGTAACAGAGAAGAACCAACGCAGGAACCTGAGCCATCCCTTCCCCAAAGTACACAAGCTGGACCAAGTGCGGAGCACTAGACGACTCAATGATGGCCTTGGAATGCTCCATATGTAGATAATTTTCCCTGCAGGCAAACTTGCTCAGTGCAGTGGCTGCCTCTCCGGCCACAGATAAGTCTCTATTATCTAGATGTTTCACAAGCGGATGGATGAGCCTGGTTTCTCTAGCAGGGAAGGTCCGAGCAAGGCATCCAATCGATTTTATGCAAGGAATCAAAAGTTGAGATTCAGAATCATCTTCTTGTATAATTCTGAGAAGCTGATCAACCAATGC
>PIAL-7
TTTCGAGACGGCTTTTGGCCTCTGGAAGAAGGCTCTCCAAATGGGGATTCTGAATGAGAGAAACCTGCTTAGATGCCCATTCCAGCGCTGACAATGCTTCTGCTTTGGCAAGAGCTTCACTGTCACCAACATGTAAAGCAAGGTAACAGAGAAGAACCAACGCAGGAACCTGAGCCATCCCTTCCCCAAAGTACACAAGCTGGACCAAGTGCGGAGCACTAGACGACTCAATGATGGCCTTGGAATGCTCCATATGTAGATAATTTTCCCTGCAGGCAAACTTGCTCAGTGCAGTGGCTGCCTCTCCGGCCACAGATAAGTCTCTATTATCTAGATGTTTCACAAGCGGATGGATGAGCCTGGTTTCTCTAGCAGGGAAGGTCCGAGCAAGGCATCCAATCGATTTTATGCAAGGAATCAAAAGTTGAGATTCAGAATCATCTTCTTGTATAATTCTGAGAAGCTGATCAACCAATGC
>PIAY-3
TTTCGAGACGGCTTTTGGCCTCTGGAAGAAGGCTCTCCAAATGGGGATTCTGAATGAGAGAAACCTGCTTAGATGCCCATTCCAGCGCTGACAATGCTTCTGCTTTGGCAAGAGCTTCACTGTCACCAACATGTAAAGCAAGGTAACAGAGAAGAACCAACGCAGGAACCTGAGCCATCCCTTCCCCAAAGTACACAAGCTGGACCAAGTGCGGAGCACTAGACGACTCAATGATGGCCTTGGAATGCTCCATATGTAGATAATTTTCCCTGCAGGCAAACTTGCTCAGTGCAGTGGCTGCCTCTCCGGCCACAGATAAGTCTCTATTATCTAGATGTTTCACAAGCGGATGGATGAGCCTGGTTTCTCTAGCAGGGAAGGTCCGAGCAAGGCATCCAATCGATTTTATGCAAGGAATCAAAAGTTGAGATTCAGAATCATCTTCTTGTATAATTCTGAGAAGCTGATCAACCAATGC
>PIAY-2
TTTCGAGACGGCTTTTGGCCTCTGGAAGAAGGCTCTCCAAATGGGGATTCTGAATGAGAGAAACCTGCTTAGATGCCCATTCCAGCGCTGACAATGCTTCTGCTTTGGCAAGAGCTTCACTGTCACCAACATGTAAAGCAAGGTAACAGAGAAGAACCAACGCAGGAACCTGAGCCATCCCTTCCCCAAAGTACACAAGCTGGACCAAGTGCGGAGCACTAGACGACTCAATGATGGCCTTGGAATGCTCCATATGTAGATAATTTTCCCTGCAGGCAAACTTGCTCAGTGCAGTGGCTGCCTCTCCGGCCACAGATAAGTCTCTATTATCTAGATGTTTCACAAGCGGATGGATGAGCCTGGTTTCTCTAGCAGGGAAGGTCCGAGCAAGGCATCCAATCGATTTTATGCAAGGAATCAAAAGTTGAGATTCAGAATCATCTTCTTGTATAATTCTGAGAAGCTGATCAACCAATGC
>PIAY-14
TTTCGAGACGGCTTTTGGCCTCTGGAAGAAGGCTCTCCAAATGGGGATTCTGAATGAGAGAAACCTGCTTAGATGCCCATTCCAGCGCTGACAATGCTTCTGCTTTGGCAAGAGCTTCACTGTCACCAACATGTAAAGCAAGGTAACAGAGAAGAACCAACGCAGGAACCTGAGCCATCCCTTCCCCAAAGTACACAAGCTGGACCAAGTGCGGAGCACTAGACGACTCAATGATGGCCTTGGAATGCTCCATATGTAGATAATTTTCCCTGCAGGCAAACTTGCTCAGTGCAGTGGCTGCCTCTCCGGCCACAGATAAGTCTCTATTATCTAGATGTTTCACAAGTGGATGGATGAGCCTGGTTTCTCTAGCAGGGAAGGTCCGAGCAAGGCATCCAATCGATTTTATGCAAGGAATCAAAAGTTGAGATTCAGAATCATCTTCTTGTATAATTCTGAGAAGCTGATCAACCAATGC
>PIAY-19
TTTCGAGACGGCTTTTGGCCTCTGGAAGAAGGCTCTCCAAATGGGGATTCTGAATGAGAGAAACCTGCTTAGATGCCCATTCCAGCGCTGACAATGCTTCTGCTTTGGCAAGAGCTTCACTGTCACCAACATGTAAAGCAAGGTAACAGAGAAGAACCAACGCAGGAACCTGAGCCATCCCTTCCCCAAAGTACACAAGCTGGACCAAGTGCGGAGCACTAGACGACTCAATGATGGCCTTGGAATGCTCCATATGTAGATAATTTTCCCTGCAGGCAAACTTGCTCAGTGCAGTGGCTGCCTCTCCGGCCACAGATAAGTCTCTATTATCTAGATGTTTCACAAGTGGATGGATGAGCCTGGTTTCTCTAGCAGGGAAGGTCCGAGCAAGGCATCCAATCGATTTTATGCAAGGAATCAAAAGTTGAGATTCAGAATCATCTTCTTGTATAATTCTGAGAAGCTGATCAACCAATGC
>PIAY-8
TTTCGAGACGGCTTTTGGCCTCTGGAAGAAGGCTCTCCAAATGGGGATTCTGAATGAGAGAAACCTGCTTAGATGCCCATTCCAGCGCTGACAATGCTTCTGCTTTGGCAAGAGCTTCACTGTCACCAACATGTAAAGCAAGGTAACAGAGAAGAACCAACGCAGGAACCTGAGCCATCCCTTCCCCAAAGTACACAAGCTGGACCAAGTGCGGAGCACTAGACGACTCAATGATGGCCTTGGAATGCTCCATATGTAGATAATTTTCCCTGCAGGCAAACTTGCTCAGTGCAGTGGCTGCCTCTCCGGCCACAGATAAGTCTCTATTATCTAGATGTTTCACAAGCGGATGGATGAGCCTGGTTTCTCTAGCAGGGAAGGTCCGAGCAAGGCATCCAATCGATTTTATGCAAGGAATCAAAAGTTGAGATTCAGAATCATCTTCTTGTATAATTCTGAGAAGCTGATCAACCAATGC
>PIAY-1
TTTCGAGACGGCTTTTGGCCTCTGGAAGAAGGCTCTCCAAATGGGGATTCTGAATGAGAGAAACCTGCTTAGATGCCCATTCCAGCGCTGACAATGCTTCTGCTTTGGCAAGAGCTTCACTGTCACCAACATGTAAAGCAAGGTAACAGAGAAGAACCAACGCAGGAACCTGAGCCATCCCTTCCCCAAAGTACACAAGCTGGACCAAGTGCGGAGCACTAGACGACTCAATGATGGCCTTGGAATGCTCCATATGTAGATAATTTTCCCTGCAGGCAAACTTGCTCAGTGCAGTGGCTGCCTCTCCGGCCACAGATAAGTCTCTATTATCTAGATGTTTCACAAGCGGATGGATGAGCCTGGTTTCTCTAGCAGGGAAGGTCCGAGCAAGGCATCCAATCGATTTTATGCAAGGAATCAAAAGTTGAGATTCAGAATCATCTTCTTGTATAATTCTGAGAAGCTGATCAACCAATGC
>PIAY-5
TTTCGAGACGGCTTTTGGCCTCTGGAAGAAGGCTCTCCAAATGGGGATTCTGAATGAGAGAAACCTGCTTAGATGCCCATTCCAGCGCTGACAATGCTTCTGCTTTGGCAAGAGCTTCACTGTCACCAACATGTAAAGCAAGGTAACAGAGAAGAACCAACGCAGGAACCTGAGCCATCCCTTCCCCAAAGTACACAAGCTGGACCAAGTGCGGAGCACTAGACGACTCAATGATGGCCTTGGAATGCTCCATATGTAGATAATTTTCCCTGCAGGCAAACTTGCTCAGTGCAGTGGCTGCCTCTCCGGCCACAGATAAGTCTCTATTATCTAGATGTTTCACAAGCGGATGGATGAGCCTGGTTTCTCTAGCAGGGAAGGTCCGAGCAAGGCATCCAATCGATTTTATGCAAGGAATCAAAAGTTGAGATTCAGAATCATCTTCTTGTATAATTCTGAGAAGCTGATCAACCAATGC
>PIAY-4
TTTCGAGACGGCTTTTGGCCTCTGGAAGAAGGCTCTCCAAATGGGGATTCTGAATGAGAGAAACCTGCTTAGATGCCCATTCCAGCGCTGACAATGCTTCTGCTTTGGCAAGAGCTTCACTGTCACCAACATGTAAAGCAAGGTAACAGAGAAGAACCAACGCAGGAACCTGAGCCATCCCTTCCCCAAAGTACACAAGCTGGACCAAGTGCGGAGCACTAGACGACTCAATGATGGCCTTGGAATGCTCCATATGTAGATAATTTTCCCTGCAGGCAAACTTGCTCAGTGCAGTGGCTGCCTCTCCGGCCACAGATAAGTCTCTATTATCTAGATGTTTCACAAGCGGATGGATGAGCCTGGTTTCTCTAGCAGGGAAGGTCCGAGCAAGGCATCCAATCGATTTTATGCAAGGAATCAAAAGTTGAGATTCAGAATCATCTTCTTGTATAATTCTGAGAAGCTGATCAACCAATGC
>PIAY-15
TTTCGAGACGGCTTTTGGCCTCTGGAAGAAGGCTCTCCAAATGGGGATTCTGAATGAGAGAAACCTGCTTAGATGCCCATTCCAGCGCTGACAATGCTTCTGCTTTGGCAAGAGCTTCACTGTCACCAACATGTAAAGCAAGGTAACAGAGAAGAACCAACGCAGGAACCTGAGCCATCCCTTCCCCAAAGTACACAAGCTGGACCAAGTGCGGAGCACTAGACGACTCAATGATGGCCTTGGAATGCTCCATATGTAGATAATTTTCCCTGCAGGCAAACTTGCTCAGTGCAGTGGCTGCCTCTCCGGCCACAGATAAGTCTCTATTATCTAGATGTTTCACAAGCGGATGGATGAGCCTGGTTTCTCTAGCAGGGAAGGTCCGAGCAAGGCATCCAATCGATTTTATGCAAGGAATCAAAAGTTGAGATTCAGAATCATCTTCTTGTATAATTCTGAGAAGCTGATCAACCAATGC
>PIAY-7
TTTCGAGACGGCTTTTGGCCTCTGGAAGAAGGCTCTCCAAATGGGGATTCTGAATGAGAGAAACCTGCTTAGATGCCCATTCCAGCGCTGACAATGCTTCTGCTTTGGCAAGAGCTTCACTGTCACCAACATGTAAAGCAAGGTAACAGAGAAGAACCAACGCAGGAACCTGAGCCATCCCTTCCCCAAAGTACACAAGCTGGACCAAGTGCGGAGCACTAGACGACTCAATGATGGCCTTGGAATGCTCCATATGTAGATAATTTTCCCTGCAGGCAAACTTGCTCAGTGCAGTGGCTGCCTCTCCGGCCACAGATAAGTCTCTATTATCTAGATGTTTCACAAGCGGATGGATGAGCCTGGTTTCTCTAGCAGGGAAGGTCCGAGCAAGGCATCCAATCGATTTTATGCAAGGAATCAAAAGTTGAGATTCAGAATCATCTTCTTGTATAATTCTGAGAAGCTGATCAACCAATGC
>PIAY-18
TTTCGAGACGGCTTTTGGCCTCTGGAAGAAGGCTCTCCAAATGGGGATTCTGAATGAGAGAAACCTGCTTAGATGCCCATTCCAGCGCTGACAATGCTTCTGCTTTGGCAAGAGCTTCACTGTCACCAACATGTAAAGCAAGGTAACAGAGAAGAACCAACGCAGGAACCTGAGCCATCCCTTCCCCAAAGTACACAAGCTGGACCAAGTGCGGAGCACTAGACGACTCAATGATGGCCTTGGAATGCTCCATATGTAGATAATTTTCCCTGCAGGCAAACTTGCTCAGTGCAGTGGCTGCCTCTCCGGCCACAGATAAGTCTCTATTATCTAGATGTTTCACAAGTGGATGGATGAGCCTGGTTTCTCTAGCAGGGAAGGTCCGAGCAAGGCATCCAATCGATTTTATGCAAGGAATCAAAAGTTGAGATTCAGAATCATCTTCTTGTATAATTCTGAGAAGCTGATCAACCAATGC
>PIAY-9
TTTCGAGACGGCTTTTGGCCTCTGGAAGAAGGCTCTCCAAATGGGGATTCTGAATGAGAGAAACCTGCTTAGATGCCCATTCCAGCGCTGACAATGCTTCTGCTTTGGCAAGAGCTTCACTGTCACCAACATGTAAAGCAAGGTAACAGAGAAGAACCAACGCAGGAACCTGAGCCATCCCTTCCCCAAAGTACACAAGCTGGACCAAGTGCGGAGCACTAGACGACTCAATGATGGCCTTGGAATGCTCCATATGTAGATAATTTTCCCTGCAGGCAAACTTGCTCAGTGCAGTGGCTGCCTCTCCGGCCACAGATAAGTCTCTATTATCTAGATGTTTCACAAGCGGATGGATGAGCCTGGTTTCTCTAGCAGGGAAGGTCCGAGCAAGGCATCCAATCGATTTTATGCAAGGAATCAAAAGTTGAGATTCAGAATCATCTTCTTGTATAATTCTGAGAAGCTGATCAACCAATGC
>PIAY-10
TTTCGAGACGGCTTTTGGCCTCTGGAAGAAGGCTCTCCAAATGGGGATTCTGAATGAGAGAAACCTGCTTAGATGCCCATTCCAGCGCTGACAATGCTTCTGCTTTGGCAAGAGCTTCACTGTCACCAACATGTAAAGCAAGGTAACAGAGAAGAACCAACGCAGGAACCTGAGCCATCCCTTCCCCAAAGTACACAAGCTGGACCAAGTGCGGAGCACTAGACGACTCAATGATGGCCTTGGAATGCTCCATATGTAGATAATTTTCCCTGCAGGCAAACTTGCTCAGTGCAGTGGCTGCCTCTCCGGCCACAGATAAGTCTCTATTATCTAGATGTTTCACAAGTGGATGGATGAGCCTGGTTTCTCTAGCAGGGAAGGTCCGAGCAAGGCATCCAATCGATTTTATGCAAGGAATCAAAAGTTGAGATTCAGAATCATCTTCTTGTATAATTCTGAGAAGCTGATCAACCAATGC
>PIAY-16
TTTCGAGACGGCTTTTGGCCTCTGGAAGAAGGCTCTCCAAATGGGGATTCTGAATGAGAGAAACCTGCTTAGATGCCCATTCCAGCGCTGACAATGCTTCTGCTTTGGCAAGAGCTTCACTGTCACCAACATGTAAAGCAAGGTAACAGAGAAGAACCAACGCAGGAACCTGAGCCATCCCTTCCCCAAAGTACACAAGCTGGACCAAGTGCTGAGCACTAGACGACTCAATGATGGCCTTGGAATGCTCCATATGTAGATAATTTTCCCTGCAGGCAAACTTGCTCAGTGCAGTGGCTGCCTCTCCGGCCACAGATAAGTCTCTATTATCTAGATGTTTCACAAGCGGATGGATGAGCCTGGTTTCTCTAGCAGGGAAGGTCCGAGCAAGGCATCCAATCGATTTTATGCAAGGAATCAAAAGTTGAGATTCAGAATCATCTTCTTGTATAATTCTGAGAAGCTGATCAACCAATGC
>PIAY-17
TTTCGAGACGGCTTTTGGCCTCTGGAAGAAGGCTCTCCAAATGGGGATTCTGAATGAGAGAAACCTGCTTAGATGCCCATTCCAGCGCTGACAATGCTTCTGCTTTGGCAAGAGCTTCACTGTCACCAACATGTAAAGCAAGGTAACAGAGAAGAACCAACGCAGGAACCTGAGCCATCCCTTCCCCAAAGTACACAAGCTGGACCAAGTGCGGAGCACTAGACGACTCAATGATGGCCTTGGAATGCTCCATATGTAGATAATTTTCCCTGCAGGCAAACTTGCTCAGTGCAGTGGCTGCCTCTCCGGCCACAGATAAGTCTCTATTATCTAGATGTTTCACAAGCGGATGGATGAGCCTGGTTTCTCTAGCAGGGAAGGTCCGAGCAAGGCATCCAATCGATTTTATGCAAGGAATCAAAAGTTGAGATTCAGAATCATCTTCTTGTATAATTCTGAGAAGCTGATCAACCAATGC
>PIAY-13
TTTCGAGACGGCTTTTGGCCTCTGGAAGAAGGCTCTCCAAATGGGGATTCTGAATGAGAGAAACCTGCTTAGATGCCCATTCCAGCGCTGACAATGCTTCTGCTTTGGCAAGAGCTTCACTGTCACCAACATGTAAAGCAAGGTAACAGAGAAGAACCAACGCAGGAACCTGAGCCATCCCTTCCCCAAAGTACACAAGCTGGACCAAGTGCGGAGCACTAGACGACTCAATGATGGCCTTGGAATGCTCCATATGTAGATAATTTTCCCTGCAGGCAAACTTGCTCAGTGCAGTGGCTGCCTCTCCGGCCACAGATAAGTCTCTATTATCTAGATGTTTCACAAGCGGATGGATGAGCCTGGTTTCTCTAGCAGGGAAGGTCCGAGCAAGGCATCCAATCGATTTTATGCAAGGAATCAAAAGTTGAGATTCAGAATCATCTTCTTGTATAATTCTGAGAAGCTGATCAACCAATGC
>PIBU-1
TTTCGAGACGGCTTTTGGCCTCTGGAAGAAGGCTCTCCAAATGGGGATTCTGAATGAGAGAAACCTGCTTAGATGCCCATTCCAGCGCTGACAATGCTTCTGCTTTGGCAAGAGCTTCACTGTCACCAACATGTAAAGCAAGGTAACAGAGAAGAACCAACGCAGGAACCTGAGCCATCCCTTCCCCAAAGTACACAAGTTGGACCAAGTGCGGAGCACTAGACGACTCAATGATGGCCTTGGAATGCTCCATATGTAGATAATTTTCCCTGCAGGCAAACTTGCTCAGTGCAGTGGCTGCCTCTCCGGCCACAGATAAGTCTCTATTATCTAGATGTTTCACAAGCGGATGGATGAGCCTGGTTTCTCTAGCAGGGAAGGTCCGAGCAAGGCATCCAATCGATTTTATGCAGGGAATCAAAAGTTGAGATTCAGAATCATCTTCTTGTATAATTCTGAGAAGCTGATCAACCAATGC
>PIFL-16
TTTCGAGACGGCTTTTGGCCTCTGGAAGAAGGCTCTCCAAATGGGGATTCTGAATGAGAGAAACCTGCTTAGATGCCCATTCCAGCGCTGACAATGCTTCTGCTTTGGCAAGAGCTTCACTGTCACCAACATGTAAAGCAAGGTAACAGAGAAGAACCAACGCAGGAACCTGAGCCATCCCTTCCCCAAAGTACACAAGCTGGACCAAGTGCGGAGCACTAGACGACTCAATGATGGCCTTGGAATGCTCCATATGTAGATAATTTTCCCTGCAGGCAAACTTGCTCAGTGCAGTGGCTGCCTCTCCGGCCACAGATAAGTCTCTATTATCTAGATGTTTCACAAGCGGATGGATGAGCCTGGTTTCTCTAGCAGGGAAGGTCCGAGCAAGGCATCCAATCGATTTTATGCAAGGAATCAAAAGTTGAGATTCAGAATCATCTTCTTGTATAATTCTGAGAAGCTGATCAACCAATGC
>PIFL-1
TTTCGAGACGGCTTTTGGCCTCTGGAAGAAGGCTCTCCAAATGGGGATTCTGAATGAGAGAAACCTGCTTAGATGCCCATTCCAGCGCTGACAATGCTTCTGCTTTGGCAAGAGCTTCACTGTCACCAACATGTAAAGCAAGGTAACAGAGAAGAACCAACGCAGGAACCTGAGCCATCCCTTCCCCAAAGTACACAAGCTGGACCAAGTGCGGAGCACTAGACGACTCAATGATGGCCTTGGAATGCTCCATATGTAGATAATTTTCCCTGCAGGCAAACTTGCTCAGTGCAGTGGCTGCCTCTCCGGCCACAGATAAGTCTCTATTATCTAGATGTTTCACAAGTGGATGGATGAGCCTGGTTTCTCTAGCAGGGAAGGTCCGAGCAAGGCATCCAATCGATTTTATGCAAGGAATCAAAAGTTGAGATTCAGAATCATCTTCTTGTATAATTCTGAGAAGCTGATCAACCAATGC
>PIFL-2
TTTCGAGACGGCTTTTGGCCTCTGGAAGAAGGCTCTCCAAATGGGGATTCTGAATGAGAGAAACCTGCTTAGATGCCCATTCCAGCGCTGACAATGCTTCTGCTTTGGCAAGAGCTTCACTGTCACCAACATGTAAAGCAAGGTAACAGAGAAGAACCAACGCAGGAACCTGAGCCATCCCTTCCCCAAAGTACACAAGCTGGACCAAGTGCGGAGCACTAGACGACTCAATGATGGCCTTGGAATGCTCCATATGTAGATAATTTTCCCTGCAGGCAAACTTGCTCAGTGCAGTGGCTGCCTCTCCGGCCACAGATAAGTCTCTATTATCTAGATGTTTCACAAGCGGATGGATGAGCCTGGTTTCTCTAGCAGGGAAGGTCCGAGCAAGGCATCCAATCGATTTTATGCAAGGAATCAAAAGTTGAGATTCAGAATCATCTTCTTGTATAATTCTGAGAAGCTGATCAACCAATGC
>PIFL-17
TTTCGAGACGGCTTTTGGCCTCTGGAAGAAGGCTCTCCAAATGGGGATTCTGAATGAGAGAAACCTGCTTAGATGCCCATTCCAGCGCTGACAATGCTTCTGCTTTGGCAAGAGCTTCACTGTCACCAACATGTAAAGCAAGGTAACAGAGAAGAACCAACGCAGGAACCTGAGCCATCCCTTCCCCAAAGTACACAAGCTGGACCAAGTGCGGAGCACTAGACGACTCAATGATGGCCTTGGAATGCTCCATATGTAGATAATTTTCCCTGCAGGCAAACTTGCTCAGTGCAGTGGCTGCCTCTCCGGCCACAGATAAGTCTCTATTATCTAGATGTTTCACAAGCGGATGGATGAGCCTGGTTTCTCTAGCAGGGAAGGTCCGAGCAAGGCATCCAATCGATTTTATGCAAGGAATCAAAAGTTGAGATTCAGAATCATCTTCTTGTATAATTCTGAGAAGCTGATCAACCAATGC
>PIFL-9
TTTCGAGACGGCTTTTGGCCTCTGGAAGAAGGCTCTCCAAATGGGGATTCTGAATGAGAGAAACCTGCTTAGATGCCCATTCCAGCGCTGACAATGCTTCTGCTTTGGCAAGAGCTTCACTGTCACCAACATGTAAAGCAAGGTAACAGAGAAGAACCAACGCAGGAACCTGAGCCATCCCTTCCCCAAAGTACACAAGCTGGACCAAGTGCGGAGCACTAGACGACTCAATGATGGCCTTGGAATGCTCCATATGTAGATAATTTTCCCTGCAGGCAAACTTGCTCAGTGCAGTGGCTGCCTCTCCGGCCACAGATAAGTCTCTATTATCTAGATGTTTCACAAGCGGATGGATGAGCCTGGTTTCTCTAGCAGGGAAGGTCCGAGCAAGGCATCCAATCGATTTTATGCAAGGAATCAAAAGTTGAGATTCAGAATCATCTTCTTGTATAATTCTGAGAAGCTGATCAACCAATGC
>PIFL-13
TTTCGAGACGGCTTTTGGCCTCTGGAAGAAGGCTCTCCAAATGGGGATTTTGAATGAGAGAAACCTGCTTAGATGCCCATTCCAGCGCTGACAATGCTTTTGCTTTGGCAAGAGCTTCATTGTCACCAACATGTAAAGCAAGGTAACAGAGAAGAACCAACGCAGGAACCTGAGCCATCCCTTCCCCAAAGTACACAAGCTGGACCAAGTGCGGAGCACTAGACGACTCAATGATGGCCTTGGAATGCTCCATATGTAGATAATTTTCCCTGCAGGCAAACTTGCTCAGTGCAGTGGCTGCCTCTCCGGCCACAGATAAGTCTCTATTATCTAGATGTTTCACAAGCGGATGGATGAGCCTGGTTTCTCTAGCAGGGAAGGTCCGAGCAAGGCATCCAATCGATTTTATGCAAGGAATCAAAAGTTGAGATTCAGAATCATCTTCTTGTATAATTCTGAGAAGCTGATCAACCAATGC
>PIFL-15
TTTCGAGACGGCTTTTGGCCTCTGGAAGAAGGCTCTCCAAATGGGGATTCTGAATGAGAGAAACCTGCTTAGATGCCCATTCCAGCGCTGACAATGCTTCTGCTTTGGCAAGAGCTTCACTGTCACCAACATGTAAAGCAAGGTAACAGAGAAGAACCAACGCAGGAACCTGAGCCATCCCTTCCCCAAAGTACACAAGCTGGACCAAGTGCGGAGCACTAGACGACTCAATGATGGCCTTGGAATGCTCCATATGTAGATAATTTTCCCTGCAGGCAAACTTGCTCAGTGCAGTGGCTGCCTCTCCGGCCACAGATAAGTCTCTATTATCTAGATGTTTCACAAGCGGATGGATGAGCCTGGTTTCTCTAGCAGGGAAGGTCCGAGCAAGGCATCCAATCGATTTTATGCAAGGAATCAAAAGTTGAGATTCAGAATCATCTTCTTGTATAATTCTGAGAAGCTGATCAACCAATGC
>PIFL-10
TTTCGAGACGGCTTTTGGCCTCTGGAAGAAGGCTCTCCAAATGGGGATTCTGAATGAGAGAAACCTGCTTAGATGCCCATTCCAGCGCTGACAATGCTTCTGCTTTGGCAAGAGCTTCACTGTCACCAACATGTAAAGCAAGGTAACAGAGAAGAACCAACGCAGGAACCTGAGCCATCCCTTCCCCAAAGTACACAAGCTGGACCAAGTGCGGAGCACTAGACGACTCAATGATGGCCTTGGAATGCTCCATATGTAGATAATTTTCCCTGCAGGCAAACTTGCTCAGTGCAGTGGCTGCCTCTCCGGCCACAGATAAGTCTCTATTATCTAGATGTTTCACAAGCGGATGGATGAGCCTGGTTTCTCTAGCAGGGAAGGTCCGAGCAAGGCATCCAATCGATTTTATGCAAGGAATCAAAAGTTGAGATTCAGAATCATCTTCTTGTATAATTCTGAGAAGCTGATCAACCAATGC
>PIFL-14
TTTCGAGACGGCTTTTGGCCTCTGGAAGAAGGCTCTCCAAATGGGGATTCTGAATGAGAGAAACCTGCTTAGATGCCCATTCCAGCGCTGACAATGCTTCTGCTTTGGCAAGAGCTTCACTGTCACCAACATGTAAAGCAAGGTAACAGAGAAGAACCAACGCAGGAACCTGAGCCATCCCTTCCCCAAAGTACACAAGCTGGACCAAGTGCGGAGCACTAGACGACTCAATGATGGCCTTGGAATGCTCCATATGTAGATAATTTTCCCTGCAGGCAAACTTGCTCAGTGCAGTGGCTGCCTCTCCGGCCACAGATAAGTCTCTATTATCTAGATGTTTCACAAGCGGATGGATGAGCCTGGTTTCTCTAGCAGGGAAGGTCCGAGCAAGGCATCCAATCGATTTTATGCAAGGAATCAAAAGTTGAGATTCAGAATCATCTTCTTGTATAATTCTGAGAAGCTGATCAACCAATGC
>PIFL-5
TTTCGAGACGGCTTTTGGCCTCTGGAAGAAGGCTCTCCAAATGGGGATTCTGAATGAGAGAAACCTGCTTAGATGCCCATTCCAGCGCTGACAATGCTTCTGCTTTGGCAAGAGCTTCACTGTCACCAACATGTAAAGCAAGGTAACAGAGAAGAACCAACGCAGGAACCTGAGCCATCCCTTCCCCAAAGTACACAAGCTGGACCAAGTGCGGAGCACTAGACGACTCAATGATGGCCTTGGAATGCTCCATATGTAGATAATTTTCCCTGCAGGCAAACTTGCTCAGTGCAGTGGCTGCCTCTCCGGCCACAGATAAGTCTCTATTATCTAGATGTTTCACAAGCGGATGGATGAGCCTGGTTTCTCTAGCAGGGAAGGTCCGAGCAAGGCATCCAATCGATTTTATGCAAGGAATCAAAAGTTGAGATTCAGAATCATCTTCTTGTATAATTCTGAGAAGCTGATCAACCAATGC
>PIGE-1
TTTCGAGACGGCTTTTGGCCTCTGGAAGAAGGCTCTCCAAATGGGGATTCTGAATGAGAGAAACCTGCTTAGATGCCCATTCCAGCGCTGACAATGCTTCTGCTTTGGCAAGAGCTTCACTGTCACCAACATGTAAAGCAAGGTAACAGAGAAGAACCAACGCAGGAACCTGAGCCATCCCTTCCCCAAAGTACACAAGCTGGACCAAGTGCGGAGCACTAGACGACTCAATGATGGCCTTGGAATGCTCCATATGTAGATAATTTTCCCTGCAGGCAAACTTGCTCAGTGCAGTGGCTGCCTCTCCGGCCACAGATAAGTCTCTATTATCTAGATGTTTCACAAGCGGATGGATGAGCCTGGTTTCTCTAGCAGGGAAGGTCCGAGCAAGGCATCCAATCGATTTTATGCAGGGAATCAAAAGTTGAGATTCAGAATCATCTTCTTGTATAATTCTGAGAAGCTGATCAACCAATGC
>PIGE-2
TTTCGAGACGGCTTTTGGCCTCTGGAAGAAGGCTCTCCAAATGGGGATTCTGAATGAGAGAAACCTGCTTAGATGCCCATTCCAGCGCTGACAATGCTTCTGCTTTGGCAAGAGCTTCACTGTCACCAACATGTAAAGCAAGGTAACAGAGAAGAACCAACGCAGGAACCTGAGCCATCCCTTCCCCAAAGTACACAAGCTGGACCAAGTGCGGAGCACTAGACGACTCAATGATGGCCTTGGAATGCTCCATATGTAGATAATTTTCCCTGCAGGCAAACTTGCTCAGTGCAGTGGCTGCCTCTCCGGCCACAGATAAGTCTCTATTATCTAGATGTTTCACAAGCGGATGGATGAGCCTGGTTTCTCTAGCAGGGAAGGTCCGAGCAAGGCATCCAATCGATTTTATGCAGGGAATCAAAAGTTGAGATTCAGAATCATCTTCTTGTATAATTCTGAGAAGCTGATCAACCAATGC
>PIMN-9
TTTCGAGACGGCTTTTGGCCTCTGGAAGAAGGCTCTCCAAATGGGGATTCTGAATGAGAGAAACCTGCTTAGATGCCCATTCCAGCGCTGACAATGCTTCTGCTTTGGCAAGAGCTTCACTGTCACCAACATGTAAAGCAAGGTAACAGAGAAGAACCAACGCAGGAACCTGAGCCATCCCTTCCCCAAAGTACACAAGCTGGACCAAGTGCGGAGCACTAGACGACTCAATGATGGCCTTGGAATGCTCCATATGTAGATAATTTTCCCTGCAGGCAAACTTGCTCAGTGCAGTGGCTGCCTCTCCGGCCACAGATAAGTCTCTATTATCTAGATGTTTCACAAGCGGATGGATGAGCCTGGTTTCTCTAGCAGGGAAGGTCCGAGCAAGGCATCCAATCGATTTTATGCAAGGAATCAAAAGTTGAGATTCAGAATCATCTTCTTGTATAATTCTGAGAAGCTGATCAACCAATGC
>PIMN-14
TTTCGAGACGGCTTTTGGCCTCTGGAAGAAGGCTCTCCAAATGGGGATTCTGAATGAGAGAAACCTGCTTAGATGCCCATTCCAGCGCTGACAATGCTTCTGCTTTGGCAAGAGCTTCACTGTCACCAACATGTAAAGCAAGGTAACAGAGAAGAACCAACGCAGGAACCTGAGCCATCCCTTCCCCAAAGTACACAAGCTGGACCAAGTGCGGAGCACTAGACGACTCAATGATGGCCTTGGAATGCTCCATATGTAGATAATTTTCCCTGCAGGCAAACTTGCTCAGTGCAGTGGCTGCCTCTCCGGCCACAGATAAGTCTCTATTATCTAGATGTTTCACAAGCGGATGGATGAGCCTGGTTTCTCTAGCAGGGAAGGTCCGAGCAAGGCATCCAATCGATTTTATGCAAGGAATCAAAAGTTGAGATTCAGAATCATCTTCTTGTATAATTCTGAGAAGCTGATCAACCAATGC
>PIMN-15
TTTCGAGACGGCTTTTGGCCTCTGGAAGAAGGCTCTCCAAATGGGGATTCTGAATGAGAGAAACCTGCTTAGATGCCCATTCCAGCGCTGACAATGCTTCTGCTTTGGCAAGAGCTTCACTGTCACCAACATGTAAAGCAAGGTAACAGAGAAGAACCAACGCAGGAACCTGAGCCATCCCTTCCCCAAAGTACACAAGCTGGACCAAGTGCGGAGCACTAGACGACTCAATGATGGCCTTGGAATGCTCCATATGTAGATAATTTTCCCTGCAGGCAAACTTGCTCAGTGCAGTGGCTGCCTCTCCGGCCACAGATAAGTCTCTATTATCTAGATGTTTCACAAGCGGATGGATGAGCCTGGTTTCTCTAGCAGGGAAGGTCCGAGCAAGGCAGCCAATCGATTTTATGCAAGGAATCAAAAGTTGAGATTCAGAATCATCTTCTTGTATAATTCTGAGAAGCTGATCAACCAATGC
>PIMN-13
TTTCGAGACGGCTTTTGGCCTCTGGAAGAAGGCTCTCCAAATGGGGATTCTGAATGAGAGAAACCTGCTTAGATGCCCATTCCAGCGCTGACAATGCTTCTGCTTTGGCAAGAGCTTCACTGTCACCAACATGTAAAGCAAGGTAACAGAGAAGAACCAACGCAGGAACCTGAGCCATCCCTTCCCCAAAGTACACAAGCTGGACCAAGTGCGGAGCACTAGACGACTCAATGATGGCCTTGGAATGCTCCATATGTAGATAATTTTCCCTGCAGGCAAACTTGCTCAGTGCAGTGGCTGCCTCTCCGGCCACAGATAAGTCTCTATTATCTAGATGTTTCACAAGCGGATGGATGAGCCTGGTTTCTCTAGCAGGGAAGGTCCGAGCAAGGCATCCAATCGATTTTATGCAAGGAATCAAAAGTTGAGATTCAGAATCATCTTCTTGTATAATTCTGAGAAGCTGATCAACCAATGC
>PIMN-18
TTTCGAGACGGCTTTTGGCCTCTGGAAGAAGGCTCTCCAAATGGGGATTCTGAATGAGAGAAACCTGCTTAGATGCCCATTCCAGCGCTGACAATGCTTCTGCTTTGGCAAGAGCTTCACTGTCACCAACATGTAAAGCAAGGTAACAGAGAAGAACCAACGCAGGAACCTGAGCCATCCCTTCCCCAAAGTACACAAGCTGGACCAAGTGCGGAGCACTAGACGACTCAATGATGGCCTTGGAATGCTCCATATGTAGATAATTTTCCCTGCAGGCAAACTTGCTCAGTGCAGTGGCTGCCTCTCCGGCCACAGATAAGTCTCTATTATCTAGATGTTTCACAAGCGGATGGATGAGCCTGGTTTCTCTAGCAGGGAAGGTCCGAGCAAGGCATCCAATCGATTTTATGCAAGGAATCAAAAGTTGAGATTCAGAATCATCTTCTTGTATAATTCTGAGAAGCTGATCAACCAATGC
>PIMN-2
TTTCGAGACGGCTTTTGGCCTCTGGAAGAAGGCTCTCCAAATGGGGATTGTGAATGAGAGAAACCTGCTTAGATGCCCATTCCAGCGCTGACAATGCTTCTGCTTTGGCAAGAGCTTCACTGTCACCAACATGTAAAGCAAGGTAACAGAGAAGAACCAACGCAGGAACCTGAGCCATCCCTTCCCCAAAGTACACAAGCTGGACCAAGTGCGGAGCACTAGACGACTCAATGATGGCCTTGGAATGCTCCATATGTAGATAATTTTCCCTGCAGGCAAACTTGCTCAGTGCAGTGGCTGCCTCTCCGGCCACAGATAAGTCTCTATTATCTAGATGTTTCACAAGCGGATGGATGAGCCTGGTTTCTCTAGCAGGGAAGGTCCGAGCAAGGCAGCCAATCGATTTTATGCAAGGAATCAAAAGTTGAGATTCAGAATCATCTTCTTGTATAATTCTGAGAAGCTGATCAACCAATGC
>PIMN-7
TTTCGAGACGGCTTTTGGCCTCTGGAAGAAGGCTCTCCAAATGGGGATTCTGAATGAGAGAAACCTGCTTAGATGCCCATTCCAGCGCTGACAATGCTTCTGCTTTGGCAAGAGCTTCACTGTCACCAACATGTAAAGCAAGGTAACAGAGAAGAACCAACGCAGGAACCTGAGCCATCCCTTCCCCAAAGTACACAAGCTGGACCAAGTGCGGAGCACTAGACGACTCAATGATGGCCTTGGAATGCTCCATATGTAGATAATTTTCCCTGCAGGCAAACTTGCTCAGTGCAGTGGCTGCCTCTCCGGCCACAGATAAGTCTCTATTATCTAGATGTTTCACAAGCGGATGGATGAGCCTGGTTTCTCTAGCAGGGAAGGTCCGAGCAAGGCATCCAATCGATTTTATGCAAGGAATCAAAAGTTGAGATTCAGAATCATCTTCTTGTATAATTCTGAGAAGCTGATCAACCAATGC
>PIMN-11
TTTCGAGACGGCTTTTGGCCTCTGGAAGAAGGCTCTCCAAATGGGGATTCTGAATGAGAGAAACCTGCTTAGATGCCCATTCCAGCGCTGACAATGCTTCTGCTTTGGCAAGAGCTTCACTGTCACCAACATGTAAAGCAAGGTAACAGAGAAGAACCAACGCAGGAACCTGAGCCATCCCTTCCCCAAAGTACACAAGCTGGACCAAGTGCGGAGCACTAGACGACTCAATGATGGCCTTGGAATGCTCCATATGTAGATAATTTTCCCTGCAGGCAAACTTGCTCAGTGCAGTGGCTGCCTCTCCGGCCACAGATAAGTCTCTATTATCTAGATGTTTCACAAGCGGATGGATGAGCCTGGTTTCTCTAGCAGGGAAGGTCCGAGCAAGGCATCCAATCGATTTTATGCAAGGAATCAAAAGTTGAGATTCAGAATCATCTTCTTGTATAATTCTGAGAAGCTGATCAACCAATGC
>PIMN-16
TTTCGAGACGGCTTTTGGCCTCTGGAAGAAGGCTCTCCAAATGGGGATTCTGAATGAGAGAAACCTGCTTAGATGCCCATTCCAGCGCTGACAATGCTTCTGCTTTGGCAAGAGCTTCACTGTCACCAACATGTAAAGCAAGGTAACAGAGAAGAACCAACGCAGGAACCTGAGCCATCCCTTCCCCAAAGTACACAAGCTGGACCAAGTGCGGAGCACTAGACGACTCAATGATGGCCTTGGAATGCTCCATATGTAGATAATTTTCCCTGCAGGCAAACTTGCTCAGTGCAGTGGCTGCCTCTCCGGCCACAGATAAGTCTCTATTATCTAGATGTTTCACAAGCGGATGGATGAGCCTGGTTTCTCTAGCAGGGAAGGTCCGAGCAAGGCATCCAATCGATTTTATGCAAGGAATCAAAAGTTGAGATTCAGAATCATCTTCTTGTATAATTCTGAGAAGCTGATCAACCAATGC
>PIMN-3
TTTCGAGACGGCTTTTGGCCTCTGGAAGAAGGCTCTCCAAATGGGGATTCTGAATGAGAGAAACCTGCTTAGATGCCCATTCCAGCGCTGACAATGCTTCTGCTTTGGCAAGAGCTTCACTGTCACCAACATGTAAAGCAAGGTAACAGAGAAGAACCAACGCAGGAACCTGAGCCATCCCTTCCCCAAAGTACACAAGCTGGACCAAGTGCGGAGCACTAGACGACTCAATGATGGCCTTGGAATGCTCCATATGTAGATAATTTTCCCTGCAGGCAAACTTGCTCAGTGCAGTGGCTGCCTCTCCGGCCACAGATAAGTCTCTATTATCTAGATGTTTCACAAGCGGATGGATGAGCCTGGTTTCTCTAGCAGGGAAGGTCCGAGCAAGGCATCCAATCGATTTTATGCAAGGAATCAAAAGTTGAGATTCAGAATCATCTTCTTGTATAATTCTGAGAAGCTGATCAACCAATGC
>PIMN-8
TTTCGAGACGGCTTTTGGCCTCTGGAAGAAGGCTCTCCAAATGGGGATTCTGAATGAGAGAAACCTGCTTAGATGCCCATTCCAGCGCTGACAATGCTTCTGCTTTGGCAAGAGCTTCACTGTCACCAACATGTAAAGCAAGGTAACAGAGAAGAACCAACGCAGGAACCTGAGCCATCCCTTCCCCAAAGTACACAAGCTGGACCAAGTGCGGAGCACTAGACGACTCAATGATGGCCTTGGAATGCTCCATATGTAGATAATTTTCCCTGCAGGCAAACTTGCTCAGTGCAGTGGCTGCCTCTCCGGCCACAGATAAGTCTCTATTATCTAGATGTTTCACAAGCGGATGGATGAGCCTGGTTTCTCTAGCAGGGAAGGTCCGAGCAAGGCATCCAATCGATTTTATGCAAGGAATCAAAAGTTGAGATTCAGAATCATCTTCTTGTATAATTCTGAGAAGCTGATCAACCAATGC
>PIMN-12
TTTCGAGACGGCTTTTGGCCTCTGGAAGAAGGCTCTCCAAATGGGGATTCTGAATGAGAGAAACCTGCTTAGATGCCCATTCCAGCGCTGACAATGCTTCTGCTTTGGCAAGAGCTTCACTGTCACCAACATGTAAAGCAAGGTAACAGAGAAGAACCAACGCAGGAACCTGAGCCATCCCTTCCCCAAAGTACACAAGCTGGACCAAGTGCGGAGCACTAGACGACTCAATGATGGCCTTGGAATGCTCCATATGTAGATAATTTTCCCTGCAGGCAAACTTGCTCAGTGCAGTGGCTGCCTCTCCGGCCACAGATAAGTCTCTATTATCTAGATGTTTCACAAGCGGATGGATGAGCCTGGTTTCTCTAGCAGGGAAGGTCCGAGCAAGGCATCCAATCGATTTTATGCAAGGAATCAAAAGTTGAGATTCAGAATCATCTTCTTGTATAATTCTGAGAAGCTGATCAACCAATGC
>PIMN-4
TTTCGAGACGGCTTTTGGCCTCTGGAAGAAGGCTCTCCAAATGGGGATTCTGAATGAGAGAAACCTGCTTAGATGCCCATTCCAGCGCTGACAATGCTTCTGCTTTGGCAAGAGCTTCACTGTCACCAACATGTAAAGCAAGGTAACAGAGAAGAACCAACGCAGGAACCTGAGCCATCCCTTCCCCAAAGTACACAAGCTGGACCAAGTGCGGAGCACTAGACGACTCAATGATGGCCTTGGAATGCTCCATATGTAGATAATTTTCCCTGCAGGCAAACTTGCTCAGTGCAGTGGCTGCCTCTCCGGCCACAGATAAGTCTCTATTATCTAGATGTTTCACAAGCGGATGGATGAGCCTGGTTTCTCTAGCAGGGAAGGTCCGAGCAAGGCATCCAATCGATTTTATGCAAGGAATCAAAAGTTGAGATTCAGAATCATCTTCTTGTATAATTCTGAGAAGCTGATCAACCAATGC
>PIMN-1
TTTCGAGACGGCTTTTGGCCTCTGGAAGAAGGCTCTCCAAATGGGGATTCTGAATGAGAGAAACCTGCTTAGATGCCCATTCCAGCGCTGACAATGCTTCTGCTTTGGCAAGAGCTTCACTGTCACCAACATGTAAAGCAAGGTAACAGAGAAGAACCAACGCAGGAACCTGAGCCATCCCTTCCCCAAAGTACACAAGCTGGACCAAGTGCGGAGCACTAGACGACTCAATGATGGCCTTGGAATGCTCCATATGTAGATAATTTTCCCTGCAGGCAAACTTGCTCAGTGCAGTGGCTGCCTCTCCGGCCACAGATAAGTCTCTATTATCTAGATGTTTCACAAGCGGATGGATGAGCCTGGTTTCTCTAGCAGGGAAGGTCCGAGCAAGGCATCCAATCGATTTTATGCAAGGAATCAAAAGTTGAGATTCAGAATCATCTTCTTGTATAATTCTGAGAAGCTGATCAACCAATGC
>PIMN-5
TTTCGAGACGGCTTTTGGCCTCTGGAAGAAGGCTCTCCAAATGGGGATTCTGAATGAGAGAAACCTGCTTAGATGCCCATTCCAGCGCTGACAATGCTTCTGCTTTGGCAAGAGCTTCACTGTCACCAACATGTAAAGCAAGGTAACAGAGAAGAACCAACGCAGGAACCTGAGCCATCCCTTCCCCAAAGTACACAAGCTGGACCAAGTGCGGAGCACTAGACGACTCAATGATGGCCTTGGAATGCTCCATATGTAGATAATTTTCCCTGCAGGCAAACTTGCTCAGTGCAGTGGCTGCCTCTCCGGCCACAGATAAGTCTCTATTATCTAGATGTTTCACAAGCGGATGGATGAGCCTGGTTTCTCTAGCAGGGAAGGTCCGAGCAAGGCATCCAATCGATTTTATGCAAGGAATCAAAAGTTGAGATTCAGAATCATCTTCTTGTATAATTCTGAGAAGCTGATCAACCAATGC
>PIMN-17
TTTCGAGACGGCTTTTGGCCTCTGGAAGAAGGCTCTCCAAATGGGGATTCTGAATGAGAGAAACCTGCTTAGATGCCCATTCCAGCGCTGACAATGCTTCTGCTTTGGCAAGAGCTTCACTGTCACCAACATGTAAAGCAAGGTAACAGAGAAGAACCAACGCAGGAACCTGAGCCATCCCTTCCCCAAAGTACACAAGCTGGACCAAGTGCGGAGCACTAGACGACTCAATGATGGCCTTGGAATGCTCCATATGTAGATAATTTTCCCTGCAGGCAAACTTGCTCAGTGCAGTGGCTGCCTCTCCGGCCACAGATAAGTCTCTATTATCTAGATGTTTCACAAGCGGATGGATGAGCCTGGTTTCTCTAGCAGGGAAGGTCCGAGCAAGGCATCCAATCGATTTTATGCAAGGAATCAAAAGTTGAGATTCAGAATCATCTTCTTGTATAATTCTGAGAAGCTGATCAACCAATGC
>PIMN-6
TTTCGAGACGGCTTTTGGCCTCTGGAAGAAGGCTCTCCAAATGGGGATTCTGAATGAGAGAAACCTGCTTAGATGCCCATTCCAGCGCTGACAATGCTTCTGCTTTGGCAAGAGCTTCACTGTCACCAACATGTAAAGCAAGGTAACAGAGAAGAACCAACGCAGGAACCTGAGCCATCCCTTCCCCAAAGTACACAAGCTGGACCAAGTGCGGAGCACTAGACGACTCAATGATGGCCTTGGAATGCTCCATATGTAGATAATTTTCCCTGCAGGCAAACTTGCTCAGTGCAGTGGCTGCCTCTCCGGCCACAGATAAGTCTCTATTATCTAGATGTTTCACAAGCGGATGGATGAGCCTGGTTTCTCTAGCAGGGAAGGTCCGAGCAAGGCATCCAATCGATTTTATGCAAGGAATCAAAAGTTGAGATTCAGAATCATCTTCTTGTATAATTCTGAGAAGCTGATCAACCAATGC
>PIMN-10
TTTCGAGACGGCTTTTGGCCTCTGGAAGAAGGCTCTCCAAATGGGGATTCTGAATGAGAGAAACCTGCTTAGATGCCCATTCCAGCGCTGACAATGCTTCTGCTTTGGCAAGAGCTTCACTGTCACCAACATGTAAAGCAAGGTAACAGAGAAGAACCAACGCAGGAACCTGAGCCATCCCTTCCCCAAAGTACACAAGCTGGACCAAGTGCGGAGCACTAGACGACTCAATGATGGCCTTGGAATGCTCCATATGTAGATAATTTTCCCTGCAGGCAAACTTGCTCAGTGCAGTGGCTGCCTCTCCGGCCACAGATAAGTCTCTATTATCTAGATGTTTCACAAGCGGATGGATGAGCCTGGTTTCTCTAGCAGGGAAGGTCCGAGCAAGGCATCCAATCGATTTTATGCAAGGAATCAAAAGTTGAGATTCAGAATCATCTTCTTGTATAATTCTGAGAAGCTGATCAACCAATGC
>PISQ-2
TTTCGAGACGGCTTTTGGCCTCTGGAAGAAGGCTCTCCAAATGGGGATTCTGAATGAGAGAAACCTGCTTAGATGCCCATTCCAGCGCTGACAATGCTTCTGCTTTGGCAAGAGCTTCACTGTCACCAACATGTAAAGCAAGGTAACAGAGAAGAACCAACGCAGGAACCTGAGCCATCCCTTCCCCAAAGTACACAAGCTGGACCAAGTGCGGAGCACTAGACGACTCAATGATGGCCTTGGAATGCTCCATATGTAGATAATTTTCCCTGCAGGCAAACTTGCTCAGTGCAGTGGCTGCCTCTCCGGCCACAGATAAGTCTCTATTATCTAGATGTTTCACAAGCGGATGGATGAGCCTGGTTTCTCTAGCAGGGAAGGTCCGAGCAAGGCATCCAATCGATTTTATGCAGGGAATCAAAAGTTGAGATTCAGAATCATCTTCTTGTATAATTCTGAGAAGCTGATCAACCAATGC
>PISQ-1
TTTCGAGACGGCTTTTGGCCTCTGGAAGAAGGCTCTCCAAATGGGGATTCTGAATGAGAGAAACCTGCTTAGATGCCCATTCCAGCGCTGACAATGCTTCTGCTTTGGCAAGAGCTTCACTGTCACCAACATGTAAAGCAAGGTAACAGAGAAGAACCAACGCAGGAACCTGAGCCATCCCTTCCCCAAAGTACACAAGCTGGACCAAGTGCGGAGCACTAGACGACTCAATGATGGCCTTGGAATGCTCCATATGTAGATAATTTTCCCTGCAGGCAAACTTGCTCAGTGCAGTGGCTGCCTCTCCGGCCACAGATAAGTCTCTATTATCTAGATGTTTCACAAGCGGATGGATGAGCCTGGTTTCTCTAGCAGGGAAGGTCCGAGCAAGGCATCCAATCGATTTTATGCAGGGAATCAAAAGTTGAGATTCAGAATCATCTTCTTGTATAATTCTGAGAAGCTGATCAACCAATGC
>PIST-14
TTTCGAGACGGCTTTTGGCCTCTGGAAGAAGGCTCTCCAAATGGGGATTCTGAATGAGAGAAACCTGCTTAGATGCCCATTCCAGCGCTGACAATGCTTCTGCTTTGGCAAGAGCTTCACTGTCACCAACATGTAAAGCAAGGTAACAGAGAAGAACCAACGCAGGAACCTGAGCCATCCCTTCCCCAAAGTACACAAGCTGGACCAAGTGCGGAGCACTAGACGACTCAATGATGGCCTTGGAATGCTCCATATGTAGATAATTTTCCCTGCAGGCAAACTTGCTCAGTGCAGTGGCTGCCTCTCCGGCCACAGATAAGTCTCTATTATCTAGATGTTTCACAAGCGGATGGATGAGCCTGGTTTCTCTAGCAGGGAAGGTCCGAGCAAGGCATCCAATCGATTTTATGCAAGGAATCAAAAGTTGAGATTCAGAATCATCTTCTTGTATAATTCTGAGAAGCTGATCAACCAATGC
>PIST-9
TTTCGAGACGGCTTTTGGCCTCTGGAAGAAGGCTCTCCAAATGGGGATTCTGAATGAGAGAAACCTGCTTAGATGCCCATTCCAGCGCTGACAATGCTTCTGCTTTGGCAAGAGCTTCACTGTCACCAACATGTAAAGCAAGGTAACAGAGAAGAACCAACGCAGGAACCTGAGCCATCCCTTCCCCAAAGTACACAAGCTGGACCAAGTGCGGAGCACTAGACGACTCAATGATGGCCTTGGAATGCTCCATATGTAGATAATTTTCCCTGCAGGCAAACTTGCTCAGTGCAGTGGCTGCCTCTCCGGCCACAGATAAGTCTCTATTATCTAGATGTTTCACAAGCGGATGGATGAGCCTGGTTTCTCTAGCAGGGAAGGTCCGAGCAAGGCATCCAATCGATTTTATGCAAGGAATCAAAAGTTGAGATTCAGAATCATCTTCTTGTATAATTCTGAGAAGCTGATCAACCAATGC
>PIST-3
TTTCGAGACGGCTTTTGGCCTCTGGAAGAAGGCTCTCCAAATGGGGATTCTGAATGAGAGAAACCTGCTTAGATGCCCATTCCAGCGCTGACAATGCTTCTGCTTTGGCAAGAGCTTCACTGTCACCAACATGTAAAGCAAGGTAACAGAGAAGAACCAACGCAGGAACCTGAGCCATCCCTTCCCCAAAGTACACAAGCTGGACCAAGTGCGGAGCACTAGACGACTCAATGATGGCCTTGGAATGCTCCATATGTAGATAATTTTCCCTGCAGGCAAACTTGCTCAGTGCAGTGGCTGCCTCTCCGGCCACAGATAAGTCTCTATTATCTAGATGTTTCACAAGCGGATGGATGAGCCTGGTTTCTCTAGCAGGGAAGGTCCGAGCAAGGCATCCAATCGATTTTATGCAAGGAATCAAAAGTTGAGATTCAGAATCATCTTCTTGTATAATTCTGAGAAGCTGATCAACCAATGC
>PIST-11
TTTCGAGACGGCTTTTGGCCTCTGGAAGAAGGCTCTCCAAATGGGGATTCTGAATGAGAGAAACCTGCTTAGATGCCCATTCCAGCGCTGACAATGCTTCTGCTTTGGCAAGAGCTTCACTGTCACCAACATGTAAAGCAAGGTAACAGAGAAGAACCAACGCAGGAACCTGAGCCATCCCTTCCCCAAAGTACACAAGCTGGACCAAGTGCGGAGCACTAGACGACTCAATGATGGCCTTGGAATGCTCCATATGTAGATAATTTTCCCTGCAGGCAAACTTGCTCAGTGCAGTGGCTGCCTCTCCGGCCACAGATAAGTCTCTATTATCTAGATGTTTCACAAGCGGATGGATGAGCCTGGTTTCTCTAGCAGGGAAGGTCCGAGCAAGGCATCCAATCGATTTTATGCAAGGAATCAAAAGTTGAGATTCAGAATCATCTTCTTGTATAATTCTGAGAAGCTGATCAACCAATGC
>PIST-13
TTTCGAGACGGCTTTTGGCCTCTGGAAGAAGGCTCTCCAAATGGGGATTCTGAATGAGAGAAACCTGCTTAGATGCCCATTCCAGCGCTGACAATGCTTCTGCTTTGGCAAGAGCTTCACTGTCACCAACATGTAAAGCAAGGTAACAGAGAAGAACCAACGCAGGAACCTGAGCCATCCCTTCCCCAAAGTACACAAGCTGGACCAAGTGCGGAGCACTAGACGACTCAATGATGGCCTTGGAATGCTCCATATGTAGATAATTTTCCCTGCAGGCAAACTTGCTCAGTGCAGTGGCTGCCTCTCCGGCCACAGATAAGTCTCTATTATCTAGATGTTTCACAAGCGGATGGATGAGCCTGGTTTCTCTAGCAGGGAAGGTCCGAGCAAGGCATCCAATCGATTTTATGCAAGGAATCAAAAGTTGAGATTCAGAATCATCTTCTTGTATAATTCTGAGAAGCTGATCAACCAATGC
>PIST-5
TTTCGAGACGGCTTTTGGCCTCTGGAAGAAGGCTCTCCAAATGGGGATTCTGAATGAGAGAAACCTGCTTAGATGCCCATTCCAGCGCTGACAATGCTTCTGCTTTGGCAAGAGCTTCACTGTCACCAACATGTAAAGCAAGGTAACAGAGAAGAACCAACGCAGGAACCTGAGCCATCCCTTCCCCAAAGTACACAAGCTGGACCAAGTGCGGAGCACTAGACGACTCAATGATGGCCTTGGAATGCTCCATATGTAGATAATTTTCCCTGCAGGCAAACTTGCTCAGTGCAGTGGCTGCCTCTCCGGCCACAGATAAGTCTCTATTATCTAGATGTTTCACAAGCGGATGGATGAGCCTGGTTTCTCTAGCAGGGAAGGTCCGAGCAAGGCATCCAATCGATTTTATGCAAGGAATCAAAAGTTGAGATTCAGAATCATCTTCTTGTATAATTCTGAGAAGCTGATCAACCAATGC
>PIST-1
TTTCGAGACGGCTTTTGGCCTCTGGAAGAAGGCTCTCCAAATGGGGATTCTGAATGAGAGAAACCTGCTTAGATGCCCATTCCAGCGCTGACAATGCTTCTGCTTTGGCAAGAGCTTCACTGTCACCAACATGTAAAGCAAGGTAACAGAGAAGAACCAACGCAGGAACCTGAGCCATCCCTTCCCCAAAGTACACAAGCTGGACCAAGTGCGGAGCACTAGACGACTCAATGATGGCCTTGGAATGCTCCATATGTAGATAATTTTCCCTGCAGGCAAACTTGCTCAGTGCAGTGGCTGCCTCTCCGGCCACAGATAAGTCTCTATTATCTAGATGTTTCACAAGCGGATGGATGAGCCTGGTTTCTCTAGCAGGGAAGGTCCGAGCAAGGCATCCAATCGATTTTATGCAAGGAATCAAAAGTTGAGATTCAGAATCATCTTCTTGTATAATTCTGAGAAGCTGATCAACCAATGC
>PIST-7
TTTCGAGACGGCTTTTGGCCTCTGGAAGAAGGCTCTCCAAATGGGGATTCTGAATGAGAGAAACCTGCTTAGATGCCCATTCCAGCGCTGACAATGCTTCTGCTTTGGCAAGAGCTTCACTGTCACCAACATGTAAAGCAAGGTAACAGAGAAGAACCAACGCAGGAACCTGAGCCATCCCTTCCCCAAAGTACACAAGCTGGACCAAGTGCGGAGCACTAGACGACTCAATGATGGCCTTGGAATGCTCCATATGTAGATAATTTTCCCTGCAGGCAAACTTGCTCAGTGCAGTGGCTGCCTCTCCGGCCACAGATAAGTCTCTATTATCTAGATGTTTCACAAGCGGATGGATGAGCCTGGTTTCTCTAGCAGGGAAGGTCCGAGCAAGGCATCCAATCGATTTTATGCAAGGAATCAAAAGTTGAGATTCAGAATCATCTTCTTGTATAATTCTGAGAAGCTGATCAACCAATGC
>PIST-19
TTTCGAGACGGCTTTTGGCCTCTGGAAGAAGGCTCTCCAAATGGGGATTCTGAATGAGAGAAACCTGCTTAGATGCCCATTCCAGCGCTGACAATGCTTCTGCTTTGGCAAGAGCTTCACTGTCACCAACATGTAAAGCAAGGTAACAGAGAAGAACCAACGCAGGAACCTGAGCCATCCCTTCCCCAAAGTACACAAGCTGGACCAAGTGCGGAGCACTAGACGACTCAATGATGGCCTTGGAATGCTCCATATGTAGATAATTTTCCCTGCAGGCAAACTTGCTCAGTGCAGTGGCTGCCTCTCCGGCCACAGATAAGTCTCTATTATCTAGATGTTTCACAAGCGGATGGATGAGCCTGGTTTCTCTAGCAGGGAAGGTCCGAGCAAGGCATCCAATCGATTTTATGCAAGGAATCAAAAGTTGAGATTCAGAATCATCTTCTTGTATAATTCTGAGAAGCTGATCAACCAATGC
>PIST-2
TTTCGAGACGGCTTTTGGCCTCTGGAAGAAGGCTCTCCAAATGGGGATTCTGAATGAGAGAAACCTGCTTAGATGCCCATTCCAGCGCTGACAATGCTTCTGCTTTGGCAAGAGCTTCACTGTCACCAACATGTAAAGCAAGGTAACAGAGAAGAACCAACGCAGGAACCTGAGCCATCCCTTCCCCAAAGTACACAAGCTGGACCAAGTGCGGAGCACTAGACGACTCAATGATGGCCTTGGAATGCTCCATATGTAGATAATTTTCCCTGCAGGCAAACTTGCTCAGTGCAGTGGCTGCCTCTCCGGCCACAGATAAGTCTCTATTATCTAGATGTTTCACAAGCGGATGGATGAGCCTGGTTTCTCTAGCAGGGAAGGTCCGAGCAAGGCATCCAATCGATTTTATGCAAGGAATCAAAAGTTGAGATTCAGAATCATCTTCTTGTATAATTCTGAGAAGCTGATCAACCAATGC
>PIST-8
TTTCGAGACGGCTTTTGGCCTCTGGAAGAAGGCTCTCCAAATGGGGATTCTGAATGAGAGAAACCTGCTTAGATGCCCATTCCAGCGCTGACAATGCTTCTGCTTTGGCAAGAGCTTCACTGTCACCAACATGTAAAGCAAGGTAACAGAGAAGAACCAACGCAGGAACCTGAGCCATCCCTTCCCCAAAGTACACAAGCTGGACCAAGTGCGGAGCACTAGACGACTCAATGATGGCCTTGGAATGCTCCATATGTAGATAATTTTCCCTGCAGGCAAACTTGCTCAGTGCAGTGGCTGCCTCTCCGGCCACAGATAAGTCTCTATTATCTAGATGTTTCACAAGCGGATGGATGAGCCTGGTTTCTCTAGCAGGGAAGGTCCGAGCAAGGCATCCAATCGATTTTATGCAAGGAATCAAAAGTTGAGATTCAGAATCATCTTCTTGTATAATTCTGAGAAGCTGATCAACCAATGC
>PICH-X3
TTTCGAGACGGCTTTTGGCCTCTGGAAGAAGGCTCTCCAAATGGGGATTCTGAATGAGAGAAACCTGCTTAGATGCCCATTCCAGCGCTGACAATGCTTCTGCTTTGGCAAGAGCTTCACTGTCACCAACATGTAAAGCAAGGTAACAGAGAAGAACCAACGCAGGAACCTGAGCCATCCCTTCCCCAAAGTACACAAGCTGGACCAAGTGCGGAGCACTAGACGACTCAATGATGGCCTTGGAATGCTCCATATGTAGATAATTTTCCCTGCAGGCAAACTTGCTCAGTGCAGTGGCTGCCTCTCCGGCCACAGATAAGTCTCTATTATCTAGATGTTTCACAAGCGGATGGATGAGCCTGGTTTCTCTAGCAGGGAAGGTCCGAGCAAGGCATCCAATCGATTTTATGCAAGGAATCAAAAGTTGAGATTCAGAATCATCTTCTTGTATAATTCTGAGAAGCTGATCAACCAATGC
>PIST-10
TTTCGAGACGGCTTTTGGCCTCTGGAAGAAGGCTCTCCAAATGGGGATTCTGAATGAGAGAAACCTGCTTAGATGCCCATTCCAGCGCTGACAATGCTTCTGCTTTGGCAAGAGCTTCACTGTCACCAACATGTAAAGCAAGGTAACAGAGAAGAACCAACGCAGGAACCTGAGCCATCCCTTCCCCAAAGTACACAAGCTGGACCAAGTGCGGAGCACTAGACGACTCAATGATGGCCTTGGAATGCTCCATATGTAGATAATTTTCCCTGCAGGCAAACTTGCTCAGTGCAGTGGCTGCCTCTCCGGCCACAGATAAGTCTCTATTATCTAGATGTTTCACAAGCGGATGGATGAGCCTGGTTTCTCTAGCAGGGAAGGTCCGAGCAAGGCATCCAATCGATTTTATGCAAGGAATCAAAAGTTGAGATTCAGAATCATCTTCTTGTATAATTCTGAGAAGCTGATCAACCAATGC
>PIST-12
TTTCGAGACGGCTTTTGGCCTCTGGAAGAAGGCTCTCCAAATGGGGATTCTGAATGAGAGAAACCTGCTTAGATGCCCATTCCAGCGCTGACAATGCTTCTGCTTTGGCAAGAGCTTCACTGTCACCAACATGTAAAGCAAGGTAACAGAGAAGAACCAACGCAGGAACCTGAGCCATCCCTTCCCCAAAGTACACAAGCTGGACCAAGTGCGGAGCACTAGACGACTCAATGATGGCCTTGGAATGCTCCATATGTAGATAATTTTCCCTGCAGGCAAACTTGCTCAGTGCAGTGGCTGCCTCTCCGGCCACAGATAAGTCTCTATTATCTAGATGTTTCACAAGCGGATGGATGAGCCTGGTTTCTCTAGCAGGGAAGGTCCGAGCAAGGCATCCAATCGATTTTATGCAAGGAATCAAAAGTTGAGATTCAGAATCATCTTCTTGTATAATTCTGAGAAGCTGATCAACCAATGC
>PIST-6
TTTCGAGACGGCTTTTGGCCTCTGGAAGAAGGCTCTCCAAATGGGGATTCTGAATGAGAGAAACCTGCTTAGATGCCCATTCCAGCGCTGACAATGCTTCTGCTTTGGCAAGAGCTTCACTGTCACCAACATGTAAAGCAAGGTAACAGAGAAGAACCAACGCAGGAACCTGAGCCATCCCTTCCCCAAAGTACACAAGCTGGACCAAGTGCGGAGCACTAGACGACTCAATGATGGCCTTGGAATGCTCCATATGTAGATAATTTTCCCTGCAGGCAAACTTGCTCAGTGCAGTGGCTGCCTCTCCGGCCACAGATAAGTCTCTATTATCTAGATGTTTCACAAGCGGATGGATGAGCCTGGTTTCTCTAGCAGGGAAGGTCCGAGCAAGGCATCCAATCGATTTTATGCAAGGAATCAAAAGTTGAGATTCAGAATCATCTTCTTGTATAATTCTGAGAAGCTGATCAACCAATGC
>PIST-15
TTTCGAGACGGCTTTTGGCCTCTGGAAGAAGGCTCTCCAAATGGGGATTCTGAATGAGAGAAACCTGCTTAGATGCCCATTCCAGCGCTGACAATGCTTCTGCTTTGGCAAGAGCTTCACTGTCACCAACATGTAAAGCAAGGTAACAGAGAAGAACCAACGCAGGAACCTGAGCCATCCCTTCCCCAAAGTACACAAGCTGGACCAAGTGCGGAGCACTAGACGACTCAATGATGGCCTTGGAATGCTCCATATGTAGATAATTTTCCCTGCAGGCAAACTTGCTCAGTGCAGTGGCTGCCTCTCCGGCCACAGATAAGTCTCTATTATCTAGATGTTTCACAAGCGGATGGATGAGCCTGGTTTCTCTAGCAGGGAAGGTCCGAGCAAGGCATCCAATCGATTTTATGCAAGGAATCAAAAGTTGAGATTCAGAATCATCTTCTTGTATAATTCTGAGAAGCTGATCAACCAATGC
>PISB-8
TTTCGAGACGGCTTTTGGCCTCTGGAAGAAGGCTCTCCAAATGGGGATTCTGAATGAGAGAAACCTGCTTAGATGCCCATTCCAGCGCTGACAATGCTTCTGCTTTGGCAAGAGCTTCACTGTCACCAACATGTAAAGCAAGGTAACAGAGAAGAACCAACGCAGGAACCTGAGCCATCCCTTCCCCAAAGTACACAAGCTGGACCAAGTGCGGAGCACTAGACGACTCAATGATGGCCTTGGAATGCTCCATATGTAGATAATTTTCCCTGCAGGCAAACTTGCTCAGTGCAGTGGCTGCCTCTCCGGCCACAGATAAGTCTCTATTATCTAGATGTTTCACAAGCGGATGGATGAGCCTGGTTTCTCTAGCAGGGAAGGTCCGAGCAAGGCATCCAATCGATTTTATGCAAGGAATCAAAAGTTGAGATTCAGAATCATCTTCTTGTATAATTCTGAGAAGCTGATCAACCAATGC
>PISB-12
TTTCGAGACGGCTTTTGGCCTCTGGAAGAAGGCTCTCCAAATGGGGATTCTGAATGAGAGAAACCTGCTTAGATGCCCATTCCAGCGCTGACAATGCTTCTGCTTTGGCAAGAGCTTCACTGTCACCAACATGTAAAGCAAGGTAACAGAGAAGAACCAACGCAGGAACCTGAGCCATCCCTTCCCCAAAGTACACAAGCTGGACCAAGTGCGGAGCACTAGACGACTCAATGATGGCCTTGGAATGCTCCATATGTAGATAATTTTCCCTGCAGGCAAACTTGCTCAGTGCAGTGGCTGCCTCTCCGGCCACAGATAAGTCTCTATTATCTAGATGTTTCACAAGCGGATGGATGAGCCTGGTTTCTCTAGCAGGGAAGGTCCGAGCAAGGCATCCAATCGATTTTATGCAAGGAATCAAAAGTTGAGATTCAGAATCATCTTCTTGTATAATTCTGAGAAGCTGATCAACCAATGC
>PISB-15
TTTCGAGACGGCTTTTGGCCTCTGGAAGAAGGCTCTCCAAATGGGGATTCTGAATGAGAGAAACCTGCTTAGATGCCCATTCCAGCGCTGACAATGCTTCTGCTTTGGCAAGAGCTTCACTGTCACCAACATGTAAAGCAAGGTAACAGAGAAGAACCAACGCAGGAACCTGAGCCATCCCTTCCCCAAAGTACACAAGCTGGACCAAGTGCGGAGCACTAGACGACTCAATGATGGCCTTGGAATGCTCCATATGTAGATAATTTTCCCTGCAGGCAAACTTGCTCAGTGCAGTGGCTGCCTCTCCGGCCACAGATAAGTCTCTATTATCTAGATGTTTCACAAGCGGATGGATGAGCCTGGTTTCTCTAGCAGGGAAGGTCCGAGCAAGGCATCCAATCGATTTTATGCAAGGAATCAAAAGTTGAGATTCAGAATCATCTTCTTGTATAATTCTGAGAAGCTGATCAACCAATGC
>PISB-7
TTTCGAGACGGCTTTTGGCCTCTGGAAGAAGGCTCTCCAAATGGGGATTCTGAATGAGAGAAACCTGCTTAGATGCCCATTCCAGCGCTGACAATGCTTCTGCTTTGGCAAGAGCTTCACTGTCACCAACATGTAAAGCAAGGTAACAGAGAAGAACCAACGCAGGAACCTGAGCCATCCCTTCCCCAAAGTACACAAGCTGGACCAAGTGCGGAGCACTAGACGACTCAATGATGGCCTTGGAATGCTCCATATGTAGATAATTTTCCCTGCAGGCAAACTTGCTCAGTGCAGTGGCTGCCTCTCCGGCCACAGATAAGTCTCTATTATCTAGATGTTTCACAAGCGGATGGATGAGCCTGGTTTCTCTAGCAGGGAAGGTCCGAGCAAGGCATCCAATCGATTTTATGCAAGGAATCAAAAGTTGAGATTCAGAATCATCTTCTTGTATAATTCTGAGAAGCTGATCAACCAATGC
>PISB-17
TTTCGAGACGGCTTTTGGCCTCTGGAAGAAGGCTCTCCAAATGGGGATTCTGAATGAGAGAAACCTGCTTAGATGCCCATTCCAGCGCTGACAATGCTTCTGCTTTGGCAAGAGCTTCACTGTCACCAACATGTAAAGCAAGGTAACAGAGAAGAACCAACGCAGGAACCTGAGCCATCCCTTCCCCAAAGTACACAAGCTGGACCAAGTGCGGAGCACTAGACGACTCAATGATGGCCTTGGAATGCTCCATATGTAGATAATTTTCCCTGCAGGCAAACTTGCTCAGTGCAGTGGCTGCCTCTCCGGCCACAGATAAGTCTCTATTATCTAGATGTTTCACAAGCGGATGGATGAGCCTGGTTTCTCTAGCAGGGAAGGTCCGAGCAAGGCATCCAATCGATTTTATGCAAGGAATCAAAAGTTGAGATTCAGAATCATCTTCTTGTATAATTCTGAGAAGCTGATCAACCAATGC
>PISB-18
TTTCGAGACGGCTTTTGGCCTCTGGAAGAAGGCTCTCCAAATGGGGATTCTGAATGAGAGAAACCTGCTTAGATGCCCATTCCAGCGCTGACAATGCTTCTGCTTTGGCAAGAGCTTCACTGTCACCAACATGTAAAGCAAGGTAACAGAGAAGAACCAACGCAGGAACCTGAGCCATCCCTTCCCCAAAGTACACAAGCTGGACCAAGTGCGGAGCACTAGACGACTCAATGATGGCCTTGGAATGCTCCATATGTAGATAATTTTCCCTGCAGGCAAACTTGCTCAGTGCAGTGGCTGCCTCTCCGGCCACAGATAAGTCTCTATTATCTAGATGTTTCACAAGCGGATGGATGAGCCTGGTTTCTCTAGCAGGGAAGGTCCGAGCAAGGCATCCAATCGATTTTATGCAAGGAATCAAAAGTTGAGATTCAGAATCATCTTCTTGTATAATTCTGAGAAGCTGATCAACCAATGC
>PISB-10
TTTCGAGACGGCTTTTGGCCTCTGGAAGAAGGCTCTCCAAATGGGGATTCTGAATGAGAGAAACCTGCTTAGATGCCCATTCCAGCGCTGACAATGCTTCTGCTTTGGCAAGAGCTTCACTGTCACCAACATGTAAAGCAAGGTAACAGAGAAGAACCAACGCAGGAACCTGAGCCATCCCTTCCCCAAAGTACACAAGCTGGACCAAGTGCGGAGCACTAGACGACTCAATGATGGCCTTGGAATGCTCCATATGTAGATAATTTTCCCTGCAGGCAAACTTGCTCAGTGCAGTGGCTGCCTCTCCGGCCACAGATAAGTCTCTATTATCTAGATGTTTCACAAGCGGATGGATGAGCCTGGTTTCTCTAGCAGGGAAGGTCCGAGCAAGGCATCCAATCGATTTTATGCAAGGAATCAAAAGTTGAGATTCAGAATCATCTTCTTGTATAATTCTGAGAAGCTGATCAACCAATGC
>PISB-1
TTTCGAGACGGCTTTTGGCCTCTGGAAGAAGGCTCTCCAAATGGGGATTCTGAATGAGAGAAACCTGCTTAGATGCCCATTCCAGCGCTGACAATGCTTCTGCTTTGGCAAGAGCTTCACTGTCACCAACATGTAAAGCAAGGTAACAGAGAAGAACCAACGCAGGAACCTGAGCCATCCCTTCCCCAAAGTACACAAGCTGGACCAAGTGCGGAGCACTAGACGACTCAATGATGGCCTTGGAATGCTCCATATGTAGATAATTTTCCCTGCAGGCAAACTTGCTCAGTGCAGTGGCTGCCTCTCCGGCCACAGATAAGTCTCTATTATCTAGATGTTTCACAAGCGGATGGATGAGCCTGGTTTCTCTAGCAGGGAAGGTCCGAGCAAGGCATCCAATCGATTTTATGCAAGGAATCAAAAGTTGAGATTCAGAATCATCTTCTTGTATAATTCTGAGAAGCTGATCAACCAATGC
>PISB-6
TTTCGAGACGGCTTTTGGCCTCTGGAAGAAGGCTCTCCAAATGGGGATTCTGAATGAGAGAAACCTGCTTAGATGCCCATTCCAGCGCTGACAATGCTTCTGCTTTGGCAAGAGCTTCACTGTCACCAACATGTAAAGCAAGGTAACAGAGAAGAACCAACGCAGGAACCTGAGCCATCCCTTCCCCAAAGTACACAAGCTGGACCAAGTGCGGAGCACTAGACGACTCAATGATGGCCTTGGAATGCTCCATATGTAGATAATTTTCCCTGCAGGCAAACTTGCTCAGTGCAGTGGCTGCCTCTCCGGCCACAGATAAGTCTCTATTATCTAGATGTTTCACAAGCGGATGGATGAGCCTGGTTTCTCTAGCAGGGAAGGTCCGAGCAAGGCATCCAATCGATTTTATGCAAGGAATCAAAAGTTGAGATTCAGAATCATCTTCTTGTATAATTCTGAGAAGCTGATCAACCAATGC
>PISB-16
TTTCGAGACGGCTTTTGGCCTCTGGAAGAAGGCTCTCCAAATGGGGATTCTGAATGAGAGAAACCTGCTTAGATGCCCATTCCAGCGCTGACAATGCTTCTGCTTTGGCAAGAGCTTCACTGTCACCAACATGTAAAGCAAGGTAACAGAGAAGAACCAACGCAGGAACCTGAGCCATCCCTTCCCCAAAGTACACAAGCTGGACCAAGTGCGGAGCACTAGACGACTCAATGATGGCCTTGGAATGCTCCATATGTAGATAATTTTCCCTGCAGGCAAACTTGCTCAGTGCAGTGGCTGCCTCTCCGGCCACAGATAAGTCTCTATTATCTAGATGTTTCACAAGCGGATGGATGAGCCTGGTTTCTCTAGCAGGGAAGGTCCGAGCAAGGCATCCAATCGATTTTATGCAAGGAATCAAAAGTTGAGATTCAGAATCATCTTCTTGTATAATTCTGAGAAGCTGATCAACCAATGC
>PISB-13
TTTCGAGACGGCTTTTGGCCTCTGGAAGAAGGCTCTCCAAATGGGGATTCTGAATGAGAGAAACCTGCTTAGATGCCCATTCCAGCGCTGACAATGCTTCTGCTTTGGCAAGAGCTTCACTGTCACCAACATGTAAAGCAAGGTAACAGAGAAGAACCAACGCAGGAACCTGAGCCATCCCTTCCCCAAAGTACACAAGCTGGACCAAGTGCGGAGCACTAGACGACTCAATGATGGCCTTGGAATGCTCCATATGTAGATAATTTTCCCTGCAGGCAAACTTGCTCAGTGCAGTGGCTGCCTCTCCGGCCACAGATAAGTCTCTATTATCTAGATGTTTCACAAGCGGATGGATGAGCCTGGTTTCTCTAGCAGGGAAGGTCCGAGCAAGGCATCCAATCGATTTTATGCAAGGAATCAAAAGTTGAGATTCAGAATCATCTTCTTGTATAATTCTGAGAAGCTGATCAACCAATGC
>PISB-5
TTTCGAGACGGCTTTTGGCCTCTGGAAGAAGGCTCTCCAAATGGGGATTCTGAATGAGAGAAACCTGCTTAGATGCCCATTCCAGCGCTGACAATGCTTCTGCTTTGGCAAGAGCTTCACTGTCACCAACATGTAAAGCAAGGTAACAGAGAAGAACCAACGCAGGAACCTGAGCCATCCCTTCCCCAAAGTACACAAGCTGGACCAAGTGCGGAGCACTAGACGACTCAATGATGGCCTTGGAATGCTCCATATGTAGATAATTTTCCCTGCAGGCAAACTTGCTCAGTGCAGTGGCTGCCTCTCCGGCCACAGATAAGTCTCTATTATCTAGATGTTTCACAAGCGGATGGATGAGCCTGGTTTCTCTAGCAGGGAAGGTCCGAGCAAGGCATCCAATCGATTTTATGCAAGGAATCAAAAGTTGAGATTCAGAATCATCTTCTTGTATAATTCTGAGAAGCTGATCAACCAATGC
>PISB-3
TTTCGAGACGGCTTTTGGCCTCTGGAAGAAGGCTCTCCAAATGGGGATTCTGAATGAGAGAAACCTGCTTAGATGCCCATTCCAGCGCTGACAATGCTTCTGCTTTGGCAAGAGCTTCACTGTCACCAACATGTAAAGCAAGGTAACAGAGAAGAACCAACGCAGGAACCTGAGCCATCCCTTCCCCAAAGTACACAAGCTGGACCAAGTGCGGAGCACTAGACGACTCAATGATGGCCTTGGAATGCTCCATATGTAGATAATTTTCCCTGCAGGCAAACTTGCTCAGTGCAGTGGCTGCCTCTCCGGCCACAGATAAGTCTCTATTATCTAGATGTTTCACAAGCGGATGGATGAGCCTGGTTTCTCTAGCAGGGAAGGTCCGAGCAAGGCATCCAATCGATTTTATGCAAGGAATCAAAAGTTGAGATTCAGAATCATCTTCTTGTATAATTCTGAGAAGCTGATCAACCAATGC
>PISB-4
TTTCGAGACGGCTTTTGGCCTCTGGAAGAAGGCTCTCCAAATGGGGATTCTGAATGAGAGAAACCTGCTTAGATGCCCATTCCAGCGCTGACAATGCTTCTGCTTTGGCAAGAGCTTCACTGTCACCAACATGTAAAGCAAGGTAACAGAGAAGAACCAACGCAGGAACCTGAGCCATCCCTTCCCCAAAGTACACAAGCTGGACCAAGTGCGGAGCACTAGACGACTCAATGATGGCCTTGGAATGCTCCATATGTAGATAATTTTCCCTGCAGGCAAACTTGCTCAGTGCAGTGGCTGCCTCTCCGGCCACAGATAAGTCTCTATTATCTAGATGTTTCACAAGCGGATGGATGAGCCTGGTTTCTCTAGCAGGGAAGGTCCGAGCAAGGCATCCAATCGATTTTATGCAAGGAATCAAAAGTTGAGATTCAGAATCATCTTCTTGTATAATTCTGAGAAGCTGATCAACCAATGC
>PISB-11
TTTCGAGACGGCTTTTGGCCTCTGGAAGAAGGCTCTCCAAATGGGGATTCTGAATGAGAGAAACCTGCTTAGATGCCCATTCCAGCGCTGACAATGCTTCTGCTTTGGCAAGAGCTTCACTGTCACCAACATGTAAAGCAAGGTAACAGAGAAGAACCAACGCAGGAACCTGAGCCATCCCTTCCCCAAAGTACAGAAGCTGGACCAAGTGCGGAGCACTAGACGACTCAATGATGGCCTTGGAATGCTCCATATGTAGATAATTTTCCCTGCAGGCAAACTTGCTCAGTGCAGTGGCTGCCTCTCCGGCCACAGATAAGTCTCTATTATCTAGATGTTTCACAAGCGGATGGATGAGCCTGGTTTCTCTAGCAGGGAAGGTCCGAGCAAGGCATCCAATCGATTTTATGCAAGGAATCAAAAGTTGAGATTCAGAATCATCTTCTTGTATAATTCTGAGAAGCTGATCAACCAATGC
>PILA-17
TTTCGAGACGGCTTTTGGCCTCTGGAAGAAGGCTCTCCAAATGGGGATTCTGAATGAGAGAAACCTGCTTAGATGCCCATTCCAGCGCTGACAATGCTTCTGCTTTGGCAAGAGCTTCACTGTCACCAACATGTAAAGCAAGGTAACAGAGAAGAACCAACGCAGGAACCTGAGCCATCCCTTCCCCAAAGTACACAAGCTGGACCAAGTGCGGAGCACTAGACGACTCAATGATGGCCTTGGAATGCTCCATATGTAGATAATTTTCCCTGCAGGCAAACTTGCTCAGTGCAGTGGCTGCCTCTCCGGCCACAGATAAGTCTCTATTATCTAGATGTTTCACAAGCGGATGGATAAGCCTGGTTTCTCTAGCAGGGAAGGTCCGAGCAAGGCATCCAATCGATTTTATGCAAGGAATCAAAAGTTGAGATTCAGAATCATCTTCTTGTATAATTCTGAGAAGCTGATCAACCAATGC
>PILA-24
TTTCGAGACGGCTTTTGGCCTCTGGAAGAAGGCTCTCCAAATGGGGATTCTGAATGAGAGAAACCTGCTTAGATGCCCATTCCAGCGCTGACAATGCTTCTGCTTTGGCAAGAGCTTCACTGTCACCAACATGTAAAGCAAGGTAACAGAGAAGAACCAACGCAGGAACCTGAGCCATCCCTTCCCCAAAGTACACAAGCTGGACCAAGTGCGGAGCACTAGACGACTCAATGATGGCCTTGGAATGCTCCATATGTAGATAATTTTCCCTGCAGGCAAACTTGCTCAGTGCAGTGGCTGCCTCTCCGGCCACAGATAAGTCTCTATTATCTAGATGTTTCACAAGCGGATGGATAAGCCTGGTTTCTCTAGCAGGGAAGGTCCGAGCAAGGCATCCAATCGATTTTATGCAAGGAATCAAAAGTTGAGATTCAGAATCATCTTCTTGTATAATTCTGAGAAGCTGATCAACCAATGC
>PILA-26
TTTCGAGACGGCTTTTGGCCTCTGGAAGAAGGCTCTCCAAATGGGGATTCTGAATGAGAGAAACCTGCTTAGATGCCCATTCCAGCGCTGACAATGCTTCTGCTTTGGCAAGAGCTTCACTGTCACCAACATGTAAAGCAAGGTAACAGAGAAGAACCAACGCAGGAACCTGAGCCATCCCTTCCCCAAAGTACACAAGCTGGACCAAGTGCGGAGCACTAGACGACTCAATGATGGCCTTGGAATGCTCCATATGTAGATAATTTTCCCTGCAGGCAAACTTGCTCAGTGCAGTGGCTGCCTCTCCGGCCACAGATAAGTCTCTATTATCTAGATGTTTCACAAGCGGATGGATAAGCCTGGTTTCTCTAGCAGGGAAGGTCCGAGCAAGGCATCCAATCGATTTTATGCAAGGAATCAAAAGTTGAGATTCAGAATCATCTTCTTGTATAATTCTGAGAAGCTGATCAACCAATGC
>PILA-18
TTTCGAGACGGCTTTTGGCCTCTGGAAGAAGGCTCTCCAAATGGGGATTCTGAATGAGAGAAACCTGCTTAGATGCCCATTCCAGCGCTGACAATGCTTCTGCTTTGGCAAGAGCTTCACTGTCACCAACATGTAAAGCAAGGTAACAGAGAAGAACCAACGCAGGAACCTGAGCCATCCCTTCCCCAAAGTACACAAGCTGGACCAAGTGCGGAGCACTAGACGACTCAATGATGGCCTTGGAATGCTCCATATGTAGATAATTTTCCCTGCAGGCAAACTTGCTCAGTGCAGTGGCTGCCTCTCCGGCCACAGATAAGTCTCTATTATCTAGATGTTTCACAAGCGGATGGATAAGCCTGGTTTCTCTAGCAGGGAAGGTCCGAGCAAGGCATCCAATCGATTTTATGCAAGGAATCAAAAGTTGAGATTCAGAATCATCTTCTTGTATAATTCTGAGAAGCTGATCAACCAATGC
>PILA-29
TTTCGAGACGGCTTTTGGCCTCTGGAAGAAGGCTCTCCAAATGGGGATTCTGAATGAGAGAAACCTGCTTAGATGCCCATTCCAGCGCTGACAATGCTTCTGCTTTGGCAAGAGCTTCACTGTCACCAACATGTAAAGCAAGGTAACAGAGAAGAACCAACGCAGGAACCTGAGCCATCCCTTCCCCAAAGTACACAAGCTGGACCAAGTGCGGAGCACTAGACGACTCAATGATGGCCTTGGAATGCTCCATATGTAGATAATTTTCCCTGCAGGCAAACTTGCTCAGTGCAGTGGCTGCCTCTCCGGCCACAGATAAGTCTCTATTATCTAGATGTTTCACAAGCGGATGGATAAGCCTGGTTTCTCTAGCAGGGAAGGTCCGAGCAAGGCATCCAATCGATTTTATGCAAGGAATCAAAAGTTGAGATTCAGAATCATCTTCTTGTATAATTCTGAGAAGCTGATCAACCAATGC
>PILA-28
TTTCGAGACGGCTTTTGGCCTCTGGAAGAAGGCTCTCCAAATGGGGATTCTGAATGAGAGAAACCTGCTTAGATGCCCATTCCAGCGCTGACAATGCTTCTGCTTTGGCAAGAGCTTCACTGTCACCAACATGTAAAGCAAGGTAACAGAGAAGAACCAACGCAGGAACCTGAGCCATCCCTTCCCCAAAGTACACAAGCTGGACCAAGTGCGGAGCACTAGACGACTCAATGATGGCCTTGGAATGCTCCATATGTAGATAATTTTCCCTGCAGGCAAACTTGCTCAGTGCAGTGGCTGCCTCTCCGGCCACAGATAAGTCTCTATTATCTAGATGTTTCACAAGCGGATGGATAAGCCTGGTTTCTCTAGCAGGGAAGGTCCGAGCAAGGCATCCAATCGATTTTATGCAAGGAATCAAAAGTTGAGATTCAGAATCATCTTCTTGTATAATTCTGAGAAGCTGATCAACCAATGC
>PILA-21
TTTCGAGACGGCTTTTGGCCTCTGGAAGAAGGCTCTCCAAACGGGGATTCTGAATGAGAGAAACCTGCTTAGATGCCCATTCCAGCGCTGACAATGCTTCTGCTTTGGCAAGAGCTTCACTGTCACCAACATGTAAAGCAAGGTAACAGAGAAGAACCAACGCAGGAACCTGAGCCATCCCTTCCCCAAAGTACACAAGCTGGACCAAGTGCGGAGCACTAGACGACTCAATGATGGCCTTGGAATGCTCCATATGTAGATAATTTTCCCTGCAGGCAAACTTGCTCAGTGCAGTGGCTGCCTCTCCGGCCACAGATAAGTCTCTATTATCTAGATGTTTCACAAGCGGATGGATGAGCCTGGTTTCTCTAGCAGGGAAGGTCCGAGCAAGGCATCCAATCGATTTTATGCAAGGAATCAAAAGTTGAGATTCAGAATCATCTTCTTGTATAATTCTGAGAAGCTGATCAACCAATGC
>PILA-27
TTTCGAGACGGCTTTTGGCCTCTGGAAGAAGGCTCTCCAAATGGGGATTCTGAATGAGAGAAACCTGCTTAGATGCCCATTCCAGCGCTGACAATGCTTCTGCTTTGGCAAGAGCTTCACTGTCACCAACATGTAAAGCAAGGTAACAGAGAAGAACCAACGCAGGAACCTGAGCCATCCCTTCCCCAAAGTACACAAGCTGGACCAAGTGCGGAGCACTAGACGACTCAATGATGGCCTTGGAATGCTCCATATGTAGATAATTTTCCCTGCAGGCAAACTTGCTCAGTGCAGTGGCTGCCTCTCCGGCCACAGATAAGTCTCTATTATCTAGATGTTTCACAAGCGGATGGATAAGCCTGGTTTCTCTAGCAGGGAAGGTCCGAGCAAGGCATCCAATCGATTTTATGCAAGGAATCAAAAGTTGAGATTCAGAATCATCTTCTTGTATAATTCTGAGAAGCTGATCAACCAATGC
>PILA-20
TTTCGAGACGGCTTTTGGCCTCTGGAAGAAGGCTCTCCAAATGGGGATTCTGAATGAGAGAAACCTGCTTAGATGCCCATTCCAGCGCTGACAATGCTTCTGCTTTGGCAAGAGCTTCACTGTCACCAACATGTAAAGCAAGGTAACAGAGAAGAACCAACGCAGGAACCTGAGCCATCCCTTCCCCAAAGTACACAAGCTGGACCAAGTGCGGAGCACTAGACGACTCAATGATGGCCTTGGAATGCTCCATATGTAGATAATTTTCCCTGCAGGCAAACTTGCTCAGTGCAGTGGCTGCCTCTCCGGCCACAGATAAGTCTCTATTATCTAGATGTTTCACAAGCGGATGGATAAGCCTGGTTTCTCTAGCAGGGAAGGTCCGAGCAAGGCATCCAATCGATTTTATGCAAGGAATCAAAAGTTGAGATTCAGAATCATCTTCTTGTATAATTCTGAGAAGCTGATCAACCAATGC
>PILA-19
TTTCGAGACGGCTTTTGGCCTCTGGAAGAAGGCTCTCCAAATGGGGATTCTGAATGAGAGAAACCTGCTTAGATGCCCATTCCAGCGCTGACAATGCTTCTGCTTTGGCAAGAGCTTCACTGTCACCAACATGTAAAGCAAGGTAACAGAGAAGAACCAACGCAGGAACCTGAGCCATCCCTTCCCCAAAGTACACAAGCTGGACCAAGTGCGGAGCACTAGACGACTCAATGATGGCCTTGGAATGCTCCATATGTAGATAATTTTCCCTGCAGGCAAACTTGCTCAGTGCAGTGGCTGCCTCTCCGGCCACAGATAAGTCTCTATTATCTAGATGTTTCACAAGCGGATGGATAAGCCTGGTTTCTCTAGCAGGGAAGGTCCGAGCAAGGCATCCAATCGATTTTATGCAAGGAATCAAAAGTTGAGATTCAGAATCATCTTCTTGTATAATTCTGAGAAGCTGATCAACCAATGC
>PILA-23
TTTCGAGACGGCTTTTGGCCTCTGGAAGAAGGCTCTCCAAATGGGGATTCTGAATGAGAGAAACCTGCTTAGATGCCCATTCCAGCGCTGACAATGCTTCTGCTTTGGCAAGAGCTTCACTGTCACCAACATGTAAAGCAAGGTAACAGAGAAGAACCAACGCAGGAACCTGAGCCATCCCTTCCCCAAAGTACACAAGCTGGACCAAGTGCGGAGCACTAGACGACTCAATGATGGCCTTGGAATGCTCCATATGTAGATAATTTTCCCTGCAGGCAAACTTGCTCAGTGCAGTGGCTGCCTCTCCGGCCACAGATAAGTCTCTATTATCTAGATGTTTCACAAGCGGATGGATAAGCCTGGTTTCTCTAGCAGGGAAGGTCCGAGCAAGGCATCCAATCGATTTTATGCAAGGAATCAAAAGTTGAGATTCAGAATCATCTTCTTGTATAATTCTGAGAAGCTGATCAACCAATGC
>PILA-22
TTTCGAGACGGCTTTTGGCCTCTGGAAGAAGGCTCTCCAAATGGGGATTCTGAATGAGAGAAACCTGCTTAGATGCCCATTCCAGCGCTGACAATGCTTCTGCTTTGGCAAGAGCTTCACTGTCACCAACATGTAAAGCAAGGTAACAGAGAAGAACCAACGCAGGAACCTGAGCCATCCCTTCCCCAAAGTACACAAGCTGGACCAAGTGCGGAGCACTAGACGACTCAATGATGGCCTTGGAATGCTCCATATGTAGATAATTTTCCCTGCAGGCAAACTTGCTCAGTGCAGTGGCTGCCTCTCCGGCCACAGATAAGTCTCTATTATCTAGATGTTTCACAAGCGGATGGATAAGCCTGGTTTCTCTAGCAGGGAAGGTCCGAGCAAGGCATCCAATCGATTTTATGCAAGGAATCAAAAGTTGAGATTCAGAATCATCTTCTTGTATAATTCTGAGAAGCTGATCAACCAATGC
>PIAL-AO
TTTCGAGACGGCTTTTGGCCTCTGGAAGAAGGCTCTCCAAATGGGGATTCTGAATGAGAGAAACCTGCTTAGATGCCCATTCCAGCGCTGACAATGCTTCTGCTTTGGCAAGAGCTTCACTGTCACCAACATGTAAAGCAAGGTAACAGAGAAGAACCAACGCAGGAACCTGAGCCATCCCTTCCCCAAAGTACACAAGCTGGACCAAGTGCGGAGCACTAGACGACTCAATGATGGCCTTGGAATGCTCCATATGTAGATAATTTTCCCTGCAGGCAAACTTGCTCAGTGCAGTGGCTGCCTCTCCGGCCACAGATAAGTCTCTATTATCTAGATGTTTCACAAGCGGATGGATGAGCCTGGTTTCTCTAGCAGGGAAGGTCCGAGCAAGGCATCCAATCGATTTTATGCAAGGAATCAAAAGTTGAGATTCAGAATCATCTTCTTGTATAATTCTGAGAAGCTGATCAACCAATGC
