# Supplementary material for: An empirical evaluation of two-stage species tree inference strategies using a multilocus dataset from North American pines
Source: BMC Evol Biol. 2014 Mar 29;14:67. doi: 10.1186/1471-2148-14-67 (PMC4021425; doi:10.1186/1471-2148-14-67)
Supplement: Additional file 3 — Zip archive containing data filesDp,Dp,0,Ds,Ds,0, and a description of these files. [file 1471-2148-14-67-S3.zip › DeGiorgioEtAl_2014_AdditionalFile1/Dataset_Dp/0_4105_01.fas]

>PIAL-8
TGCATGTTTCATCCACAGTACTCAAAACAGGCCGCTAGTATTCACTTGAAGTCACTTCTCTGATGAAGATATATCAACGAAAAACAAACTTCTGAATAGATCACTCTACCACTTGAATTGCCGGAGATGAAAACTGGTTTTACCCTATCTTATGAAAATGCCTGTAATAAGCAGACATTTTTTCTTGTTTATGGGGAAGTATGCTGCATCAAAGTTAACAACCTGAACTCCTATATCTCCTAGCAGAAATTTAGTATGTTAGCAAATTCAATTGGCATTTGTTGTTCATAGAAGTAAAGTATTCAGACATCCACGACAGGGACATCTCTATGCATTCTCTTTTGAACAGCTTTCACCGCTGCAACTCTTGCTGCAGTGGCTGCTTTGGTGGCAGCTGCAACAGCTTTGTTGACCCTTTCATCAACTCTTGGCACTTCAAATGCTTTTGCTGCTG
>PIAL-13
TGCATGTTTCATCCACAGTACTCAAAACAGGCCGCTAGTATTCACTTGAAGTCACTTCTCTGATGAAGATATATCAACGAAAAACAAACTTCTGAATAGATCACTCTACCACTTGAATTGCCGGAGATGAAAACTGGTTTTACCCTATCTTATGAAAATGCCTGTAATAAGCAGACATTTTTTCTTGTTTATGGGGAAGTATGCTGCATCAAAGTTAACAACCTGAACTCCTATATCTCCTAGCAGAAATTTAGTATGTTAGCAAATTCAATTGGCATTTGTTGTTCATAGAAGTAAAGTATTCAGACATCCACGACAGGGACATCTCTATGCATTCTCTTTTGAACAGCTTTCACCGCTGCAACTCTTGCTGCAGTGGCTGCTTTGGTGGCAGCTGCAACAGCTTTGTTGACCCTTTCATCAACTCTTGGCACTTCAAATGCTTTTGCTGCTG
>PIAL-5
TGCATGTTTCATCCACAGTACTCAAAACAGGCCGCTAGTATTCACTTGAAGTCACTTCTCTGATGAAGATATATCAACGAAAAACAAACTTCTGAATAGATCACTCTACCACTTGAATTGCCGGAGATGAAAACTGGTTTTACCCTATCTTATGAAAATGCCTGTAATAAGCAGACATTTTTTCTTGTTTATGGGGAAGTATGCTGCATCAAAGTTAACAACCTGAACTCCTATATCTCCTAGCAGAAATTTAGTATGTTAGCAAATTCAATTGGCATTTGTTGTTCATAGAAGTAAAGTATTCAGACATCCACGACAGGGACATCTCTATGCATTCTCTTTTGAACAGCTTTCACCGCTGCAACTCTTGCTGCAGTGGCTGCTTTGGTGGCAGCTGCAACAGCTTTGTTGACCCTTTCATCAACTCTTGGCACTTCAAATGCTTTTGCTGCTG
>PIAL-16
TGCATGTTTCATCCACAGTACTCAAAACAGGCCGCTAGTATTCACTTGAAGTCACTTCTCTGATGAAGATATATCAACGAAAAACAAACTTCTGAATAGATCACTCTACCACTTGAATTGCCGGAGATGAAAACTGGTTTTACCCTATCTTATGAAAATGCCTGTAATAAGCAGACATTTTTTCTTGTTTATGGGGAAGTATCCTGCATCAAAGTTAACAACCTGAACTCCTATATCTCCTAGCAGAAATTTAGTATGTTAGCAAATTCAATTGGCATTTGTTGTTCATAGAAGTAAAGTATTCAGACATCCACGACAGGGACATCTCTATGCATTCTCTTTTGAACAGCTTTCACCGCTGCAACTCTTGCTGCAGTGGCTGCTTTGGTGGCAGCTGCAACAGCTTTGTTGACCCTTTCATCAACTCTTGGCACTTCAAATGCTTTTGCTGCTG
>PIAL-9
TGCATGTTTCATCCACAGTACTCAAAACAGGCCGCTAGTATTCACTTGAAGTCACTTCTCTGATGAAGATATATCAACGAAAAACAAACTTCTGAATAGATCACTCTACCACTTGAATTGCCGGAGATGAAAACTGGTTTTACCCTATCTTATGAAAATGCCTGTAATAAGCAGACATTTTTTCTTGTTTATGGGGAAGTATGCTGCATCAAAGTTAACAACCTGAACTCCTATATCTCCTAGCAGAAATTTAGTATGTTAGCAAATTCAATTGGCATTTGTTGTTCATAGAAGTAAAGTATTCAGACATCCACGACAGGGACATCTCTATGCATTCTCTTTTGAACAGCTTTCACCGCTGCAACTCTTGCTGCAGTGGCTGCTTTGGTGGCAGCTGCAACAGCTTTGTTGACCCTTTCATCAACTCTTGGCACTTCAAATGCTTTTGCTGCTG
>PIAL-10
TGCATGTTTCATCCACAGTACTCAAAACAGGCCGCTAGTATTCACTTGAAGTCACTTCTCTGATGAAGATATATCAACGAAAAACAAACTTCTGAATAGATCACTCTACCACTTGAATTGCCGGAGATGAAAACTGGTTTTACCCTATCTTATGAAAATGCCTGTAATAAGCAGACATTTTTTCTTGTTTATGGGGAAGTATGCTGCATCAAAGTTAACAACCTGAACTCCTATATCTCCTAGCAGAAATTTAGTATGTTAGCAAATTCAATTGGCATTTGTTGTTCATAGAAGTAAAGTATTCAGACATCCACGACAGGGACATCTCTATGCATTCTCTTTTGAACAGCTTTCACCGCTGCAACTCTTGCTGCAGTGGCTGCTTTGGTGGCAGCTGCAACAGCTTTGTTGACCCTTTCATCAACTCTTGGCACTTCAAATGCTTTTGCTGCTG
>PIAL-6
TGCATGTTTCATCCACAGTACTCAAAACAGGCCGCTAGTATTCACTTGAAGTCACTTCTCTGATGAAGATATATCAACGAAAAACAAACTTCTGAATAGATCACTCTACCACTTGAATTGCCGGAGATGAAAACTGGTTTTACCCTATCTTATGAAAATGCCTGTAATAAGCAGACATTTTTTCTTGTTTATGGGGAAGTATGCTGCATCAAAGTTAACAACCTGAACTCCTATATCTCCTAGCAGAAATTTAGTATGTTAGCAAATTCAATTGGCATTTGTTGTTCATAGAAGTAAAGTATTCAGACATCCACGACAGGGACATCTCTATGCATTCTCTTTTGAACAGCTTTCACCGCTGCAACTCTTGCTGCAGTGGCTGCTTTGGTGGCAGCTGCAACAGCTTTGTTGACCCTTTCATCAACTCTTGGCACTTCAAATGCTTTTGCTGCTG
>PIAL-17
NNNNNNNNNNNNNNNNNNNNNNNNNNNNNNNNNGCTAGTATTCACTTGAAGTCACTTCTCTGATGAAGATATATCAACGAAAAACAAACTTCTGAATAGATCACTCTACCACTTGAATTGCCGGAGATGAAAACTGGTTTTACCCTATCTTATGAAAATGCCTGTAATAAGCAGACATTTTTTCTTGTTTATGGGGAAGTATGCTGCATCAAAGTTAACAACCTGAACTCCTATATCTCCTAGCAGAAATTTAGTATGTTAGCAAATTCAATTGGCATTTGTTGTTCATAGAAGTAAAGTATTCAGACATCCACGACAGGGACATCTCTATGCATTCTCTTTTGAACAGCTTTCACCGCTGCAACTCTTGCTGCAGTGGCTGCTTTGGTGGCAGCTGCAACAGCTTTGTTGACCCTTTCATCAACTCTTGGCACTTCAAATGCTTTTGCTGCTG
>PIAL-2
TGCATGTTTCATCCACAGTACTCAAAACAGGCCGCTAGTATTCACTTGAAGTCACTTCTCTGATGAAGATATATCAACGAAAAACAAACTTCTGAATAGATCACTCTACCACTTGAATTGCCGGAGATGAAAACTGGTTTTACCCTATCTTATGAAAATGCCTGTAATAAGCAGACATTTTTTCTTGTTTATGGGGAAGTATGCTGCATCAAAGTTAACAACCTGAACTCCTATATCTCCTAGCAGAAATTTAGTATGTTAGCAAATTCAATTGGCATTTGTTGTTCATAGAAGTAAAGTATTCAGACATCCACGACAGGGACATCTCTATGCATTCTCTTTTGAACAGCTTTCACCGCTGCAACTCTTGCTGCAGTGGCTGCTTTGGTGGCAGCTGCAACAGCTTTGTTGACCCTTTCATCAACTCTTGGCACTTCAAATGCTTTTGCTGCTG
>PIAL-7
TGCATGTTTCATCCACAGTACTCAAAACAGGCCGCTAGTATTCACTTGAAGTCACTTCTCTGATGAAGATATATCAACGAAAAACAAACTTCTGAATAGATCACTCTACCACTTGAATTGCCGGAGATGAAAACTGGTTTTACCCTATCTTATGAAAATGCCTGTAATAAGCAGACATTTTTTCTTGTTTATGGGGAAGTATGCTGCATCAAAGTTAACAACCTGAACTCCTATATCTCCTAGCAGAAATTTAGTATGTTAGCAAATTCAATTGGCATTTGTTGTTCATAGAAGTAAAGTATTCAGACATCCACGACAGGGACATCTCTATGCATTCTCTTTTGAACAGCTTTCACCGCTGCAACTCTTGCTGCAGTGGCTGCTTTGGTGGCAGCTGCAACAGCTTTGTTGACCCTTTCATCAACTCTTGGCACTTCAAATGCTTTTGCTGCTG
>PIAL-3
TGCATGTTTCATCCACAGTACTCAAAACAGGCCGCTAGTATTCACTTGAAGTCACTTCTCTGATGAAGATATATCAACGAAAAACAAACTTCTGAATAGATCACTCTACCACTTGAATTGCCGGAGATGAAAACTGGTTTTACCCTATCTTATGAAAATGCCTGTAATAAGCAGACATTTTTTCTTGTTTATGGGGAAGTATGCTGCATCAAAGTTAACAACCTGAACTCCTATATCTCCTAGCAGAAATTTAGTATGTTAGCAAATTCAATTGGCATTTGTTGTTCATAGAAGTAAAGTATTCAGACATCCACGACAGGGACATCTCTATGCATTCTCTTTTGAACAGCTTTCACCGCTGCAACTCTTGCTGCAGTGGCTGCTTTGGTGGCAGCTGCAACAGCTTTGTTGACCCTTTCATCAACTCTTGGCACTTCAAATGCTTTTGCTGCTG
>PIAL-15
TGCATGTTTCATCCACAGTACTCAAAACAGGCCGCTAGTATTCACTTGAAGTCACTTCTCTGATGAAGATATATCAACGAAAAACAAACTTCTGAATAGATCACTCTACCACTTGAATTGCCGGAGATGAAAACTGGTTTTACCCTATCTTATGAAAATGCCTGTAATAAGCAGACATTTTTTCTTGTTTATGGGGAAGTATGCTGCATCAAAGTTAACAACCTGAACTCCTATATCTCCTAGCAGAAATTTAGTATGTTAGCAAATTCAATTGGCATTTGTTGTTCATAGAAGTAAAGTATTCAGACATCCACGACAGGGACATCTCTATGCATTCTCTTTTGAACAGCTTTCACCGCTGCAACTCTTGCTGCAGTGGCTGCTTTGGTGGCAGCTGCAACAGCTTTGTTGACCCTTTCATCAACTCTTGGCACTTCAAATGCTTTTGCTGCTG
>PIAL-4
TGCATGTTTCATCCACAGTACTCAAAACAGGCCGCTAGTATTCACTTGAAGTCACTTCTCTGATGAAGATATATCAACGAAAAACAAACTTCTGAATAGATCACTCTACCACTTGAATTGCCGGAGATGAAAACTGGTTTTACCCTATCTTATGAAAATGCCTGTAATAAGCAGACATTTTTTCTTGTTTATGGGGAAGTATGCTGCATCAAAGTTAACAACCTGAACTCCTATATCTCCTAGCAGAAATTTAGTATGTTAGCAAATTCAATTGGCATTTGTTGTTCATAGAAGTAAAGTATTCAGACATCCACGACAGGGACATCTCTATGCATTCTCTTTTGAACAGCTTTCACCGCTGCAACTCTTGCTGCAGTGGCTGCTTTGGTGGCAGCTGCAACAGCTTTGTTGACCCTTTCATCAACTCTTGGCACTTCAAATGCTTTTGCTGCTG
>PIAY-16
TGCATGTTTCATCCACAGTACTCAAAACAGGCCGCTAGTATTCACTTGAAGTCACTTCTCTGATGAAGATATATCAACGAAAAACAAACTTCTGAATAGATCACTCTACCACTTGAATTGCCGGAGATGAAAACTGGTTTTACCCTATCTTATGAAAATGCCTGTAATAAGCAGACATTTTTTCTTGTTTATGGGGAAGTATGCTGCATCAAAGTTAACAACCTGAACTCCTATATCTCCTAGCAGAAATTTAGTATGTTAGCAAATTCAATTGGCATTTGTTGTTCATAGAAGTAAAGTATTCAGACATCCACGACAGGGACATCTCTATGCATTCTCTTTTGAACAGCTTTCACCGCTGCAACTCTTGCTGCAGTGGCTGCTTTGGTGGCAGCTGCAACAGCTTTGTTGACCCTTTCATCAACTCTTGGCACTTCAAATGCTTTTGCTGCTG
>PIAY-4
TGCATGTTTCATCCACAGTACTCAAAACAGGCCGCTAGTATTCACTTGAAGTCACTTCTCTGATGAAGATATATCAACGAAAAACAAACTTCTGAATAGATCACTCTACCACTTGAATTGCCGGAGATGAAAACTGGTTTTACCCTATCTTATGAAAATGCCTGTAATAAGCAGACATCTTTTCTTGTTTATGGGGAAGTATGCTGCATCAAAGTTAACAACCTGAACTCCTATATCTCCTAGCAGAAATTTAGTATGTTAGCAAATTCAATTGGCATTTGTTGTTCATAGAAGTAAAGTATTCAGACATCCACGACAGGGACATCTCTATGCATTCTCTTTTGAACAGCTTTCACCGCTGCAACTCTTGCTGCAGTGGCTGCTTTGGTGGCAGCTGCAACAGCTTTGTTGACCCTTTCATCAACTCTTGGCACTTCAAATGCTTTTGCTGCTG
>PIAY-15
TGCATGTTTCATCCACAGTACTCAAAACAGGCCGCTAGTATTCACTTGAAGTCACTTCTCTGATGAAGATATATCAACGAAAAACAAACTTCTGAATAGATCACTCTACCACTTGAATTGCCGGAGATGAAAACTGGTTTTACCCTATCTTATGAAAATGCCTGTAATAAGCAGACATCTTTTCTTGTTTATGGGGAAGTATGCTGCATCAAAGTTAACAACCTGAACTCCTATATCTCCTAGCAGAAATTTAGTATGTTAGCAAATTCAATTGGCATTTGTTGTTCATAGAAGTAAAGTATTCAGACATCCACGACAGGGACATCTCTATGCATTCTCTTTTGAACAGCTTTCACCGCTGCAACTCTTGCTGCAGTGGCTGCTTTGGTGGCAGCTGCAACAGCTTTGTTGACCCTTTCATCAACTCTTGGCACTTCAAATGCTTTTGCTGCTG
>PIAY-1
TGCATGTTTCATCCACAGTACTCAAAACAGGCCGCTAGTATTCACTTGAAGTCACTTCTCTGATGAAGATATATCAACGAAAAACAAACTTCTGAATAGATCACTCTACCACTTGAATTGCCGGAGATGAAAACTGGTTTTACCCTATCTTATGAAAATGCCTGTAATAAGCAGACATCTTTTCTTGTTTATGGGGAAGTATGCTGCATCAAAGTTAACAACCTGAACTCCTATATCTCCTAGCAGAAATTTAGTATGTTAGCAAATTCAATTGGCATTTGTTGTTCATAGAAGTAAAGTATTCAGACATCCACGACAGGGACATCTCTATGCATTCTCTTTTGAACAGCTTTCACCGCTGCAACTCTTGCTGCAGTGGCTGCTTTGGTGGCAGCTGCAACAGCTTTGTTGACCCTTTCATCAACTCTTGGCACTTCAAATGCTTTTGCTGCTG
>PIAY-3
TGCATGTTTCATCCACAGTACTCAAAACAGGCCGCTAGTATTCACTTGAAGTCACTTCTCTGATGAAGATATATCAACGAAAAACAAACTTCTGAATAGATCACTCTACCACTTGAATTGCCGGAGATGAAAACTGGTTTTACCCTATCTTATGAAAATGCCTGTAATAAGCAGACATTTTTTCTTGTTTATGGGGAAGTATGCTGCATCAAAGTTAACAACCTGAACTCCTATATCTCCTAGCAGAAATTTAGTATGTTAGCAAATTCAATTGGCATTTGTTGTTCATAGAAGTAAAGTATTCAGACATCCACGACAGGGACATCTCTATGCATTCTCTTTTGAACAGCTTTCACCGCTGCAACTCTTGCTGCAGTGGCTGCTTTGGTGGCAGCTGCAACAGCTTTGTTGACCCTTTCATCAACTCTTGGCACTTCAAATGCTTTTGCTGCTG
>PIAY-19
TGCATGTTTCATCCACAGTACTCAAAACAGGCCGCTAGTATTCACTTGAAGTCACTTCTCTGATGAAGATATATCAACGAAAAACAAACTTCTGAATAGATCACTCTACCACTTGAATTGCCGGAGATGAAAACTGGTTTTACCCTATCTTATGAAAATGCCTGTAATAAGCAGACATCTTTTCTTGTTTATGGGGAAGTATGCTGCATCAAAGTTAACAACCTGAACTCCTATATCTCCTAGCAGAAATTTAGTATGTTAGCAAATTCAATTGGCATTTGTTGTTCATAGAAGTAAAGTATTCAGACATCCACGACAGGGACATCTCTATGCATTCTCTTTTGAACAGCTTTCACCGCTGCAACTCTTGCTGCAGTGGCTGCTTTGGTGGCAGCTGCAACAGCTTTGTTGACCCTTTCATCAACTCTTGGCACTTCAAATGCTTTTGCTGCTG
>PIAY-17
TGCATGTTTCATCCACAGTACTCAAAACAGGCCGCTAGTATTCACTTGAAGTCACTTCTCTGATGAAGATATATCAACGAAAAACAAACTTCTGAATAGATCACTCTACCACTTGAATTGCCGGAGATGAAAACTGGTTTTACCCTATCTTATGAAAATGCCTGTAATAAGCAGACATTTTTTCTTGTTTATGGGGAAGTATGCTGCATCAAAGTTAACAACCTGAACTCCTATATCTCCTAGCAGAAATTTAGTATGTTAGCAAATTCAATTGGCATTTGTTGTTCATAGAAGTAAAGTATTCAGACATCCACGACAGGGACATCTCTATGCATTCTCTTTTGAACAGCTTTCACCGCTGCAACTCTTGCTGCAGTGGCTGCTTTGGTGGCAGCTGCAACAGCTTTGTTGACCCTTTCATCAACTCTTGGCACTTCAAATGCTTTTGCTGCTG
>PIAY-10
TGCATGTTTCATCCACAGTACTCAAAACAGGCCGCTAGTATTCACTTGAAGTCACTTCTCTGATGAAGATATATCAACGAAAAACAAACTTCTGAATAGATCACTCTACCACTTGAATTGCCGGAGATGAAAACTGGTTTTACCCTATCTTATGAAAATGCCTGTAATAAGCAGACATCTTTTCTTGTTTATGGGGAAGTATGCTGCATCAAAGTTAACAACCTGAACTCCTATATCTCCTAGCAGAAATTTAGTATGTTAGCAAATTCAATTGGCATTTGTTGTTCATAGAAGTAAAGTATTCAGACATCCACGACAGGGACATCTCTATGCATTCTCTTTTGAACAGCTTTCACCGCTGCAACTCTTGCTGCAGTGGCTGCTTTGGTGGCAGCTGCAACAGCTTTGTTGACCCTTTCATCAACTCTTGGCACTTCAAATGCTTTTGCTGCTG
>PIAY-18
TGCATGTTTCATCCACAGTACTCAAAACAGGCCGCTAGTATTCACTTGAAGTCACTTCTCTGATGAAGATATATCAACGAAAAACAAACTTCTGAATAGATCACTCTACCACTTGAATTGCCGGAGATGAAAACTGGTTTTACCCTATCTTATGAAAATGCCTGTAATAAGCAGACATCTTTTCTTGTTTATGGGGAAGTATGCTGCATCAAAGTTAACAACCTGAACTCCTATATCTCCTAGCAGAAATTTAGTATGTTAGCAAATTCAATTGGCATTTGTTGTTCATAGAAGTAAAGTATTCAGACATCCACGACAGGGACATCTCTATGCATTCTCTTTTGAACAGCTTTCACCGCTGCAACTCTTGCTGCAGTGGCTGCTTTGGTGGCAGCTGCAACAGCTTTGTTGACCCTTTCATCAACTCTTGGCACTTCAAATGCTTTTGCTGCTG
>PIAY-9
TGCATGTTTCATCCACAGTACTCAAAACAGGCCGCTAGTATTCACTTGAAGTCACTTCTCTGATGAAGATATATCAACGAAAAACAAACTTCTGAATAGATCACTCTACCACTTGAATTGCCGGAGATGAAAACTGGTTTTACCCTATCTTATGAAAATGCCTGTAATAAGCAGACATTTTTTCTTGTTTATGGGGAAGTATGCTGCATCAAAGTTAACAACCTGAACTCCTATATCTCCTAGCAGAAATTTAGTATGTTAGCAAATTCAATTGGCATTTGTTGTTCATAGAAGTAAAGTATTCAGACATCCACGACAGGGACATCTCTATGCATTCTCTTTTGAACAGCTTTCACCGCTGCAACTCTTGCTGCAGTGGCTGCTTTGGTGGCAGCTGCAACAGCTTTGTTGACCCTTTCATCAACTCTTGGCACTTCAAATGCTTTTGCTGCTG
>PIAY-8
TGCATGTTTCATCCACAGTACTCAAAACAGGCCGCTAGTATTCACTTGAAGTCACTTCTCTGATGAAGATATATCAACGAAAAACAAACTTCTGAATAGATCACTCTACCACTTGAATTGCCGGAGATGAAAACTGGTTTTACCCTATCTTATGAAAATGCCTGTAATAAGCAGACATCTTTTCTTGTTTATGGGGAAGTATGCTGCATCAAAGTTAACAACCTGAACTCCTATATCTCCTAGCAGAAATTTAGTATGTTAGCAAATTCAATTGGCATTTGTTGTTCATAGAAGTAAAGTATTCAGACATCCACGACAGGGACATCTCTATGCATTCTCTTTTGAACAGCTTTCACCGCTGCAACTCTTGCTGCAGTGGCTGCTTTGGTGGCAGCTGCAACAGCTTTGTTGACCCTTTCATCAACTCTTGGCACTTCAAATGCTTTTGCTGCTG
>PIAY-2
TGCATGTTTCATCCACAGTACTCAAAACAGGCCGCTAGTATTCACTTGAAGTCACTTCTCTGATGAAGATATATCAACGAAAAACAAACTTCTGAATAGATCACTCTACCACTTGAATTGCCGGAGATGAAAACTGGTTTTACCCTATCTTATGAAAATGCCTGTAATAAGCAGACATCTTTTCTTGTTTATGGGGAAGTATGCTGCATCAAAGTTAACAACCTGAACTCCTATATCTCCTAGCAGAAATTTAGTATGTTAGCAAATTCAATTGGCATTTGTTGTTCATAGAAGTAAAGTATTCAGACATCCACGACAGGGACATCTCTATGCATTCTCTTTTGAACAGCTTTCACCGCTGCAACTCTTGCTGCAGTGGCTGCTTTGGTGGCAGCTGCAACAGCTTTGTTGACCCTTTCATCAACTCTTGGCACTTCAAATGCTTTTGCTGCTG
>PIAY-7
TGCATGTTTCATCCACAGTACTCAAAACAGGCCGCTAGTATTCACTTGAAGTCACTTCTCTGATGAAGATATATCAACGAAAAACAAACTTCTGAATAGATCACTCTACCACTTGAATTGCCGGAGATGAAAACTGGTTTTACCCTATCTTATGAAAATGCCTGTAATAAGCAGACATCTTTTCTTGTTTATGGGGAAGTATGCTGCATCAAAGTTAACAACCTGAACTCCTATATCTCCTAGCAGAAATTTAGTATGTTAGCAAATTCAATTGGCATTTGTTGTTCATAGAAGTAAAGTATTCAGACATCCACGACAGGGACATCTCTATGCATTCTCTTTTGAACAGCTTTCACCGCTGCAACTCTTGCTGCAGTGGCTGCTTTGGTGGCAGCTGCAACAGCTTTGTTGACCCTTTCATCAACTCTTGGCACTTCAAATGCTTTTGCTGCTG
>PIAY-6
TGCATGTTTCATCCACAGTACTCAAAACAGGCCGCTAGTATTCACTTGAAGTCACTTCTCTGATGAAGATATATCAACGAAAAACAAACTTCTGAATAGATCACTCTACCACTTGAATTGCCGGAGATGAAAACTGGTTTTACCCTATCTTATGAAAATGCCTGTAATAAGCAGACATCTTTTCTTGTTTATGGGGAAGTATGCTGCATCAAAGTTAACAACCTGAACTCCTATATCTCCTAGCAGAAATTTAGTATGTTAGCAAATTCAATTGGCATTTGTTGTTCATAGAAGTAAAGTATTCAGACATCCACGACAGGGACATCTCTATGCATTCTCTTTTGAACAGCTTTCACCGCTGCAACTCTTGCTGCAGTGGCTGCTTTGGTGGCAGCTGCAACAGCTTTGTTGACCCTTTCATCAACTCTTGGCACTTCAAATGCTTTTGCTGCTG
>PIAY-13
TGCATGTTTCATCCACAGTACTCAAAACAGGCCGCTAGTATTCACTTGAAGTCACTTCTCTGATGAAGATATATCAACGAAAAACAAACTTCTGAATAGATCACTCTACCACTTGAATTGCCGGAGATGAAAACTGGTTTTACCCTATCTTATGAAAATGCCTGTAATAAGCAGACATTTTTTCTTGTTTATGGGGAAGTATGCTGCATCAAAGTTAACAACCTGAACTCCTATATCTCCTAGCAGAAATTTAGTATGTTAGCAAATTCAATTGGCATTTGTTGTTCATAGAAGTAAAGTATTCAGACATCCACGACAGGGACATCTCTATGCATTCTCTTTTGAACAGCTTTCACCGCTGCAACTCTTGCTGCAGTGGCTGCTTTGGTGGCAGCTGCAACAGCTTTGTTGACCCTTTCATCAACTCTTGGCACTTCAAATGCTTTTGCTGCTG
>PIAY-5
TGCATGTTTCATCCACAGTACTCAAAACAGGCCGCTAGTATTCACTTGAAGTCACTTCTCTGATGAAGATATATCAACGAAAAACAAACTTCTGAATAGATCACTCTACCACTTGAATTGCCGGAGATGAAAACTGGTTTTACCCTATCTTATGAAAATGCCTGTAATAAGCAGACATTTTTTCTTGTTTATGGGGAAGTATGCTGCATCAAAGTTAACAACCTGAACTCCTATATCTCCTAGCAGAAATTTAGTATGTTAGCAAATTCAATTGGCATTTGTTGTTCATAGAAGTAAAGTATTCAGACATCCACGACAGGGACATCTCTATGCATTCTCTTTTGAACAGCTTTCACCGCTGCAACTCTTGCTGCAGTGGCTGCTTTGGTGGCAGCTGCAACAGCTTTGTTGACCCTTTCATCAACTCTTGGCACTTCAAATGCTTTTGCTGCTG
>PIAY-14
TGCATGTTTCATCCACAGTACTCAAAACAGGCCGCTAGTATTCACTTGAAGTCACTTCTCTGATGAAGATATATCAACGAAAAACAAACTTCTGAATAGATCACTCTACCACTTGAATTGCCGGAGATGAAAACTGGTTTTACCCTATCTTATGAAAATGCCTGTAATAAGCAGACATCTTTTCTTGTTTATGGGGAAGTATGCTGCATCAAAGTTAACAACCTGAACTCCTATATCTCCTAGCAGAAATTTAGTATGTTAGCAAATTCAATTGGCATTTGTTGTTCATAGAAGTAAAGTATTCAGACATCCACGACAGGGACATCTCTATGCATTCTCTTTTGAACAGCTTTCACCGCTGCAACTCTTGCTGCAGTGGCTGCTTTGGTGGCAGCTGCAACAGCTTTGTTGACCCTTTCATCAACTCTTGGCACTTCAAATGCTTTTGCTGCTG
>PIBU-1
TGCATGTTTCATCCACAGTACTCAAAACAGGCCGCTAGTATTCACTTGAAGTCACTTCTCTGATGAAGATATATCAACGAAAAACAAACTTCTGAATAGATCACTCTACCACTTGAATTGCCGGAGATGAAAACTGGTTTTATCCTATCTTATGAAAATGCCTGTAATAAGCAGACATTTTTTCTTGTTTATGGGGAGGTATGCTGCATCAAAGTTAACAACCTGAACTCCTATATCTCCTAGCAGAAATTTAGTATGTTAGCAAATTCAATTGGCATTTGTTGCTCATAGAAGTAAAGTATTCAGACATCCACGACAGGGACATCTCTATGCATTCTCTTTTGAACAGCTTTCACCGCTGCAACTCTTGCTGCAGTGGCTGCTTTGGTGGCAGCTGCAACAGCTTTGTTGACCCTTTCATCAACTCTTGGCACTTCAAATGCTTTTGCTGCTG
>PIFL-1
TGCATGTTTCATCCACAGTACTCAAAACAGGCCGCTAGTATTCACTTGAAGTCACTTCTCTGATGAAGATATATCAACGAAAAACAAACTTCTGAATAGATCACTCTACCACTTGAATTGCCGGAGATGAAAACTGGTTTTACCCTATCTTATGAAAATGCCTGTAATAAGCAGACATCTTTTCTTGTTTATGGGGAAGTATGCTGCATCAAAGTTAACAACCTGAACTCCTATATCTCCTAGCAGAAATTTAGTATGTTAGCAAATTCAATTGGCATTTGTTGTTCATAGAAGTAAAGTATTCAGACATCCACGACAGGGACATCTCTATGCATTCTCTTTTGAACAGCTTTCACCGCTGCAACTCTTGCTGCAGTGGCTGCTTTGGTGGCAGCTGCAACAGCTTTGTTGACCCTTTCATCAACTCTTGGCACTTCAAATGCTTTTGCTGCTG
>PIFL-9
TGCATGTTTCATCCACAGTACTCAAAACAGGCCGCTAGTATTCACTTGAAGTCACTTCTCTGATGAAGATATATCAACGAAAAACAAACTTCTGAATAGATCACTCTACCACTTGAATTGCCGGAGATGAAAACTGGTTTTACCCTATCTTATGAAAATGCCTGTCATAAGCAGACATTTTTTCTTGTTTATGGGGAAGTATGCTGCATCAAAGTTAACAACCTGAACTCCTATATCTCCTAGCAGAAATTTAGTATGTTAGCAAATTCAATTGGCATTTGTTGTTCATAGAAGTAAAGTATTCAGACATCCACGACAGGGACATCTCTATGCATTCTCTTTTGAACAGCTTTCACCGCTGCAACTCTTGCTGCAGTGGCTGCTTTGGTGGCAGCTGCAACAGATTTGTTGACCCTTTCATCAACTCTTGGCACTTCAAATGCTTTTGCTGCTG
>PIFL-12
NNNNNNNNNNNNNNNNNNNNNNNNNNNNNNNNNGCTAGTATTCACTTGAAGTCACTTCTCTGATGAAGATATATCAACGAAAAACAAACTTCTGAATAGATCACTCTACCACTTGAATTGCCGGAGATGAAAACTGGTTTTACCCTATCTTATGAAAATGCCTGTAATAAGCAGACATTTTTTCTTGTTTATGGGGAAGTATGCTGCATCAAAGTTAACAACCTGAACTCCTATATCTCCTAGCAGAAATTTAGTATGTTAGCAAATTCAATTGGCATTTGTTGTTCATAGAAGTAAAGTATTCAGACATCCACGACAGGGACATCTCTATGCATTCTCTTTTGAACAGCTTTCACCGCTGCAACTCTTGCTGCAGTGGCTGCTTTGGTGGCAGCTGCAACAGCTTTGTTGACCCTTTCATCAACTCTTGGCACTTCAAATGCTTTTGCTGCTG
>PIFL-2
TGCATGTTTCATCCACAGTACTCAAAACAGGCCGCTAGTATTCACTTGAAGTCACTTCTCTGATGAAGATATATCAACGAAAAACAAACTTCTGAATAGATCACTCTACCACTTGAATTGCCGGAGATGAAAACTGGTTTTACCCTATCTTATGAAAATGCCTGTAATAAGCAGACATTTTTTCTTGTTTATGGGGAAGTATGCTGCATCAAAGTTAACAACCTGAACTCCTATATCTCCTAGCAGAAATTTAGTATGTTAGCAAATTCAATTGGCATTTGTTGTTCATAGAAGTAAAGTATTCAGACATCCACGACAGGGACATCTCTATGCATTCTCTTTTGAACAGCTTTCACCGCTGCAACTCTTGCTGCAGTGGCTGCTTTGGTGGCAGCTGCAACAGCTTTGTTGACCCTTTCATCAACTCTTGGCACTTCAAATGCTTTTGCTGCTG
>PIFL-5
TGCATGTTTCATCCACAGTACTCAAAACAGGCCGCTAGTATTCACTTGAAGTCACTTCTCTGATGAAGATATATCAACGAAAAACAAACTTCTGAATAGATCACTCTACCACTTGAATTGCCGGAGATGAAAACTGGTTTTACCCTATCTTATGAAAATGCCTGTAATAAGCAGACATTTTTTCTTGTTTATGGGGAAGTATGCTGCATCAAAGTTAACAACCTGAACTCCTATATCTCCTAGCAGAAATTTAGTATGTTAGCAAATTCAATTGGCATTTGTTGTTCATAGAAGTAAAGTATTCAGACATCCACGACAGGGACATCTCTATGCATTCTCTTTTGAACAGCTTTCACCGCTGCAACTCTTGCTGCAGTGGCTGCTTTGGTGGCAGCTGCAACAGCTTTGTTGACCCTTTCATCAACTCTTGGCACTTCAAATGCTTTTGCTGCTG
>PIFL-14
TGCATGTTTCATCCACAGTACTCAAAACAGGCCGCTAGTATTCACTTGAAGTCACTTCTCTGATGAAGATATATCAACGAAAAACAAACTTCTGAATAGATCACTCTACCACTTGAATTGCCGGAGATGAAAACTGGTTTTACCCTATCTTATGAAAATGCCTGTCATAAGCAGACATTTTTTCTTGTTTATGGGGAAGTATGCTGCATCAAAGTTAACAACCTGAACTCCTATATCTCCTAGCAGAAATTTAGTATGTTAGCAAATTCAATTGGCATTTGTTGTTCATAGAAGTAAAGTATTCAGACATCCACGACAGGGACATCTCTATGCATTCTCTTTTGAACAGCTTTCACCGCTGCAACTCTTGCTGCAGTGGCTGCTTTGGTGGCAGCTGCAACAGATTTGTTGACCCTTTCATCAACTCTTGGCACTTCAAATGCTTTTGCTGCTG
>PIFL-13
TGCATGTTTCATCCACAGTACTCAAAACAGGCCGCTAGTATTCACTTGAAGTCACTTCTCTGATGAAGATATATCAACGAAAAACAAACTTCTGAATAGATCACTCTACCACTTGAATTGCCGGAGATGAAAACTGGTTTTACCCTATCTTATGAAAATGCCTGTAATAAGCAGACATCTTTTCTTGTTTATGGGGAAGTATGCTGCATCAAAGTTAACAACCTGAACTCCTATATCTCCTAGCAGAAATTTAGTATGTTAGCAAATTCAATTGGCATTTGTTGTTCATAGAAGTAAAGTATTCAGACATCCACGACAGGGACATCTCTATGCATTCTCTTTTGAACAGCTTTCACCGCTGCAACTCTTGCTGCAGTGGCTGCTTTGGTGGCAGCTGCAACAGCTTTGTTGACCCTTTCATCAACTCTTGGCACTTCAAATGCTTTTGCTGCTG
>PIFL-10
TGCATGTTTCATCCACAGTACTCAAAACAGGCCGCTAGTATTCACTTGAAGTCACTTCTCTGATGAAGATATATCAACGAAAAACAAACTTCTGAATAGATCACTCTACCACTTGAATTGCCGGAGATGAAAACTGGTTTTACCCTATCTTATGAAAATGCCTGTAATAAGCAGACATCTTTTCTTGTTTATGGGGAAGTATGCTGCATCAAAGTTAACAACCTGAACTCCTATATCTCCTAGCAGAAATTTAGTATGTTAGCAAATTCAATTGGCATTTGTTGTTCATAGAAGTAAAGTATTCAGACATCCACGACAGGGACATCTCTATGCATTCTCTTTTGAACAGCTTTCACCGCTGCAACTCTTGCTGCAGTGGCTGCTTTGGTGGCAGCTGCAACAGCTTTGTTGACCCTTTCATCAACTCTTGGCACTTCAAATGCTTTTGCTGCTG
>PIFL-17
TGCATGTTTCATCCACAGTACTCAAAACAGGCCGCTAGTATTCACTTGAAGTCACTTCTCTGATGAAGATATATCAACGAAAAACAAACTTCTGAATAGATCACTCTACCACTTGAATTGCCGGAGATGAAAACTGGTTTTACCCTATCTTATGAAAATGCCTGTAATAAGCAGACATCTTTTCTTGTTTATGGGGAAGTATGCTGCATCAAAGTTAACAACCTGAACTCCTATATCTCCTAGCAGAAATTTAGTATGTTAGCAAATTCAATTGGCATTTGTTGTTCATAGAAGTAAAGTATTCAGACATCCACGACAGGGACATCTCTATGCATTCTCTTTTGAACAGCTTTCACCGCTGCAACTCTTGCTGCAGTGGCTGCTTTGGTGGCAGCTGCAACAGCTTTGTTGACCCTTTCATCAACTCTTGGCACTTCAAATGCTTTTGCTGCTG
>PIFL-15
TGCATGTTTCATCCACAGTACTCAAAACAGGCCGCTAGTATTCACTTGAAGTCACTTCTCTGATGAAGATATATCAACGAAAAACAAACTTCTGAATAGATCACTCTACCACTTGAATTGCCGGAGATGAAAACTGGTTTTACCCTATCTTATGAAAATGCCTGTAATAAGCAGACATCTTTTCTTGTTTATGGGGAAGTATGCTGCATCAAAGTTAACAACCTGAACTCCTATATCTCCTAGCAGAAATTTAGTATGTTAGCAAATTCAATTGGCATTTGTTGTTCATAGAAGTAAAGTATTCAGACATCCACGACAGGGACATCTCTATGCATTCTCTTTTGAACAGCTTTCACCGCTGCAACTCTTGCTGCAGTGGCTGCTTTGGTGGCAGCTGCAACAGCTTTGTTGACCCTTTCATCAACTCTTGGCACTTCAAATGCTTTTGCTGCTG
>PIFL-16
TGCATGTTTCATCCACAGTACTCAAAACAGGCCGCTAGTATTCACTTGAAGTCACTTCTCTGATGAAGATATATCAACGAAAAACAAACTTCTGAATAGATCACTCTACCACTTGAATTGCCGGAGATGAAAACTGGTTTTACCCTATCTTATGAAAATGCCTGTAATAAGCAGACATTTTTTCTTGTTTATGGGGAAGTATGCTGCATCAAAGTTAACAACCTGAACTCCTATATCTCCTAGCAGAAATTTAGTATGTTAGCAAATTCAATTGGCATTTGTTGTTCATAGAAGTAAAGTATTCAGACATCCACGACAGGGACATCTCTATGCATTCTCTTTTGAACAGCTTTCACCGCTGCAACTCTTGCTGCAGTGGCTGCTTTGGTGGCAGCTGCAACAGCTTTGTTGACCCTTTCATCAACTCTTGGCACTTCAAATGCTTTTGCTGCTG
>PIFL-11
TGCATGTTTCATCCACAGTACTCAAAACAGGCCGCTAGTATTCACTTGAAGTCACTTCTCTGATGAAGATATATCAACGAAAAACAAACTTCTGAATAGATCACTCTACCACTTGAATTGCCGGAGATGAAAACTGGTTTTACCCTATCTTATGAAAATGCCTGTAATAAGCAGACATCTTTTCTTGTTTATGGGGAAGTATGCTGCATCAAAGTTAACAACCTGAACTCCTATATCTCCTAGCAGAAATTTAGTATGTTAGCAAATTCAATTGGCATTTGTTGTTCATAGAAGTAAAGTATTCAGACATCCACGACAGGGACATCTCTATGCATTCTCTTTTGAACAGCTTTCACCGCTGCAACTCTTGCTGCAGTGGCTGCTTTGGTGGCAGCTGCAACAGCTTTGTTGACCCTTTCATCAACTCTTGGCACTTCAAATGCTTTTGCTGCTG
>PIFL-8
TGCATGTTTCATCCACAGTACTCAAAACAGGCCGCTAGTATTCACTTGAAGTCACTTCTCTGATGAAGATATATCAACGAAAAACAAACTTCTGAATAGATCACTCTACCACTTGAATTGCCGGAGATGAAAACTGGTTTTACCCTATCTTATGAAAATGCCTGTAATAAGCAGACATCTTTTCTTGTTTATGGGGAAGTATGCTGCATCAAAGTTAACAACCTGAACTCCTATATCTCCTAGCAGAAATTTAGTATGTTAGCAAATTCAATTGGCATTTGTTGTTCATAGAAGTAAAGTATTCAGACATCCACGACAGGGACATCTCTATGCATTCTCTTTTGAACAGCTTTCACCGCTGCAACTCTTGCTGCAGTGGCTGCTTTGGTGGCAGCTGCAACAGCTTTGTTGACCCTTTCATCAACTCTTGGCACTTCAAATGCTTTTGCTGCTG
>PIGE-2
TGCATGTTTCATCCACAGTACTCAAAACAGGCCGCTAGTATTCACTTGAAGTCACTTCTCTGATGAAGATATATCAACGAAAAACAAACTTCTGAATAGATCACTCTACCACTTGAATTGCCGGAGATGAAAACTGGTTTTATCCTATCTTATGAAAATGCCTGTAATAAGCAGACATTTTTTCTTGTTTATGGCGAAGTATGCTGCATCAAAGTTAACAACCCGAACTCCTATATCTCCTAGCAGAAATTTAGTATGTTAGCAAATTCAATTGGCATTTGTTGTTCATAGAAGTAAAGTATTCAGACATCCACGACAGGGACATCTCTATGCATTCTCTTTTGAACAGCTTTCACCGCTGCAACTCTTGCTGCAGTGGCTGCTTTGGTGGCAGCTGCAACAGCTTTGTTGACCCTTTCATCAACTCTTGGCACTTCAAATGCTTTTGCTGCTG
>PIGE-1
TGCATGTTTCATCCACAGTACTCAAAACAGGCCGCTAGTATTCACTTGAAGTCACTTCTCTGATGAAGATATATCAACGAAAAACAAACTTCTGAATAGATCACTCTACCACTTGAATTGCCGGAGATGAAAACTGGTTTTATCCTATCTTATGAAAATGCCTGTAATAAGCAGACATTTTTTCTTGTTTATGGCGAAGTATGCTGCATCAAAGTTAACAACCCGAACTCCTATATCTCCTAGCAGAAATTTAGTATGTTAGCAAATTCAATTGGCATTTGTTGTTCATAGAAGTAAAGTATTCAGACATCCACGACAGGGACATCTCTATGCATTCTCTTTTGAACAGCTTTCACCGCTGCAACTCTTGCTGCAGTGGCTGCTTTGGTGGCAGCTGCAACAGCTTTGTTGACCCTTTCATCAACTCTTGGCACTTCAAATGCTTTTGCTGCTG
>PIMN-18
TGCATGTTTCATCCACAGTACTCAAAACAGGCCGCTAGTATTCACTTGAAGTCACTTCTCTGATGAAGATATATCAACGAAAAACAAACTTCTGAATAGATCACTCTACCACTTGAATTGCCGGAGATGAAAACTGGTTTTACCCTATCTTATGAAAATGCCTGTAATAAGCAGACATTTTTTCTTGTTTTTGGGGAAGTATGCTGCATCAAAGTTAACAACCTGAACTCCTATATCTCCTAGCAGAAATTTAGTATGTTAGCAAATTCAATTGGCATTTGTTGTTCATAGAAGTAAAGTATTCAGACATCCACGACAGGGACATCTCTATGCATTCTCTTTTGAACAGCTTTCACCGCTGCAACTCTTGCTGCAGTGGCTGCTTTGGTGGCAGCTGCAACAGCTTTGTTGACCCTTTCATCAACTCTTGGCACTTCAAATGCTTTTGCTGCTG
>PIMN-3
NNNNNNNNNNNNNNNNNNNNNNNNNNNNNNNNNNCTAGTATTCACTTGAAGTCACTTCTCTGATGAAGATATATCAACGAAAAACAAACTTCTGAATAGATCACCCTACCACTTGAATTGCCGGAGATGAAAACTGGTTTTACCCTATCTTATGAAAATGCCTGTAATAAGCAGACATTTTTTCTTGTTTATGGGGAAGTATGCTGCATCAAAGTTAACAACCTGAACTCCTATATCTCCTAGCAGAAATTTAGTATGTTAGCAAATTCAATTGGCATTTGTTGTTCATAGAAGTAAAGTATTCAGACATCCACGACAGGGACATCTCTATGCATTCTCTTTTGAACAGCTTTCACCGCTGCAACTCTTGCTGCAGTGGCTGCTTTGGTGGCAGCTGCAACAGCTTTGTTGACCCTTTCATCAACTCTTGGCACTTCAAATGCTTTTGCTGCTG
>PIMN-17
TGCATGTTTCATCCACAGTACTCAAAACAGGCCGCTAGTATTCACTTGAAGTCACTTCTCTGATGAAGATATATCAACGAAAAACAAACTTCTGAATAGATCACTCTACCACTTGAATTGCTGGAGATGAAAACTGGTTTTACCCTATCTTATGAAAATGCCTGTAATAAGCAGACATTTTTTCTTGTTTATGGGGAAGTATGCTGCACCAAAGTTAACAACCTTAACTCCTATATCTCCTAGCAGAAATTTAGTATGTCAGCAAATTCAATTGGCATTTGTTGTTCATAGAAGTAAAGTATTCAGACATCCACGACAGGGACATCTCTATGCATTCGCTTTTGAACAGCTTTCACCGCTGCAACTCTTGCTGCAGTGGCTGCTTTGGTGGCAGCTGCAACAGCTTTGTTGACCCTTTCATCAACTCTTGGCACTTCAAATGCTTTTGCTGCTG
>PIMN-9
TGCATGTTTCATCCACAGTACTCAAAACAGGCCGCTAGTATTCACTTGAAGTCACTTCTCTGATGAAGATATATCAACGAAAAACAAACTTCTGAATAGATCACTCTACCACTTGAATTGCCGGAGATGAAAACTGGTTTTACCCTATCTTATGAAAATGCCTGTAATAAGCAGACATTTTTTCTTGTTTATGGGGAAGTATGCTGCATCAAAGTTAACAACCTGAACTCCTATATCTCCTAGCAGAAATTTAGTATGTTAGCAAATTCAATTGGCATTTGTTGTTCATAGAAGTAAAGTATTCAGACATCCACGACAGGGACATCTCTATGCATTCTCTTTTGAACAGCTTTCACCGCTGCAACTCTTGCTGCAGTGGCTGCTTTGGTGGCAGCTGCAACAGCTTTGTTGACCCTTTCATCAACTCTTGGCACTTCAAATGCTTTTGCTGCTG
>PIMN-11
TGCATGTTTCATCCACAGTACTCAAAACAGGCCGCTAGTATTCACTTGAAGTCACTTCTCTGATGAAGATATATCAACGAAAAACAAACTTCTGAATAGATCACTCTACCACTTGAATTGCTGGAGATGAAAACTGGTTTTACCCTATCTTATGAAAATGCCTGTAATAAGCAGACATTTTTTCTTGTTTATGGGGAAGTATGCTGCACCAAAGTTAACAACCTTAACTCCTATATCTCCTAGCAGAAATTTAGTATGTTAGCAAATTCAATTGGCATTTGTTGTTCATAGAAGTAAAGTATTCAGACATCCACGACAGGGACATCTCTATGCATTCGCTTTTGAACAGCTTTCACCGCTGCAACTCTTGCTGCAGTGGCTGCTTTGGTGGCAGCTGCAACAGCTTTGTTGACCCTTTCATCAACTCTTGGCACTTCAAATGCTTTTGCTGCTG
>PIMN-7
NNNNNNNNNNNNNNNNNNNNNNNNNNNNNNNNNGCTAGTATTCACTTGAAGTCACTTCTCTGATGAAGATATATCAACGAAAAACAAACTTCTGAATAGATCACTCTACCACTTGAATTGCCGGAGATGAAAACTGGTTTTACCCTATCTTATGAAAATGCCTGTAATAAGCAGACATTTTTTCTTGTTTTTGGGGAAGTATGCTGCATCAAAGTTAACAACCTGAACTCCTATATCTCCTAGCAGAAATTTAGTATGTTAGCAAATTCAATTGGCATTTGTTGTTCATAGAAGTAAAGTATTCAGACATCCACGACAGGGACATCTCTATGCATTCTCTTTTGAACAGCTTTCACCGCTGCAACTCTTGCTGCAGTGGCTGCTTTGGTGGCAGCTGCAACAGCTTTGTTGACCCTTTCATCAACTCTTGGCACTTCAAATGCTTTTGCTGCTG
>PIMN-4
TGCATGTTTCATCCACAGTACTCAAAACAGGCCGCTAGTATTCACTTGAAGTCACTTCTCTGATGAAGATATATCAACGAAAAACAAACTTCTGAATAGATCACTCTACCACTTGAATTGCCGGAGATGAAAACTGGTTTTACCCTATCTTATGAAAATGCCTGTAATAAGCAGACATTTTTTCTTGTTTATGGGGAAGTATGCTGCATCAAAGTTAACAACCTGAACTCCTATATCTCCTAGCAGAAATTTAGTATGTTAGCAAATTCAATTGGCATTTGTTGTTCATAGAAGTAAAGTATTCAGACATCCACGACAGGGACATCTCTATGCATTCTCTTTTGAACAGCTTTCACCGCTGCAACTCTTGCTGCAGTGGCTGCTTTGGTGGCAGCTGCAACAGATTTGTTGACCCTTTCATCAACTCTTGGCACTTCAAATGCTTTTGCTGCTG
>PIMN-2
TGCATGTTTCATCCACAGTACTCAAAACAGGCCGCTAGTATTCACTTGAAGTCACTTCTCTGATGAAGATATATCAACGAAAAACAAACTTCTGAATAGATCACTCTACCACTTGAATTGCTGGAGATGAAAACTGGTTTTACCCTATCTTATGAAAATGCCTGTAATAAGCAGACATTTTTTCTTGTTTATGGGGAAGTATGCTGCACCAAAGTTAACAACCTTAACTCCTATATCTCCTAGCAGAAATTTAGTATGTTAGCAAATTCAATTGGCATTTGTTGTTCATAGAAGTAAAGTATTCAGACATCCACGACAGGGACATCTCTATGCATTCGCTTTTGAACAGCTTTCACCGCTGCAACTCTTGCTGCAGTGGCTGCTTTGGTGGCAGCTGCAACAGCTTTGTTGACCCTTTCATCAACTCTTGGCACTTCAAATGCTTTTGCTGCTG
>PIMN-10
TGCATGTTTCATCCACAGTACTCAAAACAGGCCGCTAGTATTCACTTGAAGTCACTTCTCTGATGAAGATATATCAACGAAAAACAAACTTCTGAATAGATCACTCTACCACTTGAATTGCCGGAGATGAAAACTGGTTTTACCCTATCTTATGAAAATGCCTGTAATAAGCAGACATTTTTTCTTGTTTATGGGGAAGTATGCTGCATCAAAGTTAACAACCTGAACTCCTATATCTCCTAGCAGAAATTTAGTATGTTAGCAAATTCAATTGGCATTTGTTGTTCATAGAAGTAAAGTATTCAGACATCCACGACAGGGACATCTCTATGCATTCTCTTTTGAACAGCTTTCACCGCTGCAACTCTTGCTGCAGTGGCTGCTTTGGTGGCAGCTGCAACAGCTTTGTTGACCCTTTCATCAACTCTTGGCACTTCAAATGCTTTTGCTGCTG
>PIMN-1
TGCATGTTTCATCCACAGTACTCAAAACAGGCCGCTAGTATTCACTTGAAGTCACTTCTCTGATGAAGATATATCAACGAAAAACAAACTTCTGAATAGATCACTCTACCACTTGAATTGCCGGAGATGAAAACTGGTTTTACCCTATCTTATGAAAATGCCTGTCATAAGCAGACATTTTTTCTTGTTTATGGGGAAGTATGCTGCATCAAAGTTAACAACCTGAACTCCTATATCTCCTAGCAGAAATTTAGTATGTTAGCAAATTCAATTGGCATTTGTTGTTCATAGAAGTAAAGTATTCAGACATCCACGACAGGGACATCTCTATGCATTCTCTTTTGAACAGCTTTCACCGCTGCAACTCTTGCTGCAGTGGCTGCTTTGGTGGCAGCTGCAACAGATTTGTTGACCCTTTCATCAACTCTTGGCACTTCAAATGCTTTTGCTGCTG
>PIMN-13
TGCATGTTTCATCCACAGTACTCAAAACAGGCCGCTAGTATTCACTTGAAGTCACTTCTCTGATGAAGATATATCAACGAAAAACAAACTTCTGAATAGATCACTCTACCACTTGAATTGCTGGAGATGAAAACTGGTTTTACCCTATCTTATGAAAATGCCTGTAATAAGCAGACATTTTTTCTTGTTTATGGGGAAGTATGCTGCACCAAAGTTAACAACCTTAACTCCTATATCTCCTAGCAGAAATTTAGTATGTTAGCAAATTCAATTGGCATTTGTTGTTCATAGAAGTAAAGTATTCAGACATCCACGACAGGGACATCTCTATGCATTCGCTTTTGAACAGCTTTCACCGCTGCAACTCTTGCTGCAGTGGCTGCTTTGGTGGCAGCTGCAACANNNNNNNNNNNNNNNNNNNNNNNNNNNNNNNNNNNNNNNNNNNNNNNNNNNN
>PIMN-12
TGCATGTTTCATCCACAGTACTCAAAACAGGCCGCTAGTATTCACTTGAAGTCACTTCTCTGATGAAGATATATCAACGAAAAACAAACTTCTGAATAGATCACTCTACCACTTGAATTGCTGGAGATGAAAACTGGTTTTACCCTATCTTATGAAAATGCCTGTAATAAGCAGACATTTTTTCTTGTTTATGGGGAAGTATGCTGCACCAAAGTTAACAACCTTAACTCCTATATCTCCTAGCAGAAATTTAGTATGTTAGCAAATTCAATTGGCATTTGTTGTTCATAGAAGTAAAGTATTCAGACATCCACGACAGGGACATCTCTATGCATTCGCTTTTGAACAGCTTTCACCGCTGCAACTCTTGCTGCAGTGGCTGCTTTGGTGGCAGCTGCAACAGCTTTGTTGACCCTTTCATCAACTCTTGGCACTTCAAATGCTTTTGCTGCTG
>PIMN-16
TGCATGTTTCATCCACAGTACTCAAAACAGGCCGCTAGTATTCACTTGAAGTCACTTCTCTGATGAAGATATATCAACGAAAAACAAACTTCTGAATAGATCACTCTACCACTTGAATTGCTGGAGATGAAAACTGGTTTTACCCTATCTTATGAAAATGCCTGTAATAAGCAGACATTTTTTCTTGTTTATGGGGAAGTATGCTGCACCAAAGTTAACAACCTTAACTCCTATATCTCCTAGCAGAAATTTAGTATGTTAGCAAATTCAATTGGCATTTGTTGTTCATAGAAGTAAAGTATTCAGACATCCACGACAGGGACATCTCTATGCATTCGCTTTTGAACAGCTTTCACCGCTGCAACTCTTGCTGCAGTGGCTGCTTTGGTGGCAGCTGCAACAGCTTTGTTGACCCTTTCATCAACTCTTGGCACTTCAAATGCTTTTGCTGCTG
>PIMN-15
TGCATGTTTCATCCACAGTACTCAAAACAGGCCGCTAGTATTCACTTGAAGTCACTTCTCTGATGAAGATATATCAACGAAAAACAAACTTCTGAATAGATCACTCTACCACTTGAATTGCCGGAGATGAAAACTGGTTTTACCCTATCTTATGAAAATGCCTGTAATAAGCAGACATTTTTTCTTGTTTATGGGGAAGTATGCTGCATCAAAGTTAACAACCTGAACTCCTATATCTCCTAGCAGAAATTTAGTATGTTAGCAAATTCAATTGGCATTTGTTGTTCATAGAAGTAAAGTATTCAGACATCCACGACAGGGACATCTCTATGCATTCTCTTTTGAACAGCTTTCACCGCTGCAACTCTTGCTGCAGTGGCTGCTTTGGTGGCAGCTGCAACAGATTTGTTGACCCTTTCATCAACTCTTGGCACTTCAAATGCTTTTGCTGCTG
>PIMN-6
TGCATGTTTCATCCACAGTACTCAAAACAGGCCGCTAGTATTCACTTGAAGTCACTTCTCTGATGAAGATATATCAACGAAAAACAAACTTCTGAATAGATCACTCTACCACTTGAATTGCTGGAGATGAAAACTGGTTTTACCCTATCTTATGAAAATGCCTGTAATAAGCAGACATTTTTTCTTGTTTATGGGGAAGTATGCTGCACCAAAGTTAACAACCTTAACTCCTATATCTCCTAGCAGAAATTTAGTATGTCAGCAAATTCAATTGGCATTTGTTGTTCATAGAAGTAAAGTATTCAGACATCCACGACAGGGACATCTCTATGCATTCGCTTTTGAACAGCTTTCACCGCTGCAACTCTTGCTGCAGTGGCTGCTTTGGTGGCAGCTGCAACAGCTTTGTTGACCCTTTCATCAACTCTTGGCACTTCAAATGCTTTTGCTGCTG
>PIMN-5
TGCATGTTTCATCCACAGTACTCAAAACAGGCCGCTAGTATTCACTTGAAGTCACTTCTCTGATGAAGATATATCAACGAAAAACAAACTTCTGAATAGATCACTCTACCACTTGAATTGCTGGAGATGAAAACTGGTTTTACCCTATCTTATGAAAATGCCTGTAATAAGCAGACATTTTTTCTTGTTTATGGGGAAGTATGCTGCACCAAAGTTAACAACCTTAACTCCTATATCTCCTAGCAGAAATTTAGTATGTTAGCAAATTCAATTGGCATTTGTTGTTCATAGAAGTAAAGTATTCAGACATCCACGACAGGGACATCTCTATGCATTCGCTTTTGAACAGCTTTCACCGCTGCAACTCTTGCTGCAGTGGCTGCTTTGGTGGCAGCTGCAACAGCTTTGTTGACCCTTTCATCAACTCTTGGCACTTCAAATGCTTTTGCTGCTG
>PIMN-14
TGCATGTTTCATCCACAGTACTCAAAACAGGCCGCTAGTATTCACTTGAAGTCACTTCTCTGATGAAGATATATCAACGAAAAACAAACTTCTGAATAGATCACTCTACCACTTGAATTGCTGGAGATGAAAACTGGTTTTACCCTATCTTATGAAAATGCCTGTAATAAGCAGACATTTTTTCTTGTTTATGGGGAAGTATGCTGCACCAAAGTTAACAACCTTAACTCCTATATCTCCTAGCAGAAATTTAGTATGTTAGCAAATTCAATTGGCATTTGTTGTTCATAGAAGTAAAGTATTCAGACATCCACGACAGGGACATCTCTATGCATTCGCTTTTGAACAGCTTTCACCGCTGCAACTCTTGCTGCAGTGGCTGCTTTGGTGGCAGCTGCAACAGCTTTGTTGACCCTTTCATCAACTCTTGGCACTTCAAATGCTTTTGCTGCTG
>PIMN-8
TGCATGTTTCATCCACAGTACTCAAAACAGGCCGCTAGTATTCACTTGAAGTCACTTCTCTGATGAAGATATATCAACGAAAAACAAACTTCTGAATAGATCACTCTACCACTTGAATTGCCGGAGATGAAAACTGGTTTTACCCTATCTTATGAAAATGCCTGTAATAAGCAGACATTTTTTCTTGTTTATGGGGAAGTATGCTGCATCAAAGTTAACAACCTGAACTCCTATATCTCCTAGCAGAAATTTAGTATGTTAGCAAATTCAATTGGCATTTGTTGTTCATAGAAGTAAAGTATTCAGACATCCACGACAGGGACATCTCTATGCATTCTCTTTTGAACAGCTTTCACCGCTGCAACTCTTGCTGCAGTGGCTGCTTTGGTGGCAGCTGCAACAGATTTGTTGACCCTTTCATCAACTCTTGGCACTTCAAATGCTTTTGCTGCTG
>PISB-11
TGCATGTTTCATCCACAGTACTCAAAACAGGCCGCTAGTATTCACTTGAAGTCACTTCTCTGATGAAGATATATCAACGAAAAACAAACTTCTGAATAGATCACTCTACCACTTGAATTGCCGGAGATGAAAACTGGTTTTACCCTATCTTATGAAAATGCCTGTAATAAGCAGACATCTTTTCTTGTTTATGGGGAAGTATGCTGCATCAAAGTTAACAACCTGAACTCCTATATCTCCTAGCAGAAATTTAGTATGTTAGCAAATTCAATTGGCATTTGTTGTTCATAGAAGTAAAGTATTCAGACATCCACGACAGGGACATCTCTATGCATTCTCTTTTGAACAGCTTTCACCGCTGCAACTCTTGCTGCAGTGGCTGCTTTGGTGGCAGCTGCAACAGCTTTGTTGACCCTTTCATCAACTCTTGGCACTTCAAATGCTTTTGCTGCTG
>PISB-9
TGCATGTTTCATCCACAGTACTCAAAACAGGCCGCTAGTATTCACTTGAAGTCACTTCTCTGATGAAGATATATCAACGAAAAACAAACTTCTGAATAGATCACTCTACCACTTGAATTGCCGGAGATGAAAACTGGTTTTACCCTATCTTATGAAAATGCCTGTAATAAGCAGACATCTTTTCTTGTTTATGGGGAAGTATGCTGCATCAAAGTTAACAACCTGAACTCCTATATCTCCTAGCAGAAATTTAGTATGTTAGCAAATTCAATTGGCATTTGTTGTTCATAGAAGTAAAGTATTCAGACATCCACGACAGGGACATCTCTATGCATTCTCTTTTGAACAGCTTTCACCGCTGCAACTCTTGCTGCAGTGGCTGCTTTGGTGGCAGCTGCAACAGCTTTGTTGACCCTTTCATCAACTCTTGGCACTTCAAATGCTTTTGCTGCTG
>PISB-14
TGCATGTTTCATCCACAGTACTCAAAACAGGCCGCTAGTATTCACTTGAAGTCACTTCTCTGATGAAGATATATCAACGAAAAACAAACTTCTGAATAGATCACTCTACCACTTGAATTGCCGGAGATGAAAACTGGTTTTACCCTATCTTATGAAAATGCCTGTAATAAGCAGACATCTTTTCTTGTTTATGGGGAAGTATGCTGCATCAAAGTTAACAACCTGAACTCCTATATCTCCTAGCAGAAATTTAGTATGTTAGCAAATTCAATTGGCATTTGTTGTTCATAGAAGTAAAGTATTCAGACATCCACGACAGGGACATCTCTATGCATTCTCTTTTGAACAGCTTTCACCGCTGCAACTCTTGCTGCAGTGGCTGCTTTGGTGGCAGCTGCAACAGCTTTGTTGACCCTTTCATCAACTCTTGGCACTTCAAATGCTTTTGCTGCTG
>PISB-13
TGCATGTTTCATCCACAGTACTCAAAACAGGCCGCTAGTATTCACTTGAAGTCACTTCTCTGATGAAGATATATCAACGAAAAACAAACTTCTGAATAGATCACTCTACCACTTGAATTGCCGGAGATGAAAACTGGTTTTACCCTATCTTATGAAAATGCCTGTAATAAGCAGACATCTTTTCTTGTTTATGGGGAAGTATGCTGCATCAAAGTTAACAACCTGAACTCCTATATCTCCTAGCAGAAATTTAGTATGTTAGCAAATTCAATTGGCATTTGTTGTTCATAGAAGTAAAGTATTCAGACATCCACGACAGGGACATCTCTATGCATTCTCTTTTGAACAGCTTTCACCGCTGCAACTCTTGCTGCAGTGGCTGCTTTGGTGGCAGCTGCAACAGCTTTGTTGACCCTTTCATCAACTCTTGGCACTTCAAATGCTTTTGCTGCTG
>PISB-2
TGCATGTTTCATCCACAGTACTCAAAACAGGCCGCTAGTATTCACTTGAAGTCACTTCTCTGATGAAGATATATCAACGAAAAACAAACTTCTGAATAGATCACTCTACCACTTGAATTGCCGGAGATGAAAACTGGTTTTACCCTATCTTATGAAAATGCCTGTCATAAGCAGACATTTTTTCTTGTTTATGGGGAAGTATGCTGCATCAAAGTTAACAACCTGAACTCCTATATCTCCTAGCAGAAATTTAGTATGTTAGCAAATTCAATTGGCATTTGTTGTTCATAGAAGTAAAGTATTCAGACATCCACGACAGGGACATCTCTATGCATTCTCTTTTGAACAGCTTTCACCGCTGCAACTCTTGCTGCAGTGGCTGCTTTGGTGGCAGCTGCAACAGATTTGTTGACCCTTTCATCAACTCTTGGCACTTCAAATGCTTTTGCTGCTG
>PISB-10
TGCATGTTTCATCCACAGTACTCAAAACAGGCCGCTAGTATTCACTTGAAGTCACTTCTCTGATGAAGATATATCAACGAAAAACAAACTTCTGAATAGATCACTCTACCACTTGAATTGCCGGAGATGAAAACTGGTTTTACCCTATCTTATGAAAATGCCTGTAATAAGCAGACATCTTTTCTTGTTTATGGGGAAGTATGCTGCATCAAAGTTAACAACCTGAACTCCTATATCTCCTAGCAGAAATTTAGTATGTTAGCAAATTCAATTGGCATTTGTTGTTCATAGAAGTAAAGTATTCAGACATCCACGACAGGGACATCTCTATGCATTCTCTTTTGAACAGCTTTCACCGCTGCAACTCTTGCTGCAGTGGCTGCTTTGGTGGCAGCTGCAACAGCTTTGTTGACCCTTTCATCAACTCTTGGCACTTCAAATGCTTTTGCTGCTG
>PISB-12
TGCATGTTTCATCCACAGTACTCAAAACAGGCCGCTAGTATTCACTTGAAGTCACTTCTCTGATGAAGATATATCAACGAAAAACAAACTTCTGAATAGATCACTCTACCACTTGAATTGCCGGAGATGAAAACTGGTTTTACCCTATCTTATGAAAATGCCTGTAATAAGCAGACATCTTTTCTTGTTTATGGGGAAGTATGCTGCATCAAAGTTAACAACCTGAACTCCTATATCTCCTAGCAGAAATTTAGTATGTTAGCAAATTCAATTGGCATTTGTTGTTCATAGAAGTAAAGTATTCAGACATCCACGACAGGGACATCTCTATGCATTCTCTTTTGAACAGCTTTCACCGCTGCAACTCTTGCTGCAGTGGCTGCTTTGGTGGCAGCTGCAACAGCTTTGTTGACCCTTTCATCAACTCTTGGCACTTCAAATGCTTTTGCTGCTG
>PISB-16
TGCATGTTTCATCCACAGTACTCAAAACAGGCCGCTAGTATTCACTTGAAGTCACTTCTCTGATGAAGATATATCAACGAAAAACAAACTTCTGAATAGATCACTCTACCACTTGAATTGCCGGAGATGAAAACTGGTTTTACCCTATCTTATGAAAATGCCTGTAATAAGCAGACATCTTTTCTTGTTTATGGGGAAGTATGCTGCATCAAAGTTAACAACCTGAACTCCTATATCTCCTAGCAGAAATTTAGTATGTTAGCAAATTCAATTGGCATTTGTTGTTCATAGAAGTAAAGTATTCAGACATCCACGACAGGGACATCTCTATGCATTCTCTTTTGAACAGCTTTCACCGCTGCAACTCTTGCTGCAGTGGCTGCTTTGGTGGCAGCTGCAACAGCTTTGTTGACCCTTTCATCAACTCTTGGCACTTCAAATGCTTTTGCTGCTG
>PISB-7
TGCATGTTTCATCCACAGTACTCAAAACAGGCCGCTAGTATTCACTTGAAGTCACTTCTCTGATGAAGATATATCAACGAAAAACAAACTTCTGAATAGATCACTCTACCACTTGAATTGCCGGAGATGAAAACTGGTTTTACCCTATCTTATGAAAATGCCTGTAATAAGCAGACATCTTTTCTTGTTTATGGGGAAGTATGCTGCATCAAAGTTAACAACCTGAACTCCTATATCTCCTAGCAGAAATTTAGTATGTTAGCAAATTCAATTGGCATTTGTTGTTCATAGAAGTAAAGTATTCAGACATCCACGACAGGGACATCTCTATGCATTCTCTTTTGAACAGCTTTCACCGCTGCAACTCTTGCTGCAGTGGCTGCTTTGGTGGCAGCTGCAACAGCTTTGTTGACCCTTTCATCAACTCTTGGCACTTCAAATGCTTTTGCTGCTG
>PISB-3
TGCATGTTTCATCCACAGTACTCAAAACAGGCCGCTAGTATTCACTTGAAGTCACTTCTCTGATGAAGATATATCAACGAAAAACAAACTTCTGAATAGATCACTCTACCACTTGAATTGCCGGAGATGAAAACTGGTTTTACCCTATCTTATGAAAATGCCTGTAATAAGCAGACATCTTTTCTTGTTTATGGGGAAGTATGCTGCATCAAAGTTAACAACCTGAACTCCTATATCTCCTAGCAGAAATTTAGTATGTTAGCAAATTCAATTGGCATTTGTTGTTCATAGAAGTAAAGTATTCAGACATCCACGACAGGGACATCTCTATGCATTCTCTTTTGAACAGCTTTCACCGCTGCAACTCTTGCTGCAGTGGCTGCTTTGGTGGCAGCTGCAACAGCTTTGTTGACCCTTTCATCAACTCTTGGCACTTCAAATGCTTTTGCTGCTG
>PISB-18
TGCATGTTTCATCCACAGTACTCAAAACAGGCCGCTAGTATTCACTTGAAGTCACTTCTCTGATGAAGATATATCAACGAAAAACAAACTTCTGAATAGATCACTCTACCACTTGAATTGCCGGAGATGAAAACTGGTTTTACCCTATCTTATGAAAATGCCTGTAATAAGCAGACATCTTTTCTTGTTTATGGGGAAGTATGCTGCATCAAAGTTAACAACCTGAACTCCTATATCTCCTAGCAGAAATTTAGTATGTTAGCAAATTCAATTGGCATTTGTTGTTCATAGAAGTAAAGTATTCAGACATCCACGACAGGGACATCTCTATGCATTCTCTTTTGAACAGCTTTCACCGCTGCAACTCTTGCTGCAGTGGCTGCTTTGGTGGCAGCTGCAACAGCTTTGTTGACCCTTTCATCAACTCTTGGCACTTCAAATGCTTTTGCTGCTG
>PISB-17
TGCATGTTTCATCCACAGTACTCAAAACAGGCCGCTAGTATTCACTTGAAGTCACTTCTCTGATGAAGATATATCAACGAAAAACAAACTTCTGAATAGATCACTCTACCACTTGAATTGCCGGAGATGAAAACTGGTTTTACCCTATCTTATGAAAATGCCTGTAATAAGCAGACATTTTTTCTTGTTTATGGGGAAGTATGCTGCATCAAAGTTAACAACCTGAACTCCTATATCTCCTAGCAGAAATTTAGTATGTTAGCAAATTCAATTGGCATTTGTTGTTCATAGAAGTAAAGTATTCAGACATCCACGACAGGGACATCTCTATGCATTCTCTTTTGAACAGCTTTCACCGCTGCAACTCTTGCTGCAGTGGCTGCTTTGGTGGCAGCTGCAACAGCTTTGTTGACCCTTTCATCAACTCTTGGCACTTCAAATGCTTTTGCTGCTG
>PISB-15
TGCATGTTTCATCCACAGTACTCAAAACAGGCCGCTAGTATTCACTTGAAGTCACTTCTCTGATGAAGATATATCAACGAAAAACAAACTTCTGAATAGATCACTCTACCACTTGAATTGCCGGAGATGAAAACTGGTTTTACCCTATCTTATGAAAATGCCTGTAATAAGCAGACATTTTTTCTTGTTTATGGGGAAGTATGCTGCATCAAAGTTAACAACCTGAACTCCTATATCTCCTAGCAGAAATTTAGTATGTTAGCAAATTCAATTGGCATTTGTTGTTCATAGAAGTAAAGTATTCAGACATCCACGACAGGGACATCTCTATGCATTCTCTTTTGAACAGCTTTCACCGCTGCAACTCTTGCTGCAGTGGCTGCTTTGGTGGCAGCTGCAACAGCTTTGTTGACCCTTTCATCAACTCTTGGCACTTCAAATGCTTTTGCTGCTG
>PISB-1
TGCATGTTTCATCCACAGTACTCAAAACAGGCCGCTAGTATTCACTTGAAGTCACTTCTCTGATGAAGATATATCAACGAAAAACAAACTTCTGAATAGATCACTCTACCACTTGAATTGCCGGAGATGAAAACTGGTTTTACCCTATCTTATGAAAATGCCTGTAATAAGCAGACATCTTTTCTTGTTTATGGGGAAGTATGCTGCATCAAAGTTAACAACCTGAACTCCTATATCTCCTAGCAGAAATTTAGTATGTTAGCAAATTCAATTGGCATTTGTTGTTCATAGAAGTAAAGTATTCAGACATCCACGACAGGGACATCTCTATGCATTCTCTTTTGAACAGCTTTCACCGCTGCAACTCTTGCTGCAGTGGCTGCTTTGGTGGCAGCTGCAACAGCTTTGTTGACCCTTTCATCAACTCTTGGCACTTCAAATGCTTTTGCTGCTG
>PISB-5
TGCATGTTTCATCCACAGTACTCAAAACAGGCCGCTAGTATTCACTTGAAGTCACTTCTCTGATGAAGATATATCAACGAAAAACAAACTTCTGAATAGATCACTCTACCACTTGAATTGCCGGAGATGAAAACTGGTTTTACCCTATCTTATGAAAATGCCTGTAATAAGCAGACATCTTTTCTTGTTTATGGGGAAGTATGCTGCATCAAAGTTAACAACCTGAACTCCTATATCTCCTAGCAGAAATTTAGTATGTTAGCAAATTCAATTGGCATTTGTTGTTCATAGAAGTAAAGTATTCAGACATCCACGACAGGGACATCTCTATGCATTCTCTTTTGAACAGCTTTCACCGCTGCAACTCTTGCTGCAGTGGCTGCTTTGGTGGCAGCTGCAACAGCTTTGTTGACCCTTTCATCAACTCTTGGCACTTCAAATGCTTTTGCTGCTG
>PISB-4
TGCATGTTTCATCCACAGTACTCAAAACAGGCCGCTAGTATTCACTTGAAGTCACTTCTCTGATGAAGATATATCAACGAAAAACAAACTTCTGAATAGATCACTCTACCACTTGAATTGCCGGAGATGAAAACTGGTTTTACCCTATCTTATGAAAATGCCTGTAATAAGCAGACATCTTTTCTTGTTTATGGGGAAGTATGCTGCATCAAAGTTAACAACCTGAACTCCTATATCTCCTAGCAGAAATTTAGTATGTTAGCAAATTCAATTGGCATTTGTTGTTCATAGAAGTAAAGTATTCAGACATCCACGACAGGGACATCTCTATGCATTCTCTTTTGAACAGCTTTCACCGCTGCAACTCTTGCTGCAGTGGCTGCTTTGGTGGCAGCTGCAACAGCTTTGTTGACCCTTTCATCAACTCTTGGCACTTCAAATGCTTTTGCTGCTG
>PISB-6
TGCATGTTTCATCCACAGTACTCAAAACAGGCCGCTAGTATTCACTTGAAGTCACTTCTCTGATGAAGATATATCAACGAAAAACAAACTTCTGAATAGATCACTCTACCACTTGAATTGCCGGAGATGAAAACTGGTTTTACCCTATCTTATGAAAATGCCTGTAATAAGCAGACATCTTTTCTTGTTTATGGGGAAGTATGCTGCATCAAAGTTAACAACCTGAACTCCTATATCTCCTAGCAGAAATTTAGTATGTTAGCAAATTCAATTGGCATTTGTTGTTCATAGAAGTAAAGTATTCAGACATCCACGACAGGGACATCTCTATGCATTCTCTTTTGAACAGCTTTCACCGCTGCAACTCTTGCTGCAGTGGCTGCTTTGGTGGCAGCTGCAACAGCTTTGTTGACCCTTTCATCAACTCTTGGCACTTCAAATGCTTTTGCTGCTG
>PISB-8
TGCATGTTTCATCCACAGTACTCAAAACAGGCCGCTAGTATTCACTTGAAGTCACTTCTCTGATGAAGATATATCAACGAAAAACAAACTTCTGAATAGATCACTCTACCACTTGAATTGCCGGAGATGAAAACTGGTTTTACCCTATCTTATGAAAATGCCTGTAATAAGCAGACATCTTTTCTTGTTTATGGGGAAGTATGCTGCATCAAAGTTAACAACCTGAACTCCTATATCTCCTAGCAGAAATTTAGTATGTTAGCAAATTCAATTGGCATTTGTTGTTCATAGAAGTAAAGTATTCAGACATCCACGACAGGGACATCTCTATGCATTCTCTTTTGAACAGCTTTCACCGCTGCAACTCTTGCTGCAGTGGCTGCTTTGGTGGCAGCTGCAACAGCTTTGTTGACCCTTTCATCAACTCTTGGCACTTCAAATGCTTTTGCTGCTG
>PISQ-1
TGCATGTTTCATCCACAGTACTCAAAACAGGCCGCTAGTATTCACTTGAAGTCACTTCTCTGATGAAGATATATCAACGAAAAACAAACTTCTGAATAGATCACTCTACCACTTGAATTGCCGGAGATGAAAACTGGTTTTATCCTATCTTATGAAAATGCCTGTAATAAGCAGACGTTTTTTCTTGATTATGGCGAAGTATGCTGCATCAAAGTTAACAACCCGAACTCCTATATCTCCTAGCAGAAATTTAGTATGTTAGCAAATTCAATTGGCATTTGCTGTTCATAGAAGTAAAGTATTCAGACATCCACGACAGGGACATCTCTATGCATTCTCTTTTGAACAGCTTTCACCGCTGCAACTCTTGCTGCAGTGGCTGCTTTGGTGGCAGCTGCAACAGCTTTGTTGACCCTTTCATCAACTCTTGGCACTTCAAATGCTTTTGCTGCTG
>PISQ-2
TGCATGTTTCATCCACAGTACTCAAAACAGGCCGCTAGTATTCACTTGAAGTCACTTCTCTGATGAAGATATATCAACGAAAAACAAACTTCTGAATAGATCACTCTACCACTTGAATTGCCGGAGATGAAAACTGGTTTTATCCTATCTTATGAAAATGCCTGTAATAAGCAGACGTTTTTTCTTGATTATGGCGAAGTATGCTGCATCAAAGTTAACAACCCGAACTCCTATATCTCCTAGCAGAAATTTAGTATGTTAGCAAATTCAATTGGCATTTGCTGTTCATAGAAGTAAAGTATTCAGACATCCACGACAGGGACATCTCTATGCATTCTCTTTTGAACAGCTTTCACCGCTGCAACTCTTGCTGCAGTGGCTGCTTTGGTGGCAGCTGCAACAGCTTTGTTGACCCTTTCATCAACTCTTGGCACTTCAAATGCTTTTGCTGCTG
>PICH-X3
TGCATGTTTCATCCACAGTACTCAAAACAGGCCGCTAGTATTCACTTGAAGTCACTTCTCTGATGAAGATATATCAACGAAAAACAAACTTCTGAATAGATCACTCTACCACTTGAATTGCCGGAGATGAAAACTGGTTTTACCCTATCTTATGAAAATGCCTGTAATAAGCAGACATTTTTTCTTGTTTATGGGGAAGTATGCTGCATCAAAGTTAACAACCTGAACTCCTATATCTCCTAGCAGAAATTTAGTATGTTAGCAAATTCAATTGGCATTTGTTGTTCATAGAAGTAAAGTATTCAGACATCCACGACAGGGACATCTCTATGCATTCTCTTTTGAACAGCTTTCACCGCTGCAACTCTTGCTGCAGTGGCTGCTTTGGTGGCAGCTGCAACAGCTTTGTTGACCCTTTCATCAACTCTTGGCACTTCAAATGCTTTTGCTGCTG
>PIST-6
TGCATGTTTCATCCACAGTACTCAAAACAGGCCGCTAGTATTCACTTGAAGTCACTTCTCTGATGAAGATATATCAACGAAAAACAAACTTCTGAATAGATCACTCTACCACTTGAATTGCCGGAGATGAAAACTGGTTTTACCCTATCTTATGAAAATGCCTGTAATAAGCAGACATTTTTTCTTGTTTATGGGGAAGTATGCTGCATCAAAGTTAACAACCTGAACTCCTATATCTCCTAGCAGAAATTTAGTATGTTAGCAAATTCAATTGGCATTTGTTGTTCATAGAAGTAAAGTATTCAGACATCCACGACAGGGACATCTCTATGCATTCTCTTTTGAACAGCTTTCACCGCTGCAACTCTTGCTGCAGTGGCTGCTTTGGTGGCAGCTGCAACAGCTTTGTTGACCCTTTCATCAACTCTTGGCACTTCAAATGCTTTTGCTGCTG
>PICH-X2
TGCATGTTTCATCCACAGTACTCAAAACAGGCCGCTAGTATTCACTTGAAGTCACTTCTCTGATGAAGATATATCAACGAAAAACAAACTTCTGAATAGATCACTCTACCACTTGAATTGCCGGAGATGAAAACTGGTTTTACCCTATCTTATGAAAATGCCTGTAATAAGCAGACATTTTTTCTTGTTTATGGGGAAGTATGCTGCATCAAAGTTAACAACCTGAACTCCTATATCTCCTAGCAGAAATTTAGTATGTTAGCAAATTCAATTGGCATTTGTTGTTCATAGAAGTAAAGTATTCAGACATCCACGACAGGGACATCTCTATGCATTCTCTTTTGAACAGCTTTCACCGCTGCAACTCTTGCTGCAGTGGCTGCTTTGGTGGCAGCTGCAACAGCTTTGTTGACCCTTTCATCAACTCTTGGCACTTCAAATGCTTTTGCTGCTG
>PIST-1
TGCATGTTTCATCCACAGTACTCAAAACAGGCCGCTAGTATTCACTTGAAGTCACTTCTCTGATGAAGATATATCAACGAAAAACAAACTTCTGAATAGATCACTCTACCACTTGAATTGCCGGAGATGAAAACTGGTTTTACCCTATCTTATGAAAATGCCTGTAATAAGCAGACATTTTTTCTTGTTTATGGGGAAGTATGCTGCATCAAAGTTAACAACCTGAACTCCTATATCTCCTAGCAGAAATTTAGTATGTTAGCAAATTCAATTGGCATTTGTTGTTCATAGAAGTAAAGTATTCAGACATCCACGACAGGGACATCTCTATGCATTCTCTTTTGAACAGCTTTCACCGCTGCAACTCTTGCTGCAGTGGCTGCTTTGGTGGCAGCTGCAACAGCTTTGTTGACCCTTTCATCAACTCTTGGCACTTCAAATGCTTTTGCTGCTG
>PIST-7
TGCATGTTTCATCCACAGTACTCAAAACAGGCCGCTAGTATTCACTTGAAGTCACTTCTCTGATGAAGATATATCAACGAAAAACAAACTTCTGAATAGATCACTCTACCACTTGAATTGCCGGAGATGAAAACTGGTTTTACCCTATCTTATGAAAATGCCTGTAATAAGCAGACATTTTTTCTTGTTTATGGGGAAGTATGCTGCATCAAAGTTAACAACCTGAACTCCTATATCTCCTAGCAGAAATTTAGTATGTTAGCAAATTCAATTGGCATTTGTTGTTCATAGAAGTAAAGTATTCAGACATCCACGACAGGGACATCTCTATGCATTCTCTTTTGAACAGCTTTCACCGCTGCAACTCTTGCTGCAGTGGCTGCTTTGGTGGCAGCTGCAACAGCTTTGTTGACCCTTTCATCAACTCTTGGCACTTCAAATGCTTTTGCTGCTG
>PIST-2
TGCATGTTTCATCCACAGTACTCAAAACAGGCCGCTAGTATTCACTTGAAGTCACTTCTCTGATGAAGATATATCAACGAAAAACAAACTTCTGAATAGATCACTCTACCACTTGAATTGCCGGAGATGAAAACTGGTTTTACCCTATCTTATGAAAATGCCTGTAATAAGCAGACATTTTTTCTTGTTTATGGGGAAGTATGCTGCATCAAAGTTAACAACCTGAACTCCTATATCTCCTAGCAGAAATTTAGTATGTTAGCAAATTCAATTGGCATTTGTTGTTCATAGAAGTAAAGTATTCAGACATCCACGACAGGGACATCTCTATGCATTCTCTTTTGAACAGCTTTCACCGCTGCAACTCTTGCTGCAGTGGCTGCTTTGGTGGCAGCTGCAACAGCTTTGTTGACCCTTTCATCAACTCTTGGCACTTCAAATGCTTTTGCTGCTG
>PIST-13
TGCATGTTTCATCCACAGTACTCAAAACAGGCCGCTAGTATTCACTTGAAGTCACTTCTCTGATGAAGATATATCAACGAAAAACAAACTTCTGAATAGATCACTCTACCACTTGAATTGCCGGAGATGAAAACTGGTTTTACCCTATCTTATGAAAATGCCTGTAATAAGCAGACATTTTTTCTTGTTTATGGGGAAGTATGCTGCATCAAAGTTAACAACCTGAACTCCTATATCTCCTAGCAGAAATTTAGTATGTTAGCAAATTCAATTGGCATTTGTTGTTCATAGAAGTAAAGTATTCAGACATCCACGACAGGGACATCTCTATGCATTCTCTTTTGAACAGCTTTCACCGCTGCAACTCTTGCTGCAGTGGCTGCTTTGGTGGCAGCTGCAACAGCTTTGTTGACCCTTTCATCAACTCTTGGCACTTCAAATGCTTTTGCTGCTG
>PIST-11
TGCATGTTTCATCCACAGTACTCAAAACAGGCCGCTAGTATTCACTTGAAGTCACTTCTCTGATGAAGATATATCAACGAAAAACAAACTTCTGAATAGATCACTCTACCACTTGAATTGCCGGAGATGAAAACTGGTTTTACCCTATCTTATGAAAATGCCTGTAATAAGCAGACATTTTTTCTTGTTTATGGGGAAGTATGCTGCATCAAAGTTAACAACCTGAACTCCTATATCTCCTAGCAGAAATTTAGTATGTTAGCAAATTCAATTGGCATTTGTTGTTCATAGAAGTAAAGTATTCAGACATCCACGACAGGGACATCTCTATGCATTCTCTTTTGAACAGCTTTCACCGCTGCAACTCTTGCTGCAGTGGCTGCTTTGGTGGCAGCTGCAACAGCTTTGTTGACCCTTTCATCAACTCTTGGCACTTCAAATGCTTTTGCTGCTG
>PIST-14
TGCATGTTTCATCCACAGTACTCAAAACAGGCCGCTAGTATTCACTTGAAGTCACTTCTCTGATGAAGATATATCAACGAAAAACAAACTTCTGAATAGATCACTCTACCACTTGAATTGCCGGAGATGAAAACTGGTTTTACCCTATCTTATGAAAATGCCTGTAATAAGCAGACATTTTTTCTTGTTTATGGGGAAGTATGCTGCATCAAAGTTAACAACCTGAACTCCTATATCTCCTAGCAGAAATTTAGTATGTTAGCAAATTCAATTGGCATTTGTTGTTCATAGAAGTAAAGTATTCAGACATCCACGACAGGGACATCTCTATGCATTCTCTTTTGAACAGCTTTCACCGCTGCAACTCTTGCTGCAGTGGCTGCTTTGGTGGCAGCTGCAACAGCTTTGTTGACCCTTTCATCAACTCTTGGCACTTCAAATGCTTTTGCTGCTG
>PIST-8
TGCATGTTTCATCCACAGTACTCAAAACAGGCCGCTAGTATTCACTTGAAGTCACTTCTCTGATGAAGATATATCAACGAAAAACAAACTTCTGAATAGATCACTCTACCACTTGAATTGCCGGAGATGAAAACTGGTTTTACCCTATCTTATGAAAATGCCTGTAATAAGCAGACATTTTTTCTTGTTTATGGGGAAGTATGCTGCATCAAAGTTAACAACCTGAACTCCTATATCTCCTAGCAGAAATTTAGTATGTTAGCAAATTCAATTGGCATTTGTTGTTCATAGAAGTAAAGTATTCAGACATCCACGACAGGGACATCTCTATGCATTCTCTTTTGAACAGCTTTCACCGCTGCAACTCTTGCTGCAGTGGCTGCTTTGGTGGCAGCTGCAACAGCTTTGTTGACCCTTTCATCAACTCTTGGCACTTCAAATGCTTTTGCTGCTG
>PIST-12
TGCATGTTTCATCCACAGTACTCAAAACAGGCCGCTAGTATTCACTTGAAGTCACTTCTCTGATGAAGATATATCAACGAAAAACAAACTTCTGAATAGATCACTCTACCACTTGAATTGCCGGAGATGAAAACTGGTTTTACCCTATCTTATGAAAATGCCTGTAATAAGCAGACATTTTTTCTTGTTTATGGGGAAGTATGCTGCATCAAAGTTAACAACCTGAACTCCTATATCTCCTAGCAGAAATTTAGTATGTTAGCAAATTCAATTGGCATTTGTTGTTCATAGAAGTAAAGTATTCAGACATCCACGACAGGGACATCTCTATGCATTCTCTTTTGAACAGCTTTCACCGCTGCAACTCTTGCTGCAGTGGCTGCTTTGGTGGCAGCTGCAACAGCTTTGTTGACCCTTTCATCAACTCTTGGCACTTCAAATGCTTTTGCTGCTG
>PICH-X1
TGCATGTTTCATCCACAGTACTCAAAACAGGCCGCTAGTATTCACTTGAAGTCACTTCTCTGATGAAGATATATCAACGAAAAACAAACTTCTGAATAGATCACTCTACCACTTGAATTGCCGGAGATGAAAACTGGTTTTACCCTATCTTATGAAAATGCCTGTAATAAGCAGACATTTTTTCTTGTTTATGGGGAAGTATGCTGCATCAAAGTTAACAACCTGAACTCCTATATCTCCTAGCAGAAATTTAGTATGTTAGCAAATTCAATTGGCATTTGTTGTTCATAGAAGTAAAGTATTCAGACATCCACGACAGGGACATCTCTATGCATTCTCTTTTGAACAGCTTTCACCGCTGCAACTCTTGCTGCAGTGGCTGCTTTGGTGGCAGCTGCAACAGCTTTGTTGACCCTTTCATCAACTCTTGGCACTTCAAATGCTTTTGCTGCTG
>PIST-10
TGCATGTTTCATCCACAGTACTCAAAACAGGCCGCTAGTATTCACTTGAAGTCACTTCTCTGATGAAGATATATCAACGAAAAACAAACTTCTGAATAGATCACTCTACCACTTGAATTGCCGGAGATGAAAACTGGTTTTACCCTATCTTATGAAAATGCCTGTAATAAGCAGACATTTTTTCTTGTTTATGGGGAAGTATGCTGCATCAAAGTTAACAACCTGAACTCCTATATCTCCTAGCAGAAATTTAGTATGTTAGCAAATTCAATTGGCATTTGTTGTTCATAGAAGTAAAGTATTCAGACATCCACGACAGGGACATCTCTATGCATTCTCTTTTGAACAGCTTTCACCGCTGCAACTCTTGCTGCAGTGGCTGCTTTGGTGGCAGCTGCAACAGCTTTGTTGACCCTTTCATCAACTCTTGGCACTTCAAATGCTTTTGCTGCTG
>PIST-5
TGCATGTTTCATCCACAGTACTCAAAACAGGCCGCTAGTATTCACTTGAAGTCACTTCTCTGATGAAGATATATCAACGAAAAACAAACTTCTGAATAGATCACTCTACCACTTGAATTGCCGGAGATGAAAACTGGTTTTACCCTATCTTATGAAAATGCCTGTAATAAGCAGACATTTTTTCTTGTTTATGGGGAAGTATGCTGCATCAAAGTTAACAACCTGAACTCCTATATCTCCTAGCAGAAATTTAGTATGTTAGCAAATTCAATTGGCATTTGTTGTTCATAGAAGTAAAGTATTCAGACATCCACGACAGGGACATCTCTATGCATTCTCTTTTGAACAGCTTTCACCGCTGCAACTCTTGCTGCAGTGGCTGCTTTGGTGGCAGCTGCAACAGCTTTGTTGACCCTTTCATCAACTCTTGGCACTTCAAATGCTTTTGCTGCTG
>PIST-3
TGCATGTTTCATCCACAGTACTCAAAACAGGCCGCTAGTATTCACTTGAAGTCACTTCTCTGATGAAGATATATCAACGAAAAACAAACTTCTGAATAGATCACTCTACCACTTGAATTGCCGGAGATGAAAACTGGTTTTACCCTATCTTATGAAAATGCCTGTAATAAGCAGACATTTTTTCTTGTTTATGGGGAAGTATGCTGCATCAAAGTTAACAACCTGAACTCCTATATCTCCTAGCAGAAATTTAGTATGTTAGCAAATTCAATTGGCATTTGTTGTTCATAGAAGTAAAGTATTCAGACATCCACGACAGGGACATCTCTATGCATTCTCTTTTGAACAGCTTTCACCGCTGCAACTCTTGCTGCAGTGGCTGCTTTGGTGGCAGCTGCAACAGCTTTGTTGACCCTTTCATCAACTCTTGGCACTTCAAATGCTTTTGCTGCTG
>PIST-15
TGCATGTTTCATCCACAGTACTCAAAACAGGCCGCTAGTATTCACTTGAAGTCACTTCTCTGATGAAGATATATCAACGAAAAACAAACTTCTGAATAGATCACTCTACCACTTGAATTGCCGGAGATGAAAACTGGTTTTACCCTATCTTATGAAAATGCCTGTAATAAGCAGACATTTTTTCTTGTTTATGGGGAAGTATGCTGCATCAAAGTTAACAACCTGAACTCCTATATCTCCTAGCAGAAATTTAGTATGTTAGCAAATTCAATTGGCATTTGTTGTTCATAGAAGTAAAGTATTCAGACATCCACGACAGGGACATCTCTATGCATTCTCTTTTGAACAGCTTTCACCGCTGCAACTCTTGCTGCAGTGGCTGCTTTGGTGGCAGCTGCAACAGCTTTGTTGACCCTTTCATCAACTCTTGGCACTTCAAATGCTTTTGCTGCTG
>PIST-19
TGCATGTTTCATCCACAGTACTCAAAACAGGCCGCTAGTATTCACTTGAAGTCACTTCTCTGATGAAGATATATCAACGAAAAACAAACTTCTGAATAGATCACTCTACCACTTGAATTGCCGGAGATGAAAACTGGTTTTACCCTATCTTATGAAAATGCCTGTAATAAGCAGACATTTTTTCTTGTTTATGGGGAAGTATGCTGCATCAAAGTTAACAACCTGAACTCCTATATCTCCTAGCAGAAATTTAGTATGTTAGCAAATTCAATTGGCATTTGTTGTTCATAGAAGTAAAGTATTCAGACATCCACGACAGGGACATCTCTATGCATTCTCTTTTGAACAGCTTTCACCGCTGCAACTCTTGCTGCAGTGGCTGCTTTGGTGGCAGCTGCAACAGCTTTGTTGACCCTTTCATCAACTCTTGGCACTTCAAATGCTTTTGCTGCTG
>PIST-4
TGCATGTTTCATCCACAGTACTCAAAACAGGCCGCTAGTATTCACTTGAAGTCACTTCTCTGATGAAGATATATCAACGAAAAACAAACTTCTGAATAGATCACTCTACCACTTGAATTGCCGGAGATGAAAACTGGTTTTACCCTATCTTATGAAAATGCCTGTAATAAGCAGACATTTTTTCTTGTTTATGGGGAAGTATGCTGCATCAAAGTTAACAACCTGAACTCCTATATCTCCTAGCAGAAATTTAGTATGTTAGCAAATTCAATTGGCATTTGTTGTTCATAGAAGTAAAGTATTCAGACATCCACGACAGGGACATCTCTATGCATTCTCTTTTGAACAGCTTTCACCGCTGCAACTCTTGCTGCAGTGGCTGCTTTGGTGGCAGCTGCAACAGCTTTGTTGACCCTTTCATCAACTCTTGGCACTTCAAATGCTTTTGCTGCTG
>PIST-9
TGCATGTTTCATCCACAGTACTCAAAACAGGCCGCTAGTATTCACTTGAAGTCACTTCTCTGATGAAGATATATCAACGAAAAACAAACTTCTGAATAGATCACTCTACCACTTGAATTGCCGGAGATGAAAACTGGTTTTACCCTATCTTATGAAAATGCCTGTAATAAGCAGACATTTTTTCTTGTTTATGGGGAAGTATGCTGCATCAAAGTTAACAACCTGAACTCCTATATCTCCTAGCAGAAATTTAGTATGTTAGCAAATTCAATTGGCATTTGTTGTTCATAGAAGTAAAGTATTCAGACATCCACGACAGGGACATCTCTATGCATTCTCTTTTGAACAGCTTTCACCGCTGCAACTCTTGCTGCAGTGGCTGCTTTGGTGGCAGCTGCAACAGCTTTGTTGACCCTTTCATCAACTCTTGGCACTTCAAATGCTTTTGCTGCTG
>PILA-20
TGCATGTTTCATCCACAGTACTCAAAACAGGCCGCTAGTATTCACTTGAAGTCACTTCTCTGATGAAGATATATCAACGAAAAACAAACTTCTGAATAGATCACTCTACCACTTGAATTGCCGGAGATGAAAACTGGTTTTACCCTATCTTATGAAAATGCCTGTAATAAGCAGACATCTTTTCTTGTTTATGGGGAAGTATGCTGCATCAAAGTTAACAACCTGAACTCCTATATCTCCTAGCAGAAATTTAGTATGTTAGCAAATTCAATTGGCATTTGTTGTTCATAGAAGTAAAGTATTCAGACATCCACGACAGGGACATCTCTATGCATTCTCTTTTGAACAGCTTTCACCGCTGCAACTCTTGCTGCAGTGGCTGCTTTGGTGGCAGCTGCAACAGCTTTGTTGACCCTTTCATCAACTCTTGGCACTTCAAATGCTTTTGCTGCTG
>PILA-24
TGCATGTTTCATCCACAGTACTCAAAACAGGCCGCTAGTATTCACTTGAAGTCACTTCTCTGATGAAGATATATCAACGAAAAACAAACTTCTGAATAGATCACTCTACCACTTGAATTGCCGGAGATGAAAACTGGTTTTACCCTATCTTATGAAAATGCCTGTAATAAGCAGACATATTTTCTTGTTTATGGGGAAGTATGCTGCATCAAAGTTAACAACCTGAACTCCTATATCTCCTAGCAGAAATTTAGTATGTTAGCAAATTCAATTGGCATTTGTTGTTCATAGAAGTAAAGTATTCAGACATCCACGACAGGGACATCTCTATGCATTCTCTTTTGAACAGCTTTCACCGCTGCAACTCTTGCTGCAGTGGCTGCTTTGGTGGCAGCTGCAACAGCTTTGTTGACCCTTTCATCAACTCTTGGCACTTCAAATGCTTTTGCTGCTG
>PILA-28
TGCATGTTTCATCCACAGTACTCAAAACAGGCCGCTAGTATTCACTTGAAGTCACTTCTCTGATGAAGATATATCAACGAAAAACAAACTTCTGAATAGATCACTCTACCACTTGAATTGCCGGAGATGAAAACTGGTTTTACCCTATCTTATGAAAATGCCTGTAATAAGCAGACATCTTTTCTTGTTTATGGGGAAGTATGCTGCATCAAAGTTAACAACCTGAACTCCTATATCTCCTAGCAGAAATTTAGTATGTTAGCAAATTCAATTGGCATTTGTTGTTCATAGAAGTAAAGTATTCAGACATCCACGACAGGGACATCTCTATGCATTCTCTTTTGAACAGCTTTCACCGCTGCAACTCTTGCTGCAGTGGCTGCTTTGGTGGCAGCTGCAACAGCTTTGTTGACCCTTTCATCAACTCTTGGCACTTCAAATGCTTTTGCTGCTG
>PILA-19
TGCATGTTTCATCCACAGTACTCAAAACAGGCCGCTAGTATTCACTTGAAGTCACTTCTCTGATGAAGATATATCAACGAAAAACAAACTTCTGAATAGATCACTCTACCACTTGAATTGCCGGAGATGAAAACTGGTTTTACCCTATCTTATGAAAATGCCTGTAATAAGCAGACATCTTTTCTTGTTTATGGGGAAGTATGCTGCATCAAAGTTAACAACCTGAACTCCTATATCTCCTAGCAGAAATTTAGTATGTTAGCAAATTCAATTGGCATTTGTTGTTCATAGAAGTAAAGTATTCAGACATCCACGACAGGGACATCTCTATGCATTCTCTTTTGAACAGCTTTCACCGCTGCAACTCTTGCTGCAGTGGCTGCTTTGGTGGCAGCTGCAACAGCTTTGTTGACCCTTTCATCAACTCTTGGCACTTCAAATGCTTTTGCTGCTG
>PILA-18
TGCATGTTTCATCCACAGTACTCAAAACAGGCCGCTAGTATTCACTTGAAGTCACTTCTCTGATGAAGATATATCAACGAAAAACAAACTTCTGAATAGATCACTCTACCACTTGAATTGCCGGAGATGAAAACTGGTTTTACCCTATCTTATGAAAATGCCTGTAATAAGCAGACATCTTTTCTTGTTTATGGGGAAGTATGCTGCATCAAAGTTAACAACCTGAACTCCTATATCTCCTAGCAGAAATTTAGTATGTTAGCAAATTCAATTGGCATTTGTTGTTCATAGAAGTAAAGTATTCAGACATCCACGACAGGGACATCTCTATGCATTCTCTTTTGAACAGCTTTCACCGCTGCAACTCTTGCTGCAGTGGCTGCTTTGGTGGCAGCTGCAACAGCTTTGTTGACCCTTTCATCAACTCTTGGCACTTCAAATGCTTTTGCTGCTG
>PILA-29
TGCATGTTTCATCCACAGTACTCAAAACAGGCCGCTAGTATTCACTTGAAGTCACTTCTCTGATGAAGATATATCAACGAAAAACAAACTTCTGAATAGATCACTCTACCACTTGAATTGCCGGAGATGAAAACTGGTTTTACCCTATCTTATGAAAATGCCTGTAATAAGCAGACATCTTTTCTTGTTTATGGGGAAGTATGCTGCATCAAAGTTAACAACCTGAACTCCTATATCTCCTAGCAGAAATTTAGTATGTTAGCAAATTCAATTGGCATTTGTTGTTCATAGAAGTAAAGTATTCAGACATCCACGACAGGGACATCTCTATGCATTCTCTTTTGAACAGCTTTCACCGCTGCAACTCTTGCTGCAGTGGCTGCTTTGGTGGCAGCTGCAACAGCTTTGTTGACCCTTTCATCAACTCTTGGCACTTCAAATGCTTTTGCTGCTG
>PILA-22
TGCATGTTTCATCCACAGTACTCAAAACAGGCCGCTAGTATTCACTTGAAGTCACTTCTCTGATGAAGATATATCAACGAAAAACAAACTTCTGAATAGATCACTCTACCACTTGAATTGCCGGAGATGAAAACTGGTTTTACCCTATCTTATGAAAATGCCTGTAATAAGCAGACATATTTTCTTGTTTATGGGGAAGTATGCTGCATCAAAGTTAACAACCTGAACTCCTATATCTCCTAGCAGAAATTTAGTATGTTAGCAAATTCAATTGGCATTTGTTGTTCATAGAAGTAAAGTATTCAGACATCCACGACAGGGACATCTCTATGCATTCTCTTTTGAACAGCTTTCACCGCTGCAACTCTTGCTGCAGTGGCTGCTTTGGTGGCAGCTGCAACAGCTTTGTTGACCCTTTCATCAACTCTTGGCACTTCAAATGCTTTTGCTGCTG
>PILA-27
TGCATGTTTCATCCACAGTACTCAAAACAGGCCGCTAGTATTCACTTGAAGTCACTTCTCTGATGAAGATATATCAACGAAAAACAAACTTCTGAATAGATCACTCTACCACTTGAATTGCCGGAGATGAAAACTGGTTTTACCCTATCTTATGAAAATGCCTGTAATAAGCAGACATCTTTTCTTGTTTATGGGGAAGTATGCTGCATCAAAGTTAACAACCTGAACTCCTATATCTCCTAGCAGAAATTTAGTATGTTAGCAAATTCAATTGGCATTTGTTGTTCATAGAAGTAAAGTATTCAGACATCCACGACAGGGACATCTCTATGCATTCTCTTTTGAACAGCTTTCACCGCTGCAACTCTTGCTGCAGTGGCTGCTTTGGTGGCAGCTGCAACAGCTTTGTTGACCCTTTCATCAACTCTTGGCACTTCAAATGCTTTTGCTGCTG
>PILA-17
TGCATGTTTCATCCACAGTACTCAAAACAGGCCGCTAGTATTCACTTGAAGTCACTTCTCTGATGAAGATATATCAACGAAAAACAAACTTCTGAATAGATCACTCTACCACTTGAATTGCCGGAGATGAAAACTGGTTTTACCCTATCTTATGAAAATGCCTGTAATAAGCAGACATCTTTTCTTGTTTATGGGGAAGTATGCTGCATCAAAGTTAACAACCTGAACTCCTATATCTCCTAGCAGAAATTTAGTATGTTAGCAAATTCAATTGGCATTTGTTGTTCATAGAAGTAAAGTATTCAGACATCCACGACAGGGACATCTCTATGCATTCTCTTTTGAACAGCTTTCACCGCTGCAACTCTTGCTGCAGTGGCTGCTTTGGTGGCAGCTGCAACAGCTTTGTTGACCCTTTCATCAACTCTTGGCACTTCAAATGCTTTTGCTGCTG
>PILA-26
TGCATGTTTCATCCACAGTACTCAAAACAGGCCGCTAGTATTCACTTGAAGTCACTTCTCTGATGAAGATATATCAACGAAAAACAAACTTCTGAATAGATCACTCTACCACTTGAATTGCCGGAGATGAAAACTGGTTTTACCCTATCTTATGAAAATGCCTGTAATAAGCAGACATCTTTTCTTGTTTATGGGGAAGTATGCTGCATCAAAGTTAACAACCTGAACTCCTATATCTCCTAGCAGAAATTTAGTATGTTAGCAAATTCAATTGGCATTTGTTGTTCATAGAAGTAAAGTATTCAGACATCCACGACAGGGACATCTCTATGCATTCTCTTTTGAACAGCTTTCACCGCTGCAACTCTTGCTGCAGTGGCTGCTTTGGTGGCAGCTGCAACAGCTTTGTTGACCCTTTCATCAACTCTTGGCACTTCAAATGCTTTTGCTGCTG
>PILA-21
TGCATGTTTCATCCACAGTACTCAAAACAGGCCGCTAGTATTCACTTGAAGTCACTTCTCTGATGAAGATATATCAACGAAAAACAAACTTCTGAATAGATCACTCTACCACTTGAATTGCCGGAGATGAAAACTGGTTTTACCCTATCTTATGAAAATGCCTGTAATAAGCAGACATCTTTTCTTGTTTATGGGGAAGTATGCTGCATCAAAGTTAACAACCTGAACTCCTATATCTCCTAGCAGAAATTTAGTATGTTAGCAAATTCAATTGGCATTTGTTGTTCATAGAAGTAAAGTATTCAGACATCCACGACAGGGACATCTCTATGCATTCTCTTTTGAACAGCTTTCACCGCTGCAACTCTTGCTGCAGTGGCTGCTTTGGTGGCAGCTGCAACAGCTTTGTTGACCCTTTCATCAACTCTTGGCACTTCAAATGCTTTTGCTGCTG
>PIAL-AO
TGCATGTTTCATCCACAGTACTCAAAACAGGCCGCTAGTATTCACTTGAAGTCACTTCTCTGATGAAGATATATCAACGAAAAACAAACTTCTGAATAGATCACTCTACCACTTGAATTGCCGGAGATGAAAACTGGTTTTACCCTATCTTATGAAAATGCCTGTAATAAGCAGACATTTTTTCTTGTTTATGGGGAAGTATGCTGCATCAAAGTTAACAACCTGAACTCCTATATCTCCTAGCAGAAATTTAGTATGTTAGCAAATTCAATTGGCATTTGTTGTTCATAGAAGTAAAGTATTCAGACATCCACGACAGGGACATCTCTATGCATTCTCTTTTGAACAGCTTTCACCGCTGCAACTCTTGCTGCAGTGGCTGCTTTGGTGGCAGCTGCAACAGCTTTGTTGACCCTTTCATCAACTCTTGGCACTTCAAATGCTTTTGCTGCTG
