# Supplementary material for: An empirical evaluation of two-stage species tree inference strategies using a multilocus dataset from North American pines
Source: BMC Evol Biol. 2014 Mar 29;14:67. doi: 10.1186/1471-2148-14-67 (PMC4021425; doi:10.1186/1471-2148-14-67)
Supplement: Additional file 3 — Zip archive containing data filesDp,Dp,0,Ds,Ds,0, and a description of these files. [file 1471-2148-14-67-S3.zip › DeGiorgioEtAl_2014_AdditionalFile1/Dataset_Dp/0_4541_02.fas]

>PIAL-7
AGTCTTGAATCAGCTTGAGCCACCACATGTCGATCTACTCTCTGTTCATCAAGTTATCCTACCCTCCAAACATTTAGCACTTCTTGAAACATCTCAATCATCAACTCCCTGTCAGCATGTTGGAAAAACATGTTCAAATCATCCCTCACATCATAGATCTTTCCAAAGTCAAACAAATACATCAAGCATGACTTCTTCAGCCGACTTAGCTGGTAAAGCCATGCCTCTTGCAGCCTCTCGAGAACATTTTTAGAATCTATATCCTCCAAAAGGCTTTCTTCACAGGATTCTTTCAAGTCCCC
>PIAL-9
AGTCTTGAATCAGCTTGAGCCACCACATGTCGATCTACTCTCTGTTCATCAAGTTATCCTACCCTCCAAACATTTAGCACTTCTTGAAACATCTCAATCATCAACTCCCTGTCAGCATGTTGGAAAAACATGTTCAAATCATCCCTCACATCATAGATCTTTCCAAAGTCAAACAAATACATCAAGCATGACTTCTTCAGCCGACTTAGCTGGTAAAGCCATGCCTCTTGCAGCCTCTCGAGAACATTTTTAGAATCTATATCCTCCAAAAGGCTTTCTTCACAGGATTCTTTCAAGTCCCC
>PIAL-3
AGTCTTGAATCAGCTTGAGCCACCACATGTCGATCTACTCTCTGTTCATCAAGTTATCCTACCCTCCAAACATTTAGCACTTCTTGAAACATCTCAATCATCAACTCCCTGTCAGCATGTTGGAAAAACATGTTCAAATCATCCCTCACATCATAGATCTTTCCAAAGTCAAACAAATACATCAAGCATGACTTCTTCAGCCGACTTAGCTGGTAAAGCCATGCCTCTTGCAGCCTCTCGAGAACATTTTTAGAATCTATATCCTCCAAAAGGCTTTCTTCACAGGATTCTTTCAAGTCCCC
>PIAL-16
AGTCTTGAATCAGCTTGAGCCACCACATGTCGATCTACTCTCTGTTCATCAAGTTATCCTACCCTCCAAACATTTAGCACTTCTTGAAACATCTCAATCATCAACTCCCTGTCAGCATGTTGGAAAAACATGTTCAAATCATCCCTCACATCATAGATCTTTCCAAAGTCAAACAAATACATCAAGCATGACTTCTTCAGCCGACTTACCTGGTAAAGCCATGCCTCTTGCAGCCTCTCGAGAACATTTTTAGAATCTATATCCTCCAAAAGGCTTTCTTCACAGGATTCTTTCAAGTCCCC
>PIAL-5
AGTCTTGAATCAGCTTGAGCCACCACATGTCGATCTACTCTCTGTTCATCAAGTTATCCTACCCTCCAAACATTTAGCACTTCTTGAAACATCTCAATCATCAACTCCCTGTCAGCATGTTGGAAAAACATGTTCAAATCATCCCTCACATCATAGATCTTTCCAAAGTCAAACAAATACATCAAGCATGACTTCTTCAGCCGACTTAGCTGGTAAAGCCATGCCTCTTGCAGCCTCTCGAGAACATTTTTAGAATCTATATCCTCCAAAAGGCTTTCTTCACAGGATTCTTTCAAGTCCCC
>PIAL-2
AGTCTTGAATCAGCTTGAGCCACCACATGTCGATCTACTCTCTGTTCATCAAGTTATCCTACCCTCCAAACATTTAGCACTTCTTGAAACATCTCAATCATCAACTCCCTGTCAGCATGTTGGAAAAACATGTTCAAATCATCCCTCACATCATAGATCTTTCCAAAGTCAAACAAATACATCAAGCATGACTTCTTCAGCCGACTTAGCTGGTAAAGCCATGCCTCTTGCAGCCTCTCGAGAACATTTTTAGAATCTATATCCTCCAAAAGGCTTTCTTCACAGGATTCTTTCAAGTCCCC
>PIAL-8
AGTCTTGAATCAGCTTGAGCCACCACATGTCGATCTACTCTCTGTTCATCAAGTTATCCTACCCTCCAAACATTTAGCACTTCTTGAAACATCTCAATCATCAACTCCCTGTCAGCATGTTGGAAAAACATGTTCAAATCATCCCTCACATCATAGATCTTTCCAAAGTCAAACAAATACATCAAGCATGACTTCTTCAGCCGACTTAGCTGGTAAAGCCATGCCTCTTGCAGCCTCTCGAGAACATTTTTAGAATCTATATCCTCCAAAAGGCTTTCTTCACAGGATTCTTTCAAGTCCCC
>PIAL-6
AGTCTTGAATCAGCTTGAGCCACCACATGTCGATCTACTCTCTGTTCATCAAGTTATCCTACCCTCCAAACATTTAGCACTTCTTGAAACATCTCAATCATCAACTCCCTGTCAGCATGTTGGAAAAACATGTTCAAATCATCCCTCACATCATAGATCTTTCCAAAGTCAAACAAATACATCAAGCATGACTTCTTCAGCCGACTTAGCTGGTAAAGCCATGCCTCTTGCAGCCTCTCGAGAACATTTTTAGAATCTATATCCTCCAAAAGGCTTTCTTCACAGGATTCTTTCAAGTCCCC
>PIAL-15
AGTCTTGAATCAGCTTGAGCCACCACATGTCGATCTACTCTCTGTTCATCAAGTTATCCTACCCTCCAAACATTTAGCACTTCTTGAAACATCTCAATCATCAACTCCCTGTCAGCATGTTGGAAAAACATGTTCAAATCATCCCTCACATCATAGATCTTTCCAAAGTCAAACAAATACATCAAGCATGACTTCTTCAGCCGACTTAGCTGGTAAAGCCATGCCTCTTGCAGCCTCTCGAGAACATTTTTAGAATCTATATCCTCCAAAAGGCTTTCTTCACAGGATTCTTTCAAGTCCCC
>PIAL-13
AGTCTTGAATCAGCTTGAGCCACCACATGTCGATCTACTCTCTGTTCATCAAGTTATCCTACCCTCCAAACATTTAGCACTTCTTGAAACATCTCAATCATCAACTCCCTGTCAGCATGTTGGAAAAACATGTTCAAATCATCCCTCACATCATAGATCTTTCCAAAGTCAAACAAATACATCAAGCATGACTTCTTCAGCCGACTTAGCTGGTAAAGCCATGCCTCTTGCAGCCTCTCGAGAACATTTTTAGAATCTATATCCTCCAAAAGGCTTTCTTCACAGGATTCTTTCAAGTCCCC
>PIAL-17
AGTCTTGAATCAGCTTGAGCCACCACATGTCGATCTACTCTCTGTTCATCAAGTTATCCTACCCTCCAAACATTTAGCACTTCTTGAAACATCTCAATCATCAACTCCCTGTCAGCATGTTGGAAAAACATGTTCAAATCATCCCTCACATCATAGATCTTTCCAAAGTCAAACAAATACATCAAGCATGACTTCTTCAGCCGACTTAGCTGGTAAAGCCATGCCTCTTGCAGCCTCTCGAGAACATTTTTAGAATCTATATCCTCCAAAAGGCTTTCTTCACAGGATTCTTTCAAGTCCCC
>PIAY-10
AGTCTTGAATCAGCTTGAGCCACCACATGTCGATCTACTCTCTGTTCATCAAGTTATCCTACCCTCCAAACATTTAGCACTTCTTGAAACATCTCAATCATCAACTCCCTGTCAGCATGTTGGAAAAACATGTTCAAATCATCCCTCACATCATAGATCTTTCCAAAGTCAAACAAATACATCAAGCATGACTTCTTCAGCCGACTTAGCTGGTAAAGCCATGCCTCTTGCAGCCTCTCGAGAACATTTTTAGAATCTATATCCTCCAAAAGGCTTTCTTCACAGGATTCTTTCAAGTCCCC
>PIAY-19
AGTCTTGAATCAGCTTGAGCCACCACATGTCGATCTACTCTCTGTTCATCAAGTTATCCTACCCTCCAAACATTTAGCACTTCTTGAAACATCTCAATCATCAACTCCCTGTCAGCATGTTGGAAAAACATGTTCAAATCATCCCTCACATCATAGATCTTTCCAAAGTCAAACAAATACATCAAGCATGACTTCTTCAGCCGACTTAGCTGGTAAAGCCATGCCTCTTGCAGCCTCTCGAGAACATTTTTAGAATCTATATCCTCCAAAAGGCTTTCTTCACAGGATTCTTTCAAGTCCCC
>PIAY-6
AGTCTTGAATCAGCTTGAGCCACCACATGTCGATCTACTCTCTGTTCATCAAGTTATCCTACCCTCCAAACATTTAGCACTTCTTGAAACATCTCAATCATCAACTCCCTGTCAGCATGTTGGAAAAACATGTTCAAATCATCCCTCACATCATAGATCTTTCCAAAGTCAAACAAATACATCAAGCATGACTTCTTCAGCCGACTTAGCTGGTAAAGCCATGCCTCTTGCAGCCTCTCGAGAACATTTTTAGAATCTATATCCTCCAAAAGGCTTTCTTCACAGGATTCTTTCAAGTCCCC
>PIAY-13
AGTCTTGAATCAGCTTGAGCCACCACATGTCGATCTACTCTCTGTTCATCAAGTTATCCTACCCTCCAAACATTTAGCACTTCTTGAAACATCTCAATCATCAACTCCCTGTCAGCATGTTGGAAAAACATGTTCAAATCATCCCTCACATCATAGATCTTTCCAAAGTCAAACAAATACATCAAGCATGACTTCTTCAGCCGACTTAGCTGGTAAAGCCATGCCTCTTGCAGCCTCTCGAGAACATTTTTAGAATCTATATCCTCCAAAAGGCTTTCTTCACAGGATTCTTTCAAGTCCCC
>PIAY-8
AGTCTTGAATCAGCTTGAGCCACCACATGTCGATCTACTCTCTGTTCATCAAGTTATCCTACCCTCCAAACATTTAGCACTTCTTGAAACATCTCAATCATCAACTCCCTGTCAGCATGTTGGAAAAACATGTTCAAATCATCCCTCACATCATAGATCTTTCCAAAGTCAAACAAATACATCAAGCATGACTTCTTCAGCCGACTTAGCTGGTAAAGCCATGCCTCTTGCAGCCTCTCGAGAACATTTTTAGAATCTATATCCTCCAAAAGGCTTTCTTCACAGGATTCTTTCAAGTCCCC
>PIAY-5
AGTCTTGAATCAGCTTGAGCCACCACATGTCGATCTACTCTCTGTTCATCAAGTTATCCTACCCTCCAAACATTTAGCACTTCTTGAAACATCTCAATCATCAACTCCCTGTCAGCATGTTGGAAAAACATGTTCAAATCATCCCTCACATCATAGATCTTTCCAAAGTCAAACAAATACATCAAGCATGACTTCTTCAGCCGACTTAGCTGGTAAAGCCATGCCTCTTGCAGCCTCTCGAGAACATTTTTAGAATCTATATCCTCCAAAAGGCTTTCTTCACAGGATTCTTTCAAGTCCCC
>PIAY-14
AGTCTTGAATCAGCTTGAGCCACCACATGTCGATCTACTCTCTGTTCATCAAGTTATCCTACCCTCCAAACATTTAGCACTTCTTGAAACATCTCAATCATCAACTCCCTGTCAGCATGTTGGAAAAACATGTTCAAATCATCCCTCACATCATAGATCTTTCCAAAGTCAAACAAATACATCAAGCATGACTTCTTCAGCCGACTTAGCTGGTAAAGCCATGCCTCTTGCAGCCTCTCGAGAACATTTTTAGAATCTATATCCTCCAAAAGGCTTTCTTCACAGGATTCTTTCAAGTCCCC
>PIAY-16
AGTCTTGAATCAGCTTGAGCCACCACATGTCGATCTACTCTCTGTTCATCAAGTTATCCTACCCTCCAAACATTTAGCACTTCTTGAAACATCTCAATCATCAACTCCCTGTCAGCATGTTGGAAAAACATGTTCAAATCATCCCTCACATCATAGATCTTTCCAAAGTCAAACAAATACATCAAGCATGACTTCTTCAGCCGACTTAGCTGGTAAAGCCATGCCTCTTGCAGCCTCTCGAGAACATTTTTAGAATCTATATCCTCCAAAAGGCTTTCTTCACAGGATTCTTTCAAGTCCCC
>PIAY-7
AGTCTTGAATCAGCTTGAGCCACCACATGTCGATCTACTCTCTGTTCATCAAGTTATCCTACCCTCCAAACATTTAGCACTTCTTGAAACATCTCAATCATCAACTCCCTGTCAGCATGTTGGAAAAACATGTTCAAATCATCCCTCACATCATAGATCTTTCCAAAGTCAAACAAATACATCAAGCATGACTTCTTCAGCCGACTTAGCTGGTAAAGCCATGCCTCTTGCAGCCTCTCGAGAACATTTTTAGAATCTATATCCTCCAAAAGGCTTTCTTCACAGGATTCTTTCAAGTCCCC
>PIAY-3
AGTCTTGAATCAGCTTGAGCCACCACATGTCGATCTACTCTCTGTTCATCAAGTTATCCTACCCTCCAAACATTTAGCACTTCTTGAAACATCTCAATCATCAACTCCCTGTCAGCATGTTGGAAAAACATGTTCAAATCATCCCTCACATCATAGATCTTTCCAAAGTCAAACAAATACATCAAGCATGACTTCTTCAGCCGACTTAGCTGGTAAAGCCATGCCTCTTGCAGCCTCTCGAGAACATTTTTAGAATCTATATCCTCCAAAAGGCTTTCTTCACAGGATTCTTTCAAGTCCCC
>PIAY-2
AGTCTTGAATCAGCTTGAGCCACCACATGTCGATCTACTCTCTGTTCATCAAGTTATCCTACCCTCCAAACATTTAGCACTTCTTGAAACATCTCAATCATCAACTCCCTGTCAGCATGTTGGAAAAACATGTTCAAATCATCCCTCACATCATAGATCTTTCCAAAGTCAAACAAATACATCAAGCATGACTTCTTCAGCCGACTTAGCTGGTAAAGCCATGCCTCTTGCAGCCTCTCGAGAACATTTTTAGAATCTATATCCTCCAAAAGGCTTTCTTCACAGGATTCTTTCAAGTCCCC
>PIAY-15
AGTCTTGAATCAGCTTGAGCCACCACATGTCGATCTACTCTCTGTTCATCAAGTTATCCTACCCTCCAAACATTTAGCACTTCTTGAAACATCTCAATCATCAACTCCCTGTCAGCATGTTGGAAAAACATGTTCAAATCATCCCTCACATCATAGATCTTTCCAAAGTCAAACAAATACATCAAGCATGACTTCTTCAGCCGACTTAGCTGGTAAAGCCATGCCTCTTGCAGCCTCTCGAGAACATTTTTAGAATCTATATCCTCCAAAAGGCTTTCTTCACAGGATTCTTTCAAGTCCCC
>PIAY-1
AGTCTTGAATCAGCTTGAGCCACCACATGTCGATCTACTCTCTGTTCATCAAGTTATCCTACCCTCCAAACATTTAGCACTTCTTGAAACATCTCAATCATCAACTCCCTGTCAGCATGTTGGAAAAACATGTTCAAATCATCCCTCACATCATAGATCTTTCCAAAGTCAAACAAATACATCAAGCATGACTTCTTCAGCCGACTTAGCTGGTAAAGCCATGCCTCTTGCAGCCTCTCGAGAACATTTTTAGAATCTATATCCTCCAAAAGGCTTTCTTCACAGGATTCTTTCAAGTCCCC
>PIAY-4
AGTCTTGAATCAGCTTGAGCCACCACATGTCGATCTACTCTCTGTTCATCAAGTTATCCTACCCTCCAAACATTTAGCACTTCTTGAAACATCTCAATCATCAACTCCCTGTCAGCATGTTGGAAAAACATGTTCAAATCATCCCTCACATCATAGATCTTTCCAAAGTCAAACAAATACATCAAGCATGACTTCTTCAGCCGACTTAGCTGGTAAAGCCATGCCTCTTGCAGCCTCTCGAGAACATTTTTAGAATCTATATCCTCCAAAAGGCTTTCTTCACAGGATTCTTTCAAGTCCCC
>PIAY-17
AGTCTTGAATCAGCTTGAGCCACCACATGTCGATCTACTCTCTGTTCATCAAGTTATCCTACCCTCCAAACATTTAGCACTTCTTGAAACATCTCAATCATCAACTCCCTGTCAGCATGTTGGAAAAACATGTTCAAATCATCCCTCACATCATAGATCTTTCCAAAGTCAAACAAATACATCAAGCATGACTTCTTCAGCCGACTTAGCTGGTAAAGCCATGCCTCTTGCAGCCTCTCGAGAACATTTTTAGAATCTATATCCTCCAAAAGGCTTTCTTCACAGGATTCTTTCAAGTCCCC
>PIAY-18
AGTCTTGAATCAGCTTGAGCCACCACATGTCGATCTACTCTCTGTTCATCAAGTTATCCTACCCTCCAAACATTTAGCACTTCTTGAAACATCTCAATCATCAACTCCCTGTCAGCATGTTGGAAAAACATGTTCAAATCATCCCTCACATCATAGATCTTTCCAAAGTCAAACAAATACATCAAGCATGACTTCTTCAGCCGACTTAGCTGGTAAAGCCATGCCTCTTGCAGCCTCTCGAGAACATTTTTAGAATCTATATCCTCCAAAAGGCTTTCTTCACAGGATTCTTTCAAGTCCCC
>PIAY-9
AGTCTTGAATCAGCTTGAGCCACCACATGTCGATCTACTCTCTGTTCATCAAGTTATCCTACCCTCCAAACATTTAGCACTTCTTGAAACATCTCAATCATCAACTCCCTGTCAGCATGTTGGAAAAACATGTTCAAATCATCCCTCACATCATAGATCTTTCCAAAGTCAAACAAATACATCAAGCATGACTTCTTCAGCCGACTTAGCTGGTAAAGCCATGCCTCTTGCAGCCTCTCGAGAACATTTTTAGAATCTATATCCTCCAAAAGGCTTTCTTCACAGGATTCTTTCAAGTCCCC
>PIBU-1
AGTCTTGAATCAGCTTGAGCCACCTCATGTCGATCTACTCTCTGTTCATCAAGTTATCCTACCCTCCAAACATTTAGCACTTCTTGAAACATCTCAATCATCAACTCCCTGTCAGCATGTTGGAAAAACATGTTCAAATCATCCCTCACATCATAGATCTTTCCAAAGTCAAACAAATACATCAAGCATGACTTCTTCAGCCGACTTAGCTGGTAAAGCCAGGCCTCTTGCAGCCTCTCGAGAACATTTTTAGAATCTATATCCTCCAAAAGGCTTTCTTCACAGGATTCTTTCAAGTCCCC
>PIFL-13
AGTCTTGAATCAGCTTGAGCCACCACATGTCGATCTACTCTCTGTTCATCAAGTTATCCTACCCTCCAAACATTTAGCACTTCTTGAAACATCTCAATCATCAACTCCCTGTCAGCATGTTGGAAAAACATGTTCAAATCATCCCTCACATCATAGATCTTTCCAAAGTCAAACAAATACATCAAGCATGACTTCTTCAGCCGACTTAGCTGGTAAAGCCATGCCTCTTGCAGCCTCTCGAGAACATTTTTAGAATCTATATCCTCCAAAAGGCTTTCTTCACAGGATTCTTTCAAGTCCCC
>PIFL-16
AGTCTTGAATCAGCTTGAGCCACCACATGTCGATCTACTCTCTGTTCATCAAGTTATCCTACCCTCCAAACATTTAGCACTTCTTGAAACATCTCAATCATCAACTCCCTGTCAGCATGTTGGAAAAACATGTTCAAATCATCCCTCACATCATAGATCTTTCCAAAGTCAAACAAATACATCAAGCATGACTTCTTCAGCCGACTTAGCTGGTAAAGCCATGCCTCTTGCAGCCTCTCGAGAACATTTTTAGAATCTATATCCTCCAAAAGGCTTTCTTCACAGGATTCTTTCAAGTCCCC
>PIFL-14
AGTCTTGAATCAGCTTGAGCCACCACATGTCGATCTACTCTCTGTTCATCAAGTTATCCTACCCTCCAAACATTTAGCACTTCTTGAAACATCTCAATCATCAACTCCCTGTCAGCATGTTGGAAAAACATGTTCAAATCATCCCTCACATCATAGATCTTTCCAAAGTCAAACAAATACATCAAGCATGACTTCTTCAGCCGACTTAGCTGGTAAAGCCATGCCTCTTGCAGCCTCTCGAGAACATTTTTAGAATCTATATCCTCCAAAAGGCTTTCTTCACAGGATTCTTTCAAGTCCCC
>PIFL-10
AGTCTTGAATCAGCTTGAGCCACCACATGTCGATCTACTCTCTGTTCATCAAGTTATCCTACCCTCCAAACATTTAGCACTTCTTGAAACATCTCAATCATCAACTCCCTGTCAGCATGTTGGAAAAACATGTTCAAATCATCCCTCACATCATAGATCTTTCCAAAGTCAAACAAATACATCAAGCATGACTTCTTCAGCCGACTTAGCTGGTAAAGCCATGCCTCTTGCAGCCTCTCGAGAACATTTTTAGAATCTATATCCTCCAAAAGGCTTTCTTCACAGGATTCTTTCAAGTCCCC
>PIFL-17
AGTCTTGAATCAGCTTGAGCCACCACATGTCGATCTACTCTCTGTTCATCAAGTTATCCTACCCTCCAAACATTTAGCACTTCTTGAAACATCTCAATCATCAACTCCCTGTCAGCATGTTGGAAAAACATGTTCAAATCATCCCTCACATCATAGATCTTTCCAAAGTCAAACAAATACATCAAGCATGACTTCTTCAGCCGACTTAGCTGGTAAAGCCATGCCTCTTGCAGCCTCTCGAGAACATTTTTAGAATCTATATCCTCCAAAAGGCTTTCTTCACAGGATTCTTTCAAGTCCCC
>PIFL-12
AGTCTTGAATCAGCTTGAGCCACCACATGTCGATCTACTCTCTGTTCATCAAGTTATCCTACCCTCCAAACATTTAGCACTTCTTGAAACATCTCAATCATCAACTCCCTGTCAGCATGTTGGAAAAACATGTTCAAATCATCCCTCACATCATAGATCTTTCCAAAGTCAAACAAATACATCAAGCATGACTTCTTCAGCCGACTTAGCTGGTAAAGCCATGCCTCTTGCAGCCTCTCGAGAACATTTTTAGAATCTATATCCTCCAAAAGGCTTTCTTCACAGGATTCTTTCAAGTCCCC
>PIFL-1
AGTCTTGAATCAGCTTGAGCCACCACATGTCGATCTACTCTCTGTTCATCAAGTTATCCTACCCTCCAAACATTTAGCACTTCTTGAAACATCTCAATCATCAACTCCCTGTCAGCATGTTGGAAAAACATGTTCAAATCATCCCTCACATCATAGATCTTTCCAAAGTCAAACAAATACATCAAGCATGACTTCTTCAACCGACTTAACTGGTAAAGCCATGCCTCTTGCACCCTCTCGAGAACATTTTTAGAATCTATATCCTCCAAAAGGCTTTCTTCACAGGATTCTTTCAAGTCCCC
>PIFL-2
AGTCTTGAATCAGCTTGAGCCACCACATGTCGATCTACTCTTTGTTCATCAAGTTATCCTACCCTCCAAACATTTAGCACTTCTTGAAACATCTCAATCATCAACTCCCTGTCAGCATGTTGGAAAAACATGTTCAAATCATCCCTCACATCATAGATCTTTCCAAAGTCAAACAAATACATCAAGCATGACTTCTTCAGCCGACTTAGCTGGTAAAGCCATGCCTCTTGCAGCCTCTCGAGAACATTTTTAGAATCTATATCCTCCAAAAGGCTTTCTTCACAGGATTCTTTCAAGTCCCC
>PIFL-5
AGTCTTGAATCAGCTTGAGCCACCACATGTCGATCTACTCTCTGTTCATCAAGTTATCCTACCCTCCAAACATTTAGCACTTCTTGAAACATCTCAATCATCAACTCCCTGTCAGCATGTTGGAAAAACATGTTCAAATCATCCCTCACATCATAGATCTTTCCAAAGTCAAACAAATACATCAAGCATGACTTCTTCAGCCGACTTAGCTGGTAAAGCCATGCCTCTTGCAGCCTCTCGAGAACATTTTTAGAATCTATATCCTCCAAAAGGCTTTCTTCACAGGATTCTTTCAAGTCCCC
>PIFL-9
AGTCTTGAATCAGCTTGAGCCACCACATGTCGATCTACTCTCTGTTCATCAAGTTATCCTACCCTCCAAACATTTAGCACTTCTTGAAACATCTCAATCATCAACTCCCTGTCAGCATGTTGGAAAAACATGTTCAAATCATCCCTCACATCATAGATCTTTCCAAAGTCAAACAAATACATCAAGCATGACTTCTTCAGCCGACTTAGCTGGTAAAGCCATGCCTCTTGCAGCCTCTCGAGAACATTTTTAGAATCTATATCCTCCAAAAGGCTTTCTTCACAGGATTCTTTCAAGTCCCC
>PIFL-15
AGTCTTGAATCAGCTTGAGCCACCACATGTCGATCTACTCTCTGTTCATCAAGTTATCCTACCCTCCAAACATTTAGCACTTCTTGAAACATCTCAATCATCAACTCCCTGTCAGCATGTTGGAAAAACATGTTCAAATCATCCCTCACATCATAGATCTTTCCAAAGTCAAACAAATACATCAAGCATGACTTCTTCAGCCGACTTAGCTGGTAAAGCCATGCCTCTTGCAGCCTCTCGAGAACATTTTTAGAATCTATATCCTCCAAAAGGCTTTCTTCACAGGATTCTTTCAAGTCCCC
>PIFL-4
AGTCTTGAATCAGCTTGAGCCACCACATGTCGATCTACTCTCTGTTCATCAAGTTATCCTACCCTCCAAACATTTAGCACTTCTTGAAACATCTCAATCATCAACTCCCTGTCAGCATGTTGGAAAAACATGTTCAAATCATCCCTCACATCATAGATCTTTCCAAAGTCAAACAAATACATCAAGCATGACTTCTTCAGCCGACTTAGCTGGTAAAGCCATGCCTCTTGCAGCCTCTCGAGAACATTTTTAGAATCTATATCCTCCAAAAGGCTTTCTTCACAGGATTCTTTCAAGTCCCC
>PIGE-2
AGTCTTGAATCAGCTTGAGCCACCTCATGTCGATCTACTCTCTGTTCATCAAGTTATCCTACCCTCCAAACATTTAGCACTTCTTGAAACATCTCAATCATCAACTCCCTGTCAGCATGTTGGAAAAACATGTTCAAATCATCCCTCACATCATAGATCTTTCCAAAGTCAAACAAATACATCAAGCATGACTTCTTCAGCCGACTTAGCTGGTAAAGCCAGGCCTCTTGCAGCCTCTCGAGAACATTTTTAGAATCTATATCCTCCAAAAGGCTTTCTTCACAGGATTCTTTCAAGTCCCC
>PIGE-1
AGTCTTGAATCAGCTTGAGCCACCTCATGTCGATCTACTCTCTGTTCATCAAGTTATCCTACCCTCCAAACATTTAGCACTTCTTGAAACATCTCAATCATCAACTCCCTGTCAGCATGTTGGAAAAACATGTTCAAATCATCCCTCACATCATAGATCTTTCCAAAGTCAAACAAATACATCAAGCATGACTTCTTCAGCCGACTTAGCTGGTAAAGCCAGGCCTCTTGCAGCCTCTCGAGAACATTTTTAGAATCTATATCCTCCAAAAGGCTTTCTTCACAGGATTCTTTCAAGTCCCC
>PIMN-16
AGTCTTGAATCAGCTTGAGCCACCACATGTCGATCTACTCTCTGTTCATCAAGTTATCCTACCCTCCAAACATTTAGCACTTCTTGAAACATCTCAATCATCAACTCCCTGTCAGCATGTTGGAAAAACATGTTCAAATCATCCCTCACATCATAGATCTTTCCAAAGTCAAACAAATACATCAAGCATGACTTCTTCAGCCGACTTAGCTGGTAAAGCCATGCCTCTTGCAGCCTCTCGAGAACATTTTTAGAATCTATATCCTCCAAAAGGCTTTCTTCACAGGATTCTTTCAAGTCCCC
>PIMN-4
AGTCTTGAATCAGCTTGAGCCACCACATGTCGATCTACTCTCTGTTCATCAAGTTATCCTACCCTCCAAACATTTAGCACTTCTTGAAACATCTCAATCATCAACTCCCTGTCAGCATGTTGGAAAAACATGTTCAAATCATCCCTCACATCATAGATCTTTCCAAAGTCAAACAAATACATCAAGCATGACTTCTTCAGCCGACTTAGCTGGTAAAGCCATGCCTCTTGCAGCCTCTCGAGAACATTTTTAGAATCTATATCCTCCAAAAGGCTTTCTTCACAGGATTCTTTCAAGTCCCC
>PIMN-5
AGTCTTGAATCAGCTTGAGCCACCACATGTCGATCTACTCTCTGTTCATCAAGTTATCCTACCCTCCAAACATTTAGCACTTCTTGAAACATCTCAATCATCAACTCCCTGTCAGCATGTTGGAAAAACATGTTCAAATCATCCCTCACATCATAGATCTTTCCAAAGTCAAACAAATACATCAAGCATGACTTCTTCAGCCGACTTAGCTGGTAAAGCCATGCCTCTTGCAGCCTCTCGAGAACATTTTTAGAATCTATATCCTCCAAAAGGCTTTCTTCACAGGATTCTTTCAAGTCCCC
>PIMN-3
AGTCTTGAATCAGCTTGAGCCACCACATGTCGATCTACTCTCTGTTCATCAAGTTATCCTACCCTCCAAACATTTAGCACTTCTTGAAACATCTCAATCATCAACTCCCTGTCAGCATGTTGGAAAAACATGTTCAAATCATCCCTCACATCATAGATCTTTCCAAAGTCAAACAAATACATCAAGCATGACTTCTTCAGCCGACTTAGCTGGTAAAGCCATGCCTCTTGCAGCCTCTCGAGAACATTTTTAGAATCTATATCCTCCAAAAGGCTTTCTTCACAGGATTCTTTCAAGTCCCC
>PIMN-6
AGTCTTGAATCAGCTTGAGCCACCACATGTCGATCTACTCTCTGTTCATCAAGTTATCCTACCCTCCAAACATTTAGCACTTCTTGAAACATCTCAATCATCAACTCCCTGTCAGCATGTTGGAAAAACATGTTCAAATCATCCCTCACATCATAGATCTTTCCAAAGTCAAACAAATACATCAAGCATGACTTCTTCAGCCGACTTAGCTGGTAAAGCCATGCCTCTTGCAGCCTCTCGAGAACATTTTTAGAATCTATATCCTCCAAAAGGCTTTCTTCACAGGATTCTTTCAAGTCCCC
>PIMN-15
AGTCTTGAATCAGCTTGAGCCACCACATGTCGATCTACTCTCTGTTCATCAAGTTATCCTACCCTCCAAACATTTAGCACTTCTTGAAACATCTCAATCATCAACTCCCTGTCAGCATGTTGGAAAAACATGTTCAAATCATCCCTCACATCATAGATCTTTCCAAAGTCAAACAAATACATCAAGCATGACTTCTTCAGCCGACTTAGCTGGTAAAGCCATGCCTCTTGCAGCCTCTCGAGAACATTTTTAGAATCTATATCCTCCAAAAGGCTTTCTTCACAGGATTCTTTCAAGTCCCC
>PIMN-7
AGTCTTGAATCAGCTTGAGCCACCACATGTCGATCTACTCTCTGTTCATCAAGTTATCCTACCCTCCAAACATTTAGCACTTCTTGAAACATCTCAATCATCAACTCCCTGTCAGCATGTTGGAAAAACATGTTCAAATCATCCCTCACATCATAGATCTTTCCAAAGTCAAACAAATACATCAAGCATGACTTCTTCAGCCGACTTAGCTGGTAAAGCCATGCCTCTTGCAGCCTCTCGAGAACATTTTTAGAATCTATATCCTCCAAAAGGCTTTCTTCACAGGATTCTTTCAAGTCCCC
>PIMN-18
AGTCTTGAATCAGCTTGAGCCACCACATGTCGATCTACTCTCTGTTCATCAAGTTATCCTACCCTCCAAACATTTAGCACTTCTTGAAACATCTCAATCATCAACTCCCTGTCAGCATGTTGGAAAAACATGTTCAAATCATCCCTCACATCATAGATCTTTCCAAAGTCAAACAAATACATCAAGCATGACTTCTTCAGCCGACTTAGCTGGTAAAGCCATGCCTCTTGCAGCCTCTCGAGAACATTTTTAGAATCTATATCCTCCAAAAGGCTTTCTTCACAGGATTCTTTCAAGTCCCC
>PIMN-14
AGTCTTGAATCAGCTTGAGCCACCACATGTCGATCTACTCTCTGTTCATCAAGTTATCCTACCCTCCAAACATTTAGCACTTCTTGAAACATCTCAATCATCAACTCCCTGTCAGCATGTTGGAAAAACATGTTCAAATCATCCCTCACATCATAGATCTTTCCAAAGTCAAACAAATACATCAAGCATGACTTCTTCAGCCGACTTAGCTGGTAAAGCCATGCCTCTTGCAGCCTCTCGAGAACATTTTTAGAATCTATATCCTCCAAAAGGCTTTCTTCACAGGATTCTTTCAAGTCCCC
>PIMN-2
AGTCTTGAATCAGCTTGAGCCACCACATGTCGATCTACTCTCTGTTCATCAAGTTATCCTACCCTCCAAACATTTAGCACTTCTTGAAACATCTCAATCATCAACTCCCTGTCAGCATGTTGGAAAAACATGTTCAAATCATCCCTCACATCATAGATCTTTCCAAAGTCAAACAAATACATCAAGCATGACTTCTTCAGCCGACTTAGCTGGTAAAGCCATGCCTCTTGCAGCCTCTCGAGAACATTTTTAGAATCTATATCCTCCAAAAGGCTTTCTTCACAGGATTCTTTCAAGTCCCC
>PIMN-17
AGTCTTGAATCAGCTTGAGCCACCACATGTCGATCTACTCTCTGTTCATCAAGTTATCCTACCCTCCAAACATTTAGCACTTCTTGAAACATCTCAATCATCAACTCCCTGTCAGCATGTTGGAAAAACATGTTCAAATCATCCCTCACATCATAGATCTTTCCAAAGTCAAACAAATACATCAAGCATGACTTCTTCAGCCGACTTAGCTGGTAAAGCCATGCCTCTTGCAGCCTCTCGAGAACATTTTTAGAATCTATATCCTCCAAAAGGCTTTCTTCACAGGATTCTTTCAAGTCCCC
>PIMN-1
AGTCTTGAATCAGCTTGAGCCACCACATGTCGATCTACTCTCTGTTCATCAAGTTATCCTACCCTCCAAACATTTAGCACTTCTTGAAACATCTCAATCATCAACTCCCTGTCAGCATGTTGGAAAAACATGTTCAAATCATCCCTCACATCATAGATCTTTCCAAAGTCAAACAAATACATCAAGCATGACTTCTTCAGCCGACTTAGCTGGTAAAGCCATGCCTCTTGCAGCCTCTCGAGAACATTTTTAGAATCTATATCCTCCAAAAGGCTTTCTTCACAGGATTCTTTCAAGTCCCC
>PIMN-11
AGTCTTGAATCAGCTTGAGCCACCACATGTCGATCTACTCTCTGTTCATCAAGTTATCCTACCCTCCAAACATTTAGCACTTCTTGAAACATCTCAATCATCAACTCCCTGTCAGCATGTTGGAAAAACATGTTCAAATCATCCCTCACATCATAGATCTTTCCAAAGTCAAACAAATACATCAAGCATGACTTCTTCAGCCGACTTAGCTGGTAAAGCCATGCCTCTTGCAGCCTCTCGAGAACATTTTTAGAATCTATATCCTCCAAAAGGCTTTCTTCACAGGATTCTTTCAAGTCCCC
>PIMN-8
AGTCTTGAATCAGCTTGAGCCACCACATGTCGATCTACTCTCTGTTCATCAAGTTATCCTACCCTCCAAACATTTAGCACTTCTTGAAACATCTCAATCATCAACTCCCTGTCAGCATGTTGGAAAAACATGTTCAAATCATCCCTCACATCATAGATCTTTCCAAAGTCAAACAAATACATCAAGCATGACTTCTTCAGCCGACTTAGCTGGTAAAGCCATGCCTCTTGCAGCCTCTCGAGAACATTTTTAGAATCTATATCCTCCAAAAGGCTTTCTTCACAGGATTCTTTCAAGTCCCC
>PIMN-12
AGTCTTGAATCAGCTTGAGCCACCACATGTCGATCTACTCTCTGTTCATCAAGTTATCCTACCCTCCAAACATTTAGCACTTCTTGAAACATCTCAATCATCAACTCCCTGTCAGCATGTTGGAAAAACATGTTCAAATCATCCCTCACATCATAGATCTTTCCAAAGTCAAACAAATACATCAAGCATGACTTCTTCAGCCGACTTAGCTGGTAAAGCCATGCCTCTTGCAGCCTCTCGAGAACATTTTTAGAATCTATATCCTCCAAAAGGCTTTCTTCACAGGATTCTTTCAAGTCCCC
>PIMN-13
AGTCTTGAATCAGCTTGAGCCACCACATGTCGATCTACTCTCTGTTCATCAAGTTATCCTACCCTCCAAACATTTAGCACTTCTTGAAACATCTCAATCATCAACTCCCTGTCAGCATGTTGGAAAAACATGTTCAAATCATCCCTCACATCATAGATCTTTCCAAAGTCAAACAAATACATCAAGCATGACTTCTTCAGCCGACTTAGCTGGTAAAGCCATGCCTCTTGCAGCCTCTCGAGAACATTTTTAGAATCTATATCCTCCAAAAGGCTTTCTTCACAGGATTCTTTCAAGTCCCC
>PIMN-10
AGTCTTGAATCAGCTTGAGCCACCACATGTCGATCTACTCTCTGTTCATCAAGTTATCCTACCCTCCAAACATTTAGCACTTCTTGAAACATCTCAATCATCAACTCCCTGTCAGCATGTTGGAAAAACATGTTCAAATCATCCCTCACATCATAGATCTTTCCAAAGTCAAACAAATACATCAAGCATGACTTCTTCAGCCGACTTAGCTGGTAAAGCCATGCCTCTTGCAGCCTCTCGAGAACATTTTTAGAATCTATATCCTCCAAAAGGCTTTCTTCACAGGATTCTTTCAAGTCCCC
>PIMN-9
AGTCTTGAATCAGCTTGAGCCACCACATGTCGATCTACTCTCTGTTCATCAAGTTATCCTACCCTCCAAACATTTAGCACTTCTTGAAACATCTCAATCATCAACTCCCTGTCAGCATGTTGGAAAAACATGTTCAAATCATCCCTCACATCATAGATCTTTCCAAAGTCAAACAAATACATCAAGCATGACTTCTTCAGCCGACTTAGCTGGTAAAGCCATGCCTCTTGCAGCCTCTCGAGAACATTTTTAGAATCTATATCCTCCAAAAGGCTTTCTTCACAGGATTCTTTCAAGTCCCC
>PISB-4
AGTCTTGAATCAGCTTGAGCCACCACATGTCGATCTACTCTCTGTTCATCAAGTTATCCTACCCTCCAAACATTTAGCACTTCTTGAAACATCTCAATCATCAACTCCCTGTCAGCATGTTGGAAAAACATGTTCAAATCATCCCTCACATCATAGATCTTTCCAAAGTCAAACAAATACATCAAGCATGACTTCTTCAGCCGACTTAGCTGGTAAAGCCATGCCTCTTGCAGCCTCTCGAGAACATTTTTAGAATCTATATCCTCCAAAAGGCTTTCTTCACAGGATTCTTTCAAGTCCCC
>PISB-3
AGTCTTGAATCAGCTTGAGCCACCACATGTCGATCTACTCTCTGTTCATCAAGTTATCCTACCCTCCAAACATTTAGCACTTCTTGAAACATCTCAATCATCAACTCCCTGTCAGCATGTTGGAAAAACATGTTCAAATCATCCCTCACATCATAGATCTTTCCAAAGTCAAACAAATACATCAAGCATGACTTCTTCAGCCGACTTAGCTGGTAAAGCCATGCCTCTTGCAGCCTCTCGAGAACATTTTTAGAATCTATATCCTCCAAAAGGCTTTCTTCACAGGATTCTTTCAAGTCCCC
>PISB-12
AGTCTTGAATCAGCTTGAGCCACCACATGTCGATCTACTCTCTGTTCATCAAGTTATCCTACCCTCCAAACATTTAGCACTTCTTGAAACATCTCAATCATCAACTCCCTGTCAGCATGTTGGAAAAACATGTTCAAATCATCCCTCACATCATAGATCTTTCCAAAGTCAAACAAATACATCAAGCATGACTTCTTCAGCCGACTTAGCTGGTAAAGCCATGCCTCTTGCAGCCTCTCGAGAACATTTTTAGAATCTATATCCTCCAAAAGGCTTTCTTCACAGGATTCTTTCAAGTCCCC
>PISB-2
AGTCTTGAATCAGCTTGAGCCACCACATGTCGATCTACTCTCTGTTCATCAAGTTATCCTACCCTCCAAACATTTAGCACTTCTTGAAACATCTCAATCATCAACTCCCTGTCAGCATGTTGGAAAAACATGTTCAAATCATCCCTCACATCATAGATCTTTCCAAAGTCAAACAAATACATCAAGCATGACTTCTTCAGCCGACTTAGCTGGTAAAGCCATGCCTCTTGCAGCCTCTCGAGAACATTTTTAGAATCTATATCCTCCAAAAGGCTTTCTTCACAGGATTCTTTCAAGTCCCC
>PISB-8
AGTCTTGAATCAGCTTGAGCCACCACATGTCGATCTACTCTCTGTTCATCAAGTTATCCTACCCTCCAAACATTTAGCACTTCTTGAAACATCTCAATCATCAACTCCCTGTCAGCATGTTGGAAAAACATGTTCAAATCATCCCTCACATCATAGATCTTTCCAAAGTCAAACAAATACATCAAGCATGACTTCTTCAGCCGACTTAGCTGGTAAAGCCATGCCTCTTGCAGCCTCTCGAGAACATTTTTAGAATCTATATCCTCCAAAAGGCTTTCTTCACAGGATTCTTTCAAGTCCCC
>PISB-17
AGTCTTGAATCAGCTTGAGCCACCACATGTCGATCTACTCTCTGTTCATCAAGTTATCCTACCCTCCAAACATTTAGCACTTCTTGAAACATCTCAATCATCAACTCCCTGTCAGCATGTTGGAAAAACATGTTCAAATCATCCCTCACATCATAGATCTTTCCAAAGTCAAACAAATACATCAAGCATGACTTCTTCAGCCGACTTAGCTGGTAAAGCCATGCCTCTTGCAGCCTCTCGAGAACATTTTTAGAATCTATATCCTCCAAAAGGCTTTCTTCACAGGATTCTTTCAAGTCCCC
>PISB-13
AGTCTTGAATCAGCTTGAGCCACCACATGTCGATCTACTCTCTGTTCATCAAGTTATCCTACCCTCCAAACATTTAGCACTTCTTGAAACATCTCAATCATCAACTCCCTGTCAGCATGTTGGAAAAACATGTTCAAATCATCCCTCACATCATAGATCTTTCCAAAGTCAAACAAATACATCAAGCATGACTTCTTCAGCCGACTTAGCTGGTAAAGCCATGCCTCTTGCAGCCTCTCGAGAACATTTTTAGAATCTATATCCTCCAAAAGGCTTTCTTCACAGGATTCTTTCAAGTCCCC
>PISB-18
AGTCTTGAATCAGCTTGAGCCACCACATGTCGATCTACTCTCTGTTCATCAAGTTATCCTACCCTCCAAACATTTAGCACTTCTTGAAACATCTCAATCATCAACTCCCTGTCAGCATGTTGGAAAAACATGTTCAAATCATCCCTCACATCATAGATCTTTCCAAAGTCAAACAAATACATCAAGCATGACTTCTTCAGCCGACTTAGCTGGTAAAGCCATGCCTCTTGCAGCCTCTCGAGAACATTTTTAGAATCTATATCCTCCAAAAGGCTTTCTTCACAGGATTCTTTCAAGTCCCC
>PISB-6
AGTCTTGAATCAGCTTGAGCCACCACATGTCGATCTACTCTCTGTTCATCAAGTTATCCTACCCTCCAAACATTTAGCACTTCTTGAAACATCTCAATCATCAACTCCCTGTCAGCATGTTGGAAAAACATGTTCAAATCATCCCTCACATCATAGATCTTTCCAAAGTCAAACAAATACATCAAGCATGACTTCTTCAGCCGACTTAGCTGGTAAAGCCATGCCTCTTGCAGCCTCTCGAGAACATTTTTAGAATCTATATCCTCCAAAAGGCTTTCTTCACAGGATTCTTTCAAGTCCCC
>PISB-16
AGTCTTGAATCAGCTTGAGCCACCACATGTCGATCTACTCTCTGTTCATCAAGTTATCCTACCCTCCAAACATTTAGCACTTCTTGAAACATCTCAATCATCAACTCCCTGTCAGCATGTTGGAAAAACATGTTCAAATCATCCCTCACATCATAGATCTTTCCAAAGTCAAACAAATACATCAAGCATGACTTCTTCAGCCGACTTAGCTGGTAAAGCCATGCCTCTTGCAGCCTCTCGAGAACATTTTTAGAATCTATATCCTCCAAAAGGCTTTCTTCACAGGATTCTTTCAAGTCCCC
>PISB-15
AGTCTTGAATCAGCTTGAGCCACCACATGTCGATCTACTCTCTGTTCATCAAGTTATCCTACCCTCCAAACATTTAGCACTTCTTGAAACATCTCAATCATCAACTCCCTGTCAGCATGTTGGAAAAACATGTTCAAATCATCCCTCACATCATAGATCTTTCCAAAGTCAAACAAATACATCAAGCATGACTTCTTCAGCCGACTTAGCTGGTAAAGCCATGCCTCTTGCAGCCTCTCGAGAACATTTTTAGAATCTATATCCTCCAAAAGGCTTTCTTCACAGGATTCTTTCAAGTCCCC
>PISB-14
AGTCTTGAATCAGCTTGAGCCACCACATGTCGATCTACTCTCTGTTCATCAAGTTATCCTACCCTCCAAACATTTAGCACTTCTTGAAACATCTCAATCATCAACTCCCTGTCAGCATGTTGGAAAAACATGTTCAAATCATCCCTCACATCATAGATCTTTCCAAAGTCAAACAAATACATCAAGCATGACTTCTTCAGCCGACTTAGCTGGTAAAGCCATGCCTCTTGCAGCCTCTCGAGAACATTTTTAGAATCTATATCCTCCAAAAGGCTTTCTTCACAGGATTCTTTCAAGTCCCC
>PISB-7
AGTCTTGAATCAGCTTGAGCCACCACATGTCGATCTACTCTCTGTTCATCAAGTTATCCTACCCTCCAAACATTTAGCACTTCTTGAAACATCTCAATCATCAACTCCCTGTCAGCATGTTGGAAAAACATGTTCAAATCATCCCTCACATCATAGATCTTTCCAAAGTCAAACAAATACATCAAGCATGACTTCTTCAGCCGACTTAGCTGGTAAAGCCATGCCTCTTGCAGCCTCTCGAGAACATTTTTAGAATCTATATCCTCCAAAAGGCTTTCTTCACAGGATTCTTTCAAGTCCCC
>PISB-5
AGTCTTGAATCAGCTTGAGCCACCACATGTCGATCTACTCTCTGTTCATCAAGTTATCCTACCCTCCAAACATTTAGCACTTCTTGAAACATCTCAATCATCAACTCCCTGTCAGCATGTTGGAAAAACATGTTCAAATCATCCCTCACATCATAGATCTTTCCAAAGTCAAACAAATACATCAAGCATGACTTCTTCAGCCGACTTAGCTGGTAAAGCCATGCCTCTTGCAGCCTCTCGAGAACATTTTTAGAATCTATATCCTCCAAAAGGCTTTCTTCACAGGATTCTTTCAAGTCCCC
>PISB-9
AGTCTTGAATCAGCTTGAGCCACCACATGTCGATCTACTCTCTGTTCATCAAGTTATCCTACCCTCCAAACATTTAGCACTTCTTGAAACATCTCAATCATCAACTCCCTGTCAGCATGTTGGAAAAACATGTTCAAATCATCCCTCACATCATAGATCTTTCCAAAGTCAAACAAATACATCAAGCATGACTTCTTCAGCCGACTTAGCTGGTAAAGCCATGCCTCTTGCAGCCTCTCGAGAACATTTTTAGAATCTATATCCTCCAAAAGGCTTTCTTCACAGGATTCTTTCAAGTCCCC
>PISB-1
AGTCTTGAATCAGCTTGAGCCACCACATGTCGATCTACTCTCTGTTCATCAAGTTATCCTACCCTCCAAACATTTAGCACTTCTTGAAACATCTCAATCATCAACTCCCTGTCAGCATGTTGGAAAAACATGTTCAAATCATCCCTCACATCATAGATCTTTCCAAAGTCAAACAAATACATCAAGCATGACTTCTTCAGCCGACTTAGCTGGTAAAGCCATGCCTCTTGCAGCCTCTCGAGAACATTTTTAGAATCTATATCCTCCAAAAGGCTTTCTTCACAGGATTCTTTCAAGTCCCC
>PISB-11
AGTCTTGAATCAGCTTGAGCCACCACATGTCGATCTACTCTCTGTTCATCAAGTTATCCTACCCTCCAAACATTTAGCACTTCTTGAAACATCTCAATCATCAACTCCCTGTCAGCATGTTGGAAAAACATGTTCAAATCATCCCTCACATCATAGATCTTTCCAAAGTCAAACAAATACATCAAGCATGACTTCTTCAGCCGACTTAGCTGGTAAAGCCATGCCTCTTGCAGCCTCTCGAGAACATTTTTAGAATCTATATCCTCCAAAAGGCTTTCTTCACAGGATTCTTTCAAGTCCCC
>PISQ-1
AGTCTTGAATCAGCTTGAGCCACCTCATGTCGATCTACTCTCTGTTCATCAAGTTATCCTACCCTCCAAACATTTAGCACTTCTTGAAACATCTCAATCATCAACTCCCTGTCAGCATGTTGGAAAAACATGTTCAAATCATCCCTCACATCATAGATCTTTCCAAAGTCAAACAAATACATCAAGCATGACTTCTTCAGCCGACTTAGCTGGTAAAGCCAGGCCTCTTGCAGCCTCTCGAGAACATTTTTAGAATCTATATCCTCCAAAAGGCTTTCTTCACAGGATTCTTTCAAGTCCCC
>PISQ-2
AGTCTTGAATCAGCTTGAGCCACCTCATGTCGATCTACTCTCTGTTCATCAAGTTATCCTACCCTCCAAACATTTAGCACTTCTTGAAACATCTCAATCATCAACTCCCTGTCAGCATGTTGGAAAAACATGTTCAAATCATCCCTCACATCATAGATCTTTCCAAAGTCAAACAAATACATCAAGCATGACTTCTTCAGCCGACTTAGCTGGTAAAGCCAGGCCTCTTGCAGCCTCTCGAGAACATTTTTAGAATCTATATCCTCCAAAAGGCTTTCTTCACAGGATTCTTTCAAGTCCCC
>PIST-12
AGTCTTGAATCAGCTTGAGCCACCACATGTCGATCTACTCTCTGTTCATCAAGTTATCCTACCCTCCAAACATTTAGCACTTCTTGAAACATCTCAATCATCAACTCCCTGTCAGCATGTTGGAAAAACAAGTTCAAATCATCCCTCACATCATAGATCTTTCCAAAGTCAAACAAATACATCAAGCATGACTTCTTCAGCCGACTTAGCTGGTAAAGCCATGCCTCTTGCAGCCTCTCGAGAACATTTTTAGAATCTATATCCTCCAAAAGGCTTTCTTCACAGGATTCTTTCAAGTCCCC
>PICH-X2
AGTCTTGAATCAGCTTGAGCCACCACATGTCGATCTACTCTCTGTTCATCAAGTTATCCTACCCTCCAAACATTTAGCACTTCTTGAAACATCTCAATCATCAACTCCCTGTCAGCATGTTGGAAAAACATGTTCAAAT----------------------------------CAAATACATCAAGCATGACTTCTTCAGCCGACTTAGCTGGTAAAGCCATGCCTCTTGCAGCCTCTCGAGAACATTTTTAGAATCTATATCCTCCAAAAGGCTTTCTTCACAGGATTCTTTCAAGTCCCC
>PIST-14
AGTCTTGAATCAGCTTGAGCCACCACATGTCGATCTACTCTCTGTTCATCAAGTTATCCTACCCTCCAAACATTTAGCACTTCTTGAAACATCTCAATCATCAACTCCCTGTCAGCATGTTGGAAAAACAAGTTCAAATCATCCCTCACATCATAGATCTTTCCAAAGTCAAACAAATACATCAAGCATGACTTCTTCAGCCGACTTAGCTGGTAAAGCCATGCCTCTTGCAGCCTCTCGAGAACATTTTTAGAATCTATATCCTCCAAAAGGCTTTCTTCACAGGATTCTTTCAAGTCCCC
>PIST-9
AGTCTTGAATCAGCTTGAGCCACCACATGTCGATCTACTCTCTGTTCATCAAGTTATCCTACCCTCCAAACATTTAGCACTTCTTGAAACATCTCAATCATCAACTCCCTGTCAGCATGTTGGAAAAACAAGTTCAAATCATCCCTCACATCATAGATCTTTCCAAAGTCAAACAAATACATCAAGCATGACTTCTTCAGCCGACTTAGCTGGTAAAGCCATGCCTCTTGCAGCCTCTCGAGAACATTTTTAGAATCTATATCCTCCAAAAGGCTTTCTTCACAGGATTCTTTCAAGTCCCC
>PIST-8
AGTCTTGAATCAGCTTGAGCCACCACATGTCGATCTACTCTCTGTTCATCAAGTTATCCTACCCTCCAAACATTTAGCACTTCTTGAAACATCTCAATCATCAACTCCCTGTCAGCATGTTGGAAAAACAAGTTCAAATCATCCCTCACATCATAGATCTTTCCAAAGTCAAACAAATACATCAAGCATGACTTCTTCAGCCGACTTAGCTGGTAAAGCCATGCCTCTTGCAGCCTCTCGAGAACATTTTTAGAATCTATATCCTCCAAAAGGCTTTCTTCACAGGATTCTTTCAAGTCCCC
>PIST-5
AGTCTTGAATCAGCTTGAGCCACCACATGTCGATCTACTCTCTGTTCATCAAGTTATCCTACCCTCCAAACATTTAGCACTTCTTGAAACATCTCAATCATCAACTCCCTGTCAGCATGTTGGAAAAACAAGTTCAAATCATCCCTCACATCATAGATCTTTCCAAAGTCAAACAAATACATCAAGCATGACTTCTTCAGCCGACTTAGCTGGTAAAGCCATGCCTCTTGCAGCCTCTCGAGAACATTTTTAGAATCTATATCCTCCAAAAGGCTTTCTTCACAGGATTCTTTCAAGTCCCC
>PIST-13
AGTCTTGAATCAGCTTGAGCCACCACATGTCGATCTACTCTCTGTTCATCAAGTTATCCTACCCTCCAAACATTTAGCACTTCTTGAAACATCTCAATCATCAACTCCCTGTCAGCATGTTGGAAAAACAAGTTCAAATCATCCCTCACATCATAGATCTTTCCAAAGTCAAACAAATACATCAAGCATGACTTCTTCAGCCGACTTAGCTGGTAAAGCCATGCCTCTTGCAGCCTCTCGAGAACATTTTTAGAATCTATATCCTCCAAAAGGCTTTCTTCACAGGATTCTTTCAAGTCCCC
>PIST-6
AGTCTTGAATCAGCTTGAGCCACCACATGTCGATCTACTCTCTGTTCATCAAGTTATCCTACCCTCCAAACATTTAGCACTTCTTGAAACATCTCAATCATCAACTCCCTGTCAGCATGTTGGAAAAACAAGTTCAAATCATCCCTCACATCATAGATCTTTCCAAAGTCAAACAAATACATCAAGCATGACTTCTTCAGCCGACTTAGCTGGTAAAGCCATGCCTCTTGCAGCCTCTCGAGAACATTTTTAGAATCTATATCCTCCAAAAGGCTTTCTTCACAGGATTCTTTCAAGTCCCC
>PIST-3
AGTCTTGAATCAGCTTGAGCCACCACATGTCGATCTACTCTCTGTTCATCAAGTTATCCTACCCTCCAAACATTTAGCACTTCTTGAAACATCTCAATCATCAACTCCCTGTCAGCATGTTGGAAAAACAAGTTCAAATCATCCCTCACATCATAGATCTTTCCAAAGTCAAACAAATACATCAAGCATGACTTCTTCAGCCGACTTAGCTGGTAAAGCCATGCCTCTTGCAGCCTCTCGAGAACATTTTTAGAATCTATATCCTCCAAAAGGCTTTCTTCACAGGATTCTTTCAAGTCCCC
>PIST-10
AGTCTTGAATCAGCTTGAGCCACCACATGTCGATCTACTCTCTGTTCATCAAGTTATCCTACCCTCCAAACATTTAGCACTTCTTGAAACATCTCAATCATCAACTCCCTGTCAGCATGTTGGAAAAACAAGTTCAAATCATCCCTCACATCATAGATCTTTCCAAAGTCAAACAAATACATCAAGCATGACTTCTTCAGCCGACTTAGCTGGTAAAGCCATGCCTCTTGCAGCCTCTCGAGAACATTTTTAGAATCTATATCCTCCAAAAGGCTTTCTTCACAGGATTCTTTCAAGTCCCC
>PIST-7
AGTCTTGAATCAGCTTGAGCCACCACATGTCGATCTACTCTCTGTTCATCAAGTTATCCTACCCTCCAAACATTTAGCACTTCTTGAAACATCTCAATCATCAACTCCCTGTCAGCATGTTGGAAAAACAAGTTCAAATCATCCCTCACATCATAGATCTTTCCAAAGTCAAACAAATACATCAAGCATGACTTCTTCAGCCGACTTAGCTGGTAAAGCCATGCCTCTTGCAGCCTCTCGAGAACATTTTTAGAATCTATATCCTCCAAAAGGCTTTCTTCACAGGATTCTTTCAAGTCCCC
>PICH-X1
AGTCTTGAATCAGCTTGAGCCACCACATGTCGATCTACTCTCTGTTCATCAAGTTATCCTACCCTCCAAACATTTAGCACTTCTTGAAACATCTCAATCATCAACTCCCTGTCAGCATGTTGGAAAAACATGTTCAAATCATCCCTCACATCATAGATCTTTCCAAAGTCAAACAAATACATCAAGCATGACTTCTTCAGCCGACTTAGCTGGTAAAGCCATGCCTCTTGCAGCCTCTCGAGAACATTTTTAGAATCTATATCCTCCAAAAGGCTTTCTTCACAGGATTCTTTCAAGTCCCC
>PIST-15
AGTCTTGAATCAGCTTGAGCCACCACATGTCGATCTACTCTCTGTTCATCAAGTTATCCTACCCTCCAAACATTTAGCACTTCTTGAAACATCTCAATCATCAACTCCCTGTCAGCATGTTGGAAAAACAAGTTCAAATCATCCCTCACATCATAGATCTTTCCAAAGTCAAACAAATACATCAAGCATGACTTCTTCAGCCGACTTAGCTGGTAAAGCCATGCCTCTTGCAGCCTCTCGAGAACATTTTTAGAATCTATATCCTCCAAAAGGCTTTCTTCACAGGATTCTTTCAAGTCCCC
>PIST-4
AGTCTTGAATCAGCTTGAGCCACCACATGTCGATCTACTCTCTGTTCATCAAGTTATCCTACCCTCCAAACATTTAGCACTTCTTGAAACATCTCAATCATCAACTCCCTGTCAGCATGTTGGAAAAACAAGTTCAAATCATCCCTCACATCATAGATCTTTCCAAAGTCAAACAAATACATCAAGCATGACTTCTTCAGCCGACTTAGCTGGTAAAGCCATGCCTCTTGCAGCCTCTCGAGAACATTTTTAGAATCTATATCCTCCAAAAGGCTTTCTTCACAGGATTCTTTCAAGTCCCC
>PIST-11
AGTCTTGAATCAGCTTGAGCCACCACATGTCGATCTACTCTCTGTTCATCAAGTTATCCTACCCTCCAAACATTTAGCACTTCTTGAAACATCTCAATCATCAACTCCCTGTCAGCATGTTGGAAAAACAAGTTCAAATCATCCCTCACATCATAGATCTTTCCAAAGTCAAACAAATACATCAAGCATGACTTCTTCAGCCGACTTAGCTGGTAAAGCCATGCCTCTTGCAGCCTCTCGAGAACATTTTTAGAATCTATATCCTCCAAAAGGCTTTCTTCACAGGATTCTTTCAAGTCCCC
>PIST-2
AGTCTTGAATCAGCTTGAGCCACCACATGTCGATCTACTCTCTGTTCATCAAGTTATCCTACCCTCCAAACATTTAGCACTTCTTGAAACATCTCAATCATCAACTCCCTGTCAGCATGTTGGAAAAACAAGTTCAAATCATCCCTCACATCATAGATCTTTCCAAAGTCAAACAAATACATCAAGCATGACTTCTTCAGCCGACTTAGCTGGTAAAGCCATGCCTCTTGCAGCCTCTCGAGAACATTTTTAGAATCTATATCCTCCAAAAGGCTTTCTTCACAGGATTCTTTCAAGTCCCC
>PIST-19
AGTCTTGAATCAGCTTGAGCCACCACATGTCGATCTACTCTCTGTTCATCAAGTTATCCTACCCTCCAAACATTTAGCACTTCTTGAAACATCTCAATCATCAACTCCCTGTCAGCATGTTGGAAAAACAAGTTCAAATCATCCCTCACATCATAGATCTTTCCAAAGTCAAACAAATACATCAAGCATGACTTCTTCAGCCGACTTAGCTGGTAAAGCCATGCCTCTTGCAGCCTCTCGAGAACATTTTTAGAATCTATATCCTCCAAAAGGCTTTCTTCACAGGATTCTTTCAAGTCCCC
>PICH-X3
AGTCTTGAATCAGCTTGAGCCACCACATGTCGATCTACTCTCTGTTCATCAAGTTATCCTACCCTCCAAACATTTAGCACTTCTTGAAACATCTCAATCATCAACTCCCTGTCAGCATGTTGGAAAAACATGTTCAAATCATCCCTCACATCATAGATCTTTCCAAAGTCAAACAAATACATCAAGCATGACTTCTTCAGCCGACTTAGCTGGTAAAGCCATGCCTCTTGCAGCCTCTCGAGAACATTTTTAGAATCTATATCCTCCAAAAGGCTTTCTTCACAGGATTCTTTCAAGTCCCC
>PIST-1
AGTCTTGAATCAGCTTGAGCCACCACATGTCGATCTACTCTCTGTTCATCAAGTTATCCTACCCTCCAAACATTTAGCACTTCTTGAAACATCTCAATCATCAACTCCCTGTCAGCATGTTGGAAAAACAAGTTCAAATCATCCCTCACATCATAGATCTTTCCAAAGTCAAACAAATACATCAAGCATGACTTCTTCAGCCGACTTAGCTGGTAAAGCCATGCCTCTTGCAGCCTCTCGAGAACATTTTTAGAATCTATATCCTCCAAAAGGCTTTCTTCACAGGATTCTTTCAAGTCCCC
>PILA-28
AGTCTTGAATCAGCTTGAGCCACCACATGTCGATCTACTCTCTGTTCATCAAGTTATCCTACCCTCCAAACATTTAGCACTTCTTGAAACATCTCAATCATCAACTCCCTGTCAGCATGTTGGAAAAACATGTTCAAATCATCCCTCACATCATAGATCTTTCCAAAGTCAAACAAATACATCAAGCATGACTTCTTCAGCCGACTTAGCTGGTAAAGCCATGCCTCTTGCAGCCTCTCGAGAACATTTTTAGAATCTATATCCTCCAAAAGGCTTTCTTCACAGGATTCTTTCAAGTCCCC
>PILA-27
AGTCTTGAATCAGCTTGAGCCACCTCATGTCGATCTACTCTCTGTTCATCAAGTTATCCTACCCTCCAAACATTTAGCACTTCTTGAAACATCTCAATCATCAACTCCCTGTCAGCATGTTGGAAAAACATGTTCAAATCATCCCTCACATCATAGATCTTTCCAAAGTCAAACAAATACATCAAGCATGACTTCTTCAGCCGACTTAGCTGGTAAAGCCATGCCTCTTGCAGCCTCTCGAGAACATTTTTAGAATCTATATCCTCCAAAAGGCTTTCTTCACAGGATTCTTTCAAGTCCCC
>PILA-22
AGTCTTGAATCAGCTTGAGCCACCACATGTCGATCTACTCTCTGTTCATCAAGTTATCCTACCCTCCAAACATTTAGCACTTCTTGAAACATCTCAATCATCAACTCCCTGTCAGCATGTTGGAAAAACATGTTCAAATCATCCCTCACATCATAGATCTTTCCAAAGTCAAACAAATACATCAAGCATGACTTCTTCAGCCGACTTAGCTGGTAAAGCCATGCCTCTTGCAGCCTCTCGAGAACATTTTTAGAATCTATATCCTCCAAAAGGCTTTCTTCACAGGATTCTTTCAAGTCCCC
>PILA-24
AGTCTTGAATCAGCTTGAGCCACCACATGTCGATCTACTCTCTGTTCATCAAGTTATCCTACCCTCCAAACATTTAGCACTTCTTGAAACATCTCAATCATCAACTCCCTGTCAGCATGTTGGAAAAACATGTTCAAATCATCCCTCACATCATAGATCTTTCCAAAGTCAAACAAATACATCAAGCATGACTTCTTCAGCCGACTTAGCTGGTAAAGCCATGCCTCTTGCAGCCTCTCGAGAACATTTTTAGAATCTATATCCTCCAAAAGGCTTTCTTCACAGGATTCTTTCAAGTCCCC
>PILA-19
AGTCTTGAATCAGCTTGAGCCACCACATGTCGATCTACTCTCTGTTCATCAAGTTATCCTACCCTCCAAACATTTAGCACTTCTTGAAACATCTCAATCATCAACTCCCTGTCAGCATGTTGGAAAAACATGTTCAAATCATCCCTCACATCATAGATCTTTCCAAAGTCAAACAAATACATCAAGCATGACTTCTTCAGCCGACTTAGCTGGTAAAGCCATGCCTCTTGCAGCCTCTCGAGAACATTTTTAGAATCTATATCCTCCAAAAGGCTTTCTTCACAGGATTCTTTCAAGTCCCC
>PILA-18
AGTCTTGAATCAGCTTGAGCCACCACATGTCGATCTACTCTCTGTTCATCAAGTTATCCTACCCTCCAAACATTTAGCACTTCTTGAAACATCTCAATCATCAACTCCCTGTCAGCATGTTGGAAAAACATGTTCAAATCATCCCTCACATCATAGATCTTTCCAAAGTCAAACAAATACATCAAGCATGACTTCTTCAGCCGACTTAGCTGGTAAAGCCATGCCTCTTGCAGCCTCTCGAGAACATTTTTAGAATCTATATCCTCCAAAAGGCTTTCTTCACAGGATTCTTTCAAGTCCCC
>PILA-21
AGTCTTGAATCAGCTTGAGCCACCACATGTCGATCTACTCTCTGTTCATCAAGTTATCCTACCCTCCAAACATTTAGCACTTCTTGAAACATCTCAATCATCAACTCCCTGTCAGCATGTTGGAAAAACATGTTCAAATCATCCCTCACATCATAGATCTTTCCAAAGTCAAACAAATACATCAAGCATGACTTCTTCAGCCGACTTAGCTGGTAAAGCCATGCCTCTTGCAGCCTCTCGAGAACATTTTTAGAATCTATATCCTCCAAAAGGCTTTCTTCACAGGATTCTTTCAAGTCCCC
>PILA-29
AGTCTTGAATCAGCTTGAGCCACCACATGTCGATCTACTCTCTGTTCATCAAGTTATCCTACCCTCCAAACATTTAGCACTTCTTGAAACATCTCAATCATCAACTCCCTGTCAGCATGTTGGAAAAACATGTTCAAATCATCCCTCACATCATAGATCTTTCCAAAGTCAAACAAATACATCAAGCATGACTTCTTCAGCCGACTTAGCTGGTAAAGCCATGCCTCTTGCAGCCTCTCGAGAACATTTTTAGAATCTATATCCTCCAAAAGGCTTTCTTCACAGGATTCTTTCAAGTCCCC
>PILA-23
AGTCTTGAATCAGCTTGAGCCACCTCATGTCGATCTACTCTCTGTTCATCAAGTTATCCTACCCTCCAAACATTTAGCACTTCTTGAAACATCTCAATCATCAACTCCCTGTCAGCATGTTGGAAAAACATGTTCAAATCATCCCTCACATCATAGATCTTTCCAAAGTCAAACAAATACATCAAGCATGACTTCTTCAGCCGACTTAGCTGGTAAAGCCATGCCTCTTGCAGCCTCTCGAGAACATTTTTAGAATCTATATCCTCCAAAAGGCTTTCTTCACAGGATTCTTTCAAGTCCCC
>PILA-20
AGTCTTGAATCAGCTTGAGCCACCACATGTCGATCTACTCTCTGTTCATCAAGTTATCCTACCCTCCAAACATTTAGCACTTCTTGAAACATCTCAATCATCAACTCCCTGTCAGCATGTTGGAAAAACATGTTCAAATCATCCCTCACATCATAGATCTTTCCAAAGTCAAACAAATACATCAAGCATGACTTCTTCAGCCGACTTAGCTGGTAAAGCCATGCCTCTTGCAGCCTCTCGAGAACATTTTTAGAATCTATATCCTCCAAAAGGCTTTCTTCACAGGATTCTTTCAAGTCCCC
>PILA-26
AGTCTTGAATCAGCTTGAGCCACCACATGTCGATCTACTCTCTGTTCATCAAGTTATCCTACCCTCCAAACATTTAGCACTTCTTGAAACATCTCAATCATCAACTCCCTGTCAGCATGTTGGAAAAACATGTTCAAATCATCCCTCACATCATAGATCTTTCCAAAGTCAAACAAATACATCAAGCATGACTTCTTCAGCCGACTTAGCTGGTAAAGCCATGCCTCTTGCAGCCTCTCGAGAACATTTTTAGAATCTATATCCTCCAAAAGGCTTTCTTCACAGGATTCTTTCAAGTCCCC
>PILA-17
AGTCTTGAATCAGCTTGAGCCACCACATGTCGATCTACTCTCTGTTCATCAAGTTATCCTACCCTCCAAACATTTAGCACTTCTTGAAACATCTCAATCATCAACTCCCTGTCAGCATGTTGGAAAAACATGTTCAAATCATCCCTCACATCATAGATCTTTCCAAAGTCAAACAAATACATCAAGCATGACTTCTTCAGCCGACTTAGCTGGTAAAGCCATGCCTCTTGCAGCCTCTCGAGAACATTTTTAGAATCTATATCCTCCAAAAGGCTTTCTTCACAGGATTCTTTCAAGTCCCC
>PIAL-AO
AGTCTTGAATCAGCTTGAGCCACCACATGTCGATCTACTCTCTGTTCATCAAGTTATCCTACCCTCCAAACATTTAGCACTTCTTGAAACATCTCAATCATCAACTCCCTGTCAGCATGTTGGAAAAACATGTTCAAATCATCCCTCACATCATAGATCTTTCCAAAGTCAAACAAATACATCAAGCATGACTTCTTCAGCCGACTTAGCTGGTAAAGCCATGCCTCTTGCAGCCTCTCGAGAACATTTTTAGAATCTATATCCTCCAAAAGGCTTTCTTCACAGGATTCTTTCAAGTCCCC
