# Supplementary material for: An empirical evaluation of two-stage species tree inference strategies using a multilocus dataset from North American pines
Source: BMC Evol Biol. 2014 Mar 29;14:67. doi: 10.1186/1471-2148-14-67 (PMC4021425; doi:10.1186/1471-2148-14-67)
Supplement: Additional file 3 — Zip archive containing data filesDp,Dp,0,Ds,Ds,0, and a description of these files. [file 1471-2148-14-67-S3.zip › DeGiorgioEtAl_2014_AdditionalFile1/Dataset_Dp/0_6047_02.fas]

>PIAL-15
CAGTGGGAGGGACATCGGCTCTGATCATAGCATTTCATTTCAGGCTCCACTAGACCGTCAATAATAGAAATGAAGTACACAAGGAAACGGACTTTGTAATTCCAGGGTGAATGCATATTTTTTCAATGTACATGTACAGGCTGAGGGTAATTATACCTCCAGCGTTATTCGACGAAGATGGATATATCTATGGATTAATAATGATGATCCTCTTCATTTCCACAATAGATTTCTCACAGTCGATGCCCGG
>PIAL-4
CAGTGGGAGGGACATCGGCTCTGATCATAGCATTTCATTTCAGGCTCCACTAGACCGTCAATAATAGAAATGAAGTACACAAGGAAACGGACTTTGTAATTCCAGGGTGAATGCATATTTTTTCAATGTACATGTACAGGCTGAGGGTAATTATACCTCCAGCGTTATTTGACGAAGATGGATATATCTATGGATTAATAATGATGATCCTCTTCATTTCCACAATAGATTTCTCACAGTCGATGCCCGG
>PIAL-9
CAGTGGGAGGGACATCGGCTCTGATCATAGCATTTCATTTCAGGCTCCACTAGACCGTCAATAATAGAAATGAAGTACACAAGGAAACGGACTTTGTAATTCCAGGGTGAATGCATATTTTTTCAATGTACATGTACAGGCTGAGGGTAATTATACCTCCAGCGTTATTCGACGAAGATGGATATATCTATGGATTAATAATGATGATCCTCTTCATTTCCACAATAGATTTCTCACAGTCGATGCCCGG
>PIAL-17
CAGTGGGAGGGACATCGGCTCTGATCATAGCATTTCATTTCAGGCTCCACTAGACCGTCAATAATAGAAATGAAGTACACAAGGAAACGGACTTTGTAATTCCAGGGT-----------------------------AGGCTGAGGGCAATTATACCTCCAGCGTTATTCGACGAAAATGGATATATCTATGGATTAATAATGATGATCCTCTTCATTTCCACAATAGATTTCTCACAGTCGATGCCCGG
>PIAL-13
CAGTGGGAGGGACATCGGCTCTGATCATAGCATTTCATTTCAGGCTCCACTAGACCGTCAATAATAGAAATGAAGTACACAAGGAAACGGACTTTGTAATTCCAGGGTGAATGCATATTTTTTCAATGTACATGTACAGGCTGAGGGTAATTATACCTCCAGCGTTATTCGACGAAGATGGATATATCTATGGATTAATAATGATGATCCTCTTCATTTCCACAATAGATTTCTCACAGTCGATGCCCGG
>PIAL-3
CAGTGGGAGGGACATCGGCTCTGATCATAGCATTTCATTTCAGGCTCCACTAGACCGTCAATAATAGAAATGAAGTACACAAGGAAACGGACTTTGTAATTCCAGGGTGAATGCATATTTTTTCAATGTACATGTACAGGCTGAGGGCAATTATACCTCCAGCGTTATTCGACGAAGATGGATATATCTATGGATTAATAATGATGATCCTCTTCATTTCCACAATAGATTTCTCACAGTCGATGCCCGG
>PIAL-8
CAGTGGGAGGGACATCGGCTCTGATCATAGCATTTCATTTCAGGCTCCACTAGACCGTCAATAATAGAAATGAAGTACACAAGGAAACGGACTTTGTAATTCCAGGGTGAATGCATATTTTTTCAATGTACATGTACAGGCTGAGGGCAATTATACCTCCAGCGTTATTCGACGAAGATGGATATATCTATGGATTAATAATGATGATCCTCTTCATTTCCACAATAGATTTCTCACAGTCGATGCCCGG
>PIAL-2
CAGTGGGAGGGACATCGGCTCTGATCATAGCATTTCATTTCAGGCTCCACTAGACCGTCAATAATAGAAATGAAGTACACAAGGAAACGGACTTTGTAATTCCAGGGTGAATGCATATTTTTTCAATGTACATGTACAGGCTGAGGGTAATTATACCTCCAGCGTTATTCGACGAAGATGGATATATCTATGGATTAATAATGATGATCCTCTTCATTTCCACAATAGATTTCTCACAGTCGATGCCCGG
>PIAL-5
CAGTGGGAGGGACATCGGCTCTGATCATAGCATTTCATTTCAGGCTCCACTAGACCGTCAATAATAGAAATGAAGTACACAAGGAAACGGACTTTGTAATTCCAGGGTGAATGCATATTTTTTCAATGTACATGTACAGGCTGAGGGTAATTATACCTCCAGCGTTATTCGACGAAGATGGATATATCTATGGATTAATAATGATGATCCTCTTCATTTCCACAATAGATTTCTCACAGTCGATGCCCGG
>PIAL-6
CAGTGGGAGGGACATCGGCTCTGATCATAGCATTTCATTTCAGGCTCCACTAGACCGTCAATAATAGAAATGAAGTACACAAGGAAACGGACTTTGTAATTCCAGGGTGAATGCATATTTTTTCAATGTACATGTACAGGCTGAGGGCAATTATACCTCCAGCGTTATTCGACGAAGATGGATATATCTATGGATTAATAATGATGATCCTCTTCATTTCCACAATAGATTTCTCACAGTCGATGCCCGG
>PIAL-7
CAGTGGGAGGGACATCGGCTCTGATCATAGCATTTCATTTCAGGCTCCACTAGACCGTCAATAATAGAAATGAAGTACACAAGGAAACGGACTTTGTAATTCCAGGGTGAATGCATATTTTTTCAATGTACATGTACAGGCTGAGGGCAATTATACCTCCAGCGTTATTCGACGAAGATGGATATATCTATGGATTAATAATGATGATCCTCTTCATTTCCACAATAGATTTCTCACAGTCGATGCCCGG
>PIAL-10
CAGTGGGAGGGACATCGGCTCTGATCATAGCATTTCATTTCAGGCTCCACTAGACCGTCAATAATAGAAATGAAGTACACAAGGAAACGGACTTTGTAATTCCAGGGTGAATGCATATTTTTTCAATGTACATGTACAGGCTGAGGGTAATTATACCTCCAGCGTTATTCGACGAAGATGGATATATCTATGGATTAATAATGATGATCCTCTTCATTTCCACAATAGATTTCTCACAGTCGATGCCCGG
>PIAL-16
CAGTGGGAGGGACATCGGCTCTGATCATAGCATTTCATTTCAGGCTCCACTAGACCGTCAATAATAGAAATGAAGTACACAAGGAAACGGACTTTGTAATTCCAGGGTGAATGCATATTTTTTCAATGTACATGTACAGGCTGAGGGTAATTATACCTCCAGCGTTATTTGACGAAGATGGATATATCTATGGATTAATAATGATGATCCTCTTCATTTCCACAATAGATTTCTCACAGTCGATGCCCGG
>PIAY-19
CAGTGGGAGGGACATCGGCTCTGATCATAGCATTTCATTTCAGGCTCCACTAGACCGTCAATAATAGAAATGAAGTACACAAGGAAACGGACTTTCTAATTCCAGGGTGAATGCATATTTTTTCAATGTACATGTACAGGCTGAGGGCAATTATACCTCCAGCGTTATTCGACGAAGATGGATATATCTATGGATTAATAATGATGATCCTCTTCATTTCCACAATAGATTTCTCACAGTCGATGCCCGG
>PIAY-14
CAGTGGGAGGGACATCGGCTCTGATCATAGCATTTCATTTCAGGCTCCACTAGACCGTCAATAATAGAAATGAAGTACACAAGGAAACGGACTTTCTAATTCCAGGGTGAATGCATATTTTTTCAATGTACATGTACAGGCTGAGGGCAATTATACCTCCAGCGTTATTCGACGAAGATGGATATATCTATGGATTAATAATGATGATCCTCTTCATTTCCACAATAGATTTCTCACAGTCGATGCCCGG
>PIAY-18
CAGTGGGAGGGACATCGGCTCTGATCATAGCATTTCATTTCAGGCTCCACTAGACCGTCAATAATAGAAATGAAGTACACAAGGAAACGGACTTTCTAATTCCAGGGTGAATGCATATTTTTTCAATGTACATGTACAGGCTGAGGGCAATTATACCTCCAGCGTTATTCGACGAAGATGGATATATCTATGGATTAATAATGATGATCCTCTTCATTTCCACAATAGATTTCTCACAGTCGATGCCCGG
>PIAY-1
CAGTGGGAGGGACATCGGCTCTGATCATAGCATTTCATTTCAGGCTCCACTAGACCGTCAATAATAGAAATGAAGTACACAAGGAAACGGACTTTCTAATTCCAGGGTGAATGCATATTTTTTCAATGTACATGTACAGGCTGAGGGCAATTATACCTCCAGCGTTATTCGACGAAGATGGATATATCTATGGATTAATAATGATGATCCTCTTCATTTCCACAATAGATTTCTCACAGTCGATGCCCGG
>PIAY-3
CAGTGGGAGGGACATCGGCTCTGATCATAGCATTTCATTTCAGGCTCCACTAGACCGTCAATAATAGAAATGAAGTACACAAGGAAACGGACTTTCTAATTCCAGGGTGAATGCATATTTTTTCAATGTACATGTACAGGCTGAGGGCAATTATACCTCCAGCGTTATTCGACGAAGATGGATATATCTATGGATTAATAATGATGATCCTCTTCATTTCCACAATAGATTTCTCACAGTCGATGCCCGG
>PIAY-9
CAGTGGGAGGGACATCGGCTCTGATCATAGCATTTCATTTCAGGCTCCACTAGACCGTCAATAATAGAAATGAAGTACACAAGGAAACGGACTTTCTAATTCCAGGGTGAATGCATATTTTTTCAATGTACATGTACAGGCTGAGGGCAATTATACCTCCAGCGTTATTCGACGAAGATGGATATATCTATGGATTAATAATGATGATCCTCTTCATTTCCACAATAGATTTCTCACAGTCGATGCCCGG
>PIAY-10
CAGTGGGAGGGACATCGGCTCTGATCATAGCATTTCATTTCAGGCTCCACTAGACCGTCAATAATAGAAATGAAGTACACAAGGAAACGGACTTTCTAATTCCAGGGTGAATGCATATTTTTTCAATGTACATGTACAGGCTGAGGGCAATTATACCTCCAGCGTTATTCGACGAAGATGGATATATCTATGGATTAATAATGATGATCCTCTTCATTTCCACAATAGATTTCTCACAGTCGATGCCCGG
>PIAY-17
CAGTGGGAGGGACATCGGCTCTGATCATAGCATTTCATTTCAGGCTCCACTAGACCGTCAATAATAGAAATGAAGTACACAAGGAAACGGACTTTCTAATTCCAGGGTGAATGCATATTTTTTCAATGTACATGTACAGGCTGAGGGCAATTATACCTCCAGCGTTATTCGACGAAGATGGATATATCTATGGATTAATAATGATGATCCTCTTCATTTCCACAATAGATTTCTCACAGTCGATGCCCGG
>PIAY-6
CAGTGGGAGGGACATCGGCTCTGATCATAGCATTTCATTTCAGGCTCCACTAGACCGTCAATAATAGAAATGAAGTACACAAGGAAACGGACTTTCTAATTCCAGGGTGAATGCATATTTTTTCAATGTACATGTACAGGCTGAGGGCAATTATACCTCCAGCGTTATTCGACGAAGATGGATATATCTATGGATTAATAATGATGATCCTCTTCATTTCCACAATAGATTTCTCACAGTCGATGCCCGG
>PIAY-13
CAGTGGGAGGGACATCGGCTCTGATCATAGCATTTCATTTCAGGCTCCACTAGACCGTCAATAATAGAAATGAAGTACACAAGGAAACGGACTTTCTAATTCCAGGGTGAATGCATATTTTTTCAATGTACATGTACAGGCTGAGGGCAATTATACCTCCAGCGTTATTCGACGAAGATGGATATATCTATGGATTAATAATGATGATCCTCTTCATTTCCACAATAGATTTCTCACAGTCGATGCCCGG
>PIAY-2
CAGTGGGAGGGACATCGGCTCTGATCATAGCATTTCATTTCAGGCTCCACTAGACCGTCAATAATAGAAATGAAGTACACAAGGAAACGGACTTTCTAATTCCAGGGTGAATGCATATTTTTTCAATGTACATGTACAGGCTGAGGGCAATTATACCTCCAGCGTTATTCGACGAAGATGGATATATCTATGGATTAATAATGATGATCCTCTTCATTTCCACAATAGATTTCTCACAGTCGATGCCCGG
>PIAY-16
CAGTGGGAGGGACATCGGCTCTGATCATAGCATTTCATTTCAGGCTCCACTAGACCGTCAATAATAGAAATGAAGTACACAAGGAAACGGACTTTCTAATTCCAGGGTGAATGCATATTTTTTCAATGTACATGTACAGGCTGAGGGCAATTATACCTCCAGCGTTATTCGACGAAGATGGATATATCTATGGATTAATAATGATGATCCTCTTCATTTCCACAATAGATTTCTCACAGTCGATGCCCGG
>PIAY-7
CAGTGGGAGGGACATCGGCTCTGATCATAGCATTTCATTTCAGGCTCCACTAGACCGTCAATAATAGAAATGAAGTACACAAGGAAACGGACTTTCTAATTCCAGGGTGAATGCATATTTTTTCAATGTACATGTACAGGCTGAGGGCAATTATACCTCCAGCGTTATTCGACGAAGATGGATATATCTATGGATTAATAATGATGATCCTCTTCATTTCCACAATAGATTTCTCACAGTCGATGCCCGG
>PIAY-4
CAGTGGGAGGGACATCGGCTCTGATCATAGCATTTCATTTCAGGCTCCACTAGACCGTCAATAATAGAAATGAAGTACACAAGGAAACGGACTTTCTAATTCCAGGGTGAATGCATATTTTTTCAATGTACATGTACAGGCTGAGGGCAATTATACCTCCAGCGTTATTCGACGAAGATGGATATATCTATGGATTAATAATGATGATCCTCTTCATTTCCACAATAGATTTCTCACAGTCGATGCCCGG
>PIAY-8
CAGTGGGAGGGACATCGGCTCTGATCATAGCATTTCATTTCAGGCTCCACTAGACCGTCAATAATAGAAATGAAGTACACAAGGAAACGGACTTTCTAATTCCAGGGTGAATGCATATTTTTTCAATGTACATGTACAGGCTGAGGGCAATTATACCTCCAGCGTTATTCGACGAAGATGGATATATCTATGGATTAATAATGATGATCCTCTTCATTTCCACAATAGATTTCTCACAGTCGATGCCCGG
>PIAY-15
CAGTGGGAGGGACATCGGCTCTGATCATAGCATTTCATTTCAGGCTCCACTAGACCGTCAATAATAGAAATGAAGTACACAAGGAAACGGACTTTCTAATTCCAGGGTGAATGCATATTTTTTCAATGTACATGTACAGGCTGAGGGCAATTATACCTCCAGCGTTATTCGACGAAGATGGATATATCTATGGATTAATAATGATGATCCTCTTCATTTCCACAATAGATTTCTCACAGTCGATGCCCGG
>PIBU-1
CAGTGGGAGGGACATCCGCTCTGAGCATAGCATTTCATTTCAGGCTCCACTAGACCGTCAATAATAGAAATGAAGTACACAAGGAAACGGACTTTGTAATTCCAGGGTGAATGCATATTTTTTCAATGGACATGTACAGGCTGAGGGCAATTATACCTCCAGCGTTATTCGACGAAGATGGATATATCTATGGATTAATAATGATGATCCTCTTCATTTCCACAATAGATTTCTCACAGTCGATGCCCGG
>PIFL-16
CAGTGGGAGGGACATCGGCTCTGATCATAGCATTTCATTTCAGGCTCCACTAGACCGTCAATAATAGAAATGAAGTACACAAGGAAACGGACTTTCTAATTCCAGGGTGAATGCATATTTTTTCAATGTACATGTACAGGCTGAGGGCAATTATACCTCCAGCGTTATTCGACGAAGATGGATATATCTATGGATTAATAATGATGATCCTCTTCATTTCCACAATAGATTTCTCACAGTCGATGCCCGG
>PIFL-13
CAGTGGGAGGGACATCGGCTCTGATCATAGCATTTCATTTCAGGCTCCACTAGACCGTCAATAATAGAAATGAAGTACACAAGGAAACGGACTTTCTAATTCCAGGGTGAATGCATATTTTTTCAATGTACATGTACAGGCTGAGGGCAATTATACCTCCAGCGTTATTCGACGAAGATGGATATATCTATGGATTAATAATGATGATCCTCTTCATTTCCACAATAGATTTCTCACAGTCGATGCCCGG
>PIFL-14
CAGTGGGAGGGACATCGGCTCTGATCATAGCATTTCATTTCAGGCTCCACTAGACCGTCAATAATAGAAATGAAGTACACAAGGAAACGGACTTTCTAATTCCAGGGTGAATGCATATTTTTTCAATGTACATGTACAGGCTGAGGGCAATTATACCTCCAGCGTTATTCGACGAAGATGGATATATCTATGGATTAATAATGATGATCCTCTTCATTTCCACAATAGATTTCTCACAGTCGATGCCCGG
>PIFL-17
CAGTGGGAGGGACATCGGCTCTGATCATAGCATTTCATTTCAGGCTCCACTAGACCGTCAATAATAGAAATGAAGTACACAAGGAAACGGACTTTCTAATTCCAGGGTGAATGCATATTTTTTCAATGTACATGTACAGGCTGAGGGCAATTATACCTCCAGCGTTATTCGACGAAGATGGATATATCTATGGATTAATAATGATGATCCTCTTCATTTCCACAATAGATTTCTCACAGTCGATGCCCGG
>PIFL-12
CAGTGGGAGGGACATCGGCTCTGATCATAGCATTTCATTTCAGGCTCCACTAGACCGTCAATAATAGAAATGAAGTACACAAGGAAACGGACTTTCTAATTCCAGGGTGAATGCATATTTTTTCAATGTACATGTACAGGCTGAGGGCAATTATACCTCCAGCGTTATTCGACGAAGATGGATATATCTATGGATTAATAATGATGATCCTCTTCATTTCCACAATAGATTTCTCACAGTCGATGCCCGG
>PIFL-8
CAGTGGGAGGGACATCGGCTCTGATCATAGCATTTCATTTCAGGCTCCACTAGACCGTCAATAATAGAAATGAAGTACACAAGGAAACGGACTTTCTAATTCCAGGGTGAATGCATATTTTTTCAATGTACATGTACAGGCTGAGGGCAATTATACCTCCAGCGTTATTCGACGAAGATGGATATATCTATGGATTAATAATGATGATCCTCTTCATTTCCACAATAGATTTCTCACAGTCGATGCCCGG
>PIFL-4
CAGTGGGAGGGACATCGGCTCTGATCATAGCATTTCATTTCAGGCTCCACTAGACCGTCAATAATAGAAATGAAGTACACAAGGAAACGGACTTTCTAATTCCAGGGTGAATGCATATTTTTTCAATGTACATGTACAGGCTGAGGGCAATTATACCTCCAGCGTTATTCGACGAAGATGGATATATCTATGGATTAATAATGATGATCCTCTTCATTTCCACAATAGATTTCTCACAGTCGATGCCCGG
>PIFL-10
CAGTGGGAGGGACATCGGCTCTGATCATAGCATTTCATTTCAGGCTCCACTAGACCGTCAATAATAGAAATGAAGTACACAAGGAAACGGACTTTCTAATTCCAGGGTGAATGCATATTTTTTCAATGTACATGTACAGGCTGAGGGCAATTATACCTCCAGCGTTATTCGACGAAGATGGATATATCTATGGATTAATAATGATGATCCTCTTCATTTCCACAATAGATTTCTCACAGTCGATGCCCGG
>PIFL-2
CAGTGGGAGGGACATCGGCTCTGATCATAGCATTTCATTTCAGGCTCCACTAGACCGTCAATAATAGAAATGAAGTACACAAGGAAACGGACTTTCTAATTCCAGGGTGAATGCATATTTTTTCAATGTACATGTACAGGCTGAGGGCAATTATACCTCCAGCGTTATTCGACGAAGATGGATATATCTATGGATTAATAATGATGATCCTCTTCATTTCCACAATAGATTTCTCACAGTCGATGCCCGG
>PIFL-15
CAGTGGGAGGGACATCGGCTCTGATCATAGCATTTCATTTCAGGCTCCACTAGACCGTCAATAATAGAAATGAAGTACACAAGGAAACGGACTTTCTAATTCCAGGGTGAATGCATATTTTTTCAATGTACATGTACAGGCTGAGGGCAATTATACCTCCAGCGTTATTCGACGAAGATGGATATATCTATGGATTAATAATGATGATCCTCTTCATTTCCACAATAGATTTCTCACAGTCGATGCCCGG
>PIFL-9
CAGTGGGAGGGACATCGGCTCTGATCATAGCATTTCATTTCAGGCTCCACTAGACCGTCAATAATAGAAATGAAGTACACAAGGAAACGGACTTTCTAATTCCAGGGTGAATGCATATTTTTTCAATGTACATGTACAGGCTGAGGGCAATTATACCTCCAGCGTTATTCGACGAAGATGGATATATCTATGGATTAATAATGATGATCCTCTTCATTTCCACAATAGATTTCTCACAGTCGATGCCCGG
>PIFL-1
CAGTGGGAGGGACATCGGCTCTGATCATAGCATTTCATTTCAGGCTCCACTAGACCGTCAATAATAGAAATGAAGTACACAAGGAAACGGACTTTCTAATTCCAGGGTGAATGCATATTTTTTCAATGTACATGTACAGGCTGAGGGCAATTATACCTCCAGCGTTATTCGACGAAGATGGATATATCTATGGATTAATAATGATGATCCTCTTCATTTCCACAATAGATTTCTCACAGTCGATGCCCGG
>PIGE-2
CAGTGGGAGGGACATCGGCTCTGAGCATAGCATTTCATTTCAGGCTCCTCTAGACCGTCAATAATAGAAATGAAGTACACAAGGAAACGGACTTTGTAATTCCAGGGTGAATGCATATTTTTTCAATGGACATGTACAGGCTGAGGGCAATTATACCTCCAGCGTTATTCGACGAAGATGGATATATCTATG-ATTAATAATGATGATCCTCTTCATTTCCACAATAGATTTCTCACAGTCGATGCCCGG
>PIGE-1
CAGTGGGAGGGACATCGGCTCTGAGCATAGCATTTCATTTCAGGCTCCTCTAGACCGTCAATAATAGAAATGAAGTACACAAGGAAACGGACTTTGTAATTCCAGGGTGAATGCATATTTTTTCAATGGACATGTACAGGCTGAGGGCAATTATACCTCCAGCGTTATTCGACGAAGATGGATATATCTATG-ATTAATAATGATGATCCTCTTCATTTCCACAATAGATTTCTCACAGTCGATGCCCGG
>PIMN-3
CAGTGGGAGGGACATCGGCTCTGATCATAGCATTTCATTTCAGGCTCCACTAGACCGTCAATAATAGAAATGAAGTACACAAGGAAACGGACTTTCTAATTCCAGGGTGAATGCATATTTTTTCAATGTACATGTACAGGCTGAGGGCAATTATACCTCCAGCGTTATTCGACGAAGATGGATATATCTATGGATTAATAATGATGATCCTCTTCATTTCCACAATAGATTTCTCACAGTCGATGCCCGG
>PIMN-11
CAGTGGGAGGGACATCGGCTCTGATCATAGCATTTCATTTCAGGCTCCACTAGACCGTCAATAATAGAAATGAAGTACACAAGGAAACGGACTATGTAATTCCAGGGTGAATGCATATTTTTTCAATGTACATGTACAGGCTGAGGGCAATTATACCTCCAGCGTTATTCGACGAAGATGGATATATCTATGGATTAATAATGATGATCCTCTTCATTTCCACAATAGATTTCTCACAGTCGATGCCCGG
>PIMN-18
CAGTGGGAGGGACATCGGCTCTGATCATAGCATTTCATTTCAGGCTCCACTAGACCGTCAATAATAGAAATGAAGTACACAAGGAAACGGACTTTCTAATTCCAGGGTGAATGCATATTTTTTCAATGTACATGTACAGGCTGAGGGCAATTATACCTCCAGCGTTATTCGACGAAGATGGATATATCTATGGATTAATAATGATGATCCTCTTCATTTCCACAATAGATTTCTCACAGTCGATGCCCGG
>PIMN-13
CAGTGGGAGGGACATCGGCTCTGATCATAGCATTTCATTTCAGGCTCCACTAGACCGTCAATAATAGAAATGAAGTACACAAGGAAACGGACTTTGTAATTCCAGGGTGAATGCATATTTTTTCAATGTACATGTACAGGCTGAGGGCAATTATACCTCCAGCGTTATTCGACGAAGATGGATATATCTATGGATTAATAATGATGATCCTCTTCATTTCCACAATAGATTTCTCACAGTCGATGCCCGG
>PIMN-10
CAGTGGGAGGGACATCGGCTCTGATCATAGCATTTCATTTCAGGCTCCACTAGACCGTCAATAATAGAAATGAAGTACACAAGGAAACGGACTTTGTAATTCCAGGGTGAATGCATATTTTTTCAATGTACATGTACAGGCTGAGGGCAATTATACCTCCAGCGTTATTCGACGAAGATGGATATATCTATGGATTAATAATGATGATCCTCTTCATTTCCACAATAGATTTCTCACAGTCGATGCCCGG
>PIMN-14
CAGTGGGAGGGACATCGGCTCTGATCATAGCATTTCATTTCAGGCTCCACTAGACCGTCAATAATAGAAATGAAGTACACAAGGAAACGGACTTTCTAATTCCAGGGTGAATGCATATTTTTTCAATGTACATGTACAGGCTGAGGGCAATTATACCTCCAGCGTTATTCGACGAAGATGGATATATCTATGGATTAATAATGATGATCCTCTTCATTTCCACAATAGATTTCTCACAGTCGATGCCCGG
>PIMN-12
CAGTGGGAGGGACATCGGCTCTGATCATAGCATTTCATTTCAGGCTCCACTAGACCGTCAATAATAGAAATGAAGTACACAAGGAAACGGACTTTCTAATTCCAGGGTGAATGCATATTTTTTCAATGTACATGTACAGGCTGAGGGCAATTATACCTCCAGCGTTATTCGACGAAGATGGATATATCTATGGATTAATAATGATGATCCTCTTCATTTCCACAATAGATTTCTCACAGTCGATGCCCGG
>PIMN-8
CAGTGGGAGGGACATCGGCTCTGATCATAGCATTTCATTTCAGGCTCCACTAGACCGTCAATAATAGAAATGAAGTACACAAGGAAACGGACTTTCTAATTCCAGGGTGAATGCATATTTTTTCAATGTACATGTACAGGCTGAGGGCAATTATACCTCCAGCGTTATTCGACGAAGATGGATATATCTATGGATTAATAATGATGATCCTCTTCATTTCCACAATAGATTTCTCACAGTCGATGCCCGG
>PIMN-1
CAGTGGGAGGGACATCGGCTCTGATCATAGCATTTCATTTCAGGCTCCACTAGACCGTCAATAATAGAAATGAAGTACACAAGGAAACGGACTTTCTAATTCCAGGGTGAATGCATATTTTTTCAATGTACATGTACAGGCTGAGGGCAATTATACCTCCAGCGTTATTCGACGAAGATGGATATATCTATGGATTAATAATGATGATCCTCTTCATTTCCACAATAGATTTCTCACAGTCGATGCCCGG
>PIMN-6
CAGTGGGAGGGACATCGGCTCTGATCATAGCATTTCATTTCAGGCTCCACTAGACCGTCAATAATAGAAATGAAGTACACAAGGAAACGGACTTTCTAATTCCAGGGTGAATGCATATTTTTTCAATGTACATGTACAGGCTGAGGGCAATTATACCTCCAGCGTTATTCGACGAAGATGGATATATCTATGGATTAATAATGATGATCCTCTTCATTTCCACAATAGATTTCTCACAGTCGATGCCCGG
>PIMN-5
CAGTGGGAGGGACATCGGCTCTGATCATAGCATTTCATTTCAGGCTCCACTAGACCGTCAATAATAGAAATGAAGTACACAAGGAAACGGACTTTCTAATTCCAGGGTGAATGCATATTTTTTCAATGTACATGTACAGGCTGAGGGCAATTATACCTCCAGCGTTATTCGACGAAGATGGATATATCTATGGATTAATAATGATGATCCTCTTCATTTCCACAATAGATTTCTCACAGTCGATGCCCGG
>PIMN-2
CAGTGGGAGGGACATCGGCTCTGATCATAGCATTTCATTTCAGGCTCCACTAGACCGTCAATAATAGAAATGAAGTACACAAGGAAACGGACTTTCTAATTCCAGGGTGAATGCATATTTTTTCAATGTACATGTACAGGCTGAGGGCAATTATACCTCCAGCGTTATTCGACGAAGATGGATATATCTATGGATTAATAATGATGATCCTCTTCATTTCCACAATAGATTTCTCACAGTCGATGCCCGG
>PIMN-4
CAGTGGGAGGGACATCGGCTCTGATCATAGCATTTCATTTCAGGCTCCACTAGACCGTCAATAATAGAAATGAAGTACACAAGGAAACGGACTTTCTAATTCCAGGGTGAATGCATATTTTTTCAATGTACATGTACAGGCTGAGGGCAATTATACCTCCAGCGTTATTCGACGAAGATGGATATATCTATGGATTAATAATGATGATCCTCTTCATTTCCACAATAGATTTCTCACAGTCGATGCCCGG
>PIMN-17
CAGTGGGAGGGACATCGGCTCTGATCATAGCATTTCATTTAAGGCTCCACTAGACCGTCAATAATAGAAATGAAGTACACAAGGAAACGGACTTTCTAATTCCAGGGTGAATGCATATTTTTTCAATGTACATGTACAGGCTGAGGGCAATTATACCTCCAGCGTTATTCGACGAAGATGGATATATCTATGGATTAATAATGATGATCCTCTTCATTTCCACAATAGATTTCTCACAGTCGATGCCCGG
>PIMN-7
CAGTGGGAGGGACATCGGCTCTGATCATAGCATTTCATTTCAGGCTCCACTAGACCGTCAATAATAGAAATGAAGTACACAAGGAAACGGACTTTCTAATTCCAGGGTGAATGCATATTTTTTCAATGTACATGTACAGGCTGAGGGCAATTATACCTCCAGCGTTATTCGACGAAGATGGATATATCTATGGATTAATAATGATGATCCTCTTCATTTCCACAATAGATTTCTCACAGTCGATGCCCGG
>PIMN-16
CAGTGGGAGGGACATCGGCTCTGATCATAGCATTTCATTTCAGGCTCCACTAGACCGTCAATAATAGAAATGAAGTACACAAGGAAACGGACTTTCTAATTCCAGGGTGAATGCATATTTTTTCAATGTACATGTACAGGCTGAGGGCAATTATACCTCCAGCGTTATTCGACGAAGATGGATATATCTATGGATTAATAATGATGATCCTCTTCATTTCCACAATAGATTTCTCACAGTCGATGCCCGG
>PIMN-15
CAGTGGGAGGGACATCGGCTCTGATCATAGCATTTCATTTCAGGCTCCACTAGACCGTCAATAATAGAAATGAAGTACACAAGGAAACGGACTTTCTAATTCCAGGGTGAATGCATATTTTTTCAATGTACATGTACAGGCTGAGGGCAATTATACCTCCAGCGTTATTCGACGAAGATGGATATATCTATGGATTAATAATGATGATCCTCTTCATTTCCACAATAGATTTCTCACAGTCGATGCCCGG
>PIMN-9
CAGTGGGAGGGACATCGGCTCTGATCATAGCATTTCATTTCAGGCTCCACTAGACCGTCAATAATAGAAATGAAGTACACAAGGAAACGGACTTTCTAATTCCAGGGTGAATGCATATTTTTTCAATGTACATGTACAGGCTGAGGGCAATTATACCTCCAGCGTTATTCGACGAAGATGGATATATCTATGGATTAATAATGATGATCCTCTTCATTTCCACAATAGATTTCTCACAGTCGATGCCCGG
>PISB-2
CAGTGGGAGGGACATCGGCTCTGATCATAGCATTTCATTTCAGGCTCCACTAGACCGTCAATAATAGAAATGAAGTACACAAGGAAACGGACTTTCTAATTCCAGGGTGAATGCATATTTTTTCAATGTACATGTACAGGCTGAGGGCAATTATACCTCCAGCGTTATTCGACGAAGATGGATATATCTATGGATTAATAATGATGATCCTCTTCATTTCCACAATAGATTTCTCACAGTCGATGCCCGG
>PISB-5
CAGTGGGAGGGACATCGGCTCTGATCATAGCATTTCATTTCAGGCTCCACTAGACCGTCAATAATAGAAATGAAGTACACAAGGAAACGGACTTTCTAATTCCAGGGTGAATGCATATTTTTTCAATGTACATGTACAGGCTGAGGGCAATTATACCTCCAGCGTTATTCGACGAAGATGGATATATCTATGGATTAATAATGATGATCCTCTTCATTTCCACAATAGATTTCTCACAGTCGATGCCCGG
>PISB-11
CAGTGGGAGGGACATCGGCTCTGATCATAGCATTTCATTTCAGGCTCCACTAGACCGTCAATAATAGAAATGAAGTACACAAGGAAACGGACTTTCTAATTCCAGGGTGAATGCATATTTTTTCAATGTACATGTACAGGCTGAGGGCAATTATACCTCCAGCGTTATTCGACGAAGATGGATATATCTATGGATTAATAATGATGATCCTCTTCATTTCCACAATAGATTTCTCACAGTCGATGCCCGG
>PISB-4
CAGTGGGAGGGACATCGGCTCTGATCATAGCATTTCATTTCAGGCTCCACTAGACCGTCAATAATAGAAATGAAGTACACAAGGAAACGGACTTTCTAATTCCAGGGTGAATGCATATTTTTTCAATGTACATGTACAGGCTGAGGGCAATTATACCTCCAGCGTTATTCGACGAAGATGGATATATCTATGGATTAATAAGGATGATCCTCTTCATTTCCACAATAGATTTCTCACAGTCGATGCCCGG
>PISB-6
CAGTGGGAGGGACATCGGCTCTGATCATAGCATTTCATTTCAGGCTCCACTAGACCGTCAATAATAGAAATGAAGTACACAAGGAAACGGACTTTCTAATTCCAGGGTGAATGCATATTTTTTCAATGTACATGTACAGGCTGAGGGCAATTATACCTCCAGCGTTATTCGACGAAGATGGATATATCTATGGATTAATAATGATGATCCTCTTCATTTCCACAATAGATTTCTCACAGTCGATGCCCGG
>PISB-17
CAGTGGGAGGGACATCGGCTCTGATCATAGCATTTCATTTCAGGCTCCACTAGACCGTCAATAATAGAAATGAAGTACACAAGGAAACGGACTTTCTAATTCCAGGGTGAATGCATATTTTTTCAATGTACATGTACAGGCTGAGGGCAATTATACCTCCAGCGTTATTCGACGAAGATGGATATATCTATGGATTAATAATGATGATCCTCTTCATTTCCACAATAGATTTCTCACAGTCGATGCCCGG
>PISB-3
CAGTGGGAGGGACATCGGCTCTGATCATAGCATTTCATTTCAGGCTCCACTAGACCGTCAATAATAGAAATGAAGTACACAAGGAAACGGACTTTCTAATTCCAGGGTGAATGCATATTTTTTCAATGTACATGTACAGGCTGAGGGCAATTATACCTCCAGCGTTATTCGACGAAGATGGATATATCTATGGATTAATAATGATGATCCTCTTCATTTCCACAATAGATTTCTCACAGTCGATGCCCGG
>PISB-8
CAGTGGGAGGGACATCGGCTCTGATCATAGCATTTCATTTCAGGCTCCACTAGACCGTCAATAATAGAAATGAAGTACACAAGGAAACGGACTTTCTAATTCCAGGGTGAATGCATATTTTTTCAATGTACATGTACAGGCTGAGGGCAATTATACCTCCAGCGTTATTCGACGAAGATGGATATATCTATGGATTAATAATGATGATCCTCTTCATTTCCACAATAGATTTCTCACAGTCGATGCCCGG
>PISB-12
CAGTGGGAGGGACATCGGCTCTGATCATAGCATTTCATTTCAGGCTCCACTAGACCGTCAATAATAGAAATGAAGTACACAAGGAAACGGACTTTCTAATTCCAGGGTGAATGCATATTTTTTCAATGTACATGTACAGGCTGAGGGCAATTATACCTCCAGCGTTATTCGACGAAGATGGATATATCTATGGATTAATAATGATGATCCTCTTCATTTCCACAATAGATTTCTCACAGTCGATGCCCGG
>PISB-15
CAGTGGGAGGGACATCGGCTCTGATCATAGCATTTCATTTCAGGCTCCACTAGACCGTCAATAATAGAAATGAAGTACACAAGGAAACGGACTTTCTAATTCCAGGGTGAATGCATATTTTTTCAATGTACATGTACAGGCTGAGGGCAATTATACCTCCAGCGTTATTCGACGAAGATGGATATATCTATGGATTAATAATGATGATCCTCTTCATTTCCACAATAGATTTCTCACAGTCGATGCCCGG
>PISB-13
CAGTGGGAGGGACATCGGCTCTGATCATAGCATTTCATTTCAGGCTCCACTAGACCGTCAATAATAGAAATGAAGTACACAAGGAAACGGACTTTCTAATTCCAGGGTGAATGCATATTTTTTCAATGTACATGTACAGGCTGAGGGCAATTATACCTCCAGCGTTATTCGACGAAGATGGATATATCTATGGATTAATAATGATGATCCTCTTCATTTCCACAATAGATTTCTCACAGTCGATGCCCGG
>PISB-7
CAGTGGGAGGGACATCGGCTCTGATCATAGCATTTCATTTCAGGCTCCACTAGACCGTCAATAATAGAAATGAAGTACACAAGGAAACGGACTTTCTAATTCCAGGGTGAATGCATATTTTTTCAATGTACATGTACAGGCTGAGGGCAATTATACCTCCAGCGTTATTCGACGAAGATGGATATATCTATGGATTAATAATGATGATCCTCTTCATTTCCACAATAGATTTCTCACAGTCGATGCCCGG
>PISB-10
CAGTGGGAGGGACATCGGCTCTGATCATAGCATTTCATTTCAGGCTCCACTAGACCGTCAATAATAGAAATGAAGTACACAAGGAAACGGACTTTCTAATTCCAGGGTGAATGCATATTTTTTCAATGTACATGTACAGGCTGAGGGCAATTATACCTCCAGCGTTATTCGACGAAGATGGATATATCTATGGATTAATAATGATGATCCTCTTCATTTCCACAATAGATTTCTCACAGTCGATGCCCGG
>PISB-14
CAGTGGGAGGGACATCGGCTCTGATCATAGCATTTCATTTCAGGCTCCACTAGACCGTCAATAATAGAAATGAAGTACACAAGGAAACGGACTTTCTAATTCCAGGGTGAATGCATATTTTTTCAATGTACATGTACAGGCTGAGGGCAATTATACCTCCAGCGTTATTCGACGAAGATGGATATATCTATGGATTAATAATGATGATCCTCTTCATTTCCACAATAGATTTCTCACAGTCGATGCCCGG
>PISB-1
CAGTGGGAGGGACATCGGCTCTGATCATAGCATTTCATTTCAGGCTCCACTAGACCGTCAATAATAGAAATGAAGTACACAAGGAAACGGACTTTCTAATTCCAGGGTGAATGCATATTTTTTCAATGTACATGTACAGGCTGAGGGCAATTATACCTCCAGCGTTATTCGACGAAGATGGATATATCTATGGATTAATAATGATGATCCTCTTCATTTCCACAATAGATTTCTCACAGTCGATGCCCGG
>PISB-9
CAGTGGGAGGGACATCGGCTCTGATCATAGCATTTCATTTCAGGCTCCACTAGACCGTCAATAATAGAAATGAAGTACACAAGGAAACGGACTTTCTAATTCCAGGGTGAATGCATATTTTTTCAATGTACATGTACAGGCTGAGGGCAATTATACCTCCAGCGTTATTCGACGAAGATGGATATATCTATGGATTAATAATGATGATCCTCTTCATTTCCACAATAGATTTCTCACAGTCGATGCCCGG
>PISB-18
CAGTGGGAGGGACATCGGCTCTGATCATAGCATTTCATTTCAGGCTCCACTAGACCGTCAATAATAGAAATGAAGTACACAAGGAAACGGACTTTCTAATTCCAGGGTGAATGCATATTTTTTCAATGTACATGTACAGGCTGAGGGCAATTATACCTCCAGCGTTATTCGACGAAGATGGATATATCTATGGATTAATAATGATGATCCTCTTCATTTCCACAATAGATTTCTCACAGTCGATGCCCGG
>PISB-16
CAGTGGGAGGGACATCGGCTCTGATCATAGCATTTCATTTCAGGCTCCACTAGACCGTCAATAATAGAAATGAAGTACACAAGGAAACGGACTTTCTAATTCCAGGGTGAATGCATATTTTTTCAATGTACATGTACAGGCTGAGGGCAATTATACCTCCAGCGTTATTCGACGAAGATGGATATATCTATGGATTAATAATGATGATCCTCTTCATTTCCACAATAGATTTCTCACAGTCGATGCCCGG
>PISQ-2
CAGTGGGAGGGACATCGGCTCTGAGCATAGCATTTCATTTCAGGCTCCACTAGACCGTCAATAATAGAAATGAAGTACACAAGGAAACGGACTTCGTAATTCCAGGGTGAATGCATATTTTTTCAATGGACATGTACAGGCTGAGGGCAATTATACCTCCAGCGTTATTCGACGAAGATGGATATATCTATGGATTAATAATGATGATCCTCTTCATTGCCACAATAGATTTCTCACAGTCGATGCCCGG
>PISQ-1
CAGTGGGAGGGACATCGGCTCTGAGCATAGCATTTCATTTCAGGCTCCACTAGACCGTCAATAATAGAAATGAAGTACACAAGGAAACGGACTTCGTAATTCCAGGGTGAATGCATATTTTTTCAATGGACATGTACAGGCTGAGGGCAATTATACCTCCAGCGTTATTCGACGAAGATGGATATATCTATGGATTAATAATGATGATCCTCTTCATTGCCACAATAGATTTCTCACAGTCGATGCCCGG
>PIST-19
CAGTGGGAGGGACATCGGCTCTGATCATAGCATTTCATTTCAGGCTCCACTAGACCGTCAATAATAGAAATGAAGTACACAAGGAAACGGACTTTGTAATTCCAGGGTGAATGCATATTTTTTCAATGTACATGTACAGGCTGAGGGCAATTATACCTCCAGCGTTATTCGACGAAGATGGATATATCTATGGATTAATAATGATGATCCTCTTCATTTCCACAATAGATTTCTCACAGTCGATGCCCGG
>PIST-2
CAGTGGGAGGGACATCGGCTCTGATCATAGCATTTCATTTCAGGCTCCACTAGACCGTCAATAATAGAAATGAAGTACACAAGGAAACGGACTTTGTAATTCCAGGGTGAATGCATATTTTTTCAATGTACATGTACAGGCTGAGGGCAATTATACCTCCAGCGTTATTCGACGAAGATGGATATATCTATGGATTAATAATGATGATCCTCTTCATTTCCACAATAGATTTCTCACAGTCGATGCCCGG
>PIST-14
CAGTGGGAGGGACATCGGCTCTGATCATAGCATTTCATTTCAGGCTCCACTAGACCGTCAATAATAGAAATGAAGTACACAAGGAAACGGACTTTGTAATTCCAGGGTGAATGCATATTTTTTCAATGTACATGTACAGGCTGAGGGCAATTATACCTCCAGCGTTATTCGACGAAGATGGATATATCTATGGATTAATAATGATGATCCTCTTCATTTCCACAATAGATTTCTCACAGTCGATGCCCGG
>PIST-13
CAGTGGGAGGGACATCGGCTCTGATCATAGCATTTCATTTCAGGCTCCACTAGACCGTCAATAATAGAAATGAAGTACACAAGGAAACGGACTTTGTAATTCCAGGGTGAATGCATATTTTTTCAATGTACATGTACAGGCTGAGGGCAATTATACCTCCAGCGTTATTCGACGAAGATGGATATATCTATGGATTAATAATGATGATCCTCTTCATTTCCACAATAGATTTCTCACAGTCGATGCCCGG
>PIST-7
CAGTGGGAGGGACATCGGCTCTGATCATAGCATTTCATTTCAGGCTCCACTAGACCGTCAATAATAGAAATGAAGTACACAAGGAAACGGACTTTGTAATTCCAGGGTGAATGCATATTTTTTCAATGTACATGTACAGGCTGAGGGCAATTATACCTCCAGCGTTATTCGACGAAGATGGATATATCTATGGATTAATAATGATGATCCTCTTCATTTCCACAATAGATTTCTCACAGTCGATGCCCGG
>PICH-X3
CAGTGGGAGGGACATCGGCTCTGATCATAGCATTTCATTTCAGGCTCCACTAGACCGTCAATTATAGAAATGAAGTACACAAGGAAACGGACTTTGTAATTCCAGGGTGAATGCATATTTTTTCAATGTACATGTACAGGCTGAGGGCAATTATACCTCCAGCGTTATTCGACGAAGATGGATATATCTATGGATTAATAATGATGATCCTCTTCATTTCCACAATAGATTTCTCACAGTCGATGCCCGG
>PIST-10
CAGTGGGAGGGACATCGGCTCTGATCATAACATTTCATTTCAGGCTCCACTAGACCGTCAATAATAGAAATGAAGTACACAAGGAAACGGACTTTGTAATTCCAGGGTGAATGCATATTTTTTCAATGTACATGTACAGGCTGAGGGCAATTATACCTCCAGCGTTATTCGACGAAGATGGATATATCTATGGATTAATAATGATGATCCTCTTCATTTCCACAATAGATTTCTCACAGTCGATGCCCGG
>PIST-5
CAGTGGGAGGGACATCGGCTCTGATCATAGCATTTCATTTCAGGCTCCACTAGACCGTCAATAATAGAAATGAAGTACACAAGGAAACGGACTTTGTAATTCCAGGGTGAATGCATATTTTTTCAATGTACATGTACAGGCTGAGGGCAATTATACCTCCAGCGTTATTCGACGAAGATGGATATATCTATGGATTAATAATGATGATCCTCTTCATTTCCACAATAGATTTCTCACAGTCGATGCCCGG
>PIST-12
CAGTGGGAGGGACATCGGCTCTGATCATAGCATTTCATTTCAGGCTCCACTAGACCGTCAATAATAGAAATGAAGTACACAAGGAAACGGACTTTGTAATTCCAGGGTGAATGCATATTTTTTCAATGTACATGTACAGGCTGAGGGCAATTATACCTCCAGCGTTATTCGACGAAGATGGATATATCTATGGATTAATAATGATGATCCTCTTCATTTCCACAATAGATTTCTCACAGTCGATGCCCGG
>PICH-X2
CAGTGGGAGGGACATCGGCTCTGATCATAGCATTTCATTTCAGGCTCCACTAGACCGTCAATAATAGAAATGAAGTACACAAGGAAACGGACTTTGTAATTCCAGGGTGAATGCATATTTTTTCAATGTACATGTACAGGCTGAGGGCAATTATACCTCCAGCGTTATTCGACGAAGATGGATATATCTATGGATTAATAATGATGATCCTCTTCATTTCCACAATAGATTTCTCACAGTCGATGCCCGG
>PIST-3
CAGTGGGAGGGACATCGGCTCTGATCATAGCATTTCATTTCAGGCTCCACTAGACCGTCAATAATAGAAATGAAGTACACAAGGAAACGGACTTTGTAATTCCAGGGTGAATGCATATTTTTTCAATGTACATGTACAGGCTGAGGGCAATTATACCTCCAGCGTTATTCGACGAAGATGGATATATCTATGGATTAATAATGATGATCCTCTTCATTTCCACAATAGATTTCTCACAGTCGATGCCCGG
>PIST-4
CAGTGGGAGGGACATCGGCTCTGATCATAGCATTTCATTTCAGGCTCCACTAGACCGTCAATAATAGAAATGAAGTACACAAGGAAACGGACTTTGTAATTCCAGGGTGAATGCATATTTTTTCAATGTACATGTACAGGCTGAGGGCAATTATACCTCCAGCGTTATTCGACGAAGATGGATATATCTATGGATTAATAATGATGATCCTCTTCATTTCCACAATAGATTTCTCACAGTCGATGCCCGG
>PICH-X1
CAGTGGGAGGGACATCGGCTCTGATCATAGCATTTCATTTCAGGCTCCACTAGACCGTCAATTATAGAAATGAAGTACACAAGGAAACGGACTTTGTAATTCCAGGGTGAATGCATATTTTTTCAATGTACATGTACAGGCTGAGGGCAATTATACCTCCAGCGTTATTCGACGAAGATGGATATATCTATGGATTAATAATGATGATCCTCTTCATTTCCACAATAGATTTCTCACAGTCGATGCCCGG
>PIST-6
CAGTGGGAGGGACATCGGCTCTGATCATAGCATTTCATTTCAGGCTCCACTAGACCGTCAATAATAGAAATGAAGTACACAAGGAAACGGACTTTGTAATTCCAGGGTGAATGCATATTTTTTCAATGTACATGTACAGGCTGAGGGCAATTATACCTCCAGCGTTATTCGACGAAGATGGATATATCTATGGATTAATAATGATGATCCTCTTCATTTCCACAATAGATTTCTCACAGTCGATGCCCGG
>PIST-11
CAGTGGGAGGGACATCGGCTCTGATCATAACATTTCATTTCAGGCTCCACTAGACCGTCAATAATAGAAATGAAGTACACAAGGAAACGGACTTTGTAATTCCAGGGTGAATGCATATTTTTTCAATGTACATGTACAGGCTGAGGGCAATTATACCTCCAGCGTTATTCGACGAAGATGGATATATCTATGGATTAATAATGATGATCCTCTTCATTTCCACAATAGATTTCTCACAGTCGATGCCCGG
>PIST-1
CAGTGGGAGGGACATCGGCTCTGATCATAACATTTCATTTCAGGCTCCACTAGACCGTCAATAATAGAAATGAAGTACACAAGGAAACGGACTTTGTAATTCCAGGGTGAATGCATATTTTTTCAATGTACATGTACAGGCTGAGGGCAATTATACCTCCAGCGTTATTCGACGAAGATGGATATATCTATGGATTAATAATGATGATCCTCTTCATTTCCACAATAGATTTCTCACAGTCGATGCCCGG
>PIST-9
CAGTGGGAGGGACATCGGCTCTGATCATAGCATTTCATTTCAGGCTCCACTAGACCGTCAATAATAGAAATGAAGTACACAAGGAAACGGACTTTGTAATTCCAGGGTGAATGCATATTTTTTCAATGTACATGTACAGGCTGAGGGCAATTATACCTCCAGCGTTATTCGACGAAGATGGATATATCTATGGATTAATAATGATGATCCTCTTCATTTCCACAATAGATTTCTCACAGTCGATGCCCGG
>PIST-8
CAGTGGGAGGGACATCGGCTCTGATCATAGCATTTCATTTCAGGCTCCACTAGACCGTCAATAATAGAAATGAAGTACACAAGGAAACGGACTTTGTAATTCCAGGGTGAATGCATATTTTTTCAATGTACATGTACAGGCTGAGGGCAATTATACCTCCAGCGTTATTCGACGAAGATGGATATATCTATGGATTAATAATGATGATCCTCTTCATTTCCACAATAGATTTCTCACAGTCGATGCCCGG
>PIST-15
CAGTGGGAGGGACATCGGCTCTGATCATAACATTTCATTTCAGGCTCCACTAGACCGTCAATAATAGAAATGAAGTACACAAGGAAACGGACTTTGTAATTCCAGGGTGAATGCATATTTTTTCAATGTACATGTACAGGCTGAGGGCAATTATACCTCCAGCGTTATTCGACGAAGATGGATATATCTATGGATTAATAATGATGATCCTCTTCATTTCCACAATAGATTTCTCACAGTCGATGCCCGG
>PILA-17
CAGTGGGAGGGACATCGGCTCTGATCATAGCATTTCATTTCAGGCTCCACTAGACCGTCAATAATAGAAATGAAGTACACAAGGAAACGGACTTTGTAATTCCAGGGTGAATGCATATTTTTTCAATGTACATGTACAGGCTGAGGGCAATTATACCTCCAGCGTTATTCGACGAAGATGGATATATCTATGGATTAATAATGATGATCCTCTTCATTTCCACAATAGATTTCTCACAGTCGATGCCCGG
>PILA-23
CAGTGGGAGGGACATCGGCTCTGATCATAGCATTTCATTTCAGGCTCCACTAGACCGTCAATAATAGAAATGAAGTACACAAGGAAACGGACTTTGTAATTCCAGGGTGAATGCATATTTTTTCAATGTACATGTACAGGCTGAGGGCAATTATACCTCCAGCGTTATTCGACGAAGATGGATATATCTATGGATTAATAATGATGATCCTCTTCATTTCCACAATAGATTTCTCACAGTCGATGCCCGG
>PILA-21
CAGTGGGAGGGACATCGGCTCTGATCATAGCATTTCATTTCAGGCTCCACTAGACCGTCAATAATAGAAATGAAGTACACAAGGAAACGGACTTTGTAATTCCAGGGTGAATGCATATTTTTTCAATGTACATGTACAGGCTGAGGGCAATTATACCTCCAGCGTTATTCGACGAAGATGGATATATCTATGGATTAATAATGATGATCCTCTTCATTTCCACAATAGATTTCTCACAGTCGATGCCCGG
>PILA-28
CAGTGGGAGGGACATCGGCTCTGATCATAGCATTTCATTTCAGGCTCCACTAGACCGTCAATAATAGAAATGAAGTACACAAGGAAACGGACTTTGTAATTCCAGGGTGAATGCATATTTTTTCAATGTACATGTACAGGCTGAGGGCAATTATACCTCCAGCGTTATTCGACGAAGATGGATATATCTATGGATTAATAATGATGATCCTCTTCATTTCCACAATAGATTTCTCACAGTCGATGCCCGG
>PILA-27
CAGTGGGAGGGACATCGGCTCTGATCATAGCATTTCATTTCAGGCTCCACTAGACCGTCAATAATAGAAATGAAGTACACAAGGAAACGGACTTTGTAATTCCAGGGTGAATGCATATTTTTTCAATGTACATGTACAGGCTGAGGGCAATTATACCTCCAGCGTTATTCGACGAAGATGGATATATCTATGGATTAATAATGATGATCCTCTTCATTTCCACAATAGATTTCTCACAGTCGATGCCCGG
>PILA-29
CAGTGGGAGGGACATCGGCTCTGATCATAGCATTTCATTTCAGGCTCCACTAGACCGTCAATAATAGAAATGAAGTACACAAGGAAACGGACTTTGTAATTCCAGGGTGAATGCATATTTTTTCAATGTACATGTACAGGCTGAGGGCAATTATACCTCCAGCGTTATTCGACGAAGATGGATATATCTATGGATTAATAATGATGATCCTCTTCATTTCCACAATAGATTTCTCACAGTCGATGCCCGG
>PILA-18
CAGTGGGAGGGACATCGGCTCTGATCATAGCATTTCATTTCAGGCTCCACTAGACCGTCAATAATAGAAATGAAGTACACAAGGAAACGGACTTTGTAATTCCAGGGTGAATGCATATTTTTTCAATGTACATGTACAGGCTGAGGGCAATTATACCTCCAGCGTTATTCGACGAAGATGGATATATCTATGGATTAATAATGATGATCCTCTTCATTTCCACAATAGATTTCTCACAGTCGATGCCCGG
>PILA-22
CAGTGGGAGGGACATCGGCTCTGATCATAGCATTTCATTTCAGGCTCCACTAGACCGTCAATAATAGAAATGAAGTACACAAGGAAACGGACTTTGTAATTCCAGGGTGAATGCATATTTTTTCAATGTACATGTACAGGCTGAGGGCAATTATACCTCCAGCGTTATTCGACGAAGATGGATATATCTATGGATTAATAATGATGATCCTCTTCATTTCCACAATAGATTTCTCACAGTCGATGCCCGG
>PILA-19
CAGTGGGAGGGACATCGGCTCTGATCATAGCATTTCATTTCAGGCTCCACTAGACCGTCAATAATAGAAATGAAGTACACAAGGAAACGGACTTTGTAATTCCAGGGTGAATGCATATTTTTTCAATGTACATGTACAGGCTGAGGGCAATTATACCTCCAGCGTTATTCGACGAAGATGGATATATCTATGGATTAATAATGATGATCCTCTTCATTTCCACAATAGATTTCTCACAGTCGATGCCCGG
>PILA-24
CAGTGGGAGGGACATCGGCTCTGATCATAGCATTTCATTTCAGGCTCCACTAGACCGTCAATAATAGAAATGAAGTACACAAGGAAACGGACTTTGTAATTCCAGGGTGAATGCATATTTTTTCAATGTACATGTACAGGCTGAGGGCAATTATACCTCCAGCGTTATTCGACGAAGATGGATATATCTATGGATTAATAATGATGATCCTCTTCATTTCCACAATAGATTTCTCACAGTCGATGCCCGG
>PILA-20
CAGTGGGAGGGACATCGGCTCTGATCATAGCATTTCATTTCAGGCTCCACTAGACCGTCAATAATAGAAATGAAGTACACAAGGAAACGGACTTTGTAATTCCAGGGTGAATGCATATTTTTTCAATGTACATGTACAGGCTGAGGGCAGTTATACCTCCAGCGTTATTCGACGAAGATGGATATATCTATGGATTAATAATGATGATCCTCTTCATTTCCACAATAGATTTCTCACAGTCGATGCCCGG
>PILA-26
CAGTGGGAGGGACATCGGCTCTGATCATAGCATTTCATTTCAGGCTCCACTAGACCGTCAATAATAGAAATGAAGTACACAAGGAAACGGACTTTGTAATTCCAGGGTGAATGCATATTTTTTCAATGTACATGTACAGGCTGAGGGCAATTATACCTCCAGCGTTATTCGACGAAGATGGATATATCTATGGATTAATAATGATGATCCTCTTCATTTCCACAATAGATTTCTCACAGTCGATGCCCGG
>PIAL-AO
CAGTGGGAGGGACATCGGCTCTGATCATAGCATTTCATTTCAGGCTCCACTAGACCGTCAATAATAGAAATGAAGTACACAAGGAAACGGACTTTGTAATTCCAGGGTGAATGCATATTTTTTCAATGTACATGTACAGGCTGAGGGTAATTATACCTCCAGCGTTATTCGACGAAGATGGATATATCTATGGATTAATAATGATGATCCTCTTCATTTCCACAATAGATTTCTCACAGTCGATGCCCGG
