# Supplementary material for: An empirical evaluation of two-stage species tree inference strategies using a multilocus dataset from North American pines
Source: BMC Evol Biol. 2014 Mar 29;14:67. doi: 10.1186/1471-2148-14-67 (PMC4021425; doi:10.1186/1471-2148-14-67)
Supplement: Additional file 3 — Zip archive containing data filesDp,Dp,0,Ds,Ds,0, and a description of these files. [file 1471-2148-14-67-S3.zip › DeGiorgioEtAl_2014_AdditionalFile1/Dataset_Dp/2_4107_01.fas]

>PIAL-12
CCGAGGCACCCACTGTCTCAAAAGACTCATGAACGTGCTTCAGCATGGCCTCGTCCCTCGCCCAGTCCTGAATCGGAGCATTCACAAAATGGGCATAGAGCTTATTCCTCGCACAGGTCACAGAAATGAGACTGTGGGCCACGGGGCTATCAATCTCAAAATCATAATAGAGCTGCCCGTTGGACTCGTTCCTTCTCTCACTGGACGTTATTTTGTCGGCACTGGCAATCGTGTCCTGTAAATTGACGTCGGACAGCGACAAATTGTTGAGAACAGAGTCCTTAGCGGCGAGGGTTCGAAACCCGGCGAGGAAGGTGAGGTATTCCTTTTCGGATTTCCGCTTGGGGTTGAAGAATTCGCTGTCGGTGCCATTCGTGCCCTTCTCTACTTTGGAAACAAGGCGNNNNNNNNNNNNNNN
>PIAL-9
CCGAGACACCCACTGTCTCAAAAGACTCATGAACGTGCTTCAGCATGGCCTCGTCCCTCGCCCAGTCCTGAATCGGAGCATTCACAAAATGGGCATAGAGCTTATTCCTCGCACAGGTCACAGAAATGAGACTGTGGGCCACGGGGCTATCAATCTCAAAATCATAATAGAGCTGCCCGTTGGACTCGTTCCTTCTCTCACTGGACGTTATTTTGTCGGCACTGGCAATCGTGTCCTGTAAATTGACGTCGGACAGCGACAAATTGTTGAGAACAGAGTCCTTCGCGGCGAGGGTTCGAAACCCGGCGAGGAAGGTGAGGTATTCCTTTTCGGATTTCCGCTTGGGGTTGAAGAATTCGCTGTCAGTGCCATTCGTGCCCTTCTCTACTTTGGAAACAAGGCGCTCCTTCCATCCCTC
>PIAL-15
CCGAGACACCCACTGTCTCAAAAGACTCATGAACGTGCTTCAGCATGGCCTCGTCCCTCGCCCAGTCCTGAATCGGAGCATTCACAAAATGGGCATAGAGCTTATTCCTCGCACAGGTCACAGAAATGAGACTGTGGGCCACGGGGCTATCAATCTCAAAATCATAATAGAGCTGCCCGTTGGACTCGTTCCTTCTCTCACTGGACGTTATTTTGTCGGCACTGGCAATCGTGTCCTGTAAATTGACGTCGGACAGCGACAAATTGTTGAGAACAGAGTCCTTCGCGGCGAGGGTTCGAAACCCGGCGAGGAAGGTGAGGTATTCCTTTTCGGATTTCCGCTTGGGGTTGAAGAATTCGCTGTCAGTGCCATTCGTGCCCTTCTCTACTTTGGAAACAAGGCGCTCCTTCCATCCCTC
>PIAL-7
CCGAGACACCCACTGTCTCAAAAGACTCATGAACGTGCTTCAGCATGGCCTCGTCCCTCGCCCAGTCCTGAATCGGAGCATTCACAAAATGGGCATAGAGCTTATTCCTCGCACAGGTCACAGAAATGAGACTGTGGGCCACGGGGCTATCAATCTCAAAATCATAATAGAGCTGCCCGTTGGACTCGTTCCTTCTCTCACTGGACGTTATTTTGTCGGCACTGGCAATCGTGTCCTGTAAATTGACGTCGGACAGCGACAAATTGTTGAGAACAGAGTCCTTCGCGGCGAGGGTTCGAAACCCGGCGAGGAAGGTGAGGTATTCCTTTTCGGATTTCCGCTTGGGGTTGAAGAATTCGCTGTCAGTGCCATTCGTGCCCTTCTCTACTTTGGAAACAAGGCGCTCCTTCCATCCCTC
>PIAL-6
CCGAGACACCCACTGTCTCAAAAGACTCATGAACGTGCTTCAGCATGGCCTCGTCCCTCGCCCAGTCCTGAATCGGAGCATTCACAAAATGGGCATAGAGCTTATTCCTCGCACAGGTCACAGAAATGAGACTGTGGGCCACGGGGCTATCAATCTCAAAATCATAATAGAGCTGCCCGTTGGACTCGTTCCTTCTCTCACTGGACGTTATTTTGTCGGCACTGGCAATCGTGTCCTGTAAATTGACGTCGGACAGCGACAAATTGTTGAGAACAGAGTCCTTCGCGGCGAGGGTTCGAAACCCGGCGAGGAAGGTGAGGTATTCCTTTTCGGATTTCCGCTTGGGGTTGAAGAATTCGCTGTCAGTGCCATTCGTGCCCTTCTCTACTTTGGAAACAAGGCGCTCCTTCCATCCCTC
>PIAL-13
CCGAGACACCCACTGTCTCAAAAGACTCATGAACGTGCTTCAGCATGGCCTCGTCCCTCGCCCAGTCCTGAATCGGAGCATTCACAAAATGGGCATAGAGCTTATTCCTCGCACAGGTCACAGAAATGAGACTGTGGGCCACGGGGCTATCAATCTCAAAATCATAATAGAGCTGCCCGTTGGACTCGTTCCTTCTCTCACTGGACGTTATTTTGTCGGCACTGGCAATCGTGTCCTGTAAATTGACGTCGGACAGCGACAAATTGTTGAGAACAGAGTCCTTCGCGGCGAGGGTTCGAAACCCGGCGAGGAAGGTGAGGTATTCCTTTTCGGATTTCCGCTTGGGGTTGAAGAATTCGCTGTCAGTGCCATTCGTGCCCTTCTCTACTTTGGAAACAAGGCGCTCCTTCCATCCCTC
>PIAL-17
CCGAGACACCCACTGTCTCAAAAGACTCATGAACGTGCTTCAGCATGGCCTCGTCCCTCGCCCAGTCCTGAATCGGAGCATTCACAAAATGGGCATAGAGCTTATTCCTCGCACAGGTCACAGAAATGAGACTGTGGGCCACGGGGCTATCAATCTCAAAATCATAATAGAGCTGCCCGTTGGACTCGTTCCTTCTCTCACTGGACGTTATTTTGTCGGCACTGGCAATCGTGTCCTGTAAATTGACGTCGGACAGCGACAAATTGTTGAGAACAGAGTCCTTCGCGGCGAGGGTTCGAAACCCGGCGAGGAAGGTGAGGTATTCCTTTTCGGATTTCCGCTTGGGGTTGAAGAATTCGCTGTCAGTGCCATTCGTGCCCTTCTCTACTTTGGAAACAAGGCGCTCCTTCCATCCCTC
>PIAL-5
CCGAGACACCCACTGTCTCAAAAGACTCATGAACGTGCTTCAGCATGGCCTCGTCCCTCGCCCAGTCCTGAATCGGAGCATTCACAAAATGGGCATAGAGCTTATTCCTCGCACAGGTCACAGAAATGAGACTGTGGGCCACGGGGCTATCAATCTCAAAATCATAATAGAGCTGCCCGTTGGACTCGTTCCTTCTCTCACTGGACGTTATTTTGTCGGCACTGGCAATCGTGTCCTGTAAATTGACGTCGGACAGCGACAAATTGTTGAGAACAGAGTCCTTCGCGGCGAGGGTTCGAAACCCGGCGAGGAAGGTGAGGTATTCCTTTTCGGATTTCCGCTTGGGGTTGAAGAATTCGCTGTCAGTGCCATTCGTGCCCTTCTCTACTTTGGAAACAAGGCGCTCCTTCCATCCCTC
>PIAL-8
CCGAGACACCCACTGTCTCAAAAGACTCATGAACGTGCTTCAGCATGGCCTCGTCCCTCGCCCAGTCCTGAATCGGAGCATTCACAAAATGGGCATAGAGCTTATTCCTCGCACAGGTCACAGAAATGAGACTGTGGGCCACGGGGCTATCAATCTCAAAATCATAATAGAGCTGCCCGTTGGACTCGTTCCTTCTCTCACTGGACGTTATTTTGTCGGCACTGGCAATCGTGTCCTGTAAATTGACGTCGGACAGCGACAAATTGTTGAGAACAGAGTCCTTCGCGGCGAGGGTTCGAAACCCGGCGAGGAAGGTGAGGTATTCCTTTTCGGATTTCCGCTTGGGGTTGAAGAATTCGCTGTCAGTGCCATTCGTGCCCTTCTCTACTTTGGAAACAAGGCGCTCCTTCCATCCCTC
>PIAL-16
CCGAGACACCCACTGTCTCAAAAGACTCATGAACGTGCTTCAGCATGGCCTCGTCCCTCGCCCAGTCCTGAATCGGAGCATTCACAAAATGGGCATAGAGCTTATTCCTCGCACAGGTCACAGAAATGAGACTGTGGGCCACGGGGCTATCAATCTCAAAATCATAATAGAGCTGCCCGTTGGACTCGTTCCTTCTCTCACTGGACGTTATTTTGTCGGCACTGGCAATCGTGTCCTGTAAATTGACGTCGGACAGCGACAAATTGTTGAGAACAGAGTCCTTCGCGGCGAGGGTTCGAAACCCGGCGAGGAAGGTGAGGTATTCCTTTTCGGATTTCCGCTTGGGGTTGAAGAATTCGCTGTCAGTGCCATTCGTGCCCTTCTCTACTTTGGAAACAAGGCGCTCCTTCCATCCCTC
>PIAL-10
CCGAGACACCCACTGTCTCAAAAGACTCATGAACGTGCTTCAGCATGGCCTCGTCCCTCGCCCAGTCCTGAATCGGAGCATTCACAAAATGGGCATAGAGCTTATTCCTCGCACAGGTCACAGAAATGAGACTGTGGGTCACGGGGCTATCAATCTCAAAATCATAATAGAGCTGCCCGTTGGACTCGTTCCTTCTCTCACTGGACGTTATTTTGTCGGCACTGGCAATCGTGTCCTGTAAATTGACGTCGGACAGCGACAAATTGTTGAGAACAGAGTCCTTAGCGGCGAGGGTTCGAAACCCGGCGAGGAAGGTGAGGTATTCCTTTTCGGATTTCCGCTTGGGGTTGAAGAATTCGCTGTCGGTGCCATTCGTGCCCTTCTCTACTTTGGAAACAAGGCGCTCCTTCCATCCCTC
>PIAL-3
CCGAGACACCCACTGTCTCAAAAGACTCATGAACGTGCTTCAGCATGGCCTCGTCCCTCGCCCAGTCCTGAATCGGAGCATTCACAAAATGGGCATAGAGCTTATTCCTCGCACAGGTCACAGAAATGAGACTGTGGGTCACGGGGCTATCAATCTCAAAATCATAATAGAGCTGCCCGTTGGACTCGTTCCTTCTCTCACTGGACGTTATTTTGTCGGCACTGGCAATCGTGTCCTGTAAATTGACGTCGGACAGCGACAAATTGTTGAGAACAGAGTCCTTAGCGGCGAGGGTTCGAAACCCGGCGAGGAAGGTGAGGTATTCCTTTTCGGATTTCCGCTTGGGGTTGAAGAATTCGCTGTCGGTGCCATTCGTGCCCTTCTCTACTTTGGAAACAAGGCGCTCCTTCCATCCCTC
>PIAY-8
CCGAGACACCCACTGTCTCAAAAGACTCATGAACGTGCTTCAGCATGGCCTCGTCCCTCGCCCAGTCCTGAATCGGAGCATTCACAAAATGGGCATAGAGCTTATTCCTCGCACAGGTCACAGAAATGAGACTGTGGGCCACGGGGCTATCAATCTCAAAATCATAATAGAGCTGCCCGTTGGACTCGTTCCTTCTCTCACTGGACGTTATTTTGTCGGCACTGGCAATCGTGTCCTGTAAATTGACGTCGGACAGCGACAAATTGTTGAGAACAGAGTCCTTAGCGGCGAGGGTTCGAAACCCGGCGAGGAAGGTGAGGTATTCCTTTTCGGATTTCCGCTTGGGGTTGAAGAATTCGCTGTCGGTGCCATTCGTGCCCTTCTCTACTTTGGAAACAAGGCGCTCCTTCCATCCCTN
>PIAY-17
CCGAGACACCCACTGTCTCAAAAGACTCATGAACGTGCTTCAGCATGGCCTCGTCCCTCGCCCAGTCCTGAATCGGAGCATTCACAAAATGGGCATAGAGCTTATTCCTCGCACAGGTCACAGAAATGAGACTGTGGGCCACGGGGCTATCAATCTCAAAATCATAATAGAGCTGCCCGTTGGACTCGTTCCTTCTCTCACTGGACGTTATTTTGTCGGCACTGGCAATCGTGTCCTGTAAATTGACGTCGGACAGCGACAAATTGTTGAGAACAGAGTCCTTAGCGGCGAGGGTTCGAAACCCGGCGAGGAAGGTGAGGTATTCCTTTTCGGATTTCCGCTTGGGGTTGAAGAATTCGCTGTCGGTGCCATTCGTGCCCTTCTCTACTTTGGAAACAAGGCGCTCCTTCCATCCCTC
>PIAY-14
CCGAGACACCCACTGTCTCAAAAGACTCATGAACGTGCTTCAGCATGGCCTCGTCCCTCGCCCAGTCCTGAATCGGAGCATTCACAAAATGGGCATAGAGCTTATTCCTCGCACAGGTCACAGAAATGAGATTGTGGGCCATGGGGCTATCAATCTCAAAATCATAATAGAGCTGCCCGTTGGACTCGTTCCTTCTCTCACTGGACGTTATTTTGTCGGCACTGGCAATCGTGTCCTGTAAATTGACGTCGGACAGCGACAAATTGTTGAGAACAGAGTCCTTAGCGGCGAGGGTTCGAAACCCGGCGAGAAAGGTGAGGTATTCCTTTTCGGATTTCCGCTTGGGGTTGAAGAATTCGCTGTCGGTGCCATTCGTGCCCTTCTCTACTTTAGAAACAAGGCGCTCCTTCCATCCCTC
>PIAY-4
NNNNNNNNNNNNNNNNCTCAAAAGACTCATGAACGTGCTTCAGCATGGCCTCGTCCCTCGCCCAGTCCTGAATCGGAGCATTCACAAAATGGGCATAGAGCTTATTCCTCGCACAGGTCACAGAAATGAGACTGTGGGCCACGGGGCTATCAATCTCAAAATCATAATAGAGCTGCCCGTTGGACTCGTTCCTTCTCTCACTGGACGTTATTTTGTCGGCACTGGCAATCGTGTCCTGTAAATTGACGTCGGACAGCGACAAATTGTTGAGAACAGAGTCCTTAGCGGCGAGGGTTCGAAACCCGGCGAGGAAGGTGAGGTATTCCTTTTCGGATTTCCGCTTGGGGTTGAAGAATTCGCTGTCGGTGCCATTCGTGCCCTTCTCTACTTTGGAAACAAGGCGCTCCTTCCATCCCTC
>PIAY-5
CCGAGACACCCACTGTCTCAAAAGACTCATGAACGTGCTTCAGCATGGCCTCGTCCCTCGCCCAGTCCTGAATCGGAGCATTCACAAAATGGGCATAGAGCTTATTCCTCGCACAGGTCACAGAAATGAGACTGTGGGCCACGGGGCTATCAATCTCAAAATCATAATAGAGCTGCCCGTTGGACTCGTTCCTTCTCTCACTGGACGTTATTTTGTCGGCACTGGCAATCGTGTCCTGTAAATTGACGTCGGACAGCGACAAATTGTTGAGAACAGAGTCCTTAGCGGCGAGGGTTCGAAACCCGGCGAGGAAGGTGAGGTATTCCTTTTCGGATTTCCGCTTGGGGTTGAAGAATTCGCTGTCGGTGCCATTCGTGCCCTTCTCTACTTTGGAAACAAGGCGCTCCTTCCATCCCTC
>PIAY-2
CCGAGACACCCACTGTCTCAAAAGACTCATGAACGTGCTTCAGCATGGCCTCGTCCCTCGCCCAGTCCTGAATCGGAGCATTCACAAAATGGGCATAGAGCTTATTCCTCGCACAGGTCACAGAAATGAGACTGTGGGCCATGGGGCTATCAATCTCAAAATCATAATAGAGCTGCCCGTTGGACTCGTTCCTTCTCTCACTGGACGTTATTTTGTCGGCACTGGCAATCGTGTCCTGTAAATTGACGTCGGACAGCGACAAATTGTTGAGAACAGAGTCCTTAGCGGCGAGGGTTCGAAACCCGGCGAGGAAGGTGAGGTATTCCTTTTCGGATTTCCGCTTGGGGTTGAAGAATTCGCTGTCGGTGCCATTCGTGCCCTTCTCTACTTTGGAAACAAGGCGCTCCTTCCATCCCTC
>PIAY-13
CCGAGACACCCACTGTCTCAAAAGACTCATGAACGTGCTTCAGCATGGCCTCGTCCCTCGCCCAGTCCTGAATCGGAGCATTCACAAAATGGGCATAGAGCTTATTCCTCGCACAGGTCACAGAAATGAGACTGTGGGCCATGGGGCTATCAATCTCAAAATCATAATAGAGCTGCCCGTTGGACTCGTTCCTTCTCTCACTGGACGTTATTTTGTCGGCACTGGCAATCGTGTCCTGTAAATTGACGTCGGACAGCGACAAATTGTTGAGAACAGAGTCCTTAGCGGCGAGGGTTCGAAACCCGGCGAGAAAGGTGAGGTATTCCTTTTCGGATTTCCGCTTGGGGTTGAAGAATTCGCTGTCGGTGCCATTCGTGCCCTTCTCTACTTTAGAAACAAGGCGCTCCTTCCATCCCTC
>PIAY-7
CCGAGACACCCACTGTCTCAAAAGACTCATGAACGTGCTTCAGCATGGCCTCGTCCCTCGCCCAGTCCTGAATCGGAGCATTCACAAAATGGGCATAGAGCTTATTCCTCGCACAGGTCACAGAAATGAGACTGTGGGCCACGGGGCTATCAATCTCAAAATCATAATAGAGCTGCCCGTTGGACTCGTTCCTTCTCTCACTGGACGTTATTTTGTCGGCACTGGCAATCGTGTCCTGTAAATTGACGTCGGACAGCGACAAATTGTTGAGAACAGAGTCCTTAGCGGCGAGGGTTCGAAACCCGGCGAGGAAGGTGAGGTATTCCTTTTCGGATTTCCGCTTGGGGTTGAAGAATTCGCTGTCGGTGCCATTCGTGCCCTTCTCTACTTTGGAAACAAGGCGCTCCTTCCATCCCTC
>PIAY-15
CCGAGACACCCACTGTCTCAAAAGACTCATGAACGTGCTTCAGCATGGCCTCGTCCCTCGCCCAGTCCTGAATCGGAGCATTCACAAAATGGGCATAGAGCTTATTCCTCGCACAGGTCACAGAAATGAGACTGTGGGCCACGGGGCTATCAATCTCAAAATCATAATAGAGCTGCCCGTTGGACTCGTTCCTTCTCTCACTGGACGTTATTTTGTCGGCACTGGCAATCGTGTCCTGTAAATTGACGTCGGACAGCGACAAATTGTTGAGAACAGAGTCCTTAGCGGCGAGGGTTCGAAACCCGGCGAGGAAGGTGAGGTATTCCTTTTCGGATTTCCGCTTGGGGTTGAAGAATTCGCTGTCGGTGCCATTCGTGCCCTTCTCTACTTTGGAAACAAGGCGCTCCTTCCATCCCTC
>PIAY-16
CCGAGACACCCACTGTCTCAAAAGACTCATGAACGTGCTTCAGCATGGCCTCGTCCCTCGCCCAGTCCTGAATCGGAGCATTCACAAAATGGGCATAGAGCTTATTCCTCGCACAGGTCACAGAAATGAGACTGTGGGCCACGGGGCTATCAATCTCAAAATCATAATAGAGCTGCCCGTTGGACTCGTTCCTTCTCTCACTGGACGTTATTTTGTCGGCACTGGCAATCGTGTCCTGTAAATTGACGTCGGACAGCGACAAATTGTTGAGAACAGAGTCCTTAGCGGCGAGGGTTCGAAACCCGGCGAGGAAGGTGAGGTATTCCTTTTCGGATTTCCGCTTGGGGTTGAAGAATTCGCTGTCGGTGCCATTCGTGCCCTTCTCTACTTTGGAAACAAGGCGCTCCTTCCATCCCTC
>PIAY-1
CCGAGACACCCACTGTCTCAAAAGACTCATGAACGTGCTTCAGCATGGCCTCGTCCCTCGCCCAGTCCTGAATCGGAGCATTCACAAAATGGGCATAGAGCTTATTCCTCGCACAGGTCACAGAAATGAGACTGTGGGCCACGGGGCTATCAATCTCAAAATCATAATAGAGCTGCCCGTTGGACTCGTTCCTTCTCTCACTGGACGTTATTTTGTCGGCACTGGCAATCGTGTCCTGTAAATTGACGTCGGACAGCGACAAATTGTTGAGAACAGAGTCCTTAGCGGTGAGGGTTCGAAACCCGGCGAGGAAGGTGAGGTATTCCTTTTCGGATTTCCGCTTGGGGTTGAAGAATTCGCTGTCGGTGCCATTCGTGCCCTTCTCTACTTTGGAAACAAGGCGCTCCTTCCATCCCTC
>PIAY-9
CCGAGACACCCACTGTCTCAAAAGACTCATGAACGTGCTTCAGCATGGCCTCGTCCCTCGCCCAGTCCTGAATCGGAGCATTCACAAAATGGGCATAGAGCTTATTCCTCGCACAGGTCACAGAAATGAGACTGTGGGCCACGGGGCTATCAATCTCAAAATCATAATAGAGCTGCCCGTTGGACTCGTTCCTTCTCTCACTGGACGTTATTTTGTCGGCACTGGCAATCGTGTCCTGTAAATTGACGTCGGACAGCGACAAATTGTTGAGAACAGAGTCCTTAGCGGCGAGGGTTCGAAACCCGGCGAGGAAGGTGAGGTATTCCTTTTCGGATTTCCGCTTGGGGTTGAAGAATTCGCTGTCGGTGCCATTCGTGCCCTTCTCTACTTTGGAAACAAGGCGCTCCTTNNNNNNNNN
>PIAY-3
CCGAGACACCCACTGTCTCAAAAGACTCATGAACGTGCTTCAGCATGGCCTCGTCCCTCGCCCAGTCCTGAATCGGAGCATTCACAAAATGGGCATAGAGCTTATTCCTCGCACAGGTCACAGAAATGAGACTGTGGGCCACGGGGCTATCAATCTCAAAATCATAATAGAGCTGCCCGTTGGACTCGTTCCTTCTCTCACTGGACGTTATTTTGTCGGCACTGGCAATCGTGTCCTGTAAATTGACGTCGGACAGCGACAAATTGTTGAGAACAGAGTCCTTAGCGGCGAGGGTTCGAAACCCGGCGAGGAAGGTGAGGTATTCCTTTTCGGATTTCCGCTTGGGGTTGAAGAATTCGCTGTCGGTGCCATTCGTGCCCTTCTCTACTTTGGAAACAAGGCGCTCCTTNNNNNNNNN
>PIAY-19
CCGAGACACCCACTGTCTCAAAAGACTCATGAACGTGCTTCAGCATGGCCTCGTCCCTCGCCCAGTCCTGAATCGGAGCATTCACAAAATGGGCATAGAGCTTATTCCTCGCACAGGTCACAGAAATGAGACTGTGGGCCACGGGGCTATCAATCTCAAAATCATAATAGAGCTGCCCGTTGGACTCGTTCCTTCTCTCACTGGACGTTATTTTGTCGGCACTGGCAATCGTGTCCTGTAAATTGACGTCGGACAGCGACAAATTGTTGAGAACAGAGTCCTTAGCGGCGAGGGTTCGAAACCCGGCGAGGAAGGTGAGGTATTCCTTTTCGGATTTCCGCTTGGGGTTGAAGAATTCGCTGTCGGTGCCATTCGTGCCCTTCTCTACTTTGGAAACAAGGCGCTCCTTCCATCCCTC
>PIAY-18
CCGAGACACCCACTGTCTCAAAAGACTCATGAACGTGCTTCAGCATGGCCTCGTCCCTCGCCCAGTCCTGAATCGGAGCATTCACAAAATGGGCATAGAGCTTATTCCTCGCACAGGTCACAGAAATGAGACTGTGGGCCATGGGGCTATCAATCTCAAAATCATAATAGAGCTGCCCGTTGGACTCGTTCCTTCTCTCACTGGACGTTATTTTGTCGGCACTGGCAATCGTGTCCTGTAAATTGACGTCGGACAGCGACAAATTGTTGAGAACAGAGTCCTTAGCGGCGAGGGTTCGAAACCCGGCGAGAAAGGTGAGGTATTCCTTTTCGGATTTCCGCTTGGGGTTGAAGAATTCGCTGTCGGTGCCATTCGTGCCCTTCTCTACTTTAGAAACAAGGCGCTCCTTCCATCCCTC
>PIBU-1
CCGAGACACCCACTGTCTCAAAAGACTCATGAACGTGCTTCAGCATGGCCTCGTCCCTCGCCCAGTCCTGAATCGGAGCATTCACAAAATGGGCATAGAGCTTATTCCTCGCACAGGTCACAGAAATGAGACTGTGGGTCACGGGGCTATCAATCTCAAAATCATAATAGAGCTGCCCGTTAGACTCGTTCCTTCTCTCACTGGACGTTATTTTGTCGGCACCGGCAATCGTGTCCTGTAAATTGACGTCGGACAGCGACAAATTGTTGAGAACAGAGTCCTTAGCGGCGAGGGTTCGAAACCCGGCGAGGTAGGTGAGGTATTCCTTTTCGGATTTCCGCTTGGGGTTGAAGAATTCGCTGTCAGTGCCATTCGTGCCCTTCTCTACTTTGGAAACAAGGCGCTCCTTCCATCCCTC
>PIFL-9
NNNNNNNNNNNNNNNNNNNNNNNNNNNNNNNNNNNNNNNNNNNNNNNNNNNNNNNNNNNNNNNNNNNNNNNNNNNNNNNNNTCACAAAATGGGCATAGAGCTTATTCCTCGCACAGGTCACAGAAATGAGACTGTGGGCCACGGGGCTATCAATCTCAAAATCATAATAGAGCTGCCCGTTGGACTCGTTCCTTCTCTCACTGGACGTTATTTTGTCGGCACTGGCAATCGTGTCCTGTAAATTGACGTCGGACAGCGACAAATTGTTGAGAACAGAGTCCTTAGCGGCGAGGGTTCGAAACCCGGCGAGGAAGGTGAGGTATTCCTTTTCGGATTTCCGCTTGGGGTTGAAGAATTCGCTGTCGGTGCCATTCGTGCCCTTCTCTACTTTGGAAACAAGGCGCTCCTTCCATCCCTC
>PIFL-15
CCGAGACACCCACTGTCTCAAAAGACTCATGAACGTGCTTCAGCATGGCCTCGTCCCTCGCCCAGTCCTGAATCGGAGCATTCACAAAATGGGCATAGAGCTTATTCCTCGCACAGGTCACAGAAATGAGACTGTGGGCCACGGGGCTATCAATCTCAAAATCATAATAGAGCTGCCCGTTGGACTCGTTCCTTCTCTCACTGGACGTTATTTTGTCGGCACTGGCAATCGTGTCCTGTAAATTGACGTCGGACAGCGACAAATTGTTGAGAACAGAGTCCTTAGCGGCGAGGGTTCGAAACCCGGCGAGGAAGGTGAGGTATTCCTTTTCGGATTTCCGCTTGGGGTTGAAGAATTCGCTGTCGGTGCCATTCGTGCCCTTCTCTACTTTGGAAACAAGGCGCTCCTTCCATCCCTC
>PIFL-17
CCGAGACACCCACTGTCTCAAAAGACTCATGAACGTGCTTCAGCATGGCCTCGTCCCTCGCCCAGTCCTGAATCGGAGCATTCACAAAATGGGCATAGAGCTTATTCCTCGCACAGGTCACAGAAATGAGACTGTGGGCCACGGGGCTATCAATCTCAAAATCATAATAGAGCTGCCCGTTGGACTCGTTCCTTCTCTCACTGGACGTTATTTTGTCGGCACTGGCAATCGTGTCCTGTAAATTGACGTCGGACAGCGACAAATTGTTGAGAACAGAGTCCTTAGCGGCGAGGGTTCGAAACCCGGCGAGGAAGGTGAGGTATTCCTTTTCGGATTTCCGCTTGGGGTTGAAGAATTCGCTGTCGGTGCCATTCGTGCCCTTCTCTACTTTGGAAACAAGGCGCTCCTTCCATCCCTC
>PIFL-5
NNNNNNNNNNNNNNNNNNNNNNNNNNNNNNNNNNNNNCTTCAGCATGGCCTCGTCCCTCGCCCAGTCCTGAATCGGAGCATTCACAAAATGGGCATAGAGCTTATTCCTCGCACAGGTCACAGAAATGAGACTGTGGGCCACGGGGCTATCAATCTCAAAATCATAATAGAGCTGCCCGTTGGACTCGTTCCTTCTCTCACTGGACGTTATTTTGTCGGCACTGGCAATCGTGTCCTGTAAATTGACGTCGGACAGCGACAAATTGTTGAGAACAGAGTCCTTAGCGGCGAGGGTTCGAAACCCGGCGAGGAAGGTGAGGTATTCCTTTTCGGATTTCCGCTTGGGGTTGAAGAATTCGCTGTCGGTGCCATTCGTGCCCTTCTCTACTTTGGAAACAAGGCGCTCCTTCCATCCCTC
>PIFL-3
CCGAGACACCCACTGTCTCAAAAGACTCATGAACGTGCTTCAGCATGGCCTCGTCCCTCGCCCAGTCCTGAATCGGAGCATTCACAAAATGGGCATAGAGCTTATTCCTCGCACAGGTCACAGAAATGAGACTGTGGGCCACGGGGCTATCAATCTCAAAATCATAATAGAGCTGCCCGTTGGACTCGTTCCTTCTCTCACTGGACGTTATTTTGTCGGCACTGGCAATCGTGTCCTGTAAATTGACGTCGGACAGCGACAAATTGTTGAGAACAGAGTCCTTAGCGGCGAGGGTTCGAAACCCGGCGAGGAAGGTGAGGTATTCCTTTTCGGATTTCCGCTTGGGGTTGAAGAATTCGCTGTCGGTGCCATTCGTGCCCTTCTCTACTTTGGAAACAAGGCGCTCCTTCCATCCCTC
>PIFL-2
CCGAGACACCCACTGTCTCAAAAGACTCATGAACGTGCTTCAGCATGGCCTCGTCCCTCGCCCAGTCCTGAATCGGAGCATTCACAAAATGGGCATAGAGCTTATTCCTCGCACAGGTCACAGAAATGAGACTGTGGGCCATGGGGCTATCAATCTCAAAATCATAATAGAGCTGCCCGTTGGACTCGTTCCTTCTCTCACTGGACGTTATTTTGTCGGCACTGGCAATCGTGTCCTGTAAATTGACGTCGGACAGCGACAAATTGTTGAGAACAGAGTCCTTAGCGGCGAGGGTTCGAAACCCGGCGAGGAAGGTGAGGTATTCCTTTTCGGATTTCCGCTTGGGGTTGAAGAATTCGCTGTCAGTGCCATTCGTGCCCTTCTCTACTTTAGAAACAAGGCGCTCCTTCCATCCCTC
>PIFL-12
CCGAGACACCCACTGTCTCAAAAGACTCATGAACGTGCTTCAGCATGGCCTCGTCCCTCGCCCAGTCCTGAATCGGAGCATTCACAAAATGGGCATAGAGCTTATTCCTCGCACAGGTCACAGAAATGAGACTGTGGGCCATGGGGCTATCAATCTCAAAATCATAATAGAGCTGCCCGTTGGACTCGTTCCTTCTCTCACTGGACGTTATTTTGTCGGCACTGGCAATCGTGTCCTGTAAATTGACGTCGGACAGCGACAAATTGTTGAGAACAGAGTCCTTAGCGGCGAGGGTTCGAAACCCGGCGAGGAAGGTGAGGTATTCCTTTTCGGATTTCCGCTTGGGGTTGAAGAATTCGCTGTCAGTGCCATTCGTGCCCTTCTCTACTTTAGAAACAAGGCGCTCCTTCCATCCCTC
>PIFL-4
CCGAGACACCCACTGTCTCAAAAGACTCATGAACGTGCTTCAGCATGGCCTCGTCCCTCGCCCAGTCCTGAATCGGAGCATTCACAAAATGGGCATAGAGCTTATTCCTCGCACAGGTCACAGAAATGAGACTGTGGGCCACGGGGCTATCAATCTCAAAATCATAATAGAGCTGCCCGTTGGACTCGTTCCTTCTCTCACTGGACGTTATTTTGTCGGCACTGGCAATCGTGTCCTGTAAATTGACGTCGGACAGCGACAAATTGTTGAGAACAGAGTCCTTAGCGGCGAGGGTTCGAAACCCGGCGAGGAAGGTGAGGTATTCCTTTTCGGATTTCCGCTTGGGGTTGAAGAATTCGCTGTCGGTGCCATTCGTGCCCTTCTCTACTTTGGAAACAAGGCGCTCCTTCCATCCCTC
>PIFL-13
NNNNNNNNNNNNNNNNNNNNNNNNNNNNNNNNNNNNNNNNNNNNNNNNNNTCGTCCCTCGCCCAGTCCTGAATCGGAGCATTCACAAAATGGGCATAGAGCTTATTCCTCGCACAGGTCACAGAAATGAGACTGTGGGCCACGGGGCTATCAATCTCAAAATCATAATAGAGCTGCCCGTTGGACTCGTTCCTTCTCTCACTGGACGTTATTTTGTCGGCACTGGCAATCGTGTCCTGTAAATTGACGTCGGACAGCGACAAATTGTTGAGAACAGAGTCCTTAGCGGCGAGGGTTCGAAACCCGGCGAGGAAGGTGAGGTATTCCTTTTCGGATTTCCGCTTGGGGTTGAAAAATTCGCTGTCGGTGCCATTCCTGCCCTTCTCTACTTTGGAAACAAGGCGCTCCTTCCCTCCCTC
>PIFL-14
NNNNNNNNNNNNNNNNNNNNNNNNNNNNNNNNNNNNNNNNNNNNNNNNNNNNNNNNNNNNNNNNNNNNNNNNNNNNNNNNNTCACAAAATGGGCATAGAGCTTATTCCTCGCACAGGTCACAGAAATGAGACTGTGGGCCACGGGGCTATCAATCTCAAAATCATAATAGAGCTGCCCGTTGGACTCGTTCCTTCTCTCACTGGACGTTATTTTGTCGGCACTGGCAATCGTGTCCTGTAAATTGACGTCCGACAGCGACAAATTGTTGAGAACAGAGTCCTTACCGGCGAGGGTTCGAAACCCGGCGAGGAAGGTGAGGTATTCCTTTTCGGATTTCCGCTTGGGGTTGAAGAATTCGCTGTCGGTGCCATTCCTGCCCTTCTCTACTTTGGAAACAAGGCGCTCCTTCCCTCCCTC
>PIGE-1
CCGAGACACCCACTGTCTCAAAAGACTCATGAACGTGCTTCAGCATGGCCTCGTCCCTCGCCCAGTCCTGAATCGGAGCATTCACAAAATGGGCATAGAGCTTATTCCTCGCACAGGTCACAGAAATGAGACTGTGGGTCACGGGGCTATCAATCTCAAAATCATAATAGAGCTGCCCGTTAGACTCGTTCCTTCTCTCACTGGACGTTATTTTGTCGGCACTGGCAATCGTGTCCTGTAAATTGACGTCGGACAGCGACAAATTGTTGAGAACAGAGTCCTTAGCGGCGAGGGTTCGAAACCCGGCGAGGTAGGTGAGGTATTCCTTTTCGGATTTCCGCTTGGGGTTGAAGAATTCGCTGTCAGTGCCATTCGTGCCCTTCTCTACTTTGGAAACAAGGCGCTCCTTCCATCCCTC
>PIGE-2
CCGAGACACCCACTGTCTCAAAAGACTCATGAACGTGCTTCAGCATGGCCTCGTCCCTCGCCCAGTCCTGAATCGGAGCATTCACAAAATGGGCATAGAGCTTATTCCTCGCACAGGTCACAGAAATGAGACTGTGGGTCACGGGGCTATCAATCTCAAAATCATAATAGAGCTGCCCGTTAGACTCGTTCCTTCTCTCACTGGACGTTATTTTGTCGGCACTGGCAATCGTGTCCTGTAAATTGACGTCGGACAGCGACAAATTGTTGAGAACAGAGTCCTTAGCGGCGAGGGTTCGAAACCCGGCGAGGTAGGTGAGGTATTCCTTTTCGGATTTCCGCTTGGGGTTGAAGAATTCGCTGTCAGTGCCATTCGTGCCCTTCTCTACTTTGGAAACAAGGCGCTCCTTCCATCCCTC
>PIMN-16
CCGAGACACCCACTGTCTCAAAAGACTCATGAACGTGCTTCAGCATGGCCTCGTCCCTCGCCCAGTCCTGAATCGGAGCATTCACAAAATGGGCATAGAGCTTATTCCTCGCACAGGTCACAGAAATGAGACTGTGGGCCACGGGGCTATCAATCTCAAAATCATAATAGAGCTGCCCGTTGGACTCGTTCCTTCTCTCACTGGACGTTATTTTGTCGGCACTGGCAATCGTGTCCTGTAAATTGACGTCGGACAGCGACAAATTGTTGAGAACAGAGTCCTTAGCGGCGAGGGTTCGAAACCCGGCGAGGAAGGTGAGGTATTCCTTTTCGGATTTCCGCTTGGGGTTGAAGAATTCGCTGTCGGTGCCATTCGTGCCCTTCTCTACTTTGGAAACAAGGCGCTCCTTCCATCCCTC
>PIMN-14
CCGAGACACCCACTGTCTCAAAAGACTCATGAACGTGCTTCAGCATGGCCTCGTCCCTCGCCCAGTCCTGAATCGGAGCATTCACAAAATGGGCATAGAGCTTATTCCTCGCACAGGTCACAGAAATGAGACTGTGGGCCACGGGGCTATCAATCTCAAAATCATAATAGAGCTGCCCGTTGGACTCGTTCCTTCTCTCACTGGACGTTATTTTGTCGGCACTGGCAATCGTGTCCTGTAAATTGACGTCGGACAGCGACAAATTGTTGAGAACAGAGTCCTTAGCGGCGAGGGTTCGAAACCCGGCGAGGAAGGTGAGGTATTCCTTTTCGGATTTCCGCTTGGGGTTGAAGAATTCGCTGTCGGTGCCATTCGTGCCCTTCTCTACTTTGGAAACAAGGCGCTCCTTCCATCCCTC
>PIMN-4
CCGAGACACCCACTGTCTCAAAAGACTCATGAACGTGCTTCAGCATGGCCTCGTCCCTCGCCCAGTCCTGAATCGGAGCATTCACAAAATGGGCATAGAGCTTATTCCTCGCACAGGTCACAGAAATGAGACTGTGGGCCACGGGGCTATCAATCTCAAAATCATAATAGAGCTGCCCGTTGGACTCGTTCCTTCTCTCACTGGACGTTATTTTGTCGGCACTGGCAATCGTGTCCTGTAAATTGACGTCGGACAGCGACAAATTGTTGAGAACAGAGTCCTTAGCGGCGAGGGTTCGAAACCCGGCGAGGAAGGTGAGGTATTCCTTTTCGGATTTCCGCTTGGGGTTGAAGAATTCGCTGTCGGTGCCATTCGTGCCCTTCTCTACTTTGGAAACAAGGCGCTCCTTCCATCCCTC
>PIMN-5
CCGAGACACCCACTGTCTCAAAAGACTCATGAACGTGCTTCAGCATGGCCTCGTCCCTCGCCCAGTCCTGAATCGGAGCATTCACAAAATGGGCATAGAGCTTATTCCTCGCACAGGTCACAGAAATGAGACTGTGGGCCACGGGGCTATCAATCTCAAAATCATAATAGAGCTGCCCGTTGGACTCGTTCCTTCTCTCACTGGACGTTATTTTGTCGGCACTGGCAATCGTGTCCTGTAAATTGACGTCGGACAGCGACAAATTGTTGAGAACAGAGTCCTTAGCGGCGAGGGTTCGAAACCCGGCGAGGAAGGTGAGGTATTCCTTTTCGGATTTCCGCTTGGGGTTGAAGAATTCGCTGTCGGTGCCATTCGTGCCCTTCTCTACTTTGGAAACAAGGCGCTCCTTCCATCCCTC
>PIMN-3
CCGAGACACCCACTGTCTCAAAAGACTCATGAACGTGCTTCAGCATGGCCTCGTCCCTCGCCCAGTCCTGAATCGGAGCATTCACAAAATGGGCATAGAGCTTATTCCTCGCACAGGTCACAGAAATGAGACTGTGGGCCACGGGGCTATCAATCTCAAAATCATAATAGAGCTGCCCGTTGGACTCGTTCCTTCTCTCACTGGACGTTATTTTGTCGGCACTGGCAATCGTGTCCTGTAAATTGACGTCGGACAGCGACAAATTGTTGAGAACAGAGTCCTTAGCGGCGAGGGTTCGAAACCCGGCGAGGAAGGTGAGGTATTCCTTTTCGGATTTCCGCTTGGGGTTGAAGAATTCGCTGTCGGTGCCATTCGTGCCCTTCTCTACTTTGGAAACAAGGCGCTCCTTCCATCCCTC
>PIMN-8
CCGAGACACCCACTGTCTCAAAAGACTCATGAACGTGCTTCAGCATGGCCTCGTCCCTCGCCCAGTCCTGAATCGGAGCATTCACAAAATGGGCATAGAGCTTATTCCTCGCACAGGTCACAGAAATGAGACTGTGGGCCACGGGGCTATCAATCTCAAAATCATAATAGAGCTGCCCGTTGGACTCGTTCCTTCTCTCACTGGACGTTATTTTGTCGGCACTGGCAATCGTGTCCTGTAAATTGACGTCGGACAGCGACAAATTGTTGAGAACAGAGTCCTTAGCGGCGAGGGTTCGAAACCCGGCGAGGAAGGTGAGGTATTCCTTTTCGGATTTCCGCTTGGGGTTGAAGAATTCGCTGTCGGTGCCATTCGTGCCCTTCTCTACTTTGGAAACAAGGCGCTCCTTCCATCCCTC
>PIMN-1
CCGAGACACCCACTGTCTCAAAAGACTCATGAACGTGCTTCAGCATGGCCTCGTCCCTCGCCCAGTCCTGAATCGGAGCATTCACAAAATGGGCATAGAGCTTATTCCTCGCACAGGTCACAGAAATGAGACTGTGGGCCACGGGGCTATCAATCTCAAAATCATAATAGAGCTGCCCGTTGGACTCGTTCCTTCTCTCACTGGACGTTATTTTGTCGGCACTGGCAATCGTGTCCTGTAAATTGACGTCGGACAGCGACAAATTGTTGAGAACAGAGTCCTTAGCGGCGAGGGTTCGAAACCCGGCGAGGAAGGTGAGGTATTCCTTTTCGGATTTCCGCTTGGGGTTGAAGAATTCGCTGTCGGTGCCATTCGTGCCCTTCTCTACTTTGGAAACAAGGCGCTCCTTCCATCCCTC
>PIMN-13
CCGAGACACCCACTGTCTCAAAAGACTCATGAACGTGCTTCAGCATGGCCTCGTCCCTCGCCCAGTCCTGAATCGGAGCATTCACAAAATGGGCATAGAGCTTATTCCTCGCACAGGTCACAGAAATGAGACTGTGGGCCACGGGGCTATCAATCTCAAAATCATAATAGAGCTGCCCGTTGGACTCGTTCCTTCTCTCACTGGACGTTATTTTGTCGGCACTGGCAATCGTGTCCTGTAAATTGACGTCGGACAGCGACAAATTGTTGAGAACAGAGTCCTTAGCGGCGAGGGTTCGAAACCCGGCGAGGAAGGTGAGGTATTCCTTTTCGGATTTCCGCTTGGGGTTGAAGAATTCGCTGTCGGTGCCATTCGTGCCCTTCTCTACTTTGGAAACAAGGCGCTCCTTCCATCCCTC
>PIMN-9
CCGAGACACCCACTGTCTCAAAAGACTCATGAACGTGCTTCAGCATGGCCTCGTCCCTCGCCCAGTCCTGAATCGGAGCATTCACAAAATGGGCATAGAGCTTATTCCTCGCACAGGTCACAGAAATGAGACTGTGGGCCACGGGGCTATCAATCTCAAAATCATAATAGAGCTGCCCGTTGGACTCGTTCCTTCTCTCACTGGACGTTATTTTGTCGGCACTGGCAATCGTGTCCTGTAAATTGACGTCGGACAGCGACAAATTGTTGAGAACAGAGTCCTTAGCGGCGAGGGTTCGAAACCCGGCGAGGAAGGTGAGGTATTCCTTTTCGGATTTCCGCTTGGGGTTGAAGAATTCGCTGTCGGTGCCATTCGTGCCCTTCTCTACTTTGGAAACAAGGCGCTCCTTCCATCCCTC
>PIMN-7
CCGAGACACCCACTGTCTCAAAAGACTCATGAACGTGCTTCAGCATGGCCTCGTCCCTCGCCCAGTCCTGAATCGGAGCATTCACAAAATGGGCATAGAGCTTATTCCTCGCACAGGTCACAGAAATGAGACTGTGGGCCACGGGGCTATCAATCTCAAAATCATAATAGAGCTGCCCGTTGGACTCGTTCCTTCTCTCACTGGACGTTATTTTGTCGGCACTGGCAATCGTGTCCTGTAAATTGACGTCGGACAGCGACAAATTGTTGAGAACAGAGTCCTTAGCGGCGAGGGTTCGAAACCCGGCGAGGAAGGTGAGGTATTCCTTTTCGGATTTCCGCTTGGGGTTGAAGAATTCGCTGTCGGTGCCATTCGTGCCCTTCTCTACTTTGGAAACAAGGCGCTCCTTCCATCCCTC
>PIMN-6
CCGAGACACCCACTGTCTCAAAAGACTCATGAACGTGCTTCAGCATGGCCTCGTCCCTCGCCCAGTCCTGAATCGGAGCATTCACAAAATGGGCATAGAGCTTATTCCTCGCACAGGTCACAGAAATGAGACTGTGGGCCACGGGGCTATCAATCTCAAAATCATAATAGAGCTGCCCGTTGGACTCGTTCCTTCTCTCACTGGACGTTATTTTGTCGGCACTGGCAATCGTGTCCTGTAAATTGACGTCGGACAGCGACAAATTGTTGAGAACAGAGTCCTTAGCGGCGAGGGTTCGAAACCCGGCGAGGAAGGTGAGGTATTCCTTTTCGGATTTCCGCTTGGGGTTGAAGAATTCGCTGTCGGTGCCATTCGTGCCCTTCTCTACTTTGGAAACAAGGCGCTCCTTCCATCCCTC
>PIMN-15
CCGAGACACCCACTGTCTCAAAAGACTCATGAACGTGCTTCAGCATGGCCTCGTCCCTCGCCCAGTCCTGAATCGGAGCATTCACAAAATGGGCATAGAGCTTATTCCTCGCACAGGTCACAGAAATGAGACTGTGGGCCACGGGGCTATCAATCTCAAAATCATAATAGAGCTGCCCGTTGGACTCGTTCCTTCTCTCACTGGACGTTATTTTGTCGGCACTGGCAATCGTGTCCTGTAAATTGACGTCGGACAGCGACAAATTGTTGAGAACAGAGTCCTTAGCGGCGAGGGTTCGAAACCCGGCGAGGAAGGTGAGGTATTCCTTTTCGGATTTCCGCTTGGGGTTGAAGAATTCGCTGTCGGTGCCATTCGTGCCCTTCTCTACTTTGGAAACAAGGCGCTCCTTCCATCCCTC
>PIMN-18
CCGAGACACCCACTGTCTCAAAAGACTCATGAACGTGCTTCAGCATGGCCTCGTCCCTCGCCCAGTCCTGAATCGGAGCATTCACAAAATGGGCATAGAGCTTATTCCTCGCACAGGTCACAGAAATGAGACTGTGGGCCACGGGGCTATCAATCTCAAAATCATAATAGAGCTGCCCGTTGGACTCGTTCCTTCTCTCACTGGACGTTATTTTGTCGGCACTGGCAATCGTGTCCTGTAAATTGACGTCGGACAGCGACAAATTGTTGAGAACAGAGTCCTTAGCGGCGAGGGTTCGAAACCCGGCGAGGAAGGTGAGGTATTCCTTTTCGGATTTCCGCTTGGGGTTGAAGAATTCGCTGTCGGTGCCATTCGTGCCCTTCTCTACTTTGGAAACAAGGCGCTCCTTCCATCCCTC
>PIMN-17
CCGAGACACCCACTGTCTCAAAAGACTCATGAACGTGCTTCAGCATGGCCTCGTCCCTCGCCCAGTCCTGAATCGGAGCATTCACAAAATGGGCATAGAGCTTATTCCTCGCACAGGTCACAGAAATGAGACTGTGGGCCACGGGGCTATCAATCTCAAAATCATAATAGAGCTGCCCGTTGGACTCGTTCCTTCTCTCACTGGACGTTATTTTGTCGGCACTGGCAATCGTGTCCTGTAAATTGACGTCGGACAGCGACAAATTGTTGAGAACAGAGTCCTTAGCGGCGAGGGTTCGAAACCCGGCGAGGAAGGTGAGGTATTCCTTTTCGGATTTCCGCTTGGGGTTGAAGAATTCGCTGTCGGTGCCATTCGTGCCCTTCTCTACTTTGGAAACAAGGCGCTCCTTCCATCCCTC
>PIMN-11
CCGAGACACCCACTGTCTCAAAAGACTCATGAACGTGCTTCAGCATGGCCTCGTCCCTCGCCCAGTCCTGAATCGGAGCATTCACAAAATGGGCATAGAGCTTATTCCTCGCACAGGTCACAGAAATGAGACTGTGGGCCACGGGGCTATCAATCTCAAAATCATAATAGAGCTGCCCGTTGGACTCGTTCCTTCTCTCACTGGACGTTATTTTGTCGGCACTGGCAATCGTGTCCTGTAAATTGACGTCGGACAGCGACAAATTGTTGAGAACAGAGTCCTTAGCGGCGAGGGTTCGAAACCCGGCGAGGAAGGTGAGGTATTCCTTTTCGGATTTCCGCTTGGGGTTGAAGAATTCGCTGTCGGTGCCATTCGTGCCCTTCTCTACTTTGGAAACAAGGCGCTCCTTCCATCCCTC
>PIMN-2
CCGAGACACCCACTGTCTCAAAAGACTCATGAACGTGCTTCAGCATGGCCTCGTCCCTCGCCCAGTCCTGAATCGGAGCATTCACAAAATGGGCATAGAGCTTATTCCTCGCACAGGTCACAGAAATGAGACTGTGGGCCACGGGGCTATCAATCTCAAAATCATAATAGAGCTGCCCGTTGGACTCGTTCCTTCTCTCACTGGACGTTATTTTGTCGGCACTGGCAATCGTGTCCTGTAAATTGACGTCGGACAGCGACAAATTGTTGAGAACAGAGTCCTTAGCGGCGAGGGTTCGAAACCCGGCGAGGAAGGTGAGGTATTCCTTTTCGGATTTCCGCTTGGGGTTGAAGAATTCGCTGTCGGTGCCATTCGTGCCCTTCTCTACTTTGGAAACAAGGCGCTCCTTCCATCCCTC
>PIMN-12
CCGAGACACCCACTGTCTCAAAAGACTCATGAACGTGCTTCAGCATGGCCTCGTCCCTCGCCCAGTCCTGAATCGGAGCATTCACAAAATGGGCATAGAGCTTATTCCTCGCACAGGTCACAGAAATGAGACTGTGGGCCACGGGGCTATCAATCTCAAAATCATAATAGAGCTGCCCGTTGGACTCGTTCCTTCTCTCACTGGACGTTATTTTGTCGGCACTGGCAATCGTGTCCTGTAAATTGACGTCGGACAGCGACAAATTGTTGAGAACAGAGTCCTTAGCGGCGAGGGTTCGAAACCCGGCGAGGAAGGTGAGGTATTCCTTTTCGGATTTCCGCTTGGGGTTGAAGAATTCGCTGTCGGTGCCATTCGTGCCCTTCTCTACTTTGGAAACAAGGCGCTCCTTCCATCCCTC
>PIMN-10
CCGAGACACCCACTGTCTCAAAAGACTCATGAACGTGCTTCAGCATGGCCTCGTCCCTCGCCCAGTCCTGAATCGGAGCATTCACAAAATGGGCATAGAGCTTATTCCTCGCACAGGTCACAGAAATGAGACTGTGGGCCACGGGGCTATCAATCTCAAAATCATAATAGAGCTGCCCGTTGGACTCGTTCCTTCTCTCACTGGACGTTATTTTGTCGGCACTGGCAATCGTGTCCTGTAAATTGACGTCGGACAGCGACAAATTGTTGAGAACAGAGTCCTTAGCGGCGAGGGTTCGAAACCCGGCGAGGAAGGTGAGGTATTCCTTTTCGGATTTCCGCTTGGGGTTGAAGAATTCGCTGTCGGTGCCATTCGTGCCCTTCTCTACTTTGGAAACAAGGCGCTCCTTCCATCCCTC
>PISB-15
CCGAGACACCCACTGTCTCAAAAGACTCGTGAACGTGCTTCAGCATGGCCTCGTCCCTCGCCCAGTCCTGAATCGGAGCATTCACAAAATGGGCATAGAGCTTATTCCTCGCACAGGTCACAGAAATGAGACTGTGGGCCACGGGGCTATCAATCTCAAAATCATAATAGAGCTGCCCGTTGGACTCGTTCCTTCTCTCACTGGACGTTATTTTGTCGGCACTGGCAATCGTGTCCTGTAAATTGACGTCGGACAGCGACAAATTGTTGAGAACAGAGTCCTTAGCGGCGAGGGTTCGAAACCCGGCGAGGAAGGTGAGGTATTCCTTTTCGGATTTCCGCTTGGGGTTGAAGAATTCGCTGTCGGTGCCATTCGTGCCCTTCTCTACTTTGGAAACAAGGCGCTCCTTNNNNNNNNN
>PISB-17
CCGAGACACCCACTGTCTCAAAAGACTCGTGAACGTGCTTCAGCATGGCCTCGTCCCTCGCCCAGTCCTGAATCGGAGCATTCACAAAATGGGCATAGAGCTTATTCCTCGCACAGGTCACAGAAATGAGACTGTGGGCCACGGGGCTATCAATCTCAAAATCATAATAGAGCTGCCCGTTGGACTCGTTCCTTCTCTCACTGGACGTTATTTTGTCGGCACTGGCAATCGTGTCCTGTAAATTGACGTCGGACAGCGACAAATTGTTGAGAACAGAGTCCTTAGCGGCGAGGGTTCGAAACCCGGCGAGGAAGGTGAGGTATTCCTTTTCGGATTTCCGCTTGGGGTTGAAGAATTCGCTGTCGGTGCCATTCGTGCCCTTCTCTACTTTGGAAACAAGGCGCTCCTTCCATCCCTC
>PISB-12
CCGAGACACCCACTGTCTCAAAAGACTCATGAACGTGCTTCAGCATGGCCTCGTCCCTCGCCCAGTCCTGAATCGGAGCATTCACAAAATGGGCATAGAGCTTATTCCTCGCACAGGTCACAGAAATGAGACTGTGGGCCACGGGGCTATCAATCTCAAAATCATAATAGAGCTGCCCGTTGGACTCGTTCCTTCTCTCACTGGACGTTATTTTGTCGGCACTGGCAATCGTGTCCTGTAAATTGACGTCGGACAGCGACAAATTGTTGAGAACAGAGTCCTTAGCGGCGAGGGTTCGAAACCCGGCGAGGAAGGTGAGGTATTCCTTTTCGGATTTCCGCTTGGGGTTGAAGAATTCGCTGTCGGTGCCATTCGTGCCCTTCTCTACTTTGGAAACAAGGCGCTCCTTCCATCCCTC
>PISB-2
CCGAGACACCCACTGTCTCAAAAGACTCATGAACGTGCTTCAGCATGGCCTCGTCCCTCGCCCAGTCCTGAATCGGAGCATTCACAAAATGGGCATAGAGCTTATTCCTCGCACAGGTCACAGAAATGAGACTGTGGGCCACGGGGCTATCAATCTCAAAATCATAATAGAGCTGCCCGTTGGACTCGTTCCTTCTCTCACTGGACGTTATTTTGTCGGCACTGGCAATCGTGTCCTGTAAATTGACGTCGGACAGCGACAAATTGTTGAGAACAGAGTCCTTAGCGGCGAGGGTTCGAAACCCGGCGAGGAAGGTGAGGTATTCCTTTTCGGATTTCCGCTTGGGGTTGAAGAATTCGCTGTCGGTGCCATTCGTGCCCTTCTCTACTTTGGAAACAAGGCGCTCCTTCCATCCCTC
>PISB-8
CCGAGACACCCACTGTCTCAAAAGACTCATGAACGTGCTTCAGCATGGCCTCGTCCCTCGCCCAGTCCTGAATCGGAGCATTCACAAAATGGGCATAGAGCTTATTCCTCGCACAGGTCACAGAAATGAGACTGTGGGCCACGGGGCTATCAATCTCAAAATCATAATAGAGCTGCCCGTTGGACTCGTTCCTTCTCTCACTGGACGTTATTTTGTCGGCACTGGCAATCGTGTCCTGTAAATTGACGTCGGACAGCGACAAATTGTTGAGAACAGAGTCCTTAGCGGCGAGGGTTCGAAACCCGGCGAGGAAGGTGAGGTATTCCTTTTCGGATTTCCGCTTGGGGTTGAAGAATTCGCTGTCGGTGCCATTCGTGCCCTTCTCTACTTTGGAAACAAGGCGCTCCTTCCATCCCTC
>PISB-14
CCGAGACACCCACTGTCTCAAAAGACTCGTGAACGTGCTTCAGCATGGCCTCGTCCCTCGCCCAGTCCTGAATCGGAGCATTCACAAAATGGGCATAGAGCTTATTCCTCGCACAGGTCACAGAAATGAGACTGTGGGCCACGGGGCTATCAATCTCAAAATCATAATAGAGCTGCCCGTTGGACTCGTTCCTTCTCTCACTGGACGTTATTTTGTCGGCACTGGCAATCGTGTCCTGTAAATTGACGTCGGACAGCGACAAATTGTTGAGAACAGAGTCCTTAGCGGCGAGGGTTCGAAACCCGGCGAGGAAGGTGAGGTATTCCTTTTCGGATTTCCGCTTGGGGTTGAAGAATTCGCTGTCGGTGCCATTCGTGCCCTTCTCTACTTTGGAAACAAGGCGCTCCTTCCATCCCTC
>PISB-5
CCGAGACACCCACTGTCTCAAAAGACTCATGAACGTGCTTCAGCATGGCCTCGTCCCTCGCCCAGTCCTGAATCGGAGCATTCACAAAATGGGCATAGAGCTTATTCCTCGCACAGGTCACAGAAATGAGACTGTGGGCCACGGGGCTATCAATCTCAAAATCATAATAGAGCTGCCCGTTGGACTCGTTCCTTCTCTCACTGGACGTTATTTTGTCGGCACTGGCAATCGTGTCCTGTAAATTGACGTCGGACAGCGACAAATTGTTGAGAACAGAGTCCTTAGCGGCGAGGGTTCGAAACCCGGCGAGGAAGGTGAGGTATTCCTTTTCGGATTTCCGCTTGGGGTTGAAGAATTCGCTGTCGGTGCCATTCGTGCCCTTCTCTACTTTGGAAACAAGGCGCTCCTTNNNNNNNNN
>PISB-7
CCGAGACACCCACTGTCTCAAAAGACTCATGAACGTGCTTCAGCATGGCCTCGTCCCTCGCCCAGTCCTGAATCGGAGCATTCACAAAATGGGCATAGAGCTTATTCCTCGCACAGGTCACAGAAATGAGACTGTGGGCCACGGGGCTATCAATCTCAAAATCATAATAGAGCTGCCCGTTGGACTCGTTCCTTCTCTCACTGGACGTTATTTTGTCGGCACTGGCAATCGTGTCCTGTAAATTGACGTCGGACAGCGACAAATTGTTGAGAACAGAGTCCTTAGCGGCGAGGGTTCGAAACCCGGCGAGGAAGGTGAGGTATTCCTTTTCGGATTTCCGCTTGGGGTTGAAGAATTCGCTGTCGGTGCCATTCGTGCCCTTCTCTACTTTGGAAACAAGGCGCTCCTTNNNNNNNNN
>PISB-13
CCGAGACACCCACTGTCTCAAAAGACTCATGAACGTGCTTCAGCATGGCCTCGTCCCTCGCCCAGTCCTGAATCGGAGCATTCACAAAATGGGCATAGAGCTTATTCCTCGCACAGGTCACAGAAATGAGACTGTGGGCCACGGGGCTATCAATCTCAAAATCATAATAGAGCTGCCCGTTGGACTCGTTCCTTCTCTCACTGGACGTTATTTTGTCGGCACTGGCAATCGTGTCCTGTAAATTGACGTCGGACAGCGACAAATTGTTGAGAACAGAGTCCTTAGCGGCGAGGGTTCGAAACCCGGCGAGGAAGGTGAGGTATTCCTTTTCGGATTTCCGCTTGGGGTTGAAGAATTCGCTGTCGGTGCCATTCGTGCCCTTCTCTACTTTGGAAACAAGGCGCTCCTTCCATCCCTC
>PISB-1
CCGAGACACCCACTGTCTCAAAAGACTCATGAACGTGCTTCAGCATGGCCTCGTCCCTCGCCCAGTCCTGAATCGGAGCATTCACAAAATGGGCATAGAGCTTATTCCTCGCACAGGTCACAGAAATGAGACTGTGGGCCACGGGGCTATCAATCTCAAAATCATAATAGAGCTGCCCGTTGGACTCGTTCCTTCTCTCACTGGACGTTATTTTGTCGGCACTGGCAATCGTGTCCTGTAAATTGACGTCGGACAGCGACAAATTGTTGAGAACAGAGTCCTTAGCGGCGAGGGTTCGAAACCCGGCGAGGAAGGTGAGGTATTCCTTTTCGGATTTCCGCTTGGGGTTGAAGAATTCGCTGTCGGTGCCATTCGTGCCCTTCTCTACTTTGGAAACAAGGCGCTCCTTCCATCCCTC
>PISB-18
CCGAGACACCCACTGTCTCAAAAGACTCATGAACGTGCTTCAGCATGGCCTCGTCCCTCGCCCAGTCCTGAATCGGAGCATTCACAAAATGGGCATAGAGCTTATTCCTCGCACAGGTCACAGAAATGAGACTGTGGGCCACGGGGCTATCAATCTCAAAATCATAATAGAGCTGCCCGTTGGACTCGTTCCTTCTCTCACTGGACGTTATTTTGTCGGCACTGGCAATCGTGTCCTGTAAATTGACGTCGGACAGCGACAAATTGTTGAGAACAGAGTCCTTAGCGGCGAGGGTTCGAAACCCGGCGAGGAAGGTGAGGTATTCCTTTTCGGATTTCCGCTTGGGGTTGAAGAATTCGCTGTCGGTGCCATTCGTGCCCTTCTCTACTTTGGAAACAAGGCGCTCCTTNNNNNNNNN
>PISB-10
CCGAGACACCCACTGTCTCAAAAGACTCATGAACGTGCTTCAGCATGGCCTCGTCCCTCGCCCAGTCCTGAATCGGAGCATTCACAAAATGGGCATAGAGCTTATTCCTCGCACAGGTCACAGAAATGAGACTGTGGGCCACGGGGCTATCAATCTCAAAATCATAATAGAGCTGCCCGTTGGACTCGTTCCTTCTCTCACTGGACGTTATTTTGTCGGCACTGGCAATCGTGTCCTGTAAATTGACGTCGGACAGCGACAAATTGTTGAGAACAGAGTCCTTAGCGGCGAGGGTTCGAAACCCGGCGAGGAAGGTGAGGTATTCCTTTTCGGATTTCCGCTTGGGGTTGAAGAATTCGCTGTCGGTGCCATTCGTGCCCTTCTCTACTTTGGAAACAAGGCGCTCCTTNNNNNNNNN
>PISB-3
CCGAGACACCCACTGTCTCAAAAGACTCATGAACGTGCTTCAGCATGGCCTCGTCCCTCGCCCAGTCCTGAATCGGAGCATTCACAAAATGGGCATAGAGCTTATTCCTCGCACAGGTCACAGAAATGAGACTGTGGGCCACGGGGCTATCAATCTCAAAATCATAATAGAGCTGCCCGTTGGACTCGTTCCTTCTCTCACTGGACGTTATTTTGTCGGCACTGGCAATCGTGTCCTGTAAATTGACGTCGGACAGCGACAAATTGTTGAGAACAGAGTCCTTAGCGGCGAGGGTTCGAAACCCGGCGAGGAAGGTGAGGTATTCCTTTTCGGATTTCCGCTTGGGGTTGAAGAATTCGCTGTCGGTGCCATTCGTGCCCTTCTCTACTTTGGAAACAAGGCGCTCCTTCCATCCCTC
>PISB-11
CCGAGACACCCACTGTCTCAAAAGACTCATGAACGTGCTTCAGCATGGCCTCGTCCCTCGCCCAGTCCTGAATCGGAGCATTCACAAAATGGGCATAGAGCTTATTCCTCGCACAGGTCACAGAAATGAGACTGTGGGCCACGGGGCTATCAATCTCAAAATCATAATAGAGCTGCCCGTTGGACTCGTTCCTTCTCTCACTGGACGTTATTTTGTCGGCACTGGCAATCGTGTCCTGTAAATTGACGTCGGACAGCGACAAATTGTTGAGAACAGAGTCCTTAGCGGCGAGGGTTCGAAACCCGGCGAGGAAGGTGAGGTATTCCTTTTCGGATTTCCGCTTGGGGTTGAAGAATTCGCTGTCGNNNNNNNNNNNNNNNNNNNNNNNNNNNNNNNNNNNNNNNNNNNNNNNNNNNNN
>PISB-6
CCGAGACACCCACTGTCTCAAAAGACTCATGAACGTGCTTCAGCATGGCCTCGTCCCTCGCCCAGTCCTGAATCGGAGCATTCACAAAATGGGCATAGAGCTTATTCCTCGCACAGGTCACAGAAATGAGACTGTGGGCCATGGGGCTATCAATCTCAAAATCATAATAGAGCTGCCCGTTGGACTCGTTCCTTCTCTCACTGGACGTTATTTTGTCGGCACTGGCAATCGTGTCCTGTAAATTGACGTCGGACAGCGACAAATTGTTGAGAACAGAGTCCTTAGCGGCGAGGGTTCGAAACCCGGCGAGAAAGGTGAGGTATTCCTTTTCGGATTTCCGCTTGGGGTTGAAGAATTCGCTGTCGGTGCCATTCGTGCCCTTCTCTACTTTAGAAACAAGGCGCTCCTTCCATCCCTC
>PISB-16
CCGAGACACCCACTGTCTCAAAAGACTCATGAACGTGCTTCAGCATGGCCTCGTCCCTCGCCCAGTCCTGAATCGGAGCATTCACAAAATGGGCATAGAGCTTATTCCTCGCACAGGTCACAGAAATGAGACTGTGGGCCACGGGGCTATCAATCTCAAAATCATAATAGAGCTGCCCGTTGGACTCGTTCCTTCTCTCACTGGACGTTATTTTGTCGGCACTGGCAATCGTGTCCTGTAAATTGACGTCGGACAGCGACAAATTGTTGAGAACAGAGTCCTTAGCGGCGAGGGTTCGAAACCCGGCGAGGAAGGTGAGGTATTCCTTTTCGGATTTCCGCTTGGGGTTGAAGAATTCGCTGTCGGTGCCATTCGTGCCCTTCTCTACTTTGGAAACAAGGCGCTCCTTCCATCCCTC
>PISQ-2
CCGAGACACCCACTGTCTCAAAAGACTCATGAACGTGCTTCAGCATGGCCTCGTCCCTCGCCCAGTCCTGAATCGGAGCATTCACAAAATGGGCATAGAGCTTATTCCTCGCACAGGTCACAGAAATGAGACTGTGGGTCACGGGGCTATCAATCTCAAAATCATAATAGAGCTGCCCGTTAGACTCGTTCCTTCTCTCACTGGACGTTATTTTGTCGGCACTGGCAATCGTGTCCTGTAAATTGACGTCGGACAGCGACAAATTGTTGAGAACAGAGTCCTTAGCGGCGAGGGTTCGAAACCCGGCGAGGTAGGTGAGGTATTCCTTTTCGGATTTCCGCTTGGGGTTGAAGAATTCGCTGTCGGTGCCATTCGTGCCCTTCTCTACTTTGGAAACAAGGCGCTCCTTCCATCCCTC
>PISQ-1
CCGAGACACCCACTGTCTCAAAAGACTCATGAACGTGCTTCAGCATGGCCTCGTCCCTCGCCCAGTCCTGAATCGGAGCATTCACAAAATGGGCATAGAGCTTATTCCTCGCACAGGTCACAGAAATGAGACTGTGGGTCACGGGGCTATCAATCTCAAAATCATAATAGAGCTGCCCGTTAGACTCGTTCCTTCTCTCACTGGACGTTATTTTGTCGGCACTGGCAATCGTGTCCTGTAAATTGACGTCGGACAGCGACAAATTGTTGAGAACAGAGTCCTTAGCGGCGAGGGTTCGAAACCCGGCGAGGTAGGTGAGGTATTCCTTTTCGGATTTCCGCTTGGGGTTGAAGAATTCGCTGTCGGTGCCATTCGTGCCCTTCTCTACTTTGGAAACAAGGCGCTCCTTCCATCCCTC
>PIST-2
CCGAGACACCCACTGTCTCAAAAGACTCATGAACGTGCTTCAGCATGGCCTCGTCCCTCGCCCAGTCCTGAATCGGAGCATTCACAAAATGGGCATAGAGCTTATTCCTCGCACAGGTCACAGAAATGAGACTGTGGGCCACGGGGCTATCAATCTCAAAATCATAATAGAGCTGCCCGTTGGACTCGTTCCTTCTCTCACTGGACGTTATTTTGTCGGCACTGGCAATCGTGTCCTGTAAATTGACGTCGGACAGCGACAAATTGTTGAGAACAGAGTCCTTAGCGGCGAGGGTTCGAAACCCGGCGAGGAAGGTGAGGTATTCCTTTTCGGATTTCCGCTTGGGGTTGAAGAATTCGCTGTCGGTGCCATTCGTGCCCTTCTCTACTTTGGAAACAAGGCGCTCCTTCCATCCCTC
>PIST-15
CCGAGACACCCACTGTCTCAAAAGACTCATGAACGTGCTTCAGCATGGCCTCGTCCCTCGCCCAGTCCTGAATCGGAGCATTCACAAAATGGGCATAAAGCTTATTCCTCGCACAGGTCACAGAAATGAGACTGTGGGCCACGGGGCTATCAATCTCAAAATCATAATAGAGCTGACCGTTGGACTCGTTCCTTCTCTCACTGGACGTTATTTTGTCGGCACTGGCAATCGTGTCCTGTAAATTGACGTCGGACAGCGACAAATTGTTGAGAACAGAGTCCTTAGCGGCGAGGGTTCGAAACCCGGCGAGGAAGGTGAGGTATTCCTTTTCGGATTTCCGCTTGGGGTTGAAGAATTCACTGTCGGTGCCATTCGTGCCCTTCTCTACTTTGGAAACAAGGCGCTCCTTCCATCCCTC
>PIST-8
CCGAGACACCCACTGTCTCAAAAGACTCATGAACGTGCTTCAGCATGGCCTCGTCCCTCGCCCAGTCCTGAATCGGAGCATTCACAAAATGGGCATAGAGCTTATTCCTCGCACAGGTCACAGAAATGAGACTGTGGGCCACGGGGCTATCAATCTCAAAATCATAATAGAGCTGACCGTTGGACTCGTTCCTTCTCTCACTGGACGTTATTTTGTCGGCACTGGCAATCGTGTCCTGTAAATTGACGTCGGACAGCGACAAATTGTTGAGAACAGAGTCCTTAGCGGCGAGGGTTCGAAACCCGGCGAGGAAGGTGAGGTATTCCTTTTCGGATTTCCGCTTGGGGTTGAAGAATTCACTGTCGGTGCCATTCGTGCCCTTCTCTACTTTGGAAACAAGGCGCTCCTTCCATCCCTC
>PICH-X1
NNNNNNNNNNNNNNNNNNNNNNNNNNNCATGAACGTGCTTCAGCATGGCCTCGTCCCTCGCCCAGTCCTGAATGGGAGCATTCACAAAATGGGCATAGAGCTTATTCCTCGCACAGGTCACAGAAATGAGACTGTGGGCCACGGGGCTATCAATCTCAAAATCATAATAGAGCTGCCCGTTGGACTCGTTCCTTCTCTCACTGGACGTTATTTTGTCGGCACTGGCAATCGTGTCCTGTAAATTGACGTCGGACAGCGACAAATTGTTGAGAACAGAGTCCTTAGCGGCGAGGGTTCGAAACCCGGCGAGGAAGGTGAGGTATTCCTTTTCGGATTTCCGCTTGGGGTTGAAGAATTCACTGTCGGTGCCATTCGTGCCCTTCTCTACTTTGGAAACAAGGCGCTCCTTCCATCCCTC
>PIST-4
CCGAGACACCCACTGTCTCAAAAGACTCATGAACGTGCTTCAGCATGGCCTCGTCCCTCGCCCAGTCCTGAATCGGAGCATTCACAAAATGGGCATAGAGCTTATTCCTCGCACAGGTCACAGAAATGAGACTGTGGGCCACGGGGCTATCAATCTCAAAATCATAATAGAGCTGCCCGTTGGACTCGTTCCTTCTCTCACTGGACGTTATTTTGTCGGCACTGGCAATCGTGTCCTGTAAATTGACGTCGGACAGCGACAAATTGTTGAGAACAGAGTCCTTAGCGGCGAGGGTTCGAAACCCGGCGAGGAAGGTGAGGTATTCCTTTTCGGATTTCCGCTTGGGGTTGAAGAATTCACTGTCGGTGCCATTCGTGCCCTTCTCTACTTTGGAAACAAGGCGCTCCTTCCATCCCTC
>PIST-19
CCGAGACACCCACTGTCTCAAAAGACTCATGAACGTGCTTCAGCATGGCCTCGTCCCTCGCCCAGTCCTGAATCGGAGCATTCACAAAATGGGCATAGAGCTTATTCCTCGCACAGGTCACAGAAATGAGACTGTGGGCCACGGGGCTATCAATCTCAAAATCATAATAGAGCTGCCCGTTGGACTCGTTCCTTCTCTCACTGGACGTTATTTTGTCGGCACTGGCAATCGTGTCCTGTAAATTGACGTCGGACAGCGACAAATTGTTGAGAACAGAGTCCTTAGCGGCGAGGGTTCGAAACCCGGCGAGGAAGGTGAGGTATTCCTTTTCGGATTTCCGCTTGGGGTTGAAGAATTCGCTGTCGGTGCCATTCGTGCCCTTCTCTACTTTGGAAACAAGGCGCTCCTTCCATCCCTC
>PIST-7
CCGAGACACCCACTGTCTCAAAAGACTCATGAACGTGCTTCAGCATGGCCTCGTCCCTCGCCCAGTCCTGAATCGGAGCATTCACAAAATGGGCATAGAGCTTATTCCTCGCACAGGTCACAGAAATGAGACTGTGGGCCACGGGGCTATCAATCTCAAAATCATAATAGAGCTGCCCGTTGGACTCGTTCCTTCTCTCACTGGACGTTATTTTGTCGGCACTGGCAATCGTGTCCTGTAAATTGACGTCGGACAGCGACAAATTGTTGAGAACAGAGTCCTTAGCGGCGAGGGTTCGAAACCCGGCGAGGAAGGTGAGGTATTCCTTTTCGGATTTCCGCTTGGGGTTGAAGAATTCGCTGTCGGTGCCATTCGTGCCCTTCTCTACTTTGGAAACAAGGCGCTCCTTCCATCCCTC
>PIST-14
CCGAGACACCCACTGTCTCAAAAGACTCATGAACGTGCTTCAGCATGGCCTCGTCCCTCGCCCAGTCCTGAATCGGAGCATTCACAAAATGGGCATAGAGCTTATTCCTCGCACAGGTCACAGAAATGAGACTGTGGGCCACGGGGCTATCAATCTCAAAATCATAATAGAGCTGCCCGTTGGACTCGTTCCTTCTCTCACTGGACGTTATTTTGTCGGCACTGGCAATCGTGTCCTGTAAATTGACGTCGGACAGCGACAAATTGTTGAGAACAGAGTCCTTAGCGGCGAGGGTTCGAAACCCGGCGAGGAAGGTGAGGTATTCCTTTTCGGATTTCCGCTTGGGGTTGAAGAATTCGCTGTCGGTGCCATTCGTGCCCTTCTCTACTTTGGAAACAAGGCGCTCCTTCCATCCCTC
>PIST-11
CCGAGACACCCACTGTCTCAAAAGACTCATGAACGTGCTTCAGCATGGCCTCGTCCCTCGCCCAGTCCTGAATCGGAGCATTCACAAAATGGGCATAGAGCTTATTCCTCGCACAGGTCACAGAAATGAGACTGTGGGCCACGGGGCTATCAATCTCAAAATCATAATAGAGCTGCCCGTTGGACTCGTTCCTTCTCTCACTGGACGTTATTTAGTCGGCACTGGCAATCGTGTCCTGTAAATTGACGTCGGACAGCGACAAATTGTTGAGAACAGAGTCCTTAGCGGCGAGGGTTCGAAACCCGGCGAGGAAGGTGAGGTATTCCTTTTCGGATTTCCGCTTGGGGTTGAAGAATTCGCTGTCGGTGCCATTCGTGCCCTTCTCTACTTTGGAAACAAGGCGCTCCTTCCATCCCTC
>PIST-3
CCGAGACACCCACTGTCTCAAAAGACTCATGAACGTGCTTCAGCATGGCCTCGTCCCTCGCCCAGTCCTGAATCGGAGCATTCACAAAATGGGCATAGAGCTTATTCCTCGCACAGGTCACAGAAATGAGACTGTGGGCCACGGGGCTATCAATCTCAAAATCATAATAGAGCTGCCCGTTGGACTCGTTCCTTCTCTCACTGGACGTTATTTTGTCGGCACTGGCAATCGTGTCCTGTAAATTGACGTCGGACAGCGACAAATTGTTGAGAACAGAGTCCTTAGCGGCGAGGGTTCGAAACCCGGCGAGGAAGGTGAGGTATTCCTTTTCGGATTTCCGCTTGGGGTTGAAGAATTCGCTGTCGGTGCCATTCGTGCCCTTCTCTACTTTGGAAACAAGGCGCTCCTTCCATCCCTC
>PIST-12
CCGAGACACCCACTGTCTCAAAAGACTCATGAACGTGCTTCAGCATGGCCTCGTCCCTCGCCCAGTCCTGAATCGGAGCATTCACAAAATGGGCATAGAGCTTATTCCTCGCACAGGTCACAGAAATGAGACTGTGGGCCACGGGGCTATCAATCTCAAAATCATAATAGAGCTGCCCGTTGGACTCGTTCCTTCTCTCACTGGACGTTATTTTGTCGGCACTGGCAATCGTGTCCTGTAAATTGACGTCGGACAGCGACAAATTGTTGAGAACAGAGTCCTTAGCGGCGAGGGTTCGAAACCCGGCGAGGAAGGTGAGGTATTCCTTTTCGGATTTCCGCTTGGGGTTGAAGAATTCGCTGTCGGTGCCATTCGTGCCCTTCTCTACTTTGGAAACAAGGCGCTCCTTCCATCCCTC
>PIST-6
CCGAGACACCCACTGTCTCAAAAGACTCATGAACGTGCTTCAGCATGGCCTCGTCCCTCGCCCAGTCCTGAATCGGAGCATTCACAAAATGGGCATAGAGCTTATTCCTCGCACAGGTCACAGAAATGAGACTGTGGGCCACGGGGCTATCAATCTCAAAATCATAATAGAGCTGCCCGTTGGACTCGTTCCTTCTCTCACTGGACGTTATTTTGTCGGCACTGGCAATCGTGTCCTGTAAATTGACGTCGGACAGCGACAAATTGTTGAGAACAGAGTCCTTAGCGGCGAGGGTTCGAAACCCGGCGAGGAAGGTGAGGTATTCCTTTTCGGATTTCCGCTTGGGGTTGAAGAATTCGCTGTCGGTGCCATTCGTGCCCTTCTCTACTTTGGAAACAAGGCGCTCCTTCCATCCCTC
>PIST-5
CCGAGACACCCACTGTCTCAAAAGACTCATGAACGTGCTTCAGCATGGCCTCGTCCCTCGCCCAGTCCTGAATCGGAGCATTCACAAAATGGGCATAGAGCTTATTCCTCGCACAGGTCACAGAAATGAGACTGTGGGCCACGGGGCTATCAATCTCAAAATCATAATAGAGCTGCCCGTTGGACTCGTTCCTTCTCTCACTGGACGTTATTTTGTCGGCACTGGCAATCGTGTCCTGTAAATTGACGTCGGACAGCGACAAATTGTTGAGAACAGAGTCCTTAGCGGCGAGGGTTCGAAACCCGGCGAGGAAGGTGAGGTATTCCTTTTCGGATTTCCGCTTGGGGTTGAAGAATTCGCTGTCGGTGCCATTCGTGCCCTTCTCTACTTTGGAAACAAGGCGCTCCTTCCATCCCTC
>PIST-1
CCGAGACACCCACTGTCTCAAAAGACTCATGAACGTGCTTCAGCATGGCCTCGTCCCTCGCCCAGTCCTGAATCGGAGCATTCACAAAATGGGCATAGAGCTTATTCCTCGCACAGGTCACAGAAATGAGACTGTGGGCCACGGGGCTATCAATCTCAAAATCATAATAGAGCTGCCCGTTGGACTCGTTCCTTCTCTCACTGGACGTTATTTTGTCGGCACTGGCAATCGTGTCCTGTAAATTGACGTCGGACAGCGACAAATTGTTGAGAACAGAGTCCTTAGCGGCGAGGGTTCGAAACCCGGCGAGGAAGGTGAGGTATTCCTTTTCGGATTTCCGCTTGGGGTTGAAGAATTCGCTGTCGGTGCCATTCGTGCCCTTCTCTACTTTGGAAACAAGGCGCTCCTTCCATCCCTC
>PIST-9
CCGAGACACCCACTGTCTCAAAAGACTCATGAACGTGCTTCAGCATGGCCTCGTCCCTCGCCCAGTCCTGAATCGGAGCATTCACAAAATGGGCATAGAGCTTATTCCTCGCACAGGTCACAGAAATGAGACTGTGGGCCACGGGGCTATCAATCTCAAAATCATAATAGAGCTGCCCGTTGGACTCGTTCCTTCTCTCACTGGACGTTATTTTGTCGGCACTGGCAATCGTGTCCTGTAAATTGACGTCGGACAGCGACAAATTGTTGAGAACAGAGTCCTTAGCGGCGAGGGTTCGAAACCCGGCGAGGAAGGTGAGGTATTCCTTTTCGGATTTCCGCTTGGGGTTGAAGAATTCGCTGTCGGTGCCATTCGTGCCCTTCTCTACTTTGGAAACAAGGCGCTCCTTCCATCCCTC
>PIST-13
CCGAGACACCCACTGTCTCAAAAGACTCATGAACGTGCTTCAGCATGGCCTCGTCCCTCGCCCAGTCCTGAATCGGAGCATTCACAAAATGGGCATAGAGCTTATTCCTCGCACAGGTCACAGAAATGAGACTGTGGGCCACGGGGCTATCAATCTCAAAATCATAATAGAGCTGCCCGTTGGACTCGTTCCTTCTCTCACTGGACGTTATTTTGTCGGCACTGGCAATCGTGTCCTGTAAATTGACGTCGGACAGCGACAAATTGTTGAGAACAGAGTCCTTAGCGGCGAGGGTTCGAAACCCGGCGAGGAAGGTGAGGTATTCCTTTTCGGATTTCCGCTTGGGGTTGAAGAATTCGCTGTCGGTGCCATTCGTGCCCTTCTCTACTTTGGAAACAAGGCGCTCCTTCCATCCCTC
>PIST-10
CCGAGACACCCACTGTCTCAAAAGACTCATGAACGTGCTTCAGCATGGCCTCGTCCCTCGCCCAGTCCTGAATCGGAGCATTCACAAAATGGGCATAGAGCTTATTCCTCGCACAGGTCACAGAAATGAGACTGTGGGCCACGGGGCTATCAATCTCAAAATCATAATAGAGCTGCCCGTTGGACTCGTTCCTTCTCTCACTGGACGTTATTTTGTCGGCACTGGCAATCGTGTCCTGTAAATTGACGTCGGACAGCGACAAATTGTTGAGAACAGAGTCCTTAGCGGCGAGGGTTCGAAACCCGGCGAGGAAGGTGAGGTATTCCTTTTCGGATTTCCGCTTGGGGTTGAAGAATTCGCTGTCGGTGCCATTCGTGCCCTTCTCTACTTTGGAAACAAGGCGCTCCTTCCATCCNNN
>PICH-X2
CCGAGACACCCACTGTCTCAAAAGACTCATGAACGTGCTTCAGCATGGCCTCGTCCCTCGCCCAGTCCTGAATCGGAGCATTCACAAAATGGGCATAGAGCTTATTCCTCGCACAGGTCACAGAAATGAGACTGTGGGCCACGGGGCTATCAATCTCAAAATCATAATAGAGCTGCCCGTTGGACTCGTTCCTTCTCTCACTGGACGTTATTTTGTCGGCACTGGCAATCGTGTCCTGTAAATTGACGTCGGACAGCGACAAATTGTTGAGAACAGAGTCCTTAGCGGCGAGGGTTCGAAACCCGGCGAGGAAGGTGAGGTATTCCTTTTCGGATTTCCGCTTGGGGTTGAAGAATTCGCTGTCGGTGCCATTCGTGCCCTTCTCTACTTTGGAAACAAGGCGCTCCTTCCATCCNNN
>PILA-27
CCGAGACACCCACTGTCTCAAAAGACTCATGAACGTGCTTCAGCATGGCCTCGTCCCTCGCCCAGTCCTGAATCGGAGCATTCACAAAATGGGCATAGAGTTTATTCCTCGCACAGGTCACAGAAATGAGACTGTGGGCCACGGGGCTATCAATCTCAAAATCATAATAGAGCTGCCCGTTGGACTCGTTCCTTCTCTCACTGGACGTTATTTTGTCGGCACTGGCAATCGTGTCCTGTAAATTGACGTCGGACAGCGACAAATTGTTGAGAACAGAGTCCTTAGCGGCGAGGGTTCGAAACCCGGCGAGGAAGGTAAGGTATTCCTTTTCGGATTTCCGCTTGGGGTTGAAGAATTCGCTGTCGGTGCCATTCGTGCCCTTCTCTACTTTGGAAACAAGGCGCTCCTTCCATCCCTC
>PILA-28
CCGAGACACCCACTGTCTCAAAAGACTCATGAACGTGCTTCAGCATGGCCTCGTCCCTCGCCCAGTCCTGAATCGGAGCATTCACAAAATGGGCATAGAGTTTATTCCTCGCACAGGTCACAGAAATGAGACTGTGGGCCACGGGGCTATCAATCTCAAAATCATAATAGAGCTGCCCGTTGGACTCGTTCCTTCTCTCACTGGACGTTATTTTGTCGGCACTGGCAATCGTGTCCTGTAAATTGACGTCGGACAGCGACAAATTGTTGAGAACAGAGTCCTTAGCGGCGAGGGTTCGAAACCCGGCGAGGAAGGTAAGGTATTCCTTTTCGGATTTCCGCTTGGGGTTGAAGAATTCGCTGTCGGTGCCATTCGTGCCCTTCTCTACTTTGGAAACAAGGCGCTCCTTCCATCCCTC
>PILA-26
CCGAGACACCCACTGTCTCAAAAGACTCATGAACGTGCTTCAGCATGGCCTCGTCCCTCGCCCAGTCCTGAATCGGAGCATTCACAAAATGGGCATAGAGCTTATTCCTCGCACAGGTCACAGAAATGAGACTGTGGGCCACGGGGCTATCAATCTCAAAATCATAATAGAGCTGCCCGTTGGACTCGTTCCTTCTCTCACTGGACGTTATTTTGTCGGCACTGGCAATCGTGTCCTGTAAATTGACGTCGGACAGCGACAAATTGTTGAGAACAGAGTCCTTAGCGGCGAGGGTTCGAAACCCGGCGAGGAAGGTGAGGTATTCCTTTTCGGATTTCCGCTTGGGGTTGAAGAATTCGCTGTCGGTGCCATTCGTGCCCTTCTCTACTTTGGAAACAAGGCGCTCCTTCCATCCCTC
>PILA-21
CCGAGACACCCACTGTCTCAAAAGACTCATGAACATGCTTCAGCATGGCCTCGTCCCTCGCCCAGTCCTGAATCGGAGCATTCACAAAATGGGCATAGAGCTTATTCCTCGCACAGGTCACAGAAATGAGACTGTGGGCCATGGGGCTATCAATCTCAAAATCATAATAGAGCTGCCCGTTGGACTCGTTCCTTCTCTCACTGGACGTTATTTTGTCGGCACTGGCAATCGTGTCCTGTAAATTGACGTCGGACAGCGACAAATTGTTGAGAACAGAGTCCTTAGCGGCGAGGGTTCGAAACCCGGCGAGGAAGGTGAGGTATTCCTTTTCGGATTTCCGCTTGGGGTTGAAGAATTCGCTGTCAGTGCCATTCGTGCCCTTCTCTACTTTAGAAACAAGGCGCTCCTTCCATCCCTC
>PILA-22
CCGAGACACCCACTGTCTCAAAAGACTCATGAACATGCTTCAGCATGGCCTCGTCCCTCGCCCAGTCCTGAATCGGAGCATTCACAAAATGGGCATAGAGCTTATTCCTCGCACAGGTCACAGAAATGAGACTGTGGGCCATGGGGCTATCAATCTCAAAATCATAATAGAGCTGCCCGTTGGACTCGTTCCTTCTCTCACTGGACGTTATTTTGTCGGCACTGGCAATCGTGTCCTGTAAATTGACGTCGGACAGCGACAAATTGTTGAGAACAGAGTCCTTAGCGGCGAGGGTTCGAAACCCGGCGAGGAAGGTGAGGTATTCCTTTTCGGATTTCCGCTTGGGGTTGAAGAATTCGCTGTCAGTGCCATTCGTGCCCTTCTCTACTTTAGAAACAAGGCGCTCCTTCCATCCCTC
>PILA-23
CCGAGACACCCACTGTCTCAAAAGACTCATGAACGTGCTTCAGCATGGCCTCGTCCCTCGCCCAGTCCTGAATCGGAGCATTCACAAAATGGGCATAGAGTTTATTCCTCGCACAGGTCACAGAAATGAGACTGTGGGCCACGGGGCTATCAATCTCAAAATCATAATAGAGCTGCCCGTTGGACTCGTTCCTTCTCTCACTGGACGTTATTTTGTCGGCACTGGCAATCGTGTCCTGTAAATTGACGTCGGACAGCGACAAATTGTTGAGAACAGAGTCCTTAGCGGCGAGGGTTCGAAACCCGGCGAGGAAGGTAAGGTATTCCTTTTCGGATTTCCGCTTGGGGTTGAAGAATTCGCTGTCGGTGCCATTCGTGCCCTTCTCTACTTTGGAAACAAGGCGCTCCTTCCATCCCTC
>PILA-20
CCGAGACACCCACTGTCTCAAAAGACTCATGAACGTGCTTCAGCATGGCCTCGTCCCTCGCCCAGTCCTGAATCGGAGCATTCACAAAATGGGCATAGAGCTTATTCCTCGCACAGGTCACAGAAATGAGACTGTGGGCCACGGGGCTATCAATCTCAAAATCATAATAGAGCTGCCCGTTGGACTCGTTCCTTCTCTCACTGGACGTTATTTTGTCGGCACTGGCAATCGTGTCCTGTAAATTGACGTCGGACAGCGACAAATTGTTGAGAACAGAGTCCTTAGCGGCGAGGGTTCGAAACCCGGCGAGGAAGGTGAGGTATTCCTTTTCGGATTTCCGCTTGGGGTTGAAGAATTCGCTGTCGGTGCCATTCGTGCCCTTCTCTACTTTGGAAACAAGGCGCTCCTTCCATCCCTC
>PILA-24
CCGAGACACCCACTGTCTCAAAAGACTCATGAACGTGCTTCAGCATGGCCTCGTCCCTCGCCCAGTCCTGAATCGGAGCATTCACAAAATGGGCATAGAGTTTATTCCTCGCACAGGTCACAGAAATGAGACTGTGGGCCACGGGGCTATCAATCTCAAAATCATAATAGAGCTGCCCGTTGGACTCGTTCCTTCTCTCACTGGACGTTATTTTGTCGGCACTGGCAATCGTGTCCTGTAAATTGACGTCGGACAGCGACAAATTGTTGAGAACAGAGTCCTTAGCGGCGAGGGTTCGAAACCCGGCGAGGAAGGTAAGGTATTCCTTTTCGGATTTCCGCTTGGGGTTGAAGAATTCGCTGTCGGTGCCATTCGTGCCCTTCTCTACTTTGGAAACAAGGCGCTCCTTCCATCCCTC
>PILA-17
CCGAGACACCCACTGTCTCAAAAGACTCATGAACGTGCTTCAGCATGGCCTCGTCCCTCGCCCAGTCCTGAATCGGAGCATTCACAAAATGGGCATAGAGTTTATTCCTCGCACAGGTCACAGAAATGAGACTGTGGGCCACGGGGCTATCAATCTCAAAATCATAATAGAGCTGCCCGTTGGACTCGTTCCTTCTCTCACTGGACGTTATTTTGTCGGCACTGGCAATCGTGTCCTGTAAATTGACGTCGGACAGCGACAAATTGTTGAGAACAGAGTCCTTAGCGGCGAGGGTTCGAAACCCGGCGAGGAAGGTAAGGTATTCCTTTTCGGATTTCCGCTTGGGGTTGAAGAATTCGCTGTCGGTGCCATTCGTGCCCTTCTCTACTTTGGAAACAAGGCGCTCCTTCCATCCCTC
>PILA-18
CCGAGACACCCACTGTCTCAAAAGACTCATGAACGTGCTTCAGCATGGCCTCGTCCCTCGCCCAGTCCTGAATCGGAGCATTCACAAAATGGGCATAGAGCTTATTCCTCGCACAGGTCACAGAAATGAGACTGTGGGCCACGGGGCTATCAATCTCAAAATCATAATAGAGCTGCCCGTTGGACTCGTTCCTTCTCTCACTGGACGTTATTTTGTCGGCACTGGCAATCGTGTCCTGTAAATTGACGTCGGACAGCGACAAATTGTTGAGAACAGAGTCCTTAGCGGCGAGGGTTCGAAACCCGGCGAGGAAGGTGAGGTATTCCTTTTCGGATTTCCGCTTGGGGTTGAAGAATTCGCTGTCGGTGCCATTCGTGCCCTTCTCTACTTTGGAAACAAGGCGCTCCTTCCATCCCTC
>PILA-29
CCGAGACACCCACTGTCTCAAAAGACTCATGAACGTGCTTCAGCATGGCCTCGTCCCTCGCCCAGTCCTGAATCGGAGCATTCACAAAATGGGCATAGAGCTTATTCCTCGCACAGGTCACAGAAATGAGACTGTGGGCCACGGGGCTATCAATCTCAAAATCATAATAGAGCTGCCCGTTGGACTCGTTCCTTCTCTCACTGGACGTTATTTTGTCGGCACTGGCAATCGTGTCCTGTAAATTGACGTCGGACAGCGACAAATTGTTGAGAACAGAGTCCTTAGCGGCGAGGGTTCGAAACCCGGCGAGGAAGGTGAGGTATTCCTTTTCGGATTTCCGCTTGGGGTTGAAGAATTCACTGTCGGTGCCATTCGTGCCCTTCTCTACTTTGGAAACAAGGCGCTCCTTCCATCCCTC
>PILA-19
CCGAGACACCCACTGTCTCAAAAGACTCATGAACGTGCTTCAGCATGGCCTCGTCCCTCGCCCAGTCCTGAATCGGAGCATTCACAAAATGGGCATAGAGTTTATTCCTCGCACAGGTCACAGAAATGAGACTGTGGGCCACGGGGCTATCAATCTCAAAATCATAATAGAGCTGCCCGTTGGACTCGTTCCTTCTCTCACTGGACGTTATTTTGTCGGCACTGGCAATCGTGTCCTGTAAATTGACGTCGGACAGCGACAAATTGTTGAGAACAGAGTCCTTAGCGGCGAGGGTTCGAAACCCGGCGAGGAAGGTAAGGTATTCCTTTTCGGATTTCCGCTTGGGGTTGAAGAATTCGCTGTCGGTGCCATTCGTGCCCTTCTCTACTTTGGAAACAAGGCGCTCCTTCCATCCCTC
