# Supplementary material for: An empirical evaluation of two-stage species tree inference strategies using a multilocus dataset from North American pines
Source: BMC Evol Biol. 2014 Mar 29;14:67. doi: 10.1186/1471-2148-14-67 (PMC4021425; doi:10.1186/1471-2148-14-67)
Supplement: Additional file 3 — Zip archive containing data filesDp,Dp,0,Ds,Ds,0, and a description of these files. [file 1471-2148-14-67-S3.zip › DeGiorgioEtAl_2014_AdditionalFile1/Dataset_Dp/CL1343Contig1_05.fas]

>PIAL-15
TCCTGCTCTAACGGCACTTGTTACTAATATTATCCACAGCAAACTAAGCTCTTTCAGGCAATTAGTACGACAGTATAAAGCTTATTTTGGTCCAGCTGCAAGGATTTCTTCAGTAAGCCTACTACTGTTGCCAATTTTACAACCTGTGAATTTCTTAAAATTGCTCTTAAAGAGACCTGCCAACTTTTGCAGGGTTTCCTGATAAGCCTTCTTGTCAGACCGGTCA
>PIAL-4
TCCTGCTCTAACGGCACTTGTTACTAATATTATCCACAGCAAACTAAGCTCTTTCAGGCAATTAGTACGACAGTATAAAGCTTATTTTGGTCCAGCTGCAAGGATTTCTTCAGTAAGCCTACTACTGTTGCCAATTTTACAACCTGTGAATTTCTTAAAATTGCTCTTAAAGAGACCTGCCAACTTTTGCAGGGTTTCCTGATAAGCCTTCTTGTCAGACCGGTCA
>PIAL-10
TCCTGCTCTAACGGCACTTGTTACTAATATTATCCACAGCAAACTAAGCTCTTTCAGGCAATTAGTACGACAGTATAAAGCTTATTTTGGTCCAGCTGCAAGGATTTCTTCAGTAAGCCTACTACTGTTGCCAATTTTACAACCTGTGAATTTCTTAAAATTGCTCTTAAAGAGACCTGCCAACTTTTGCAGGGTTTCCTGATAAGCCTTCTTGTCAGACCGGTCA
>PIAL-13
TCCTGCTCTAACGGCACTTGTTACTAATATTATCCACAGCAAACTAAGCTCTTTCAGGCAATTAGTACGACAGTATAAAGCTTATTTTGGTCCAGCCGCAAGGATTTCTTCAGTAAGCCTACTACTGTTGCCAATTTTACAACCTGTGAATTTCTTAAAATTGCTCTTAAAGAGACCTGCCAACTTTTGCAGGGTTTCCTGATAAGCCTTCTTGTCAGACCGGTCA
>PIAL-3
TCCTGCTCTAACGGCACTTGTTACTAATATTATCCACAGCAAACTAAGCTCTTTCAGGCAATTAGTACGACAGTATAAAGCTTATTTTGGTCCAGCTGCAAGGATTTCTTCAGTAAGCCTACTACTGTTGCCAATTTTACAACCTGTGAATTTCTTAAAATTGCTCTTAAAGAGACCTGCCAACTTTTGCAGGGTTTCCTGATAAGCCTTCTTGTCAGACCGGTCA
>PIAL-2
TCCTGCTCTAACGGCACTTGTTACTAATATTATCCACAGCAAACTAAGCTCTTTCAGGCAATTAGTACGACAGTATAAAGCTTATTTTGGTCCAGCTGCAAGGATTTCTTCAGTAAGCCTACTACTGTTGCCAATTTTACAACCTGTGAATTTCTTAAAATTGCTCTTAAAGAGACCTGCCAACTTTTGCAGGGTTTCCTGATAAGCCTTCTTGTCAGACCGGTCA
>PIAL-7
TCCTGCTCTAACGGCACTTGTTACTAATATTATCCACAGCAAACTAAGCTCTTTCAGGCAATTAGTACGACAGTATAAAGCTTATTTTGGTCCAGCTGCAAGGATTTCTTCAGTAAGCCTACTACTGTTGCCAATTTTACAACCTGTGAATTTCTTAAAATTGCTCTTAAAGAGACCTGCCAACTTTTGCAGGGTTTCCTGATAAGCCTTCTTGTCAGACCGGTCA
>PIAL-17
TCCTGCTCTAACGGCACTTGTTACTAATATTATCCACAGCAAACTAAGCTCTTTCAGGCAATTAGTACGACAGTATAAAGCTTATTTTGGTCCAGCTGCAAGGATTTCTTCAGTAAGCCTACTACTGTTGCCAATTTTACAACCTGTGAATTTCTTAAAATTGCTCTTAAAGAGACCTGCCAACTTTTGCAGGGTTTCCTGATAAGCCTTCTTGTCAGACCGGTCA
>PIAL-16
TCCTGCTCTAACGGCACTTGTTACTAATATTATCCACAGCAAACTAAGCTCTTTCAGGCAATTAGTACGACAGTATAAAGCTTATTTTGGTCCAGCTGCAAGGATTTCTTCAGTAAGCCTACTACTGTTGCCAATTTTATAACCTGTGAATTTCTTAAAATTGCTCTTAAAGAGACCTGCCAACTTTTGCAGGGTTTCCTGATAAGCCTTCTTGTCAGACCGGTCA
>PIAY-6
TCCTGCTCTAACGGCACTTGTTACTAATATTATCCACAGCAAACTAAGCTCTTTCAGACAATTAGTACGACAGTATAAAGCTTATTTTGGTCCAGCTGCAAGGATTTCTTCAGTAAGCCTACTACTGTTGCCAATTTTATAACCTGTGAATTTCTTAAAATTGCTCTTAAAGAGACCTGCCAACTTTTGCAGGGTTTCCTGATAAGCCTTCTTGTCAGACCGGTCA
>PIAY-9
TCCTGCTCTAACGGCACTTGTTACTAATATTATCCACAGCAAACTAAGCTCTTTCAGACAATTAGTACGACAGTATAAAGCTTATTTTGGTCCAGCTGCAAGGATTTCTTCAGTAAGCCTACTACTGTTGCCAATTTTATAACCTGTGAATTTCTTAAAATTGCTCTTAAAGAGACCTGCCAACTTTTGCAGGGTTTCCTGATAAGCCTTCTTGTCAGACCGGTCA
>PIAY-8
TCCTGCTCTAACGGCACTTGTTACTAATATTATCCACAGCAAACTAAGCTCTTTCAGACAATTAGTACGACAGTATAAAGCTTATTTTGGTCCAGCTGCAAGGATTTCTTCAGTAAGCCTACTACTGTTGCCAATTTTATAACCTGTGAATTTCTTAAAATTGCTCTTAAAGAGACCTGCCAACTTTTGCAGGGTTTCCTGATAAGCCTTCTTGTCAGACCGGTCA
>PIAY-16
TCCTGCTCTAACGGCACTTGTTACTAATATTATCCACAGCAAACTAAGCTCTTTCAGACAATTAGTACGACAGTATAAAGCTTATTTTGGTCCAGCTGCAAGGATTTCTTCAGTAAGCCTACTACTGTTGCCAATTTTATAACCTGTGAATTTCTTAAAATTGCTCTTAAAGAGACCTGCCAACTTTTGCAGGGTTTCCTGATAAGCCTTCTTGTCAGACCGGTCA
>PIAY-7
TCCTGCTCTAACGGCACTTGTTACTAATATTATCCACAGCAAACTAAGCTCTTTCAGACAATTAGTACGACAGTATAAAGCTTATTTTGGTCCAGCTGCAAGGATTTCTTCAGTAAGCCTACTACTGTTGCCAATTTTATAACCTGTGAATTTCTTAAAATTGCTCTTAAAGAGACCTGCCAACTTTTGCAGGGTTTCCTGATAAGCCTTCTTGTCAGACCGGTCA
>PIAY-3
TCCTGCTCTAACGGCACTTGTTACTAATATTATCCACAGCAAACTAAGCTCTTTCAGACAATTAGTACGACAGTATAAAGCTTATTTTGGTCCAGCTGCAAGGATTTCTTCAGTAAGCCTACTACTGTTGCCAATTTTATAACCTGTGAATTTCTTAAAATTGCTCTTAAAGAGACCTGCCAACTTTTGCAGGGTTTCCTGATAAGCCTTCTTGTCAGACCGGTCA
>PIAY-18
TCCTGCTCTAACGGCACTTGTTACTAATATTATCCACAGCAAACTAAGCTCTTTCAGACAATTAGTACGACAGTATAAAGCTTATTTTGGTCCAGCTGCAAGGATTTCTTCAGTAAGCCTACTACTGTTGCCAATTTTATAACCTGTGAATTTCTTAAAATTGCTCTTAAAGAGACCTGCCAACTTTTGCAGGGTTTCCTGATAAGCCTTCTTGTCAGACCGGTCA
>PIAY-15
TCCTGCTCTAACGGCACTTGTTACTAATATTATCCACAGCAAACTAAGCTCTTTCAGACAATTAGTACGACAGTATAAAGCTTATTTTGGTCCAGCTGCAAGGATTTCTTCAGTAAGCCTACTACTGTTGCCAATTTTATAACCTGTGAATTTCTTAAAATTGCTCTTAAAGAGACCTGCCAACTTTTGCAGGGTTTCCTGATAAGCCTTCTTGTCAGACCGGTCA
>PIAY-14
TCCTGCTCTAACGGCACTTGTTACTAATATTATCCACAGCAAACTAAGCTCTTTCAGACAATTAGTACGACAGTATAAAGCTTATTTTGGTCCAGCTGCAAGGATTTCTTCAGTAAGCCTACTACTGTTGCCAATTTTATAACCTGTGAATTTCTTAAAATTGCTCTTAAAGAGACCTGCCAACTTTTGCAGGGTTTCCTGATAAGCCTTCTTGTCAGACCGGTCA
>PIAY-1
TCCTGCTCTAACGGCACTTGTTACTAATATTATCCACAGCAAACTAAGCTCTTTCAGACAATTAGTACGACAGTATAAAGCTTATTTTGGTCCAGCTGCAAGGATTTCTTCAGTAAGCCTACTACTGTTGCCAATTTTATAACCTGTGAATTTCTTAAAATTGCTCTTAAAGAGACCTGCCAACTTTTGCAGGGTTTCCTGATAAGCCTTCTTGTCAGACCGGTCA
>PIAY-2
TCCTGCTCTAACGGCACTTGTTACTAATATTATCCACAGCAAACTAAGCTCTTTCAGACAATTAGTACGACAGTATAAAGCTTATTTTGGTCCAGCTGCAAGGATTTCTTCAGTAAGCCTACTACTGTTGCCAATTTTATAACCTGTGAATTTCTTAAAATTGCTCTTAAAGAGACCTGCCAACTTTTGCAGGGTTTCCTGATAAGCCTTCTTGTCAGACCGGTCA
>PIAY-4
TCCTGCTCTAACGGCACTTGTTACTAATATTATCCACAGCAAACTAAGCTCTTTCAGACAATTAGTACGACAGTATAAAGCTTATTTTGGTCCAGCTGCAAGGATTTCTTCAGTAAGCCTACTACTGTTGCCAATTTTATAACCTGTGAATTTCTTAAAATTGCTCTTAAAGAGACCTGCCAACTTTTGCAGGGTTTCCTGATAAGCCTTCTTGTCAGACCGGTCA
>PIAY-10
TCCTGCTCTAACGGCACTTGTTACTAATATTATCCACAGCAAACTAAGCTCTTTCAGACAATTAGTACGACAGTATAAAGCTTATTTTGGTCCAGCTGCAAGGATTTCTTCAGTAAGCCTACTACTGTTGCCAATTTTATAACCTGTGAATTTCTTAAAATTGCTCTTAAAGAGACCTGCCAACTTTTGCAGGGTTTCCTGATAAGCCTTCTTGTCAGACCGGTCA
>PIAY-17
TCCTGCTCTAACGGCACTTGTTACTAATATTATCCACAGCAAACTAAGCTCTTTCAGACAATTAGTACGACAGTATAAAGCTTATTTTGGTCCAGCTGCAAGGATTTCTTCAGTAAGCCTACTACTGTTGCCAATTTTATAACCTGTGAATTTCTTAAAATTGCTCTTAAAGAGACCTGCCAACTTTTGCAGGGTTTCCTGATAAGCCTTCTTGTCAGACCGGTCA
>PIAY-19
TCCTGCTCTAACGGCACTTGTTACTAATATTATCCACAGCAAACTAAGCTCTTTCAGACAATTAGTACGACAGTATAAAGCTTATTTTGGTCCAGCTGCAAGGATTTCTTCAGTAAGCCTACTACTGTTGCCAATTTTATAACCTGTGAATTTCTTAAAATTGCTCTTAAAGAGACCTGCCAACTTTTGCAGGGTTTCCTGATAAGCCTTCTTGTCAGACCGGTCA
>PIAY-13
TCCTGCTCTAACGGCACTTGTTACTAATATTATCCACAGCAAACTAAGCTCTTTCAGACAATTAGTACGACAGTATAAAGCTTATTTTGGTCCAGCTGCAAGGATTTCTTCAGTAAGCCTACTACTGTTGCCAATTTTATAACCTGTGAATTTCTTAAAATTGCTCTTAAAGAGACCTGCCAACTTTTGCAGGGTTTCCTGATAAGCCTTCTTGTCAGACCGGTCA
>PIAY-5
TCCTGCTCTAACGGCACTTGTTACTAATATTATCCACAGCAAACTAAGCTCTTTCAGACAATTAGTACGACAGTATAAAGCTTATTTTGGTCCAGCTGCAAGGATTTCTTCAGTAAGCCTACTACTGTTGCCAATTTTATAACCTGTGAATTTCTTAAAATTGCTCTTAAAGAGACCTGCCAACTTTTGCAGGGTTTCCTGATAAGCCTTCTTGTCAGACCGGTCA
>PIBU-1
TCCTGCTCTAACGGCACTTGTTACTAATATTATCCACAGCAAACTAAGCTCTTTCAGGCAATTAGTACGACAGAACAAAGCTTATTTTGGTCCAGCTGCAAGGATTTCTTCAGTAAGCCTACTACTGTTGCCAATTTTATAACCTGTGAATTTCTTAAAATTGCTCTTAAAGAGACCTGCCAACTTTTGCAGGGTTTCCTGATAAGCCTTCTTGTCAGACCGGTCA
>PIFL-17
TCCTGCTCTAACGGCACTTGTTACTAATATTATCCACAGCAAACTAAGCTCTTTCAGACAATTAGTACGACAGTATAAAGCTTATTTTGGTCCAGCTGCAAGGATTTCTTCAGTAAGCCTACTACTGTTGCCAATTTTATAACCTGTGAATTTCTTAAAATTGCTCTTAAAGAGACCTGCCAACTTTTGCAGGGTTTCCTGATAAGCCTTCTTGTCAGACCGGTCA
>PIFL-4
TCCTGCTCTAACGGCACTTGTTACTAATATTATCCACAGCAAACTAAGCTCTTTCAGACAATTAGTACGACAGTATAAAGCTTATTTTGGTCCAGCTGCAAGGATTTCTTCAGTAAGCCTACTACTGTTGCCAATTTTATAACCTGTGAATTTCTTAAAATTGCTCTTAAAGAGACCTGCCAACTTTTGCAGGGTTTCCTGATAAGCCTTCTTGTCAGACCGGTCA
>PIFL-12
TCCTGCTCTAACGGCACTTGTTACTAATATTATCCACAGCAAACTAAGCTCTTTCAGACAATTAGTACGACAGTATAAAGCTTATTTTGGTCCAGCTGCAAGGATTTCTTCAGTAAGCCTACTACTGTTGCCAATTTTATAACCTGTGAATTTCTTAAAATTGCTCTTAAAGAGACCTGCCAACTTTTGCAGGGGTTCCTGATAAGCCTTCTTGTCAGACCGGTCA
>PIFL-14
TCCTGCTCTAACGGCACTTGTTACTAATATTATCCACAGCAAACTAAGCTCTTTCAGACAATTAGTACGACAGTATAAAGCTTATTTTGGTCCAGCTGCAAGGATTTCTTCAGTAAGCCTACTACTGTTGCCAATTTTATAACCTGTGAATTTCTTAAAATTGCTCTTAAAGAGACCTGCCAACTTTTGCAGGGTTTCCTGATAAGCCTTCTTGTCAGACCGGTCA
>PIFL-5
TCCTGCTCTAACGGCACTTGTTACTAATATTATCCACAGCAAACTAAGCTCTTTCAGACAATTAGTACGACAGTATAAAGCTTATTTTGGTCCAGCTGCAAGGATTTCTTCAGTAAGCCTACTACTGTTGCCAATTTTATAACCTGTGAATTTCTTAAAATTGCTCTTAAAGAGACCTGCCAACTTTTGCAGGGTTTCCTGATAAGCCTTCTTGTCAGACCGGTCA
>PIFL-11
TCCTGCTCTAACGGCACTTGTTACTAATATTATCCACAGCAAACTAAGCTCTTTCAGACAATTAGTACGACAGTATAAAGCTTATTTTGGTCCAGCTGCAAGGATTTCTTCAGTAAGCCTACTACTGTTGCCAATTTTATAACCTGTGAATTTCTTAAAATTGCTCTTAAAGAGACCTGCCAACTTTTGCAGGGTTTCCTGATAAGCCTTCTTGTCAGACCGGTCA
>PIFL-9
TCCTGCTCTAACGGCATTTGTTACTAATATTATCCACAGCAAACTAAGCTCTTTCAGACAATTAGTACGACAGTATAAAGCTTATTTTGGTCCAGCTGCAAGGATTTCTTCAGTAAGCCTACTACTGTTGCCAATTTTATAACCTGTGAATTTCTTAAAATTGCTCTTAAAGAGACCTGCCAACTTTTGCAGGGTTTCCTGATAAGCCTTCTTGTCAGACCGGTCA
>PIFL-16
TCCTGCTCTAACGGCACTTGTTACTAATATTATCCACAGCAAACTAAGCTCTTTCAGACAATTAGTACGACAGTATAAAGCTTATTTTGGTCCAGCTGCAAGGATTTCTTCAGTAAGCCTACTACTGTTGCCAATTTTATAACCTGTGAATTTCTTAAAATTGCTCTTAAAGAGACCTGCCAACTTTTGCAGGGTTTCCTGATAAGCCTTCTTGTCAGACCGGTCA
>PIFL-1
TCCTGCTCTAACGGCACTTGTTACTAATATTATCCACAGCAAACTAAGCTCTTTCAGACAATTAGTACGACAGTATAAAGCTTATTTTGGTCCAGCTGCAAGGATTTCTTCAGTAAGCCTACTACTGTTGCCAATTTTATAACCTGTGAATTTCTTAAAATTGCTCTTAAAGAGACCTGCCAACTTTTGCAGGGTTTCCTGATAAGCCTTCTTGTCAGACCGGTCA
>PIFL-3
TCCTGCTCTAACGGCACTTGTTACTAATATTATCCACAGCAAACTAAGCTCTTTCAGACAATTAGTACGACAGTATAAAGCTTATTTTGGTCCAGCTGCAAGGATTTCTTCAGTAAGCCTACTACTGTTGCCAATTTTATAACCTGTGAATTTCTTAAAATTGCTCTTAAAGAGACCTGCCAACTTTTGCAGGGTTTCCTGATAAGCCTTCTTGTCAGACCGGTCA
>PIFL-13
TCCTGCTCTAACGGCACTTGTTACTAATATTATCCACAGCAAACTAAGCTCTTTCAGACAATTAGTACGACAGTATAAAGCTTATTTTGGTCCAGCTGCAAGGATTTCTTCAGTAAGCCTACTACTGTTGCCAATTTTATAACCTGTGAATTTCTTAAAATTGCTCTTAAAGAGACCTGCCAACTTTTGCAGGGTTTCCTGATAAGCCTTCTTGTCAGACCGGTCA
>PIFL-15
TCCTGCTCTAACGGCACTTGTTACTAATATTATCCACAGCAAACTAAGCTCTTTCAGACAATTAGTACGACAGTATAAAGCTTATTTTGGTCCAGCTGCAAGGATTTCTTCAGTAAGCCTACTACTGTTGCCAATTTTATAACCTGTGAATTTCTTAAAATTGCTCTTAAAGAGACCTGCCAACTTTTGCAGGGTTTCCTGATAAGCCTTCTTGTCAGACCGGTCA
>PIFL-8
TCCTGCTCTAACGGCACTTGTTACTAATATTATCCACAGCAAACTAAGCTCTTTCAGACAATTAGTACGACAGTATAAAGCTTATTTTGGTCCAGCTGCAAGGATTTCTTCAGTAAGCCTACTACTGTTGCCAATTTTATAACCTGTGAATTTCTTAAAATTGCTCTTAAAGAGACCTGCCAACTTTTGCAGGGTTTCCTGATAAGCCTTCTTGTCAGACCGGTCA
>PIGE-1
TCCTGCTCTAACGGCACTTGTTACTAATATTATCCACAGCAAACTAAGCTCTTTCAGGCAATTAGTACGACAGTATAAAGCTCATTTTGGTCCAGCTGCAAGGATTTCTTCAGTAAGCCTACTACTGTTGCCAATTTTATAACCTGTGAATTTCTTAAAATTGCTCTTAAAGAGACCTGCCAACTTTTGCAGGGTTTCCTGATAAGCCTTCTTGTCAGACCGGTCA
>PIMN-16
TCCTGCTCTAACGGCACTTGTTACTAATATTATCCACAGCAAACTAAGCTCTTTCAGACAATTAGTACGACAGTATAAAGCTTATTTTGGTCCAGCTGCAAGGATTTCTTCGGTAAGCCTACTACTGTTGCCAATTTTATAACCTGTGAATTTCTTAAAATTGCTCTTAAAGAGACCTGCCAACTTTTGCAGGGTTTCCTGATAAGCCTTCTTGTCAGACCGGTCA
>PIMN-8
TCCTGCTCTAACGGCACTTGTTACTAATATTATCCACAGCAAACTAAGCTCTTTCAGGCAATTAGTACGACAGTATAAAGCTTATTTTGGTCCAGCTGCAAGGATTTCTTCGGTAAGCCTACTACTGTTGCCAATTTTATAACCTGTGAATTTCTTAAAATTGCTCTTAAAGAGACCTGCCAACTTTTGCAGGGTTTCCTGATAAGCCTTCTTGTCAGACCGGTCA
>PIMN-18
TCCTGCTCTAACGGCACTTGTTACTAATATTATCCACAGCAAACTAAGCTCTTTCAGGCAATTAGTACGACAGTATAAAGCTTATTTTGGTCCAGCTGCAAGGATTTCTTCGGTAAGCCTACTACTGTTGCCAATTTTATAACCTGTGAATTTCTTAAAATTGCTCTTAAAGAGACCTGCCAACTTTTGCAGGGTTTCCTGATAAGCCTTCTTGTCAGACCGGTCA
>PIMN-1
TCCTGCTCTAACGGCACTTGTTACTAATATTATCCACAGAAAACTAAGCTCTTTCAGGCAATTAGTACGACAGTATAAAGCTTATTTTGGTCCAGCTGCAAGGATTTCTTCGGTAAGCCTACTACTGTTGCCAATTTTATAACCTGTGAATTTCTTAAAATTGCTCTTAAAGAGACCTGCCAACTTTTGCAGGGTTTCCTGATAAGCCTTCTTGTCAGACCGGTCA
>PIMN-3
TCCTGCTCTAACGGCACTTGTTACTAATATTATCCACAGAAAACTAAGCTCTTTCAGGCAATTAGTACGACAGTATAAAGCTTATTTTGGTCCAGCTGCAAGGATTTCTTCGGTAAGCCTACTACTGTTGCCAATTTTATAACCTGTGAATTTCTTAAAATTGCTCTTAAAGAGACCTGCCAACTTTTGCAGGGTTTCCTGATAAGCCTTCTTGTCAGACCGGTCA
>PIMN-15
TCCTGCTCTAACGGCACTTGTTACTAATATTATCCACAGCAAACTAAGCTCTTTCAGACAATTAGTACGACAGTATAAAGCTTATTTTGGTCCAGCTGCAAGGATTTCTTCGGTAAGCCTACTACTGTTGCCAATTTTATAACCTGTGAATTTCTTAAAATTGCTCTTAAAGAGACCTGCCAACTTTTGCAGGGTTTCCTGATAAGCCTTCTTGTCAGACCGGTCA
>PIMN-2
TCCTGCTCTAACGGCACTTGTTACTAATATTATCCACAGCAAACTAAGCTCTTTCAGGCAATTAGTACGACAGTATAAAGCTTATTTTGGTCCAGCTGCAAGGATTTCTTCGGTAAGCCTACTACTGTTGCCAATTTTATAACCTGTGAATTTCTTAAAATTGCTCTTAAAGAGACCTGCCAACTTTTGCAGGGTTTCCTGATAAGCCTTCTTGTCAGACCGGTCA
>PIMN-6
TCCTGCTCTAACGGCACTTGTTACTAATATTATCCACAGCAAACTAAGCTCTTTCAGGCAATTAGTACGACAGTATAAAGCTTATTTTGGTCCAGCTGCAAGGATTTCTTCGGTAAGCCTACTACTGTTGCCAATTTTATAACCTGTGAATTTCTTAAAATTGCTCTTAAAGAGACCTGCCAACTTTTGCAGGGTTTCCTGATAAGCCTTCTTGTCAGACCGGTCA
>PIMN-10
TCCTGCTCTAACGGCACTTGTTACTAATATTATCCACAGCAAACTAAGCTCTTTCAGACAATTAGTACGACAGTATAAAGCTTATTTTGGTCCAGCTGCAAGGATTTCTTCAGTAAGCCTACTACTCTTGCCAATTTTATAACCTGTGAATTTCTTAAAATTGCTCTTAAAGAGACCTGCCAACTTTTGCAGGGTTTCCTGATAAGCCTTCTTGTCAGACCGGTCA
>PIMN-13
TCCTGCTCTAACGGCACTTGTTACTAATATTATCCACAGCAAACTAAGCTCTTTCAGACAATTAGTACGACAGTATAAAGCTTATTTTGGTCCAGCTGCAAGGATTTCTTCAGTAAGCCTACTACTCTTGCCAATTTTATAACCTGTGAATTTCTTAAAATTGCTCTTAAAGAGACCTGCCAACTTTTGCAGGGTTTCCTGATAAGCCTTCTTGTCAGACCGGTCA
>PIMN-11
TCCTGCTCTAACGGCACTTGTTACTAATATTATCCACAGCAAACTAAGCTCTTTCAGACAATTAGTACGACAGTATAAAGCTTATTTTGGTCCAGCTGCAAGGATTTCTTCGGTAAGCCTACTACTGTTGCCAATTTTATAACCTGTGAATTTCTTAAAATTGCTCTTAAAGAGACCTGCCAACTTTTGCAGGGTTTCCTGATAAGCCTTCTTGTCAGACCGGTCA
>PIMN-7
TCCTGCTCTAACGGCACTTGTTACTAATATTATCCACAGAAAACTAAGCTCTTTCAGGCAATTAGTACGACAGTATAAAGCTTATTTTGGTCCAGCTGCAAGGATTTCTTCGGTAAGCCTACTACTGTTGCCAATTTTATAACCTGTGAATTTCTTAAAATTGCTCTTAAAGAGACCTGCCAACTTTTGCAGGGTTTCCTGATAAGCCTTCTTGTCAGACCGGTCA
>PIMN-14
TCCTGCTCTAACGGCACTTGTTACTAATATTATCCACAGCAAACTAAGCTCTTTCAGGCAATTAGTACGACAGTATAAAGCTTATTTTGGTCCAGCTGCAAGGATTTCTTCGGTAAGCCTACTACTGTTGCCAATTTTATAACCTGTGAATTTCTTAAAATTGCTCTTAAAGAGACCTGCCAACTTTTGCAGGGTTTCCTGATAAGCCTTCTTGTCAGACCGGTCA
>PIMN-9
TCCTGCTCTAACGGCACTTGTTACTAATATTATCCACAGCAAACTAAGCTCTTTCAGGCAATTAGTACGACAGTATAAAGCTTATTTTGGTCCAGCTGCAAGGATTTCTTCGGTAAGCCTACTACTGTTGCCAATTTTATAACCTGTGAATTTCTTAAAATTGCTCTTAAAGAGACCTGCCAACTTTTGCAGGGTTTCCTGATAAGCCTTCTTGTCAGACCGGTCA
>PIMN-5
TCCTGCTCTAACGGCACTTGTTACTAATATTATCCACAGCAAACTAAGCTCTTTCAGACAATTAGTACGACAGTATAAAGCTTATTTTGGTCCAGCTGCAAGGATTTCTTCAGTAAGCCTACTACTCTTGCCAATTTTATAACCTGTGAATTTCTTAAAATTGCTCTTAAAGAGACCTGCCAACTTTTGCAGGGTTTCCTGATAAGCCTTCTTGTCAGACCGGTCA
>PIMN-17
TCCTGCTCTAACGGCACTTGTTACTAATATTATCCACAGCAAACTAAGCTCTTTCAGGCAATTAGTACGACAGTATAAAGCTTATTTTGGTCCAGCTGCAAGGATTTCTTCGGTAAGCCTACTACTGTTGCCAATTTTATAACCTGTGAATTTCTTAAAATTGCTCTTAAAGAGACCTGCCAACTTTTGCAGGGTTTCCTGATAAGCCTTCTTGTCAGACCGGTCA
>PIMN-12
TCCTGCTCTAACGGCACTTGTTACTAATATTATCCACAGAAAACTAAGCTCTTTCAGGCAATTAGTACGACAGTATAAAGCTTATTTTGGTCCAGCTGCAAGGATTTCTTCGGTAAGCCTACTACTGTTGCCAATTTTATAACCTGTGAATTTCTTAAAATTGCTCTTAAAGAGACCTGCCAACTTTTGCAGGGTTTCCTGATAAGCCTTCTTGTCAGACCGGTCA
>PISB-11
TCCTGCTCTAACGGCACTTGTTACTAATATTATCCACAGCAAACTAAGCTCTTTCAGACAATTAGTACGACAGTATAAAGCTTATTTTGGTCCAGCTGCAAGGATTTCTTCAGTAAGCCTACTACTGTTGCCAATTTTATAACCTGTGAATTTCTTAAAATTGCTCTTAAAGAGACCTGCCAACTTTTGCAGGGTTTCCTGATAAGCCTTCTTGTCAGACCGGTCA
>PISB-4
TCCTGCTCTAACGGCACTTGTTACTAATATTATCCACAGCAAACTAAGCTCTTTCAGACAATTAGTACGACAGTATAAAGCTTATTTTGGTCCAGCTGCAAGGATTTCTTCAGTAAGCCTACTACTGTTGCCAATTTTATAACCTGTGAATTTCTTAAAATTGCTCTTAAAGAGACCTGCCAACTTTTGCAGGGTTTCCTGATAAGCCTTCTTGTCAGACCGGTCA
>PISB-2
TCCTGCTCTAACGGCACTTGTTACTAATATTATCCACTGCAAACTAAGCTCTTTCAGACAATTAGTACGACAGTATAAAGCTTATTTTGGTCCAGCTGCAAGGATTTCTTCAGTAAGCCTACTACTGTTGCCAATTTTATAACCTGTGAATTTCTTAAAATTGCTCTTAAAGAGACCTGCCAGCTTTTGCAGGGTTTCCTGATAAGCCTTCTTGTCAGACCGGTCA
>PISB-12
TCCTGCTCTAACGGCACTTGTTACTAATATTATCCACAGCAAACTAAGCTCTTTCAGACAATTAGTACGACAGTATAAAGCTTATTTTGGTCCAGCTGCAAGGATTTCTTCAGTAAGCCTACTACTGTTGCCAATTTTATAACCTGTGAATTTCTTAAAATTGCTCTTAAAGAGACCTGCCAACTTTTGCAGGGTTTCCTGATAAGCCTTCTTGTCAGACCGGTCA
>PISB-5
TCCTGCTCTAACGGCACTTGTTACTAATATTATCCACAGCAAACTAAGCTCTTTCAGACAATTAGTACGACAGTATAAAGCTTATTTTGGTCCAGCTGCAAGGATTTCTTCAGTAAGCCTACTACTGTTGCCAATTTTATAACCTGTGAATTTCTTAAAATTGCTCTTAAAGAGACCTGCCAACTTTTGCAGGGTTTCCTGATAAGCCTTCTTGTCAGACCGGTCA
>PISB-13
TCCTGCTCTAACGGCACTTGTTACTAATATTATCCACAGCAAACTAAGCTCTTTCAGACAATTAGTACGACAGTATAAAGCTTATTTTGGTCCAGCTGCAAGGATTTCTTCAGTAAGCCTACTACTGTTGCCAATTTTATAACCTGTGAATTTCTTAAAATTGCTCTTAAAGAGACCTGCCAACTTTTGCAGGGTTTCCTGATAAGCCTTCTTGTCAGACCGGTCA
>PISB-10
TCCTGCTCTAACGGCACTTGTTACTAATATTATCCACAGCAAACTAAGCTCTTTCAGACAATTAGTACGACAGTATAAAGCTTATTTTGGTCCAGCCGCAAGGATTTCTTCAGTAAGCCTACTACTGTTGCCAATTTTATAACCTGTGAATTTCTTAAAATTGCTCTTAAAGAGACCTGCCAACTTTTGCAGGGTTTCCTGATAAGCCTTCTTGTCAGACCGGTCA
>PISB-7
TCCTGCTCTAACGGCACTTGTTACTAATATTATCCACAGCAAACTAAGCTCTTTCAGACAATTAGTACGACAGTATAAAGCTTATTTTGGTCCAGCTGCAAGGATTTCTTCAGTAAGCCTACTACTGTTGCCAATTTTATAACGTGTGAATTTCTTAAAATTGCTCTTAAAGAGACCTGCCAACTTTTGCAGGGTTTCCTGATAAGCCTTCTTGTCAGACCGGTCA
>PISB-14
TCCTGCTCTAACGGCACTTGTTACTAATATTATCCACAGCAAACTAAGCTCTTTCAGACAATTAGTACGACAGTATAAAGCTTATTTTGGTCCAGCTGCAAGGATTTCTTCAGTAAGCCTACTACTGTTGCCAATTTTATAACCTGTGAATTTCTTAAAATTGCTCTTAAAGAGACCTGCCAACTTTTGCAGGGTTTCCTGATAAGCCTTCTTGTCAGACCGGTCA
>PISB-16
TCCTGCTCTAACGGCACTTGTTACTAATATTATCCACAGCAAACTAAGCTCTTTCAGACAATTAGTACGACAGTATAAAGCTTATTTTGGTCCAGCTGCAAGGATTTCTTCAGTAAGCCTACTACTGTTGCCAATTTTATAACCTGTGAATTTCTTAAAATTGCTCTTAAAGAGACCTGCCAACTTTTGCAGGGTTTCCTGATAAGCCTTCTTGTCAGACCGGTCA
>PISB-17
TCCTGCTCTAACGGCACTTGTTACTAATATTATCCACAGCAAACTAAGCTCTTTCAGACAATTAGTACGACAGTATAAAGCTTATTTTGGTCCAGCTGCAAGGATTTCTTCAGTAAGCCTACTACTGTTGCCAATTTTATAACCTGTGAATTTCTTAAAATTGCTCTTAAAGAGACCTGCCAACTTTTGCAGGGTTTCCTGATAAGCCTTCTTGTCAGACCGGTCA
>PISB-3
TCCTGCTCTAACGGCACTTGTTACTAATATTATCCACAGCAAACTAAGCTCTTTCAGACAATTAGTACGACAGTATAAAGCTTATTTTGGTCCAGCTGCAAGGATTTCTTCAGTAAGCCTACTACTGTTGCCAATTTTATAACCTGTGAATTTCTTAAAATTGCTCTTAAAGAGACCTGCCAACTTTTGCAGGGTTTCCTGATAAGCCTTCTTGTCAGACCGGTCA
>PISB-15
TCCTGCTCTAACGGCACTTGTTACTAATATTATCCACAGCAAACTAAGCTCTTTCAGACAATTAGTACGACAGTATAAAGCTTATTTTGGTCCAGCTGCAAGGATTTCTTCAGTAAGCCTACTACTGTTGCCAATTTTATAACCTGTGAATTTCTTAAAATTGCTCTTAAAGAGACCTGCCAACTTTTGCAGGGTTTCCTGATAAGCCTTCTTGTCAGACCGGTCA
>PISB-18
TCCTGCTCTAACGGCACTTGTTACTAATATTATCCACAGCAAACTAAGCTCTTTCAGACAATTAGTACGACAGTATAAAGCTTATTTTGGTCCAGCTGCAAGGATTTCTTCAGTAAGCCTACTACTGTTGCCAATTTTATAACCTGTGAATTTCTTAAAATTGCTCTTAAAGAGACCTGCCAACTTTTGCAGGGTTTCCTGATAAGCCTTCTTGTCAGACCGGTCA
>PISB-1
TCCTGCTCTAACGGCACTTGTTACTAATATTATCCACAGCAAACTAAGCTCTTTCAGACAATTAGTACGACAGTATAAAGCTTATTTTGGTCCAGCTGCAAGGATTTCTTCAGTAAGCCTACTACTGTTGCCAATTTTATAACCTGTGAATTTCTTAAAATTGCTCTTAAAGAGACCTGCCAACTTTTGCAGGGTTTCCTGATAAGCCTTCTTGTCAGACCGGTCA
>PISQ-1
TCCTGCTCTAACGGCACTTGTTACTAATATTATCCACAGCAAACTAAGCTCTTTCAGGCAATTAGTACGACAGTATAAAGCTTATTTTGGTCCAGCTGCAAGGATTTCTTCAGTAAGCCTACTACTGTTGCCAATTTTATAACCTGTGAATTTCTTAAAATTGCTCTTAAAGAGACCTGCCAACTTTTGCAGGGTTTCCTGATAAGCCTTCTTGTCAGACCGGTCA
>PISQ-2
TCCTGCTCTAACGGCACTTGTTACTAATATTATCCACAGCAAACTAAGCTCTTTCAGGCAATTAGTACGACAGTATAAAGCTTATTTTGGTCCAGCTGCAAGGATTTCTTCAGTAAGCCTACTACTGTTGCCAATTTTATAACCTGTGAATTTCTTAAAATTGCTCTTAAAGAGACCTGCCAACTTTTGCAGGGTTTCCTGATAAGCCTTCTTGTCAGACCGGTCA
>PICH-X1
TCCTGCTCTAACGGCACTTGTTACTAATATTATCCACAGCAAACTAAGCTCTTTCAGACAATTAGTACGACAGTATAAAGCTTATTTTGGTCCAGCTGCAAGGATTTCTTCAGTAAGCCTACTACTGTTGCCAATTTTATAACCTGTGAATTTCTTAAAATTGCTCTTAAAGAGACCTGCCAACTTTTGCAGGGTTTCCTGATAAGCCTTCTTGTCAGACCGGTCA
>PIST-19
TCCTGCTCTAACGGCACTTGTTACTAATATTATCCACAGCAAACTAAGCTCTTTCAGACAATTAGTACGACAGTATAAAGCTTATTTTGGTCCAGCTGCAAGGATTTCTTCAGTAAGCCTACTACTGTTGCCAATTTTATAACCTGTGAATTTCTTAAAATTGCTCTTAAAGAGACCTGCCAACTTTTGCAGGGTTTCCTGATAAGCCTTCTTGTCAGACCGGTCA
>PIST-6
TCCTGCTCTAACGGCACTTGTTACTAATATTATCCACAGCAAACTAAGCTCTTTCAGACAATTAGTACGACAGTATAAAGCTTATTTTGGTCCAGCTGCAAGGATTTCTTCAGTAAGCCTACTACTGTTGCCAATTTTATAACCTGTGAATTTCTTAAAATTGCTCTTAAAGAGACCTGCCAACTTTTGCAGGGTTTCCTGATAAGCCTTCTTGTCAGACCGGTCA
>PIST-5
TCCTGCTCTAACGGCACTTGTTACTAATATTATCCACAGCAAACTAAGCTCTTTCAGACAATTAGTACGACAGTATAAAGCTTATTTTGGTCCAGCTGCAAGGATTTCTTCAGTAAGCCTACTACTGTTGCCAATTTTATAACCTGTGAATTTCTTAAAATTGCTCTTAAAGAGACCTGCCAACTTTTGCAGGGTTTCCTGATAAGCCTTCTTGTCAGACCGGTCA
>PIST-1
TCCTGCTCTAACGGCACTTGTTACTAATATTATCCACAGCAAACTAAGCTCTTTCAGACAATTAGTACGACAGTATAAAGCTTATTTTGGTCCAGCTGCAAGGATTTCTTCAGTAAGCCTACTACTGTTGCCAATTTTATAACCTGTGAATTTCTTAAAATTGCTCTTAAAGAGACCTGCCAACTTTTGCAGGGTTTCCTGATAAGCCTTCTTGTCAGACCGGTCA
>PIST-8
TCCTGCTCTAACGGCACTTGTTACTAATATTATCCACAGCAAACTAAGCTCTTTCAGACAATTAGTACGACAGTATAAAGCTTATTTTGGTCCAGCTGCAAGGATTTCTTCAGTAAGCCTACTACTGTTGCCAATTTTATAACCTGTGAATTTCTTAAAATTGCTCTTAAAGAGACCTGCCAACTTTTGCAGGGTTTCCTGATAAGCCTTCTTGTCAGACCGGTCA
>PIST-9
TCCTGCTCTAACGGCACTTGTTACTAATATTATCCACAGCAAACTAAGCTCTTTCAGACAATTAGTACGACAGTATAAAGCTTATTTTGGTCCAGCTGCAAGGATTTCTTCAGTAAGCCTACTACTGTTGCCAATTTTATAACCTGTGAATTTCTTAAAATTGCTCTTAAAGAGACCTGCCAACTTTTGCAGGGTTTCCTGATAAGCCTTCTTGTCAGACCGGTCA
>PICH-X3
TCCTGCTCTAACGGCACTTGTTACTAATATTATCCACAGCAAACTAAGCTCTTTCAGACAATTAGTACGACAGTATAAAGCTTATTTTGGTCCAGCTGCAAGGATTTCTTCAGTAAGCCTACTACTGTTGCCAATTTTATAACCTGTGAATTTCTTAAAATTGCTCTTAAAGAGACCTGCCAACTTTTGCAGGGTTTCCTGATAAGCCTTCTTGTCAGACCGGTCA
>PIST-14
TCCTGCTCTAACGGCACTTGTTACTAATATTATCCACAGCAAACTAAGCTCTTTCAGACAATTAGTACGACAGTATAAAGCTTATTTTGGTCCAGCTGCAAGGATTTCTTCAGTAAGCCTACTACTGTTGCCAATTTTATAACCTGTGAATTTCTTAAAATTGCTCTTAAAGAGACCTGCCAACTTTTGCAGGGTTTCCTGATAAGCCTTCTTGTCAGACCGGTCA
>PIST-15
TCCTGCTCTAACGGCACTTGTTACTAATATTATCCACAGCAAACTAAGCTCTTTCAGACAATTAGTACGACAGTATAAAGCTTATTTTGGTCCAGCTGCAAGGATTTCTTCAGTAAGCCTACTACTGTTGCCAATTTTATAACCTGTGAATTTCTTAAAATTGCTCTTAAAGAGACCTGCCAACTTTTGCAGGGTTTCCTGATAAGCCTTCTTGTCAGACCGGTCA
>PIST-2
TCCTGCTCTAACGGCACTTGTTACTAATATTATCCACAGCAAACTAAGCTCTTTCAGACAATTAGTACGACAGTATAAAGCTTATTTTGGTCCAGCTGCAAGGATTTCTTCAGTAAGCCTACTACTGTTGCCAATTTTATAACCTGTGAATTTCTTAAAATTGCTCTTAAAGAGACCTGCCAACTTTTGCAGGGTTTCCTGATAAGCCTTCTTGTCAGACCGGTCA
>PIST-11
TCCTGCTCTAACGGCACTTGTTACTAATATTATCCACAGCAAACTAAGCTCTTTCAGACAATTAGTACGACAGTATAAAGCTTATTTTGGTCCAGCTGCAAGGATTTCTTCAGTAAGCCTACTACTGTTGCCAATTTTATAACCTGTGAATTTCTTAAAATTGCTCTTAAAGAGACCTGCCAACTTTTGCAGGGTTTCCTGATAAGCCTTCTTGTCAGACCGGTCA
>PIST-12
TCCTGCTCTAACGGCACTTGTTACTAATATTATCCACAGCAAACTAAGCTCTTTCAGACAATTAGTACGACAGTATAAAGCTTATTTTGGTCCAGCTGCAAGGATTTCTTCAGTAAGCCTACTACTGTTGCCAATTTTATAACCTGTGAATTTCTTAAAATTGCTCTTAAAGAGACCTGCCAACTTTTGCAGGGTTTCCTGATAAGCCTTCTTGTCAGACCGGTCA
>PIST-4
TCCTGCTCTAACGGCACTTGTTACTAATATTATCCACAGCAAACTAAGCTCTTTCAGACAATTAGTACGACAGTATAAAGCTTATTTTGGTCCAGCTGCAAGGATTTCTTCAGTAAGCCTACTACTGTTGCCAATTTTATAACCTGTGAATTTCTTAAAATTGCTCTTAAAGAGACCTGCCAACTTTTGCAGGGTTTCCTGATAAGCCTTCTTGTCAGACCGGTCA
>PIST-3
TCCTGCTCTAACGGCACTTGTTACTAATATTATCCACAGCAAACTAAGCTCTTTCAGACAATTAGTACGACAGTATAAAGCTTATTTTGGTCCAGCTGCAAGGATTTCTTCAGTAAGCCTACTACTGTTGCCAATTTTATAACCTGTGAATTTCTTAAAATTGCTCTTAAAGAGACCTGCCAACTTTTGCAGGGTTTCCTGATAAGCCTTCTTGTCAGACCGGTCA
>PIST-7
TCCTGCTCTAACGGCACTTGTTACTAATATTATCCACAGCAAACTAAGCTCTTTCAGACAATTAGTACGACAGTATAAAGCTTATTTTGGTCCAGCTGCAAGGATTTCTTCAGTAAGCCTACTACTGTTGCCAATTTTATAACCTGTGAATTTCTTAAAATTGCTCTTAAAGAGACCTGCCAACTTTTGCAGGGTTTCCTGATAAGCCTTCTTGTCAGACCGGTCA
>PILA-29
TCCTGCTCTAACGGCACTTGTTACTAATATTATCCACAGCAAACTAAGCTCTTTCAGGCAATTAGTACGACAGTATAAAGCTTATTTTGGTCCAGCTGCAAGGATTTCTTCGGTAAGCCTACTACTGTTGCCAATTTTATAACCTGTGAATTTCTTAAAATTGCTCTTAAAGAGACCTGCCAACTTTTGCAGGTTTTCCTGATAAGCCTTCTTGTCAGACCGGTCA
>PILA-21
TCCTGCTCTAACGGCACTTGTTACTAATATTATCCACAGCAAACTAAGCTCTTTCAGGCAATTAGTACGACAGTATAATGCTTATTTTGGTCCAGCTGCAAGGATTTCTTCGGTAAGCCTACTACTGTTGCCAATTTTATAACCTGTGAATTTCTTAAAATTGCTCTTAAAGAGACCTGCCAACTTTTGCAGGGTTTCCTGATAAGCCTTCTTGTCAGACCGGTCA
>PILA-22
TCCTGCTCTAACGGCACTTGTTACTAATATTATCCACAGCAAACTAAGCTCTTTCAGGCAATTAGTACGACAGTATAAAGCTTATTTTGGTCCAGCTGCAAGGATTTCTTCGGTAAGCCTACTACTGTTGCCAATTTTATAACCTGTGAATTTCTTAAAATTGCTCTTAAAGAGACCTGCCAACTTTTGCAGGGTATCCTGATAAGCCTTCTTGTCAGACCGGTCA
>PILA-27
TCCTGCTCTAACGGCACTTGTTACTAATATTATCCACAGCAAACTAAGCTCTTTCAGGCAATTAGTACGACAGTATAAAGCTTATTTTGGTCCAGCTGCAAGGATTTCTTCGGTAAGCCTACTACTGTTGCCAATTTTATAACCTGTGAATTTCTTAAAATTGCTCTTAAAGAGACCTGCCAACTTTTGCAGGTTTTCCTGATAAGCCTTCNNNNNNNNNNNNNNN
>PILA-20
TCCTGCTCTAACGGCACTTGTTACTAATATTATCCACAGCAAACTAAGCTCTTTCAGGCAATTAGTACGACAGAATAAAGCTTATTTTGGTCCAGCTGCAAGGATTTCTTCGGTAAGCCTACTACTGTTGCCAATTTTATAACCTGTGAATTTCTTAAAATTGCTCTTAAAGAGACCTGCCAACTTTTGCAGGTTTTCCTGATAAGCCTTCTTGTCAGACCGGTCA
>PILA-26
TCCTGCTCTAACGGCACTTGTTACTAATATTATCCACAGCAAACTAAGCTCTTTCAGGCAATTAGTACGACAGTATAAAGCTTATTTTGGTCCAGCTGCAAGGATTTCTTCGGTAAGCCTACTACTGTTGCCAATTTTATAACCTGTGAATTTCTTAAAATTGCTCTTAAAGAGACCTGCCAACTTTTGCAGGGTATCCTGATAAGCCTTCTTGTCAGACCGGTCA
>PILA-24
TCCTGCTCTAACGGCACTTGTTACTAATATTATCCACAGCAAACTAAGCTCTTTCAGGCAATTAGTACGACAGTATAAAGCTTATTTTGGTCCAGCTGCAAGGATTTCTTCGGTAAGCCTACTACTGTTGCCAATTTTATAACCTGTGAATTTCTTAAAATTGCTCTTAAAGAGACCTGCCAACTTTTGCAGGGTTTCCTGATAAGCCTTCTTGTCAGACCGGTCA
>PILA-18
TCCTGCTCTAACGGCACTTGTTACTAATATTATCCACAGCAAACTAAGCTCTTTCAGGCAATTAGTACGACAGTATAAAGCTTATTTTGGTCCAGCTGCAAGGATTTCTTCGGTAAGCCTACTACTGTTGCCAATTTTATAACCTGTGAATTTCTTAAAATTGCTCTTAAAGAGACCTGCCAACTTTTGCAGGTTTTCCTGATAAGCCTTCTTGTCAGACCGGTNN
>PILA-23
TCCTGCTCTAACGGCACTTGTTACTAATATTATCCACAGCAAACTAAGCTCTTTCAGGCAATTAGTACGACAGTATAATGCTTATTTTGGTCCAGCTGCAAGGATTTCTTCGGTAAGCCTACTACTGTTGCCAATTTTATAACCTGTGAATTTCTTAAAATTGCTCTTAAAGAGACCTGCCAACTTTTGCAGGGTTTCCTGATAAGCCTTCTTGTCAGACCGGTCA
>PILA-28
TCCTGCTCTAACGGCACTTGTTACTAATATTATCCACAGCAAACTAAGCTCTTTCAGGCAATTAGTACGACAGTATAAAGCTTATTTTGGTCCAGCTGCAAGGATTTCTTCGGTAAGCCTACTACTGTTGCCAATTTTATAACCTGTGAATTTCTTAAAATTGCTCTTAAAGAGACCTGCNNNNNNNNNNNNNNNNNNNNNNNNNNNNNNNNNNNNNNNNNNNNNN
>PILA-19
TCCTGCTCTAACGGCACTTGTTACTAATATTATCCACAGCAAACTAAGCTCTTTCAGGCAATTAGTACGACAGAATAAAGCTTATTTTGGTCCAGCTGCAAGGATTTCTTCGGTAAGCCTACTACTGTTGCCAATTTTATAACCTGTGAATTTCTTAAAATTGCTCTTAAAGAGACCTGCCAACTTTTGCAGGTTTTCCTGATAAGCCTTCNNNNNNNNNNNNNNN
>PILA-17
TCCTGCTCTAACGGCACTTGTTACTAATATTATCCACAGCAAACTAAGCTCTTTCAGGCAATTAGTACGACAGTATAAAGCTTATTTTGGTCCAGCTGCAAGGATTTCTTCGGTAAGCCTACTACTGTTGCCAATTTTATAACCTGTGAATTTCTTAAAATTGCTCTTAAAGAGACCTGCCAACTTTTGCAGGTTTTCCTGATAAGCCTTCTTGTCAGACCGGTCA
>PIAL-AO
TCCTGCTCTAACGGCACTTGTTACTAATATTATCCACAGCAAACTAAGCTCTTTCAGGCAATTAGTACGACAGTATAAAGCTTATTTTGGTCCAGCTGCAAGGATTTCTTCAGTAAGCCTACTACTGTTGCCAATTTTACAACCTGTGAATTTCTTAAAATTGCTCTTAAAGAGACCTGCCAACTTTTGCAGGGTTTCCTGATAAGCCTTCTTGTCAGACCGGTNN
