# Supplementary material for: An empirical evaluation of two-stage species tree inference strategies using a multilocus dataset from North American pines
Source: BMC Evol Biol. 2014 Mar 29;14:67. doi: 10.1186/1471-2148-14-67 (PMC4021425; doi:10.1186/1471-2148-14-67)
Supplement: Additional file 3 — Zip archive containing data filesDp,Dp,0,Ds,Ds,0, and a description of these files. [file 1471-2148-14-67-S3.zip › DeGiorgioEtAl_2014_AdditionalFile1/Dataset_Dp/CL149Contig3_04.fas]

>PIAL-17
GTTTTGACTACCGTCTCCCAGAATCTGAGAATGCAGTTGGGCAACCAAATGAAAATGGGTTATTGCCTACAGTGAAAATTCATGCAAACGGAATAGTAGCTTTTGACAAGATCCTTCAAAATGGAGCACTGTCTGAAAAAGAACTGTCACCTTTAGAAAGTTGTATACAAAATGGGGAGAAAATGCCTTGTAGAAAAGGAATGTTACCAGACTTTCAAATGAATGGAGTACCTATCAACATATATGAGCCAGAAACTGTGGGTTGTGTTGTTGTTGACAGTGAGGGACATTGTGCATCAGCAACTTCAAC
>PIAL-2
NNNNNNNNNNNNNNNNNNNNNNNNNNNNNNNNNNNNNNGGGCAACCAAATGAAAATGGGTTATTGCCTACAGTGAAAATTCATGCAAACGGAATAGTAGCTTTTGACAAGATCCTTCAAAATGGAGCACTGTCTGAAAAAGAACTGTCACCTTTAGAAAGTTGTATACAAAATGGGGAGAAAATGCCTTGTAGAAAAGGAATGTTACCAGACTTTCAAATGAATGGAGTACCTATCAACATATATGAGCCAGAAACTGTGGGTTGTGTTGTTGTTGACAGTGAGGGACATTGTGCATCAGCAACTTCAAC
>PIAL-16
GTTTTGACTACCGTCTCCCAGAATCTGAGAATGCAGTTGGGCAACCAAATGAAAATGGGTTATTGCCTACAGTGAAAATTCATGCAAACGGAATAGTAGCTTTTGACAAGATCCTTCAAAATGGAGCACTGTCTGAAAAAGAACTGTCACCTTTAGAAAGTTGTATACAAAATGGGGAGAAAATGCCTTGTAGAAAAGGAATGTTACCAGACTTTCAAATGAATGGAGTACCTATCAACATATATGAGCCAGAAACTGTGGGTTGTGTTGTTGTTGACAGTGAGGGACATTGTGCATCAGCAACTTCAAC
>PIAL-15
GTTTTGACTACCGTCTCCCAGAATCTGAGAATGCAGTTGGGCAACCAAATGAAAATGGGTTATTGCCTACAGTGAAAATTCATGCAAACGGAATAGTAGCTTTTGACAAGATCCTTCAAAATAGAGCACTGTCTGAAAAAGAACTGTCACCTTTAGAAAGTTGTATACAAAATGGGGAGAAAATGCCTTGTAGAAAAGGAATGTTACCCGACTTTCAAATGAATGGAGTACCTATCAACATATATGAGCCAGAAACTGTGGGTTGTGTTGTTGTTGACAGTGAGGGACATTGTGCATCAGCAACTTCAAC
>PIAL-8
GTTTTGACTACCGTCTCCCAGAATCTGAGAATGCAGTTGGGCAACCAAATGAAAATGGGTTATTGCCTACAGTGAAAATTCATGCAAACGGAATAGTAGCTTTTGACAAGATCCTTCAAAATGGAGCACTGTCTGAAAAGGAACTGTCACCTTTAGAAAGTTGTATACAAAATGGGGAGAAAATGCCTTGTAGAAAAGGAATGTTACCAGACTTTCAAATGAATGGAGTACCTATCAACATATATGAGCCAGAAACTGTGGGTTGTGTTGTTGTTGACAGTGAGGGACATTGTGCATCAGCAACTTCAAC
>PIAL-4
GTTTTGACTACCGTCTCCCAGAATCTGAGAATGCAGTTGGGCAACCAAATGAAAATGGGTTATTGCCTACAGTGAAAATTCATGCAAACGGAATAGTAGCTTTTGACAAGATCCTTCAAAATGGAGCACTGTCTGAAAAAGAACTGTCACCTTTAGAAAGTTGTATACAAAATGGGGAGAAAATGCCTTGTAGAAAAGGAATGTTACCAGACTTTCAAATGAATGGAGTACCTATCAACATATATGAGCCAGAAACTGTGGGTTGTGTTGTTGTTGACAGTGAGGGACATTGTGCATCAGCAACTTCAAC
>PIAL-6
GTTTTGACTACCGTCTCCCAGAATCTGAGAATGCAGTTGGGCTACCAAATGAAAATGGGTTATTGCCTACAGTGAAAATTCATGCAAACGGAATAGTAGCTTTTGACAAGATCCTTCAAAATGGAGCACTGTCTGAAAAAGAACTGTCACCTTTAGAAAGTTGTATACAAAATGGGGAGAAAATGCCTTGTAGAAAAGGAATGTTACCAGACTTTCAAATGAATGGAGTACCTATCAACATATATGAGCCAGAAACTGTGGGTTGTGTTGTTGTTGACAGTGAGGGACATTGTGCATCAGCAACTTCAAC
>PIAL-9
GTTTTGACTACCGTCTCCCAGAATCTGAGAATGCAGTTGGGCAACCAAATGAAAATGGGTTATTGCCTACAGTGAAAATTCATGCAAACGGAATAGTAGCTTTTGACAAGATCCTTCAAAATGGAGCACTGTCTGAAAAAGAACTGTCACCTTTAGAAAGTTGTATACAAAATGGGGAGAAAATGCCTTGTAGAAAAGGAATGTTACCAGACTTTCAAATGAATGGAGTACCTATCAACATATATGAGCCAGAAACTGTGGGTTGTGTTGTTGTTGACAGTGAGGGACATTGTGCATCAGCAACTTCAAC
>PIAL-10
GTTTTGACTACCGTCTCCCAGAATCTGAGAATGCAGTTGGGCAACCAAATGAAAATGGGTTATTGCCTACAGTGAAAATTCATGCAAACGGAATAGTAGCTTTTGACAAGATCCTTCAAAATGGAGCACTGTCTGAAAAAGAACTGTCACCTTTAGAAAGTTGTATACAAAATGGGGAGAAAATGCCTTGTAGAAAAGGAATGTTACCAGACTTTCAAATGAATGGAGTACCTATCAACATATATGAGCCAGAAACTGTGGGTTGTGTTGTTGTTGACAGTGAAGGACATTGTGCATCAGCAACTTCAAC
>PIAL-3
GTTTTGACTACCGTCTCCCAGAATCTGAGAATGCAGTTGGGCAACCAAATGAAAATGGGTTATTGCCTACAGTGAAAATTCATGCAAACGGAATAGTAGCTTTTGACAAGATCCTTCAAAATGGAGCACTGTCTGAAAAAGAACTGTCACCTTTAGAAAGTTGTATACAAAATGGGGAGAAAATGCCTTGTAGAAAAGGAATGTTACCAGACTTTCAAATGAATGGAGTACCTATCAACATATATGAGCCAGAAACTGTGGGTTGTGTTGTTGTTGACAGTGAGGGACATTGTGCATCAGCAACTTCAAC
>PIAY-13
GTTTTGACTACCGTCTCCCAGAATCTGAGAATGCAGTTGGGCAACCAAATGAAAATGGGTTATTGCCTACAGTGAAAATTCATGCAAACGGAATAGTAGCTTTTGACAAGATCCTTCAAAATGGAGCACTGTCTGAAAAGGAACTGTCACCTTTAGAAAGTTGTATACAAAATGGGGAGAAAATGCCTTGTAGAAAAGGAATGTTACCAGACTTTCAAATGAATGGAGTACCTATCAACATATATGAGCCAGAAACTGTGGGTTGTGTTGTTGTTGACAGTGAGGGACATTGTGCATCAGCAACTTCAAC
>PIAY-4
GTTTTGACTACCGTCTCCCAGAATCTGAGAATGCAGTTGGGCAACCAAATGAAAATGGGTTATTGCCTACAGTGAAAATTCATGCAAACGGAATAGTAGCTTTTGACAAGATCCTTCAAAATGGAGCACTGTCTGAAAAGGAACTGTCACCTTTAGAAAGTTGTATACAAAATGGGGAGAAAATGCCTTGTAGAAAAGGAATGTTACCAGACTTTCAAATGAATGGAGTACCTATCAACATATATGAGCCAGAAACTGTGGGTTGTGTTGTTGTTGACAGTGAGGGACATTGTGCATCNNNNNNNNNNNN
>PIAY-7
GTTTTGACTACCGTCTCCCAGAATCTGAGAATGCAGTTGGGCAACCAAATGAAAATGGGTTATTGCCTACAGTGAAAATTCATGCAAACGGAATAGTAGCTTTTGACAAGATCCTTCAAAATGGAGCACTGTCTGAAAAAGAACTGTCACCTTTAGAAAGTTGTATACAAAATGGGGAGAAAATGCCTTGTAGAAAAGGAATGTTACCAGACTTTCAAATGAATGGAGTACCTATCAACATATATGAGCCAGAAACTGTTGGTTGTGTTGTTGTTGACAGTGAGGGACATTGTGCATCAGCAACTTCAAC
>PIAY-16
GTTTTGACTACCGTCTCCCAGAATCTGAGAATGCAGTTGGGCAACCAAATGAAAATGGGTTATTGCCTACAGTGAAAATTCATGCAAACGGAATAGTAGCTTTTGACAAGATCCTTCAAAATGGAGCACTGTCTGAAAAAGAACTGTCACCTTTAGAAAGTTGTATACAAAATGGGGAGAAAATGCCTTGTAGAAAAGGAATGTTACCAGACTTTCAAATGAATGGAGTACCTATCAACATATATGAGCCAGAAACTGTGGGTTGTGTTGTTGTTGACAGTGAGGGACATTGTGCATCAGCAACTTCAAC
>PIAY-19
GTTTTGACTACCGTCTCCCAGAATCTGAGAATGCAGTTGGGCAACCAAATGAAAATGGGTTATTGCCTACAGTGAAAATTCATGCAAACGGAATAGTAGCTTTTGACAAGATCCTTCAAAATGGAGCACTGTCTGAAAAGGAACTGTCACCTTTAGAAAGTTGTATACAAAATGGGGAGAAAATGCCTTGTAGAAAAGGAATGTTACCAGACTTTCAAATGAATGGAGTACCTATCAACATATATGAGCCAGAAACTGTGGGTTGTGTTGTTGTTGACAGTGAGGGACATTGTGCATCAGCAACTTCAAC
>PIAY-8
GTTTTGACTACCGTCTCCCAGAATCTGAGAATGCAGTTGGGCAACCAAATGAAAATGGGTTATTGCCTACAGTGAAAATTCATGCAAACGGAATAGTAGCTTTTGACAAGATCCTTCAAAATGGAGCACTGTCTGAAAAGGAACTGTCACCTTTAGAAAGTTGTATACAAAATGGGGAGAAAATGCCTTGTAGAAAAGGAATGTTACCAGACTTTCAAATGAATGGAGTACCTATCAACATATATGAGCCAGAAACTGTGGGTTGTGTTGTTGTTGACAGTGAGGGACATTGTGCATCAGCAACTTCAAC
>PIAY-17
GTTTTGACTACCGTCTCCCAGAATCTGAGAATGCAGTTGGGCAACCAAATGAAAATGGGTTATTGCCTACAGTGAAAATTCATGCAAACGGAATAGTAGCTTTTGACAAGATCCTTCAAAATGGAGCACTGTCTGAAAAAGAACTGTCACCTTTAGAAAGTTGTATACAAAATGGGGAGAAAATGCCTTGTAGAAAAGGAATGTTACCAGACTTTCAAATGAATGGAGTACCTATCAACATATATGAGCCAGAAACTGTGGGTTGTGTTGTTGTTGACAGTGAGGGACATTGTGCATCAGCAACTTCAAC
>PIAY-15
GTTTTGACTACCGTCTCCCAGAATCTGAGAATGCAGTTGGGCAACCAAATGAAAATGGGTTATTGCCTACAGTGAAAATTCATGCAAACGGAATAGTAGCTTTTGACAAGATCCTTCAAAATGGAGCACTGTCTGAAAAAGAACTGTCACCTTTAGAAAGTTGTATACAAAATGGGGAGAAAATGCCTTGTAGAAAAGGAATGTTACCAGACTTTCAAATGAATGGAGTACCTATCAACATATATGAGCCAGAAACTGTGGGTTGTGTTGTTGTTGACAGTGAGGGACATTGTGCATCAGCAACTTCAAC
>PIAY-3
GTTTTGACTACCGTCTCCCAGAATCTGAGAATGCAGTTGGGCAACCAAATGAAAATGGGTTATTGCCTACAGTGAAAATTCATGCAAACGGAATAGTAGCTTTTGACAAGATCCTTCAAAATGGAGCACTGTCTGAAAAAGAACTGTCACCTTTAGAAAGTTGTATACAAAATGGGGAGAAAATGCCTTGTAGAAAAGGAATGTTACCAGACTTTCAAATGAATGGAGTACCTATCAACATATATGAGCCAGAAACTGTGGGTTGTGTTGTTGTTGACAGTGAGGGACATTGTGCATCAGCAACTTCAAC
>PIAY-14
GTTTTGACTACCGTCTCCCAGAATCTGAGAATGCAGTTGGGCAACCAAATGAAAATGGGTTATTGCCTACAGTGAAAATTCATGCAAACGGAATAGTAGCTTTTGACAAGATCCTTCAAAATGGAGCACTGTCTGAAAAAGAACTGTCACCTTTAGAAAGTTGTATACAAAATGGGGAGAAAATGCCTTGTAGAAAAGGAATGTTACCAGACTTTCAAATGAATGGAGTACCTATCAACATATATGAGCCAGAAACTGTGGGTTGTGTTGTTGTTGACAGTGAGGGACATTGTGCATCAGCAACTTCAAC
>PIAY-6
NNNNNNNNNNNNNNNNNNNNNNNNNNNNNNNNNNNNNNGGGCAACCAAATGAAAATGGGTTATTGCCTACAGTGAAAATTCATGCAAACGGAATAGTAGCTTTTGACAAGATCCTTCAAAATGGAGCACTGTCTGAAAAAGAACTGTCACCTTTAGAAAGTTGTATACAAAATGGGGAGAAAATGCCTTGTAGAAAAGGAATGTTACCAGACTTTCAAATGAATGGAGTACCTATCAACATATATGAGCCAGAAACTGTGGGTTGTGTTGTTGTTGACAGTGAGGGACATTGTGCATCAGCAACTTCAAC
>PIAY-2
GTTTTGACTACCGTCTCCCAGAATCTGAGAATGCAGTTGGGCAACCAAATGAAAATGGGTTATTGCCTACAGTGAAAATTCATGCAAACGGAATAGTAGCTTTTGACAAGATCCTTCAAAATGGAGCACTGTCTGAAAAAGAACTGTCACCTTTAGAAAGTTGTATACAAAATGGGGAGAAAATGCCTTGTAGAAAAGGAATGTTACCAGACTTTCAAATGAATGGAGTACCTATCAACATATATGAGCCAGAAACTGTGGGTTGTGTTGTTGTTGACAGTGAGGGACATTGTGCATCAGCAACTTCAAC
>PIAY-9
GTTTTGACTACCGTCTCCCAGAATCTGAGAATGCAGTTGGGCAACCAAATGAAAATGGGTTATTGCCTACAGTGAAAATTCATGCAAACGGAATAGTAGCTTTTGACAAGATCCTTCAAAATGGAGCACTGTCTGAAAAAGAACTGTCACCTTTAGAAAGTTGTATACAAAATGGGGAGAAAATGCCTTGTAGAAAAGGAATGTTACCAGACTTTCAAATGAATGGAGTACCTATCAACATATATGAGCCAGAAACTGTGGGTTGTGTTGTTGTTGACAGTGAGGGACATTGTGCATCAGCAACTTCAAC
>PIAY-5
GTTTTGACTACCGTCTCCCAGAATCTGAGAATGCAGTTGGGCAACCAAATGAAAATGGGTTATTGCCTACAGTGAAAATTCATGCAAACGGAATAGTAGCTTTTGACAAGATCCTTCAAAATGGAGCACTGTCTGAAAAGGAACTGTCACCTTTAGAAAGTTGTATACAAAATGGGGAGAAAATGCCTTGTAGAAAAGGAATGTTACCAGACTTTCAAATGAATGGAGTACCTATCAACATATATGAGCCAGAAACTGTGGGTTGTGTTGTTGTTGACAGTGAGGGACATTGTGCATCAGCAACTTCAAC
>PIAY-18
GTTTTGACTACCGTCTCCCAGAATCTGAGAATGCAGTTGGGCAACCAAATGAAAATGGGTTATTGCCTACAGTGAAAATTCATGCAAACGGAATAGTAGCTTTTGACAAGATCCTTCAAAATGGAGCACTGTCTGAAAAGGAACTGTCACCTTTAGAAAGTTGTATACAAAATGGGGAGAAAATGCCTTGTAGAAAAGGAATGTTACCAGACTTTCAAATGAATGGAGTACCTATCAACATATATGAGCCAGAAACTGTGGGTTGTGTTGTTGTTGACAGTGAGGGACATTGTGCATCAGCAACTTCAAC
>PIBU-1
GTTTTGACTACCGTCTCCCAGAATCTGAGAATGCAGTTGGGCAACCAAATGAAAATGGGTTGTTGCCTACAGTGAAAATTCATGCAAACGGAATAGTAGCTTTTGACAAGATCCTTCAAAATGGAGCACTGTCTGAAAAAGAACTGTCACCTTTAGAAAGTTGTATACAAAATGGGGAGAAAATGCCTTGTAGAAAAGGAATGTTACCAGACTTTCAAATGAATGGAGTGCCTATCAACATATATGAGCCAGAAACTGTGGGTTGTGTTGTTGTTGACAGTGAGGGACATTGTGCATCAGCAACTTCAAC
>PIFL-5
GTTTTGACTACCGTCTCCCAGAATCTGAGAATGCAGTTGGGCAACCAAATGAAAATGGGTTATTGCCTACAGTGAAAATTCATGCAAACGGAATAGTAGCTTTTGACAAGATCCTTCAAAATGGAGCACTGTCTGAAAAAGAACTGTCACCTTTAGAAAGTTGTATACAAAATGGGGAGAAAATGCCTTGTAGAAAAGGAATGTTACCAGACTTTCAAATGAATGGAGTACCTATCAACATATATGAGCCAGAAACTGTGGGTTGTGTTGTTGTTGACAGTGAGGGACATTGTGCATCAGCAACTTCAAC
>PIFL-12
GTTTTGACTACCGTCTCCCAGAATCTGAGAATGCAGTTGGGCAACCAAATGAAAATGGGTTATTGCCTACAGTGAAAATTCATGCAAACGGAATAGTAGCTTTTGACAAGATCCTTCAAAATGGAGCACTGTCTGAAAAAGAACTGTCACCTTTAGAAAGTTGTATACAAAATGGGGAGAAAATGCCTTGTAGAAAAGGAATGTTACCAGACTTTCAAATGAATGGAGTACCTATCAACATATATGAGCCAGAAACTGTGGGTTGTGTTGTTGTTGACAGTGAGGGACATTGTGCATCAGCAACTTCAAC
>PIFL-2
GTTTTGACTACCGTCTCCCAGAATCTGAGAATGCAGTTGGGCAACCAAATGAAAATGGGTTATTGCCTACAGTGAAAATTCATGCAAACGGAATAGTAGCTTTTGACAAGATCCTTCAAAATGGAGCACTGTCTGAAAAAGAACTGTCACCTTTAGAAAGTTGTATACAAAATGGGGAGAAAATGCCTTGTAGAAAAGGAATGTTACCAGACTTTCAAATGAATGGAGTACCTATCAACATATATGAGCCAGAAACTGTGGGTTGTGTTGTTGTTGACAGTGAGGGACATTGTGCATCAGCAACTTCAAC
>PIFL-17
GTTTTGACTACCGTCTCCCAGAATCTGAGAATGCAGTTGGGCAACCAAATGAAAATGGGTTATTGCCTACAGTGAAAATTCATGCAAACGGAATAGTAGCTTTTGACAAGATCCTTCAAAATGGAGCACTGTCTGAAAAAGAACTGTCACCTTTAGAAAGTTGTATACAAAATGGGGAGAAAATGCCTTGTAGAAAAGGAATGTTACCAGACTTTCAAATGAATGGAGTACCTATCAACATATATGAGCCAGAAACTGTGGGTTGTGTTGTTGTTGACAGTGAGGGACATTGTGCATCAGCAACTTCAAC
>PIFL-13
GTTTTGACTACCGTCTCCCAGAATCTGAGAATGCAGTTGGGCAACCAAATGAAAATGGGTTATTGCCTACAGTGAAAATTCATGCAAACGGAATAGTAGCTTTTGACAAGATCCTTCAAAATGGAGCACTGTCTGAAAAAGAACTGTCACCTTTAGAAAGTTGTATACAAAATGGGGAGAAAATGCCTTGTAGAAAAGGAATGTTACCAGACTTTCAAATGAATGGAGTACCTATCAACATATATGAGCCAGAAACTGTGGGTTGTGTTGTTGTTGACAGTGAGGGACATTGTGCATCAGCAACTTCAAC
>PIFL-3
GTTTTGACTACCGTCTCCCAGAATCTGAGAATGCAGTTGGGCAACCAAATGAAAATGGGTTATTGCCTACAGTGAAAATTCATGCAAACGGAATAGTAGCTTTTGACAAGATCCTTCAAAATGGAGCACTGTCTGAAAAAGAACTGTCACCTTTAGAAAGTTGTATACAAAATGGGGAGAAAATGCCTTGTAGAAAAGGAATGTTACCAGACTTTCAAATGAATGGAGTACCTATCAACATATATGAGCCAGAAACTGTGGGTTGTGTTGTTGTTGACAGTGAGGGACATTGTGCATCAGCAACTTCAAC
>PIFL-10
GTTTTGACTACCGTCTCCCAGAATCTGAGAATGCAGTTGGGCAACCAAATGAAAATGGGTTATTGCCTACAGTGAAAATTCATGCAAACGGAATAGTAGCTTTTGACAAGATCCTTCAAAATGGAGCACTGTCTGAAAAAGAACTGTCACCTTTAGAAAGTTGTATACAAAATGGGGAGAAAATGCCTTGTAGAAAAGGAATGTTACCAGACTTTCAAATGAATGGAGTACCTATCAACATATATGAGCCAGAAACTGTTGGTTGTGTTGTTGTTGACAGTGAGGGACATTGTGCATCAGCAACTTCAAC
>PIFL-16
GTTTTGACTACCGTCTCCCAGAATCTGAGAATGCAGTTGGGCAACCAAATGAAAATGGGTTATTGCCTACAGTGAAAATTCATGCAAACGGAATAGTAGCTTTTGACAAGATCCTTCAAAATGGAGCACTGTCTGAAAAAGAACTGTCACCTTTAGAAAGTTGTATACAAAATGGGGAGAAAATGCCTTGTAGAAAAGGAATGTTACCAGACTTTCAAATGAATGGAGTACCTATCAACATATATGAGCCAGAAACTGTGGGTTGTGTTGTTGTTGACAGTGAGGGACATTGTGCATCAGCAACTTCAAC
>PIFL-15
GTTTTGACTACCGTCTCCCAGAATCTGAGAATGCAGTTGGGCAACCAAATGAAAATGGGTTATTGCCTACAGTGAAAATTCATGCAAACGGAATAGTAGCTTTTGACAAGATCCTTCAAAATGGAGCACTGTCTGAAAAAGAACTGTCACCTTTAGAAAGTTGTATACAAAATGGGGAGAAAATGCCTTGTAGAAAAGGAATGTTACCAGACTTTCAAATGAATGGAGTACCTATCAACATATATGAGCCAGAAACTGTGGGTTGTGTTGTTGTTGACAGTGAGGGACATTGTGCATCAGCAACTTCAAC
>PIFL-14
GTTTTGACTACCGTCTCCCAGAATCTGAGAATGCAGTTGGGCAACCAAATGAAAATGGGTTATTGCCTACAGTGAAAATTCATGCAAACGGAATAGTAGCTTTTGACAAGATCCTTCAAAATGGAGCACTGTCTGAAAAAGAACTGTCACCTTTAGAAAGTTGTATACAAAATGGGGAGAAAATGCCTTGTAGAAAAGGAATGTTACCAGACTTTCAAATGAATGGAGTACCTATCAACATATATGAGCCAGAAACTGTGGGTTGTGTTGTTGTTGACAGTGAGGGACATTGTGCATCAGCAACTTCAAC
>PIGE-1
GTTTTGACTACCGTCTCCCAGAGTCTGAGAATGCAGTTGGGCAACCAAATGAAAATGGGTTGTTGCCTACAGTGAAAATTCATGCAAACGGAATAGTAGCTTTTGACAAGATCCTTCAAAATGGAGCACTGTCTGAAAAAGAACTGTCACCTTTAGAAAGTTGTATACAAAATGGGGAGAAAATGCCTTGTAGAAAAGGAATGTTACCAGACTTTCAAATGAATGGAGTACCTATCAACATATATGAGCCAGAAACTGTGGGTTGTGTTGTTGTTGACAGTGAGGGACATTGTGCATCAGCAACTTCAAC
>PIMN-18
GTTTTGACTACCGTCTCCCAGAATCTGAGAATGCAGTTGGGCAACCAAATGAAAATGGGTTATTGCCTACAGTGAAAATTCATGCAAACGGAATAGTAGCTTTTGACAAGATCCTTCAAAATGGAGCACTGTCTGAAAAAGAACTGTCACCTTTAGAAAGTTGTATACAAAATGGGGAGAAAATGCCTTGTAGAAAAGGAATGTTACCAGACTTTCAAATGAATGGAGTACCTATCAACATATATGAGCCAGAAACTGTGGGTTGTGTTGTTGTTGACAGTGAGGGACATTGTGCATCAGCAACTTCAAC
>PIMN-3
GTTTTGACTACCGTCTCCCAGAATCTGAGAATGCAGTTGGGCAACCAAATGAAAATGGGTTATTGCCTACAGTGAAAATTCATGCAAACGGAATAGTAGCTTTTGACAAGATCCTTCAAAATGGAGCACTGTCTGAAAAAGAACTGTCACCTTTAGAAAGTTGTATACAAAATGGGGAGAAAATGCCTTGTAGAAAAGGAATGTTACCAGACTTTCAAATGAATGGAGTACCTATCAACATATATGAGCCAGAAACTGTGGGTTGTGTTGTTGTTGACAGTGAGGGACATTGTGCATCAGCAACTTCAAC
>PIMN-8
GTTTTGACTACCGTCTCCCAGAATCTGAGAATGCAGTTGGGCATCCAAATGAAAATGGGTTATTGCCTACAGTGAAAATTCATGCAAACGGAATAGTAGCTTTTGACAAGATCCTTCAAAATGGAGCACTGTCTGAAAAAGAACTGTCACCTTTAGAAAGTTGTATACAAAATGGGGAGAAAATGCCTTGTAGAAAAGGAATGTTACCAGACTTTCAAATGAATGGAGTACCTATCAACATATATGAGCCAGAAACTGTGGGTTGTGTTGTTGTTGACAGTGAGGGACATTGTGCATCAGCAACTTCAAC
>PIMN-12
GTTTTGACTACCGTCTCCCAGAATCTGAGAATGCAGTTGGGCAACCAAATGAAAATGGGTTATTGCCTACAGTGAAAATTCATGCAAACGGAATAGTAGCTTTTGACAAGATCCTTCAAAATGGAGCACTGTCTGAAAAAGAACTGTCACCTTTAGAAAGTTGTATACAAAATGGGGAGAAAATGCCTTGTAGAAAAGGAATGTTACCAGACTTTCAAATGAATGGAGTACCTATCAACATATATGAGCCAGAAACTGTGGGTTGTGTTGTTGTTGACAGTGAGGGACATTGTGCATCAGCAACTTCAAC
>PIMN-17
GTTTTGACTACCGTCTCCCAGAATCTGAGAATGCAGTTGGGCAACCAAATGAAAATGGGTTATTGCCTACAGTGAAAATTCATGCAAACGGAATAGTAGCTTTTGACAAGATCCTTCAAAATGGAGCACTGTCTGAAAAAGAACTGTCACCTTTAGAAAGTTGTATACAAAATGGGGAGAAAATGCCTTGTAGAAAAGGAATGTTACCAGACTTTCAAATGAATGGAGTACCTATCAACATATATGAGCCAGAAACTGTGGGTTGTGTTGTTGTTGACAGTGAGGGACATTGTGCATCAGCAACTTCAAC
>PIMN-10
GTTTTGACTACCGTCTCCCAGAATCTGAGAATGCAGTTGGGCAACCAAATGAAAATGGGTTATTGCCTACAGTGAAAATTCATGCAAACGGAATAGTAGCTTTTGACAAGATCCTTCAAAATGGAGCACTGTCTGAAAAAGAACTGTCACCTTTAGAAAGTTGTATACAAAATGGGGAGAAAATGCCTTGTAGAAAAGGAATGTTACCAGACTTTCAAATGAATGGAGTACCTATCAACATATATGAGCCAGAAACTGTGGGTTGTGTTGTTGTTGACAGTGAGGGACATTGTGCATCAGCAACTTCAAC
>PIMN-15
GTTTTGACTACCGTCTCCCAGAATCTGAGAATGCAGTTGGGCAACCAAATGAAAATGGGTTATTGCCTACAGTGAAAATTCATGCAAACGGAATAGTAGCTTTTGACAAGATCCTTCAAAATGGAGCACTGTCTGAAAAAGAACTGTCACCTTTAGAAAGTTGTATACAAAATGGGGAGAAAATGCCTTGTAGAAAAGGAATGTTACCAGACTTTCAAATGAATGGAGTACCTATCAACATATATGAGCCAGAAACTGTGGGTTGTGTTGTTGTTGACAGTGAGGGACATTGTGCATCAGCAACTTCAAC
>PIMN-16
GTTTTGACTACCGTCTCCCAGAATCTGAGAATGCAGTTGGGCAACCAAATGAAAATGGGTTATTGCCTACAGTGAAAATTCATGCAAACGGAATAGTAGCTTTTGACAAGATCCTTCAAAATGGAGCACTGTCTGAAAAAGAACTGTCACCTTTAGAAAGTTGTATACAAAATGGGGAGAAAATGCCTTGTAGAAAAGGAATGTTACCAGACTTTCAAATGAATGGAGTACCTATCAACATATATGAGCCAGAAACTGTGGGTTGTGTTGTTGTTGACAGTGAGGGACATTGTGCATCAGCAACTTCAAC
>PIMN-13
GTTTTGACTACCGTCTCCCAGAATCTGAGAATGCAGTTGGGCAACCAAATGAAAATGGGTTATTGCCTACAGTGAAAATTCATGCAAACGGAATAGTAGCTTTTGACAAGATCCTTCAAAATGGAGCACTGTCTGAAAAAGAACTGTCACCTTTAGAAAGTTGTATACAAAATGGGGAGAAAATGCCTTGTAGAAAAGGAATGTTACCAGACTTTCAAATGAATGGAGTACCTATCAACATATATGAGCCAGAAACTGTGGGTTGTGTTGTTGTTGACAGTGAGGGACATTGTGCATCAGCAACTTCAAC
>PIMN-1
GTTTTGACTACCGTCTCCCAGAATCTGAGAATGCAGTTGGGCAACCAAATGAAAATGGGTTATTGCCTACAGTGAAAATTCATGCAAACGGAATAGTAGCTTTTGACAAGATCCTTCAAAATGGAGCACTGTCTGAAAAAGAACTGTCACCTTTAGAAAGTTGTATACAAAATGGGGAGAAAATGCCTTGTAGAAAAGGAATGTTACCAGACTTTCAAATGAATGGAGTACCTATCAACATATATGAGCCAGAAACTGTGGGTTGTGTTGTTGTTGACAGTGAGGGACATTGTGCATCAGCAACTTCAAC
>PIMN-11
GTTTTGACTACCGTCTCCCAGAATCTGAGAATGCAGTTGGGCAACCAAATGAAAATGGGTTATTGCCTACAGTGAAAATTCATGCAAACGGAATAGTAGCTTTTGACAAGATCCTTCAAAATGGAGCACTGTCTGAAAAAGAACTGTCACCTTTAGAAAGTTGTATACAAAATGGGGAGAAAATGCCTTGTAGAAAAGGAATGTTACCAGACTTTCAAATGAATGGAGTACCTATCAACATATATGAGCCAGAAACTGTGGGTTGTGTTGTTGTTGACAGTGAGGGACATTGTGCATCAGCAACTTCAAC
>PIMN-9
GTTTTGACTACCGTCTCCCAGAATCTGAGAATGCAGTTGGGCAACCAAATGAAAATGGGTTATTGCCTACAGTGAAAATTCATGCAAACGGAATAGTAGCTTTTGACAAGATCCTTCAAAATGGAGCACTGTCTGAAAAAGAACTGTCACCTTTAGAAAGTTGTATACAAAATGGGGAGAAAATGCCTTGTAGAAAAGGAATGTTACCAGACTTTCAAATGAATGGAGTACCTATCAACATATATGAGCCAGAAACTGTGGGTTGTGTTGTTGTTGACAGTGAGGGACATTGTGCATCAGCAACTTCAAC
>PIMN-5
GTTTTGACTACCGTCTCCCAGAATCTGAGAATGCAGTTGGGCAACCAAATGAAAATGGGTTATTGCCTACAGTGAAAATTCATGCAAACGGAATAGTAGCTTTTGACAAGATCCTTCAAAATGGAGCACTGTCTGAAAAAGAAATGTCACCTTTAGAAAGTTGTATACAAAATGGGGAGAAAATGCCTTGTAGAAAAGGAATGTTACCAGACTTTCAAATGAATGGAGTACCTATCAACATATATGAGCCAGAAACTGTGGGTTGTGTTGTTGTTGACAGTGAGGGACATTGTGCATCAGCAACTTCAAC
>PIMN-4
GTTTTGACTACCGTCTCCCAGAATCTGAGAATGCAGTTGGGCAACCAAATGAAAATGGGTTATTGCCTACAGTGAAAATTCATGCAAACGGAATAGTAGCTTTTGACAAGATCCTTCAAAATGGAGCACTGTCTGAAAAAGAACTGTCACCTTTAGAAAGTTGTATACAAAATGGGGAGAAAATGCCTTGTAGAAAAGGAATGTTACCAGACTTTCAAATGAATGGAGTACCTATCAACATATATGAGCCAGAAACTGTGGGTTGTGTTGTTGTTGACAGTGAGGGACATTGTGCATCAGCAACTTCAAC
>PIMN-2
GTTTTGACTACCGTCTCCCAGAATCTGAGAATGCAGTTGGGCAACCAAATGAAAATGGGTTATTGCCTACAGTGAAAATTCATGCAAACGGAATAGTAGCTTTTGACAAGATCCTTCAAAATGGAGCACTGTCTGAAAAAGAACTGTCACCTTTAGAAAGTTGTATACAAAATGGGGAGAAAATGCCTTGTAGAAAAGGAATGTTACCAGACTTTCAAATGAATGGAGTACCTATCAACATATATGAGCCAGAAACTGTTGGTTGTGTTGTTGTTGACAGTGAGGGACATTGTGCATCAGCAACTTCAAC
>PIMN-14
GTTTTGACTACCGTCTCCCAGAATCTGAGAATGCAGTTGGGCAACCAAATGAAAATGGGTTATTGCCTACAGTGAAAATTCATGCAAACGGAATAGTAGCTTTTGACAAGATCCTTCAAAATGGAGCACTGTCTGAAAAAGAACTGTCACCTTTAGAAAGTTGTATACAAAATGGGGAGAAAATGCCTTGTAGAAAAGGAATGTTACCAGACTTTCAAATGAATGGAGTACCTATCAACATATATGAGCCAGAAACTGTGGGTTGTGTTGTTGTTGACAGTGAGGGACATTGTGCATCAGCAACTTCAAC
>PIMN-7
GTTTTGACTACCGTCTCCCAGAATCTGAGAATGCAGTTGGGCAACCAAATGAAAATGGGTTATTGCCTACAGTGAAAATTCATGCAAACGGAATAGTAGCTTTTGACAAGATCCTTCAAAATGGAGCACTGTCTGAAAAAGAAATGTCACCTTTAGAAAGTTGTATACAAAATGGGGAGAAAATGCCTTGTAGAAAAGGAATGTTACCAGACTTTCAAATGAATGGAGTACCTATCAACATATATGAGCCAGAAACTGTGGGTTGTGTTGTTGTTGACAGTGAGGGACATTGTGCATCAGCAACTTCAAC
>PISB-8
GTTTTGACTACCGTCTCCCAGAATCTGAGAATGCAGTTGGGCAACCAAATGAAAATGGGTTATTGCCTACAGTGAAAATTCATGCAAACGGAATAGTAGCTTTTGACAAGATCCTTCAAAATGGAGCACTGTCTGAAAAAGAACTGTCACCTTTAGAAAGTTGTATACAAAATGGGGAGAAAATGCCTTGTAGAAAAGGAATGTTACCAGACTTTCAAATGAATGGAGTACCTATCAACATATATGAGCCAGAAACTGTGGGTTGTGTTGTTGTTGACAGTGAGGGACATTGTGCATCAGCAACTTCAAC
>PISB-7
GTTTTGACTACCGTCTCCCAGAATCTGAGAATGCAGTTGGGCAACCAAATGAAAATGGGTTATTGCCTACAGTGAAAATTCATGCAAACGGAATAGTAGCTTTTGACAAGATCCTTCAAAATGGAGCACTGTCTGAAAAGGAACTGTCACCTTTAGAAAGTTGTATACAAAATGGGGAGAAAATGCCTTGTAGAAAAGGAATGTTACCAGACTTTCAAATGAATGGAGTACCTATCAACATATATGAGCCAGAAACTGTGGGTTGTGTTGTTGTTGACAGTGAGGGACATTGTGCATCAGCAACTTCAAC
>PISB-17
GTTTTGACTACCGTCTCCCAGAATCTGAGAATGCAGTTGGGCAACCAAATGAAAATGGGTTATTGCCTACAGTGAAAATTCATGCAAACGGAATAGTAGCTTTTGACAAGATCCTTCAAAATGGAGCACTGTCTGAAAAGGAACTGTCACCTTTAGAAAGTTGTATACAAAATGGGGAGAAAATGCCTTGTAGAAAAGGAATGTTACCAGACTTTCAAATGAATGGAGTACCTATCAACATATATGAGCCAGAAACTGTGGGTTGTGTTGTTGTTGACAGTGAGGGACATTGTGCATCAGCAACTTCAAC
>PISB-15
GTTTTGACTACCGTCTCCCAGAATCTGAGAATGCAGTTGGGCAACCAAATGAAAATGGGTTATTGCCTACAGTGAAAATTCATGCAAACGGAATAGTAGCTTTTGACAAGATCCTTCAAAATGGAGCACTGTCTGAAAAGGAACTGTCACCTTTAGAAAGTTGTATACAAAATGGGGAGAAAATGCCTTGTAGAAAAGGAATGTTACCAGACTTTCAAATGAATGGAGTACCTATCAACATATATGAGCCAGAAACTGTGGGTTGTGTTGTTGTTGACAGTGAGGGACATTGTGCATCAGCAACTTCAAC
>PISB-14
GTTTTGACTACCGTCTCCCAGAATCTGAGAATGCAGTTGGGCAACCAAATGAAAATGGGTTATTGCCTACAGTGAAAATTCATGCAAACGGAATAGTAGCTTTTGACAAGATCCTTCAAAATGGAGCACTGTCTGAAAAAGAACTGTCACCTTTAGAAAGTTGTATACAAAATGGGGAGAAAATGCCTTGTAGAAAAGGAATGTTACCAGACTTTCAAATGAATGGAGTACCTATCAACATATATGAGCCAGAAACTGTGGGTTGTGTTGTTGTTGACAGTGAGGGACATTGTGCATCAGCAACTTCAAC
>PISB-10
GTTTTGACTACCGTCTCCCAGAATCTGAGAATGCAGTTGGGCAACCAAATGAAAATGGGTTATTGCCTACAGTGAAAATTCATGCAAACGGAATAGTAGCTTTTGACAAGATCCTTCAAAATGGAGCACTGTCTGAAAAGGAACTGTCACCTTTAGAAAGTTGTATACAAAATGGGGAGAAAATGCCTTGTAGAAAAGGAATGTTACCAGACTTTCAAATGAATGGAGTACCTATCAACATATATGAGCCAGAAACTGTGGGTTGTGTTGTTGTTGACAGTGAGGGACATTGTGCATCAGCAACTTCAAC
>PISB-16
GTTTTGACTACCGTCTCCCAGAATCTGAGAATGCAGTTGGGCAACCAAATGAAAATGGGTTATTGCCTACAGTGAAAATTCATGCAAACGGAATAGTAGCTTTTGACAAGATCCTTCAAAATGGAGCACTGTCTGAAAAGGAACTGTCACCTTTAGAAAGTTGTATACAAAATGGGGAGAAAATGCCTTGTAGAAAAGGAATGTTACCAGACTTTCAAATGAATGGAGTACCTATCAACATATATGAGCCAGAAACTGTGGGTTGTGTTGTTGTTGACAGTGAGGGACATTGTGCATCAGCAACTTCAAC
>PISB-2
GTTTTGACTACCGTCTCCCAGAATCTGAGAATGCAGTTGGGCAACCAAATGAAAATGGGTTATTGCCTACAGTGAAAATTCATGCAAACGGAATAGTAGCTTTTGACAAGATCCTTCAAAATGGAGCACTGTCTGAAAAAGAACTGTCACCTTTAGAAAGTTGTATACAAAATGGGGAGAAAATGCCTTGTAGAAAAGGAATGTTACCAGACTTTCAAATGAATGGAGTACCTATCAACATATATGAGCCAGAAACTGTGGGTTGTGTTGTTGTTGACAGTGAGGGACATTGTGCATCAGCAACTTCAAC
>PISB-3
GTTTTGACTACCGTCTCCCAGAATCTGAGAATGCAGTTGGGCAACCAAATGAAAATGGGTTATTGCCTACAGTGAAAATTCATGCAAACGGAATAGTAGCTTTTGACAAGATCCTTCAAAATGGAGCACTGTCTGAAAAAGAACTGTCACCTTTAGAAAGTTGTATACAAAATGGGGAGAAAATGCCTTGTAGAAAAGGAATGTTACCAGACTTTCAAATGAATGGAGTACCTATCAACATATATGAGCCAGAAACTGTGGGTTGTGTTGTTGTTGACAGTGAGGGACATTGTGCATCAGCAACTTCAAC
>PISB-12
GTTTTGACTACCGTCTCCCAGAATCTGAGAATGCAGTTGGGCAACCAAATGAAAATGGGTTATTGCCTACAGTGAAAATTCATGCAAACGGAATAGTAGCTTTTGACAAGATCCTTCAAAATGGAGCACTGTCTGAAAAAGAACTGTCACCTTTAGAAAGTTGTATACAAAATGGGGAGAAAATGCCTTGTAGAAAAGGAATGTTACCAGACTTTCAAATGAATGGAGTACCTATCAACATATATGAGCCAGAAACTGTGGGTTGTGTTGTTGTTGACAGTGAGGGACATTGTGCATCAGCAACTTCAAC
>PISB-4
GTTTTGACTACCGTCTCCCAGAATCTGAGAATGCAGTTGGGCAACCAAATGAAAGTGGGTTATTGCCTACAGTGAAAATTCATGCAAACGGAATAGTAGCATTTGACAAGATCCTTCAAAATGGAGCACTGTCTGAAAAAGAACCGTCACCTTTAGAAAGTTGTATACAAAATGGGGAGAAAATGCCTTGTAGAAAAGGAATGTTACCAGACTTTCAAATGAATGGAGTACCTATCAACATATATGAGCCAGAAACTGTGGGTTGTGTTGTTGTTGACAGTGAGGGACATTGTGCATCAGCAACTTCAAC
>PISB-5
GTTTTGACTACCGTCTCCCAGAATCTGAGAATGCAGTTGGGCAACCAAATGAAAATGGGTTATTGCCTACAGTGAAAATTCATGCAAACGGAATAGTAGCTTTTGACAAGATCCTTCAAAATGGAGCACTGTCTGAAAAAGAACTGTCACCTTTAGAAAGTTGTATACAAAATGGGGAGAAAATGCCTTGTAGAAAAGGAATGTTACCAGACTTTCAAATGAATGGAGTACCTATCAACATATATGAGCCAGAAACTGTGGGTTGTGTTGTTGTTGACAGTGAGGGACATTGTGCATCAGCAACTTCAAC
>PISB-18
GTTTTGACTACCGTCTCCCAGAATCTGAGAATGCAGTTGGGCAACCAAATGAAAATGGGTTATTGCCTACAGTGAAAATTCATGCAAACGGAATAGTAGCTTTTGACAAGATCCTTCAAAATGGAGCACTGTCTGAAAAAGAACTGTCACCTTTAGAAAGTTGTATACAAAATGGGGAGAAAATGCCTTGTAGAAAAGGAATGTTACCAGACTTTCAAATGAATGGAGTACCTATCAACATATATGAGCCAGAAACTGTGGGTTGTGTTGTTGTTGACAGTGAGGGACATTGTGCATCAGCAACTTCAAC
>PISB-13
GTTTTGACTACCGTCTCCCAGAATCTGAGAATGCAGTTGGGCAACCAAATGAAAATGGGTTATTGCCTACAGTGAAAATTCATGCAAACGGAATAGTAGCTTTTGACAAGATCCTTCAAAATGGAGCACTGTCTGAAAAAGAACTGTCACCTTTAGAAAGTTGTATACAAAATGGGGAGAAAATGCCTTGTAGAAAAGGAATGTTACCAGACTTTCAAATGAATGGAGTACCTATCAACATATATGAGCCAGAAACTGTGGGTTGTGTTGTTGTTGACAGTGAGGGACATTGTGCATCAGCAACTTCAAC
>PISQ-2
GTTTTGACTACCGTCTCCCAGAATCTGAGAATGCAGTTGGGCAACCAAATGAAAATGGGTTGTTGCCTACAGTGAAAATTCATGCAAACGGAATAGTAGCTTTTGACAAGATCCTTCAAAATGGAGCACTGTCTGAAAAAGAACTGTCACCTTTAGAAAGTTGTATACAAAATGGGGAGAAAATGCCTTGTAGAAAAGGAATGTTACCAGAATTTCAAATGAATGGAGTACCTATCAACATATATGAGCCAGAAACTGTGGGTTGTGTTGTTGTTGACAGTGAGGGACATTGTGCATCAGCAACTTCAAC
>PISQ-1
GTTTTGACTACCGTCTCCCAGAATCTGAGAATGCAGTTGGGCAACCAAATGAAAATGGGTTGTTGCCTACAGTGAAAATTCATGCAAACGGAATAGTAGCTTTTGACAAGATCCTTCAAAATGGAGCACTGTCTGAAAAAGAACTGTCACCTTTAGAAAGTTGTATACAAAATGGGGAGAAAATGCCTTGTAGAAAAGGAATGTTACCAGAATTTCAAATGAATGGAGTACCTATCAACATATATGAGCCAGAAACTGTGGGTTGTGTTGTTGTTGACAGTGAGGGACATTGTGCATCAGCAACTTCAAC
>PIST-2
GTTTTGACTACCGTCTCCCAGAATCTGAGAATGCAGTTGGGCAACCAAATGAAAATGGGTTATTGCCTACAGTGAAAATTCATGCAAACGGAATAGTAGCTTTTGACAAGATCCTTCAAAATGGAGCACTGTCTGAAAAAGAACTGTCACCTTTAGAAAGTTGTATACAAAATGGGGAGAAAATGCCTTGTAGAAAAGGAATGTTACCAGACTTTCAAATGAATGGAGTACCTATCAACATATATGAGCCAGAAACTGTGGGTTGTGTTGTTGTTGACAGTGAGGGACATTGTGCATCAGCAACTTCAAC
>PIST-8
GTTTTGACTACCGTCTCCCAGAATCTGAGAATGCAGTTGGGCAACCAAATGAAAATGGGTTATTGCCTACAGTGAAAATTCATGCAAACGGAATAGTAGCTTTTGACAAGATCCTTCAAAATGGAGCACTGTCTGAAAAAGAACTGTCACCTTTAGAAAGTTGTATACAAAATGGGGAGAAAATGCCTTGTAGAAAAGGAATGTTACCAGACTTTCAAATGAATGGAGTACCTATCAACATATATGAGCCAGAAACTGTGGGTTGTGTTGTTGTTGACAGTGAGGGACATTGTGCATCAGCAACTTCAAC
>PIST-4
GTTTTGACTACCGTCTCCCAGAATCTGAGAATGCAGTTGGGCAACCAAATGAAAATGGGTTATTGCCTACAGTGAAAATTCATGCAAACGGAATAGTAGCTTTTGACAAGATCCTTCAAAATGGAGCACTGTCTGAAAAAGAACTGTCACCTTTAGAAAGTTGTATACAAAATGGGGAGAAAATGCCTTGTAGAAAAGGAATGTTACCAGACTTTCAAATGAATGGAGTACCTATCAACATATATGAGCCAGAAACTGTGGGTTGTGTTGTTGTTGACAGTGAGGGACATTGTGCATCAGCAACTTCAAC
>PIST-1
GTTTTGACTACCGTCTCCCAGAATCTGAGAATGCAGTTGGGCAACCAAATGAAAATGGGTTATTGCCTACAGTGAAAATTCATGCAAACGGAATAGTAGCTTTTGACAAGATCCTTCAAAATGGAGCACTGTCTGAAAAAGAACTGTCACCTTTAGAAAGTTGTATACAAAATGGGGAGAAAATGCCTTGTAGAAAAGGAATGTTACCAGACTTTCAAATGAATGGAGTACCTATCAACATATATGAGCCAGAAACTGTGGGTTGTGTTGTTGTTGACAGTGAGGGACATTGTGCATCAGCAACTTCAAC
>PICH-X3
GTTTTGACTACCGTCTCCCAGAATCTGAGAATGCAGTTGGGCAACCAAATGAAAATGGGTTATTGCCTACAGTGAAAATTCATGCAAACGGAATAGTAGCTTTTGACAAGATCCTTCAAAATGGAGCACTGTCTGAAAAAGAACTGTCACCTTTAGAAAGTTGTATACAAAATGGGGAGAAAATGCCTTGTAGAAAAGGAATGTTACCAGACTTTCAAATGAATGGAGTACCTATCAACATATATGAGCCAGAAACTGTGGGTTGTGTTGTTGTTGACAGTGAGGGACATTGTGCATCAGCAACTTCAAC
>PIST-15
GTTTTGACTACCGTCTCCCAGAATCTGAGAATGCAGTTGGGCAACCAAATGAAAATGGGTTATTGCCTACAGTGAAAATTCATGCAAACGGAATAGTAGCTTTTGACAAGATCCTTCAAAATGGAGCACTGTCTGAAAAAGAACTGTCACCTTTAGAAAGTTGTATACAAAATGGGGAGAAAATGCCTTGTAGAAAAGGAATGTTACCAGACTTTCAAATGAATGGAGTACCTATCAACATATATGAGCCAGAAACTGTGGGTTGTGTTGTTGTTGACAGTGAGGGACATTGTGCATCAGCAACTTCAAC
>PIST-13
GTTTTGACTACCGTCTCCCAGAATCTGAGAATGCAGTTGGGCAACCAAATGAAAATGGGTTATTGCCTACAGTGAAAATTCATGCAAACGGAATAGTAGCTTTTGACAAGATCCTTCAAAATGGAGCACTGTCTGAAAAAGAACTGTCACCTTTAGAAAGTTGTATACAAAATGGGGAGAAAATGCCTTGTAGAAAAGGAATGTTACCAGACTTTCAAATGAATGGAGTACCTATCAACATATATGAGCCAGAAACTGTGGGTTGTGTTGTTGTTGACAGTGAGGGACATTGTGCATCAGCAACTTCAAC
>PIST-12
GTTTTGACTACCGTCTCCCAGAATCTGAGAATGCAGTTGGGCAACCAAATGAAAATGGGTTATTGCCTACAGTGAAAATTCATGCAAACGGAATAGTAGCTTTTGACAAGATCCTTCAAAATGGAGCACTGTCTGAAAAAGAACTGTCACCTTTAGAAAGTTGTATACAAAATGGGGAGAAAATGCCTTGTAGAAAAGGAATGTTACCAGACTTTCAAATGAATGGAGTACCTATCAACATATATGAGCCAGAAACTGTGGGTTGTGTTGTTGTTGACAGTGAGGGACATTGTGCATCAGCAACTTCAAC
>PICH-X1
GTTTTGACTACCGTCTCCCAGAATCTGAGAATGCAGTTGGGCAACCAAATGAAAATGGGTTATTGCCTACAGTGAAAATTCATGCAAACGGAATAGTAGCTTTTGACAAGATCCTTCAAAATGGAGCACTGTCTGAAAAAGAACTGTCACCTTTAGAAAGTTGTATACAAAATGGGGAGAAAATGCCTTGTAGAAAAGGAATGTTACCAGACTTTCAAATGAATGGAGTACCTATCAACATATATGAGCCAGAAACTGTGGGTTGTGTTGTTGTTGACAGTGAGGGACATTGTGCATCAGCAACTTCAAC
>PIST-7
GTTTTGACTACCGTCTCCCAGAATCTGAGAATGCAGTTGGGCAACCAAATGAAAATGGGTTATTGCCTACAGTGAAAATTCATGCAAACGGAATAGTAGCTTTTGACAAGATCCTTCAAAATGGAGCACTGTCTGAAAAAGAACTGTCACCTTTAGAAAGTTGTATACAAAATGGGGAGAAAATGCCTTGTAGAAAAGGAATGTTACCAGACTTTCAAATGAATGGAGTACCTATCAACATATATGAGCCAGAAACTGTGGGTTGTGTTGTTGTTGACAGTGAGGGACATTGTGCATCAGCAACTTCAAC
>PIST-19
GTTTTGACTACCGTCTCCCAGAATCTGAGAATGCAGTTGGGCAACCAAATGAAAATGGGTTATTGCCTACAGTGAAAATTCATGCAAACGGAATAGTAGCTTTTGACAAGATCCTTCAAAATGGAGCACTGTCTGAAAAAGAACTGTCACCTTTAGAAAGTTGTATACAAAATGGGGAGAAAATGCCTTGTAGAAAAGGAATGTTACCAGACTTTCAAATGAATGGAGTACCTATCAACATATATGAGCCAGAAACTGTGGGTTGTGTTGTTGTTGACAGTGAGGGACATTGTGCATCAGCAACTTCAAC
>PILA-20
GTTTTGACTACCGTCTCCCAGAATCTGAGAATGCAGTTGGGCAACCAAATGAAAATGGGTTATTGCCTACAGTGAAAATTCATGCAAACGGAATAGTAGCTTTTGACAAGATCCTTCAAAATGGAGCACTGTCTGAAAAAGAACTGTCACCTTTAGAAAGTTGTATACAAAATGGGGAGAAAATGCCTTGTAGAAAAGGAATGTTACCAGACTTTCAAATGAATGGAGTACCTATCAACATATATGAGCCAGAAACTGTGGGTTGTGTTGTTGTTGACAGTGAGGGACATTGTGCATCAGCAACTTCAAC
>PILA-28
GTTTTGACTACCGTCTCCCAGAATCTGAGAATGCAGTTGGGCAACCAAATGAAAATGGGTTATTGCCTACAGTGAAAATTCATGCAAACGGAATAGTAGCTTTTGACAAGATCCTTCAAAATGGAGCACTGTCTGAAAAAGAACTGTCACCTTTAGAAAGTTGTATACAAAATGGGGAGAAAATGCCTTGTAGAAAAGGAATGTTACCAGACTTTCAAATGAATGGAGTACCTATCAACATATATGAGCNNNNNNNNNNNNNNNNNNNNNNNNNNNNNNNNNNNNNNNNNNNNNNNNNNNNNNNNNNNNN
>PILA-23
GTTTTGACTACCGTCTCCCAGAATCTGAGAATGCAGTTGGGCAACCAAATGAAAATGGGTTATTGCCTACAGTGAAAATTCATGCAAACGGAATAGTAGCTTTTGACAAGATCCTTCAAAATGGAGCACTGTCTGAAAAAGAACTGTCACCTTTAGAAAGTTGTATACAAAATGGGGAGAAAATGCCTTGTAGAAAAGGAATGTTACCAGACTTTCAAATGAATGGAGTACCTATCAACATATATGAGCCAGAAACTGTGGGTTGTGTNNNNNNNNNNNNNNNNNNNNNNNNNNNNNNNNNNNNNNNNNN
>PILA-19
GTTTTGACTACCGTCTCCCAGAATCTGAGAATGCAGTTGGGCAACCAAATGAAAATGGGTTATTGCCTACAGTGAAAATTCATGCAAACGGAATAGTAGCTTTTGACAAGATCCTTCAAAATGGAGCACTGTCTGAAAAAGAACTGTCACCTTTAGAAAGTTGTATACAAAATGGGGAGAAAATGCCTTGTAGAAAAGGAATGTTACCAGACTTTCAAATGAATGGAGTACCTATCAACATATATGAGCCAGAAACTGTGGGTTGTGTTGTTGTTGACAGTGAGGGACATTGTGCATCAGCAACTTCAAC
>PILA-18
GTTTTGACTACCGTCTCCCAGAATCTGAGAATGCAGTTGGGCAACCAAATGAAAATGGGTTATTGCCTACAGTGAAAATTCATGCAAACGGAATAGTAGCTTTTGACAAGATCCTTCAAAATGGAGCACTGTCTGAAAAAGAACTGTCACCTTTAGAAAGTTGTATACAAAATGGGGAGAAAATGCCTTGTAGAAAAGGAATGTTACCAGACTTTCAAATGAATGGAGTACCTATCAACATATATGAGCCAGAAACTGTGGGTTGTGTTGTTGTTGACAGTGAGGGACATTGTGCATCAGCAACTTCAAC
>PILA-17
GTTTTGACTACCGTCTCCCAGAATCTGAGAATGCAGTTGGGCAACCAAATGAAAATGGGTTATTGCCTACAGTGAAAATTCATGCAAACGGAATAGTAGCTTTTGACAAGATCCTTCAAAATGGAGCACTGTCTGAAAAAGAACTGTCACCTTTAGAAAGTTGTATACAAAATGGGGAGAAAATGCCTTGTAGAAAAGGAATGTTACCAGACTTTCAAATGAATGGAGTACCTATCAACATATATGAGCCAGAAACTGTGGGTTGTGTTGTTGTTGACAGTGAGGNNNNNNNNNNNNNNNNNNNNNNNNN
>PILA-21
GTTTTGACTACCGTCTCCCAGAATCTGAGAATGCAGTTGGGCAACCAAATGAAAATGGGTTATTGCCTACAGTGAAAATTCATGCAAACGGAATAGTAGCTTTTGACAAGATCCTTCAAAATGGAGCACTGTCTGAAAAAGAACTGTCACCTTTAGAAAGTTGTATACAAAATGGGGAGAAAATGCCTTGTAGAAAAGGAATGTTACCAGACTTTCAAATGAATGGAGTACCTATCAACATATATGAGCCAGAAACTGTGGGTTGTGTTGTTGTTGACAGTGAGGGACATTGTGCATCAGCAACTTCAAC
>PILA-29
GTTTTGACTACCGTCTCCCAGAATCTGAGAATGCAGTTGGGCAACCAAATGAAAATGGGTTATTGCCTACAGTGAAAATTCATGCAAACGGAATAGTAGCTTTTGACAAGATCCTTCAAAATGGAGCACTGTCTGAAAAAGAACTGTCACCTTTAGAAAGTTGTATACAAAATGGGGAGAAAATGCCTTGTAGAAAAGGAATGTTACCAGACTTTCAAATGAATGGAGTACCTATCAACATATATGAGNNNNNNNNNNNNNNNNNNNNNNNNNNNNNNNNNNNNNNNNNNNNNNNNNNNNNNNNNNNNNN
>PILA-26
GTTTTGACTACCGTCTCCCAGAATCTGAGAATGCAGTTGGGCAACCAAATGAAAATGGGTTATTGCCTACAGTGAAAATTCATGCAAACGGAATAGTAGCTTTTGACAAGATCCTTCAAAATGGAGCACTGTCTGAAAAAGAACTGTCACCTTTAGAAAGTTGTATACAAAATGGGGAGAAAATGCCTTGTAGAAAAGGAATGTTACCAGACTTTCAAATGAATGGAGTACCTATCAACATATATGAGCCAGAAACTGTGGGTTGTGTTGTTGTTGACAGTGAGGGACATTGTGCATCAGCAACTTCAAC
>PILA-22
GTTTTGACTACCGTCTCCCAGAATCTGAGAATGCAGTTGGGCAACCAAATGAAAATGGGTTATTGCCTACAGTGAAAATTCATGCAAACGGAATAGTAGCTTTTGACAAGATCCTTCAAAATGGAGCACTGTCTGAAAAAGAACTGTCACCTTTAGAAAGTTGTATACAAAATGGGGAGAAAATGCCTTGTAGAAAAGGAATGTTACCAGACTTTCAAATGAATGGAGTACCTATCAACATATATGAGCCAGAAACTGTGGGTTGTGTTGTTGTTGACAGTGAGGGACATTGTGCATCAGCAACTTCAAC
>PILA-27
GTTTTGACTACCGTCTCCCAGAATCTGAGAATGCAGTTGGGCAACCAAATGAAAATGGGTTACTGCCTACAGTGAAAATTCATGCAAACGGAATAGTAGCTTTTGACAAGATCCTTCAAAATGGAGCACTGTCTGAAAAAGAACTGTCACCTTTAGAAAGTTGTATACAAAATGGGGAGAAAATGCCTTGTAGAAAAGGAATGTTACCAGACTTTCAAATGAATGGAGTACCTATCAACATATATGAGCCAGAAACTGTGGGTTGTGTTGTTGTTGACAGTGAGGGACATTGTGCATCAGCAACTTCAAC
>PILA-24
GTTTTGACTACCGTCTCCCAGAATCTGAGAATGCAGTTGGGCAACCAAATGAAAATGGGTTATTGCCTACAGTGAAAATTCATGCAAACGGAATAGTAGCTTTTGACAAGATCCTTCAAAATGGAGCACTGTCTGAAAAAGAACTGTCACCTTTAGAAAGTTGTATACAAAATGGGGAGAAAATGCCTTGTAGAAAAGGAATGTTACCAGACTTTCAAATGAATGGAGTACCTATCAACATATATGAGCCAGAAACTGTGGGTTGTGTTGTTGTTGACAGTGAGGGACATTGTGCATCAGCAACTTCAAC
>PIAL-AO
GTTTTGACTACCGTCTCCCAGAATCTGAGAATGCAGTTGGGCAACCAAATGAAAATGGGTTATTGCCTACAGTGAAAATTCATGCAAACGGAATAGTAGCTTTTGACAAGATCCTTCAAAATGGAGCACTGTCTGAAAAAGAACTGTCACCTTTAGAAAGTTGTATACAAAATGGGGAGAAAATGCCTTGTAGAAAAGGAATGTTACCAGACTTTCAAATGAATGGAGTACCTATCAACATATATGAGCCAGAAACTGTGGGTTGTGTTGTTGTTGACAGTGANNNNNNNNNNNNNNNNNNNNNNNNNNN
