# Supplementary material for: An empirical evaluation of two-stage species tree inference strategies using a multilocus dataset from North American pines
Source: BMC Evol Biol. 2014 Mar 29;14:67. doi: 10.1186/1471-2148-14-67 (PMC4021425; doi:10.1186/1471-2148-14-67)
Supplement: Additional file 3 — Zip archive containing data filesDp,Dp,0,Ds,Ds,0, and a description of these files. [file 1471-2148-14-67-S3.zip › DeGiorgioEtAl_2014_AdditionalFile1/Dataset_Dp/CL1588Contig1_04.fas]

>PIAL-9
TCGTGTGGGAGTTATTATCTATGATTGGTTGGACATTGCTTGGCTGAAAAACTACTACAACTTTGGGTTTGATCACTTTAATATGACCTGGCAGAAGGTCGGGGTTTCTGGACTTATAGAAAGTCTTCTTGGAAATGTTGGACCTTTTGCTTCAGAAGATTGGATTCTTCCAGATTTAAGCCTACAGGTCTCCGTGGAACTCAATACAAAACTCCAGACTTTCCGGT
>PIAL-7
TCGTGTGGGAGTTATTATCTATGATTGGTTGGACATTGCTTGGCTGAAAAACTACTACAACTTTGGGTTTGATCACTTTAATATGACCTGGCAGAAGGTCGGGGTTTCTGGACTTATAGAAAGTCTTCTTGGAAATGTTGGACCTTTTGCTTCAGAAGATTGGATTCTTCCAGATTTAAGCCTACAGGTCTCCGTGGAACTCAATACAAAACTCCAGACTTTCCGGT
>PIAL-4
TCGTGTGGGAGTTATTATCTATGATTGGTTGGACATTACTTGGCTGAAAAACTACTACAACTTTGGGTTTGATCACTTTAATATGACCTGGCAGAAGGTCGGGGTTTCTGGACTTATAGAAAGTCTTCTTGGAAATGTTGGACCTTTTGCTTCAGAAGATTGGATTCTTCCAGATTTAAGCCTACAGGTCTCCGTGGAACTCAATACAAAACTCCAGACTTTCCGGT
>PIAL-10
TCGTGTGGGAGTTATTATCTATGATTGGTTGGACATTACTTGGCTGAAAAACTACTACAACTTTGGGTTTGATCACTTTAATATGACCTGGCAGAAGGTCGGGGTTTCTGGACTTATAGAAAGTCTTCTTGGAAATGTTGGACCTTTTGCTTCAGAAGATTGGATTCTTCCAGATTTAAGCCTACAGGTCTCCGTGGAACTCAATACAAAACTCCAGACTTTCCGGT
>PIAL-13
TCGTGTGGGAGTTATTATCTATGATTGGTTGGACATTGCTTGGCTGAAAAACTACTACAACTTTGGGTTTGATCACTTTAATATGACCTGGCAGAAGGTCGGGGTTTCTGGACTTATAGAAAGTCTTCTTGGAAATGTTGGACCTTTTGCTTCAGAAGATTGGATTCTTCCAGATTTAAGCCTACAGGTCTCCGTGGAACTCAATACAAAACTCCAGACTTTCCGGT
>PIAL-16
TCGTGTGGGAGTTATTATCTATGATTGGTTGGACATTGCTTGGCTGAAAAACTACTACAACTTTGGGTTTGATCACTTTAATATGACCTGGCAGAAGGTCGGGGTTTCTGGACTTATAGAAAGTCTTCTTGGAAATGTTGGACCTTTTGCTTCAGAAGATTGGATTCTTCCAGATTTAAGCCTACAGGTCTCCGTGGAACTCAATACAAAACTCCAGACTTTCCGGT
>PIAL-15
TCGTGTGGGAGTTATTATCTATGATTGGTTGGACATTACTTGGCTGAAAAACTACTACAACTTTGGGTTTGATCACTTTAATATGACCTGGCAGAAGGTCGGGGTTTCTGGACTTATAGAAAGTCTTCTTGGAAATGTTGGACCTTTTGCTTCAGAAGATTGGATTCTTCCAGATTTAAGCCTACAGGTCTCCGTGGAACTCAATACAAAACTCCAGACTTTCCGGT
>PIAL-12
TCGTGTGGGAGTTATTATCTATGATTGGTTGGACATTGCTTGGCTGAAAAACTACTACAACTTTGGGTTTGATCACTTTAATATGACCTGGCAGAAGGTCGGGGTTTCTGGACTTATAGAAAGTCTTCTTGGAAATGTTGGACCTTTTGCTTCAGAAGATTGGATTCTTCCAGATTTAAGCCTACAGGTCTCCGTGGAACTCAATACAAAACTCCAGACTTTCCGGT
>PIAL-5
TCGTGTGGGAGTTATTATCTATGATTGGTTGGACATTGCTTGGCTGAAAAACTACTACAACTTTGGGTTTGATCACTTTAATATGACCTGGCAGAAGGTCGGGGTTTCTGGACTTATAGAAAGTCTTCTTGGAAATGTTGGACCTTTTGCTTCAGAAGATTGGATTCTTCCAGATTTAAGCCTACAGGTCTCCGTGGAACTCAATACAAAACTCCAGACTTTCCGGT
>PIAL-2
TCGTGTGGGAGTTATTATCTATGATTGGTTGGACATTGCTTGGCTGAAAAACTACTACAACTTTGGGTTTGATCACTTTAATATGACCTGGCAGAAGGTCGGGGTTTCTGGACTTATAGAAAGTCTTCTTGGAAATGTTGGACCTTTTGCTTCAGAAGATTGGATTCTTCCAGATTTAAGCCTACAGGTCTCCGTGGAACTCAATACAAAACTCCAGACTTNNNNNN
>PIAL-8
TCGTGTGGGAGTTATTATCTATGATTGGTTGGACATTGCTTGGCTGAAAAACTACTACAACTTTGGGTTTGATCACTTTAATATGACCTGGCAGAAGGTCGGGGTTTCTGGACTTATAGAAAGTCTTCTTGGAAATGTTGGACCTTTTGCTTCAGAAGATTGGATTCTTCCAGATTTAAGCCTACAGGTCTCCGTGGAACTCAATACAAAACTCCAGACTTNNNNNN
>PIAL-6
TCGTGTGGGAGTTATTATCTATGATTGGTTGGACATTGCTTGGCTGAAAAACTACTACAACTTTGGGTTTGATCACTTTAATATGACCTGGCAGAAGGTCGGGGTTTCTGGACTTATAGAAAGTCTTCTTGGAAATGTTGGACCTTTTGCTTCAGAAGATTGGATTCTTCCAGATTTAAGCCTACAGGTCTCCGTGGAACTCAATACAAAACTCCAGACTTTCCGGT
>PIAL-3
TCGTGTGGGAGTTATTATCTATGATTGGTTGGACATTGCTTGGCTGAAAAACTACTACAACTTTGGGTTTGATCACTTTAATATGACCTGGCAGAAGGTCGGGGTTTCTGGACTTATAGAAAGTCTTCTTGGAAATGTTGGACCTTTTGCTTCAGAAGATTGGATTCTTCCAGATTTAAGCCTACAGGTCTCCGTGGAACTCAATACAAAACTCCAGACTTTCCGGT
>PIAL-17
TCGTGTGGGAGTTATTATCTATGATTGGTTGGACATTGCTTGGCTGAAAAACTACTACAACTTTGGGTTTGATCACTTTAATATGACCTGGCAGAAGGTCGGGGTTTCTGGACTTATAGAAAGTCTTCTTGGAAATGTTGGACCTTTTGCTTCAGAAGATTGGATTCTTCCAGATTTAAGCCTACAGGTCTCCGTGGAACTCAATACAAAACTCCAGACTTTCCGGT
>PIAY-1
TCGTGTGGGAGTTATTATCTATGATTGGTTGGACATTGCTTGGCTGAAAAACTACTACAACTTTGGGTTTGATCACTTTAATATGACCTGGCAGAAGGTCGGGGTTTCTGGACTTATAGAAAGTCTTCTTGGAAATGTTGGACCTTTTGCTTCAGAAGATTGGATTCTTCCAGATTTAAGCCTACAGGTCTCCGTGGAACTCAATACAAAACTCCAGACTTTCCGGT
>PIAY-7
TCGTGTGGGAGTTATTATCTATGATTGGTTGGACATTGCTTGGCTGAAAAACTACTACAACTTTGGGTTTGATCACTTTAATATGACCTGGCAGAAGGTCGGGGTTTCTGGACTTATAGAAAGTCTTCTTGGAAATGTTGGACCTTTTGCTTCAGAAGATTGGATTCTTCCAGATTTAAGCCTACAGGTCTCCGTGGAACTCAATACAAAACTCCAGACTTTCCGGT
>PIAY-5
TCGTGTGGGAGTTATTATCTATGATTGGTTGGACATTGATTGGCTGAAAAACTACTACAACTTTGGGTTTGATCACTTTAATATGACCTGGCAGAAGGTCGGGGTTTCTGGACTTATAGAAAGTCTTCTTGGAAATGTTGGACCTTTTGCTTCAGAAGATTGGATTCTTCCAGATTTAAGCCTACAGGTCTCCGTGGAACTCAATACAAAACTCCAGACTTTCCGGT
>PIAY-16
TCGTGTGGGAGTTATTATCTATGATTGGTTGGACATTGCTTGGCTGAAAAACTACTACAACTTTGGGTTTGATCACTTTAATATGACCTGGCAGAAGGTCGGGGTTTCTGGACTTATAGAAAGTCTTCTTGGAAATGTTGGACCTTTTGCTTCAGAAGATTGGATTCTTCCAGATTTAAGCCTACAGGTCTCCGTGGAACTCAATACAAAACTCCAGACTTTCCGGT
>PIAY-15
TCGTGTGGGAGTTATTATCTATGATTGGTTGGACATTGCTTGGCTGAAAAACTACTACAACTTTGGGTTTGATCACTTTAATATGACCTGGCAGAAGGTCGGGGTTTCTGGACTTATAGAAAGTCTTCTTGGAAATGTTGGACCTTTTGCTTCAGAAGATTGGATTCTTCCAGATTTAAGCCTACAGGTCTCCGTGGAACTCAATACAAAACTCCAGACTTTCCGGT
>PIAY-14
TCGTGTGGGAGTTATTATCTATGATTGGTTTGACATTGCTTGGCTGAAAAACTACTACAACTTTGGGTTTGATCACTTTAATATGACCTGG-------TCGGGGTTTCTGGACTTATAGAAAGTCTTCTTGGAAATGTTGGACCTTTTGCTTCAGAAGATTGGATTCTTCCAGATTTAAGCCTACAGGTCTCCGTGGAACTCAATACAAAACTCCAGACTTTCCGGT
>PIAY-10
TCGTGTGGGAGTTATTATCTATGATTGGTTGGACATTGCTTGGCTGAAAAACTACTACAACTTTGGGTTTGATCACTTTAATATGACCTGGCAGAAGGTCGGGGTTTCTGGACTTATAGAAAGTCTTCTTGGAAATGTTGGACCTTTTGCTTCAGAAGATTGGATTCTTCCAGATTTAAGCCTACAGGTCTCCGTGGAACTCAATACAAAACTCCAGACTTTCCGGT
>PIAY-8
TCGTGTGGGAGTTATTATCTATGATTGGTTGGACATTGCTTGGCTGAAAAACTACTACAACTTTGGGTTTGATCACTTTAATATGACCTGGCAGAAGGTCGGGGTTTCTGGACTTATAGAAAGTCTTCTTGGAAATGTTGGACCTTTTGCTTCAGAAGATTGGATTCTTCCAGATTTAAGCCTACAGGTCTCCGTGGAACTCAATACAAAACTCCAGACTTTCCGGT
>PIAY-4
TCGTGTGGGAGTTATTATCTATGATTGGTTGGACATTGCTTGGCTGAAAAACTACTACAACTTTGGGTTTGATCACTTTAATATGACCTGGCAGAAGGTCGGGGTTTCTGGACTTATAGAAAGTCTTCTTGGAAATGTTGGACCTTTTGCTTCAGAAGATTGGATTCTTCCAGATTTAAGCCTACAGGTCTCCGTGGAACTCAATACAAAACTCCAGACTTTCCGGT
>PIAY-3
TCGTGTGGGAGTTATTATCTATGATTGGTTGGACATTGCTTGGCTGAAAAACTACTACAACTTTGGGTTTGATCACTTTAATATGACCTGGCAGAAGGTCGGGGTTTCTGGACTTATAGAAAGTCTTCTTGGAAATGTTGGACCTTTTGCTTCAGAAGATTGGATTCTTCCAGATTTAAGCCTACAGGTCTCCGTGGAACTCAATACAAAACTCCAGACTTTCCGGT
>PIAY-19
TCGTGTGGGAGTTATTATCTATGATTGGTTGGACATTGCTTGGCTGAAAAACTACTACAACTTTGGGTTTGATCACTTTAATATGACCTGGCAGAAGGTCGGGGTTTCTGGACTTATAGAAAGTCTTCTTGGAAATGTTGGACCTTTTGCTTCAGAAGATTGGATTCTTCCAGATTTAAGCCTACAGGTCTCCGTGGAACTCAATACAAAACTCCAGACTTTCCGGT
>PIAY-2
TCGTGTGGGAGTTATTATCTATGATTGGTTGGACATTGCTTGGCTGAAAAACTACTACAACTTTGGGTTTGATCACTTTAATATGACCTGGCAGAAGGTCGGGGTTTCTGGACTTATAGAAAGTCTTCTTGGAAATGTTGGACCTTTTGCTTCAGAAGATTGGATTCTTCCAGATTTAAGCCTACAGGTCTCCGTGGAACTCAATACAAAACTCCAGACTTTCCGGT
>PIAY-9
TCGTGTGGGAGTTATTATCTATGATTGGTTGGACATTGCTTGGCTGAAAAACTACTACAACTTTGGGTTTGATCACTTTAATATGACCTGGCAGAAGGTCGGGGTTTCTGGACTTATAGAAAGTCTTCTTGGAAATGTTGGACCTTTTGCTTCAGAAGATTGGATTCTTCCAGATTTAAGCCTACAGGTCTCCGTGGAACTCAATACAAAACTCCAGACTTTCCGGT
>PIAY-17
TCGTGTGGGAGTTATTATCTATGATTGGTTGGACATTGCTTGGCTGAAAAACTACTACAACTTTGGGTTTGATCACTTTAATATGACCTGGCAGAAGGTCGGGGTTTCTGGACTTATAGAAAGTCTTCTTGGAAATGTTGGACCTTTTGCTTCAGAAGATTGGATTCTTCCAGATTTAAGCCTACAGGTCTCCGTGGAACTCAATACAAAACTCCAGACTTTCCGGT
>PIAY-18
TCGTGTGGGAGTTATTATCTATGATTGGTTGGACATTGCTTGGCTGAAAAACTACTACAACTTTGGGTTTGATCACTTTAATATGACCTGGCAGAAGGTCGGGGTTTCTGGACTTATAGAAAGTCTTCTTGGAAATGTTGGACCTTTTGCTTCAGAAGATTGGATTCTTCCAGATTTAAGCCTACAGGTCTCCGTGGAACTCAATACAAAACTCCAGACTTTCCGGT
>PIBU-1
TCGTGTGGGAGTTATTATCTATGATTGGTTGAACATTGCTTGGCTGAAAAACTACTACAACTTTGGGTTTGATCACTTTAATATGACCTGGCAGAAAGTCGGGGTTTCTGGACTTATAGAAAGTCTTCTAGGAAATGTTGGACCTTTTGCTTCAGAAGATTGGATTCTTCCAGATTTAAGCCTACAGGTCTCCGTGGAACTCAATACAAAACTCCAGACTTTCCGGT
>PIFL-13
TCGTGTGGGAGTTATTATCTATGATTGGTTGGACATTGCTTGGCTGAAAAACTACTACAACTTTGGGTTTGATCACTTTAATATGACCTGGCAGAAGGTCGGGGTTTCTGGACTTATAGAAAGTCTTCTTGGAAATGTTGGACCTTTTGCTTCAGAAGATTGGATTCTTCCAGATTTAAGCCTACAGGTCTCCGTGGAACTCAATACAAAACTCCAGACTTTCCGGT
>PIFL-16
TCGTGTGGGAGTTATTATCTATGATTGGTTGGACATTGCTTGGCTGAAAAACTACTACAACTTTGGGTTTGATCACTTTAATATGACCTGGCAGAAGGTCGGGGTTTCTGGACTTATAGAAAGTCTTCTTGGAAATGTTGGACCTTTTGCTTCAGAAGATTGGATTCTTCCAGATTTAAGCCTACAGGTCTCCGTGGAACTCAATACAAAACTCCAGACTTTCCGGT
>PIFL-12
TCGTGTGGGAGTTATTATCTATGATTGGTTGGACATTGCTTGGCTGAAAAACTACTACAACTTTGGGTTTGATCACTTTAATATGACCTGGCAGAAGGTCGGGGTTTCTGGACTTATAGAAAGTCTTCTTGGAAATGTTGGACCTTTTGCTTCAGAAGATTGGATTCTTCCAGATTTAAGCCTACAGGTCTCCGTGGAACTCAATACAAAACTCCAGACTTTCCGGT
>PIFL-5
TCGTGTGGGAGTTATTATCTATGATTGGTTGGACATTGCTTGGCTGAAAAACTACTACAACTTTGGGTTTGATCACTTTAATATGACCTGGCAGAAGGTCGGGGTTTCTGGACTTATAGAAAGTCTTCTTGGAAATGTTGGACCTTTTGCTTCAGAAGATTGGATTCTTCCAGATTTAAGCCTACAGGTCTCCGTGGAACTCAATACAAAACTCCAGACTTTCCGGT
>PIFL-4
TCGTGTGGGAGTTATTATCTATGATTGGTTGGACATTGCTTGGCTGAAAAACTACTACAACTTTGGGTTTGATCACTTTAATATGACCTGGCAGAAGGTCGGGGTTTCTGGACTTATAGAAAGTCTTCTTGGAAATGTTGGACCTTTTGCTTCAGAAGATTGGATTCTTCCAGATTTAAGCCTACAGGTCTCCGTGGAACTCAATACAAAACTCCAGACTTTCCGGT
>PIFL-8
TCGTGTGGGAGTTATTATCTATGATTGGTTGGACATTGCTTGGCTGAAAAACTACTACAACTTTGGGTTTGATCACTTTAATATGACCTGGCAGAAGGTCGGGGTTTCTGGACTTATAGAAAGTCTTCTTGGAAATGTTGGACCTTTTGCTTCAGAAGATTGGATTCTTCCAGATTTAAGCCTACAGGTCTCTGTGGAACTCAATACAAAACTCCAGACTTTCCGGT
>PIFL-14
TCGTGTGGGAGTTATTATCTATGATTGGTTGGACATTGCTTGGCTGAAAAACTACTACAACTTTGGGTTTGATCACTTTAATATGACCTGGCAGAAGGTCGGGGTTTCTGGACTTATAGAAAGTCTTCTTGGAAATGTTGGACCTTTTGCTTCAGAAGATTGGATTCTTCCAGATTTAAGCCTACAGGTCTCCGTGGAACTCAATACAAAACTCCAGACTTTCCGGT
>PIFL-15
TCGTGTGGGAGTTATTATCTATGATTGGTTGGACATTGCTTGGCTGAAAAACTACTACAACTTTGGGTTTGATCACTTTAATATGACCTGGCAGAAGGTCGGGGTTTCTGGACTTATAGAAAGTCTTCTTGGAAATGTTGGACCTTTTGCTTCAGAAGATTGGATTCTTCCAGATTTAAGCCTACAGGTCTCCGTGGAACTCAATACAAAACTCCAGACTTTCCGGT
>PIFL-2
TCGTGTGGGAGTTATTATCTATGATTGGTTGGACATTGCTTGGCTGAAAAACTACTACAACTTTGGGTTTGATCACTTTAATATGACCTGGCAGAAGGTCGGGGTTTCTGGACTTATAGAAAGTCTTCTTGGAAATGTTGGACCTTTTGCTTCAGAAGATTGGATTCTTCCAGATTTAAGCCTACAGGTCTCCGTGGAACTCAATACAAAACTCCAGACTTTCCGGT
>PIFL-10
TCGTGTGGGAGTTATTATCTATGATTGGTTGGACATTGCTTGGCTGAAAAACTACTACAACTTTGGGTTTGATCACTTTAATATGACCTGGCAGAAGGTCGGGGTTTCTGGACTTATAGAAAGTCTTCTTGGAAATGTTGGACCTTTTGCTTCAGAAGATTGGATTCTTCCAGATTTAAGCCTACAGGTCTCTGTGGAACTCAATACAAAACTCCAGACTTTCCGGT
>PIFL-17
TCGTGTGGGAGTTATTATCTATGATTGGTTGGACATTGCTTGGCTGAAAAACTACTACAACTTTGGGTTTGATCACTTTAATATGACCTGGCAGAAGGTCGGGGTTTCTGGACTTATAGAAAGTCTTCTTGGAAATGTTGGACCTTTTGCTTCAGAAGATTGGATTCTTCCAGATTTAAGCCTACAGGTCTCCGTGGAACTCAATACAAAACTCCAGACTTTCCGGT
>PIFL-3
TCGTGTGGGAGTTATTATCTATGATTGGTTGGACATTGCTTGGCTGAAAAACTACTACAACTTTGGGTTTGATCACTTTAATATGACCTGGCAGAAGGTCGGGGTTTCTGGACTTATAGAAAGTCTTCTTGGAAATGTTGGACCTTTTGCTTCAGAAGATTGGATTCTTCCAGATTTAAGCCTACAGGTCTCCGTGGAACTCAATACAAAACTCCAGACTTTCCGGT
>PIFL-1
TCGTGTGGGAGTTATTATCTATGATTGGTTGGACATTGCTTGGCTGAAAAACTACTACAACTTTGGGTTTGATCACTTTAATATGACCTGGCAGAAGGTCGGGGTTTCTGGACTTATAGAAAGTCTTCTTGGAAATGTTGGACCTTTTGCTTCAGAAGATTGGATTCTTCCAGATTTAAGCCTACAGGTCTCCGTGGAACTCAATACAAAACTCCAGACTTTCCGNN
>PIGE-1
TCGTGTGGGAGTTATTATCTATGATTGGTTGGACATTGCTTGGCTGAAAAACTACTACAACTTTGGGTTTGATCACTTTAATATGACCTGGCAGAAGGTCGGGGTTTCTGGACTTATAGAAAGTCTTCTAGGAAATGTTGGACCTTTTGCTTCAGAAGATTGGATTCTTCCAGATTTAAGCCTACAGGTCTCCGTGGAACTCAATACAAAACTCCAGACTTTCCGGT
>PIMN-16
TCGTGTGGGAGTTATTATCTATGATTGGTTGGACATTGCTTGGCTGAAAAACTACTACAACTTTGGGTTTGATCACTTTAATATGACCTGGCAGAAGGTCGGGGTTTCTGGACTTATAGAAAGTCTTCTTGGAAATGTTGGACCTTTTGCTTCAGAAGATTGGATTCTTCCAGATTTAAGCCTACAGGTCTCCGTGGAACTCAATACAAAACTCCAGACTTTCCGGT
>PIMN-18
TCGTGTGGGAGTTATTATCTATGATTGGTTGGACATTGCTTGGCTGAAAAACTACTACAACTTTGGGTTTGATCACTTTAATATGACCTGGCAGAAGGTCGGGGTTTCTGGACTTATAGAAAGTCTTCTTGGAAATGTTGGACCTTTTGCTTCAGAAGATTGGATTCTTCCAGATTTAAGCCTACAGGTCTCCGTGGAACTCAATACAAAACTCCAGACTTTCCGGT
>PIMN-8
TCGTGTGGGAGTTATTATCTATGATTGGTTGGACATTGCTTGGCTGAAAAACTACTACAACTTTGGGTTTGATCACTTTAATATGACCTGGCAGAAGGTCGGGGTTTCTGGACTTATAGAAAGTCTTCTTGGAAATGTTGGACCTTTTGCTTCAGAAGATTGGATTCTTCCAGATTTAAGCCTACAGGTCTCCGTGGAACTCAATACAAAACTCCAGACTTTCCGGT
>PIMN-2
TCGTGTGGGAGTTATTATCTATGATTGGTTGGACATTGCTTGGCTGAAAAACTACTACAACTTTGGGTTTGATCACTTTAATATGACCTGGCAGAAGGTCGGGGTTTCTGGACTTATAGAAAGTCTTCTTGGAAATGTTGGACCTTTTGCTTCAGAAGATTGGATTCTTCCAGATTTAAGCCTACAGGTCTCCGTGGAACTCAATACAAAACTCCAGACTTTCCGGT
>PIMN-14
TCGTGTGGGAGTTATTATCTATGATTGGTTGGACATTGCTTGGCTGAAAAACTACTACAACTTTGGGTTTGATCACTTTAATATGACCTGGCAGAAGGTCGGGGTTTCTGGACTTATAGAAAGTCTTCTTGGAAATGTTGGACCTTTTGCTTCAGAAGATTGGATTCTTCCAGATTTAAGCCTACAGGTCTCCGTGGAACTCAATACAAAACTCCAGACTTTCCGGT
>PIMN-11
TCGTGTGGGAGTTATTATCTATGATTGGTTGGACATTGCTTGGCTGAAAAACTACTACAACTTTGGGTTTGATCACTTTAATATGACCTGGCAGAAGGTCGGGGTTTCTGGACTTATAGAAAGTCTTCTTGGAAATGTTGGACCTTTTGCTTCAGAAGATTGGATTCTTCCAGATTTAAGCCTACAGGTCTCCGTGGAACTCAATACAAAACTCCAGACTTTCCGGT
>PIMN-9
TCGTGTGGGAGTTATTATCTATGATTGGTTGGACATTGCTTGGCTGAAAAACTACTACAACTTTGGGTTTGATCACTTTAATATGACCTGGCAGAAGGTCGGGGTTTCTGGACTTATAGAAAGTCTTCTTGGAAATGTTGGACCTTTTGCTTCAGAAGATTGGATTCTTCCAGATTTAAGCCTACAGGTCTCCGTGGAACTCAATACAAAACTCCAGACTTTCCGGT
>PIMN-13
TCGTGTGGGAGTTATTATCTATGATTGGTTGGACATTGCTTGGCTGAAAAACTACTACAACTTTGGGTTTGATCACTTTAATATGACCTGGCAGAAGGTCGGGGTTTCTGGACTTATAGAAAGTCTTCTTGGAAATGTTGGACCTTTTGCTTCAGAAGATTGGATTCTTCCAGATTTAAGCCTACAGGTCTCCGTGGAACTCAATACAAAACTCCAGACTTTCCGGT
>PIMN-3
TCGTGTGGGAGTTATTATCTATGATTGGTTGGACATTGCTTGGCTGAAAAACTACTACAACTTTGGGTTTGATCACTTTAATATGACCTGGCAGAAGGTCGGGGTTTCTGGACTTATAGAAAGTCTTCTTGGAAATGTTGGACCTTTTGCTTCAGAAGATTGGATTCTTCCAGATTTAAGCCTACAGGTCTCCGTGGAACTCAATACAAAACTCCAGACTTTCCGGT
>PIMN-6
TCGTGTGGGAGTTATTATCTATGATTGGTTGGACATTGCTTGGCTGAAAAACTACTACAACTTTGGGTTTGATCACTTTAATATGACCTGGCAGAAGGTCGGGGTTTCTGGACTTATAGAAAGTCTTCTTGGAAATGTTGGACCTTTTGCTTCAGAAGATTGGATTCTTCCAGATTTAAGCCTACAGGTCTCCGTGGAACTCAATACAAAACTCCAGACTTTCCGGT
>PIMN-5
TCGTGTGGGAGTTATTATCTATGATTGGTTGGACATTGCTTGGCTGAAAAACTACTACAACTTTGGGTTTGATCACTTTAATATGACCTGGCAGAAGGTCGGGGTTTCTGGACTTATAGAAAGTCTTCTTGGAAATGTTGGACCTTTTGCTTCAGAAGATTGGATTCTTCCAGATTTAAGCCTACAGGTCTCCGTGGAACTCAATACAAAACTCCAGACTTTCCGGT
>PIMN-10
TCGTGTGGGAGTTATTATCTATGATTGGTTGGACATTGCTTGGCTGAAAAACTACTACAACTTTGGGTTTGATCACTTTAATATGACCTGGCAGAAGGTCGGGGTTTCTGGACTTATAGAAAGTCTTCTTGGAAATGTTGGACCTTTTGCTTCAGAAGATTGGATTCTTCCAGATTTAAGCCTACAGGTCTCCGTGGAACTCAATACAAAACTCCAGACTTTCCGGT
>PIMN-17
TCGTGTGGGAGTTATTATCTATGATTGGTTGGACATTGCTTGGCTGAAAAACTACTACAACTTTGGGTTTGATCACTTTAATATGACCTGGCAGAAGGTCGGGGTTTCTGGACTTATAGAAAGTCTTCTTGGAAATGTTGGACCTTTTGCTTCAGAAGATTGGATTCTTCCAGATTTAAGCCTACAGGTCTCCGTGGAACTCAATACAAAACTCCAGACTTTCCGGT
>PIMN-1
TCGTGTGGGAGTTATTATCTATGATTGGTTGGACATTGCTTGGCTGAAAAACTACTACAACTTTGGGTTTGATCACTTTAATATGACCTGGCAGAAGGTCGGGGTTTCTGGACTTATAGAAAGTCTTCTTGGAAATGTTGGACCTTTTGCTTCAGAAGATTGGATTCTTCCAGATTTAAGCCTACAGGTCTCCGTGGAACTCAATACAAAACTCCAGACTTTCCGGT
>PIMN-4
TCGTGTGGGAGTTATTATCTATGATTGGTTGGACATTGCTTGGCTGAAAAACTACTACAACTTTGGGTTTGATCACTTTAATATGACCTGGCAGAAGGTCGGGGTTTCTGGACTTATAGAAAGTCTTCTTGGAAATGTTGGACCTTTTGCTTCAGAAGATTGGATTCTTCCAGATTTAAGCCTACAGGTCTCCGTGGAACTCAATACAAAACTCCAGACTTTCCGGT
>PIMN-7
TCGTGTGGGAGTTATTATCTATGATTGGTTGGACATTGCTTGGCTGAAAAACTACTACAACTTTGGGTTTGATCACTTTAATATGACCTGGCAGAAGGTCGGGGTTTCTGGACTTATAGAAAGTCTTCTTGGAAATGTTGGACCTTTTGCTTCAGAAGATTGGATTCTTCCAGATTTAAGCCTACAGGTCTCCGTGGAACTCAATACAAAACTCCAGACTTTCCGGT
>PIMN-12
TCGTGTGGGAGTTATTATCTATGATTGGTTGGACATTGCTTGGCTGAAAAACTACTACAACTTTGGGTTTGATCACTTTAATATGACCTGGCAGAAGGTCGGGGTTTCTGGACTTATAGAAAGTCTTCTTGGAAATGTTGGACCTTTTGCTTCAGAAGATTGGATTCTTCCAGATTTAAGCCTACAGGTCTCCGTGGAACTCAATACAAAACTCCAGACTTTCCGGT
>PIMN-15
TCGTGTGGGAGTTATTATCTATGATTGGTTGGACATTGCTTGGCTGAAAAACTACTACAACTTTGGGTTTGATCACTTTAATATGACCTGGCAGAAGGTCGGGGTTTCTGGACTTATAGAAAGTCTTCTTGGAAATGTTGGACCTTTTGCTTCAGAAGATTGGATTCTTCCAGATTTAAGCCTACAGGTCTCCGTGGAACTCAATACAAAACTCCAGACTTTCCGGT
>PISB-10
TCGTGTGGGAGTTATTATCTATGATTGGTTGGACATTGCTTGGCTGAAAAACTACTACAACTTTGGGTTTGATCACTTTAATATGACCTGGCAGAAGGTCGGGGTTTCTGGACTTATAGAAAGTCTTCTTGGAAATGTTGGACCTTTTGCTTCAGAAGATTGGATTCTTCCAGATTTAAGCCTACAGGTCTCCGTGGAACTCAATACAAAACTCCAGACTTTCCGGT
>PISB-13
TCGTGTGGGAGTTATTATCTATGATTGGTTGGACATTGCTTGGCTGAAAAACTACTACAACTTTGGGTTTGATCACTTTAATATGACCTGGCAGAAGGTCGGGGTTTCTGGACTTATAGAAAGTCTTCTTGGAAATGTTGGACCTTTTGCTTCAGAAGATTGGATTCTTCCAGATTTAAGCCTACAGGTCTCCGTGGAACTCAATACAAAACTCCAGACTTTCCGGT
>PISB-14
TCGTGTGGGAGTTATTATCTATGATTGGTTGGACATTGCTTGGCTGAAAAACTACTACAACTTTGGGTTTGATCACTTTAATATGACCTGGCAGAAGGTCGGGGTTTCTGGACTTATAGAAAGTCTTCTTGGAAATGTTGGACCTTTTGCTTCAGAAGATTGGATTCTTCCAGATTTAAGCCTACAGGTCTCCGTGGAACTCAATACAAAACTCCAGACTTTCCGGT
>PISB-16
TCGTGTGGGAGTTATTATCTATGATTGGTTGGACATTGCTTGGCTGAAAAACTACTACAACTTTGGGTTTGATCACTTTAATATGACCTGGCAGAAGGTCGGGGTTTCTGGACTTATAGAAAGTCTTCTTGGAAATGTTGGACCTTTTGCTTCAGAAGATTGGATTCTTCCAGATTTAAGCCTACAGGTCTCCGTGGAACTCAATACAAAACTCCAGACTTTCCGGT
>PISB-11
TCGTGTGGGAGTTATTATCTATGATTGGTTGGACATTGCTTGGCTGAAAAACTACTACAACTTTGGGTTTGATCACTTTAATATGACCTGGCAGAAGGTCGGGGTTTCTGGACTTATAGAAAGTCTTCTTGGAAATGTTGGACCTTTTGCTTCAGAAGATTGGATTCTTCCAGATTTAAGCCTACAGGTCTCCGTGGAACTCAATACAAAACTCCAGACTTTCCGGT
>PISB-7
TCGTGTGGGAGTTATTATCTATGATTGGTTGGACATTGCTTGGCTGAAAAACTACTACAACTTTGGGTTTGATCACTTTAATATGACCTGGCAGAAGGTCGGGGTTTCTGGACTTATAGAAAGTCTTCTTGGAAATGTTGGACCTTTTGCTTCAGAAGATTGGATTCTTCCAGATTTAAGCCTACAGGTCTCCGTGGAACTCAATACAAAACTCCAGACTTTCCGGT
>PISB-5
TCGTGTGGGAGTTATTATCTATGATTGGTTGGACATTGCTTGGCTGAAAAACTACTACAACTTTGGGTTTGATCACTTTAATATGACCTGGCAGAAGGTCGGGGTTTCTGGACTTATAGAAAGTCTTCTTGGAAATGTTGGACCTTTTGCTTCAGAAGATTGGATTCTTCCAGATTTAAGCCTACAGGTCTCTGTGGAACTCAATACAAAACTCCAGACTTTCCGGT
>PISB-6
TCGTGTGGGAGTTATTATCTATGATTGGTTGGACATTGCTTGGCTGAAAAACTACTACAACTTTGGGTTTGATCACTTTAATATGACCTGGCAGAAGGTCGGGGTTTCTGGACTTATAGAAAGTCTTCTTGGTAATGTTGGACCTTTTGCTTCAGAAGATTGGATTCTTCCAGATTTAAGCCTACAGGTCTCCGTGGAACTCAATACAAAACTCCAGACTTTCCGGT
>PISB-17
TCGTGTGGGAGTTATTATCTATGATTGGTTGGACATTGCTTGGCTGAAAAACTACTACAACTTTGGGTTTGATCACTTTAATATGACCTGGCAGAAGGTCGGGGTTTCTGGACTTATAGAAAGTCTTCTTGGAAATGTTGGACCTTTTGCTTCAGAAGATTGGATTCTTCCAGATTTAAGCCTACAGGTCTCCGTGGAACTCAATACAAAACTCCAGACTTTCCGGT
>PISB-3
TCGTGTGGGAGTTATTATCTATGATTGGTTGGACATTGCTTGGCTGAAAAACTACTACAACTTTGGGTTTGATCACTTTAATATGACCTGGCAGAAGGTCGGGGTTTCTGGACTTATAGAAAGTCTTCTTGGAAATGTTGGACCTTTTGCTTCAGAAGATTGGATTCTTCCAGATTTAAGCCTACAGGTCTCCGTGGAACTCAATACAAAACTCCAGACTTTCCGGT
>PISB-4
TCGTGTGGGAGTTATTATCTATGATTGGTTGGACATTGCTTGGCTGAAAAACTACTACAACTTTGGGTTTGATCACTTTAATATGACCTGGCAGAAGGTCGGGGTTTCTGGACTTATAGAAAGTCTTCTTGGAAATGTTGGACCTTTTGCTTCAGAAGATTGGATTCTTCCAGATTTAAGCCTACAGGTCTCCGTGGAACTCAATACAAAACTCCAGACTTTCCGGT
>PISB-18
TCGTGTGGGAGTTATTATCTATGATTGGTTGGACATTGCTTGGCTGAAAAACTACTACAACTTTGGGTTTGATCACTTTAATATGACCTGGCAGAAGGTCGGGGTTTCTGGACTTATAGAAAGTCTTCTTGGAAATGTTGGACCTTTTGCTTCAGAAGATTGGATTCTTCCAGATTTAAGCCTACAGGTCTCCGTGGAACTCAATACAAAACTCCAGACTTTCCGGT
>PISB-2
TCGTGTGGGAGTTATTATCTATGATTGGTTGGACATTGCTTGGCTGAAAAACTACTACAACTTTGGGTTTGATCACTTTAATATGACCTGGCAGAAGGTCGGGGTTTCTGGACTTATAGAAAGTCTTCTTGGAAATGTTGGACCTTTTGCTTCAGAAGATTGGATTCTTCCAGATTTAAGCCTACAGGTCTCCGTGGAACTCAATACAAAACTCCAGACTTTCCGGT
>PISB-12
TCGTGTGGGAGTTATTATCTATGATTGGTTGGACATTGCTTGGCTGAAAAACTACTACAACTTTGGGTTTGATCACTTTAATATGACCTGGCAGAAGGTCGGGGTTTCTGGACTTATAGAAAGTCTTCTTGGAAATGTTGGACCTTTTGCTTCAGAAGATTGGATTCTTCCAGATTTAAGCCTACAGGTCTCCGTGGAACTCAATACAAAACTCCAGACTTTCCGGT
>PISB-1
TCGTGTGGGAGTTATTATCTATGATTGGTTGGACATTGCTTGGCTGAAAAACTACTACAACTTTGGGTTTGATCACTTTAATATGACCTGGCAGAAGGTCGGGGTTTCTGGACTTATAGAAAGTCTTCTTGGAAATGTTGGACCTTTTGCTTCAGAAGATTGGATTCTTCCAGATTTAAGCCTACAGGTCTCCGTGGAACTCAATACAAAACTCCAGACTTTCCGGT
>PISB-15
TCGTGTGGGAGTTATTATCTATGATTGGTTGGACATTGCTTGGCTGAAAAACTACTACAACTTTGGGTTTGATCACTTTAATATGACCTGGCAGAAGGTCGGGGTTTCTGGACTTATAGAAAGTCTTCTTGGAAATGTTGGACCTTTTGCTTCAGAAGATTGGATTCTTCCAGATTTAAGCCTACAGGTCTCCGTGGAACTCAATACAAAACTCCAGACTTTCCGGT
>PISB-8
TCGTGTGGGAGTTATTATCTATGATTGGTTGGACATTGCTTGGCTGAAAAACTACTACAACTTTGGGTTTGATCACTTTAATATGACCTGGCAGAAGGTCGGGGTTTCTGGACTTATAGAAAGTCTTCTTGGAAATGTTGGACCTTTTGCTTCAGAAGATTGGATTCTTCCAGATTTAAGCCTACAGGTCTCCGTGGAACTCAATACAAAACTCCAGACTTTCCGGT
>PISQ-2
TCGTGTGGGAGTTATTATCTATGATTGGTTGGACATTGCTTGGCTGAAAAACTACTACAACTTTGGGTTTGATCACTTTAATATGACCTGGCAGAAGGTCGGGGTTTCTGGACTTATAGAAAGTCTTCTAGGAAATGTTGGACCTTTTGCTTCAGAAGATTGGATTCTTCCAGATTTAAGCCTACAGGTCTCCGTGGAACTCAATACAAAACTCCAGACTTTCCGGT
>PISQ-1
TCGTGTGGGAGTTATTATCTATGATTGGTTGGACATTGCTTGGCTGAAAAACTACTACAACTTTGGGTTTGATCACTTTAATATGACCTGGCAGAAGGTCGGGGTTTCTGGACTTATAGAAAGTCTTCTAGGAAATGTTGGACCTTTTGCTTCAGAAGATTGGATTCTTCCAGATTTAAGCCTACAGGTCTCCGTGGAACTCAATACAAAACTCCAGACTTTCCGGT
>PIST-13
TCGTGTGGGAGTTATTATCTATGATTGGTTGGACATTGCTTGGCTGAAAAACTACTACAACTTTGGGTTTGATCACTTTAATATGACCTGGCAGAAGGTCGGGGTTTCTGGACTTATAGAAAGTCTTCTTGGAAATGTTGGACCTTTTGCTTCAGAAGATTGGATTCTTCCAGATTTAAGCCTACAGGTCTCCGTGGAACTCAATACAAAACTCCAGACTTTCCGGT
>PIST-3
TCGTGTGGGAGTTATTATCTATGATTGGTTGGACATTGCTTGGCTGAAAAACTACTACAACTTTGGGTTTGATCACTTTAATATGACCTGGCAGAAGGTCGGGGTTTCTGGACTTATAGAAAGTCTTCTTGGAAATGTTGGACCTTTTGCTTCAGAAGATTGGATTCTTCCAGATTTAAGCCTACAGGTCTCCGTGGAACTCAATACAAAACTCCAGACTTTCCGGT
>PIST-4
TCGTGTGGGAGTTATTATCTATGATTGGTTGGACATTGCTTGGCTGAAAAACTACTACAACTTTGGGTTTGATCACTTTAATATGACCTGGCAGAAGGTCGGGGTTTCTGGACTAATAGAAAGTCTTCTTGGAAATGTTGGACCTTTTGCTTCAGAAGATTGGATTCTTCCAGATTTAAGCCTACAGGTCTCCGTGGAACTCAATACAAAACTCCAGACTTTCCGGT
>PIST-10
TCGTGTGGGAGTTATTATCTATGATTGGTTGGACATTGCTTGGCTGAAAAACTACTACAACTTTGGGTTTGATCACTTTAATATGACCTGGCAGAAGGTCGGGGTTTCTGGACTTATAGAAAGTCTTCTTGGAAATGTTGGACCTTTTGCTTCAGAAGATTGGATTCTTCCAGATTTAAGCCTACAGGTCTCCGTGGAACTCAATACAAAACTCCAGACTTTCCGGT
>PIST-9
TCGTGTGGGAGTTATTATCTATGATTGGTTGGACATTGCTTGGCTGAAAAACTACTACAACTTTGGGTTTGATCACTTTAATATGACCTGGCAGAAGGTCGGGGTTTCTGGACTAATAGAAAGTCTTCTTGGAAATGTTGGACCTTTTGCTTCAGAAGATTGGATTCTTCCAGATTTAAGCCTACAGGTCTCCGTGGAACTCAATACAAAACTCCAGACTTTCCGGT
>PIST-11
TCGTGTGGGAGTTATTATCTATGATTGGTTGGACATTGCTTGGCTGAAAAACTACTACAACTTTGGGTTTGATCACTTTAATATGACCTGGCAGAAGGTCGGGGTTTCTGGACTTATAGAAAGTCTTCTTGGAAATGTTGGACCTTTTGCTTCAGAAGATTGGATTCTTCCAGATTTAAGCCTACAGGTCTCCGTGGAACTCAATACAAAACTCCAGACTTTCCGGT
>PICH-X3
TCGTGTGGGAGTTATTATCTATGATTGGTTGGACATTGCTTGGCTGAAAAACTACTACAACTTTGGGTTTGATCACTTTAATATGACCTGGCAGAAGGTCGGGGTTTCTGGACTTATAGAAAGTCTTCTTGGAAATGTTGGACCTTTTGCTTCAGAAGATTGGATTCTTCCAGATTTAAGCCTACAGGTCTCCGTGGAACTCAATACAAAACTCCAGACTTTCCGGT
>PICH-X2
TCGTGTGGGAGTTATTATCTATGATTGGTTGGACATTGCTTGGCTGAAAAACTACTACAACTTTGGGTTTGATCACTTTAATATGACCTGGCAGAAGGTCGGGGTTTCTGGACTTATAGAAAGTCTTCTTGGAAATGTTGGACCTTTTGCTTCAGAAGATTGGATTCTTCCAGATTTAAGCCTACAGGTCTCCGTGGAACTCAATACAAAACTCCAGACTTTCCGGT
>PIST-14
TCGTGTGGGAGTTATTATCTATGATTGGTTGGACATTGCTTGGCTGAAAAACTACTACAACTTTGGGTTTGATCACTTTAATATGACCTGGCAGAAGGTCGGGGTTTCTGGACTAATAGAAAGTCTTCTTGGAAATGTTGGACCTTTTGCTTCAGAAGATTGGATTCTTCCAGATTTAAGCCTACAGGTCTCCGTGGAACTCAATACAAAACTCCAGACTTTCCGGT
>PIST-2
TCGTGTGGGAGTTATTATCTATGATTGGTTGGACATTGCTTGGCTGAAAAACTACTACAACTTTGGGTTTGATCACTTTAATATGACCTGGCAGAAGGTCGGGGTTTCTGGACTTATAGAAAGTCTTCTTGGAAATGTTGGACCTTTTGCTTCAGAAGATTGGATTCTTCCAGATTTAAGCCTACAGGTCTCCGTGGAACTCAATACAAAACTCCAGACTTTCCGGT
>PIST-12
TCGTGTGGGAGTTATTATCTATGATTGGTTGGACATTGCTTGGCTGAAAAACTACTACAACTTTGGGTTTGATCACTTTAATATGACCTGGCAGAAGGTCGGGGTTTCTGGACTTATAGAAAGTCTTCTTGGAAATGTTGGACCTTTTGCTTCAGAAGATTGGATTCTTCCAGATTTAAGCCTACAGGTCTCCGTGGAACTCAATACAAAACTCCAGACTTTCCGGT
>PIST-15
TCGTGTGGGAGTTATTATCTATGATTGGTTGGACATTGCTTGGCTGAAAAACTACTACAACTTTGGGTTTGATCACTTTAATATGACCTGGCAGAAGGTCGGGGTTTCTGGACTTATAGAAAGTCTTCTTGGAAATGTTGGACCTTTTGCTTCAGAAGATTGGATTCTTCCAGATTTAAGCCTACAGGTCTCCGTGGAACTCAATACAAAACTCCAGACTTTCCGGT
>PIST-1
TCGTGTGGGAGTTATTATCTATGATTGGTTGGACATTGCTTGGCTGAAAAACTACTACAACTTTGGGTTTGATCACTTTAATATGACCTGGCAGAAGGTCGGGGTTTCTGGACTTATAGAAAGTCTTCTTGGAAATGTTGGACCTTTTGCTTCAGAAGATTGGATTCTTCCAGATTTAAGCCTACAGGTCTCCGTGGAACTCAATACAAAACTCCAGACTTTCCGGT
>PIST-5
TCGTGTGGGAGTTATTATCTATGATTGGTTGGACATTGCTTGGCTGAAAAACTACTACAACTTTGGGTTTGATCACTTTAATATGACCTGGCAGAAGGTCGGGGTTTCTGGACTTATAGAAAGTCTTCTTGGAAATGTTGGACCTTTTGCTTCAGAAGATTGGATTCTTCCAGATTTAAGCCTACAGGTCTCCGTGGAACTCAATACAAAACTCCAGACTTTCCGGT
>PIST-7
TCGTGTGGGAGTTATTATCTATGATTGGTTGGACATTGCTTGGCTGAAAAACTACTACAACTTTGGGTTTGATCACTTTAATATGACCTGGCAGAAGGTCGGGGTTTCTGGACTTATAGAAAGTCTTCTTGGAAATGTTGGACCTTTTGCTTCAGAAGATTGGATTCTTCCAGATTTAAGCCTACAGGTCTCCGTGGAACTCAATACAAAACTCCAGACTTTCCGGT
>PICH-X1
NNNNNTGGGAGTTATTATCTATGATTGGTTGGACATTGCTTGGCTGAAAAACTACTACAACTTTGGGTTTGATCACTTTAATATGACCTGGCAGAAGGTCGGGGTTTCTGGACTTATAGAAAGTCTTCTTGGAAATGTTGGACCTTTTGCTTCAGAAGATTGGATTCTTCCAGATTTAAGCCTACAGGTCTCCGTGGAACTCAATACAAAACTCCAGACTTTCCGGT
>PIST-6
TCGTGTGGGAGTTATTATCTATGATTGGTTGGACATTGCTTGGCTGAAAAACTACTACAACTTTGGGTTTGATCACTTTAATATGACCTGGCAGAAGGTCGGGGTTTCTGGACTAATAGAAAGTCTTCTTGGAAATGTTGGACCTTTTGCTTCAGAAGATTGGATTCTTCCAGATTTAAGCCTACAGGTCTCCGTGGAACTCAATACAAAACTCCAGACTTTCCGGT
>PIST-8
TCGTGTGGGAGTTATTATCTATGATTGGTTGGACATTGCTTGGCTGAAAAACTACTACAACTTTGGGTTTGATCACTTTAATATGACCTGGCAGAAGGTCGGGGTTTCTGGACTTATAGAAAGTCTTCTTGGAAATGTTGGACCTTTTGCTTCAGAAGATTGGATTCTTCCAGATTTAAGCCTACAGGTCTCCGTGGAACTCAATACAAAACTCCAGACTTTCCGGT
>PIST-19
TCGTGTGGGAGTTATTATCTATGATTGGTTGGACATTGCTTGGCTGAAAAACTACTACAACTTTGGGTTTGATCACTTTAATATGACCTGGCAGAAGGTCGGGGTTTCTGGACTAATAGAAAGTCTTCTTGGAAATGTTGGACCTTTTGCTTCAGAAGATTGGATTCTTCCAGATTTAAGCCTACAGGTCTCCGTGGAACTCAATACAAAACTCCAGACTTTCCGGT
>PILA-19
TCGTGTGGGAGTTATTATCTATGATTGGTTGGACATTGCTTGGCTGAAAAACTACTACAACTTTGGGTTTGATCACTTTAATATGACCTGGCAGAAGGTCGGGGTTTCTGGACTTATAGAAAGTCTTCTTGGAAATGTTGGACCTTTTGCTTCAGAAGATTGGATTCTTCCAGATTTAAGCCTACAGGTCTCCGTGGAACTCAATACAAAACTCCAGACTTTCCGGT
>PILA-23
TCGTGTGGGAGTTATTATCTATGATTGGTTGGACATTGCTTGGCTGAAAAACTACTACAACTTTGGGTTTGATCACTTTAATATGACCTGGCAGAAGGTCGGGGTTTCTGGACTTATAGAAAGTCTTCTTGGAAATGTTGGACCTTTTGCTTCAGAAGATTGGATTCTTCCAGATTTAAGCCTACAGGTCTCCGTGGAACTCAATACAAAACTCCAGACTTTCCGGT
>PILA-24
TCGTGTGGGAGTTATTATCTATGATTGGTTGGACATTGCTTGGCTGAAAAACTACTACAACTTTGGGTTTGATCACTTTAATATGACCTGGCAGAAGGTCGGGGTTTCTGGACTTATAGAAAGTCTTCTTGGAAATGTTGGACCTTTTGCTTCAGAAGATTGGATTCTTCCAGATTTAAGCCTACAGGTCTCCGTGGAACTCAATACAAAACTCCAGACTTTCCGGT
>PILA-20
TCGTGTGGGAGTTATTATCTATGATTGGTTGGACATTGCTTGGCTGAAAAACTACTACAACTTTGGGTTTGATCACTTTAATATGACCTGGCAGAAGGTCGGGGTTTCTGGACTTATAGAAAGTCTTCTTGGAAATGTTGGACCTTTTGCTTCAGAAGATTGGATTCTTCCAGATTTAAGCCTACAGGTCTCCGTGGAACTCAATACAAAACTCCAGACTTTCCGGT
>PILA-29
TCGTGTGGGAGTTATTATCTATGATTGGTTGGACATTGCTTGGCTGAAAAACTACTACAACTTTGGGTTTGATCACTTTAATATGACCTGGCAGAAGGTCGGGGTTTCTGGACTTATAGAAAGTCTTCTTGGAAATGTTGGACCTTTTGCTTCAGAAGATTGGATTCTTCCAGATTTAAGCCTACAGGTCTCCGTGGAACTCAATACAAAACTCCAGACTTTCCGGT
>PILA-26
TCGTGTGGGAGTTATTATCTATGATTGGTTGGACATTGCTTGGCTGAAAAACTACTACAACTTTGGGTTTGATCACTTTAATATGACCTGGCAGAAGGTCGGGGTTTCTGGACTTATAGAAAGTCTTCTTGGAAATGTTGGACCTTTTGCTTCAGAAGATTGGATTCTTCCAGATTTAAGCCTACAGGTCTCCGTGGAACTCAATACAAAACTCCAGACTTTCCGGT
>PILA-18
TCGTGTGGGAGTTATTATCTATGATTGGTTGGACATTGCTTGGCTGAAAAACTACTACAACTTTGGGTTTGATCACTTTAATATGACCTGGCAGAAGGTCGGGGTTTCTGGACTTATAGAAAGTCTTCTTGGAAATGTTGGACCTTTTGCTTCAGAAGATTGGATTCTTCCAGATTTAAGCCTACAGGTCTCCGTGGAACTCAATACAAAACTCCAGACTTTCCGGT
>PILA-28
TCGTGTGGGAGTTATTATCTATGATTGGTTGGACATTGCTTGGCTGAAAAACTACTACAACTTTGGGTTTGATCACTTTAATATGACCTGGCAGAAGGTCGGGGTTTCTGGACTTATAGAAAGTCTTCTTGGAAATGTTGGACCTTTTGCTTCAGAAGATTGGATTCTTCCAGATTTAAGCCTACAGGTCTCCGTGGAACTCAATACAAAACTCCAGACTTTCCGGT
>PILA-21
TCGTGTGGGAGTTATTATCTATGATTGGTTGGACATTGCTTGGCTGAAAAACTACTACAACTTTGGGTTTGATCACTTTAATATGACCTGGCAGAAGGTCGGGGTTTCTGGACTTATAGAAAGTCTTCTTGGAAATGTTGGACCTTTTGCTTCAGAAGATTGGATTCTTCCAGATTTAAGACTACAGGTCTCCGTGGAACTCAATACAAAACTCCAGACTTTCCGGT
>PILA-17
TCGTGTGGGAGTTATTATCTATGATTGGTTGGACATTGCTTGGCTGAAAAACTACTACAACTTTGGGTTTGATCACTTTAATATGACCTGGCAGAAGGTCGGGGTTTCTGGACTTATAGAAAGTCTTCTTGGAAATGTTGGACCTTTTGCTTCAGAAGATTGGATTCTTCCAGATTTAAGCCTACAGGTCTCCGTGGAACTCAATACAAAACTCCAGACTTTCCGGT
>PILA-22
TCGTGTGGGAGTTATTATCTATGATTGGTTGGACATTGCTTGGCTGAAAAACTACTACAACTTTGGGTTTGATCACTTTAATATGACCTGGCAGAAGGTCGGGGTTTCTGGACTTATAGAAAGTCTTCTTGGAAATGTTGGACCTTTTGCTTCAGAAGATTGGATTCTTCCAGATTTAAGCCTACAGGTCTCCGTGGAACTCAATACAAAACTCCAGACTTTCCGGT
>PILA-27
TCGTGTGGGAGTTATTATCTATGATTGGTTGGACATTGCTTGGCTGAAAAACTACTACAACTTTGGGTTTGATCACTTTAATATGACCTGGCAGAAGGTCGGGGTTTCTGGACTTATAGAAAGTCTTCTTGGAAATGTTGGACCTTTTGCTTCAGAAGATTGGATTCTTCCAGATTTAAGCCTACAGGTCTCCGTGGAACTCAATACAAAACTCCAGACTTTCCGGT
>PIAL-AO
TCGTGTGGGAGTTATTATCTATGATTGGTTGGACATTGCTTGGCTGAAAAACTACTACAACTTTGGGTTTGATCACTTTAATATGACCTGGCAGAAGGTCGGGGTTTCTGGACTTATAGAAAGTCTTCTTGGAAATGTTGGACCTTTTGCTTCAGAAGATTGGATTCTTCCAGATTTAAGCCTACAGGTCTCCGTGGAACTCAATACAAAACTCCAGACTTTCCGGT
