# Supplementary material for: An empirical evaluation of two-stage species tree inference strategies using a multilocus dataset from North American pines
Source: BMC Evol Biol. 2014 Mar 29;14:67. doi: 10.1186/1471-2148-14-67 (PMC4021425; doi:10.1186/1471-2148-14-67)
Supplement: Additional file 3 — Zip archive containing data filesDp,Dp,0,Ds,Ds,0, and a description of these files. [file 1471-2148-14-67-S3.zip › DeGiorgioEtAl_2014_AdditionalFile1/Dataset_Dp/CL1646Contig1_01.fas]

>PIAL-12
TTGTTGCATGGTTTGCAGGGGGTTCACTCTCCAGCAGTCGTCGAGCAAAGTTAGCAGCTGTATTAAAGTTCCCTCCCTTGTAGCAAACACCCATGGCATTCAGCAAAGCCAACCTCAAATGGACCTTTTGAAGGTTGCAATGAGTAAAATAGGCTGCAAGCTCTTGCTGTCGAACAGCATCATCCTTAACTTCCTTTCTCTTGACCTCCAGGTCAT
>PIAL-13
TTGTTGCATGGTTTGCAGGGGGTTCACTCTCCAGCAGTCGTCGAGCAAAGTTAGCAGCTGTATTAAAGTTCCCTCCCTTGTAGCAAACACCCATGGCATTCAGCAAAGCCAACCTCAAATGGACCTTTTGAAGGTTGCAATGAGTAAAATAGGCTGCAAGCTCTTGCTGTCGAACAGCATCATCCTTAACTTCCTTTCTCTTGACCTCCAGGTCAT
>PIAL-9
TTGTTGCATGGTTTGCAGGGGGTTCACTCTCCAGCAGTCGTCGAGCAAAGTTAGCAGCTGTATTAAAGTTCCCTCCCTTGTAGCAAACACCCATGGCATTCAGCAAAGCCAACCTCAAATGGACCTTTTGAAGGTTGCAATGAGTAAAATAGGCTGCAAGCTCTTGCTGTCGAACAGCATCATCCTTAACTTCCTTTCTCTTGACCTCCAGGTCAT
>PIAL-17
TTGTTGCATGGTTTGCAGGGGGTTCACTCTCCAGCAGTCGTCGAGCAAAGTTAGCAGCTGTATTAAAGTTCCCTCCCTTGTAGCAAACACCCATGGCATTCAGCAAAGCCAACCTCAAATGGACCTTTTGAAGGTTGCAATGAGTAAAATAGGCTGCAAGCTCTTGCTGTCGAACAGCATCATCCTTAACTTCCTTTCTCTTGACCTCCAGGTCAT
>PIAL-16
TTGTTGCATGGTTTGCAGGGGGTTCACTCTCCAGCAGTCGTCGAGCAAAGTTAGCAGCTGTATTAAAGTTCCCTCCCTTGTAGCAAACACCCATGGCATTCAGCAAAGCCAACCTCAAATGGACCTTTTGAAGGTTGCAATGAGTAAAATAGGCTGCAAGCTCTTGCTGTCGAACAGCATCATCCTTAACTTCCTTTCTCTTGACCTCCAGGTCAT
>PIAL-6
TTGTTGCATGGTTTGCAGGGGGTTCACTCTCCAGCAGTCGTCGAGCAAAGTTAGCAGCTGTATTAAAGTTCCCTCCCTTGTAGCAAACACCCATGGCATTCAGCAAAGCCAACCTCAAATGGACCTTTTGAAGGTTGCAATGAGTAAAATAGGCTGCAAGCTCTTGCTGTCGAACAGCATCATCCTTAACTTCCTTTCTCTTGACCTCCAGGTCAT
>PIAL-15
TTGTTGCATGGTTTGCAGGGGGTTCACTCTCCAGCAGTCGTCGAGCAAAGTTAGCAGCTGTATTAAAGTTCCCTCCCTTGTAGCAAACACCCATGGCATTCAGCAAAGCCAACCTCAAATGGACCTTTTGAAGGTTGCAATGAGTAAAATAGGCTGCAAGCTCTTGCTGTCGAACAGCATCATCCTTAACTTCCTTTCTCTTGACCTCCAGGTCAT
>PIAL-2
TTGTTGCATGGTTTGCAGGGGGTTCACTCTCCAGCAGTCGTCGAGCAAAGTTAGCAGCTGTATTAAAGTTCCCTCCCTTGTAGCAAACACCCATGGCATTCAGCAAAGCCAACCTCAAATGGACCTTTTGAAGGTTGCAATGAGTAAAATAGGCTGCAAGCTCTTGCTGTCGAACAGCATCATCCTTAACTTCCTTTCTCTTGACCTCCAGGTCAT
>PIAL-5
TTGTTGCATGGTTTGCAGGGGGTTCACTCTCCAGCAGTCGTCGAGCAAAGTTAGCAGCTGTATTAAAGTTCCCTCCCTTGTAGCAAACACCCATGGCATTCAGCAAAGCCAACCTCAAATGGACCTTTTGAAGGTTGCAATGAGTAAAATAGGCTGCAAGCTCTTGCTGTCGAACAGCATCATCCTTAACTTCCTTTCTCTTGACCTCCAGGTCAT
>PIAL-8
TTGTTGCATGGTTTGCAGGGGGTTCACTCTCCAGCAGTCGTCGAGCAAAGTTAGCAGCTGTATTAAAGTTCCCTCCCTTGTAGCAAACACCCATGGCATTCAGCAAAGCCAACCTCAAATGGACCTTTTGAAGGTTGCAATGAGTAAAATAGGCTGCAAGCTCTTGCTGTCGAACAGCATCATCCTTAACTTCCTTTCTCTTGACCTCCAGGTCAT
>PIAL-10
TTGTTGCATGGTTTGCAGGGGGTTCACTCTCCAGCAGTCGTCGAGCAAAGTTAGCAGCTGTATTAAAGTTCCCTCCCTTGTAGCAAACACCCATGGCATTCAGCAAAGCCAACCTCAAATGGACCTTTTGAAGGTTGCAATGAGTAAAATAGGCTGCAAGCTCTTGCTGTCGAACAGCATCATCCTTAACTTCCTTTCTCTTGACCTCCAGGTCAT
>PIAL-4
TTGTTGCATGGTTTGCAGGGGGTTCACTCTCCAGCAGTCGTCGAGCAAAGTTAGCAGCTGTATTAAAGTTCCCTCCCTTGTAGCAAACACCCATGGCATTCAGCAAAGCCAACCTCAAATGGACCTTTTGAAGGTTGCAATGAGTAAAATAGGCTGCAAGCTCTTGCTGTCGAACAGCATCATCCTTAACTTCCTTTCTCTTGACCTCCAGGTCAT
>PIAL-7
TTGTTGCATGGTTTGCAGGGGGTTCACTCTCCAGCAGTCGTCGAGCAAAGTTAGCAGCTGTATTAAAGTTCCCTCCCTTGTAGCAAACACCCATGGCATTCAGCAAAGCCAACCTCAAATGGACCTTTTGAAGGTTGCAATGAGTAAAATAGGCTGCAAGCTCTTGCTGTCGAACAGCATCATCCTTAACTTCCTTTCTCTTGACCTCCAGGTCAT
>PIAL-3
TTGTTGCATGGTTTGCAGGGGGTTCACTCTCCAGCAGTCGTCGAGCAAAGTTAGCAGCTGTATTAAAGTTCCCTCCCTTGTAGCAAACACCCATGGCATTCAGCAAAGCCAACCTCAAATGGACCTTTTGAAGGTTGCAATGAGTAAAATAGGCTGCAAGCTCTTGCTGTCGAACAGCATCATCCTTAACTTCCTTTCTCTTGACCTCCAGGTCAT
>PIAY-9
TTGTTGCATGGTTTGCAGGGGGTTCACTCTCCAGCAGTCGTCGAGCAAAGTTAGCAGCTGTATTAAAGTTCCCTCCCTTGTAGCAAACACCCATGGCATTCAGCAAAGCCAACCTCAAATGGACCTTTTGAAGGTTGCAATGAGTAAAATAGGCTGCAAGCTCTTGCTGTCGAACAGCATCATCCTTAACTTCCTTTCTCTTGACCTCCAGGTCAT
>PIAY-15
TTGTTGCATGGTTTGCAGGGGGTTCACTCTCCAGCAGTCGTCGAGCAAAGTTAGCAGCTGTATTAAAGTTCCCTCCCTTGTAGCAAACACCCATGGCATTCAGCAAAGCCAACCTCAAATGGACCTTTTGAAGGTTGCAATGAGTAAAATAGGCTGCAAGCTCTTGCTGTCGAACAGCATCATCCTTAACTTCCTTTCTCTTGACCTCCAGGTCAT
>PIAY-17
TTGTTGCATGGTTTGCAGGGGGTTCACTCTCCAGCAGTCGTCGAGCAAAGTTAGCAGCTGTATTAAAGTTCCCTCCCTTGTAGCAAACACCCATGGCATTCAGCAAAGCCAACCTCAAATGGACCTTTTGAAGGTTGCAATGAGTAAAATAGGCTGCAAGCTCTTGCTGTCGAACAGCATCATCCTTAACTTCCTTTCTCTTGACCTCCAGGTCAT
>PIAY-14
TTGTTGCATGGTTTGCAGGGGGTTCACTCTCCAGCAGTCGTCGAGCAAAGTTAGCAGCTGTATTAAAGTTCCCTCCCTTGTAGCAAACACCCATGGCATTCAGCAAAGCCAACCTCAAATGGACCTTTTGAAGGTTGCAATGAGTAAAATAGGCTGCAAGCTCTTGCTGTCGAACAGCATCATCCTTAACTTCCTTTCTCTTGACCTCCAGGTCAT
>PIAY-19
TTGTTGCATGGTTTGCAGGGGGTTCACTCTCCAGCAGTCGTCGAGCAAAGTTAGCAGCTGTATTAAAGTTCCCTCCCTTGTAGCAAACACCCATGGCATTCAGCAAAGCCAACCTCAAATGGACCTTTTGAAGGTTGCAATGAGTAAAATAGGCTGCAAGCTCTTGCTGTCGAACAGCATCATCCTTAACTTCCTTTCTCTTGACCTCCAGGTCAT
>PIAY-10
TTGTTGCATGGTTTGCAGGGGGTTCACTCTCCAGCAGTCGTCGAGCAAAGTTAGCAGCTGTATTAAAGTTCCCTCCCTTGTAGCAAACACCCATGGCATTCAGCAAAGCCAACCTCAAATGGACCTTTTGAAGGTTGCAATGAGTAAAATAGGCTGCAAGCTCTTGCTGTCGAACAGCATCATCCTTAACTTCCTTTCTCTTGACCTCCAGGTCAT
>PIAY-7
TTGTTGCATGGTTTGCAGGGGGTTCACTCTCCAGCAGTCGTCGAGCAAAGTTAGCAGCTGTATTAAAGTTCCCTCCCTTGTAGCAAACACCCATGGCATTCAGCAAAGCCAACCTCAAATGGACCTTTTGAAGGTTGCAATGAGTAAAATAGGCTGCAAGCTCTTGCTGTCGAACAGCATCATCCTTAACTTCCTTTCTCTTGACCTCCAGGTCAT
>PIAY-2
TTGTTGCATGGTTTGCAGGGGGTTCACTCTCCAGCAGTCGTCGAGCAAAGTTAGCAGCTGTATTAAAGTTCCCTCCCTTGTAGCAAACACCCATGGCATTCAGCAAAGCCAACCTCAAATGGACCTTTTGAAGGTTGCAATGAGTAAAATAGGCTGCAAGCTCTTGCTGTCGAACAGCATCATCCTTAACTTCCTTTCTCTTGACCTCCAGGTCAT
>PIAY-6
TTGTTGCATGGTTTGCAGGGGGTTCACTCTCCAGCAGTCGTCGAGCAAAGTTAGCAGCTGTATTAAAGTTCCCTCCCTTGTAGCAAACACCCATGGCATTCAGCAAAGCCAACCTCAAATGGACCTTTTGAAGGTTGCAATGAGTAAAATAGGCTGCAAGCTCTTGCTGTCGAACAGCATCATCCTTAACTTCCTTTCTCTTGACCTCCAGGTCAT
>PIAY-3
TTGTTGCATGGTTTGCAGGGGGTTCACTCTCCAGCAGTCGTCGAGCAAAGTTAGCAGCTGTATTAAAGTTCCCTCCCTTGTAGCAAACACCCATGGCATTCAGCAAAGCCAACCTCAAATGGACCTTTTGAAGGTTGCAATGAGTAAAATAGGCTGCAAGCTCTTGCTGTCGAACAGCATCATCCTTAACTTCCTTTCTCTTGACCTCCAGGTCAT
>PIAY-1
TTGTTGCATGGTTTGCAGGGGGTTCACTCTCCAGCAGTCGTCGAGCAAAGTTAGCAGCTGTATTAAAGTTCCCTCCCTTGTAGCAAACACCCATGGCATTCAGCAAAGCCAACCTCAAATGGACCTTTTGAAGGTTGCAATGAGTAAAATAGGCTGCAAGCTCTTGCTGTCGAACAGCATCATCCTTAACTTCCTTTCTCTTGACCTCCAGGTCAT
>PIAY-13
TTGTTGCATGGTTTGCAGGGGGTTCACTCTCCAGCAGTCGTCGAGCAAAGTTAGCAGCTGTATTAAAGTTCCCTCCCTTGTAGCAAACACCCATGGCATTCAGCAAAGCCAACCTCAAATGGACCTTTTGAAGGTTGCAATGAGTAAAATAGGCTGCAAGCTCTTGCTGTCGAACAGCATCATCCTTAACTTCCTTTCTCTTGACCTCCAGGTCAT
>PIAY-5
TTGTTGCATGGTTTGCAGGGGGTTCACTCTCCAGCAGTCGTCGAGCAAAGTTAGCAGCTGTATTAAAGTTCCCTCCCTTGTAGCAAACACCCATGGCATTCAGCAAAGCCAACCTCAAATGGACCTTTTGAAGGTTGCAATGAGTAAAATAGGCTGCAAGCTCTTGCTGTCGAACAGCATCATCCTTAACTTCCTTTCTCTTGACCTCCAGGTCAT
>PIAY-16
TTGTTGCATGGTTTGCAGGGGGTTCACTCTCCAGCAGTCGTCGAGCAAAGTTAGCAGCTGTATTAAAGTTCCCTCCCTTGTAGCAAACACCCATGGCATTCAGCAAAGCCAACCTCAAATGGACCTTTTGAAGGTTGCAATGAGTAAAATAGGCTGCAAGCTCTTGCTGTCGAACAGCATCATCCTTAACTTCCTTTCTCTTGACCTCCAGGTCAT
>PIAY-4
TTGTTGCATGGTTTGCAGGGGGTTCACTCTCCAGCAGTCGTCGAGCAAAGTTAGCAGCTGTATTAAAGTTCCCTCCCTTGTAGCAAACACCCATGGCATTCAGCAAAGCCAACCTCAAATGGACCTTTTGAAGGTTGCAATGAGTAAAATAGGCTGCAAGCTCTTGCTGTCGAACAGCATCATCCTTAACTTCCTTTCTCTTGACCTCCAGGTCAT
>PIAY-18
TTGTTGCATGGTTTGCAGGGGGTTCACTCTCCAGCAGTCGTCGAGCAAAGTTAGCAGCTGTATTAAAGTTCCCTCCCTTGTAGCAAACACCCATGGCATTCAGCAAAGCCAACCTCAAATGGACCTTTTGAAGGTTGCAATGAGTAAAATAGGCTGCAAGCTCTTGCTGTCGAACAGCATCATCCTTAACTTCCTTTCTCTTGACCTCCAGGTCAT
>PIAY-8
TTGTTGCATGGTTTGCAGGGGGTTCACTCTCCAGCAGTCGTCGAGCAAAGTTAGCAGCTGTATTAAAGTTCCCTCCCTTGTAGCAAACACCCATGGCATTCAGCAAAGCCAACCTCAAATGGACCTTTTGAAGGTTGCAATGAGTAAAATAGGCTGCAAGCTCTTGCTGTCGAACAGCATCATCCTTAACTTCCTTTCTCTTGACCTCCAGGTCAT
>PIBU-1
TTGTTGCATGGTTTGCAGGGGGTTCACTCTCCAGCAGTCGTCGAGCAAAGTTAGCAGCTGTATTAAAGTTCCCTCCCTTGTAGCAAACACCCATGGCATTCAGCAAAGCCAACCTCAAATGGACCTTTTGAAGGTTGCAATGAGTGAAATAGGCTGCAAGCTCTTGCTGTCGAACAGCATCATCCTTAACTTCCTTTCTCTTGACCTCCAGGTCAT
>PIFL-8
TTGTTGCATGGTTTGCAGGGGGTTCACTCTCCAGCAGTCGTCGAGCAAAGTTAGCAGCTGTATTAAAGTTCCCTCCCTTGTAGCAAACACCCATGGCATTCAGCAAAGCCAACCTCAAATGGACCTTTTGAAGGTTGCAATGAGTAAAATAGGCTGCAAGCTCTTGCTGTCGAACAGCATCATCCTTAACTTCCTTTCTCTTGACCTCCAGGTCAT
>PIFL-1
TTGTTGCATGGTTTGCAGGGGGTTCACTCTCCAGCAGTCGTCGAGCAAAGTTAGCAGCTGTATTAAAGTTCCCTCCCTTGTAGCAAACACCCATGGCATTCAGCAAAGCCAACCTCAAATGGACCTTTTGAAGGTTGCAATGAGTAAAATAGGCTGCAAGCTCTTGCTGTCGAACAGCATCATCCTTAACTTCCTTTCTCTTGACCTCCAGGTCAT
>PIFL-5
TTGTTGCATGGTTTGCAGGGGGTTCACTCTCCAGCAGTCGTCGAGCAAAGTTAGCAGCTGTATTAAAGTTCCCTCCCTTGTAGCAAACACCCATGGCATTCAGCAAAGCCAACCTCAAATGGACCTTTTGAAGGTTGCAATGAGTAAAATAGGCTGCAAGCTCTTGCTGTCGAACAGCATCATCCTTAACTTCCTTTCTCTTGACCTCGAGGTCAT
>PIFL-17
TTGTTGCATGGTTTGCAGGGGGTTCACTCTCCAGCAGTCGTCGAGCAAAGTTAGCAGCTGTATTAAAGTTCCCTCCCTTGTAGCAAACACCCATGGCATTCAGCAAAGCCAACCTCAAATGGACCTTTTGAAGGTTGCAATGAGTAAAATAGGCTGCAAGCTCTTGCTGTCGAACAGCATCATCCTTAACTTCCTTTCTCTTGACCTCCAGGTCAT
>PIFL-4
TTGTTGCATGGTTTGCAGGGGGTTCACTCTCCAGCAGTCGTCGAGCAAAGTTAGCAGCTGTATTAAAGTTCCCTCCCTTGTAGCAAACACCCATGGCATTCAGCAAAGCCAACCTCAAATGGACCTTTTGAAGGTTGCAATGAGTAAAATAGGCTGCAAGCTCTTGCTGTCGAACAGCATCATCCTTAACTTCCTTTCTCTTGACCTCCAGGTCAT
>PIFL-15
TTGTTGCATGGTTTGCAGGGGGTTCACTCTCCAGCAGTCGTCGAGCAAAGTTAGCAGCTGTATTAAAGTTCCCTCCCTTGTAGCAAACACCCATGGCATTCAGCAAAGCCAACCTCAAATGGACCTTTTGAAGGTTGCAATGAGTAAAATAGGCTGCAAGCTCTTGCTGTCGAACAGCATCATCCTTAACTTCCTTTCTCTTGACCTCCAGGTCAT
>PIFL-10
TTGTTGCATGGTTTGCAGGGGGTTCACTCTCCAGCAGTCGTCGAGCAAAGTTAGCAGCTGTATTAAAGTTCCCTCCCTTGTAGCAAACACCCATGGCATTCAGCAAAGCCAACCTCAAATGGACCTTTTGAAGGTTGCAATGAGTAAAATAGGCTGCAAGCTCTTGCTGTCGAACAGCATCATCCTTAACTTCCTTTCTCTTGACGTCCAGGTCAT
>PIFL-2
TTGTTGCATGGTTTGCAGGGGGTTCACTCTCCAGCAGTCGTCGAGCAAAGTTAGCAGCTGTATTAAAGTTCCCTCCCTTGTAGCAAACACCCATGGCATTCAGCAAAGCCAACCTCAAATGGACCTTTTGAAGGTTGCAATGAGTAAAATAGGCTGCAAGCTCTTGCTGTCGAACAGCATCATCCTTAACTTCCTTTCTCTTGACCTCCAGGTCAT
>PIFL-14
TTGTTGCATGGTTTGCAGGGGGTTCATTCTCCAGCAGTCGTCGAGCAAAGTTAGCAGCTGTATTAAAGTTCCCTCCCTTGTAGCAAACACCCATGGCATTCAGCAAAGCCAACCTCAAATGGACCTTTTGAAGGTTGCAATGAGTAAAATAGGCTGCAAGCTCTTGCTGTCGAACAGCATCATCCTTAACTTCCTTTCTCTTGACCTCCAGGTCAT
>PIFL-3
TTGTTGCATGGTTTGCAGGGGGTTCACTCTCCAGCAGTCGTCGAGCAAAGTTAGCAGCTGTATTAAAGTTCCCTCCCTTGTAGCAAACACCCATGGCATTCAGCAAAGCCAACCTCAAATGGACCTTTTGAAGGTTGCAATGAGTAAAATAGGCTGCAAGCTCTTGCTGTCGAACAGCATCATCCTTAACTTCCTTTCTCTTGACCTCCAGGTCAT
>PIFL-13
TTGTTGCATGGTTTGCAGGGGGTTCACTCTCCAGCAGTCGTCGAGCAAAGTTAGCAGCTGTATTAAAGTTCCCTCCCTTGTAGCAAACACCCATGGCATTCAGCAAAGCCAACCTCAAATGGACCTTTTGAAGGTTGCAATGAGTAAAATAGGCTGCAAGCTCTTGCTGTCGAACAGCATCATCCTTAACTTCCTTTCTCTTGACCTCCAGGTCAT
>PIFL-16
TTGTTGCATGGTTTGCAGGGGGTTCACTCTCCAGCAGTCGTCGAGCAAAGTTAGCAGCTGTATTAAAGTTCCCTCCCTTGTAGCAAACACCCATGGCATTCAGCAAAGCCAACCTCAAATGGACCTTTTGAAGGTTGCAATGAGTAAAATAGGCTGCAAGCTCTTGCTGTCGAACAGCATCATCCTTAACTTCCTTTCTCTTGACCTCCAGGTCAT
>PIFL-12
TTGTTGCATGGTTTGCAGGGGGTTCACTCTCCAGCAGTCGTCGAGCAAAGTTAGCAGCTGTATTAAAGTTCCCTCCCTTGTAGCAAACACCCATGGCATTCAGCAAAGCCAACCTCAAATGGACCTTTTGAAGGTTGCAATGAGTAAAATAGGCTGCAAGCTCTTGCTGTCGAACAGCATCATCCTTAACTTCCTTTCTCTTGACCTCCAGGTCAT
>PIGE-1
TTGTTGCATGGTTTGCAGGGGGTTCACTCTCCAGCAGTCGTCGAGCAAAGTTAGCAGCTGTATTAAAGTTCCCTCCCTTGTAGCAAACACCCATGGCATTCAGCAAAGCCAACCTCAAATGGACCTTTTGAAGGTTGCAATGAGTAAAATAGGCCGCAAGCTCTTGCTGTCGAACAGCATCATCCTTAACTTCCTTTCTCTTGACCTCCAGGTCAT
>PIGE-2
TTGTTGCATGGTTTGCAGGGGGTTCACTCTCCAGCAGTCGTCGAGCAAAGTTAGCAGCTGTATTAAAGTTCCCTCCCTTGTAGCAAACACCCATGGCATTCAGCAAAGCCAACCTCAAATGGACCTTTTGAAGGTTGCAATGAGTAAAATAGGCTGCAAGCTCTTGCTGTCGAACAGCATCATCCTTAACTTCCTTTCTCTTGACCTCCAGGTCAT
>PIMN-5
TTGTTGCATGGTTTGCAGGGGGTTCACTCTCCAGCAGTCGTCGAGCAAAGTTAGCAGCTGTATTAAAGTTCCCTCCCTTGTAGCAAACACCCATGGCATTCAGCAAAGCCAACCTCAAATGGACCTTTTGAAGGTTGCAATGAGTAAAATAGGCTGCAAGCTCTTGCTGTCGAACAGCATCATCCTTAACTTCCTTTCTCTTGACCTCCAGGTCAT
>PIMN-17
TTGTTGCATGGTTTGCAGGGGGTTCACTCTCCAGCAGTCGTCGAGCAAAGTTAGCAGCTGTATTAAAGTTCCCTCCCTTGTAGCAAACACCCATGGCATTCAGCAAAGCCAACCTCAAATGGACCTTTTGAAGGTTGCAATGAGTAAAATAGGCTGCAAGCTCTTGCTGTCGAACAGCATCATCCTTAACTTCCTTTCTCTTGACCTCCAGGTCAT
>PIMN-2
TTGTTGCATGGTTTGCAGGGGGTTCACTCTCCAGCAGTCGTCGAGCAAAGTTAGCAGCTGTATTAAAGTTCCCTCCCTTGTAGCAAACACCCATGGCATTCAGCAAAGCCAACCTCAAATGGACCTTTTGAAGGTTGCAATGAGTAAAATAGGCTGCAAGCTCTTGCTGTCGAACAGCATCATCCTTAACTTCCTTTCTCTTGACCTCCAGGTCAT
>PIMN-7
TTGTTGCATGGTTTGCAGGGGGTTCACTCTCCAGCAGTCGTCGAGCAAAGTTAGCAGCTGTATTAAAGTTCCCTCCCTTGTAGCAAACACCCATGGCATTCAGCAAAGCCAACCTCAAATGGACCTTTTGAAGGTTGCAATGAGTAAAATAGGCTGCAAGCTCTTGCTGTCGAACAGCATCATCCTTAACTTCCTTTCTCTTGACCTCCAGGTCAT
>PIMN-10
TTGTTGCATGGTTTGCAGGGGGTTCACTCTCCAGCAGTCGTCGAGCAAAGTTAGCAGCTGTATTAAAGTTCCCTCCCTTGTAGCAAACACCCATGGCATTCAGCAAAGCCAACCTCAAATGGACCTTTTGAAGGTTGCAATGAGTAAAATAGGCTGCAAGCTCTTGCTGTCGAACAGCATCATCCTTAACTTCCTTTCTCTTGACCTCCAGGTCAT
>PIMN-8
TTGTTGCATGGTTTGCAGGGGGTTCACTCTCCAGCAGTCGTCGAGCAAAGTTAGCAGCTGTATTAAAGTTCCCTCCCTTGTAGCAAACACCCATGGCATTCAGCAAAGCCAACCTCAAATGGACCTTTTGAAGGTTGCAATGAGTAAAATAGGCTGCAAGCTCTTGCTGTCGAACAGCATCATCCTTAACTTCCTTTCTCTTGACCTCCAGGTCAT
>PIMN-14
TTGTTGCATGGTTTGCAGGGGGTTCACTCTCCAGCAGTCGTCGAGCAAAGTTAGCAGCTGTATTAAAGTTCCCTCCCTTGTAGCAAACACCCATGGCATTCAGCAAAGCCAACCTCAAATGGACCTTTTGAAGGTTGCAATGAGTAAAATAGGCTGCAAGCTCTTGCTGTCGAACAGCATCATCCTTAACTTCCTTTCTCTTGACCTCCAGGTCAT
>PIMN-11
TTGTTGCATGGTTTGCAGGGGGTTCACTCTCCAGCAGTCGTCGAGCAAAGTTAGCAGCTGTATTAAAGTTCCCTCCCTTGTAGCAAACACCCATGGCATTCAGCAAAGCCAACCTCAAATGGACCTTTTGAAGGTTGCAATGAGTAAAATAGGCTGCAAGCTCTTGCTGTCGAACAGCATCATCCTTAACTTCCTTTCTCTTGACCTCCAGGTCAT
>PIMN-12
TTGTTGCATGGTTTGCAGGGGGTTCACTCTCCAGCAGTCGTCGAGCAAAGTTAGCAGCTGTATTAAAGTTCCCTCCCTTGTAGCAAACACCCATGGCATTCAGCAAAGCCAACCTCAAATGGACCTTTTGAAGGTTGCAATGAGTAAAATAGGCTGCAAGCTCTTGCTGTCGAACAGCATCATCCTTAACTTCCTTTCTCTTGACCTCCAGGTCAT
>PIMN-1
TTGTTGCATGGTTTGCAGGGGGTTCACTCTCCAGCAGTCGTCGAGCAAAGTTAGCAGCTGTATTAAAGTTCCCTCCCTTGTAGCAAACACCCATGGCATTCAGCAAAGCCAACCTCAAATGGACCTTTTGAAGGTTGCAATGAGTAAAATAGGCTGCAAGCTCTTGCTGTCGAACAGCATCATCCTTAACTTCCTTTCTCTTGACCTCCAGGTCAT
>PIMN-18
TTGTTGCATGGTTTGCAGGGGGTTCACTCTCCAGCAGTCGTCGAGCAAAGTTAGCAGCTGTATTAAAGTTCCCTCCCTTGTAGCAAACACCCATGGCATTCAGCAAAGCCAACCTCAAATGGACCTTTTGAAGGTTGCAATGAGTAAAATAGGCTGCAAGCTCTTGCTGTCGAACAGCATCATCCTTAACTTCCTTTCTCTTGACCTCCAGGTCAT
>PIMN-4
TTGTTGCATGGTTTGCAGGGGGTTCACTCTCCAGCAGTCGTCGAGCAAAGTTAGCAGCTGTATTAAAGTTCCCTCCCTTGTAGCAAACACCCATGGCATTCAGCAAAGCCAACCTCAAATGGACCTTTTGAAGGTTGCAATGAGTAAAATAGGCTGCAAGCTCTTGCTGTCGAACAGCATCATCCTTAACTTCCTTTCTCTTGACCTCCAGGTCAT
>PIMN-16
TTGTTGCATGGTTTGCAGGGGGTTCACTCTCCAGCAGTCGTCGAGCAAAGTTAGCAGCTGTATTAAAGTTCCCTCCCTTGTAGCAAACACCCATGGCATTCAGCAAAGCCAACCTCAAATGGACCTTTTGAAGGTTGCAATGAGTAAAATAGGCTGCAAGCTCTTGCTGTCGAACAGCATCATCCTTAACTTCCTTTCTCTTGACCTCCAGGTCAT
>PIMN-13
TTGTTGCATGGTTTGCAGGGGGTTCACTCTCCAGCAGTCGTCGAGCAAAGTTAGCAGCTGTATTAAAGTTCCCTCCCTTGTAGCAAACACCCATGGCATTCAGCAAAGCCAACCTCAAATGGACCTTTTGAAGGTTGCAATGAGTAAAATAGGCTGCAAGCTCTTGCTGTCGAACAGCATCATCCTTAACTTCCTTTCTCTTGACCTCCAGGTCAT
>PIMN-6
TTGTTGCATGGTTTGCAGGGGGTTCACTCTCCAGCAGTCGTCGAGCAAAGTTAGCAGCTGTATTAAAGTTCCCTCCCTTGTAGCAAACACCCATGGCATTCAGCAAAGCCAACCTCAAATGGACCTTTTGAAGGTTGCAATGAGTAAAATAGGCTGCAAGCTCTTGCTGTCGAACAGCATCATCCTTAACTTCCTTTCTCTTGACCTCCAGGTCAT
>PIMN-9
TTGTTGCATGGTTTGCAGGGGGTTCACTCTCCAGCAGTCGTCGAGCAAAGTTAGCAGCTGTATTAAAGTTCCCTCCCTTGTAGCAAACACCCATGGCATTCAGCAAAGCCAACCTCAAATGGACCTTTTGAAGGTTGCAATGAGTAAAATAGGCTGCAAGCTCTTGCTGTCGAACAGCATCATCCTTAACTTCCTTTCTCTTGACCTCCAGGTCAT
>PIMN-15
TTGTTGCATGGTTTGCAGGGGGTTCACTCTCCAGCAGTCGTCGAGCAAAGTTAGCAGCTGTATTAAAGTTCCCTCCCTTGTAGCAAACACCCATGGCATTCAGCAAAGCCAACCTCAAATGGACCTTTTGAAGGTTGCAATGAGTAAAATAGGCTGCAAGCTCTTGCTGTCGAACAGCATCATCCTTAACTTCCTTTCTCTTGACCTCCAGGTCAT
>PISB-14
TTGTTGCATGGTTTGCAGGGGGTTCACTCTCCAGCAGTCGTCGAGCAAAGTTAGCAGCTGTATTAAAGTTCCCTCCCTTGTAGCAAACACCCATGGCATTCAGCAAAGCCAACCTCAAATGGACCTTTTGAAGGTTGCAATGAGTAAAATAGGCTGCAAGCTCTTGCTGTCGAACAGCATCATCCTTAACTTCCTTTCTCTTGACCTCCAGGTCAT
>PISB-11
TTGTTGCATGGTTTGCAGGGGGTTCACTCTCCAGCAGTCGTCGAGCAAAGTTAGCAGCTGTATTAAAGTTCCCTCCCTTGTAGCAAACACCCATGGCATTCAGCAAAGCCAACCTCAAATGGACCTTTTGAAGGTTGCAATGAGTAAAATAGGCTGCAAGCTCTTGCTGTCGAACAGCATCATCCTTAACTTCCTTTCTCTTGACCTCCAGGTCAT
>PISB-1
TTGTTGCATGGTTTGCAGGGGGTTCACTCTCCAGCAGTCGTCGAGCAAAGTTAGCAGCTGTATTAAAGTTCCCTCCCTTGTAGCAAACACCCATGGCATTCAGCAAAGCCAACCTCAAATGGACCTTTTGAAGGTTGCAATGAGTAAAATAGGCTGCAAGCTCTTGCTGTCGAACAGCATCATCCTTAACTTCCTTTCTCTTGACCTCCAGGTCAT
>PISB-18
TTGTTGCATGGTTTGCAGGGGGTTCACTCTCCAGCAGTCGTCGAGCAAAGTTAGCAGCTGTATTAAAGTTCCCTCCCTTGTAGCAAACACCCATGGCATTCAGCAAAGCCAACCTCAAATGGACCTTTTGAAGGTTGCAATGAGTAAAATAGGCTGCAAGCTCTTGCTGTCGAACAGCATCATCCTTAACTTCCTTTCTCTTGACCTCCAGGTCAT
>PISB-8
TTGTTGCATGGTTTGCAGGGGGTTCACTCTCCAGCAGTCGTCGAGCAAAGTTAGCAGCTGTATTAAAGTTCCCTCCCTTGTAGCAAACACCCATGGCATTCAGCAAAGCCAACCTCAAATGGACCTTTTGAAGGTTGCAATGAGTAAAATAGGCTGCAAGCTCTTGCTGTCGAACAGCATCATCCTTAACTTCCTTTCTCTTGACCTCCAGGTCAT
>PISB-12
TTGTTGCATGGTTTGCAGGGGGTTCACTCTCCAGCAGTCGTCGAGCAAAGTTAGCAGCTGTATTAAAGTTCCCTCCCTTGTAGCAAACACCCATGGCATTCAGCAAAGCCAACCTCAAATGGACCTTTTGAAGGTTGCAATGAGTAAAATAGGCTGCAAGCTCTTGCTGTCGAACAGCATCATCCTTAACTTCCTTTCTCTTGACCTCCAGGTCAT
>PISB-4
TTGTTGCATGGTTTGCAGGGGGTTCACTCTCCAGCAGTCGTCGAGCAAAGTTAGCAGCTGTATTAAAGTTCCCTCCCTTGTAGCAAACACCCATGGCATTCAGCAAAGCCAACCTCAAATGGACCTTTTGAAGGTTGCAATGAGTAAAATAGGCTGCAAGCTCTTGCTGTCGAACAGCATCATCCTTAACTTCCTTTCTCTTGACCTCCAGGTCAT
>PISB-6
TTGTTGCATGGTTTGCAGGGGGTTCACTCTCCAGCAGTCGTCGAGCAAAGTTAGCAGCTGTATTAAAGTTCCCTCCCTTGTAGCAAACACCCATGGCATTCAGCAAAGCCAACCTCAAATGGACCTTTTGAAGGTTGCAATGAGTAAAATAGGCTGCAAGCTCTTGCTGTCGAACAGCATCATCCTTAACTTCCTTTCTCTTGACCTCCAGGTCAT
>PISB-13
TTGTTGCATGGTTTGCAGGGGGTTCACTCTCCAGCAGTCGTCGAGCAAAGTTAGCAGCTGTATTAAAGTTCCCTCCCTTGTAGCAAACACCCATGGCATTCAGCAAAGCCAACCTCAAATGGACCTTTTGAAGGTTGCAATGAGTAAAATAGGCTGCAAGCTCTTGCTGTCGAACAGCATCATCCTTAACTTCCTTTCTCTTGACCTCCAGGTCAT
>PISB-15
TTGTTGCATGGTTTGCAGGGGGTTCACTCTCCAGCAGTCGTCGAGCAAAGTTAGCAGCTGTATTAAAGTTCCCTCCCTTGTAGCAAACACCCATGGCATTCAGCAAAGCCAACCTCAAATGGACCTTTTGAAGGTTGCAATGAGTAAAATAGGCTGCAAGCTCTTGCTGTCGAACAGCATCATCCTTAACTTCCTTTCTCTTGACCTCCAGGTCAT
>PISB-3
TTGTTGCATGGTTTGCAGGGGGTTCACTCTCCAGCAGTCGTCGAGCAAAGTTAGCAGCTGTATTAAAGTTCCCTCCCTTGTAGCAAACACCCATGGCATTCAGCAAAGCCAACCTCAAATGGACCTTTTGAAGGTTGCAATGAGTAAAATAGGCTGCAAGCTCTTGCTGTCGAACAGCATCATCCTTAACTTCCTTTCTCTTGACCTCCAGGTCAT
>PISB-16
TTGTTGCATGGTTTGCAGGGGGTTCACTCTCCAGCAGTCGTCGAGCAAAGTTAGCAGCTGTATTAAAGTTCCCTCCCTTGTAGCAAACACCCATGGCATTCAGCAAAGCCAACCTCAAATGGACCTTTTGAAGGTTGCAATGAGTAAAATAGGCTGCAAGCTCTTGCTGTCGAACAGCATCATCCTTAACTTCCTTTCTCTTGACCTCCAGGTCAT
>PISB-7
TTGTTGCATGGTTTGCAGGGGGTTCACTCTCCAGCAGTCGTCGAGCAAAGTTAGCAGCTGTATTAAAGTTCCCTCCCTTGTAGCAAACACCCATGGCATTCAGCAAAGCCAACCTCAAATGGACCTTTTGAAGGTTGCAATGAGTAAAATAGGCTGCAAGCTCTTGCTGTCGAACAGCATCATCCTTAACTTCCTTTCTCTTGACCTCCAGGTCAT
>PISB-17
TTGTTGCATGGTTTGCAGGGGGTTCACTCTCCAGCAGTCGTCGAGCAAAGTTAGCAGCTGTATTAAAGTTCCCTCCCTTGTAGCAAACACCCATGGCATTCAGCAAAGCCAACCTCAAATGGACCTTTTGAAGGTTGCAATGAGTAAAATAGGCTGCAAGCTCTTGCTGTCGAACAGCATCATCCTTAACTTCCTTTCTCTTGACCTCCAGGTCAT
>PISB-10
TTGTTGCATGGTTTGCAGGGGGTTCACTCTCCAGCAGTCGTCGAGCAAAGTTAGCAGCTGTATTAAAGTTCCCTCCCTTGTAGCAAACACCCATGGCATTCAGCAAAGCCAACCTCAAATGGACCTTTTGAAGGTTGCAATGAGTAAAATAGGCTGCAAGCTCTTGCTGTCGAACAGCATCATCCTTAACTTCCTTTCTCTTGACCTCCAGGTCAT
>PISB-5
TTGTTGCATGGTTTGCAGGGGGTTCACTCTCCAGCAGTCGTCGAGCAAAGTTAGCAGCTGTATTAAAGTTCCCTCCCTTGTAGCAAACACCCATGGCATTCAGCAAAGCCAACCTCAAATGGACCTTTTGAAGGTTGCAATGAGTAAAATAGGCTGCAAGCTCTTGCTGTCGAACAGCATCATCCTTAACTTCCTTTCTCTTGACCTCCAGGTCAT
>PISQ-2
TTGTTGCATGGTTTGCAGGGGGTTCACTCTCCAGCAGTCGTCGAGCAAAGTTAGCAGCTGTATTAAAGTTCCCTCCCTTGTAGCAAACACCCATGGCATTCAGCAAAGCCAACCTCAAATGGACCTTTTGAAGGTTGCAATGAGTAAAATAGGCTGCAAGCTCTTGCTGTCGAACAGCATCATCCTTAACTTCCTTTCTCTTGACCTCCAGGTCAT
>PISQ-1
TTGTTGCATGGTTTGCAGGGGGTTCACTCTCCAGCAGTCGTCGAGCAAAGTTAGCAGCTGTATTAAAGTTCCCTCCCTTGTAGCAAACACCCATGGCATTCAGCAAAGCCAACCTCAAATGGACCTTTTGAAGGTTGCAATGAGTAAAATAGGCTGCAAGCTCTTGCTGTCGAACAGCATCATCCTTAACTTCCTTTCTCTTGACCTCCAGGTCAT
>PIST-3
TTGTTGCATGGTTTGCAGGGGGTTCACTCTCCAGCAGTCGTCGAGCAAAGTTAGCAGCTGTATTAAAGTTCCCTCCCTTGTAGCAAACACCCATGGCATTCAGCAAAGCCAACCTCAAATGGACCTTTTGAAGGTTGCAATGAGTAAAATAGGCTGCAAGCTCTTGCTGTCGAACAGCATCATCCTTAACTTCCTTTCTCTTGACCTCCAGGTCAT
>PIST-6
TTGTTGCATGGTTTGCAGGGGGTTCACTCTCCAGCAGTCGTCGAGCAAAGTTAGCAGCTGTATTAAAGTTCCCTCCCTTGTAGCAAACACCCATGGCATTCAGCAAAGCCAACCTCAAATGGACCTTTTGAAGGTTGCAATGAGTAAAATAGGCTGCAAGCTCTTGCTGTCGAACAGCATCATCCTTAACTTCCTTTCTCTTGACCTCCAGGTCAT
>PICH-X3
TTGTTGCATGGTTTGCAGGGGGTTCACTCTCCAGCAGTCGTCGAGCAAAGTTAGCAGCTGTATTAAAGTTCCCTCCCTTGTAGCAAACACCCATGGCATTCAGCAAAGCCAACCTCAAATGGACCTTTTGAAGGTTGCAATGAGTAAAATAGGCTGCAAGCTCTTGCTGTCGAACAGCATCATCCTTAACTTCCTTTCTCTTGACCTCCAGGTCAT
>PICH-X1
TTGTTGCATGGTTTGCAGGGGGTTCACTCTCCAGCAGTCGTCGAGCAAAGTTAGCAGCTGTATTAAAGTTCCCTCCCTTGTAGCAAACACCCATGGCATTCAGCAAAGCCAACCTCAAATGGACCTTTTGAAGGTTGCAATGAGTAAAATAGGCTGCAAGCTCTTGCTGTCGAACAGCATCATCCTTAACTTCCTTTCTCTTGACCTCCAGGTCAT
>PIST-12
TTGTTGCATGGTTTGCAGGGGGTTCACTCTCCAGCAGTCGTCGAGCAAAGTTAGCAGCTGTATTAAAGTTCCCTCCCTTGTAGCAAACACCCATGGCATTCAGCAAAGCCAACCTCAAATGGACCTTTTGAAGGTTGCAATGAGTAAAATAGGCTGCAAGCTCTTGCTGTCGAACAGCATCATCCTTAACTTCCTTTCTCTTGACCTCCAGGTCAT
>PIST-4
TTGTTGCATGGTTTGCAGGGGGTTCACTCTCCAGCAGTCGTCGAGCAAAGTTAGCAGCAGTATTAAAGTTCCCTCCCTTGTAGCAAACACCCATGGCATTCAGCAAAGCCAACCTCAAATGGACCTTTTGAAGGTTGCAATGAGTAAAATAGGCTGCAAGCTCTTGCTGTCGAACAGCATCATCCTTAACTTCCTTTCTCTTGACCTCCAGGTCAT
>PIST-15
TTGTTGCATGGTTTGCAGGGGGTTCACTCTCCAGCAGTCGTCGAGCAAAGTTAGCAGCTGTATTAAAGTTCCCTCCCTTGTAGCAAACACCCATGGCATTCAGCAAAGCCAACCTCAAATGGACCTTTTGAAGGTTGCAATGAGTAAAATAGGCTGCAAGCTCTTGCTGTCGAACAGCATCATCCTTAACTTCCTTTCTCTTGACCTCCAGGTCAT
>PIST-7
TTGTTGCATGGTTTGCAGGGGGTTCACTCTCCAGCAGTCGTCGAGCAAAGTTAGCAGCTGTATTAAAGTTCCCTCCCTTGTAGCAAACACCCATGGCATTCAGCAAAGCCAACCTCAAATGGACCTTTTGAAGGTTGCAATGAGTAAAATAGGCTGCAAGCTCTTGCTGTCGAACAGCATCATCCTTAACTTCCTTTCTCTTGACCTCCAGGTCAT
>PIST-11
TTGTTGCATGGTTTGCAGGGGGTTCACTCTCCAGCAGTCGTCGAGCAAAGTTAGCAGCTGTATTAAAGTTCCCTCCCTTGTAGCAAACACCCATGGCATTCAGCAAAGCCAACCTCAAATGGACCTTTTGAAGGTTGCAATGAGTAAAATAGGCTGCAAGCTCTTGCTGTCGAACAGCATCATCCTTAACTTCCTTTCTCTTGACCTCCAGGTCAT
>PIST-1
TTGTTGCATGGTTTGCAGGGGGTTCACTCTCCAGCAGTCGTCGAGCAAAGTTAGCAGCTGTATTAAAGTTCCCTCCCTTGTAGCAAACACCCATGGCATTCAGCAAAGCCAACCTCAAATGGACCTTTTGAAGGTTGCAATGAGTAAAATAGGCTGCAAGCTCTTGCTGTCGAACAGCATCATCCTTAACTTCCTTTCTCTTGACCTCCAGGTCAT
>PIST-19
TTGTTGCATGGTTTGCAGGGGGTTCACTCTCCAGCAGTCGTCGAGCAAAGTTAGCAGCTGTATTAAAGTTCCCTCCCTTGTAGCAAACACCCATGGCATTCAGCAAAGCCAACCTCAAATGGACCTTTTGAAGGTTGCAATGAGTAAAATAGGCTGCAAGCTCTTGCTGTCGAACAGCATCATCCTTAACTTCCTTTCTCTTGACCTCCAGGTCAT
>PIST-9
TTGTTGCATGGTTTGCAGGGGGTTCACTCTCCAGCAGTCGTCGAGCAAAGTTAGCAGCTGTATTAAAGTTCCCTCCCTTGTAGCAAACACCCATGGCATTCAGCAAAGCCAACCTCAAATGGACCTTTTGAAGGTTGCAATGAGTAAAATAGGCTGCAAGCTCTTGCTGTCGAACAGCATCATCCTTAACTTCCTTTCTCTTGACCTCCAGGTCAT
>PIST-5
TTGTTGCATGGTTTGCAGGGGGTTCACTCTCCAGCAGTCGTCGAGCAAAGTTAGCAGCTGTATTAAAGTTCCCTCCCTTGTAGCAAACACCCATGGCATTCAGCAAAGCCAACCTCAAATGGACCTTTTGAAGGTTGCAATGAGTAAAATAGGCTGCAAGCTCTTGCTGTCGAACAGCATCATCCTTAACTTCCTTTCTCTTGACCTCCAGGTCAT
>PIST-14
TTGTTGCATGGTTTGCAGGGGGTTCACTCTCCAGCAGTCGTCGAGCAAAGTTAGCAGCAGTATTAAAGTTCCCTCCCTTGTAGCAAACACCCATGGCATTCAGCAAAGCCAACCTCAAATGGACCTTTTGAAGGTTGCAATGAGTAAAATAGGCTGCAAGCTCTTGCTGTCGAACAGCATCATCCTTAACTTCCTTTCTCTTGACCTCCAGGTCAT
>PIST-10
TTGTTGCATGGTTTGCAGGGGGTTCACTCTCCAGCAGTCGTCGAGCAAAGTTAGCAGCTGTATTAAAGTTCCCTCCCTTGTAGCAAACACCCATGGCATTCAGCAAAGCCAACCTCAAATGGACCTTTTGAAGGTTGCAATGAGTAAAATAGGCTGCAAGCTCTTGCTGTCGAACAGCATCATCCTTAACTTCCTTTCTCTTGACCTCCAGGTCAT
>PIST-8
TTGTTGCATGGTTTGCAGGGGGTTCACTCTCCAGCAGTCGTCGAGCAAAGTTAGCAGCTGTATTAAAGTTCCCTCCCTTGTAGCAAACACCCATGGCATTCAGCAAAGCCAACCTCAAATGGACCTTTTGAAGGTTGCAATGAGTAAAATAGGCTGCAAGCTCTTGCTGTCGAACAGCATCATCCTTAACTTCCTTTCTCTTGACCTCCAGGTCNN
>PIST-2
TTGTTGCATGGTTTGCAGGGGGTTCACTCTCCAGCAGTCGTCGAGCAAAGTTAGCAGCAGTATTAAAGTTCCCTCCCTTGTAGCAAACACCCATGGCATTCAGCAAAGCCAACCTCAAATGGACCTTTTGAAGGTTGCAATGAGTAAAATAGGCTGCAAGCTCTTGCTGTCGAACAGCATCATCCTTAACTTCCTTTCTCTTGACCTCCAGGTCAT
>PIST-13
TTGTTGCATGGTTTGCAGGGGGTTCACTCTCCAGCAGTCGTCGAGCAAAGTTAGCAGCTGTATTAAAGTTCCCTCCCTTGTAGCAAACACCCATGGCATTCAGCAAAGCCAACCTCAAATGGACCTTTTGAAGGTTGCAATGAGTAAAATAGGCTGCAAGCTCTTGCTGTCGAACAGCATCATCCTTAACTTCCTTTCTCTTGACCTCCAGGTCAT
>PILA-21
TTGTTGCATGGTTTGCAGGGGGTTCACTCTCCAGCAGTCGTCGAGCAAAGTTAGCAGCTGTATTAAAGTTCCCTCCCTTGTAGCAAACACCCATGGCATTCAGCAAAGCCAACCTCAAATGGACCTTTTGAAGGTTGCAATGAGTAAAATAGGCTGCAAGCTCTTGCTGTCGAACAGCATCATCCTTAACTTCCTTTCTCTTGACCTCCAGGTCAT
>PILA-23
TTGTTGCATGGTTTGCAGGGGGTTCACTCTCCAGCAGTCGTCGAGCAAAGTTAGCAGCTGTATTAAAGTTCCCTCCCTTGTAGCAAACACCCATGGCATTCAGCAAAGCCAACCTCAAATGGACCTTTTGAAGGTTGCAATGAGTAAAATAGGCTGCAAGCTCTTGCTGTCGAACAGCATCATCCTTAACTTCCTTTCTCTTGACCTCCAGGTCAT
>PILA-24
TTGTTGCATGGTTTGCAGGGGGTTCACTCTCCAGCAGTCGTCGAGCAAAGTTAGCAGCTGTATTAAAGTTCCCTCCCTTGTAGCAAACACCCATGGCATTCAGCAAAGCCAACCTCAAATGGACCTTTTGAAGGTTGCAATGAGTAAAATAGGCTGCAAGCTCTTGCTGTCGAACAGCATCATCCTTAACTTCCTTTCTCTTGACCTCCAGGTCAT
>PILA-20
TTGTTGCATGGTTTGCAGGGGGTTCACTCTCCAGCAGTCGTCGAGCAAAGTTAGCAGCTGTATTAAAGTTCCCTCCCTTGTAGCAAACACCCATGGCATTCAGCAAAGCCAACCTCAAATGGACCTTTTGAAGGTTGCAATGAGTAAAATAGGCTGCAAGCTCTTGCTGTCGAACAGCATCATCCTTAACTTCCTTTCTCTTGACCTCCAGGTCAT
>PILA-18
TTGTTGCATGGTTTGCAGGGGGTTCACTCTCCAGCAGTCGTCGAGCAAAGTTAGCAGCTGTATTAAAGTTCCCTCCCTTGTAGCAAACACCCATGGCATTCAGCAAAGCCAACCTCAAATGGACCTTTTGAAGGTTGCAATGAGTAAAATAGGCTGCAAGCTCTTGCTGTCGAACAGCATCATCCTTAACTTCCTTTCTCTTGACCTCCAGGTCAT
>PILA-29
TTGTTGCATGGTTTGCAGGGGGTTCACTCTCCAGCAGTCGTCGAGCAAAGTTAGCAGCTGTATTAAAGTTCCCTCCCTTGTAGCAAACACCCATGGCATTCAGCAAAGCCAACCTCAAATGGACCTTTTGAAGGTTGCAATGAGTAAAATAGGCTGCAAGCTCTTGCTGTCGAACAGCATCATCCTTAACTTCCTTTCTCTTGACCTCCAGGTCAT
>PILA-19
TTGTTGCATGGTTTGCAGGGGGTTCACTCTCCAGCAGTCGTCGAGCAAAGTTAGCAGCTGTATTAAAGTTCCCTCCCTTGTAGCAAACACCCATGGCATTCAGCAAAGCCAACCTCAAATGGACCTTTTGAAGGTTGCAATGAGTAAAATAGGCTGCAAGCTCTTGCTGTCGAACAGCATCATCCTTAACTTCCTTTCTCTTGACCTCCAGGTCAT
>PILA-17
TTGTTGCATGGTTTGCAGGGGGTTCACTCTCCAGCAGTCGTCGAGCAAAGTTAGCAGCTGTATTAAAGTTCCCTCCCTTGTAGCAAACACCCATGGCATTCAGCAAAGCCAACCTCAAATGGACCTTTTGAAGGTTGCAATGAGTAAAATAGGCTGCAAGCTCTTGCTGTCGAACAGCATCATCCTTAACTTCCTTTCTCTTGACCTCCAGGTCAT
>PILA-22
TTGTTGCATGGTTTGCAGGGGGTTCACTCTCCAGCAGTCGTCGAGCAAAGTTAGCAGCTGTATTAAAGTTCCCTCCCTTGTAGCAAACACCCATGGCATTCAGCAAAGCCAACCTCAAATGGACCTTTTGAAGGTTGCAATGAGTAAAATAGGCTGCAAGCTCTTGCTGTCGAACAGCATCATCCTTAACTTCCTTTCTCTTGACCTCCAGGTCAT
>PILA-26
TTGTTGCATGGTTTGCAGGGGGTTCACTCTCCAGCAGTCGTCGAGCAAAGTTAGCAGCTGTATTAAAGTTCCCTCCCTTGTAGCAAACACCCATGGCATTCAGCAAAGCCAACCTCAAATGGACCTTTTGAAGGTTGCAATGAGTAAAATAGGCTGCAAGCTCTTGCTGTCGAACAGCATCATCCTTAACTTCCTTTCTCTTGACCTCCAGGTCAT
>PILA-27
TTGTTGCATGGTTTGCAGGGGGTTCACTCTCCAGCAGTCGTCGAGCAAAGTTAGCAGCTGTATTAAAGTTCCCTCCCTTGTAGCAAACACCCATGGCATTCAGCAAAGCCAACCTCAAATGGACCTTTTGAAGGTTGCAATGAGTAAAATAGGCTGCAAGCTCTTGCTGTCGAACAGCATCATCCTTAACTTCCTTTCTCTTGACCTCCAGGTCAT
>PILA-28
TTGTTGCATGGTTTGCAGGGGGTTCACTCTCCAGCAGTCGTCGAGCAAAGTTAGCAGCTGTATTAAAGTTCCCTCCCTTGTAGCAAACACCCATGGCATTCAGCAAAGCCAACCTCAAATGGACCTTTTGAAGGTTGCAATGAGTAAAATAGGCTGCAAGCTCTTGCTGTCGAACAGCATCATCCTTAACTTCCTTTCTCTTGACCTCCAGGTCAT
>PIAL-AO
TTGTTGCATGGTTTGCAGGGGGTTCACTCTCCAGCAGTCGTCGAGCAAAGTTAGCAGCTGTATTAAAGTTCCCTCCCTTGTAGCAAACACCCATGGCATTCAGCAAAGCCAACCTCAAATGGACCTTTTGAAGGTTGCAATGAGTAAAATAGGCTGCAAGCTCTTGCTGTCGAACAGCATCATCCTTAACTTCCTTTCTCTTGACCTCCAGGTCAT
