# Supplementary material for: An empirical evaluation of two-stage species tree inference strategies using a multilocus dataset from North American pines
Source: BMC Evol Biol. 2014 Mar 29;14:67. doi: 10.1186/1471-2148-14-67 (PMC4021425; doi:10.1186/1471-2148-14-67)
Supplement: Additional file 3 — Zip archive containing data filesDp,Dp,0,Ds,Ds,0, and a description of these files. [file 1471-2148-14-67-S3.zip › DeGiorgioEtAl_2014_AdditionalFile1/Dataset_Dp/CL1669Contig1_04.fas]

>PIAL-7
GGCCAGTACCCCTCCTCTTCCTAATGTGAGAGTCTAAAATGTATCACATTGACTTGCTGCTATCCTAAACGAAGCCGCAGAAACTGTTT-CAGAGATCCGTCACAGAAAAGTGAATTCAACTGGTTGCACAAAGATATTAGCTAGGGTAGCCTAACTTGGTCCGTCCCCAAGCCCAGGAGGCATCCCGAGGCTTTGGGCAAGATTTTGGGTCATAG
>PIAL-10
GGCCAGTACCCCTCCTCTTCCTAATGTGAGAGTCTAAAATGTATCACATTGACTTGCTGCTATCCTAAACGAAGCCGCAGAAACTGTTT-CAGAGATCTGTCACAGAAAAGTGAATTCAACTGGTTGCACAAAGATATTAGCTAGGGTAGCCTAACTTGGTCCGTCCCCAAGCCCAGGAGGCATCCCGAGGCTTTGGGCAAGATTTTGGGTCATAG
>PIAL-2
GGCCAGTACCCCTCCTCTTCCTAATGTGAGAGTCTAAAATGTATCACATTGACTTGCTGCTATCCTAAACGAAGCCGCAGAAACTGTTT-CAGAGATCTGTCACAGAAAAGTGAATTCAACTGGTTGCACAAAGATATTAGCTAGGGTAGCCTAACTTGGTCCGTCCCCAAGCCCAGGAGGCATCCCGAGGCTTTGGGCAAGATTTTGGGTCATAG
>PIAL-6
GGCCAGTACCCCTCCTCTTCCTAATGTGAGAGTCTAAAATGTATCACATTGACTTGCTGCTATCCTAAACGAAGCCGCAGAAACTGTTT-CAGAGATCTGTCACAGAAAAGTGAATTCAACTGGTTGCACAAAGATATTAGCTAGGGTAGCCTAACTTGGTCCGTCCCCAAGCCCAGGAGGCATCCCGAGGCTTTGGGCAAGATTTTGGGTCATAG
>PIAL-13
GGCCAGTACCCCTCCTCTTCCTAATGTGAGAGTCTAAAATGTATCACATTGACTTGCTGCTATCCTAAACGAAGCCGCAGAAACTGTTT-CAGAGATCTGTCACAGAAAAGTGAATTCAACTGGTTGCACAAAGATATTAGCTAGGGTAGCCTAACTTGGTCCGTCCCCAAGCCCAGGAGGCATCCCGAGGCTTTGGGCAAGATTTTGGGTCATAG
>PIAL-17
GGCCAGTACCCCTCCTCTTCCTAATGTGAGAGTCTAAAATGTATCACATTGACTTGCTGCTATCCTAAACGAAGCCGCAGAAACTGTTT-CAGAGATCTGTCACAGAAAAGTGAATTCAACTGGTTGCACAAAGATATTAGCTAGGGTAGCCTAACTTGGTCCGTCCCCAAGCCCAGGAGGCATCCCGAGGCTTTGGGCAAGATTTTGGGTCATAG
>PIAL-12
GGCCAGTACCCCTCCTCTTCCTAATGTGAGAGTCTAAAATGTATCACATTGACTTGCTGCTATCCTAAACGAAGCCGCAGAAACTGTTT-CAGAGATCTGTCACAGAAAAGTGAATTCAACTGGTTGCACAAAGATATTAGCTAGGGTAGCCTAACTTGGTCCGTCCCCAAGCCCAGGAGGCATCCCGAGGCTTTGGGCAAGATTTTGGGTCATAG
>PIAL-3
GGCCAGTACCCCTCCTCTTCCTAATGTGAGAGTCTAAAATGTATCACATTGACTTGCTGCTATCCTAAACGAAGCCGCAGAAACTGTTT-CAGAGATCTGTCACAGAAAAGTGAATTCAACTGGTTGCACAAAGATATTAGCTAGGGTAGCCTAACTTGGTCCGTCCCCAAGCCCAGGAGGCATCCCGAGGCTTTGGGCAAGATTTTGGGTCATAG
>PIAL-5
GGCCAGTACCCCTCCTCTTCCTAATGTGAGAGTCTAAAATGTATCACATTGACTTGCTGCTATCCTAAACGAAGCCGCAGAAACTGTTT-CAGAGATCTGTCACAGAAAAGTGAATTCAACTGGTTGCACAAAGATATTAGCTAGGGTAGCCTAACTTGGTCCGTCCCCAAGCCCAGGAGGCATCCCGAGGCTTTGGGCAAGATTTTGGGTCATAG
>PIAL-9
GGCCAGTACCCCTCCTCTTCCTAATGTGAGAGTCTAAAATGTATCACATTGACTTGCTGCTATCCTAAACGAAGCCGCAGAAACTGTTT-CAGAGATCTGTCACAGAAAAGTGAATTCAACTGGTTGCACAAAGATATTAGCTAGGGTAGCCTAACTTGGTCCGTCCCCAAGCCCAGGAGGCATCCCGAGGCTTTGGGCAAGATTTTGGGTCATAG
>PIAL-15
GGCCAGTACCCCTCCTCTTCCTAATGTGAGAGTCTAAAATGTATCACATTGACTTGCTGCTATCCTAAACGAAGCCGCAGAAACTGTTT-CAGAGATCCGTCACAGAAAAGTGAATTCAACTGGTTGCACAAAGATATTAGCTAGGGTAGCCTAACTTGGTCCGTCCCCAAGCCCAGGAGGCATCCCGAGGCTTTGGGCAAGATTTTGGGTCATAG
>PIAL-4
GGCCAGTACCCCTCCTCTTCCTAATGTGAGAGTCTAAAATGTATCACATTGACTTGCTGCTATCCTAAACGAAGCCGCAGAAACTGTTT-CAGAGATCTGTCACAGAAAAGTGAATTCAACTGGTTGCACAAAGATATTAGCTAGGGTAGCCTAACTTGGTCCGTCCCCAAGCCCAGGAGGCATCCCGAGGCTTTGGGCAAGATTTTGGGTCATAG
>PIAL-8
GGCCAGTACCCCTCCTCTTCCTAATGTGAGAGTCTAAAATGTATCACATTGACTTGCTGCTATCCTAAACGAAGCCGCAGAAACTGTTT-CAGAGATCTGTCACAGAAAAGTGAATTCAACTGGTTGCACAAAGATATTAGCTAGGGTAGCCTAACTTGGTCCGTCCCCAAGCCCAGGAGGCATCCCGAGGCTTTGGGCAAGATTTTGGGTCATAG
>PIAL-16
GGCCAGTACCCCTCCTCTTCCTAATGTGAGAGTCTAAAATGTATCACATTGACTTGCTGCTATCCTAAACGAAGCCGCAGAAACTGTTT-CAGAGATCTGTCACAGAAAAGTGAATTCAACTGGTTGCACAAAGATATTAGCTAGGGTAGCCTAACTTGGTCCGTCCCCAAGCCCAGGAGGCATCCCGAGGCTTTGGGCAAGATTTTGGGTCATAG
>PIAY-13
GGCCAGTACCCCTCCTCTTCCTAATGTGAGAGTCTAAAATGTATCACATTGACTTGCTGCTATCCTAAACGAAGCCGCAGAAACTGTTT-CAGAGATCCGTCACAGAAAAGTGAATTCAACTGGTTGCACAAAGATATTAGCTAGGGTAGCCTAACTTGGTCCGTCCCCAAGCCCAGGAGGCATCCCGAGGCTTTGGGCAAGATTTTGGGTCATAG
>PIAY-1
GGCCAGTACCCCTCCTCTTCCTAATGTGAGAGTCTAAAATGTATCACATTGACTTGCTGCTATCCTAAACGAAGCCGCAGAAACTGTTT-CAGAGATCCGTCACAGAAAAGTGAATTCAACTGGTTGCACAAAGATATTAGCTAGGGTAGCCTAACTTGGTCCGTCCCCAAGCCCAGGAGGCATCCCGAGGCTTTGGGCAAGATTTTGGGTCATAG
>PIAY-6
GGCCAGTACCCCTCCTCTTCCTAATGTGAGAGTCTAAAATGTATCACATTGACTTGCTGCTATCCTAAACGAAGCCGCAGAAACTGTTT-CAGAGATCCGTCACAGAAAAGTGAATTCAACTGGTTGCACAAAGATATTAGCTAGGGTAGCCTAACTTGGTCCGTCCCCAAGCCCAGGAGGCATCCCGAGGCTTTGGGCAAGATTTTGGGTCATAG
>PIAY-9
GGCCAGTACCCCTCCTCTTCCTAATGT--GAGTCTAAAATGTATCACATTGACTTGCTGCTATCCTAAACGAAGCCGCAGAAACTGTTT-CAGAGATCCGTCACAGAAAAGTGAATTCAACTGGTTGCACAAAGATATTAGCTAGGGTAGCCTAACTTGGTCCGTCCCCAAGCCCAGGAGGCATCCCGAGGCTTTGGGCAAGATTTTGGGTCATAG
>PIAY-8
GGCCAGTACCCCTCCTCTTCCTAATGTGAGAGTCTAAAATGTATCACATTGACTTGCTGCTATCCTAAACGAAGCCGCAGAAACTGTTT-CAGAGATCCGTCACAGAAAAGTGAATTCAACTGGTTGCACAAAGATATTAGCTAGGGTAGCCTAACTTGGTCCGTCCCCAAGCCCAGGAGGCATCCCGAGGCTTTGGGCAAGATTTTGGGTCATAG
>PIAY-15
GGCCAGTACCCCTCCTCTTCCTAATGTGAGAGTCTAAAATGTATCACATTGACTTGCTGCTATCCTAAACGAAGCCGCAGAAACTGTTT-CAGAGATCCGTCACAGAAAAGTGAATTCAACTGGTTGCACAAAGATATTAGCTAGGGTAGCCTAACTTGGTCCGTCCCCAAGCCCAGGAGGCATCCCGAGGCTTTGGGCAAGATTTTGGGTCATAG
>PIAY-17
GGCCAGTACCCCTCCTCTTCCTAATGTGAGAGTCTAAAATGTATCACATTGACTTGCTGCTATCCTAAACGAAGCCGCAGAAACTGTTT-CAGAGATCCGTCACAGAAAAGTGAATTCAACTGGTTGCACAAAGATATTAGCTAGGGTAGCCTAACTTGGTCCGTCCCCAAGCCCAGGAGGCATCCCGAGGCTTTGGGCAAGATTTTGGGTCATAG
>PIAY-5
GGCCAGTACCCCTCCTCTTCCTAATGTGAGAGTCTAAAATGTATCACATTGACTTGCTGCTATCCTAAACGAAGCCGCAGAAACTGTTT-CAGAGATCCGTCACAGAAAAGTGAATTCAACTGGTTGCACAAAGATATTAGCTAGGGTAGCCTAACTTGGTCCGTCCCCAAGCCCAGGAGGCATCCCGAGGCTTTGGGCAAGATTTTGGGTCATAG
>PIAY-2
GGCCAGTACCCCTCCTCTTCCTAATGTGAGAGTCTAAAATGTATCACATTGACTTGCTGCTATCCTAAACGAAGCCGCAGAAACTGTTT-CAGAGATCCGTCACAGAAAAGTGAATTCAACTGGTTGCACAAAGATATTAGCTAGGGTAGCCTAACTTGGTCCGTCCCCAAGCCCAGGAGGCATCCCGAGGCTTTGGGCAAGATTTTGGGTCATAG
>PIAY-16
GGCCAGTACCCCTCCTCTTCCTAATGTGAGAGTCTAAAATGTATCACATTGACTTGCTGCTATCCTAAACGAAGCCGCAGAAACTGTTT-CAGAGATCCGTCACAGAAAAGTGAATTCAACTGGTTGCACAAAGATATTAGCTAGGGTAGCCTAACTTGGTCCGTCCCCAAGCCCAGGAGGCATCCCGAGGCTTTGGGCAAGATTTTGGGTCATAG
>PIAY-18
GGCCAGTACCCCTCCTCTTCCTAATGTGAGAGTCTAAAATGTATCACATTGACTTGCTGCTATCCTAAACGAAGCCGCAGAAACTGTTT-CAGAGATCCGTCACAGAAAAGTGAATTCAACTGGTTGCACAAAGATATTAGCTAGGGTAGCCTAACTTGGTCCGTCCCCAAGCCCAGGAGGCATCCCGAGGCTTTGGGCAAGATTTTGGGTCATAG
>PIAY-19
GGCCAGTACCCCTCCTCTTCCTAATGTGAGAGTCTAAAATGTATCACATTGACTTGCTGCTATCCTAAACGAAGCCGCAGAAACTGTTT-CAGAGATCCGTCACAGAAAAGTGAATTCAACTGGTTGCACAAAGATATTAGCTAGGGTAGCCTAACTTGGTCCGTCCCCAAGCCCAGGAGGCATCCCGAGGCTTTGGGCAAGATTTTGGGTCATAG
>PIAY-7
GGCCAGTACCCCTCCTCTTCCTAATGTGAGAGTCTAAAATGTATCACATTGACTTGCTGCTATCCTAAACGAAGCCGCAGAAACTGTTT-CAGAGATCCGTCACAGAAAAGTGAATTCAACTGGTTGCACAAAGATATTAGCTAGGGTAGCCTAACTTGGTCCGTCCCCAAGCCCAGGAGGCATCCCGAGGCTTTGGGCAAGATTTTGGGTCATAG
>PIAY-4
GGCCAGTACCCCTCCTCTTCCTAATGTGAGAGTCTAAAATGTATCACATTGACTTGCTGCTATCCTAAACGAAGCCGCAGAAACTGTTT-CAGAGATCCGTCACAGAAAAGTGAATTCAACTGGTTGCACAAAGATATTAGCTAGGGTAGCCTAACTTGGTCCGTCCCCAAGCCCAGGAGGCATCCCGAGGCTTTGGGCAAGATTTTGGGTCATAG
>PIAY-3
GGCCAGTACCCCTCCTCTTCCTAATGTGAGAGTCTAAAATGTATCACATTGACTTGCTGCTATCCTAAACGAAGCCGCAGAAACTGTTT-CAGAGATCCGTCACAGAAAAGTGAATTCAACTGGTTGCACAAAGATATTAGCTAGGGTAGCCTAACTTGGTCCGTCCCCAAGCCCAGGAGGCATCCCGAGGCTTTGGGCAAGATTTTGGGTCATAG
>PIBU-1
GGCCAGTACCCCTCCTCTTCCTAATGTGAGAGTCTAAAATGTATCACATTGACTTGCTGCTATCCTAAACGAAGCCGCAGAAACTGTTT-GAGAGATCTGTCACAGAAAAGTGAATTCAACTGGTTGCACAAAGATATTAGCTAGGGTAGCCTAACTTGGTCCGTCCCCCAGCCCAGGAGGCATCCCGAGGCTTTGGGCAAGATTTTGGGTCATAG
>PIFL-15
GGCCAGTACCCCTCCTCTTCCTAATGTGAGAGTCTAAAATGTATCACATTGACTTGCTGCTATCCTAAACGAAGCCGCAGAAACCTTTT-CAGAGATCCGTCACAGAAAAGTGAATTCAACTGGTTGCACAAAGATATTAGCTAGGGTAGCCTAACTTGGTCCGTCCCCAAGCCCAGGAGGCATCCCGAGGCTTTGGGCAAGATTTTGGGTCATAG
>PIFL-14
GGCCAGTACCCCTCCTCTTCCTAATGTGAGAGTCTAAAATGTATCACATTGACTTGCTGCTATCCTAAACGAAGCCGCAGAAACCTTTT-CAGAGATCCGTCACAGAAAAGTGAATTCAACTGGTTGCACAAAGATATTAGCTAGGGTAGCCTAACTTGGTCCGTCCCCAAGCCCAGGAGGCATCCCGAGGCTTTGGGCAAGATTTTGGGTCATAG
>PIFL-9
GGCCAGTACCCCTCCTCTTCCTAATGTGAGAGTCTAAAATGTATCACATTGACTTGCTGCTATCCTAAACGAAGCCGCAGAAACTGTTT-CAGAGATCTGTCACAGAAAAGTGAATTCAACTGGTTGCACAAAGATATTAGCTAGGGTAGCCTAACTTGGTCCGTCCCCAAGCCCAGGAGGCATCCCGAGGCTTTGGGCAAGATTTTGGGTCATAG
>PIFL-10
GGCCAGTACCCCTCCTCTTCCTAATGTGAGAGTCTAAAATGTATCACATTGACTTGCTGCTATCCTAAACGAAGCCGCAGAAACTGTTT-CAGAGATCTGTCACAGAAAAGTGAATTCAACTGGTTGCACAAAGATATTAGCTAGGGTAGCCTAACTTGGTCCGTCCCCAAGCCCAGGAGGCATCCCGAGGCTTTGGGCAAGATTTTGGGTCATAG
>PIFL-1
GGCCAGTACCCCTCCTCTTCCTAATGTGAGAGTCTAAAATGTATCACATTGACTTGCTGCTATCCTAAACGAAGCCGCAGAAACTGTTT-CAGAGATCCGTCACAGAAAAGTGAATTCAACTGGTTGCACAAAGATATTAGCTAGGGTAGCCTAACTTGGTCCGTCCCCAAGCCCAGGAGGCATCCCGAGGCTTTGGGCAAGATTTTGGGTCATAG
>PIFL-17
GGCCAGTACCCCTCCTCTTCCTAATGTGAGAGTCTAAAATGTATCACATTGACTTGCTGCTATCCTAAACGAAGCCGCAGAAACTGTTT-CAGAGATCTGTCACAGAAAAGTGAATTCAACTGGTTGCACAAAGATATTAGCTAGGGTAGCCTAACTTGGTCCGTCCCCAAGCCCAGGAGGCATCCCGAGGCTTTGGGCAAGATTTTGGGTCATAG
>PIFL-2
GGCCAGTACCCCTCCTCTTCCTAATGTGAGAGTCTAAAATGTATCACATTGACTTGCTGCTATCCTAAACGAAGCCGCAGAAACTGTTT-CAGAGATCTGTCACAGAAAAGTGAATTCAACTGGTTGCACAAAGATATTAGCTAGGGTAGCCTAACTTGGTCCGTCCCCAAGCCCAGGAGGCATCCCGAGGCTTTGGGCAAGATTTTGGGTCATAG
>PIFL-16
GGCCAGTACCCCTCCTCTTCCTAATGTGAGAGTCTAAAATGTATCACATTGACTTGCTGCTATCCTAAACGAAGCCGCAGAAACTGTTT-CAGAGATCTGTCACAGAAAAGTGAATTCAACTGGTTGCACAAAGATATTAGCTAGGGTAGCCTAACTTGGTCCGTCCCCAAGCCCAGGAGGCATCCCGAGGCTTTGGGCAAGATTTTGGGTCATAG
>PIFL-13
GGCCAGTACCCCTCCTCTTCCTAATGTGAGAGTCTAAAATGTATCACATTGACTTGCTGCTATCCTAAACGAAGCCGCAGAAACTGTTT-CAGAGATCCGTCACAGAAAAGTGAATTCAACTGGTTGCACAAAGATATTAGCTAGGGTAGCCTAACTTGGTCCGTCCCCAAGCCCAGGAGGCATCCCGAGGCTTTGGGCAAGATTTTGGGTCATAG
>PIFL-12
GGCCAGTACCCCTCCTCTTCCTAATGTGAGAGTCTAAAATGTATCACATTGACTTGCTGCTATCCTAAACGAAGCCGCAGAAACTGTTT-CAGAGATCCGTCACAGAAAAGTGAATTCAACTGGTTGCACAAAGATATTAGCTAGGGTAGCCTAACTTGGTCCGTCCCCAAGCCCAGGAGGCATCCCGAGGCTTTGGGCAAGATTTTGGGTCATAG
>PIGE-2
GGCCAGTACCCCTCCTCTTCCTAATGTGAGAGTCTAAAATGTATCACATTGACTTGCTGCTATCCTAAACGAAGCCGCAGAAACTGTTT-GAGAGATCCGTCACAGAAAAGTGAATTCAACTGGTTGCACAAAGATATTAGCTAGGGTAGCCTAACTTGGTCCGTCCCCAAGCCCAGGAGGCATCCCGAGGCTTTGGGCAAGATTTTGGGTCATAG
>PIGE-1
GGCCAGTACCCCTCCTCTTCCTAATGTGAGAGTCTAAAATGTATCACATTGACTTGCTGCTATCCTAAACGAAGCCGCAGAAACTGTTT-GAGAGATCCGTCACAGAAAAGTGAATTCAACTGGTTGCACAAAGATATTAGCTAGGGTAGCCTAACTTGGTCCGTCCCCAAGCCCAGGAGGCATCCCGAGGCTTTGGGCAAGATTTTGGGTCATAG
>PIMN-4
GGCCAGTACCCCTCCTCTTCCTAATGTGAGAGTCTAAAATGTATCACATTGACTTGCTGCTATCCTAAACGAAGCCGCAGAAACCTTTT-CAGAGATCCGTCACAGAAAAGTGAATTCAACTGGTTGCACAAAGATATTAGCTAGGGTAGCCTAACTTGGTCCGTCCCCAAGCCCAGGAGGCATCCCGAGGCTTTGGGCAAGATTTTGGGTCATAG
>PIMN-12
GGCCAGTACCCCTCCTCTTCCTAATGTGAGAGTCTAAAATGTATCACATTGACTTGCTGCTATCCTAAACGAAGCCGCAGAAACCTTTT-CAGAGATCCGTCACAGAAAAGTGAATTCAACTGGTTGCACAAAGATATTAGCTAGGGTAGCCTAACTTGGTCCGTCCCCAAGCCCAGGAGGCATCCCGAGGCTTTGGGCAAGATTTTGGGTCATAG
>PIMN-14
GGCCAGTACCCCTCCTCTTCCTAATGTGAGAGTCTAAAATGTATCACATTGACTTGCTGCTATCCTAAACGAAGCCGCAGAAACCTTTT-CAGAGATCCGTCACAGAAAAGTGAATTCAACTGGTTGCACAAAGATATTAGCTAGGGTAGCCTAACTTGGTCCGTCCCCAAGCCCAGGAGGCATCCCGAGGCTTTGGGCAAGATTTTGGGTCATAG
>PIMN-6
GGCCAGTACCCCTCCTCTTCCTAATGTGAGAGTCTAAAATGTATCACATTGACTTGCTGCTATCCTAAACGAAGCCGCAGAAACCTTTT-CAGAGATCCGTCACAGAAAAGTGAATTCAACTGGTTGCACAAAGATATTAGCTAGGGTAGCCTAACTTGGTCCGTCCCCAAGCCCAGGAGGCATCCCGAGGCTTTGGGCAAGATTTTGGGTCATAG
>PIMN-5
GGCCAGTACCCCTCCTCTTCCTAATGTGAGAGTCTAAAATGTATCACATTGACTTGCTGCTATCCTAAACGAAGCCGCAGAAACCTTTT-CAGAGATCCGTCACAGAAAAGTGAATTCAACTGGTTGCACAAAGATATTAGCTAGGGTAGCCTAACTTGGTCCGTCCCCAAGCCCAGGAGGCATCCCGAGGCTTTGGGCAAGATTTTGGGTCATAG
>PIMN-8
GGCCAGTACCCCTCCTCTTCCTAATGTGAGAGTCTAAAATGTATCACATTGACTTGCTGCTATCCTAAACGAAGCCGCAGAAACCTTTT-CAGAGATCCGTCACAGAAAAGTGAATTCAACTGGTTGCACAAAGATATTAGCTAGGGTAGCCTAACTTGGTCCGTCCCCAAGCCCAGGAGGCATCCCGAGGCTTTGGGCAAGATTTTGGGTCATAG
>PIMN-2
GGCCAGTACCCCTCCTCTTCCTAATGTGAGAGTCTAAAATGTATCACATTGACTTGCTGCTATCCTAAACGAAGCCGCAGAAACCTTTT-CAGAGATCCGTCACAGAAAAGTGAATTCAACTGGTTGCACAAAGATATTAGCTAGGGTAGCCTAACTTGGTCCGTCCCCAAGCCCAGGAGGCATCCCGAGGCTTTGGGCAAGATTTTGGGTCATAG
>PIMN-15
GGCCAGTACCCCTCCTCTTCCTAATGTGAGAGTCTAAAATGTATCACATTGACTTGCTGCTATCCTAAACGAAGCCGCAGAAACCTTTT-CAGAGATCCGTCACAGAAAAGTGAATTCAACTGGTTGCACAAAGATATTAGCTAGGGTAGCCTAACTTGGTCCGTCCCCAAGCCCAGGAGGCATCCCGAGGCTTTGGGCAAGATTTTGGGTCATAG
>PIMN-7
GGCCAGTACCCCTCCTCTTCCTAATGTGAGAGTCTAAAATGTATCACATTGACTTGCTGCTATCCTAAACGAAGCCGCAGAAACCTTTT-CAGAGATCCGTCACAGAAAAGTGAATTCAACTGGTTGCACAAAGATATTAGCTAGGGTAGCCTAACTTGGTCCGTCCCCAAGCCCAGGAGGCATCCCGAGGCTTTGGGCAAGATTTTGGGTCATAG
>PIMN-16
GGCCAGTACCCCTCCTCTTCCTAATGTGAGAGTCTAAAATGTATCACATTGACTTGCTGCTATCCTAAACGAAGCCGCAGAAACCTTTT-CAGAGATCCGTCACAGAAAAGTGAATTCAACTGGTTGCACAAAGATATTAGCTAGGGTAGCCTAACTTGGTCCGTCCCCAAGCCCAGGAGGCATCCCGAGGCTTTGGGCAAGATTTTGGGTCATAG
>PIMN-1
GGCCAGTACCCCTCCTCTTCCTAATGTGAGAGTCTAAAATGTATCACATTGACTTGCTGCTATCCTAAACGAAGCCGCAGAAACCTTTT-CAGAGATCCGTCACAGAAAAGTGAATTCAACTGGTTGCACAAAGATATTAGCTAGGGTAGCCTAACTTGGTCCGTCCCCAAGCCCAGGAGGCATCCCGAGGCTTTGGGCAAGATTTTGGGTCATAG
>PIMN-10
GGCCAGTACCCCTCCTCTTCCTAATGTGAGAGTCTAAAATGTATCACATTGACTTGCTGCTATCCTAAACGAAGCCGCAGAAACCTTTT-CAGAGATCCGTCACAGAAAAGTGAATTCAACTGGTTGCACAAAGATATTAGCTAGGGTAGCCTAACTTGGTCCGTCCCCAAGCCCAGGAGGCATCCCGAGGCTTTGGGCAAGATTTTGGGTCATAG
>PIMN-11
GGCCAGTACCCCTCCTCTTCCTAATGTGAGAGTCTAAAATGTATCACATTGACTTGCTGCTATCCTAAACGAAGCCGCAGAAACCTTTT-CAGAGATCCGTCACAGAAAAGTGAATTCAACTGGTTGCACAAAGATATTAGCTAGGGTAGCCTAACTTGGTCCGTCCCCAAGCCCAGGAGGCATCCCGAGGCTTTGGGCAAGATTTTGGGTCATAG
>PIMN-13
GGCCAGTACCCCTCCTCTTCCTAATGTGAGAGTCTAAAATGTATCACATTGACTTGCTGCTATCCTAAACGAAGCCGCAGAAACCTTTT-CAGAGATCCGTCACAGAAAAGTGAATTCAACTGGTTGCACAAAGATATTAGCTAGGGTAGCCTAACTTGGTCCGTCCCCAAGCCCAGGAGGCATCCCGAGGCTTTGGGCAAGATTTTGGGTCATAG
>PISB-4
GGCCAGTACCCCTCCTCTTCCTAATGTGAGAGTCTAAAATGTATCACATTGACTTGCTGCTATCCTAAACGAAGCCGCAGAAACTGTTT-CAGAGATCTGTCACAGAAAAGTGAATTCAACTGGTTGCACAAAGATATTAGCTAGGGTAGCCTAACTTGGTCCGTCCCCAAGCCCAGGAGGCATCCCGAGGCTTTGGGCAAGATTTTGGGTCNNNN
>PISB-2
GGCCAGTACCCCTCCTCTTCCTAATGTGAGAGTCTAAAATGTATCACATTGACTTGCTGCTATCCTAAACGAAGCCGCAGAAACTGTTT-CAGAGATCCGTCACAGAAAAGTGAATTCAACTGGTTGCACAAAGATATTAGCTAGGGTAGCCTAACTTGGTCCGTCCCCAAGCCCAGGAGGCATCCCGAGGCTTTGGGCAAGATTTTGGGTCNNNN
>PISB-8
GGCCAGTACCCCTCCTCTTCCTAATGTGAGAGTCTAAAATGTATCACATTGACTTGCTGCTATCCTAAACGAAGCCGCAGAAACTGTTT-CAGAGATCCGTCACAGAAAAGTGAATTCAACTGGTTGCACAAAGATATTAGCTAGGGTAGCCTAACTTGGTCCGTCCCCAAGCCCAGGAGGCATCCCGAGGCTTTGGGCAAGATTTTGGGTCATAG
>PISB-6
GGCCAGTACCCCTCCTCTTCCTAATGTGAGAGTCTAAAATGTATCACATTGACTTGCTGCTATCCTAAACGAAGCCGCAGAAACTGTTT-CAGAGATCCGTCACAGAAAAGTGAATTCAACTGGTTGCACAAAGATATTAGCTAGGGTAGCCTAACTTGGTCCGTCCCCAAGCCCAGGAGGCATCCCGAGGCTTTGGGCAAGATTTTGGGTCATAG
>PISB-15
GGCCAGTACCCCTCCTCTTCCTAATGTGAGAGTCTAAAATGTATCACATTGACTTGCTGCTATCCTAAACGAAGCCGCAGAAACTGTTT-CAGAGATCCGTCACAGAAAAGTGAATTCAACTGGTTGCACAAAGATATTAGCTAGGGTAGCCTAACTTGGTCCGTCCCCAAGCCCAGGAGGCATCCCGAGGCTTTGGGCAAGATTTTGGGTCATAG
>PISB-12
GGCCAGTACCCCTCCTCTTCCTAATGTGAGAGTCTAAAATGTATCACATTGACTTGCTGCTATCCTAAACGAAGCCGCAGAAACTGTTT-CAGAGATCTGTCACAGAAAAGTGAATTCAACTGGTTGCACAAAGATATTAGCTAGGGTAGCCTAACTTGGTCCGTCCCCAAGCCCAGGAGGCATCCCGAGGCTTTGGGCAAGATTTTGGGTCATAG
>PISB-16
GGCCAGTACCCCTCCTCTTCCTAATGTGAGAGTCTAAAATGTATCACATTGACTTGCTGCTATCCTAAACGAAGCCGCAGAAACTGTTT-CAGAGATCCGTCACAGAAAAGTGAATTCAACTGGTTGCACAAAGATATTAGCTAGGGTAGCCTAACTTGGTCCGTCCCCAAGCCCAGGAGGCATCCCGAGGCTTTGGGCAAGATTTTGGGTCATAG
>PISB-3
GGCCAGTACCCCTCCTCTTCCTAATGTGAGAGTCTAAAATGTATCACATTGACTTGCTGCTATCCTAAACGAAGCCGCAGAAACTGTTT-CAGAGATCTGTCACAGAAAAGTGAATTCAACTGGTTGCACAAAGATATTAGCTAGGGTAGCCTAACTTGGTCCGTCCCCAAGCCCAGGAGGCATCCCGAGGCTTTGGGCAAGATTTTGGGTCATAG
>PISB-10
GGCCAGTACCCCTCCTCTTCCTAATGTGAGAGTCTAAAATGTATCACATTGACTTGCTGCTATCCTAAACGAAGCCGCAGAAACTGTTT-CAGAGATCCGTCACAGAAAAGTGAATTCAACTGGTTGCACAAAGATATTAGCTAGGGTAGCCTAACTTGGTCCGTCCCCAAGCCCAGGAGGCATCCCGAGGCTTTGGGCAAGATTTTGGGTCATAG
>PISB-11
GGCCAGTACCCCTCCTCTTCCTAATGTGAGAGTCTAAAATGTATCACATTGACTTGCTGCTATCCTAAACGAAGCCGCAGAAACTGTTT-CAGAGATCTGTCACAGAAAAGTGAATTCAACTGGTTGCACAAAGATATTAGCTAGGGTAGCCTAACTTGGTCCGTCCCCAAGCCCAGGAGGCATCCCGAGGCTTTGGGCAAGATTTTGGGTCATAG
>PISB-7
GGCCAGTACCCCTCCTCTTCCTAATGTGAGAGTCTAAAATGTATCACATTGACTTGCTGCTATCCTAAACGAAGCCGCAGAAACTGTTT-CAGAGATCCGTCACAGAAAAGTGAATTCAACTGGTTGCACAAAGATATTAGCTAGGGTAGCCTAACTTGGTCCGTCCCCAAGCCCAGGAGGCATCCCGAGGCTTTGGGCAAGATTTTGGGTCATAG
>PISB-13
GGCCAGTACCCCTCCTCTTCCTAATGTGAGAGTCTAAAATGTATCACATTGACTTGCTGCTATCCTAAACGAAGCCGCAGAAACTGTTT-CAGAGATCCGTCACAGAAAAGTGAATTCAACTGGTTGCACAAAGATATTAGCTAGGGTAGCCTAACTTGGTCCGTCCCCAAGCCCAGGAGGCATCCCGAGGCTTTGGGCAAGATTTTGGGTCATAG
>PISB-1
GGCCAGTACCCCTCCTCTTCCTAATGTGAGAGTCTAAAATGTATCACATTGACTTGCTGCTATCCTAAACGAAGCCGCAGAAACTGTTT-CAGAGATCTGTCACAGAAAAGTGAATTCAACTGGTTGCACAAAGATATTAGCTAGGGTAGCCTAACTTGGTCCGTCCCCAAGCCCAGGAGGCATCCCGAGGCTTTGGGCAAGATTTTGGGTCATAG
>PISB-18
GGCCAGTACCCCTCCTCTTCCTAATGTGAGAGTCTAAAATGTATCACATTGACTTGCTGCTATCCTAAACGAAGCCGCAGAAACTGTTT-CAGAGATCTGTCACAGAAAAGTGAATTCAACTGGTTGCACAAAGATATTAGCTAGGGTAGCCTAACTTGGTCCGTCCCCAAGCCCAGGAGGCATCCCGAGGCTTTGGGCAAGATTTTGGGTCATAG
>PISB-14
GGCCAGTACCCCTCCTCTTCCTAATGTGAGAGTCTAAAATGTATCACATTGACTTGCTGCTATCCTAAACGAAGCCGCAGAAACTGTTT-CAGAGATCCGTCACAGAAAAGTGAATTCAACTGGTTGCACAAAGATATTAGCTAGGGTAGCCTAACTTGGTCCGTCCCCAAGCCCAGGAGGCATCCCGAGGCTTTGGGCAAGATTTTGGGTCATAG
>PISB-5
GGCCAGTACCCCTCCTCTTCCTAATGTGAGAGTCTAAAATGTATCACATTGACTTGCTGCTATCCTAAACGAAGCCGCAGAAACTGTTT-CAGAGATCCGTCACAGAAAAGTGAATTCAACTGGTTGCACAAAGATATTAGCTAGGGTAGCCTAACTTGGTCCGTCCCCAAGCCCAGGAGGCATCCCGAGGCTTTGGGCAAGATTTTGGGTCATAG
>PISB-17
GGCCAGTACCCCTCCTCTTCCTAATGTGAGAGTCTAAAATGTATCACATTGACTTGCTGCTATCCTAAACGAAGCCGCAGAAACTGTTT-CAGAGATCCGTCACAGAAAAGTGAATTCAACTGGTTGCACAAAGATATTAGCTAGGGTAGCCTAACTTGGTCCGTCCCCAAGCCCAGGAGGCATCCCGAGGCTTTGGGCAAGATTTTGGGTCATAG
>PISQ-1
GGCCAGTACCCCTCCTCTTCCTAATGTGAGAGTCTAAAATGTATCACATTGACTTGCTGCTATCCTAAATGAAGCCGCAGAAACTGTTT-GAGAGATCCGTCACAGAAAAGTGAATTCAACTGGTTGCACAAAGATATTAGCTAGGGTAGCCTAACTTGGTCCGTCCCCAAGCCCAGGAGGCATCCCGAGGCTTTGGGCAAGATTTTGGGTCATAG
>PISQ-2
GGCCAGTACCCCTCCTCTTCCTAATGTGAGAGTCTAAAATGTATCACATTGACTTGCTGCTATCCTAAATGAAGCCGCAGAAACTGTTT-GAGAGATCCGTCACAGAAAAGTGAATTCAACTGGTTGCACAAAGATATTAGCTAGGGTAGCCTAACTTGGTCCGTCCCCAAGCCCAGGAGGCATCCCGAGGCTTTGGGCAAGATTTTGGGTCATAG
>PICH-X1
GGCCAGTACCCCTCCTCTTCCTAATGTGAGAGTCTAAAATGTATCACATTGACTTGCTGCTGTCCTAAACGAAGCCGCAGAAACTGTTT-CAGAGATCTGTCACAGAAAAGTGAATTCAACTGGTTGCATAAAGATATTAGCTAGGGTAGCCTAACTTGGTCCGTCCCCAAGCCCAGGAGGCATCCCGAGGCTTTGGGCAAGATTTTGGGTCATAG
>PIST-7
GGCCAGTACCCCTCCTCTTCCTAATGTGAGAGTCTAAAATGTATCACATTGACTTGCTGCTATCCTAAACGAAGCCGCAGAAACTGTTT-CAGAGATCCGTCACAGAAAAGTGAATTCAACTGGTTGCACAAAGATATTAGCTAGGGTAGCCTAACTTGGTCCGTCCCCAAGCCCAGGAGGCATCCCGAGGCTTTGGGCAAGATTTTGGGTCATAG
>PIST-11
GGCCAGTACCCCTCCTCTTCCTAATGTGAGAGTCTAAAATGTATCACATTGACTTGCTGCTATCCTAAACGAAGCCGCAGAAACTGTTT-CAGAGATCCGTCACAGAAAAGTGAATTCAACTGGTTGCACAAAGATATTAGCTAGGGTAGCCTAACTTGGTCCGTCCCCAAGCCCAGGAGGCATCCCGAGGCTTTGGGCAAGATTTTGGGTCATAG
>PIST-9
GGCCAGTACCCCTCCTCTTCCTAATGTGAGAGTCTAAAATGTATCACATTGACTTGCTGCTATCCTAAACGAAGCCGCAGAAACTGTTT-CAGAGATCCGTCACAGAAAAGTGAATTCAACTGGTTGCACAAAGATATTAGCTAGGGTAGCCTAACTTGGTCCGTCCCCAAGCCCAGGAGGCATCCCGAGGCTTTGGGCAAGATTTTGGGTCATAG
>PIST-3
GGCCAGTACCCCTCCTCTTCCTAATGTGAGAGTCTAAAATGTATCACATTGACTTGCTGCTATCCTAAACGAAGCCGCAGAAACTGTTT-CAGAGATCCGTCACAGAAAAGTGAATTCAACTGGTTGCACAAAGATATTAGCTAGGGTAGCCTAACTTGGTCCGTCCCCAAGCCCAGGAGGCATCCCGAGGCTTTGGGCAAGATTTTGGGTCATAG
>PIST-5
GGCCAGTACCCCTCCTCTTCCTAATGTGAGAGTCTAAAATGTATCACATTGACTTGCTGCTATCCTAAACGAAGCCGCAGAAACTGTTT-CAGAGATCCGTCACAGAAAAGTGAATTCAACTGGTTGCACAAAGATATTAGCTAGGGTAGCCTAACTTGGTCCGTCCCCAAGCCCAGGAGGCATCCCGAGGCTTTGGGCAAGATTTTGGGTCATAG
>PIST-13
GGCCAGTACCCCTCCTCTTCCTAATGTGAGAGTCTAAAATGTATCACATTGACTTGCTGCTATCCTAAACGAAGCCGCAGAAACTGTTT-CAGAGATCCGTCACAGAAAAGTGAATTCAACTGGTTGCACAAAGATATTAGCTAGGGTAGCCTAACTTGGTCCGTCCCCAAGCCCAGGAGGCATCCCGAGGCTTTGGGCAAGATTTTGGGTCATAG
>PIST-2
GGCCAGTACCCCTCCTCTTCCTAATGTGAGAGTCTAAAATGTATCACATTGACTTGCTGCTATCCTAAACGAAGCCGCAGAAACTGTTT-CAGAGATCCGTCACAGAAAAGTGAATTCAACTGGTTGCACAAAGATATTAGCTAGGGTAGCCTAACTTGGTCCGTCCCCAAGCCCAGGAGGCATCCCGAGGCTTTGGGCAAGATTTTGGGTCATAG
>PIST-15
GGCCAGTACCCCTCCTCTTCCTAATGTGAGAGTCTAAAATGTATCACATTGACTTGCTGCTATCCTAAACGAAGCCGCAGAAACTGTTT-CAGAGATCCGTCACAGAAAAGTGAATTCAACTGGTTGCACAAAGATATTAGCTAGGGTAGCCTAACTTGGTCCGTCCCCAAGCCCAGGAGGCATCCCGAGGCTTTGGGCAAGATTTTGGGTCATAG
>PIST-19
GGCCAGTACCCCTCCTCTTCCTAATGTGAGAGTCTAAAATGTATCACATTGACTTGCTGCTATCCTAAACGAAGCCGCAGAAACTGTTT-CAGAGATCCGTCACAGAAAAGTGAATTCAACTGGTTGCACAAAGATATTAGCTAGGGTAGCCTAACTTGGTCCGTCCCCAAGCCCAGGAGGCATCCCGAGGCTTTGGGCAAGATTTTGGGTCATAG
>PIST-1
GGCCAGTACCCCTCCTCTTCCTAATGTGAGAGTCTAAAATGTATCACATTGACTTGCTGCTATCCTAAACGAAGCCGCAGAAACTGTTT-CAGAGATCCGTCACAGAAAAGTGAATTCAACTGGTTGCACAAAGATATTAGCTAGGGTAGCCTAACTTGGTCCGTCCCCAAGCCCAGGAGGCATCCCGAGGCTTTGGGCAAGATTTTGGGTCATAG
>PIST-8
GGCCAGTACCCCTCCTCTTCCTAATGTGAGAGTCTAAAATGTATCACATTGACTTGCTGCTATCCTAAACGAAGCCGCAGAAACTGTTT-CAGAGATCCGTCACAGAAAAGTGAATTCAACTGGTTGCACAAAGATATTAGCTAGGGTAGCCTAACTTGGTCCGTCCCCAAGCCCAGGAGGCATCCCGAGGCTTTGGGCAAGATTTTGGGTCATAG
>PIST-4
GGCCAGTACCCCTCCTCTTCCTAATGTGAGAGTCTAAAATGTATCACATTGACTTGCTGCTATCCTAAACGAAGCCGCAGAAACTGTTT-CAGAGATCCGTCACAGAAAAGTGAATTCAACTGGTTGCACAAAGATATTAGCTAGGGTAGCCTAACTTGGTCCGTCCCCAAGCCCAGGAGGCATCCCGAGGCTTTGGGCAAGATTTTGGGTCATAG
>PIST-12
GGCCAGTACCCCTCCTCTTCCTAATGTGAGAGTCTAAAATGTATCACATTGACTTGCTGCTATCCTAAACGAAGCCGCAGAAACTGTTT-CAGAGATCCGTCACAGAAAAGTGAATTCAACTGGTTGCACAAAGATATTAGCTAGGGTAGCCTAACTTGGTCCGTCCCCAAGCCCAGGAGGCATCCCGAGGCTTTGGGCAAGATTTTGGGTCATAG
>PIST-14
GGCCAGTACCCCTCCTCTTCCTAATGTGAGAGTCTAAAATGTATCACATTGACTTGCTGCTATCCTAAACGAAGCCGCAGAAACTGTTT-CAGAGATCCGTCACAGAAAAGTGAATTCAACTGGTTGCACAAAGATATTAGCTAGGGTAGCCTAACTTGGTCCGTCCCCAAGCCCAGGAGGCATCCCGAGGCTTTGGGCAAGATTTTGGGTCATAG
>PIST-6
GGCCAGTACCCCTCCTCTTCCTAATGTGAGAGTCTAAAATGTATCACATTGACTTGCTGCTATCCTAAACGAAGCCGCAGAAACTGTTT-CAGAGATCCGTCACAGAAAAGTGAATTCAACTGGTTGCACAAAGATATTAGCTAGGGTAGCCTAACTTGGTCCGTCCCCAAGCCCAGGAGGCATCCCGAGGCTTTGGGCAAGATTTTGGGTCATAG
>PICH-X3
GGCCAGTACCCCTCCTCTTCCTAATGTGAGAGTCTAAAATGTATCACATTGACTTGCTGCTGTCCTAAACGAAGCCGCAGAAACTGTTT-CAGAGATCCGTCACAGAAAAGTGAATTCAACTGGTTGCACAAAGATATTAGCTAGGGTAGCCTAACTTGGTCCGTCCCCAAGCCCAGGAGGCATCCCGAGGCTTTGGGCAAGATTTTGGGTCATAG
>PILA-21
GGCCAGTACCCCTCCTCTTCCTAATGTGAGAGTCTAAAATGTATCACATTGACTTGCTGCTATCCTAAACGAAGCCGCAGAAACTGTTT-CAGAGATCCGTCACAGAAAAGTGAATTCAACTGGTTGCACAAAGATATTAGCTAGGGTAGCCTAACTTGGTCCGTCCCCAAGCCCAGGAGGCATCCCGAGGCTTTGGGCAAGATTTTGGGTCATAG
>PILA-26
GGCCAGTACCCCTCCTCTTCCTAATGTGAGAGTCTAAAATGTATCACATTGACTTGCTGCTATCCTAAACGAAGCCGCAGAAACTGTTT-CAGAGATCCGTCACAGAAAAGTGAATTCAACTGGTTGCACAAAGATATTAGCTAGGGTAGCCTAACTTGGTCCGTCCCCAAGCCCAGGAGGCATCCCGAGGCTTTGGGCAAGATTTTGGGTCATAG
>PILA-18
GGCCAGTACCCCTCCTCTTCCTAATGTGAGAGTCTAAAATGTATCACATTGACTTGCTGCTATCCTAAACGAAGCCGCAGAAACTGTTT-CAGAGATCCGTCACAGAAAAGTGAATTCAACTGGTTGCACAAAGATATTAGCTAGGGTAGCCTAACTTGGTCCGTCCCCAAGCCCAGGAGGCATCCCGAGGCTTTGGGCAAGATTTTGGGTCATAG
>PILA-17
GGCCAGTACCCCTCCTCTTCCTAATGTGAGAGTCTAAAATGTATCACATTGACTTGCTGCTATCCTAAACGAAGCCGCAGAAACTGTTT-CAGAGATCCGTCACAGAAAAGTGAATTCAACTGGTTGCACAAAGATATTAGCTAGGGTAGCCTAACTTGGTCCGTCCCCAAGCCCAGGAGGCATCCCGAGGCTTTGGGCAAGATTTTGGGTCATAG
>PILA-20
GGCCAGTACCCCTCCTCTTCCTAATGTGAGAGTCTAAAATGTATCACATTGACTTGCTGCTATCCTAAACGAAGCCGCAGAAACTGTTT-CAGAGATCCGTCACAGAAAAGTGAATTCAACTGGTTGCACAAAGATATTAGCTAGGGTAGCCTAACTTGGTCCGTCCCCAAGCCCAGGAGGCATCCCGAGGCTTTGGGCAAGATTTTGGGTCATAG
>PILA-24
GGCCAGTACCCCTCCTCTTCCTAATGTGAGAGTCTAAAATGTATCACATTGACTTGCTGCTATCCTAAACGAAGCCGCAGAAACTGTTT-CAGAGATCCGTCACAGAAAAGTGAATTCAACTGGTTGCACAAAGATATTAGCTAGGGTAGCCTAACTTGGTCCGTCCCCAAGCCCAGGAGGCATCCCGAGGCTTTGGGCAAGATTTTGGGTCATAG
>PILA-28
GGCCAGTACCCCTCCTCTTCCTAATGTGAGAGTCTAAAATGTATCACATTGACTTGCTGCTATCCTAAACGAAGCCGCAGAAACTGTTT-CAGAGATCCGTCACAGAAAAGTGAATTCAACTGGTTGCACAAAGATATTAGCTAGGGTAGCCTAACTTGGTCCGTCCCCAAGCCCAGGAGGCATCCCGAGGCTTTGGGCAAGATTTTGGGTCATAG
>PILA-23
GGCCAGTACCCCTCCTCTTCCTAATGTGAGAGTCTAAAATGTATCACATTGACTTGCTGCTATCCTAAACGAAGCCGCAGAAACTGTTT-CAGAGATCCGTCACAGAAAAGTGAATTCAACTGGTTGCACAAAGATATTAGCTAGGGTAGCCTAACTTGGTCCGTCCCCAAGCCCAGGAGGCATCCCGAGGCTTTGGGCAAGATTTTGGGTCATAG
>PILA-19
GGCCAGTACCCCTCCTCTTCCTAATGTGAGAGTCTAAAATGTATCACATTGACTTGCTGCTATCCTAAACGAAGCCGCAGAAACTGTTT-CAGAGATCCGTCACAGAAAAGTGAATTCAACTGGTTGCACAAAGATATTAGCTAGGGTAGCCTAACTTGGTCCGTCCCCAAGCCCAGGAGGCATCCCGAGGCTTTGGGCAAGATTTTGGGTCATAG
>PILA-29
GGCCAGTACCCCTCCTCTTCCTAATGTGAGAGTCTAAAATGTATCACATTGACTTGCTGCTATCCTAAACGAAGCCGCAGAAACTGTTT-CAGAGATCCGTCACAGAAAAGTGAATTCAACTGGTTGCACAAAGATATTAGCTAGGGTAGCCTAACTTGGTCCGTCCCCAAGCCCAGGAGGCATCCCGAGGCTTTGGGCAAGATTTTGGGTCATAG
>PILA-27
GGCCAGTACCCCTCCTCTTCCTAATGTGAGAGTCTAAAATGTATCACATTGACTTGCTGCTATCCTAAACGAAGCCGCAGAAACTGTTT-CAGAGATCCGTCACAGAAAAGTGAATTCAACTGGTTGCACAAAGATATTAGCTAGGGTAGCCTAACTTGGTCCGTCCCCAAGCCCAGGAGGCATCCCGAGGCTTTGGGCAAGATTTTGGGTCATAG
>PILA-22
GGCCAGTACCCCTCCTCTTCCTAATGTGAGAGTCTAAAATGTATCACATTGACTTGCTGCTATCCTAAACGAAGCCGCAGAAACTGTTT-CAGAGATCCGTCACAGAAAAGTGAATTCAACTGGTTGCACAAAGATATTAGCTAGGGTAGCCTAACTTGGTCCGTCCCCAAGCCCAGGAGGCATCCCGAGGCTTTGGGCAAGATTTTGGGTCATAG
>PIAL-AO
GGCCAGTACCCCTCCTCTTCCTAATGTGAGAGTCTAAAATGTATCACATTGACTTGCTGCTATCCTAAACGAAGCCGCAGAAACTGTTT-CAGAGATCCGTCACAGAAAAGTGAATTCAACTGGTTGCACAAAGATATTAGCTAGGGTAGCCTAACTTGGTCCGTCCCCAAGCCCAGGAGGCATCCCGAGGCTTTGGGCAAGATTTTGGGTCATAG
