# Supplementary material for: An empirical evaluation of two-stage species tree inference strategies using a multilocus dataset from North American pines
Source: BMC Evol Biol. 2014 Mar 29;14:67. doi: 10.1186/1471-2148-14-67 (PMC4021425; doi:10.1186/1471-2148-14-67)
Supplement: Additional file 3 — Zip archive containing data filesDp,Dp,0,Ds,Ds,0, and a description of these files. [file 1471-2148-14-67-S3.zip › DeGiorgioEtAl_2014_AdditionalFile1/Dataset_Dp/CL1848Contig1_01.fas]

>PIAL-10
AGACATAGCACTCATTGATCCTACTGAACGGCGAGCTTTTAGGAGGGTAATATCATCCGCATCTTCTTCTAATTGTTCCAGACCGACCATATCATCTCCAGCATTCAACACCTAAGGTGGTGGGAAAAAA-TCATTCAAAAATTTGTCTGCCCTACTATCAACAACATATTAGATCTAGTGATGATGTTCCAATTTTCTGTCATAGAACTAATTTGCAACTAAATAGTTACCTTGGTGAGAAGTGCCAATTGATCCTCGAGGGTGTGATAGTGAAGATCTGCTCCAGTGTCTGGAGGCGGTAAACTTGTAAT
>PIAL-6
AGACATAGCACTCATTGATCCTACTGAACGGCGAGCTTTTAGGAGGGTAATATCATCCGCATCTTCTTCTAATTGTTCCAGACCGACCATATCATCTCCAGCATTCAACACCTAAGACGGCGGGAAAAAA-TCATTCAAAAATTTGTCTGCCCTACTATCAACAACATATTAGATCTAGTGATGATGTTCCAATTTTCTGTCATAGAACTAATTTGCAACTAAATAGTTACCTTGGTGAGAAGTGCCAATTGATCCTCCAGGGTGTGATAGTGAAGATCTGCTCCAGTGTCTGGAGGCGGTAAACTTGTAAT
>PIAL-2
AGACATAGCACTCATTGATCCTACTGAACGGCGAGCTTTTAGGAGGGTAATATCATCCGCATCTTCTTCTAATTGTTCCAGACCGACCATATCATCTCCAGCATTCAACACCTAAGGTGGTGGGAAAAAA-TCATTCAAAAATTTGTCTGCCCTACTATCAACAACATATTAGATCTAGTGATGATGTTCCAATTTTCTGTCATAGAACTAATTTGCAACTAAATAGTTACCTTGGTGAGAAGTGCCAATTGATCCTCGAGGGTGTGATAGTGAAGATCTGCTCCAGTGTCTGGAGGCGGTAAACTTGTAAT
>PIAL-16
AGACATAGCACTCATTGATCCTACTGAACGGCGAGCTTTTAGGAGGGTAATATCATCCGCATCTTCTTCTAATTGTTCCAGACCGACCATATCATCTCCAGCATTCAACACCTAAGGTGGTGGGAAAAAA-TCATTCAAAAATTTGTCTGCCCTACTATCAACAACATATTAGATCTAGTGATGATGTTCCAATTTTCTGTCATAGAACTAATTTGCAACTAAATAGTTACCTTGGTGAGAAGTGCCAATTGATCCTCGAGGGTGTGATAGTGAAGATCTGCTCCAGTGTCTGGAGGCGGTAAACTTGTAAT
>PIAL-4
AGACATAGCACTCATTGATCCTACTGAACGGCGAGCTTTTAGGAGGGTAATATCATCCGCATCTTCTTCTAATTGTTCCAGACCGACCATATCATCTCCAGCATTCAACACCTAAGGTGGTGGGAAAAAA-TCATTCAAAAATTTGTCTGCCCTACTATCAACAACATATTAGATCTAGTGATGATGTTCCAATTTTCTGTCATAGAACTAATTTGCAACTAAATAGTTACCTTGGTGAGAAGTGCCAATTGATCCTCGAGGGTGTGATAGTGAAGATCTGCTCCAGTGTCTGGAGGCGGTAAACTTGTAAT
>PIAL-15
AGACATAGCACTCATTGATCCTACTGAACGGCGAGCTTTTAGGAGGGTAATATCATCCGCATCTTCTTCTAATTGTTCCAGACCGACCATATCATCTCCAGCATTCAACACCTAAGGTGGTGGGAAAAAA-TCATTCAAAAATTTGTCTGCCCTACTATCAACAACATATTATATCTAGTGATGATGTTCCAATTTTCTGTCATAGAACTAATTTGCAACTAAATAGTTACCTTGGTGAGAAGTGCCAATTGATCCTCGAGGGTGTGATAGTGAAGATCTGCTCCAGTGTCTGGAGGCGGTAAACTTGTAAT
>PIAL-12
AGACATAGCACTCATTGATCCTACTGAACGGCGAGCTTTTAGGAGGGTAATATCATCCGCATCTTCTTCTAATTGTTCCAGACCGACCATATCATCTCCAGCATTCAACACCTAAGGTGGTGGGAAAAAA-TCATTCAAAAATTTGTCTGCCCTACTATCAACAACATATTAGATCTAGTGATGATGTTCCAATTTTCTGTCATAGAACTAATTTGCAACTAAATAGTTACCTTGGTGAGAAGTGCCAATTGATCCTCGAGGGTGTGATAGTGAAGATCTGCTCCAGTGTCTGGAGGCGGTAAACTTGTAAT
>PIAL-13
AGACATAGCACTCATTGATCCTACTGAACGGCGAGCTTTTAGGAGGGTAATATCATCCGCGTCTTCTTCTAATTGTTCCAGACCGACCATATCATCTCCAGCATTCAACACCTAAGAAGGCGGGAAAAAA-TCATTCAAAAATTTGTCTGCCCTACTATCAACAACATATTAGATCTAGTGATGATGTTCCAATTTTCTGTCATAGAACTAATTTGCAACTAAATAGTTACCTTGGTGAGAAGTGCCAATTGATCCTCCAGGGTGTGATAGTGAAGATCTGCTCCAGTGTCTGGAGGCGGTAAACTTGTAAT
>PIAL-17
AGACATAGCACTCATTGATCCTACTGAACGGCGAGCTTTTAGGAGGGTAATATCATCCGCGTCTTCTTCTAATTGTTCCAGACCGACCATATCATCTCCAGCATTCAACACCTAAGAAGGCGGGAAAAAA-TCATTCAAAAATTTGTCTGCCCTACTATCAACAACATATTAGATCTAGTGATGATGTTCCAATTTTCTGTCATAGAACTAATTTGCAACTAAATAGTTACCTTGGTGAGAAGTGCCAATTGATCCTCCAGGGTGTGATAGTGAAGATCTGCTCCAGTGTCTGGAGGCGGTAAACTTGTAAT
>PIAL-3
AGACATAGCACTCATTGATCCTACTGAACGGCGAGCTTTTAGGAGGGTAATATCATCCGCATCTTCTTCTAATTGTTCCAGACCGACCATATCATCTCCAGCATTCAACACCTAAGGTGGTGGGAAAAAA-TCATTCAAAAATTTGTCTGCCCTACTATCAACAACATATTAGATCTAGTGATGATGTTCCAATTTTCTGTCATAGAACTAATTTGCAACTAAATAGTTACCTTGGTGAGAAGTGCCAATTGATCCTCGAGGGTGTGATAGTGAAGATCTGCTCCAGTGTCTGGAGGCGGTAAACTTGTAAT
>PIAL-9
AGACATAGCACTCATTGATCCTACTGAACGGCGAGCTTTTAGGAGGGTAATATCATCCGCATCTTCTTCTAATTGTTCCAGACCGACCATATCATCTCCAGCATTCAACACCTAAGACGGCGGGAAAAAA-TCATTCAAAAATTTGTCTGCCCTACTATCAACAACATATTAGATCTAGTGATGATGTTCCAATTTTCTGTCATAGAACTAATTTGCAACTAAATAGTTACCTTGGTGAGAAGTGCCAATTGATCCTCCAGGGTGTGATAGTGAAGATCTGCTCCAGTGTCTGGAGGCGGTAAACTTGTAAT
>PIAL-5
AGACATAGCACTCATTGATCCTACTGAACGGCGAGCTTTTAGGAGGGTAATATCATCCGCATCTTCTTCTAATTGTTCCAGACCGACCATATCATCTCCAGCATTCAACACCTAAGGTGGTGGGAAAAAA-TCATTCAAAAATTTGTCTGCCCTACTATCAACAACATATTAGATCTAGTGATGATGTTCCAATTTTCTGTCATAGAACTAATTTGCAACTAAATAGTTACCTTGGTGAGAAGTGCCAATTGATCCTCGAGGGTGTGATAGTGAAGATCTGCTCCAGTGTCTGGAGGCGGTAAACTTGTAAT
>PIAY-3
AGACATAGCACTCATTGATCCTACTGAACGGCGAGCTTTTAGGAGGGTAATATCATCCGCATCTTCTTCTAATTGTTCCAGACCGACCATATCATCTCCAGCATTCAACACCTAAGACGGCGGGAAAAAAATCATTCAAAAATTTGTCTGCCCTACTATCAACAACATATTAGATCTAGTGATGATGTTCCAATTTTCTGTCATAGAACTAATTTGCAACTAAATAGTTACCTTGGTGAGAAGTGCCAATTGATCCTCCAGGGTGTGATAGTTAAGATCTGCTCCAGTGTCTGGAGGCGGTAAACTTGTAAT
>PIAY-2
AGACATAGCACTCATTGATCCTACTGAACGGCGAGCTTTTAGGAGGGTAATATCATCCGCATCTTCTTCTAATTGTTCCAGACCGACCATATCATCTCCAGCATTCAACACCTAAGACGGCGGGAAAAAAATCATTCAAAAATTTGTCTGCCCTACTATCAACAACATATTAGATCTAGTGATGATGTTCCAATTTTCTGTCATAGAACTAATTTGCAACTAAATAGTTACCTTGGTGAGAAGTGCCAATTGATCCTCCAGGGTGTGATAGTTAAGATCTGCTCCAGTGTCTGGAGGCGGTAAACTTGTAAT
>PIAY-15
AGACATAGCACTCATTGATCCTACTGAACGGCGAGCTTTTAGGAGGGTAATATCATCCGCATCTTCTTCTAATTGTTCCAGACCGACCATATCATCTCCAGCATTCAACACCTAAGACGGCGGGAAAAAAATCATTCAAAAATTTGTCTGCCCTACTATCAACAACATATTAGATCTAGTGATGATGTTCCAATTTTCTGTCATAGAACTAATTTGCAACTAAATAGTTACCTTGGTGAGAAGTGCCAATTGATCCTCCAGGGTGTGATAGTTAAGATCTGCTCCAGTGTCTGGAGGCGGTAAACTTGTAAT
>PIAY-14
AGACATAGCACTCATTGATCCTACTGAACGGCGAGCTTTTAGGAGGGTAATATCATCCGCATCTTCTTCTAATTGTTCCAGACCGACCATATCATCTCCAGCATTCAACACCTAAGACGGCGGGAAAAAAATCATTCAAAAATTTGTCTGCCCTACTATCAACAACATATTAGATCTAGTGATGATGTTCCAATTTTCTGTCATAGAACTAATTTGCAACTAAATAGTTACCTTGGTGAGAAGTGCCAATTGATCCTCCAGGGTGTGATAGTTAAGATCTGCTCCAGTGTCTGGAGGCGGTAAACTTGTAAT
>PIAY-13
AGACATAGCACTCATTGATCCTACTGAACGGCGAGCTTTTAGGAGGGTAATATCATCCGCATCTTCTTCTAATTGTTCCAGACCGACCATATCATCTCCAGCATTCAACACCTAAGACGGCGGGAAAAAAATCATTCAAAAATTTGTCTGCCCTACTATCAACAACATATTAGATCTAGTGATGATGTTCCAATTTTCTGTCATAGAACTAATTTGCAACTAAATAGTTACCTTGGTGAGAAGTGCCAATTGATCCTCCAGGGTGTGATAGTTAAGATCTGCTCCAGTGTCTGGAGGCGGTAAACTTGTAAT
>PIAY-9
AGACATAGCACTCATTGATCCTACTGAACGGCGAGCTTTTAGGAGGGTAATATCATCCGCATCTTCTTCTAATTGTTCCAGACCGACCATATCATCTCCAGCATTCAACACCTAAGACGGCGGGAAAAAAATCATTCAAAAATTTGTCTGCCCTACTATCAACAACATATTAGATCTAGTGATGATGTTCCAATTTTCTGTCATAGAACTAATTTGCAACTAAATAGTTACCTTGGTGAGAAGTGCCAATTGATCCTCCAGGGTGTGATAGTTAAGATCTGCTCCAGTGTCTGGAGGCGGTAAACTTGTAAT
>PIAY-16
AGACATAGCACTCATTGATCCTACTGAACGGCGAGCTTTTAGGAGGGTAATATCATCCGCATCTTCTTCTAATTGTTCCAGACCGACCATATCATCTCCAGCATTCAACACCTAAGACGGCGGGAAAAAAATCATTCAAAAATTTGTCTGCCCTACTATCAACAACATATTAGATCTAGTGATGATGTTCCAATTTTCTGTCATAGAACTAATTTGCAACTAAATAGTTACCTTGGTGAGAAGTGCCAATTGATCCTCCAGGGTGTGATAGTTAAGATCTGCTCCAGTGTCTGGAGGCGGTAAACTTGTAAT
>PIAY-10
AGACATAGCACTCATTGATCCTACTGAACGGCGAGCTTTTAGGAGGGTAATATCATCCGCATCTTCTTCTAATTGTTCCAGACCGACCATATCATCTCCAGCATTCAACACCTAAGACGGCGGGAAAAAAATCATTCAAAAATTTGTCTGCCCTACTATCAACAACATATTAGATCTAGTGATGATGTTCCAATTTTCTGTCATAGAACTAATTTGCAACTAAATAGTTACCTTGGTGAGAAGTGCCAATTGATCCTCCAGGGTGTGATAGTTAAGATCTGCTCCAGTGTCTGGAGGCGGTAAACTTGTAAT
>PIAY-8
AGACATAGCACTCATTGATCCTACTGAACGGCGAGCTTTTAGGAGGGTAATATCATCCGCATCTTCTTCTAATTGTTCCAGACCGACCATATCATCTCCAGCATTCAATACCTAAGAAGGCGGGAAAAAAATCATTCAAAAATTTGTCTGCCCTACTATCAACAACATATTAGATCTAGTGATGATGTTCCAATTCTCTGTCATAGAACTAATTTGCAACTAAATAGTTACCTTGGTGAGAAGTGCCAATTGATCCTCCAGGGTGTGATAGTGAAGATCTGCTCCAGTGTCTGGAGGCGGTAAACTTGTAAT
>PIAY-6
AGACATAGCACTCATTGATCCTACTGAACGGCGAGCTTTTAGGAGGGTAATATCATCCGCATCTTCTTCTAATTGTTCCAGACCGACCATATCATCTCCAGCATTCAACACCTAAGACGGCGGGAAAAAAATCATTCAAAAATTTGTCTGCCCTACTATCAACAACATATTAGATCTAGTGATGATGTTCCAATTTTCTGTCATAGAACTAATTTGCAACTAAATAGTTACCTTGGTGAGAAGTGCCAATTGATCCTCCAGGGTGTGATAGTTAAGATCTGCTCCAGTGTCTGGAGGCGGTAAACTTGTAAT
>PIAY-7
AGACATAGCACTCATTGATCCTACTGAACGGCGAGCTTTTAGGAGGGTAATATCATCCGCATCTTCTTCTAATTGTTCCAGACCGACCATATCATCTCCAGCATTCAACACCTAAGACGGCGGGAAAAAAATCATTCAAAAATTTGTCTGCCCTACTATCAACAACATATTAGATCTAGTGATGATGTTCCAATTTTCTGTCATAGAACTAATTTGCAACTAAATAGTTACCTTGGTGAGAAGTGCCAATTGATCCTCCAGGGTGTGATAGTTAAGATCTGCTCCAGTGTCTGGAGGCGGTAAACTTGTAAT
>PIAY-17
AGACATAGCACTCATTGATCCTACTGAACGGCGAGCTTTTAGGAGGGTAATATCATCCGCATCTTCTTCTAATTGTTCCAGACCGACCATATCATCTCCAGCATTCAACACCTAAGACGGCGGGAAAAAAATCATTCAAAAATTTGTCTGCCCTACTATCAACAACATATTAGATCTAGTGATGATGTTCCAATTTTCTGTCATAGAACTAATTTGCAACTAAATAGTTACCTTGGTGAGAAGTGCCAATTGATCCTCCAGGGTGTGATAGTTAAGATCTGCTCCAGTGTCTGGAGGCGGTAAACTTGTAAT
>PIAY-18
AGACATAGCACTCATTGATCCTACTGAACGGCGAGCTTTTAGGAGGGTAATATCATCCGCATCTTCTTCTAATTGTTCCAGACCGACCATATCATCTCCAGCATTCAACACCTAAGACGGCGGGAAAAAAATCATTCAAAAATTTGTCTGCCCTACTATCAACAACATATTAGATCTAGTGATGATGTTCCAATTTTCTGTCATAGAACTAATTTGCAACTAAATAGTTACCTTGGTGAGAAGTGCCAATTGATCCTCCAGGGTGTGATAGTTAAGATCTGCTCCAGTGTCTGGAGGCGGTAAACTTGTAAT
>PIAY-1
AGACATAGCACTCATTGATCCTACTGAACGGCGAGCTTTTAGGAGGGTAATATCATCCGCATCTTCTTCTAATTGTTCCAGACCGACCATATCATCTCCAGCATTCAACACCTAAGACGGCGGGAAAAAAATCATTCAAAAATTTGTCTGCCCTACTATCAACAACATATTAGATCTAGTGATGATGTTCCAATTTTCTGTCATAGAACTAATTTGCAACTAAATAGTTACCTTGGTGAGAAGTGCCAATTGATCCTCCAGGGTGTGATAGTTAAGATCTGCTCCAGTGTCTGGAGGCGGTAAACTTGTAAT
>PIAY-5
AGACATAGCACTCATTGATCCTACTGAACGGCGAGCTTTTAGGAGGGTAATATCATCCGCATCTTCTTCTAATTGTTCCAGACCGACCATATCATCTCCAGCATTCAACACCTAAGACGGCGGGAAAAAAATCATTCAAAAATTTGTCTGCCCTACTATCAACAACATATTAGATCTAGTGATGATGTTCCAATTTTCTGTCATAGAACTAATTTGCAACTAAATAGTTACCTTGGTGAGAAGTGCCAATTGATCCTCCAGGGTGTGATAGTTAAGATCTGCTCCAGTGTCTGGAGGCGGTAAACTTGTAAT
>PIAY-19
AGACATAGCACTCATTGATCCTACTGAACGGCGAGCTTTTAGGAGGGTAATATCATCCGCATCTTCTTCTAATTGTTCCAGACCGACCATATCATCTCCAGCATTCAACACCTAAGACGGCGGGAAAAAAATCATTCAAAAATTTGTCTGCCCTACTATCAACAACATATTAGATCTAGTGATGATGTTCCAATTTTCTGTCATAGAACTAATTTGCAACTAAATAGTTACCTTGGTGAGAAGTGCCAATTGATCCTCCAGGGTGTGATAGTTAAGATCTGCTCCAGTGTCTGGAGGCGGTAAACTTGTAAT
>PIBU-1
AGACATAGCACTCATTGATCCTACTGAACGGCGAGCTTTTAGGAGGGTAATATCATCCGCATCTTCTTCTAATTGTTCCAGACCGACCATATCATCTCCAGCATTCAACACCTAAGAAGGCAGGAAAAAA-TCATTCAAAAATTTGTCTGCCCTACTATCAACAACATATTAGATCTAGTGATGATGTTCCAATTTTCTGTCATAGAACTAATTTGCAACTAAATAGTTACCTTAGTGAGAAGTGCCAATTGATCCTCCAGGGTGTGATAGTTAAGATCTGCTCCAGTGTCTGGAGGCGGTAAACTTGTAAT
>PIFL-2
AGACATAGCACTCATTGATCCTACTGAACGGCGAGCTTTTAGGAGGGTAATATCATCCGCATCTTCTTCTAATTGTTCCAGACCGACCATATCATCTCCAGCATTCAACACCTAAGAAGGCGGGAAAAAA-TCATTCAAAAATTTGTCTGCCCTACTATCAACAACATATTAGATCTAGTGATGATGTTCCAATTTTCTGTCATAGAACTAATTTGCAACTAAATAGTTACCTTGGTGAGAAGTGCCAATTGATCCTCCAGGGTGTGATAGTGAAGATCTGCTCCAGTGTCTGGAGGCGGTAAACTTGTAAT
>PIFL-8
AGACATAGCACTCATTGATCCTACTGAACGGCGAGCTTTTAGGAGGGTAATATCATCCGCATCTTCTTCTAATTGTTCCAGACCGACCATATCATCTCCAGCATTCAACACCTAAGAAGGCGGGAAAAAA-TCATTCAAAAATTTGTCTGCCCTACTATCAACAACATATTAGATCTAGTGATGATGTTCCAATTTTCTGTCATAGAACTAATTTGCAACTAAATAGTTACCTTGGTGAGAAGTGCCAATTGATCCTCCAGGGTGTGATAGTGAAGATCTGCTCCAGTGTCTGGAGGCGGTAAACTTGTAAT
>PIFL-12
AGACATAGCACTCATTGATCCTACTGAACGGCGAGCTTTTAGGAGGGTAATATCATCCGCATCTTCTTCTAATTGTTCCAGACCGACCATATCATCTCCAGCATTCAACACCTAAGACGGCGGGAAAAAAATCATTCAAAAATTTGTCTGCCCTACTATCAACAACATATTAGATCTAGTGATGATGTTCCAATTTTCTGTCATAGAACTAATTTGCAACTAAATAGTTACCTTGGTGAGAAGTGCCAATTGATCCTCCAGGGTGTGATAGTTAAAATCTGCTCCAGTGTCTGGAGGCGGTAAACTTGTAAT
>PIFL-13
AGACATAGCACTCATTGATCCTACTGAACGGCGAGCTTTTAGGAGGGTAATATCATCCGCATCTTCTTCTAATTGTTCCAGACCGACCATATCATCTCCAGCATTCAACACCTAAGACGGCGGGAAAAAAATCATTCAAAAATTTGTCTGCCCTACTATCAACAACATATTAGATCTAGTGATGATGTTCCAATTTTCTGTCATAGAACTAATTTGCAACTAAATAGTTACCTTGGTGAGAAGTGCCAATTGATCCTCCAGGGTGTGATAGTTAAGATCTGCTCCAGTGTCTGGAGGCGGTAAACTTGTAAT
>PIFL-5
AGACATAGCACTCATTGATCCTACTGAACGGCGAGCTTTTAGGAGGGTAATATCATCCGCATCTTCTTATAATTGTTCCAGACCGACCATATCATCTCCAGCATTCAACACCTAAGAAGGCGGGAAAAAA-TCATTCAAAAATTTGTCTGCCCTACTATCAACAACATATTAGATCTAGTGATGATGTTCCAATTTTCTGTCATAGAACTAATTTGCAACTAAATAGTTACCTTGGTGAGAAGTGCCAATTGATCCTCCAGGGTGTGATAGTGAAGATCTGCTCCAGTGTCTGGAGGCGGTAAACTTGTAAT
>PIFL-17
AGACATAGCACTCATTGATCCTACTGAACGGCGAGCTTTTAGGAGGGTAATATCATCCGCATCTTCTTCTAATTGTTCCAGACCGACCATATCATCTCCAGCATTCAACACCTAAGAAGGCGGGAAAAAA-TCATTCAAAAATTTGTCTGCCCTACTATCAACAACATATTAGATCTAGTGATGATGTTCCAATTTTCTGTCATAGAACTAATTTGCAACTAAATAGTTACCTTGGTGAGAAGTGCCAATTGATCCTCCAGGGTGTGATAGTGAAGATCTGCTCCAGTGTCTGGAGGCGGTAAACTTGTAAT
>PIFL-9
AGACATAGCACTCATTGATCCTACTGAACGGCGAGCTTTTAGGAGGGTAATATCATCCGCATCTTCTTCTAATTGTTCCAGACCGACCATATCATCTCCAGCATTCAACACCTAAGAAGGCGGGAAAAAA-TCATTCAAAAATTTGTCTGCCCTACTATCAACAACATATTAGATCTAGTGATGATGTTCCAATTTTCTGTCATAGAACTAATTTGCAACTAAATAGTTACCTTGGTGAGAAGTGCCAATTGATCCTCCAGGGTGTGATAGTGAAGATCTGCTCCAGTGTCTGGAGGCGGTAAACTTGTAAT
>PIFL-4
AGACATAGCACTCATTGATCCTACTGAACGGCGAGCTTTTAGGAGGGTAATATCATCCGCATCTTCTTCTAATTGTTCCAGACCGACCATATCATCTCCAGCATTCAACACCTAAGAAGGCGGGAAAAAA-TCATTCAAAAATTTGTCTGCCCTACTATCAACAACATATTAGATCTAGTGATGATGTTCCAATTTTCTGTCATAGAACTAATTTGCAACTAAATAGTTACCTTGGTGAGAAGTGCCAATTGATCCTCCAGGGTGTGATAGTGAAGATCTGCTCCAGTGTCTGGAGGCGGTAAACTTGTAAT
>PIFL-15
AGACATAGCACTCATTGATCCTACTGAACGGCGAGCTTTTAGGAGGGTAATATCATCCGCATCTTCTTCTAATTGTTCCAGACCGACCATATCATCTCCAGCATTCAACACCTAAGAAGGCGGGAAAAAA-TCATTCAAAAATTTGTCTGCCCTACTATCAACAACATATTAGATCTAGTGATGATGTTCCAATTTTCTGTCATAGAACTAATTTGCAACTAAATAGTTACCTTGGTGAGAAGTGCCAATTGATCCTCCAGGGTGTGATAGTGAAGATCTGCTCCAGTGTCTGGAGGCGGTAAACTTGTAAT
>PIFL-10
AGACATAGCACTCATTGATCCTACTGAACGGCGAGCTTTTAGGAGGGTAATATCATCCGCATCTTCTTCTAATTGTTCCAGACCGACCATATCATCTCCAGTATTCAACACCTAAGAAGGCGGGAAAAAA-TCATTCAAAAATTTGTCTGCCCTACTATCAACAACATATTAGATCTAGTGATGATGTTCCAATTTTCTGTCATAGAACTAATTTGCAACTAAATAGTTACCTTGGTGAGAAGTGCCAATTGATCCTCCAGGGTGTGATAGTGAAGATCTGCTCCAGTGTCTGGAGGCGGTAAACTTGTAAT
>PIFL-16
AGACATAGCACTCATTGATCCTACTGAACGGCGAGCTTTTAGGAGGGTAATATCATCCGCATCTTCTTCTAATTGTTCCAGACCGACCATATCATCTCCAGCATTCAACACCTAAGACGGCGGGAAAAAAATCATTCAAAAATTTGTCTGCCCTACTATCAACAACATATTAGATCTAGTGATGATGTTCCAATTTTCTGTCATAGAACTAATTTGCAACTAAATAGTTACCTTGGTGAGAAGTGCCAATTGATCCTCCAGGGTGTGATAGTTAAGATCTGCTCCAGTGTCTGGAGGCGGTAAACTTGTAAT
>PIFL-3
AGACATAGCACTCATTGATCCTACTGAACGGCGAGCTTTTAGGAGGGTAATATCATCCGCATCTTCTTCTAATTGTTCCAGACCGACCATATCATCTCCAGCATTCAACACCTAAGAAGGCGGGAAAAAA-TCATTCAAAAATTTGTCTGCCCTACTATCAACAACATATTAGATCTAGTGATGATGTTCCAATTTTCTGTCATAGAACTAATTTGCAACTAAATAGTTACCTTGGTGAGAAGTGCCAATTGATCCTCCAGGGTGTGATAGTGAAGATCTGCTCCAGTGTCTGGAGGCGGTAAACTTGTAAT
>PIFL-1
AGACATAGCACTCATTGATCCTACTGAACGGCGAGCTTTTAGGAGGGTAATATCATCCGCATCTTCTTCTAATTGTTCCAGACCGACCATATCATCTCCAGCATTCAACACCTAAGAAGGCGGGAAAAAA-TCATTCAAAAATTTGTCTGCCCTACTATCAACAACATATTAGATCTAGTGATGATGTTCCAATTTTCTGTCATAGAACTAATTTGCAACTAAATAGTTACCTTGGTGAGAAGTGCCAATTGATCCTCCAGGGTGTGATAGTGAAGATCTGCTCCAGTGTCTGGAGGCGGTAAACTTGTAAT
>PIGE-1
AGACATAGCACTCATTGATCCTACTGAACGGCGAGCTTTTAGGAGGGTAATATCATCCGCATCTTCTTCTAATTGTTCCAGACCGACCATATCATCTCCAGCATTCAACACCTAAGAAGGCAGGAAAAAA-TCATTCAAAAATTTGTCTGCCCTACTATCAACAACATATTAGATCTAGTGATGATGTTCCAATTTTCTGTCATATAACTAATTTGCAACTAAATAGTTACCTTAGTGAGAAGTGCCAACTGATCCTCCAGGGTGTGATAGTTAAGATCTGCTCCAGTGTCTGGAGGCGGTAAACTTGTAAT
>PIGE-2
AGACATAGCACTCATTGATCCTACTGAACGGCGAGCTTTTAGGAGGGTAATATCATCCGCATCTTCTTCTAATTGTTCCAGACCGACCATATCATCTCCAGCATTCAACACCTAAGAAGGCAGGAAAAAA-TCATTCAAAAATTTGTCTGCCCTACTATCAACAACATATTAGATCTAGTGATGATGTTCCAATTTTCTGTCATATAACTAATTTGCAACTAAATAGTTACCTTAGTGAGAAGTGCCAACTGATCCTCCAGGGTGTGATAGTTAAGATCTGCTCCAGTGTCTGGAGGCGGTAAACTTGTAAT
>PIMN-3
AGACATAGCACTCATTGATCCTACTGAACGGCGAGCTTTTAGGAGGGTAATATCATCCGCATCTTCTTCTAATTGTTCCAGACCGACCATATCATCTCCAGCATTCAACACCTAAGAAGGCGGGAAAAAA-TCATTCAAAAATTTGTCTGCCCTACTATCAACAACATATTAGATCTAGTGATGATGTTCCAATTTTCTGTCATAGAACTAATTTGCAACTAAATAGTTACCTTGGTGAGAAGTGCCAATTGATCCTCCAGGGTGTGATAGTGAAGATCTGCTCCAGTGTCTGGAGGCGGTAAACTTGTAAT
>PIMN-15
AGACATAGCACTCATTGATCCTACTGAACGGCGAGCTTTTAGGAGGGTAATATCATCCGCATCTTCTTCTAATTGTTCCAGACCGACCATATCATCTCCAGCATTCAACACCTAAGAAGGCGGGAAAAAA-TCATTCAAAAATTTGTCTGCCCTACTATCAACAACATATTAGATCTAGTGATGATGTTCCAATTTTCTGTCATAGAACTAATTTGCAACTAAATAGTTACCTTGGTGAGAAGTGCCAATTGATCCTCCAGGGTGTGATAGTGAAGATCTGCTCCAGTGTCTGGAGGCGGTAAACTTGTAAT
>PIMN-8
AGACATAGCACTCATTGATCCTACTGAACGGCGAGCTTTTAGGAGGGTAATATCATCCGCATCTTCTTCTAATTGTTCCAGACCGACCATATCATCTCCAGCATTCAACACCTAAGAAGGCGGGAAAAAA-TCATTCAAAAATTTGTCTGCCCTACTATCAACAACATATTAGATCTAGTGATGATGTTCCAATTTTCTGTCATAGAACTAATTTGCAACTAAATAGTTACCTTGGTGAGAAGTGCCAATTGATCCTCCAGGGTGTGATAGTGAAGATCTGCTCCAGTGTCTGGAGGCGGTAAACTTGTAAT
>PIMN-5
AGACATAGCACTCATTGATCCTACTGAACGGCGAGCTTTTAGGAGGGTAATATCATCCGCATCTTCTTCTAATTGTTCCAGACCGACCATATCATCTCCAGCATTCAACACCTAAGAAGGCGGGAAAAAA-TCATTCAAAAATTTGTCTGCCCTACTATCAACAACATATTAGATCTAGTGATGATGTTCCAATTTTCTGTCATAGAACTAATTTGCAACTAAATAGTTACCTTGGTGAGAAGTGCCAATTGATCCTCCAGGGTGTGATAGTGAAGATCTGCTCCAGTGTCTGGAGGCGGTAAACTTGTAAT
>PIMN-13
AGACATAGCACTCATTGATCCTACTGAACGGCGAGCTTTTAGGAGGGTAATATCATCCGCATCTTCTTCTAATTGTTCCAGACCGACCATATCATCTCCAGCATTCAACACCTAAGAAGGCGGGAAAAAA-TCATTCAAAAATTTGTCTGCCCTACTATCAACAACATATTAGATCTAGTGATGATGTTCCAATTTTCTGTCATAGAACTAATTTGCAACTAAATAGTTACCTTGGTGAGAAGTGCCAATTGATCCTCCAGGGTGTGATAGTGAAGATCTGCTCCAGTGTCTGGAGGCGGTAAACTTGTAAT
>PIMN-6
AGACATAGCACTCATTGATCCTACTGAACGGCGAGCTTTTAGGAGGGTAATATCATCCGCATCTTCTTCTAATTGTTCCAGACCGACCATATCATCTCCAGCATTCAACACCTAAGAAGGCGGGAAAAAA-TCATTCAAAAATTTGTCTGCCCTACTATCAACAACATATTAGATCTAGTGATGATGTTCCAATTTTCTGTCATAGAACTAATTTGCAACTAAATAGTTACCTTGGTGAGAAGTGCCAATTGATCCTCCAGGGTGTGATAGTGAAGATCTGCTCCAGTGTCTGGAGGCGGTAAACTTGTAAT
>PIMN-10
AGACATAGCACTCATTGATCCTACTGAACGGCGAGCTTTTAGGAGGGTAATATCATCCGCATCTTCTTCTAATTGTTCCAGACCGACCATATCATCTCCAGCATTCAACACCTAAGAAGGCGGGAAAAAA-TCATTCAAAAATTTGTCTGCCCTACTATCAACAACATATTAGATCTAGTGATGATGTTCCAATTTTCTGTCATAGAACTAATTTGCAACTAAATAGTTACCTTGGTGAGAAGTGCCAATTGATCCTCCAGGGTGTGATAGTGAAGATCTGCTCCAGTGTCTGGAGGCGGTAAACTTGTAAT
>PIMN-16
AGACATAGCACTCATTGATCCTACTGAACGGCGAGCTTTTAGGAGGGTAATATCATCCGCATCTTCTTCTAATTGTTCCAGACCGACCATATCATCTCCAGCATTCAACACCTAAGAAGGCGGGAAAAAA-TCATTCAAAAATTTGTCTGCCCTACTATCAACAACATATTAGATCTAGTGATGATGTTCCAATTTTCTGTCATAGAACTAATTTGCAACTAAATAGTTACCTTGGTGAGAAGTGCCAATTGATCCTCCAGGGTGTGATAGTGAAGATCTGCTCCAGTGTCTGGAGGCGGTAAACTTGTAAT
>PIMN-9
AGACATAGCACTCATTGATCCTACTGAACGGCGAGCTTTTAGGAGGGTAATATCATCCGCATCTTCTTCTAATTGTTCCAGACCGACCATATCATCTCCAGCATTCAACACCTAAGAAGGCGGGAAAAAA-TCATTCAAAAATTTGTCTGCCCTACTATCAACAACATATTAGATCTAGTGATGATGTTCCAATTTTCTGTCATAGAACTAATTTGCAACTAAATAGTTACCTTGGTGAGAAGTGCCAATTGATCCTCCAGGGTGTGATAGTGAAGATCTGCTCCAGTGTCTGGAGGCGGTAAACTTGTAAT
>PIMN-1
AGACATAGCACTCATTGATCCTACTGAACGGCGAGCTTTTAGGAGGGTAATATCATCCGCATCTTCTTCTAATTGTTCCAGACCGACCATATCATCTCCAGCATTCAACACCTAAGAAGGCGGGAAAAAA-TCATTCAAAAATTTGTCTGCCCTACTATCAACAACATATTAGATCTAGTGATGATGTTCCAATTTTCTGTCATAGAACTAATTTGCAACTAAATAGTTACCTTGGTGAGAAGTGCCAATTGATCCTCCAGGGTGTGATAGTGAAGATCTGCTCCAGTGTCTGGAGGCGGTAAACTTGTAAT
>PIMN-12
AGACATAGCACTCATTGATCCTACTGAACGGCGAGCTTTTAGGAGGGTAATATCATCCGCATCTTCTTCTAATTGTTCCAGACCGACCATATCATCTCCAGCATTCAACACCTAAGAAGGCGGGAAAAAA-TCATTCAAAAATTTGTCTGCCCTACTATCAACAACATATTAGATCTAGTGATGATGTTCCAATTTTCTGTCATAGAACTAATTTGCAACTAAATAGTTACCTTGGTGAGAAGTGCCAATTGATCCTCCAGGGTGTGATAGTGAAGATCTGCTCCAGTGTCTGGAGGCGGTAAACTTGTAAT
>PIMN-17
AGACATAGCACTCATTGATCCTACTGAACGGCGAGCTTTTAGGAGGGTAATATCATCCGCATCTTCTTCTAATTGTTCCAGACCGACCATATCATCTCCAGCATTCAACACCTAAGAAGGCGGGAAAAAA-TCATTCAAAAATTTGTCTGCCCTACTATCAACAACATATTAGATCTAGTGATGATGTTCCAATTTTCTGTCATAGAACTAATTTGCAACTAAATAGTTACCTTGGTGAGAAGTGCCAATTGATCCTCCAGGGTGTGATAGTGAAGATCTGCTCCAGTGTCTGGAGGCGGTAAACTTGTAAT
>PIMN-14
AGACATAGCACTCATTGATCCTACTGAACGGCGAGCTTTTAGGAGGGTAATATCATCCGCATCTTCTTCTAATTGTTCCAGACCGACCATATCATCTCCAGCATTCAACACCTAAGAAGGCGGGAAAAAA-TCATTCAAAAATTTGTCTGCCCTACTATCAACAACATATTAGATCTAGTGATGATGTTCCAATTTTCTGTCATAGAACTAATTTGCAACTAAATAGTTACCTTGGTGAGAAGTGCCAATTGATCCTCCAGGGTGTGATAGTGAAGATCTGCTCCAGTGTCTGGAGGCGGTAAACTTGTAAT
>PIMN-4
AGACATAGCACTCATTGATCCTACTGAACGGCGAGCTTTTAGGAGGGTAATATCATCCGCATCTTCTTCTAATTGTTCCAGACCGACCATATCATCTCCAGCATTCAACACCTAAGAAGGCGGGAAAAAA-TCATTCAAAAATTTGTCTGCCCTACTATCAACAACATATTAGATCTAGTGATGATGTTCCAATTTTCTGTCATAGAACTAATTTGCAACTAAATAGTTACCTTGGTGAGAAGTGCCAATTGATCCTCCAGGGTGTGATAGTGAAGATCTGCTCCAGTGTCTGGAGGCGGTAAACTTGTAAT
>PIMN-11
AGACATAGCACTCATTGATCCTACTGAACGGCGAGCTTTTAGGAGGGTAATATCATCCGCATCTTCTTCTAATTGTTCCAGACCGACCATATCATCTCCAGCATTCAACACCTAAGAAGGCGGGAAAAAA-TCATTCAAAAATTTGTCTGCCCTACTATCAACAACATATTAGATCTAGTGATGATGTTCCAATTTTCTGTCATAGAACTAATTTGCAACTAAATAGTTACCTTGGTGAGAAGTGCCAATTGATCCTCCAGGGTGTGATAGTGAAGATCTGCTCCAGTGTCTGGAGGCGGTAAACTTGTAAT
>PIMN-7
AGACATAGCACTCATTGATCCTACTGAACGGCGAGCTTTTAGGAGGGTAATATCATCCGCATCTTCTTCTAATTGTTCCAGACCGACCATATCATCTCCAGCATTCAACACCTAAGAAGGCGGGAAAAAA-TCATTCAAAAATTTGTCTGCCCTACTATCAACAACATATTAGATCTAGTGATGATGTTCCAATTTTCTGTCATAGAACTAATTTGCAACTAAATAGTTACCTTGGTGAGAAGTGCCAATTGATCCTCCAGGGTGTGATAGTGAAGATCTGCTCCAGTGTCTGGAGGCGGTAAACTTGTAAT
>PIMN-18
AGACATAGCACTCATTGATCCTACTGAACGGCGAGCTTTTAGGAGGGTAATATCATCCGCATCTTCTTCTAATTGTTCCAGACCGACCATATCATCTCCAGCATTCAACACCTAAGAAGGCGGGAAAAAA-TCATTCAAAAATTTGTCTGCCCTACTATCAACAACATATTAGATCTAGTGATGATGTTCCAATTTTCTGTCATAGAACTAATTTGCAACTAAATAGTTACCTTGGTGAGAAGTGCCAATTGATCCTCCAGGGTGTGATAGTGAAGATCTGCTCCAGTGTCTGGAGGCGGTAAACTTGTAAT
>PIMN-2
AGACATAGCACTCATTGATCCTACTGAACGGCGAGCTTTTAGGAGGGTAATATCATCCGCATCTTCTTCTAATTGTTCCAGACCGACCATATCATCTCCAGCATTCAACACCTAAGAAGGCGGGAAAAAA-TCATTCAAAAATTTGTCTGCCCTACTATCAACAACATATTAGATCTAGTGATGATGTTCCAATTTTCTGTCATAGAACTAATTTGCAACTAAATAGTTACCTTGGTGAGAAGTGCCAATTGATCCTCCAGGGTGTGATAGTGAAGATCTGCTCCAGTGTCTGGAGGCGGTAAACTTGTAAT
>PISB-6
AGACATAGCACTCATTGATCCTACTGAACGGCGAGCTTTTAGGAGGGTAATATCATCCGCATCTTCTTCTAATTGTTCCAGACCGACCATATCATCTCCAGCATTCAACACCTAAGAAGGCGGGAAAAAA-TCATTCAAAAATTTGTCTGCCCTACTATCAACAACATATTAGATCTAGTGATGATGTTCCAATTTTCTGTCATAGAACTAATTTGCAACTAAATAGTTACCTTGGTGAGAAGTGCCAATTGATCCTCCAGGGTGTGATAGTGAAGATCTGCTCCAGTGTCTGGAGGCGGTAAACTTGTAAT
>PISB-11
AGACATAGCACTCATTGATCCTACTGAACGGCGAGCTTTTAGGAGGGTAATATCATCCGCATCTTCTTCTAATTGTTCCAGACCGACCATATCATCTCCAGCATTCAACACCTAAGAAGGCGGGAAAAAA-TCATTCAAAAATTTGTCTGCCCTACTATCAACAACATATTAGATCTAGTGATGATGTTCCAATTTTCTGTCATAGAACTAATTTGCAACTAAATAGTTACCTTGGTGAGAAGTGCCAATTGATCCTCCAGGGTGTGATAGTGAAGATCTGCTCCAGTGTCTGGAGGCGGTAAACTTGTAAT
>PISB-16
AGACATAGCACTCATTGATCCTACTGAACGGCGAGCTTTTAGGAGGGTAATATCATCCGCATCTTCTTCTAATTGTTCCAGACCGACCATATCATCTCCAGCATTCAACACCTAAGAAGGCGGGAAAAAA-TCATTCAAAAATTTGTCTGCCCTACTATCAACAACATATTAGATCTAGTGATGATGTTCCAATTTTCTGTCATAGAACTAATTTGCAACTAAATAGTTACCTTGGTGAGAAGTGCCAATTGATCCTCCAGGGTGTGATAGTGAAGATCTGCTCCAGTGTCTGGAGGCGGTAAACTTGTAAT
>PISB-18
AGACATAGCACTCATTGATCCTACTGAACGGCGAGCTTTTAGGAGGGTAATATCATCCGCATCTTCTTCTAATTGTTCCAGACCGACCATATCATCTCCAGCATTCAACACCTAAGACGGCGGGAAAAAAATCATTCAAAAATTTGTCTGCCCTACTATCAACAACATATTAGATCTAGTGATGATGTTCCAATTTTCTGTCATAGAACTAATTTGCAACTAAATAGTTACCTTGGTGAGAAGTGCCAATTGATCCTCCAGGGTGTGATAGTTAAGATCTGCTCCAGTGTCTGGAGGCGGTAAACTTGTAAT
>PISB-4
AGACATAGCACTCATTGATCCTACTGAACGGCGAGCTTTTAGGAGGGTAATATCATCCGCATCTTCTTCTAATTGTTCCAGACCGACCATATCATCTCCAGCATTCAACACCTAAGAAGGCGGGAAAAAA-TCATTCAAAAATTTGTCTGCCCTACTATCAACAACATATTAGATCTAGTGATGATGTTCCAATTTTCTGTCATAGAACTAATTTGCAACTAAATAGTTACCTTGGTGAGAAGTGCCAATTGATCCTCCAGGGTGTGATAGTGAAGATCTGCTCCAGTGTCTGGAGGCGGTAAACTTGTAAT
>PISB-14
AGACATAGCACTCATTGATCCTACTGAACGGCGAGCTTTTAGGAGGGTAATATCATCCGCATCTTCTTCTAATTGTTCCAGACCGACCATATCATCTCCAGCATTCAACACCTAAGACGGCGGGAAAAAAATCATTCAAAAATTTGTCTGCCCTACTATCAACAACATATTAGATCTAGTGATGATGTTCCAATTTTCTGTCATAGAACTAATTTGCAACTAAATAGTTACCTTGGTGAGAAGTGCCAATTGATCCTCCAGGGTGTGATAGTTAAGATCTGCTCCAGTGTCTGGAGGCGGTAAACTTGTAAT
>PISB-3
AGACATAGCACTCATTGATCCTACTGAACGGCGAGCTTTTAGGAGGGTAATATCATCCGCATCTTCTTCTAATTGTTCCAGACCGACCATATCATCTCCAGCATTCAACACCTAAGAAGGCGGGAAAAAA-TCATTCAAAAATTTGTCTGCCCTACTATCAACAACATATTAGATCTAGTGATGATGTTCCAATTTTCTGTCATAGAACTAATTTGCAACTAAATAGTTACCTTGGTGAGAAGTGCCAATTGATCCTCCAGGGTGTGATAGTGAAGATCTGCTCCAGTGTCTGGAGGCGGTAAACTTGTAAT
>PISB-10
AGACATAGCACTCATTGATCCTACTGAACGGCGAGCTTTTAGGAGGGTAATATCATCCGCATCTTCTTCTAATTGTTCCAGACCGACCATATCATCTCCAGCATTCAACACCTAAGACGGCGGGAAAAAAATCATTCAAAAATTTGTCTGCCCTACTATCAACAACATATTAGATCTAGTGATGATGTTCCAATTTTCTGTCATAGAACTAATTTGCAACTAAATAGTTACCTTGGTGAGAAGTGCCAATTGATCCTCCAGGGTGTGATAGTTAAGATCTGCTCCAGTGTCTGGAGGCGGTAAACTTGTAAT
>PISB-17
AGACATAGCACTCATTGATCCTACTGAACGGCGAGCTTTTAGGAGGGTAATATCATCCGCATCTTCTTCTAATTGTTCCAGACCGACCATATCATCTCCAGCATTCAACACCTAAGACGGCGGGAAAAAAATCATTCAAAAATTTGTCTGCCCTACTATCAACAACATATTAGATCTAGTGATGATGTTCCAATTTTCTGTCATAGAACTAATTTGCAACTAAATAGTTACCTTGGTGAGAAGTGCCAATTGATCCTCCAGGGTGTGATAGTTAAGATCTGCTCCAGTGTCTGGAGGCGGTAAACTTGTAAT
>PISB-5
AGACATAGCACTCATTGATCCTACTGAACGGCGAGCTTTTAGGAGGGTAATATCATCCGCATCTTCTTCTAATTGTTCCAGACCGACCATATCATCTCCAGCATTCAACACCTAAGACGGCGGGAAAAAAATCATTCAAAAATTTGTCTGCCCTACTATCAACAACATATTAGATCTAGTGATGATGTTCCAATTTTCTGTCATAGAACTAATTTGCAACTAAATAGTTACCTTGGTGAGAAGTGCCAATTGATCCTCCAGGGTGTGATAGTTAAGATCTGCTCCAGTGTCTGGAGGCGGTAAACTTGTAAT
>PISB-12
AGACATAGCACTCATTGATCCTACTGAACGGCGAGCTTTTAGGAGGGTAATATCATCCGCATCTTCTTCTAATTGTTCCAGACCGACCATATCATCTCCAGCATTCAACACCTAAGACGGCGGGAAAAAAATCATTCAAAAATTTGTCTGCCCTACTATCAACAACATATTAGATCTAGTGATGATGTTCCAATTTTCTGTCATAGAACTAATTTGCAACTAAATAGTTACCTTGGTGAGAAGTGCCAATTGATCCTCCAGGGTGTGATAGTTAAGATCTGCTCCAGTGTCTGGAGGCGGTAAACTTGTAAT
>PISB-13
AGACATAGCACTCATTGATCCTACTGAACGGCGAGCTTTTAGGAGGGTAATATCATCCGCATCTTCTTCTAATTGTTCCAGACCGACCATATCATCTCCAGCATTCAACACCTAAGACGGCGGGAAAAAAATCATTCAAAAATTTGTCTGCCCTACTATCAACAACATATTAGATCTAGTGATGATGTTCCAATTTTCTGTCATAGAACTAATTTGCAACTAAATAGTTACCTTGGTGAGAAGTGCCAATTGATCCTCCAGGGTGTGATAGTTAAGATCTGCTCCAGTGTCTGGAGGCGGTAAACTTGTAAT
>PISB-7
AGACATAGCACTCATTGATCCTACTGAACGGCGAGCTTTTAGGAGGGTAATATCATCCGCATCTTCTTCTAATTGTTCCAGACCGACCATATCATCTCCAGCATTCAACACCTAAGAAGGCGGGAAAAAA-TCATTCAAAAATTTGTCTGCCCTACTATCAACAACATATTAGATCTAGTGATGATGTTCCAATTTTCTGTCATAAAACTAATTTGCAACTAAATAGTTACCTTGGTGAGAAGTGCCAATTGATCCTCCAGGGTGTGATAGTGAAGATCTGCTCCAGTGTCTGGAGGCGGTAAACTTGTAAT
>PISB-8
AGACATAGCACTCATTGATCCTACTGAACGGCGAGCTTTTAGGAGGGTAATATCATCCGCATCTTCTTCTAATTGTTCCAGACCGACCATATCATCTCCAGCATTCAACACCTAAGAAGGCGGGAAAAAA-TCATTCAAAAATTTGTCTGCCCTACTATCAACAACATATTAGATCTAGTGATGATGTTCCAATTTTCTGTCATAGAACTAATTTGCAACTAAATAGTTACCTTGGTGAGAAGTGCCAATTGATCCTCCAGGGTGTGATAGTGAAGATCTGCTCCAGTGTCTGGAGGCGGTAAACTTGTAAT
>PISB-1
AGACATAGCACTCATTGATCCTACTGAACGGCGAGCTTTTAGGAGGGTAATATCATCCGCATCTTCTTCTAATTGTTCCAGACCGACCATATCATCTCCAGCATTCAACACCTAAGAAGGCGGGAAAAAA-TCATTCAAAAATTTGTCTGCCCTACTATCAACAACATATTAGATCTAGTGATGATGTTCCAATTTTCTGTCATAGAACTAATTTGCAACTAAATAGTTACCTTGGTGAGAAGTGCCAATTGATCCTCCAGGGTGTGATAGTGAAGATCTGCTCCAGTGTCTGGAGGCGGTAAACTTGTAAT
>PISQ-2
AGACATAGCACTCATTGATCCTACTGAACGGCGAGCTTTTAGGAGGGTAATATCATCCGCATCTTCTTCTAATTGTTCCAAACCGACCATATCATCTCCAGCATTCAACACCTAAGAAGGCAGGAAAAAA-TCATTCAAAAATTTGTCTGCCCTACTATCAACAACATATTAGATCTAGTGATGATGTTCCAATTTTCTGTCATAGAACTAATTTGCAACTAAATAGTTACCTTAGTGAGAAGTGCCAATTGATCCTCCAGGGTGTGATAGTTAAGATCTGCTCCAGTGTCTGGAGGCGGTAAACTTGTAAT
>PISQ-1
AGACATAGCACTCATTGATCCTACTGAACGGCGAGCTTTTAGGAGGGTAATATCATCCGCATCTTCTTCTAATTGTTCCAAACCGACCATATCATCTCCAGCATTCAACACCTAAGAAGGCAGGAAAAAA-TCATTCAAAAATTTGTCTGCCCTACTATCAACAACATATTAGATCTAGTGATGATGTTCCAATTTTCTGTCATAGAACTAATTTGCAACTAAATAGTTACCTTAGTGAGAAGTGCCAATTGATCCTCCAGGGTGTGATAGTTAAGATCTGCTCCAGTGTCTGGAGGCGGTAAACTTGTAAT
>PIST-2
AGACATAGCACTCATTGATCCTACTGAACGGCGAGCTTTTAGGAGGGTAATATCATCCGCATCTTCTTCTAATTGTTCCAGACCGACCATATCATCTCCAGCATTCAACACCTAAGAAGGCGGGAAAAAA-TCATTCAAAAATTTGTCTGCCCTACTATCAACAACATATTAGATCTAGTGATGATGTTCCAATTTTCTGTCATAGAACTAATTTGCAACTAAATAGTTACCTTGGTGAGAAGTGCCAATTGATCCTCCAGGGTGTGATAGTGAAGATCTGCTCCAGTGTCTGGAGGCGGTAAACTTGTAAT
>PIST-19
AGACATAGCACTCATTGATCCTACTGAACGGCGAGCTTTTAGGAGGGTAATATCATCCGCATCTTCTTCTAATTGTTCCAGACCGACCATATCATCTCCAGCATTCAACACCTAAGAAGGCGGGAAAAAA-TCATTCAAAAATTTGTCTGCCCTACTATCAACAACATATTAGATCTAGTGATGATGTTCCAATTTTCTGTCATAGAACTAATTTGCAACTAAATAGTTACCTTGGTGAGAAGTGCCAATTGATCCTCCAGGGTGTGATAGTGAAGATCTGCTCCAGTGTCTGGAGGCGGTAAACTTGTAAT
>PIST-12
AGACATAGCACTCATTGATCCTACTGAACGGCGAGCTTTTAGGAGGGTAATATCATCCGCATCTTCTTCTAATTGTTCCAGACCGACCATATCATCTCCAGCATTCAACACCTAAGAAGGCGGGAAAAAA-TCATTCAAAAATTTGTCTGCCCTACTATCAACAACATATTAGATCTAGTGATGATGTTCCAATTTTCTGTCATAGAACTAATTTGCAACTAAATAGTTACCTTGGTGAGAAGTGCCAATTGATCCTCCAGGGTGTGATAGTGAAGATCTGCTCCAGTGTCTGGAGGCGGTAAACTTGTAAT
>PIST-13
AGACATAGCACTCATTGATCCTACTGAACGGCGAGCTTTTAGGAGGGTAATATCATCCGCATCTTCTTCTAATTGTTCCAGACCGACCATATCATCTCCAGCATTCAACACCTAAGAAGGCGGGAAAAAA-TCATTCAAAAATTTGTCTGCCCTACTATCAACAACATATTAGATCTAGTGATGATGTTCCAATTTTCTGTCATAGAACTAATTTGCAACTAAATAGTTACCTTGGTGAGAAGTGCCAATTGATCCTCCAGGGTGTGATAGTGAAGATCTGCTCCAGTGTCTGGAGGCGGTAAACTTGTAAT
>PIST-4
AGACATAGCACTCATTGATCCTACTGAACGGCGAGCTTTTAGGAGGGTAATATCATCCGCATCTTCTTCTAATTGTTCCAGACCGACCATATCATCTCCAGCATTCAACACCTAAGAAGGCGGGAAAAAA-TCATTCAAAAATTTGTCTGCCCTACTATCAACAACATATTAGATCTAGTGATGATGTTCCAATTTTCTGTCATAGAACTAATTTGCAACTAAATAGTTACCTTGGTGAGAAGTGCCAATTGATCCTCCAGGGTGTGATAGTGAAGATCTGCTCCAGTGTCTGGAGGCGGTAAACTTGTAAT
>PIST-15
AGACATAGCACTCATTGATCCTACTGAACGGCGAGCTTTTAGGAGGGTAATATCATCCGCATCTTCTTCTAATTGTTCCAGACCGACCATATCATCTCCAGCATTCAACACCTAAGAAGGCGGGAAAAAA-TCATTCAAAAATTTGTCTGCCCTACTATCAACAACATATTAGATCTAGTGATGATGTTCCAATTTTCTGTCATAGAACTAATTTGCAACTAAATAGTTACCTTGGTGAGAAGTGCCAATTGATCCTCCAGGGTGTGATAGTGAAGATCTGCTCCAGTGTCTGGAGGCGGTAAACTTGTAAT
>PICH-X1
AGACATAGCACTCATTGATCCTACTGAACGGCGAGCTTTTAGGAGGGTAATATCATCCGCATCTTCTTCTAATTGTTCCAGACCGACCATATCATCTCCAGCATTCAACACCTAAGAAGGCGGGAAAAAA-TCATTCAAAAATTTGTCTGCCCTACTATCAACAACATATTAGATCTAGTGATGATGTTCCAATTTTCTGTCATAGAACTAATTTGCAACTAAATAGTTACCTTGGTGAGAAGTGCCAATTGATCCTCCAGGGTGTGATAGTGAAGATCTGCTCCAGTGTCTGGAGGCGGTAAACTTGTAAT
>PIST-6
AGACATAGCACTCATTGATCCTACTGAACGGCGAGCTTTTAGGAGGGTAATATCATCCGCATCTTCTTCTAATTGTTCCAGACCGACCATATCATCTCCAGCATTCAACACCTAAGAAGGCGGGAAAAAA-TCATTCAAAAATTTGTCTGCCCTACTATCAACAACATATTAGATCTAGTGATGATGTTCCAATTTTCTGTCATAGAACTAATTTGCAACTAAATAGTTACCTTGGTGAGAAGTGCCAATTGATCCTCCAGGGTGTGATAGTGAAGATCTGCTCCAGTGTCTGGAGGCGGTAAACTTGTAAT
>PIST-9
AGACATAGCACTCATTGATCCTACTGAACGGCGAGCTTTTAGGAGGGTAATATCATCCGCATCTTCTTCTAATTGTTCCAGACCGACCATATCATCTCCAGCATTCAACACCTAAGAAGGCGGGAAAAAA-TCATTCAAAAATTTGTCTGCCCTACTATCAACAACATATTAGATCTAGTGATGATGTTCCAATTTTCTGTCATAGAACTAATTTGCAACTAAATAGTTACCTTGGTGAGAAGTGCCAATTGATCCTCCAGGGTGTGATAGTGAAGATCTGCTCCAGTGTCTGGAGGCGGTAAACTTGTAAT
>PIST-5
AGACATAGCACTCATTGATCCTACTGAACGGCGAGCTTTTAGGAGGGTAATATCATCCGCATCTTCTTCTAATTGTTCCAGACCGACCATATCATCTCCAGCATTCAACACCTAAGAAGGCGGGAAAAAA-TCATTCAAAAATTTGTCTGCCCTACTATCAACAACATATTAGATCTAGTGATGATGTTCCAATTTTCTGTCATAGAACTAATTTGCAACTAAATAGTTACCTTGGTGAGAAGTGCCAATTGATCCTCCAGGGTGTGATAGTGAAGATCTGCTCCAGTGTCTGGAGGCGGTAAACTTGTAAT
>PIST-8
AGACATAGCACTCATTGATCCTACTGAACGGCGAGCTTTTAGGAGGGTAATATCATCCGCATCTTCTTCTAATTGTTCCAGACCGACCATATCATCTCCAGCATTCAACACCTAAGAAGGCGGGAAAAAA-TCATTCAAAAATTTGTCTGCCCTACTATCAACAACATATTAGATCTAGTGATGATGTTCCAATTTTCTGTCATAGAACTAATTTGCAACTAAATAGTTACCTTGGTGAGAAGTGCCAATTGATCCTCCAGGGTGTGATAGTGAAGATCTGCTCCAGTGTCTGGAGGCGGTAAACTTGTAAT
>PIST-1
AGACATAGCACTCATTGATCCTACTGAACGGCGAGCTTTTAGGAGGGTAATATCATCCGCATCTTCTTCTAATTGTTCCAGACCGACCATATCATCTCCAGCATTCAACACCTAAGAAGGCGGGAAAAAA-TCATTCAAAAATTTGTCTGCCCTACTATCAACAACATATTAGATCTAGTGATGATGTTCCAATTTTCTGTCATAGAACTAATTTGCAACTAAATAGTTACCTTGGTGAGAAGTGCCAATTGATCCTCCAGGGTGTGATAGTGAAGATCTGCTCCAGTGTCTGGAGGCGGTAAACTTGTAAT
>PIST-10
AGACATAGCACTCATTGATCCTACTGAACGGCGAGCTTTTAGGAGGGTAATATCATCCGCATCTTCTTCTAATTGTTCCAGACCGACCATATCATCTCCAGCATTCAACACCTAAGAAGGCGGGAAAAAA-TCATTCAAAAATTTGTCTGCCCTACTATCAACAACATATTAGATCTAGTGATGATGTTCCAATTTTCTGTCATAGAACTAATTTGCAACTAAATAGTTACCTTGGTGAGAAGTGCCAATTGATCCTCCAGGGTGTGATAGTGAAGATCTGCTCCAGTGTCTGGAGGCGGTAAACTTGTAAT
>PIST-7
AGACATAGCACTCATTGATCCTACTGAACGGCGAGCTTTTAGGAGGGTAATATCATCCGCATCTTCTTCTAATTGTTCCAGACCGACCATATCATCTCCAGCATTCAACACCTAAGAAGGCGGGAAAAAA-TCATTCAAAAATTTGTCTGCCCTACTATCAACAACATATTAGATCTAGTGATGATGTTCCAATTTTCTGTCATAGAACTAATTTGCAACTAAATAGTTACCTTGGTGAGAAGTGCCAATTGATCCTCCAGGGTGTGATAGTGAAGATCTGCTCCAGTGTCTGGAGGCGGTAAACTTGTAAT
>PICH-X3
AGACATAGCACTCATTGATCCTACTGAACGGCGAGCTTTTAGGAGGGTAATATCATCCGCATCTTCTTCTAATTGTTCCAGACCGACCATATCATCTCCAGCATTCAACACCTAAGAAGGCGGGAAAAAA-TCATTCAAAAATTTGTCTGCCCTACTATCAACAACATATTAGATCTAGTGATGATGTTCCAATTTTCTGTCATAGAACTAATTTGCAACTAAATAGTTACCTTGGTGAGAAGTGCCAATTGATCCTCCAGGGTGTGATAGTGAAGATCTGCTCCAGTGTCTGGAGGCGGTAAACTTGTAAT
>PIST-3
AGACATAGCACTCATTGATCCTACTGAACGGCGAGCTTTTAGGAGGGTAATATCATCCGCATCTTCTTCTAATTGTTCCAGACCGACCATATCATCTCCAGCATTCAACACCTAAGAAGGCGGGAAAAAA-TCATTCAAAAATTTGTCTGCCCTACTATCAACAACATATTAGATCTAGTGATGATGTTCCAATTTTCTGTCATAGAACTAATTTGCAACTAAATAGTTACCTTGGTGAGAAGTGCCAATTGATCCTCCAGGGTGTGATAGTGAAGATCTGCTCCAGTGTCTGGAGGCGGTAAACTTGTAAT
>PILA-23
AGACATAGCACTCATTGATCCTACTGAACGGCGAGCTTTTAGGAGGGTAATATCATCCGCATCTTCTTCTAATTGTTCCAGACCGACCATATCATCTCCAGCATTCAACACCTAAGAAGGCGGGAAAAAA-TCATTCAAAAATTTGTCTGCCCTACTATCAACAACATATTAGATCTAGTGATGATGTTCCAATTTTCTGTCATAGAACTAATTTTCAACTAAATAGTTACCTTGGTGAGAAGTGCCAATTGATCCTCCAGGGTGTGATAGTTAAGATCTGCTCCAGTGTCTGGAGGCGGTAAACTTGTAAT
>PILA-17
AGACATAGCACTCATTGATCCTACTGAACGGCGAGCTTTTAGGAGGGTAATATCATCCGCATCTTCTTCTAATTGTTCCAGACCGACCATATCATCTCCAGCATTCAACACCTAAGAAGGCGGGAAAAAA-TCATTCAAAAATTTGTCTGCCCTACTATCAACAACATATTAGATCTAGTGATGATGTTCCAATTTTCTGTCATAGAACTAATTTTCAACTAAATAGTTACCTTGGTGAGAAGTGCCAATTGATCCTCCAGGGTGTGATAGTTAAGATCTGCTCCAGTGTCTGGAGGCGGTAAACTTGTAAT
>PILA-19
AGACATAGCACTCATTGATCCTACTGAACGGCGAGCTTTTAGGAGGGTAATATCATCCGCATCTTCTTCTAATTGTTCCAGACCGACCATATCATCTCCAGCATTCAACACCTAAGAAGGCGGGAAAAAA-TCATTCAAAAATTTGTCTGCCCTACTATCAACAACATATTAGATCTAGTGATGATGTTCCAATTTTCTGTCATAGAACTAATTTTCAACTAAATAGTTACCTTGGTGAGAAGTGCCAATTGATCCTCCAGGGTGTGATAGTTAAGATCTGCTCCAGTGTCTGGAGGCGGTAAACTTGTAAT
>PILA-27
AGACATAGCACTCATTGATCCTACTGAACGGCGAGCTTTTAGGAGGGTAATATCATCCGCATCTTCTTCTAATTGTTCCAGACCGACCATATCATCTCCAGCATTCAACACCTAAGAAGGCGGGAAAAAA-TCATTCAAAAATTTGTCTGCCCTACTATCAACAACATATTAGATCTAGTGATGATGTTCCAATTTTCTGTCATAGAACTAATTTTCAACTAAATAGTTACCTTGGTGAGAAGTGCCAATTGATCCTCCAGGGTGTGATAGTTAAGATCTGCTCCAGTGTCTGGAGGCGGTAAACTTGTAAT
>PILA-21
AGACATAGCACTCATTGATCCTACTGAACGGCGAGCTTTTAGGAGGGTAATATCATCCGCATCTTCTTCTAATTGTTCCAGACCGACCATATCATCTCCAGCATTCAACACCTAAGAAGGCGGGAAAAAA-TCATTCAAAAATTTGTCTGCCCTACTATCAACAACATATTAGATCTAGTGATGATGTTCCAATTTTCTGTCATAGAACTAATTTTCAACTAAATAGTTACCTTGGTGAGAAGTGCCAATTGATCCTCCAGGGTGTGATAGTTAAGATCTGCTCCAGTGTCTGGAGGCGGTAAACTTGTAAT
>PILA-28
AGACATAGCACTCATTGATCCTACTGAACGGCGAGCTTTTAGGAGGGTAATATCATCCGCATCTTCTTCTAATTGTTCCAGACCGACCATATCATCTCCAGCATTCAACACCTAAGAAGGCGGGAAAAAA-TCATTCAAAAATTTGTCTGCCCTACTATCAACAACATATTAGATCTAGTGATGATGTTCCAATTTTCTGTCATAGAACTAATTTGCAACTAAATAGTTACCTTGGTGAGAAGTGCCAATTGATCCTCCAGGGTGTGATAGTTAAGATCTGCTCCAGTGTCTGGAGGCGGTAAACTTGTAAT
>PILA-20
AGACATAGCACTCATTGATCCTACTGAACGGCGAGCTTTTAGGAGGGTAATATCATCCGCATCTTCTTCTAATTGTTCCAGACCGACCATATCATCTCCAGCATTCAACACCTAAGAAGGCGGGAAAAAA-TCATTCAAAAATTTGTCTGCCCTACTATCAACAACATATTAGATCTAGTGATGATGTTCCAATTTTCTGTCATAGAACTAATTTTCAACTAAATAGTTACCTTGGTGAGAAGTGCCAATTGATCCTCCAGGGTGTGATAGTTAAGATCTGCTCCAGTGTCTGGAGGCGGTAAACTTGTAAT
>PILA-18
AGACATAGCACTCATTGATCCTACTGAACGGCGAGCTTTTAGGAGGGTAATATCATCCGCATCTTCTTCTAATTGTTCCAGACCGACCATATCATCTCCAGCATTCAACACCTAAGAAGGCGGGAAAAAA-TCATTCAAAAATTTGTCTGCCCTACTATCAACAACATATTAGATCTAGTGATGATGTTCCAATTTTCTGTCATAGAACTAATTTTCAACTAAATAGTTACCTTGGTGAGAAGTGCCAATTGATCCTCCAGGGTGTGATAGTTAAGATCTGCTCCAGTGTCTGGAGGCGGTAAACTTGTAAT
>PILA-24
AGACATAGCACTCATTGATCCTACTGAACGGCGAGCTTTTAGGAGGGTAATATCATCCGCATCTTCTTCTAATTGTTCCAGACCGACCATATCATCTCCAGCATTCAACACCTAAGAAGGCGGGAAAAAA-TCATTCAAAAATTTGTCTGCCCTACTATCAACAACATATTAGATCTAGTGATGATGTTCCAATTTTCTGTCATAGAACTAATTTTCAACTAAATAGTTACCTTGGTGAGAAGTGCCAATTGATCCTCCAGGGTGTGATAGTTAAGATCTGCTCCAGTGTCTGGAGGCGGTAAACTTGTAAT
>PILA-29
AGACATAGCACTCATTGATCCTACTGAACGGCGAGCTTTTAGGAGGGTAATATCATCCGCATCTTCTTCTAATTGTTCCAGACCGACCATATCATCTCCAGCATTCAACACCTAAGAAGGCGGGAAAAAA-TCATTCAAAAATTTGTCTGCCCTACTATCAACAACATATTAGATCTAGTGATGATGTTCCAATTTTCTGTCATAGAACTAATTTTCAACTAAATAGTTACCTTGGTGAGAAGTGCCAATTGATCCTCCAGGGTGTGATAGTTAAGATCTGCTCCAGTGTCTGGAGGCGGTAAACTTGTAAT
>PILA-22
AGACATAGCACTCATTGATCCTACTGAACGGCGAGCTTTTAGGAGGGTAATATCATCCGCATCTTCTTCTAATTGTTCCAGACCGACCATATCATCTCCAGCATTCAACACCTAAGAAGGCGGGAAAAAA-TCATTCAAAAATTTGTCTGCCCTACTATCAACAACATATTAGATCTAGTGATGATGTTCCAATTTTCTGTCATAGAACTAATTTTCAACTAAATAGTTACCTTGGTGAGAAGTGCCAATTGATCCTCCAGGGTGTGATAGTTAAGATCTGCTCCAGTGTCTGGAGGCGGTAAACTTGTAAT
>PILA-26
AGACATAGCACTCATTGATCCTACTGAACGGCGAGCTTTTAGGAGGGTAATATCATCCGCATCTTCTTCTAATTGTTCCAGACCGACCATATCATCTCCAGCATTCAACACCTAAGAAGGCGGGAAAAAA-TCATTCAAAAATTTGTCTGCCCTACTATCAACAACATATTAGATCTAGTGATGATGTTCCAATTTTCTGTCATAGAACTAATTTTCAACTAAATAGTTACCTTGGTGAGAAGTGCCAATTGATCCTCCAGGGTGTGATAGTTAAGATCTGCTCCAGTGTCTGGAGGCGGTAAACTTGTAAT
>PIAL-AO
AGACATAGCACTCATTGATCCTACTGAACGGCGAGCTTTTAGGAGGGTAATATCATCCGCATCTTCTTCTAATTGTTCCAGACCGACCATATCATCTCCAGCATTCAACACCTAAGGTGGTGGGAAAAAA-TCATTCAAAAATTTGTCTGCCCTACTATCAACAACATATTAGATCTAGTGATGATGTTCCAATTTTCTGTCATAGAACTAATTTGCAACTAAATAGTTACCTTGGTGAGAAGTGCCAATTGATCCTCGAGGGTGTGATAGTGAAGATCTGCTCCAGTGTCTGGAGGCGGTAAACTTGTAAT
